# Supplementary material for: TRACERx analysis identifies a role for FAT1 in regulating chromosomal instability and whole-genome doubling via Hippo signalling
Source: Nat Cell Biol. 2024 Dec 30;27(1):154–68. doi: 10.1038/s41556-024-01558-w (PMC11735399; doi:10.1038/s41556-024-01558-w)
Supplement: Supplementary file 17 — Statistical source data. [file 41556_2024_1558_MOESM17_ESM.zip › extended fig1/ext fig1A source/data/rawData/GIN_H1792_RAD51.txt]

screenPlateOrder	plateWell	replicateNo	Content	ContentAnno	ContentType	MEAN_ObjectSpotTotalCountCh2	MEAN_ObjectSpotTotalAreaCh2	MEAN_ObjectSpotAvgAreaCh2	MEAN_ObjectSpotTotalIntenCh2	MEAN_ObjectSpotAvgIntenCh2	MEAN_ObjectSpotTotalCountCh3	MEAN_ObjectSpotTotalAreaCh3	MEAN_ObjectSpotAvgAreaCh3	MEAN_ObjectSpotTotalIntenCh3	MEAN_ObjectSpotAvgIntenCh3	ValidObjectCount	percentHIGH_SpotAvgAreaCh2	percentHIGH_SpotAvgAreaCh3	percentHIGH_SpotAvgIntenCh2	percentLOW_SpotAvgIntenCh2	percentHIGH_SpotAvgIntenCh3	percentHIGH_SpotCountCh2	percentHIGH_SpotCountCh3	percentHIGH_SpotTotalAreaCh2	percentHIGH_SpotTotalAreaCh3	percentHIGH_SpotTotalIntenCh2	percentHIGH_SpotTotalIntenCh3	MEAN_Circ_TotalIntenCh2	MEAN_Circ_TotalIntenCh3	MEAN_Circ_AvgIntenCh2	MEAN_Circ_AvgIntenCh3	percentHIGH_Circ_TotalIntenCh2	percentLOW_Circ_TotalIntenCh2	percentHIGH_Circ_TotalIntenCh3	percentLOW_Circ_TotalIntenCh3	percentHIGH_Circ_AvgIntenCh2	percentLOW_Circ_AvgIntenCh2	percentHIGH_Circ_AvgIntenCh3	percentLOW_Circ_AvgIntenCh3
1	C03	1	53BP1	NA	Positive	6.02400662251656	33.0016556291391	6.34198649356808	208213.542218543	3672.05229775831	1.61506622516556	3.51572847682119	0.82998564379855	13565.6680463576	1213.73512410844	1208	7.1	2.7	9.6	14.6	0.2	27.9	15.1	20.6	22.4	26.2	22	910095.2	83548.84	930.89	340.85	14.2	12.1	5	22.4	14.7	20.7	4.5	20.8
1	C03	2	53BP1	NA	Positive	3.55275590551181	17.6354330708661	4.254108348433	111192.216535433	2482.33485816684	0.831496062992126	2.14330708661417	0.998101561605499	6336.9842519685	883.208995850941	1270	5.3	6.8	5.1	25.1	0	13.4	6.3	7.6	19.4	9.1	15	800646	58328.82	748.85	239.02	10.4	3.7	1	43.8	8.3	1.5	0.9	52
1	C03	3	53BP1	NA	Positive	5.65478686233403	27.3710691823899	6.4288837428949	187292.13487072	3184.53953286227	2.00279524807827	5.2941998602376	1.16410923110537	17600.0782669462	1329.99261519017	1431	6.8	6.3	6.9	19	0	24	20.3	14.5	31.2	16.7	30.5	1082983	77165.19	1078.47	312.92	17.2	2.1	3.1	24.5	15.2	0.8	3	23
1	C04	1	53BP1	NA	Positive	5.134428678118	26.7094846900672	6.05791742173975	187217.519044063	3273.5763361878	1.55414488424197	3.66318147871546	0.965916746770592	11457.496639283	1122.15094694496	1339	7.2	5	8.5	20.8	0.1	20.5	15.2	15.8	27.3	19.9	25.2	1011499.6	69562.16	1065.38	291.54	15.9	2.7	1	23	15.7	2.8	1.3	23.4
1	C04	2	53BP1	NA	Positive	5.63555555555556	31.616	7.58250815782129	233200.072	3587.59238199296	2.24622222222222	5.61511111111111	1.20732669142194	20424.3351111111	1444.6102407387	1125	10	5.9	10.4	16.9	0.4	25.4	23.2	16.4	34	20.6	32.4	1209575.9	83801.3	1315.36	342.23	18.7	2.4	4.4	19.2	19	0.2	4.6	19.2
1	C04	3	53BP1	NA	Positive	4.90137328339576	25.7134831460674	6.00298234178423	177825.275280899	3386.19696577162	2.14481897627965	5.43632958801498	1.26301577589773	21268.7784019975	1695.5613407363	1602	6.7	6.9	8.6	20.5	0.4	21.2	22.5	13.9	34.9	18	35.7	1002027.2	93699.81	1073.93	397.25	16	3.6	8.9	13.2	16.7	0.7	9	10
1	C05	1	53BP1	NA	Positive	5.16028225806452	26.5635080645161	5.14829182713716	172013.264112903	3244.52583401811	2.60282258064516	6.36895161290323	1.35659754357345	23338.8639112903	1749.22574293433	992	7.8	7.7	7.6	21.8	0	22.9	26	14	39.2	19.7	38.7	973284	95966.91	981.27	406.85	15.2	2.7	8.1	12.6	17.7	2.2	8.7	10.2
1	C05	2	53BP1	NA	Positive	6.01220575414124	29.0592850915432	5.72522280965106	184888.433304272	3445.92418533264	3.21795989537925	7.85701830863121	1.41539146079868	34598.5579773322	2037.35032058489	1147	6.9	5	8.9	16.8	0.6	26.8	31	17.3	39.9	21.7	40.5	1135046.7	114813.64	1115.02	488.59	18.1	2.2	11.2	5.8	18.2	0.3	12	1.8
1	C05	3	53BP1	NA	Positive	5.61335289801908	29.7087307410125	6.22627346213587	206519.360234776	3505.44352848879	2.35289801907557	6.1496698459281	1.33989750515605	23296.6918561996	1685.50417958729	1363	8.6	7	9.4	17.2	0.2	25.3	24.4	15.4	35.8	19.8	36.8	1063657.2	88698.81	1122.05	366.53	17.5	2.8	5.8	16.1	17.4	1	6.3	14.5
1	C06	1	53BP1	NA	Positive	4.8109517601043	25.6531942633638	6.36526695925476	178850.144719687	3439.33360046353	2.17405475880052	5.38461538461539	1.25455805087953	20831.1994784876	1690.64022531405	1534	8.3	6.3	9.8	19.4	0.3	20.5	22	13.3	34.3	18.2	34.9	926330.9	97125.82	1005.59	403.28	14.1	4.4	7.2	8	12.9	6.9	8	3.7
1	C06	2	53BP1	NA	Positive	5.64586846543002	30.9898819561551	6.1069238670519	216941.028667791	3569.35724074754	2.69139966273187	7.09106239460371	1.32127531161336	28043.5564924115	1785.91757023166	1186	8.7	7.3	11	17.5	0.1	23.4	25	17.6	35.9	22.2	36.7	1093532	99195.31	1123.7	412.55	17.8	2.5	6.4	11.6	16.9	0.9	8.3	8.1
1	C06	3	53BP1	NA	Positive	4.77286135693215	25.25	5.85321797203862	185338.491887906	3193.06146403342	1.08185840707965	2.71755162241888	0.997037172922129	8748.88495575221	962.273444870601	1356	7.4	6.5	9.2	22.1	0.1	19.8	9.4	12.9	21.9	17	19.9	1090614.3	61937.52	1043.18	251.93	15.5	3.2	1.7	39.4	16.1	0.7	1.3	45.2
1	C07	1	53BP1	NA	Positive	5.77224576271186	26.4533898305085	4.99158279898868	157651.018008475	3100.38354155222	2.89724576271186	7.01377118644068	1.26778783158271	26209.7690677966	1782.70300271966	944	5.8	5.6	6.1	21.6	0.1	25.1	27.9	15	38.2	18.4	38.1	986857.1	95286.71	903.53	409.07	14.5	3.3	8.7	16.8	14.7	3.6	11	13.3
1	C07	2	53BP1	NA	Positive	5.88709677419355	29.2926267281106	6.03989203217323	186699.526497696	3434.05388889663	3.44700460829493	7.87327188940092	1.33836039363081	31822.9665898618	2057.19725903488	868	9.4	5.4	8.4	16.9	0.7	25.6	32.8	15.9	43.3	19	43.8	1087269.3	106493.88	1048.31	456.29	17.1	2.4	10.6	12.3	18.3	0.7	14.7	10.1
1	C07	3	53BP1	NA	Positive	5.65708200212993	27.1640042598509	6.11298396721404	159132.481363152	3223.85051285263	2.86581469648562	7.36528221512247	1.40397514027941	29030.8668796592	1959.19652564605	939	7.1	7.1	6.3	18.6	0.2	24.8	28.9	16.2	40.4	19.7	42	942526.3	106378.4	922.05	434.66	16.7	2.3	11	7.3	14.1	0.4	12.1	4.5
1	C08	1	53BP1	NA	Positive	5.40857787810384	29.7539503386005	6.59413318590191	196235.237020316	3440.16865964255	3.81038374717833	9.33860045146727	1.42365427629349	38059.3656884876	2134.21131252379	886	10	4.4	10.6	19.9	0.3	24.3	37.6	19.3	46	23	46.4	1025418.5	117561.31	1088.45	496.67	18.7	1.9	14.8	5.4	19.9	0.1	16.3	2.4
1	C08	2	53BP1	NA	Positive	5.75245365321701	30.3947655398037	7.4768516605348	207338.634678299	3557.88984673081	3.35223555070883	8.30534351145038	1.32296526836886	34805.5823336968	1991.17275265552	917	8.9	5.6	10	16	0.1	25.2	30	19.1	41.5	23.3	41.1	1102259	113832.85	1265.69	472.7	19.8	1.7	12.8	6.7	18.4	0.2	12.8	2.9
1	C08	3	53BP1	NA	Positive	5.14783347493628	23.6694987255735	4.92146095846465	140427.745114698	3102.62607882733	1.93203058623619	4.94987255734919	1.15359021190584	17310.5437553101	1402.53508482489	1177	6.4	6.1	7.3	20.6	0.2	22.9	21.1	14.3	31.1	17.1	31.8	876768	84614.72	959.87	356.42	15.3	2.5	4.4	14.9	16.8	0.1	4.8	15
1	C09	1	PLCG2	NM_002661	sample	5.19294990723562	28.5862708719852	7.01788819932304	210610.170686456	3438.80651264547	2.15213358070501	4.88126159554731	0.94320237040416	16837.6688311688	1380.483199344	1078	9.5	2.1	8.5	18.5	0	22.7	21.4	15.3	28.9	18.6	28.6	1117004.3	88442	1236.5	384.85	17.8	3.3	6.1	15.6	19.3	0.3	7	10
1	C09	2	PLCG2	NM_002661	sample	5.75524475524476	30.4254079254079	6.41859393822177	215247.984848485	3358.75774251156	1.94522144522145	4.08391608391608	0.844655298329198	13109.7365967366	1210.33146634782	858	9	2.4	8.9	17.6	0	24.1	19.3	16.1	28.6	19.3	27.9	1230168.4	87419.25	1185.73	352.67	19.5	2.3	5.8	17.4	17.7	0.1	4.4	16.7
1	C09	3	PLCG2	NM_002661	sample	5.14461538461538	32.1917948717949	7.15786999053032	270474.082051282	3665.38298319187	2.22051282051282	4.84102564102564	0.923564408428224	16881.9148717949	1381.91727586595	975	13	2.8	12.8	24.6	0	21.8	21.8	16.8	29.4	22.7	29.4	1347463.3	95771.87	1403.61	404.45	21.3	2.8	8.6	17.3	23.7	0	11.3	12.9
1	C10	1	SETD2	NM_014159	sample	5.29633113828786	27.5315145813735	7.26944037793052	192003.006585136	3227.47587144461	2.09407337723424	4.76669802445908	0.958427311953631	17466.4910630292	1379.35849193114	1063	8.4	2.4	7.1	21.1	0.4	23.9	20.3	13.8	28.2	18.1	28.3	1044594.9	89759.96	1145.46	389.64	16.8	1.7	5.1	11	18.7	0	6.8	9.3
1	C10	2	SETD2	NM_014159	sample	5.30515463917526	30.4092783505155	6.74521607579997	219545.458762887	3678.74341211781	2.62371134020619	5.96494845360825	1.00081453234568	21675.1969072165	1504.29297996128	970	10.4	3	10.5	17.1	0.1	22.1	24.8	16	32.9	21.5	31.9	1172207.5	98950.85	1226.35	412.96	17.8	2.3	7.3	10.7	19	0.2	8	6.6
1	C10	3	SETD2	NM_014159	sample	5.66800401203611	30.8004012036108	6.72919916136957	220000.223671013	3405.4392210693	2.91574724172518	6.59177532597793	1.10772752169713	25005.5295887663	1678.39941312046	997	9.9	2.9	8.4	20.6	0	24.5	27.6	17.7	35.3	20.6	36	1176678.9	105725.64	1258.88	457.22	21.2	2.3	10.5	9	22.6	0.2	14.9	5.5
1	C11	1	IKZF1	NM_001220765	sample	4.93293413173653	26.8874251497006	6.86081689983838	181594.088622754	3358.55169549432	3.52095808383234	7.50538922155689	1.12000949175906	29672.9425149701	1930.11950082589	835	8.6	2.3	8.4	21.3	0.1	21.4	31.6	15.7	39.4	19.5	39.9	986731.8	110295.17	1096.44	471.73	15.7	2	11.1	7.9	18.8	0.4	14.7	3.1
1	C11	2	IKZF1	NM_001220765	sample	5.29547738693467	27.4522613065327	5.92985941605754	184004.331658291	3290.41053359934	1.89145728643216	4.01809045226131	0.956523863686379	12474.5477386935	1234.8644634238	995	9.6	3.2	8.6	19.7	0	21.2	20.1	15.7	28.7	19.9	27.4	1005690.8	80612.57	1108.28	333.57	16.2	3.1	2.5	17.5	15.9	0.4	2.9	14.6
1	C11	3	IKZF1	NM_001220765	sample	4.82902584493042	29.4870775347913	7.06909841309864	236214.017892644	3634.86645800515	2.92644135188867	6.42842942345925	1.06523280206144	23978.217693837	1775.46818796145	1006	12.1	2.1	12.8	20.3	0.2	21.1	28.6	15.1	36.3	19.4	37.2	1122472.4	101525.69	1313.36	447.2	16.4	2.9	8.7	10	20.3	1.5	13.9	6.5
1	C12	1	COL2A1	NM_033150	sample	5.42080599812559	26.8238050609185	6.26476745687294	169131.558575445	3238.30635077746	2.11527647610122	4.85754451733833	0.998960066524431	17772.0215557638	1442.83005960357	1067	8.5	2.9	7	20.2	0.2	23.6	21.6	14	30.2	17.2	30.5	950537.4	86138.68	1047.29	367.14	13.2	6.4	5.4	15.4	15.1	5	6.7	13.6
1	C12	2	COL2A1	NM_033150	sample	5.21146953405018	28.8076463560335	6.60454305281775	203810.868578256	3367.71738816781	3.17084826762246	6.78375149342891	1.09490351970366	25580.8267622461	1799.47937055968	837	10.9	2	9.3	20.3	0	22.8	29.6	16.2	38.4	20	38	1123960.6	113473.49	1155.4	474.16	18.3	2.6	12.7	6.2	16.8	0.6	12.1	2.9
1	C12	3	COL2A1	NM_033150	sample	4.85835453774385	24.9270568278202	5.60844502768435	161317.712468193	3204.51032753438	2.10262934690416	4.82782018659881	0.926481939849586	16947.4715860899	1335.12806116093	1179	8.1	3.2	7.6	19.6	0.2	20.1	21.3	12.7	27.9	16.5	28	940263.1	85354.07	995.49	354	15.4	2	4.5	15	17.1	0.4	4.3	14.2
1	C13	1	SMAD4	NM_005359	sample	5.37842190016103	24.8800322061192	5.10539814597516	152776.610305958	3030.22028572625	1.48309178743961	3.2914653784219	0.805646330059991	10623.4130434783	1073.95521789069	1242	6.2	2.7	6	20.9	0.1	22.4	14.3	12.2	22.1	15.7	21.6	1019599.6	80141.39	991.96	331.6	15.5	1.7	2.9	14.1	14.8	0.2	2.9	14.7
1	C13	2	SMAD4	NM_005359	sample	6.19175455417066	31.6586768935762	5.62842441168482	212482.018216683	3507.14481254683	3.46788111217641	7.51102588686481	1.18113365797692	27931.4669223394	1969.84738223716	1043	10	2.3	8.3	16.1	0	26.8	32.6	18.6	39.9	22	40.2	1141312.8	107355.16	1138.57	447.2	18.3	1.4	8.8	6.8	20.5	0.3	10.5	3.2
1	C13	3	SMAD4	NM_005359	sample	5.67577413479053	26.8178506375228	5.68260605307758	172670.878870674	3175.52586448071	1.82058287795993	3.91985428051002	0.942534820937539	11885.9316939891	1234.92395145991	1098	6.7	3.2	7	19.8	0.1	26.3	19.9	15	29	18.7	28.1	1065391.3	75562.41	1064.51	309.55	19.7	2.4	1.9	22.1	18.9	0.3	1.7	22.5
1	C14	1	FANCF	NM_022725	sample	6.01534036433365	31.9702780441035	6.85792383433203	230092.503355705	3443.16952040667	2.30584851390221	5.02109300095877	0.941321574565784	17500.4496644295	1427.75373840808	1043	9	2.7	9	19.8	0	25.6	22.7	17.9	30.1	22.7	29.1	1177787	91543.85	1148.93	377.26	19.8	1.9	5.9	11.9	19.1	0.1	6.3	9.4
1	C14	2	FANCF	NM_022725	sample	6.36768558951965	28.6978165938865	4.9537491085554	178934.708296943	3222.26905870297	2.06288209606987	4.60436681222707	1.06366679454482	15849.0017467249	1385.89306168258	1145	6.5	3.5	7	17.7	0.1	29	21.1	15.3	31.3	18.9	30	1116129.9	78691.71	1049.33	322.06	17.6	4.9	4.5	25.7	16.2	3.6	3.8	25.7
1	C14	3	FANCF	NM_022725	sample	6.00260416666667	31.2734375	6.31947923834766	209855.002604167	3518.39401958619	2.91493055555556	6.68055555555556	1.13521927503781	24682.0538194444	1763.76118641413	1152	8.5	3.8	9.7	17.1	0.1	26.1	28.8	17.1	37.5	21.5	38.9	1092600.3	98756.8	1186.18	408.18	17.9	2.2	7.6	9.4	20.4	0.3	8.8	8.1
1	C15	1	Sep-12	NM_144605	sample	5.54203758654797	27.5647873392681	5.77342306946181	168430.524233432	3417.55378543513	3.07121661721068	6.837784371909	1.0855683236199	26711.5232443126	1807.36648696893	1011	9	3	8.2	18.5	0.1	23.5	29.1	14.2	35	20	35.6	956313.3	108501.81	972.52	456.12	13.6	2.7	11.4	8.4	15.2	0.2	12.8	4.3
1	C15	2	Sep-12	NM_144605	sample	4.67006802721088	23.3112244897959	4.90845062272773	157845.084183673	2925.08161652138	1.1547619047619	2.56802721088435	0.874431638844905	7336.64030612245	958.21812472619	1176	7.7	3.7	6.5	22.4	0	18.1	10.5	11.8	20.5	14.7	19.2	1012166.5	68869.32	942.73	275.69	13.8	3.5	1.5	29.7	13.2	1.5	0.9	34.3
1	C15	3	Sep-12	NM_144605	sample	5.36067193675889	26.75395256917	5.9795747124028	170481.53458498	3246.22216011592	2.45652173913043	5.73320158102767	1.04652963173893	19107.1877470356	1430.40924006787	1012	9.6	3.3	8	20.9	0	24.6	23.3	15.1	31.3	19.7	30.9	967243	85597.86	1009.66	359.65	16	2.3	4.3	13.8	18.9	0.4	4	12.7
1	C16	1	GNPTAB	NM_024312	sample	5.3409691629956	26.4052863436123	5.83898341090848	170856.059911894	3175.03692913548	3.19295154185022	7.07753303964758	1.13243518860714	26877.8519823789	1853.4174500744	1135	7.6	2.6	6.7	20.6	0	24.6	29.3	13.7	37.9	16.9	38.5	1032973.8	103720.67	991.34	430.25	16.9	1.3	10	6.9	16.4	0.1	9.5	5.9
1	C16	2	GNPTAB	NM_024312	sample	5.45240431795878	29.3267909715407	8.09297169493276	212613.829244357	3636.85532395592	3.03532875368008	6.47497546614328	1.11605782236814	24334.7016683023	1876.39886636461	1019	11.2	2.6	10.2	18.6	0.2	24.2	31	18.1	39.9	22.2	39.5	1165597.3	102219.68	1284.82	432.37	19.3	2.3	7	9	20.9	0.5	8	2.7
1	C16	3	GNPTAB	NM_024312	sample	5.52157598499062	28.5731707317073	6.44983684913597	198838.271106942	3249.65278374571	2.24671669793621	4.86772983114447	0.907879454909637	16091.2861163227	1351.95227089798	1066	8.9	2.3	8.4	20.4	0	23.5	22.7	16	29.7	19.6	30.3	1090884	83536.45	1192.24	335.89	17.3	2.4	4.8	16.9	19.2	0.3	3.7	17.4
1	C17	1	53BP1	NA	Positive	4.54545454545455	23.4143356643357	5.90928294759214	162520.812937063	3045.65214264609	1.32954545454545	3.34527972027972	1.07621355308257	10934.0472027972	1150.78576202699	1144	7.7	6.7	8.3	23.3	0.2	18.3	12.8	11.5	25.1	15	23	1033581.6	71997.65	1068.27	299.26	15.1	4.8	3	23.5	15.6	0.7	2.2	22.3
1	C17	2	53BP1	NA	Positive	5.01105442176871	24.0102040816327	5.72044430059546	153347.386054422	3112.59426703316	1.77210884353742	4.14285714285714	1.03723231807153	12971.300170068	1272.30107310838	1176	7.7	5.2	7.5	20.7	0	23	18.8	13.2	30.4	16.7	29.3	936353	78275.73	1057.4	330.2	14.6	2.2	3	22.2	16.4	0.1	3.2	20.2
1	C17	3	53BP1	NA	Positive	5.14451827242525	26.0556478405316	6.67649588439524	176385.780730897	3176.18099006654	1.40365448504983	3.59966777408638	1.0326894140354	11190.0323920266	1064.41709901133	1204	7.3	6.2	7.3	19.1	0.1	20.9	12	13.5	25.3	16.1	24.6	994063.7	72784.62	1037.19	299.21	15.3	2.9	2.4	25.7	14.9	0.7	2	27.5
1	C18	1	53BP1	NA	Positive	6.06651634723788	31.5535512965051	6.19725790170907	205041.621195039	3555.15343242403	3.3641488162345	8.73055242390079	1.46214467462095	35654.6899661781	2072.21221421561	887	9.1	6.7	10.8	19.3	0.7	25.9	31.5	19.3	40.2	24.1	41.8	1105773.9	105502.26	1140.44	441.56	19.3	1.9	10.4	9.2	18.2	0.2	11.6	8.2
1	C18	2	53BP1	NA	Positive	5.69201520912548	28.1606463878327	5.89550059680968	178804.952471483	3313.66905639985	2.42680608365019	6.52471482889734	1.40247866400852	24817.2205323194	1650.97769696096	1052	7.8	7.3	8.8	18.1	0.4	24.7	24	16.6	37	19.5	36.1	1004606.1	83247.16	1001.99	342.37	16.3	3	3.1	20.2	14.1	2.9	3.1	18.7
1	C18	3	53BP1	NA	Positive	4.93453919035314	24.1869078380706	6.08590257472034	153963.24461671	3052.00375961593	2.62273901808786	6.78897502153316	1.28174931646239	25016.0353143842	1698.25316439169	1161	8	6.7	7.1	21.5	0	22.6	25.8	13.6	36.3	16.3	37.4	878793	92252.32	963.35	388.81	14.2	2.2	5.5	13.4	14.7	0.7	6.8	8.4
1	C19	1	53BP1	NA	Positive	5.17712470214456	26.7879269261318	6.93786850356716	180325.586179508	3593.47621898063	2.59412231930103	6.41223193010326	1.27386168655417	26605.3478951549	1873.45500182866	1259	9	5.9	10.4	18.7	0.3	23.4	26	14.9	37.1	20.9	38	961162.1	111570.24	1153.89	474.26	16	2.3	11.7	6.3	17.5	0.5	14.5	2.8
1	C19	2	53BP1	NA	Positive	4.57818765036087	22.1146752205293	5.05872956964312	147613.717722534	2784.59018606598	1.29270248596632	3.19246190858059	1.15076255672137	10140.4595028067	1190.49836482177	1247	6	7.9	6.3	23.7	0.2	19.3	11.7	11.2	26.1	13.3	23.7	958842.7	63978.76	925.92	268.28	13.8	3.6	1.3	38.6	12.9	1	1.2	37.5
1	C19	3	53BP1	NA	Positive	5.37821482602118	27.8456883509834	6.63422926576	184844.715582451	3335.7294596924	2.57866868381241	6.83055975794251	1.4175783430862	27080.1626323752	1846.37228635079	1322	7.4	7.7	8.9	20	0.4	23.1	26.2	16.1	38.8	20.3	40.2	934426.7	104711.18	1037.24	427.18	14.7	2.5	9.1	14.3	15.4	1.5	11.2	12.8
1	C20	1	53BP1	NA	Positive	4.83447488584475	26.4326484018265	6.10689514954728	180347.558219178	3316.80924815448	3.45662100456621	8.27283105022831	1.37252875187921	34117.9086757991	2189.33133622045	876	7.9	5.3	9.6	20.7	0.2	21.3	33.4	14.8	42.9	17.9	44.1	954331.2	122086.12	1075.04	531.01	13.1	2.3	16	4.5	17	1.6	21.3	0.8
1	C20	2	53BP1	NA	Positive	5.9450441609421	29.8940137389598	6.14590732498979	188674.636898921	3420.70854542312	3.32384690873405	8.16683022571148	1.39692785341324	31273.1354268891	2006.23534678615	1019	8.8	6.6	8.7	18.6	0.2	26	30.3	17.7	43	23.2	42.9	1078610.8	113390.71	1074.71	475.46	17.6	2.6	12.7	7.2	17.9	1.2	13.2	2.1
1	C20	3	53BP1	NA	Positive	5.68816169393648	31.1944177093359	6.53553223055208	221353.908565929	3569.69844728088	3.50721847930703	9.28873917228104	1.62152827776244	37883.7949951877	2210.60904474144	1039	8.8	9.1	11.3	19	0.2	24	33.1	16.5	46.6	21.5	47.4	1109278	110531.59	1131.07	470.13	18.7	2.9	12.9	7.7	20.3	1	15.4	3.4
1	C21	1	53BP1	NA	Positive	4.81076672104405	27.5986949429038	6.15129588086016	210661.679445351	3334.42619528371	2.32137030995106	5.96492659053834	1.32556524340365	21779.1370309951	1654.65131195427	1226	7.5	6.8	9.5	21.7	0.3	21.2	23.9	14	37.2	18.9	36.8	1078439.1	93666.35	1132.31	398.89	15.2	2.9	6	10.3	15.8	1.1	6.9	7
1	C21	2	53BP1	NA	Positive	5.11078717201166	27.2662779397473	7.39868657883606	194698.39552964	3279.17835479863	2.27405247813411	5.82507288629738	1.35181476889882	20631.6763848397	1512.3747871965	1029	8.6	7.6	9.3	19.3	0.2	19.7	23	15.5	35.6	18.6	33.7	1080017.5	86968.29	1193.32	360.23	16.3	2.1	4.8	13.7	16.7	0	4.7	11.2
1	C21	3	53BP1	NA	Positive	5.62439961575408	29.1402497598463	5.82046687443496	186481.565802113	3340.41898255214	2.72910662824208	6.98559077809798	1.41902361822504	25923.9385206532	1804.93856193065	1041	8.6	7.8	8.2	15.6	0.3	22.8	27	14.6	40.2	18.4	41.2	948955	94507.9	959.02	388.92	15	2.7	7.1	11.9	15.1	0.6	8.1	10
1	C22	1	53BP1	NA	Positive	5.44827586206897	32.0448275862069	7.76444652992893	238799.488505747	3559.11887209198	3.51609195402299	8.50689655172414	1.3371572144288	34720.6908045977	2128.60825427756	870	10	4.9	10.5	20.3	0.8	22.5	31.1	19.2	41.4	23.8	42	1090467.3	114110.42	1239.97	496.97	17	2.1	13.6	6.4	19.1	0.3	16	2.1
1	C22	2	53BP1	NA	Positive	4.96209016393443	25.4200819672131	5.46790797167226	164370.490778689	3127.32286552489	2.66393442622951	6.6219262295082	1.31868185187109	23600.3821721311	1742.60189117999	976	7.9	6.7	7.9	20.4	0	22.7	26.7	14	38.7	18.1	37.8	916154.4	94018.03	1056.29	389.4	12.9	1.9	5.7	13.1	14.1	0.7	7.1	11.7
1	C22	3	53BP1	NA	Positive	4.68618784530387	22.0265193370166	4.87655092161376	142028.965745856	2890.28902077909	1.5171270718232	3.55138121546961	1.14463329578377	10641.8729281768	1241.95484179088	905	7.5	7.1	7.2	21.1	0.2	20.3	14.5	12.7	29	15	27.1	939074.9	70630.16	927.84	276.81	17.1	2.1	2	25.6	13.4	0.2	1.4	33.9
1	D03	1	RAD51	NA	Positive	6.0282874617737	36.1253822629969	7.58807209437081	238997.02675841	3684.73822269128	1.46406727828746	3.00076452599388	0.601783156365115	10386.7056574924	980.376919631079	1308	9.6	0.7	9.5	14	0	29.4	13.1	23.7	16.7	27.8	16.5	1053145.6	90941.04	1107.5	361.2	16.1	5.4	4.7	10.6	15.7	8.3	3.7	6.3
1	D03	2	RAD51	NA	Positive	6.04304029304029	33.5952380952381	5.34947602508722	202855.187728938	3507.21955055305	1.46245421245421	2.98443223443223	0.671692979850692	10163.8736263736	1000.9254981708	1092	6.7	1.5	7.1	14.7	0.1	26.8	13.5	21.9	18.6	26.3	17.7	1121898.2	84364.02	1061.51	347.35	18.7	2.3	2.9	14.7	19	0.1	2.2	11.5
1	D03	3	RAD51	NA	Positive	5.88487584650113	35.0045146726862	6.92993571037426	230021.310007524	3588.54883216153	0.966892400300978	1.93077501881114	0.500850867216556	5541.12791572611	662.81923704124	1329	8.3	1.5	9	17.1	0.1	27.5	9.6	21.9	14.3	25.8	13.5	1107590.3	67042.22	1177.46	272.01	19.3	5.9	1.4	33.3	18.1	5.2	2	43.4
1	D04	1	RAD51	NA	Positive	7.02017291066282	37.2036503362152	6.44702735257226	219733.096061479	3749.91813144967	1.86167146974063	3.91738712776177	0.754840319249541	14176.6224783862	1159.13473767741	1041	7.7	1.5	8.2	12	0.3	30.6	18.7	24.5	23.3	29.1	22.3	1120531.4	88275.26	1054.57	347.65	19.6	2.8	4.4	12.7	17.7	3	3.9	12.4
1	D04	2	RAD51	NA	Positive	5.96610169491525	35.5135593220339	6.35711970552458	236984.760169492	3628.57720919638	1.18728813559322	2.43220338983051	0.631196503169552	8286.68898305085	848.813006309295	1180	8.9	2.3	10.2	16.9	0.1	29.4	10.8	23.1	16.8	28.4	14.9	1207032.9	73061.55	1142.44	288.91	20.7	2.3	1.8	24.7	18.3	1	1.4	34.8
1	D04	3	RAD51	NA	Positive	6.09375	33.61171875	6.4160729171859	211146.03515625	3497.18104375355	1.05703125	2.14609375	0.600659954985782	6034.7984375	744.897267269572	1280	7.3	1.7	8	16.5	0	27.7	9.1	21.1	15.8	25.7	15.1	1129998.1	65598.82	1074.17	264.45	20.4	2.6	1.6	33.3	18.4	0.2	1.2	41.6
1	D05	1	RAD51	NA	Positive	6.59785783836417	40.1041869522882	6.5292808020365	273948.108081792	3897.26569169272	1.96397273612463	3.74001947419669	0.755137691309997	13540.3933787731	1236.18385958951	1027	10	0.9	11.7	15.6	0.3	30.2	17.9	25.5	22.6	31.2	22.3	1251984.1	88224.92	1304.6	358.69	22	2.3	5.2	17.9	23.6	0.4	5.8	16.7
1	D05	2	RAD51	NA	Positive	7.4962325080732	44.799784714747	8.42672587644883	301329.654467169	4193.4702915642	2.09041980624327	3.96124865446717	0.78757240687368	13827.8600645856	1325.7148530557	929	11.3	1.5	12.7	10.4	0.1	33.4	19.8	29.3	25.3	35.8	25	1367610	98563.43	1431.34	394.96	26.2	2.9	6.7	11.9	25.1	0.4	5.8	8.9
1	D05	3	RAD51	NA	Positive	6.26311336717428	32.7893401015228	5.18650611959977	189708.160744501	3344.11787337115	1.48138747884941	3.19035532994924	0.655662154799957	10406.1269035533	955.165364071448	1182	7.3	1.9	7	16.9	0	28.5	15.3	21.2	20.4	25.1	19.9	968500.3	76025.65	882.45	303.95	17.7	6.3	1.9	21.9	15.4	5.2	2.1	25.3
1	D06	1	RAD51	NA	Positive	6.71968365553603	43.2188049209139	7.72789644938999	313174.129173989	4072.86219671754	1.5298769771529	3.10720562390158	0.676692618009842	10852.8796133568	1072.20881123575	1138	10.5	1.7	14.1	13.2	0.1	33.7	15.6	27.7	20.4	33.9	19.9	1435347.6	85309.04	1422.35	343.32	23.1	5.3	4.1	15.6	22.8	4.7	4.2	15.9
1	D06	2	RAD51	NA	Positive	6.43912175648703	38.9221556886228	7.45617180718873	265456.433133733	4044.04308215352	1.39221556886228	2.73952095808383	0.659173222385585	8539.3003992016	943.382331234734	1002	10.4	2.1	12.6	13.1	0	30.1	14	25.1	20.5	33.9	18.3	1295991.2	80034.47	1373.01	327.87	22.4	3.3	2.4	17.4	21.9	0.7	2.7	18.7
1	D06	3	RAD51	NA	Positive	4.42254663422547	20.2952149229521	4.4775438034952	99385.295214923	2527.58917319559	0.805352798053528	1.82157339821573	0.854331227932201	4570.61313868613	776.493115240941	1233	4.5	5.8	3.6	19.5	0	18.7	5.8	11.2	17.2	11.8	13.8	794370.3	55370.21	748.8	223.71	12	3.9	0.3	52.9	8.5	0.6	0.5	67.2
1	D07	1	RAD51	NA	Positive	7.00778210116732	42.3579766536965	7.46922462676395	292967.282749676	3963.89238654516	1.69001297016861	3.36575875486381	0.643180488668954	12238.1699092088	1121.03277761236	771	8.9	1	11.2	14.3	0.3	32.8	15.7	26.1	18.8	33.2	18.8	1319372.3	99744.37	1330.87	396.36	22.7	3.8	9.1	10.5	23.2	5.1	7	7
1	D07	2	RAD51	NA	Positive	6.04441260744986	38.8939828080229	7.82432476025801	260767.621776504	3860.39095392979	2.33810888252149	4.22492836676218	0.823075016823542	14855.553008596	1525.97424561339	698	11.3	0.9	11	14.6	0	27.9	22.8	26.2	27.7	31.1	27.5	1297690.3	113955.66	1354.04	463.4	25.4	2.3	11.9	7.2	22.1	0.4	12.3	3.7
1	D07	3	RAD51	NA	Positive	5.59643916913947	33.393175074184	6.41366897269673	216385.387240356	3608.44084501334	2.24035608308605	4.48219584569733	0.846399468048098	16635.3679525223	1504.44198321702	674	9.8	1.3	9.3	18.1	0	26.7	22.1	22.6	27	27.7	27.7	1076776.6	100831.95	1177.17	443.29	19.3	5.5	9.6	12.6	22.1	0.4	13.8	7.3
1	D08	1	RAD51	NA	Positive	5.99390986601705	34.7295980511571	5.75641341483204	209401.493300853	3246.70552676262	1.77344701583435	3.72838002436054	0.68650292750565	16645.9074299635	1229.47540371433	821	8.3	1	6.6	21.3	0.2	27.8	16	21.1	19.7	23.3	19.2	1084906.1	99998.09	983.52	394.8	18.9	10.1	10.5	14.4	19	10.8	8.2	12.9
1	D08	2	RAD51	NA	Positive	7.23319027181688	41.6709585121602	7.43634322177455	266416.256080114	3781.00362644837	1.94849785407725	3.66380543633763	0.716459524878119	12403.2875536481	1258.16574972602	699	9.4	1	10	13.4	0	33.8	19.9	28.8	25.5	32.6	24.7	1338920.8	101120.19	1217.56	398.7	24.3	2.7	6.6	9.9	21.7	0.1	5.4	6.6
1	D08	3	RAD51	NA	Positive	5.93390804597701	32.1149425287356	5.25951793243033	186248.631226054	3354.29792145207	1.47030651340996	2.99329501915709	0.660605300635286	10042.6206896552	1049.67643279486	1044	6.8	1.9	6.5	16.7	0.1	26.3	14.2	19.3	19	22.9	19	1038700.7	91683.07	892.73	354.74	16.8	2.4	5.4	9.7	14.5	0.5	4.8	15
1	D09	1	SMC3	NM_005445	sample	5.53666312433581	29.0201912858661	6.07095655419399	188123.205100956	3272.90704231853	3.27205100956429	7.77151965993624	1.25374993303522	29809.4537725824	1862.91859270972	941	9.5	3.6	8.2	17.9	0.2	24.7	31.9	16.3	40.4	19.8	40.5	973302.1	109066.36	1050.96	470.93	15.2	4.3	10.5	6.5	16.8	5.4	12.5	2.6
1	D09	2	SMC3	NM_005445	sample	5.57458563535912	27.7430939226519	5.66387520235359	176763.485267035	3230.06800709325	2.83149171270718	6.38305709023941	1.03144948741346	23096.3342541436	1642.32122700112	1086	8.9	2.4	6.9	18.8	0	23.7	27.3	16.5	33.5	19.6	33.5	925283.9	104797.98	955.19	440.81	14.1	3.8	8.4	7.7	13.6	1.7	10.6	4.8
1	D09	3	SMC3	NM_005445	sample	5.48552754435107	29.7619047619048	6.71864017320073	193090.568627451	3496.98955343762	2.97852474323063	6.92250233426704	1.11718237555154	26945.5098039216	1748.75189847007	1071	10.6	2.9	9.6	17.5	0.2	23.7	28.9	17.5	36.3	22.3	37.7	947604.1	102178.45	1107.18	433.07	17.2	2.4	10.7	12.9	18.7	0.6	11.2	9.4
1	D10	1	CHD8	NM_020920	sample	5.58414872798434	27.5821917808219	6.09765517568381	183125.208414873	3334.53641418448	3.36301369863014	7.6986301369863	1.32457001070321	29417.8786692759	2005.94977963464	1022	8.9	3.2	7.2	18.9	0	25.7	31.6	14.7	42.1	18.9	42.4	1069540	109513.07	1145.37	462.33	17.8	2.1	11.7	6.5	18.2	0.2	12.4	3.4
1	D10	2	CHD8	NM_020920	sample	6.08872458410351	27.6534195933457	5.50448589239061	163379.362292052	3125.64824166456	3.30776340110906	7.22181146025878	1.14790531907812	26866.3669131238	1871.56331724144	1082	7.2	2.2	5.7	19.6	0.2	26.6	32.4	16.1	39.9	20.1	40.4	1107636.9	106800.66	991.83	422.08	19.6	1.3	10.2	9.2	17.9	0.1	9.2	7.5
1	D10	3	CHD8	NM_020920	sample	5.6	27.5606299212598	5.71149742002093	176820.4	3224.35490161037	2.23858267716535	5.34881889763779	1.02350401722668	20293.1496062992	1464.82263790852	1270	8	3.1	6.6	17.5	0.2	24.2	24.3	15.3	31.7	17.8	32.7	1024354.4	95653.05	962.88	401.56	17.8	2.7	6.8	10.6	15.4	0.1	8	7.9
1	D11	1	COL5A2	NM_000393	sample	5.81764122893954	28.402378592666	5.92927684718992	177073.646184341	3253.83556659714	2.99405351833499	6.42021803766105	1.04166676990749	23293.7839444995	1748.17053427657	1009	7.9	2.2	7.1	19.2	0	24.7	28.1	15.8	35.2	19.7	35.4	1012404.1	99753.83	1005.78	400.08	17.1	1	7.8	6.2	16.3	0.3	5.8	4.7
1	D11	2	COL5A2	NM_000393	sample	5.84755512943432	30.0901246404602	5.62600332762081	193480.293384468	3357.13522950441	3.01725790987536	6.44870565675935	1.0722132744186	24295.3691275168	1826.26519944624	1043	9.4	2.4	8.9	19.6	0.3	25.4	30	17.3	36.1	22.1	36.6	1063830.1	107988.8	1089.83	449.81	18	2	8.3	6.5	18.7	0.5	10.2	3.3
1	D11	3	COL5A2	NM_000393	sample	6.38345105953582	29.2078708375378	5.70735679179902	170455.403632694	3261.33008045815	2.99091826437941	6.79515640766902	1.12521545065295	25483.9011099899	1748.42460218749	991	7.4	3.1	6.4	18.6	0.2	28.8	28.8	18.6	37.1	21.1	37.9	1054355.5	94157.18	1021.33	382.59	20.6	2.5	9.4	22.1	21.1	0.3	9.7	20.1
1	D12	1	BRCA2	NM_000059	sample	5.55707762557078	28.8429223744292	5.90062959811976	180357.929680365	3404.64686299423	0.955251141552511	1.9689497716895	0.555825409893308	5704.80821917808	723.167825213385	1095	7.5	2.5	7.9	16.9	0	22.6	9.1	16.1	14.3	22.2	12.5	1009175.6	69834.4	1059.85	286.74	15.8	2.1	1.1	22.4	16.5	0	0.8	23.2
1	D12	2	BRCA2	NM_000059	sample	5.78910891089109	30.4514851485149	5.88984241937058	180293.634653465	3480.23892553913	1.48514851485149	3.07425742574257	0.927832736570361	12273.9524752475	1136.84537135562	1010	7.2	2.6	8.7	15.2	0.4	26.5	15.5	18.4	22.2	23.1	21	978912.9	86141.04	1139.57	378.72	15.6	1.8	3	13.4	18.7	0.5	4.6	11.5
1	D12	3	BRCA2	NM_000059	sample	6.0969868173258	34.2598870056497	6.57664639807601	233637.63747646	3578.26572300713	1.87476459510358	3.93879472693032	0.820623452921351	14887.5866290019	1332.50342186011	1062	9.8	2.7	10.2	16.6	0.2	26.7	17	19.8	24.4	25.5	24.9	1137265.9	94967.08	1207.89	402.57	19.4	2.8	6.7	12.8	20.1	0.8	9	9.9
1	D13	1	UBR5	NM_015902	sample	4.86715867158672	26.5018450184502	6.79122216754636	190569.98800738	3367.81724781391	2.65867158671587	5.51937269372694	1.00436545085111	19953.3708487085	1630.0739682993	1084	8.8	2.9	9.5	21.1	0	20.8	25.7	14.2	33.5	18.3	32.3	1037053.3	99215.69	1182.25	412.62	15.8	1.8	9.2	11.3	16.5	0.1	11.4	9.1
1	D13	2	UBR5	NM_015902	sample	5.52980877390326	27.7919010123735	6.24509929541127	183196.779527559	3323.36094848428	3.64454443194601	7.93363329583802	1.10923031922285	33280.157480315	2003.30966637089	889	8.2	2.5	8.7	19.2	0.2	23.5	32.6	16.6	40.6	20.1	41.6	1042165.2	119957.07	1098	513.98	15.3	1.8	16.3	6.3	16.6	0.9	19.9	2.8
1	D13	3	UBR5	NM_015902	sample	4.23624595469256	20.7855987055016	5.97043574147758	145830.40776699	3066.92215577073	1.32038834951456	2.66828478964401	0.937282299354348	7904.11731391586	1202.97119372821	1236	7.6	3.8	8.1	21.8	0	18.7	13.2	9.9	23.9	13.3	23.2	955913.6	75858.43	1161.27	320.84	14.3	1.8	3.6	29	15.6	0.2	5.1	30.4
1	D14	1	TET2	NM_017628	sample	3.68497576736672	18.2762520193861	5.28802790153552	121906.974959612	2683.24797525698	1.10177705977383	2.69709208400646	1.24318464473957	8690.37964458805	1178.9892207427	1238	5.8	8.8	6.5	25.9	0.2	13.9	8.2	8.8	24.5	11.2	21.4	872049	69085.78	920.43	280.51	11.6	2.3	2.1	28.3	10.3	0.2	1.2	29.4
1	D14	2	TET2	NM_017628	sample	5.62857142857143	27.2658008658009	5.84433644312455	168667.427705628	3231.74317252824	2.2961038961039	5.06233766233766	0.968901940806859	16832.8701298701	1340.77228114282	1155	8.2	2.9	7.5	19.5	0.2	22	22.5	15.2	31	18.7	29.2	996435.1	86006.34	1024.15	350.35	16.6	2.1	3.7	16.6	15.6	0.3	3.8	14.1
1	D14	3	TET2	NM_017628	sample	5.80307136404697	29.0424570912376	5.47833238780344	181759.548328817	3267.89222604245	2.55645889792231	5.86991869918699	1.11155448750331	22137.7009936766	1678.89762067966	1107	8.9	3.8	8.3	19.2	0.2	25	25.7	16.7	34.1	20.1	35.1	1025222.1	102949.58	1011.03	419.17	16.6	2.5	8	8.7	17.5	0.1	9.4	7.2
1	D15	1	AMER1	NM_152424	sample	5.33474936278675	27.874256584537	5.35388444732632	194948.354290569	3133.16854917654	3.09260832625319	6.85216652506372	1.10500609366538	26943.2574341546	1786.77199796752	1177	7.6	2.8	7	22.3	0.2	22.1	28.9	15	36.8	18.2	37.2	1051894.9	108993.97	1047.2	457.41	16.7	1.8	12.6	5.4	16.2	0.2	11.9	3.1
1	D15	2	AMER1	NM_152424	sample	5.78919860627178	28.7412891986063	6.17358867330274	189362.619337979	3327.5904268628	2.94425087108014	6.87891986062718	1.08266604223563	27407.4512195122	1732.12999368167	1148	9.1	3.5	8.9	20.3	0.1	25.6	27.8	17.2	34.8	20.7	35.1	1006333.1	104505	1095.15	422.29	16.7	1.8	9.4	7.8	16	1	8.5	4.4
1	D15	3	AMER1	NM_152424	sample	6.09401709401709	30.7752136752137	5.52668864677192	198157.717948718	3282.77322853357	3.20854700854701	7.19401709401709	1.11498416570697	27691.6102564103	1829.8527375332	1170	8.5	2.9	7	18.4	0.1	25.6	29.1	16.8	37.3	20.3	38.6	1038414.2	110597.52	1086.11	457.45	16.9	3.1	14.2	7.7	19	0.4	13.2	3.8
1	D16	1	EXT2	NM_207122	sample	5.21691176470588	30.4595588235294	6.80667938103673	230731.430147059	3340.82724673601	2.859375	6.640625	1.02681821366744	25382.8465073529	1599.46947463202	1088	10.5	2.7	9.6	22.9	0.3	21.5	25.6	16.6	32.6	19.7	32.6	1151172.4	105258.39	1174.18	445.28	17.9	2.7	11.6	8.2	17.4	0.2	12.6	3.4
1	D16	2	EXT2	NM_207122	sample	4.97214734950584	27.0008984725966	7.15190052731766	198734.653189578	3368.9013658329	2.33063791554358	5.07726864330638	1.04157855101389	18829.055705301	1510.34707802281	1113	11.2	2.8	10.5	22.5	0.2	21.4	23.3	14.4	31.3	19.8	30.8	1093558.2	98668.4	1233.8	429.27	16.6	2.5	8.2	14.6	18.1	0.3	10.8	11.8
1	D16	3	EXT2	NM_207122	sample	4.98208722741433	26.0638629283489	6.084947557089	176623.173676012	3076.76913484052	3.31542056074766	7.28971962616822	1.08061668494223	28778.2118380062	1837.4551449319	1284	8.3	2.3	8.5	24.5	0.2	20.3	29	14.7	36.8	17.8	37.6	930501.4	108019.94	963.25	455.67	16.4	14.3	12.5	11.2	15.7	14.2	14.8	8.1
1	D17	1	RAD51	NA	Positive	7.0595382746051	39.6476306196841	7.57775181045447	254194.078979344	3846.6984695014	1.56986634264885	3.48724179829891	0.862205329553982	14088.0303766707	1019.57625717549	823	8.7	1.7	9.8	12.9	0.4	33.5	14.1	25.6	20.7	31.8	19.4	1259144.2	82758.22	1329.79	345.02	22.6	3	4.4	14.5	22.6	0.1	4.1	10.9
1	D17	2	RAD51	NA	Positive	6.54842342342342	40.9222972972973	7.79862801034287	285520.878378378	3832.54587523295	1.11599099099099	2.23536036036036	0.61926007342674	6407.15878378378	815.846289629432	888	8.9	1.8	10.9	13.4	0	32.2	10.2	27.7	16.4	32.1	14.1	1337537.8	67398.49	1310.35	275.41	23.6	2.4	1.6	32.4	21.5	0.1	0.9	35.9
1	D17	3	RAD51	NA	Positive	5.87964774951076	34.9970645792564	7.26908710213216	227738.211350294	3691.62516533096	1.51565557729941	3.06164383561644	0.635171914281586	11844.2837573386	1008.23936487521	1022	9.5	1.5	8.9	15.8	0.1	26.8	14.8	23.3	18.6	28.8	18.8	1045643.4	84637.18	1261.51	366.19	18.8	3.9	4	18	21.6	1.1	5.4	13
1	D18	1	RAD51	NA	Positive	6.51084337349398	39.3987951807229	7.31715226819181	265113.426506024	3858.67494238991	1.6578313253012	3.5433734939759	0.707350786305968	13186.0457831325	1176.50225322413	830	10.7	1.2	12.4	15.9	0.2	27.5	15.3	23.3	21	29.5	21.1	1121110.9	91479.89	1269.5	379.45	18	4.1	5.5	11.3	21.1	0.7	5.3	8.1
1	D18	2	RAD51	NA	Positive	6.29443447037702	38.6346499102334	6.68472994827189	264610.859066427	3883.91943272937	1.39048473967684	2.71723518850987	0.637039237510048	8899.09515260323	995.884625856023	1114	11	1.7	11.8	14.5	0	30.4	13	25.2	18.1	30.3	17.4	1269416.2	85100.25	1264.99	349.83	21.6	3.4	3.7	16.4	20.5	0.9	4.4	18.4
1	D18	3	RAD51	NA	Positive	5.77683956574186	36.0735826296743	8.09496648451724	244574.17973462	3590.13028647679	1.74306393244873	3.65741857659831	0.775695415325439	15031.8950542823	1214.54010449074	829	9.3	1.8	9.2	18.5	0.4	27.3	15.3	24.7	21.1	28.5	21.7	1176445.5	98986.77	1285.14	404.78	19.7	3.4	8.1	11.9	19.7	0.6	8.3	10.5
1	D19	1	RAD51	NA	Positive	7.39675383228133	41.3958521190262	7.35912827205989	257246.220018034	4004.11502188695	1.34084761045987	2.77637511271416	0.625358168189785	10396.0522993688	1068.82902862456	1109	8.5	1.5	11.4	11.8	0.1	31.8	12.5	27.2	17	34.7	17.4	1207814.1	93986.33	1194.5	378.29	21.1	2.4	6.7	12.4	21.3	1.6	6.8	12.7
1	D19	2	RAD51	NA	Positive	6.58787878787879	37.159595959596	6.76512554976438	230856.658585859	3602.06282348833	1.24646464646465	2.5020202020202	0.68673421354231	7931.15656565657	902.095304700245	990	7.9	2.1	8.4	14.8	0.2	30.7	12.1	24.5	18.5	29	16.4	1090567.3	76358.61	1107.01	306.25	17.8	4.8	2.9	21.4	17	2.7	1.6	24
1	D19	3	RAD51	NA	Positive	6.05332167832168	35.2027972027972	6.61408208177884	229133.594405594	3737.75844055843	1.38986013986014	2.70716783216783	0.649096719260104	10098.1328671329	1094.07964981319	1144	8	0.9	9.7	15.2	0.1	26.1	13.9	22.8	18.2	28.8	18.7	1158110.7	97619.83	1148.83	402.79	19.8	3.2	7.5	11.6	19.5	0.8	9.1	9.7
1	D20	1	RAD51	NA	Positive	6.43800904977376	39.1619909502262	7.09747053043518	260322.699547511	3985.30048815749	1.34932126696833	2.6027149321267	0.719574254438823	9135.32850678733	983.651405251476	1105	11	1.1	11.7	13.1	0.2	29.7	12.2	25.6	17	32.8	15.7	1228094.4	86989.68	1217.84	345.58	20.6	1.7	5.1	14.7	19.5	0.1	5.2	14.7
1	D20	2	RAD51	NA	Positive	6.64499572284003	34.4576561163388	5.67041859971047	195729.644995723	3495.15638556211	1.0846877673225	2.41659538066724	0.644016956335177	8493.56372968349	783.89224639151	1169	6.2	2.7	6.8	13.8	0.3	30	9.9	24	16.3	28.7	14.7	1054223.1	67605.24	1036.05	270.97	19.2	2.7	1	28.9	16	0.3	0.8	37
1	D20	3	RAD51	NA	Positive	6.51515151515152	39.3948863636364	7.74890970853892	257589.298295455	3978.04225170394	1.91950757575758	3.98958333333333	0.754348914604022	13806.4090909091	1242.01803423432	1056	10.2	1.3	11	12.3	0.1	29.3	18.3	26.5	23.6	33	23.6	1128638.4	96972.71	1277.53	402.51	17.6	2.9	6.3	10.1	18.3	0.9	8.2	7.1
1	D21	1	RAD51	NA	Positive	6.05597326649958	34.7627401837928	6.53493672495281	215087.993316625	3381.59160963308	1.23558897243108	2.34502923976608	0.532549184425198	7620.94903926483	862.123760302495	1197	8.2	1	8.3	19.5	0	28.4	11.7	22	16	26.4	15	950130.6	71607.08	982.54	288.56	15.4	13.8	2.5	26.8	15.9	16.5	2.8	28.4
1	D21	2	RAD51	NA	Positive	6.55241567912489	37.3144940747493	6.24940660226294	225493.758432088	3348.2368159331	1.1640838650866	2.42844120328168	0.809970250457569	7220.63081130355	788.537708061407	1097	9.3	1.8	7.9	21.1	0.1	30.8	10.7	24.2	18.1	27.1	14.2	1092258.1	58731.94	1066.12	237.09	17.9	10.3	0.5	40.3	16.6	8.1	0.5	48.3
1	D21	3	RAD51	NA	Positive	7.06713505074161	39.7447306791569	6.1359037457937	243849.917252147	3629.28160555526	1.05620608899297	2.08352849336456	0.499662724834925	6560.4074941452	709.304836752546	1281	7.7	1.3	8.7	15	0	32.9	10.1	26.9	13.7	31.6	13	1163254.2	76968.2	1062.78	304.35	22.4	3.4	2.4	18.4	18.8	0.9	1.6	24.1
1	D22	1	RAD51	NA	Positive	6.48932219127205	38.4187558031569	7.33037722476133	246285.860724234	3739.52463973022	1.28133704735376	2.5041782729805	0.598361796307479	7920.38997214485	916.987134152726	1077	8.4	1.1	9.9	15.7	0	30.9	11.9	25.7	17.2	32.5	16.3	1140321.2	82230.32	1250.8	338.52	19.4	2.3	3.2	14.2	18.9	0.6	3.2	12.5
1	D22	2	RAD51	NA	Positive	6.06919642857143	39.0033482142857	7.6662822121875	274429.818080357	3689.64461277751	1.54129464285714	3.00111607142857	0.647764136621191	9966.85379464286	1027.33270101342	896	9.2	1.7	11.8	17	0	29.1	14.7	24.2	19	29.8	17.4	1234004.5	85457.56	1313.58	351.63	20	3.2	3.1	14.3	20.8	1	3.2	11.9
1	D22	3	RAD51	NA	Positive	5.92217194570136	33.9176470588235	6.58305557740441	221510.228959276	3547.97687033705	1.09864253393665	2.18280542986425	0.572314312265491	6156.90226244344	739.122479276399	1105	8.3	1.5	9.2	15.4	0	27.5	10.7	21.1	16.1	26.2	15.1	1054565.7	66326.48	1177.67	278.03	18.2	4.9	2	32.4	18.8	1.1	2	37.6
1	E03	1	RF	NA	Neutral	5.94023193577163	30.4014272970562	6.13835923838398	207758.287243533	3361.52969739063	3.01338090990187	7.00535236396075	1.09719513698826	26750.8037466548	1757.7029396538	1121	9.5	2.6	8.6	20.2	0.1	25.3	27.5	16.6	35.1	21.4	35.1	1072869.8	102088.07	1154.77	419.64	17.8	4.7	9.5	10.7	19.4	5.6	11.2	8.6
1	E03	2	RF	NA	Neutral	5.65257494235204	30.9277478862414	6.88303852516635	217724.975403536	3493.56274975771	2.88547271329746	6.20138355111453	1.06083583421128	22659.7947732513	1729.76677763623	1301	9.5	2.1	9.5	17.8	0	25.9	29.4	15.9	37.3	20.6	37.6	1130457.6	103805.3	1143.01	432.85	17.1	2	9.3	7.5	19.8	0.6	8.7	5.2
1	E03	3	RF	NA	Neutral	5.5437898089172	26.9625796178344	5.6282430800329	168511.295382166	3208.23480931151	3.33519108280255	7.28264331210191	1.11869299633533	27940.125	1809.8772594128	1256	7.8	2.1	8.1	23.8	0.2	22.8	30.3	16.7	37.8	20.1	38.7	985362.9	101719.13	1030.38	418.22	18.1	2.6	11.7	16.8	18.8	1.4	12.3	13.6
1	E04	1	RF	NA	Neutral	5.58221797323136	29.2466539196941	6.03649960433979	198923.628107075	3508.48144752283	3.95889101338432	8.62428298279159	1.21248011243675	35185.1118546845	2118.00029585931	1046	10.1	3	9.6	20	0.2	23.9	36.6	17.7	43	22.1	43.3	1113384.7	110377.35	1174.68	454.91	19.1	1.7	12	8.3	21.8	0.1	15	5.7
1	E04	2	RF	NA	Neutral	5.20939183987683	25.4588144726713	5.58307109225992	163020.452655889	3143.6056012164	2.17090069284065	4.74056966897614	0.903525131655102	16492.441108545	1384.01410965242	1299	7.9	2.3	7.1	21.4	0.1	23	21.9	14	29.6	17.2	29.4	1009111	94656.1	1049.6	399.71	15.7	2	6.8	12.6	17	0.8	5.9	8.5
1	E04	3	RF	NA	Neutral	5.4069423929099	27.6935007385524	6.07952863822139	188149.853766617	3492.44204459815	2.7437223042836	6.44387001477105	1.0681822287548	24381.9948301329	1603.05697620989	1354	8.6	3	9.4	17.9	0.2	22.8	26	16.6	33.4	21	33.8	1117778.2	96987.83	1141.43	399.4	20.2	1.8	8.3	12.3	19.4	0.2	9	10.3
1	E05	1	RF	NA	Neutral	5.98939929328622	31.4257950530035	7.30309718036006	229708.901060071	3504.42376104928	2.44787985865724	5.21554770318021	1.06043723297956	17448.4876325088	1597.1447940591	1132	8.7	2.7	9.9	19	0.1	27.9	25	17.5	35.3	21.1	35.7	1267599.7	92393.66	1287.41	387.29	19.1	2.1	5.1	10.2	20.7	0.3	6.4	6.8
1	E05	2	RF	NA	Neutral	6.64666666666667	32.6180952380952	6.58820483770417	215283.815238095	3493.5782961296	2.5647619047619	5.53904761904762	1.05399873990082	19445.4752380952	1608.41462283689	1050	8.1	3.4	8.7	17.7	0	28.7	25.2	20.7	33.5	25.3	33.5	1217449.8	95031.4	1221.12	388.15	21.6	1.1	6.8	15	21.2	0.3	6.1	12.7
1	E05	3	RF	NA	Neutral	7.22293577981651	38.7339449541284	6.32472768179637	246585.888073394	3869.30513013065	1.75688073394495	3.84954128440367	0.834477637551032	14916.5220183486	1202.53576153609	1090	8.7	2.4	9.2	11.7	0.4	31.8	17	25	23.8	29.4	24.2	1223449.3	89976.79	1177.77	351.27	23	2.7	4	13.2	21.8	0.2	3.6	17
1	E06	1	RF	NA	Neutral	5.33983739837398	27.7886178861789	5.94944106225144	165830.319512195	3407.10876697469	2.78048780487805	5.69349593495935	0.956285278438479	22097.7943089431	1715.7684033389	1230	8.8	1.7	8.6	18.3	0.2	23.7	26.2	17.5	33.2	21.5	33.6	979894.8	111919.97	1068.56	465.13	17.5	7.2	13	6.3	19	10.1	14.1	5.9
1	E06	2	RF	NA	Neutral	5.58141962421712	25.8434237995825	5.91261068652957	158152.912317328	3193.37601289936	2.54592901878914	5.45511482254697	1.00315958768577	19712.8215031315	1576.63024799749	958	8.5	2.4	6.9	20.3	0.3	23.7	23.7	15.7	31.1	19.3	30.9	1027234	96519.89	1117.37	406.34	17.4	1.8	6.1	11.8	18.5	0	7.3	9.9
1	E06	3	RF	NA	Neutral	6.59203980099502	36.9442786069652	6.55684469114813	230997.545273632	3850.62739204299	2.30049751243781	4.88855721393035	0.948373570076694	18184.2089552239	1422.17383953179	1005	9.8	2.3	11	14.3	0.3	31.7	21.4	27.3	29.5	32.6	29.5	1196048.8	89654.4	1217.1	357.43	23.9	2.4	4.8	16	23	2.2	6.5	16.8
1	E07	1	RF	NA	Neutral	5.05283381364073	24.6071085494717	5.38775956431304	145779.656099904	2890.4697681399	2.91450528338136	6.62439961575408	1.11689013566267	25144.11623439	1635.91830483957	1041	8.5	3.5	7.4	32.7	0.3	22.9	28.6	15.2	36.1	19	34.8	826469.8	76344.38	936.53	324.39	15.5	25.7	8.1	38.2	17.2	24.8	8.5	34.7
1	E07	2	RF	NA	Neutral	5.13444709626094	26.6825775656325	5.94810195620288	175952.570405728	3418.51586300133	2.75735879077168	6.11694510739857	1.25570505498942	26699.1519490851	1859.14219317685	1257	9.7	2.8	9.2	20.7	0.3	21.6	27.2	15.6	33.8	20.7	34.8	1038332.6	107368.48	1116.01	451.45	17.1	2	9.9	9.1	18.7	1.4	13	8.2
1	E07	3	RF	NA	Neutral	6.03156996587031	30.1527303754266	6.37075424152936	197406.719283276	3363.13117214606	2.73464163822526	6.22440273037543	1.04070292895228	23483.6476109215	1604.82656660654	1172	9.6	3.2	9	19.3	0	24.1	25.1	17.2	33.4	21.7	34.5	1052734.2	99504.37	1162.91	411.2	18.7	2	9.9	10.7	17.7	0.7	10.4	9.9
1	E08	1	RF	NA	Neutral	5.16539923954373	26.2509505703422	5.97820252440568	176127.614068441	3184.00884857081	2.41634980988593	5.34790874524715	1.04281826456116	19373.141634981	1611.2175333769	1052	7.7	3.6	7.1	20.6	0.2	22	24.9	14.3	34.1	17.9	34.5	1051652.9	95757.16	1054.2	396.52	17.9	2.1	7	10.6	17.7	0.3	9.6	7.8
1	E08	2	RF	NA	Neutral	5.94042163153071	30.6892758936755	5.71636856123522	196733.399633364	3365.13220276905	3.02474793767186	6.62511457378552	1.16057068948392	25864.7836846929	1892.78838997768	1091	7.8	3.4	7.6	18	0.3	24.5	29.3	17.3	39.3	20.3	39	1120612.4	109314.3	1056.18	453.15	19.3	1.6	10.4	7.4	19.8	0	12	5.2
1	E08	3	RF	NA	Neutral	5.08786610878661	26.9380753138075	6.56616999566662	179313.577405858	3268.24615612546	3.07782426778243	7.01004184100418	1.13714869488558	27935.210041841	1879.13637031884	1195	9	3.6	8.2	21.1	0.3	21.1	28.2	16.8	36.7	19.9	38	976633.6	98746.79	1033.32	420.47	16.2	1.9	9.5	10.5	16.9	0.3	11.4	9.8
1	E09	1	MEX3C	NM_016626	sample	5.85831960461285	30.7495881383855	6.40261687042349	211530.303953872	3401.4352438063	2.78912685337727	5.80230642504119	1.0347815586472	21305.1952224053	1763.88775289047	1214	8.2	2.1	8.9	18.6	0.1	25.7	28.3	17.5	35.4	20.4	35.7	1051290.3	105292.9	1084.33	434.95	16.9	5.9	10.5	8.2	18.8	11.4	11.2	6.9
1	E09	2	MEX3C	NM_016626	sample	5.96463815789474	28.5805921052632	6.07816087036758	184269.819078947	3255.43913808004	2.30509868421053	4.78371710526316	0.940710147963922	15848.1101973684	1462.96199775566	1216	7.9	1.9	7.1	18.5	0.1	25	23.5	15.7	30.9	18	30.3	1093680.9	90578.43	1081.82	372.15	18.3	3	3.9	12.5	18.1	1.5	4.5	8.7
1	E09	3	MEX3C	NM_016626	sample	5.51866028708134	28.4507177033493	6.76038706412422	208410.376076555	3230.47803482479	1.80382775119617	3.78564593301435	0.918888103083516	11597.6870813397	1228.72592636995	1045	8.4	3.3	8.2	19.6	0.1	23.3	18.9	14.9	27.9	18.8	27.6	1177989.6	80767.16	1148.33	323.24	19.6	2.6	3.9	22.7	20.5	0.1	3.8	25.6
1	E10	1	CDKN2C	NM_078626	sample	5.66638935108153	27.8269550748752	6.07809494556203	184599.27703827	3341.30595043066	3.0657237936772	6.65557404326123	1.1061534042056	25480.7404326123	1804.65205011046	1202	7.8	2.5	8.2	20.2	0.3	25.5	28.2	16.2	36.3	20.7	37	1063489.1	105780.26	1102	458.44	18.2	4	9.7	8.3	19	3	11.5	5.8
1	E10	2	CDKN2C	NM_078626	sample	6.56432748538012	31.8625730994152	6.94935714290661	215377.79337232	3475.86004756345	2.61208576998051	5.36647173489279	1.02996400451421	18148.1364522417	1536.96801714272	1026	9.8	1.9	9.6	17.2	0.1	28.1	26.3	20.3	35.5	23.4	34.3	1171265.5	90225.13	1254.54	365.53	21.6	1.7	5.8	12.7	20.9	0.3	3	10.1
1	E10	3	CDKN2C	NM_078626	sample	5.86296617519514	29.2159583694709	6.12446912826762	205176.708586297	3375.72215621928	1.78837814397225	3.96097137901128	0.978371827679752	13213.3295750217	1309.74268594116	1153	8.1	3.8	8.8	19.4	0.2	26	19.2	15.4	29.1	19.4	29.2	1095135.7	78722.62	1236.99	341.2	17.2	2.9	2.7	22.5	19.9	0.1	5	16.7
1	E11	1	SPEN	NM_015001	sample	6.15622161671208	32.0499545867393	7.17665793079354	214216.125340599	3624.2768225679	2.95186194368756	6.59945504087194	1.07465596585006	25779.3987284287	1825.46976157244	1101	9.9	2.5	9	15.8	0.2	27.4	28.2	18.9	35.1	24.7	36.2	1142789	106440.11	1247.33	453.83	20.1	1.6	10.3	8.1	22.8	0.3	13.6	5.2
1	E11	2	SPEN	NM_015001	sample	5.87692307692308	31.829304029304	6.70652882692403	218734.246153846	3614.72977025184	2.77582417582418	6.34871794871795	1.08293808271222	27212.1238095238	1804.94416569339	1365	10	3.2	9.9	17	0.2	25.6	26.7	17.7	34.1	23.1	34.4	1168228.4	102435.19	1193.01	417.84	18.5	2.6	8.1	9.7	19.3	0.7	9.5	9.1
1	E11	3	SPEN	NM_015001	sample	5.67147192716237	29.9059180576631	6.61968037835427	211786.569802731	3513.80813457522	2.2587253414264	5.33080424886191	1.02848452881791	18937.3968133536	1390.74899428539	1318	10.2	3.3	9.3	17.3	0.2	25.6	22.7	16.5	32.3	21	31.9	1143686.4	80286.86	1209.34	333.38	20.8	1.9	3.9	20.3	22.2	0.2	4.3	20.9
1	E12	1	ARID1B	NM_017519	sample	6.05869074492099	31.025583145222	6.6095211615902	214291.587659895	3423.18679416795	2.37923250564334	5.23024830699774	0.995706536974122	17551.1083521445	1455.51792748871	1329	8.9	2.2	9.2	19.3	0.2	25.9	23.9	18.2	32.6	21.4	31.8	1142262	88119.25	1157.64	358.98	19.3	2	3.7	10.2	19.8	0.1	4.5	9
1	E12	2	ARID1B	NM_017519	sample	7.23923841059603	37.7624172185431	6.72545145583463	269777.420529801	3590.37358137321	2.33112582781457	5.3021523178808	1.14332742451559	19464.292218543	1502.79222471088	1208	9.4	3.2	10.5	16.6	0.2	31.1	24	21.6	33.4	25.6	32.8	1402142.3	89896.07	1303.95	369.57	22.6	2	4.9	13.2	22.4	0.1	5.3	11.9
1	E12	3	ARID1B	NM_017519	sample	6.37320916905444	32.5386819484241	6.47085153524937	221409.844555874	3582.10478203241	3.06446991404011	6.90114613180516	1.17240495076629	26206.7206303725	1824.31482382829	1396	8.5	3	9.6	18.3	0.1	28.2	29.7	19.6	36.6	24.2	38	1160044.3	98047.97	1263.55	417.84	21.4	2.3	6.7	10	23.4	0.7	9.7	6.2
1	E13	1	ERCC4	NM_005236	sample	4.49558390578999	20.6143277723258	4.40018987890526	133936.285574092	2688.00655517476	1.25515210991168	2.67811579980373	1.06363577297543	7756.58096172718	1149.22238446815	1019	4.6	6.6	5.3	23	0.1	16.4	10.5	8.6	24.6	10.4	21.2	996608.1	66919.28	900.33	281.41	11.4	2.2	2.2	30.9	11.8	0.1	1.4	33.3
1	E13	2	ERCC4	NM_005236	sample	5.51531393568147	26.4441041347626	5.63500459857146	166638.58805513	3307.68978672966	2.48238897396631	5.25267993874426	1.01457794506157	18082.7825421133	1545.42936923359	1306	8.1	2.2	7.4	17.8	0.2	23.7	25.2	14.6	33.4	17.8	33.2	992770.9	94113.09	994.44	388.22	15.2	2.1	5.5	12.1	14.2	0.6	5.7	12.4
1	E13	3	ERCC4	NM_005236	sample	5.55448408871745	29.5274831243973	6.65719638457669	206217.769527483	3491.21006459533	2.57473481195757	6.00771456123433	1.15737318852465	23453.7135969142	1652.72678220926	1037	9.3	4.1	9.5	17.5	0.3	23.9	25	16.3	34.1	20.9	34.8	1065350.9	94689.1	1109.64	405.94	18.2	3.7	8.7	15.8	19.5	0.4	10.7	11.9
1	E14	1	ATR	NM_001184	sample	4.83658536585366	24.1455284552846	5.58556313523981	164380.129268293	3229.94719765516	2.8	5.88292682926829	1.11144016079331	20185.8089430894	1661.43075069961	1230	7.3	2.8	7.8	18.7	0	21.1	27.6	12.4	37.6	16.3	37.6	983882.6	94018.99	1029.22	378.95	14.4	1.5	5	8.8	13.2	0.6	6.6	7.6
1	E14	2	ATR	NM_001184	sample	5.05541125541126	27.4874458874459	6.22279060720184	196795.206926407	3362.14902228348	2.39393939393939	4.78874458874459	1.05520981814833	17154.4380952381	1582.94486890169	1155	8.4	2.5	9.7	18.7	0.3	20.7	24.7	14	32.6	19.1	32.3	1008326.9	97528.28	1137.61	415.58	14.5	2.8	6	11.8	15.2	0.1	7.3	5.4
1	E14	3	ATR	NM_001184	sample	4.61722080136402	24.843137254902	5.59752887076886	180657.767263427	2970.07559735258	1.64364876385337	3.42114236999147	0.898263450709337	10144.9164535379	1148.37708090591	1173	7.8	3	7.6	20	0	19.4	16.9	11.3	26.6	14.9	25.7	947526.5	74206.71	951.63	301.42	13.9	2.3	1.6	24.4	13.2	0.3	2	28.7
1	E15	1	STAG2	NM_006603	sample	5.65658217497956	29.3049877350777	6.52897363560131	200379.002452984	3492.20986289448	2.55764513491415	5.70482420278005	1.04268958388493	20750.5355682747	1608.79176964213	1223	10	3.5	8.7	20.1	0.2	25.1	25.6	17.8	34.3	21.9	34.4	1080880.1	95507.54	1160.22	406.38	18.5	1.7	7.6	10.5	21.2	0.3	8.7	8.4
1	E15	2	STAG2	NM_006603	sample	6.237439779766	30.3647625602202	5.90890122641248	188184.112181693	3403.27067290099	2.65726083964212	6.1417756366139	1.11117892184285	22383.280110117	1677.42211324839	1453	8.5	2.8	7.4	16.3	0.1	25.7	27	18	35	22.2	35.3	1083117.7	99504.22	1056.08	405.55	19.1	2.1	7.8	13.8	18	1	8.1	11.5
1	E15	3	STAG2	NM_006603	sample	6.06131078224101	30.0859760394644	6.2796378116151	207104.506694856	3299.49511808734	2.25510923185342	5.34742776603242	1.03318606881088	18038.1599718111	1413.38507494401	1419	7.8	3.8	7.5	19.6	0.1	28.2	23.7	16.2	32	19.9	32.8	1086580.7	87559.42	1141.93	362	17.6	2.2	4.8	14.7	19.2	0.8	4.8	12.6
1	E16	1	WRN	NM_000553	sample	6.19032258064516	30.0879032258065	5.99898283155482	206024.386290323	3297.95789645457	2.59032258064516	5.78709677419355	1.03998490945645	20289.0838709677	1492.80734801702	1240	5.8	3.9	8.6	18.5	0.2	25.6	25.1	16	32.8	20.2	31.7	1150413.9	83151.77	1165.3	342.64	17.8	1	3.5	12.4	17.6	0.2	4.2	14.2
1	E16	2	WRN	NM_000553	sample	5.46105428796223	28.567269866247	6.49750903277177	203596.861526357	3232.16563461581	1.2006294256491	2.77576711250983	0.789988895995635	8012.79464988198	885.585279586601	1271	8.3	4	8	18	0	23.3	11.2	14.2	21.5	17.7	18.2	1126812.9	69153.25	1128.36	277.1	16.7	2.3	1.5	29.3	15.7	0.6	1.1	31.8
1	E16	3	WRN	NM_000553	sample	6.15444617784711	31.8627145085803	7.26881489611986	218499.879875195	3534.53400791336	2.94383775351014	6.65288611544462	1.02747283312553	24881.6326053042	1649.59955505964	1282	10	2.1	10.5	17.5	0	27.4	27.8	17.6	34.9	22.5	36.3	1113177	98001.61	1231.96	394.5	20	1.8	7.6	12.4	21.6	1.1	8.3	11.5
1	E17	1	RF	NA	Neutral	5.69743178170144	26.6918138041734	5.52632974754416	169191.54975923	3235.37477382558	1.67736757624398	3.64847512038523	0.913267996284708	12522.6725521669	1217.00154923287	1246	7.9	2.9	7.6	17.7	0.3	25.4	16.6	14	25.2	17.2	24.2	1033074	72099.16	1078.11	294.89	16.3	1.9	1.4	18.4	17.2	0.2	1.4	18.9
1	E17	2	RF	NA	Neutral	4.34967845659164	17.1036977491961	4.14659056884749	91134.2282958199	2468.86473779167	1.18971061093248	2.92282958199357	1.15445841556737	8847.19774919614	1130.08350423755	1244	4.2	8.2	3.4	24.2	0.1	18.3	9.2	7.6	24.4	9.6	21.4	845633	65459.91	788.69	262.15	12.3	2.6	1	33.7	10.1	0.5	0.3	38.7
1	E17	3	RF	NA	Neutral	6.02890932982917	31.03876478318	6.96992036665847	210152.450065703	3496.83673123797	2.3580814717477	5.69710906701708	0.989351982372378	20826.6544021025	1468.41631820674	1522	8.1	3.2	10.1	19.4	0	25.7	24	18.1	30.8	22.1	31.9	1097182	93594.22	1183.15	388.81	20	2.1	5.7	11.9	18.9	0.2	7.4	8
1	E18	1	RF	NA	Neutral	5.27201870615744	31.0342946219797	7.47887445350973	243653.587685113	3591.18954444742	2.35541699142634	5.25253312548714	1.00677405277326	18910.082618862	1493.37290676357	1283	11.2	3.3	10.4	20.8	0.1	23.3	23.6	16.7	31.8	21	31.6	1213485.1	90655.01	1244.57	375.63	18.3	2.1	5.6	9.4	18.2	0.3	5.2	5.9
1	E18	2	RF	NA	Neutral	5.14445219818562	28.3866015352408	5.98648865027087	199587.401953943	3358.14466910167	2.0195394277739	4.62735519888346	0.934602324969423	16638.8129797627	1354.35778484055	1433	9.8	3.6	10.7	20.2	0.2	22.7	20.3	15.7	28.1	19.5	27.6	1018175.6	86890.74	1087.79	364.05	16.7	2.4	4	13.7	16.4	0.6	4	11.4
1	E18	3	RF	NA	Neutral	5.68894952251023	28.8178717598909	6.23050664006837	190120.435879945	3344.78325065301	2.1944065484311	4.98431105047749	1.00522471963813	18480.6596180082	1559.47459327926	1466	9.5	2.9	8.6	19.5	0.1	24.9	23	16.8	30.8	19.8	32.7	1045812.2	96132.01	1074.1	396.33	18	2.5	7.8	10.4	18.1	1	8.1	10.6
1	E19	1	RF	NA	Neutral	5.61141678129299	29.646492434663	6.76542617732665	201952.182943604	3668.52586381918	2.7716643741403	5.9697386519945	1.00012786286684	20820.2696011004	1557.05937904843	1454	9.3	1.7	9.9	16.1	0.1	25.3	27.3	16.8	34.1	21.6	33.6	1037255.6	81165.9	1146.59	332.97	16.4	4.9	5.4	22.8	16.2	3.2	5.5	21.3
1	E19	2	RF	NA	Neutral	4.62868525896414	21.5760956175299	4.46402205792877	140875.544223108	2819.62823954052	1.10119521912351	2.51713147410359	1.07758233798074	8234.73067729084	1127.03761740223	1255	5.7	6.3	5.6	21.7	0.3	19.6	9.7	10	23.7	12.7	20.3	950093.7	63272.3	858.2	261.4	12.8	2.1	1	40.2	11.2	0.5	1	45.8
1	E19	3	RF	NA	Neutral	6.02564102564103	29.3745143745144	6.57172882359053	189687.732711733	3285.54851569947	2.95571095571096	6.76534576534577	1.15197618321924	25380.9976689977	1805.55847253158	1287	8.8	3.3	7.3	20.4	0	27	29.3	17.4	37	21.3	38.6	1050769.7	101668.8	1061.65	414.73	18.6	2.3	10	9.7	17.8	1.1	10	8.8
1	E20	1	RF	NA	Neutral	6.25271739130435	34.276268115942	6.26423011691095	220793.519927536	3764.18360471734	1.30615942028985	2.69836956521739	0.836527917030634	9022.44112318841	968.701757564744	1104	7.7	3	9.9	14.8	0.3	29.3	13.3	23.1	20.6	27.6	18.3	1191021	69395.04	1249.77	281.72	21.4	3.1	1.7	26.2	21.1	0.1	1.4	33.2
1	E20	2	RF	NA	Neutral	6.16943521594684	30.0124584717608	6.20174747525412	191999.613787375	3223.21952210499	2.45598006644518	5.43272425249169	1.0159199275019	19038.0490033223	1481.34515502178	1204	7.9	2.7	9.2	24.1	0.2	26.5	25.1	17.9	32.1	22.7	31	1025280.3	85262.47	1053.2	354.86	19.8	13.5	4.7	21.6	19.4	12.8	5.2	18.7
1	E20	3	RF	NA	Neutral	5.78799688230709	27.6204208885425	6.18006409077618	178522.368667186	3253.94496962972	2.25331254871395	5.10989867498051	0.973106536170436	18180.1114575214	1424.98269187781	1283	9.4	2.7	9	20.4	0.2	26	23.6	15.5	30.9	19	31.3	1008728	85497.41	1100.14	347.64	18.2	2.5	4.4	16.8	17.2	0.5	4.4	17
1	E21	1	RF	NA	Neutral	5.64202049780381	30.101756954612	7.00327006344849	208596.852122987	3272.86571138318	3.39531478770132	7.48609077598829	1.18054710420747	27733.6566617862	1827.00143966248	1366	10.3	2.7	8.9	25.8	0.1	23.6	32	17.1	39.6	20.7	39	1029847.6	85521.71	1116.15	359.9	18.2	16.3	8.7	25.8	19.7	14.3	9.5	23.7
1	E21	2	RF	NA	Neutral	6.04519774011299	31.0661824051655	6.18475059982353	221227.375302663	3331.81369181343	2.32364810330912	5.28087167070218	1.0367848212669	18311.9241323648	1479.85613575225	1239	8.4	3.6	9.2	19	0	26.4	23.7	17.5	32.3	21.5	32	1183274.9	89054.09	1193.35	366.04	19	3.1	4.3	14	19.7	0.7	5.2	12.7
1	E21	3	RF	NA	Neutral	5.50388143966126	29.1616090331687	6.23943696185092	207310.388849682	3348.72593335479	2.54763585038814	5.86803105151729	1.05742145438599	22533.0853916725	1688.49246440757	1417	8.7	3	9.8	22.3	0.1	23	24.8	17.4	33.1	20.9	34.1	1097566.2	96632.4	1193.88	411.89	19.1	3	9.5	15.8	21	0.8	13.1	12.7
1	E22	1	RF	NA	Neutral	5.54973357015986	30.550621669627	6.2893054232086	217486.774422735	3591.84777141822	3.84635879218472	8.68383658969805	1.26406263375162	33673.5852575488	2037.19047536131	1126	10.8	3.2	11.4	19	0.3	23.3	36.2	15.9	44.4	22.8	44.3	1150325.1	98180.44	1240.34	417.24	19.7	8.3	9.3	16.2	19.8	8.3	11.5	12.1
1	E22	2	RF	NA	Neutral	4.928125	26.3302083333333	6.13560827344088	173482.367708333	3081.38741559359	3.05729166666667	6.54166666666667	0.983306597429958	25034.7333333333	1739.60583703498	960	10.4	2.1	7.6	23.3	0	19.5	29.4	15.6	34.6	18.1	34.6	960109.4	107775.07	986.4	469.62	14.9	3.4	10.1	8	15.6	0.7	13.5	3.8
1	E22	3	RF	NA	Neutral	5.1280487804878	25.1295731707317	5.51842206195929	162567.329268293	3226.69479303241	2.35746951219512	5.45350609756098	1.02118605034931	18708.2911585366	1482.93898776639	1312	9	3	8.3	20.9	0	22.3	23.4	14.9	31.6	18.5	32.6	954438.3	93279.52	1072.19	400.17	17.1	2.4	6.6	12	19.2	0.6	8.8	8.6
1	F03	1	OTNT	NA	Neutral	5.36150627615063	26.2476987447699	5.41699908399621	164567.363179916	3285.4114560644	3.28535564853556	7.16820083682008	1.21145228965408	29201.290376569	1884.51461634279	1195	9.2	2.5	7.9	20.4	0.1	23.4	29.9	15.3	35.8	19	36.5	1046050.3	112788	1043.55	476.46	17.7	2.6	13.5	6.4	17.2	1.9	16.5	4.2
1	F03	2	OTNT	NA	Neutral	5.68506493506494	27.7978896103896	5.71349483365054	170930.738636364	3295.81538895853	3.44724025974026	7.25	1.16571034320825	27408.8904220779	1992.69045663137	1232	8.8	2.3	7.1	17.9	0.1	26	33	15.7	40.7	20.5	40.7	995137.2	108532.06	1046.1	457.08	17	3.7	9.8	7	17.9	3	11.4	4.1
1	F03	3	OTNT	NA	Neutral	5.53784570596798	30.4213973799127	6.50617263005426	212995.26783115	3685.00708906488	2.9745269286754	6.75836972343523	1.05574577015571	26911.3522561863	1727.78747567747	1374	11.2	2.8	10.7	15.4	0.2	23.1	28.8	16.6	35.2	23.1	36.8	1093162.5	109915.21	1218.64	470.53	19.1	2.1	13	8.7	21.7	0.4	15.9	4.9
1	F04	1	OTNT	NA	Neutral	5.27031650983747	27.0230966638152	6.24879004584866	180732.245508982	3311.26098295816	2.98716852010265	6.37125748502994	1.09454178988373	23110.6903336185	1810.35298472474	1169	8	2.3	8	20.3	0	23.3	29.1	14.9	37.4	20.2	38.1	1046108.6	105647.39	1116.13	460.08	17.5	4.1	9.8	6.3	19.1	4.1	12.7	2.6
1	F04	2	OTNT	NA	Neutral	5.44095788604459	25.0677126341866	5.3619606086568	157645.281585467	3077.8142008953	1.7869529314616	3.75392237819983	0.949849314464727	11430.9975227085	1244.70088001278	1211	6	3.9	7.1	17.8	0	23.6	18.5	12.6	28.5	15.5	26.4	1033976.8	79523.54	992.44	318.39	16.7	1.4	2.2	18.3	13.7	0.2	1.7	18.1
1	F04	3	OTNT	NA	Neutral	5.63293172690763	27.685140562249	5.96061600516913	167643.282730924	3326.8931757561	2.96626506024096	7.01686746987952	1.18651819666335	27980.6152610442	1753.32240555906	1245	8.7	3.5	8	19.4	0.3	25.1	28.2	16.2	36.3	20.2	37.4	970787.5	100053.83	1066.22	415.26	16.8	1.9	7.7	10.7	18.6	0.3	9.2	7.3
1	F05	1	OTNT	NA	Neutral	5.74001507159005	29.6247174076865	6.80740514439883	205927.109269028	3576.37763018963	2.77543330821402	6.2268274302939	1.03299784237962	24044.989449887	1633.06838138493	1327	10.1	2.8	9.7	18.2	0.1	24.6	27.3	18.6	34	22.7	34	1101182.5	89207.63	1214.42	380.22	20	3.6	7.1	22.4	20.3	4.9	8.5	19.5
1	F05	2	OTNT	NA	Neutral	6.36780487804878	38.4360975609756	8.34660438664751	303047.782439024	4002.77075513431	3.05658536585366	6.52682926829268	1.13923395687266	25776.8009756098	1937.9581807104	1025	11.9	2.6	13.7	13.3	0.3	28.7	29	20.7	37.8	26.8	38.2	1370618.7	117311.98	1400.9	491.68	20.4	0.9	12.6	6.4	24	1.2	15.4	2.6
1	F05	3	OTNT	NA	Neutral	6.41390728476821	33.3692052980132	6.48744910177775	224966.033940397	3464.56327735542	3.31043046357616	7.5	1.10956501166684	31722.7524834437	1894.0566145809	1208	8.4	2.6	10	17.8	0.2	27.6	32.1	18.4	38.2	23.3	39.4	1155046.1	109875.41	1164.8	450.74	21.2	3.1	13	7.5	21.5	5.1	13.5	6
1	F06	1	OTNT	NA	Neutral	5.89207258834766	28.4613180515759	5.89136281113398	180160.932187202	3127.97064776069	3.48137535816619	7.73256924546323	1.22513288489098	30771.3543457498	1979.75563155308	1047	7.9	3.5	6.9	22.6	0.4	25.8	32.4	17.8	41.3	20.5	41.3	1029010.1	111681.69	1033.18	464.82	17.5	1.8	11.4	4.8	16.4	0.9	12.4	1.2
1	F06	2	OTNT	NA	Neutral	6.49500454132607	33.0853769300636	6.17394311654896	220520.262488647	3543.76209812393	3.51226158038147	7.48138056312443	1.11608482030966	29431.1907356948	1982.06652339906	1101	9.1	2.3	10	17.1	0.1	28.2	33.1	19.5	39.4	24.4	39.9	1175066.8	118506.17	1224.08	486.4	22.1	2	14.1	6	22.2	0.5	13.2	2.2
1	F06	3	OTNT	NA	Neutral	5.70738636363636	29.1633522727273	6.1965476427889	191000.637784091	3520.48971590768	2.74786931818182	5.95667613636364	1.10550292430281	22089.90625	1757.41818553033	1408	9.8	3	9.1	17.1	0.1	23.7	26.3	16.6	34.5	21.6	35.2	1076666	105492.23	1075.92	427.71	19.8	2.3	10.4	8	20.4	0.6	11	5.7
1	F07	1	OTNT	NA	Neutral	5.37256637168142	30.4796460176991	7.33375286445646	227116.569026549	3473.46872544179	2.38318584070796	5.22920353982301	1.01449254277783	18521.5867256637	1515.58597310886	1130	9.9	3	9.9	19.3	0.1	23.2	24.8	15.7	32.1	20.8	32	1110417.8	94695	1134.49	391.23	16.8	2.9	6.7	8.7	17.8	2.7	6.5	6.8
1	F07	2	OTNT	NA	Neutral	5.91436726926736	32.0371075166508	7.26496055114568	223172.963843958	3406.99012783169	2.77354900095147	5.86108468125595	1.02176134306763	23387.9857278782	1662.59555966304	1051	10	1.7	8.3	20.8	0.1	24.4	25.7	18.9	32.8	23.5	33.8	1143689.3	106201.07	1296.88	450.53	20.4	2.2	8.8	9	22.8	1	10.6	5
1	F07	3	OTNT	NA	Neutral	5.42625899280576	29.4469424460432	7.02454279980864	210473.21852518	3513.89586876587	2.5908273381295	5.60251798561151	1.02281092891822	21523.8417266187	1640.64160299081	1112	10.3	2.5	9.3	16.5	0.3	24.6	26	16.3	32.9	19.7	34.7	1103956.4	100020.4	1187.12	414.5	19	2.5	7.6	12	19.9	0.4	9.7	8.6
1	F08	1	OTNT	NA	Neutral	6.30059523809524	32.0228174603175	6.20783461929765	214023.168650794	3378.06768595281	3.14087301587302	6.77976190476191	1.16958479108947	25963.693452381	1943.41965885593	1008	10	2	8.5	21.1	0.1	26.2	32.1	19.6	39.5	24.2	40.3	1140764.5	106310.63	1129.59	453.78	20	1.9	11.4	7.4	20.7	0.1	12.4	5
1	F08	2	OTNT	NA	Neutral	5.3021515434986	26.912067352666	6.19605712660133	180036.089803555	3298.29092391442	2.53414405986904	5.52198316183349	1.00639275398374	22392.6828811974	1692.56146473552	1069	9.3	2.5	8.2	19.6	0.1	23.4	23.9	14.8	32.5	20.2	33.4	1091661.6	111628.76	1052.46	465.32	19.6	2.4	10.9	7.3	18.4	0.3	12.3	2.5
1	F08	3	OTNT	NA	Neutral	5.94761904761905	29.3628571428571	5.98714050711925	181400.956190476	3219.54526847076	3.06285714285714	6.92285714285714	1.07888798206578	25838.7838095238	1709.80932670314	1050	8.9	2.4	7.6	20.4	0.1	25.4	29.4	18.1	36.5	20.9	37.8	1016608.2	100607.9	1138.43	425.01	19.4	2.5	8.8	10.7	20.6	0.4	12.5	9.1
1	F09	1	PTPRB	NM_002837	sample	6.24815983175605	35.8201892744479	7.7541841944554	291327.101997897	3662.417583126	1.77181913774974	3.7465825446898	1.01259729499516	11092.8338590957	1211.54539946822	951	9.5	4.3	10.9	15.2	0	24.6	17.4	18.8	28.9	22	26.2	1316222.2	77729.7	1404.54	319.36	20.3	2.5	3	17.1	19.3	0.1	2.6	18.9
1	F09	2	PTPRB	NM_002837	sample	5.33973288814691	29.1060100166945	7.29265335810448	207357.68196995	3318.44502940915	2.71035058430718	6.21035058430718	1.00606603221604	23230.1519198664	1550.62379146589	1198	10	2.5	8.9	21.1	0.1	23	25.9	16.7	32.9	20.5	32.7	1116300.7	103202.22	1101.25	412.3	17.9	3.6	8.3	10.6	14.9	1.5	8.4	6.8
1	F09	3	PTPRB	NM_002837	sample	5.51304996271439	28.7807606263982	6.24915542487037	197033.111111111	3278.48570327054	2.45563012677107	5.68530947054437	1.06427458700784	20314.0067114094	1500.40484682258	1341	8.4	3.5	7.4	20.9	0.2	24.3	24.8	17	33.3	20.3	33.5	1077380.1	94385.9	1061.4	388.86	19.5	2.9	7.1	10.1	18.6	0.5	6.9	7.5
1	F10	1	WAS	NM_000377	sample	5.60703205791107	29.5377456049638	6.2901827326104	205137.415718718	3359.3816200758	3.05584281282316	6.73216132368149	1.11526368899542	24703.5118924509	1745.10963191527	967	9.1	2.8	8.9	19.3	0.2	25.1	28.6	16.5	36.8	20.5	36.7	1109672.6	98435.25	1111.41	411.62	18.2	1.8	8.1	8.9	18.1	0.5	8.3	6.3
1	F10	2	WAS	NM_000377	sample	5.3722854188211	27.7838676318511	6.18692969263303	182213.387797311	3305.44595156304	2.18614270941055	4.4488107549121	0.897653928681951	14862.6380558428	1351.62365311457	967	8.9	2.1	9.7	21.7	0.1	21.8	21	16	27.7	20.9	27.4	1035623.7	88219.11	1102.74	366.63	17	2.6	5	16.2	18.6	0.1	5.3	12.4
1	F10	3	WAS	NM_000377	sample	5.5524920466596	28.7560975609756	6.8787229066298	192476	3377.22618405159	3.48144220572641	7.87062566277837	1.14741263586845	30303.9384941675	1860.38822387454	943	10.1	2.8	8.5	19.3	0.2	23	32.3	16.4	38.5	19.5	39.6	1026124	100520.64	1086.09	424.97	17.9	2.7	10.4	11.3	19.1	0.3	12.5	10.8
1	F11	1	ODAM	NM_017855	sample	6.76424870466321	34.3264248704663	7.34415885099845	242036.070811744	3632.90519690611	2.39464594127807	5.20552677029361	0.986033884953135	17410.9620034542	1452.92366104854	1158	7.6	2.4	9.8	16.2	0	30.4	25.6	20.6	32.5	24.4	32.2	1276791.3	88983.43	1394.67	367.11	21.9	2.1	4.6	11.3	23.3	0.4	6.3	8.5
1	F11	2	ODAM	NM_017855	sample	6.02013422818792	29.9681208053691	5.67287010298542	205221.597315436	3532.63594119687	2.64010067114094	5.70302013422819	1.10029734171587	21958.2802013423	1719.01152916907	1192	8.2	2.3	9.5	16.9	0.2	28.9	27.9	16.8	35.7	21.6	36.3	1105581.2	99048.76	1157.41	413.9	18.6	2.1	5.2	7.2	18.8	0.7	5.8	3.8
1	F11	3	ODAM	NM_017855	sample	6.23248652809854	33.3240954580447	7.87113369407862	242642.106235566	3596.4175960752	2.16397228637413	5.04464973056197	0.926629785219477	18550.817551963	1341.6933523262	1299	10.9	2.1	11	19.3	0.4	26.5	22.1	19.6	29.4	23.9	29.9	1170589.2	86852.6	1300.4	352.11	20.6	2.7	5.7	18.9	21.2	0.5	4.9	18.2
1	F12	1	BRIP1	NM_032043	sample	5.80760790051207	29.5640087783467	6.11520121154368	197467.964886613	3371.47125552696	2.2538405267008	5.08339429407462	1.04821592020884	17624.4586686174	1481.32826516933	1367	7.5	3.4	8.7	19.1	0.1	23.5	22.5	18	32.6	21	31.7	1004899.2	84944.25	1036.33	349.36	16.5	8.4	3.9	12.9	17.4	11.5	3.3	12.7
1	F12	2	BRIP1	NM_032043	sample	5.35137457044674	28.0403780068729	6.16353752177421	190590.091924399	3304.78164087625	1.97938144329897	4.25515463917526	0.919638849987686	15006.810137457	1361.78035934533	1164	9.2	2.2	8.3	20.3	0.3	22.9	21	15.9	29	19.1	28.4	1071277	83910.22	1141.06	347.63	17.3	2.3	4.8	17.7	17.3	0.3	4.8	19.2
1	F12	3	BRIP1	NM_032043	sample	6.4179651695692	34.4555453712191	7.1466732626124	236907.028414299	3499.10093816023	3.26672777268561	7.4179651695692	1.10555670923302	28046.4857928506	1798.0709308756	1091	10.4	1.9	9.1	18.2	0.2	28	30.8	20.4	37.7	24.7	39.4	1188663.1	106157.59	1147.69	427.87	21.4	2	10.3	7.8	21.4	0.3	9.3	4
1	F13	1	ATRX	NM_138270	sample	5.24	24.3512	5.6174792048774	157953.6808	3113.69311588054	1.3568	2.9544	0.838680496126778	8978.0864	1001.51383558456	1250	7.3	3.2	6.6	18.2	0.2	23.5	13.1	13.1	22.1	17	20.3	1015933.7	66185.43	1099.36	280.56	16.6	2.4	1.3	25.8	17.3	1.2	1.2	27.3
1	F13	2	ATRX	NM_138270	sample	5.73232724384432	29.6600476568705	6.34175734332306	208085.849880858	3411.58738669886	2.34551231135822	5.13820492454329	0.966110075214251	18341.1104050834	1408.74055086912	1259	9.2	2.9	10.2	19.4	0.1	25.3	24.2	16.8	32.2	21.8	31.9	1124364.6	91352.22	1204.01	374.89	18.5	1.4	5.3	11.4	20.3	0	4.5	7.7
1	F13	3	ATRX	NM_138270	sample	6.36006825938567	31.4283276450512	6.47603372242678	200828.593856655	3461.23123832125	3.31996587030717	7.66382252559727	1.22781378344393	31632.7457337884	1872.45099118387	1172	8.4	3.4	9.3	17.3	0.5	27.9	31.1	18.1	38.4	22.3	39.3	1082088.8	106981.15	1197.29	447.55	19.4	2.7	12.8	9.2	22.6	0.8	11.9	4.2
1	F14	1	PLXNB2	NM_012401	sample	5.61786867599569	27.4025834230355	5.49820405906362	171216.208826695	3287.99145658574	1.8697524219591	4.31216361679225	0.973460543542767	14012.2282023681	1240.85602712764	929	8.9	3.8	7.5	18.1	0	24.3	19.3	15.3	28.1	20.1	26.8	1010545.1	80602.69	1034.32	318.87	15.9	1.9	4	16.8	17	1.5	3.1	19.5
1	F14	2	PLXNB2	NM_012401	sample	5.85332011892963	30.4578790882061	7.9611553908103	208131.290386521	3549.21339947302	3.3211100099108	7.42319127849356	1.15623437112932	27906.0654112983	1871.3489432809	1009	9.8	2.3	10.8	18.1	0	27.3	32.8	16.3	41.1	21.7	41.9	1103951	107199.58	1235.83	449.54	15.6	2.5	9.1	8	19.4	0.2	9.7	3.4
1	F14	3	PLXNB2	NM_012401	sample	6.15154867256637	33.0973451327434	6.91248937159284	228971.19579646	3606.79861886963	3.99557522123894	9.71017699115044	1.34344125255264	41539.9734513274	2099.77012383912	904	9.7	3.2	11.2	17.4	0.3	28.3	36.3	20.9	43.1	24.8	44.1	1176782.5	116563.78	1323	485.2	21.2	2.5	16.9	7.1	23.1	0.6	16.3	4.1
1	F15	1	ZMYM2	NM_197968	sample	6.20523303352412	30.318070318888	6.06702208365567	194776.225674571	3347.78993158462	2.84873262469338	6.25592804578904	1.15433736545116	22151.618152085	1745.01110773717	1223	6.4	2.4	6.5	15.7	0.2	27	28.7	17.3	37.5	20.6	37.9	1055983.4	94050.64	1058.84	395.81	17.5	1.6	4.8	7.8	17.5	0.6	6.8	6.1
1	F15	2	ZMYM2	NM_197968	sample	6.24587458745875	34.9290429042904	6.98481899012447	261128.100660066	3750.21856652888	2.69306930693069	5.9009900990099	1.06551885139714	21819.6765676568	1609.10554573283	1212	11.1	2.7	12	16.7	0.2	26.9	27.1	20.5	34.9	24.6	35.1	1230488.1	92694.94	1272.47	379.9	21	1.9	5	13.4	21.8	1.5	5.3	9.9
1	F15	3	ZMYM2	NM_197968	sample	5.58295281582953	29.8424657534247	6.52358306213614	209318.218417047	3441.30824033109	2.19939117199391	4.84322678843227	0.981996324176388	16917.0304414003	1473.38291691444	1314	9.6	3.3	8.7	20.4	0	24.7	22.5	16.4	31.1	21	32.4	1076229	94262.96	1183.22	386.09	17.8	2.2	5.9	11.8	19.6	0.4	6.7	8.4
1	F16	1	MBD1	NM_015845	sample	4.82558139534884	26.690518783542	6.96611049279379	194902.712880143	3400.73724807315	2.58407871198569	5.62254025044723	1.04235588521917	19319.8237924866	1576.11186774432	1118	10.5	2.6	8.8	20.1	0	20.8	26.6	14	34.3	18.2	33.7	977845.9	92837.79	1174.43	394.33	14.1	2.3	6.1	9.6	16.3	0.1	6.4	6.4
1	F16	2	MBD1	NM_015845	sample	5.848	29.3013333333333	5.70449075200118	184503.141333333	3368.61569923369	3.20622222222222	6.89155555555556	1.18194725573189	26123.816	1897.53221411715	1125	9.8	3.6	8.3	16.8	0.4	26.4	31.7	18.1	39.8	21.9	39.9	1038548.5	101176.75	1024.02	416.49	17.7	2.3	7.7	7.6	18.7	0.5	8.5	5.8
1	F16	3	MBD1	NM_015845	sample	5.75261885576148	27.2844480257857	5.45814983664839	173332.856567284	3184.47612534232	1.91055600322321	4.37066881547139	0.935426848318904	14710.3158742949	1229.70671610582	1241	9	3.1	7.7	20.5	0.1	24.4	19.3	15.4	27.8	18.5	28.1	999678.8	77813.67	965.93	320.37	17.6	2.2	2.7	19.7	16.2	0.3	2.8	18.7
1	F17	1	OTNT	NA	Neutral	5.69970193740686	29.1445603576751	6.58944026856062	195130.303278689	3472.69801391361	2.47466467958271	5.55886736214605	0.992229130383953	20262.1721311475	1551.95891962048	1342	9.5	2.2	8.7	17.4	0.1	23.6	23.9	15.4	32.4	20.1	32	1116039.1	90392.38	1189.14	375.98	17.4	1.8	6.6	12.8	19.2	1	6	10.7
1	F17	2	OTNT	NA	Neutral	5.62029208301307	30.1706379707917	6.94291468141413	228496.42121445	3354.15447792689	2.15449654112221	4.60415065334358	0.921309691122272	15302.3305149885	1331.94093343321	1301	8.7	2.8	9.2	21.4	0.1	24.4	21.8	16.8	30.7	20.2	30.2	1201996.9	83900.52	1229.53	340.41	20.8	2.6	4.3	18.1	20.5	0.8	3.5	16.6
1	F17	3	OTNT	NA	Neutral	5.2447026657553	29.9118250170882	7.61328737875611	227811.480519481	3390.2079245811	2.75598086124402	6.1701982228298	0.970686675680772	23094.4436090226	1565.84297556613	1463	9	2.2	9.9	22.3	0	21.6	26.5	15.4	32.7	18.8	33.5	1099739.9	95795.46	1235.86	406.29	18.3	1.9	6.8	9.6	19.3	0.3	8.5	7.2
1	F18	1	OTNT	NA	Neutral	5.65176151761518	29.1165311653117	6.1405832959655	197830.599593496	3448.64335392244	2.02574525745257	4.56233062330623	0.942581621081117	16494.7066395664	1386.31585640241	1476	8.9	3.1	9.1	18.6	0.2	24.7	19.9	16.1	28.5	20.8	27.5	1109270.4	87669.17	1158.99	358.76	19	1.9	5	11.7	18.7	0.4	5.5	10.4
1	F18	2	OTNT	NA	Neutral	5.98426323319027	31.3476394849785	7.10590982872909	227313.465665236	3531.82228546159	2.73533619456366	5.88841201716738	1.09183122057144	20218.6337625179	1659.72741206652	1398	10.1	2.8	9.8	18.5	0.2	27.5	27.2	18.2	36.3	21.2	36	1150312.8	89528.41	1197.58	369.48	18.8	1.9	5.2	15.1	18.6	0.7	5.6	14.1
1	F18	3	OTNT	NA	Neutral	5.91041162227603	29.5536723163842	6.53272556903453	192769.094430993	3186.63590117699	2.91444713478612	6.72154963680387	1.10361762665388	24975.3115415658	1698.96387088732	1239	7.4	3.1	7.3	19.7	0.2	24.5	28.2	16.6	36.2	19.6	37.4	1053082.9	91681.69	1031.2	385.96	17.4	1.9	5.2	9.4	18.4	0.5	6.3	8.7
1	F19	1	OTNT	NA	Neutral	6.25393081761006	28.4536163522013	5.54229638431173	164960.392295597	3367.42853482521	2.90959119496855	6.63600628930818	1.13389668698548	24828.391509434	1730.11306718429	1272	8	2.8	7.5	16.8	0.2	27.8	28.3	17.1	36.9	21.6	37.5	1016396.3	102546.95	1007.84	417.21	18.6	1.6	7.9	6.4	16.4	0.6	9.9	2.4
1	F19	2	OTNT	NA	Neutral	6.23632993512512	29.3521779425394	5.61689892971831	181867.27618165	3156.5835710002	1.66913809082484	3.55885078776645	0.879714813350906	11205.5088044486	1152.54170881359	1079	6.9	3.3	7.2	17.8	0	27	17.1	18.3	26.5	21.1	25.1	1072315.6	77016.18	1038.83	316.05	19.6	1.9	2.6	23.4	16.8	0.1	2.2	24.3
1	F19	3	OTNT	NA	Neutral	5.64685556323428	28.4899792674499	7.39408281940274	196337.190739461	3219.43984527045	2.01796821008984	4.59778852798894	0.90764546944703	15021.7332411887	1255.54085487688	1447	8	2.9	7.7	19.5	0	24.4	22	15.4	28.4	18.2	28.4	1053283.8	86625.25	1069.81	350.15	17.1	2.3	4.7	14.9	16.4	0.8	4.8	14.6
1	F20	1	OTNT	NA	Neutral	5.76993865030675	30.6134969325153	7.13652027172809	214755.699386503	3590.64582837441	3.17791411042945	6.98261758691207	1.08519918837976	25892.5030674847	1796.09007883856	978	9.1	2.8	9.7	18.1	0	24.1	31	18.9	38	23.2	37.9	1123123.3	97734.69	1168.01	411.3	19.7	0.9	6.5	6.2	21	0.2	6.3	4.2
1	F20	2	OTNT	NA	Neutral	5.51255539143279	26.8589364844904	5.74185448651025	170428.479320532	3231.81180974904	2.1410635155096	4.77031019202363	1.00307460368102	15985.6100443131	1411.78763433067	1354	6.9	3.2	8.6	20.2	0	25	22.9	15.8	31.4	18.5	30.2	959209.9	85918.26	995.26	360.52	15.7	3	3.7	13.5	16.6	2.4	5.1	12.9
1	F20	3	OTNT	NA	Neutral	6.95341098169717	33.4059900166389	6.20412390543759	207030.453410982	3512.79534404463	3.86356073211314	9.00415973377704	1.33552182626684	34521.1505823627	2109.39479991637	1202	7.3	3.7	8.9	16.6	0	31	36.7	22.3	44.9	26.7	46.3	1167310.6	110004.45	1191.13	449.7	25.2	1.8	12.1	7.2	25.5	0.4	12.3	3.2
1	F21	1	OTNT	NA	Neutral	5.7288765088208	31.7093779015785	7.70084937829986	226123.722376973	3503.31893015469	3.55431754874652	7.48096564531105	1.15938774022405	27774.2079851439	1972.17567362207	1077	10.9	2.8	9.2	19.5	0.2	24.7	34.7	17.4	42.1	21.8	42.3	1094484.4	109400.3	1241.39	462.18	18	1.8	10.7	5.4	19.5	0.3	13	2.7
1	F21	2	OTNT	NA	Neutral	5.3803457688808	28.8189262966333	5.86713659558349	196508.640582348	3151.15246537851	2.93539581437671	6.6287534121929	1.25874876395312	26427.6296633303	1764.5901220526	1099	9.5	2.5	7.7	20.7	0.2	23.3	28	14.7	37	18.6	37.3	977478.1	103622.79	1012.84	428.01	13.9	12.5	9.1	10.5	16.7	16.4	9	9
1	F21	3	OTNT	NA	Neutral	6.06205250596659	31.6618933969769	6.98619152737196	217981.294351631	3381.15536020691	3.45346062052506	7.73349244232299	1.14031973329234	29616.6968973747	1909.86245127862	1257	9	2.4	8.1	18.5	0.2	26.7	33.2	17.7	38.8	20.8	40	1064820.3	104474.49	1137.79	439.91	18.9	3.9	10.1	8.4	20.2	3.9	10.8	5.8
1	F22	1	OTNT	NA	Neutral	4.75255102040816	24.3299319727891	5.88899364468037	155406.582482993	2844.14397885411	3.04506802721088	6.86989795918367	1.06329476264325	25067.9464285714	1681.84241342895	1176	8.3	2.5	6.5	27.5	0.2	21.3	29.2	13.9	35.1	15.5	35.2	883482	90711.87	924.59	383.43	13.5	11.1	8.9	18	14.5	11	10.9	16
1	F22	2	OTNT	NA	Neutral	5.7274472168906	27.9500959692898	6.34521258104323	183400.049904031	3218.35338247582	2.34165067178503	5.05374280230326	0.993107346773774	17159.0297504798	1510.0874442176	1042	8.3	2.8	7.9	22.8	0	24.3	24.9	17.1	32.1	20.7	31.8	1006550.9	89372.8	1160.21	375.47	17.7	4.3	4.1	14.8	18.7	2.1	5.2	10.4
1	F22	3	OTNT	NA	Neutral	5.47678571428571	30.3276785714286	5.53821901432848	211789.790178571	3230.22259119587	3.25535714285714	7.10535714285714	1.14326284620654	27442.5223214286	1932.65751967082	1120	8.8	2.7	9.2	22.8	0.2	23	30.4	16.7	38	20.3	39.3	1032332.5	105606.67	1114.16	442.39	17.7	3.2	11.6	10.3	21.2	0.5	12.7	7.1
1	G03	1	RF	NA	Neutral	5.35202205882353	28.4494485294118	6.79466326701567	195976.987132353	3308.69466212767	3.09191176470588	6.88511029411765	1.08932423724154	26145.1773897059	1816.04921526512	1088	8.9	2.2	8.4	21	0.2	23.7	30.2	15.3	37.4	19.5	37.8	1047907.7	104072.25	1142.11	436.3	17.3	1.7	9.3	6.2	17.8	0.5	10.5	4.7
1	G03	2	RF	NA	Neutral	5.67135050741608	26.8188914910226	4.70975005167869	164860.8774395	3023.02284832775	2.0007806401249	4.4207650273224	0.964863829525502	15627.6807181889	1391.34846175259	1281	6.6	2.8	7.3	22.2	0.1	23.9	20.4	14.3	29.3	18.9	29.5	981464.7	90521.81	1014.3	386.9	16	3.9	5	14.9	17.4	3	7.1	11.6
1	G03	3	RF	NA	Neutral	5.58143074581431	26.1742770167428	5.67298392107163	159063.054794521	3109.14382976032	2.44216133942161	5.54566210045662	0.998300534517782	21036.7724505327	1465.5294028194	1314	6.8	3.1	6.2	20.4	0.2	25	23.7	15.1	30.8	17.4	31.4	959345.8	95089.7	994.69	397.51	17.8	2.5	6.9	10.9	16.4	0.7	7.6	8.7
1	G04	1	RF	NA	Neutral	5.47715289982425	29.3602811950791	6.99060909124054	209887.117750439	3594.31391639831	2.92706502636204	6.402460456942	1.11560626568603	24224.1098418278	1819.25930527381	1138	10.4	2.7	11	18.5	0.2	23	28.1	15.6	36.6	21.4	37.4	1174532.9	105498.9	1229.5	430.78	19.4	2.5	10.5	5.7	19.9	2.1	10.7	3.5
1	G04	2	RF	NA	Neutral	5.96771300448431	33.6008968609865	9.81006648244676	258081.997309417	3655.06264707753	2.29955156950673	4.76502242152466	1.05583776159114	14655.8304932735	1437.43097923055	1115	8.8	3.2	9.9	14.7	0.1	26.7	23.9	17.2	33.5	22	31.7	1429041.2	80862.49	1404.22	336.61	20.3	1.3	3.1	20.7	22.4	0.2	3.7	18.8
1	G04	3	RF	NA	Neutral	5.88583690987124	25.5802575107296	4.92928220953572	148795.8472103	3376.46509964196	1.52703862660944	3.43519313304721	0.969089253056686	11042.4884120172	1231.28648956829	1165	5.7	4.2	8.8	16.9	0.2	23.6	15.1	14.7	26.8	17.9	26.8	1331539.2	94056.58	1148.8	373.2	19.8	3.3	4.9	26.2	17.5	3.3	4.6	33.7
1	G05	1	RF	NA	Neutral	5.94572368421053	30.8429276315789	5.81972277689411	212305.342927632	3401.34895488788	2.52713815789474	5.77960526315789	1.09936185705633	22772.3544407895	1588.22252914703	1216	9.1	3.5	9	20.2	0.3	24.6	25.3	17	32.9	21.1	32.5	1119810.6	97369.56	1138.87	406.14	18.7	2.2	6.5	8.1	18.9	0.8	9	5.6
1	G05	2	RF	NA	Neutral	6.65875370919881	51.5182987141444	17.0165507913814	486562.294757666	4900.42339199303	2.88526211671612	6.02769535113749	0.983409057516949	23490.1473788328	1697.54847541079	1011	16.7	2.1	22	15.7	0	26.8	26.6	27.6	34.6	35.1	34.5	2049603.9	107662.75	2273.65	454.02	28	1.7	11.3	10.2	34.5	0.3	12.8	5.9
1	G05	3	RF	NA	Neutral	5.70414201183432	26.9213863060017	5.49358121170059	161219.060862215	3140.12650061764	2.8021978021978	6.22823330515638	1.04183949044784	22918.6466610313	1652.09586258039	1183	7.3	2.2	6.8	20.8	0.3	24.9	27	16.1	35.2	18.9	36.4	945363.8	91443.6	976.26	371.38	17.2	2.2	6.9	14.7	17.4	0.6	6.3	13.5
1	G06	1	RF	NA	Neutral	5.36785418392709	25.7381938690969	5.11925027779641	153982.934548467	3153.69181294721	2.93371996685998	6.40845070422535	1.09634566767858	24079.8649544325	1751.192847638	1207	6.9	2.5	6.3	20.4	0.3	23	27.8	13.8	35.5	18.4	36	974890.4	100407.46	937.07	423.51	16.7	1.7	7.9	7.6	17.1	0.3	7.8	3.5
1	G06	2	RF	NA	Neutral	5.71806569343066	29.7618613138686	7.35281358611487	202044.399635037	3455.0739998716	2.83120437956204	6.13138686131387	1.11086770992024	22360.2901459854	1768.05986010757	1096	10.9	3.4	9.9	19.6	0.1	24.2	26.4	17.2	35.9	21.4	35.9	1050990.8	97042.46	1241.92	411.41	17.5	2.1	7.3	11.6	18.7	1.7	9	9.5
1	G06	3	RF	NA	Neutral	6.11871750433276	29.9142114384749	5.49686798750068	184493.496533795	3433.38295967817	3.42461005199307	7.64904679376083	1.14393792822857	29196.0372616984	1876.90711061621	1154	9.3	2.1	8.7	17.2	0.2	27	32	16.5	38.7	22.2	39.6	991518.8	96477.38	1050.54	397.35	18.1	2.3	7	11.6	19.9	0.5	8.8	10.4
1	G07	1	RF	NA	Neutral	5.73916349809886	27.9847908745247	6.26910688190724	192268.475285171	3263.83108656005	2.1574144486692	4.77034220532319	0.943437833558423	16239.5148288973	1344.39210362527	1315	6.8	2.3	7.9	20.5	0.1	24.7	21.3	14.6	29.1	19	28.8	1113348.2	89453.59	1130.69	364.29	18	1.9	5.2	11.1	16.9	0.5	5.3	9.4
1	G07	2	RF	NA	Neutral	6.21964285714286	30.4589285714286	4.90323425199711	197771.197321429	3261.42167070261	2.73839285714286	6.42142857142857	1.19952241967898	24729.5285714286	1703.37308063809	1120	7.2	2.8	8.4	20.4	0.3	28.4	27.4	18.6	37	22.4	37.4	1157054	102166.27	1063.31	421.1	20.9	1.4	7.2	7.8	20.3	0.1	6.6	6.7
1	G07	3	RF	NA	Neutral	5.79084967320261	28.5504720406681	6.57145685163899	192431.882352941	3246.00596684154	2.23021060275962	5.0319535221496	0.926133028193091	16898.2708787219	1326.6505152885	1377	7	2	7.3	19.1	0	24.9	22.7	15.3	30.1	19	30.1	1136332.3	87413.42	1105.31	357.24	18.1	2.1	5.7	15.6	18.3	0.1	5.7	14.5
1	G08	1	RF	NA	Neutral	6.1755280407866	29.6962855061908	6.2549289968714	192836.679533867	3321.2136833814	2.4435542607429	5.56300072833212	1.21370726694429	21796.1915513474	1638.14638267994	1373	8	3.5	8.2	19.5	0.2	29.4	24.2	16.5	34.9	21	35	1056858.1	90963.66	1097.96	374.59	16.8	4.4	5.1	12.3	18.2	4	5.7	11.4
1	G08	2	RF	NA	Neutral	5.75042735042735	30.0179487179487	6.67677813197897	207731.146153846	3439.84306862033	3.00769230769231	6.45726495726496	1.09189502176497	23970.0846153846	1763.65603202326	1170	9.4	2.4	9.1	18.8	0	25.6	29.2	17.3	37.4	22.1	37.7	1148815.3	100160.89	1146.45	419.75	17.9	2.3	9.5	11.4	17.3	0.3	10.2	9
1	G08	3	RF	NA	Neutral	6.09621710526316	30.1134868421053	6.23041813925393	191048.438322368	3262.89326118035	2.45065789473684	5.88569078947368	1.01795188571295	21420.9465460526	1431.58814828911	1216	9.1	2.6	7.8	19.2	0.2	25.8	24.6	17.4	33.9	19.7	34.1	1086751.8	88496.2	1082.45	362.41	19.3	1.8	4.5	13	19.1	0.2	5.6	10.7
1	G09	1	BRCA1	NM_007298	sample	5.40759930915371	28.5146804835924	6.494701834631	189947.592400691	3500.66222648398	1.50259067357513	2.86960276338515	0.82096304479273	8838.3816925734	1151.35850631439	1158	9.7	2.9	9.4	18.1	0.2	22.2	14.4	14.9	24.2	20.4	22.5	1039778.2	79581.87	1202.24	340.29	16.4	5.2	3.7	17	19.3	4.1	4.1	16.6
1	G09	2	BRCA1	NM_007298	sample	6.50852272727273	35.2357954545455	6.51448868307996	239057.167613636	3756.6176318541	2.31439393939394	4.40056818181818	0.969534154271524	14184.2982954545	1526.32010117841	1056	10.6	1.6	11.6	17	0.1	27.2	24.1	20.9	32.6	28.3	31.5	1233230.6	96591.84	1267.26	393.84	20.5	2.2	6.6	10.5	22.2	0.3	5.3	8.4
1	G09	3	BRCA1	NM_007298	sample	6.21535393818544	32.7926221335992	5.93967430747405	225936.575274177	3619.77321125523	1.59820538384845	3.0259222333001	0.858498020170357	9487.30608175474	1195.46045203257	1003	8.4	2.3	11.6	16.9	0.1	27.1	16	18	23.9	23.4	23.1	1224667.7	78105.96	1269.24	332.06	19.3	2.1	2.6	19.7	21.6	0.1	1.9	15.8
1	G10	1	ASXL1	NM_015338	sample	6.10009442870633	30.3729933899906	7.10317502868064	208592.401322002	3453.97054335322	2.53446647780925	5.46175637393768	1.02409680536396	18676.9726156752	1509.29188654398	1059	9.1	3.5	8.9	18.8	0	24.9	26.7	17.2	34.2	21.8	33.8	1152696.4	87187.14	1221.85	367.97	19.3	2.5	5.5	13.3	19.7	0.7	6.3	11.7
1	G10	2	ASXL1	NM_015338	sample	4.38793103448276	22.2260536398467	5.07308771637146	148156.075670498	2925.27340639611	1.21551724137931	2.50095785440613	0.948266552331799	6956.66091954023	1071.05986621099	1044	7.5	3.9	6.5	23.2	0.1	18.2	10.6	10.7	21.4	14	19	1003197.4	66082.9	1016.53	272.04	15.4	2.2	1.2	32.1	14	0.2	0.5	34.6
1	G10	3	ASXL1	NM_015338	sample	4.65164923572003	20.8004827031376	4.53552733076414	127076.588897828	2770.92138381403	1.24376508447305	2.67095736122285	0.923504735501328	7322.3378921963	1014.11286393487	1243	5.7	5	5.1	21.1	0	19.2	11.7	10.2	23.3	11.2	20.4	931351.2	63639.67	856.94	255.14	13.9	2	1.3	35.3	12.1	0.2	1	44.9
1	G11	1	ASXL2	NM_018263	sample	5.8864	29.9096	6.97737198335401	209685.6656	3449.42052139067	2.1936	4.7392	0.980713875330037	15016.8448	1360.78786293187	1250	8.3	3	7.6	17.4	0	25	23.8	15.8	32.6	20.3	31.7	1138650	81853.73	1193.1	330.34	17	2.5	2.7	15.9	17.9	1	3	11.8
1	G11	2	ASXL2	NM_018263	sample	6.31416666666667	30.5725	6.33467627795788	190553.705833333	3485.10029579252	2.4975	5.56083333333333	1.07600812411536	20483.4608333333	1589.39398369674	1200	9.5	3.1	8.6	17	0.2	27.3	24.9	18.6	33.2	23.4	33.7	1100208.9	95136.84	1199.65	384.8	20.1	1.9	5	12.2	18.6	0.1	5.2	8.1
1	G11	3	ASXL2	NM_018263	sample	5.5393634840871	31.6959798994975	7.45105938567713	240353.896984925	3557.85437863799	3.3500837520938	7.34422110552764	1.06363434318832	28883.7520938023	1852.31482159742	1194	11.8	1.9	11.6	21.4	0.3	23.7	32	17	36.8	21.1	38.4	1114832.2	105501.85	1295.07	438.37	18.4	2.6	11.2	11.1	21.4	1.3	12.1	7.3
1	G12	1	TP53BP1	NM_005657	sample	5.28467741935484	29.4096774193548	7.52845667953249	214103.086290323	3612.83262699752	2.97177419354839	7.75887096774194	1.46777756711824	30786.1588709677	1868.28467983412	1240	9.2	7.3	9.9	18.3	0.4	23	28.5	16	40.2	20.7	40.4	1064949	97945.47	1192.73	417.55	16.5	2.6	8.1	9.8	17.8	0.8	9.1	6.1
1	G12	2	TP53BP1	NM_005657	sample	5.80654761904762	29.1875	6.14013753697304	182811.258928571	3494.98128269581	3.5922619047619	8.80456349206349	1.60318810066424	35082.0307539683	2210.21976981649	1008	9.1	7.1	9.7	15.8	0.3	26.9	35.8	17.7	47.9	22	48	1034634.7	103311.93	1022.03	419.31	18.1	1.5	7.9	7.3	16.5	1.1	10.1	6.5
1	G12	3	TP53BP1	NM_005657	sample	6.32908366533865	33.7641434262948	7.68943817256311	232533.698804781	3623.48261659285	3.35059760956175	8.45498007968128	1.44627229696641	33413.819123506	2023.8926544488	1255	8.4	7.4	10	16.7	0.3	26.5	31.8	20.9	44.5	24.8	45.3	1102025	102982.13	1253.58	440.49	18.6	2.7	9.6	8.8	20.6	0.4	13.5	5.3
1	G13	1	FAT1	NM_005245	sample	5.83592400690846	30.4222797927461	6.90148217662294	210362.021588946	3584.0724989979	2.86614853195164	6.09326424870466	1.04327911711728	21848.5336787565	1631.62136169327	1158	9.8	2.2	9.3	17.3	0.2	25.6	27.8	17.4	35.6	22	35.2	1121619.6	97317.92	1286.55	409.51	18.3	2.2	7.1	10	22.1	0.6	7.8	6.4
1	G13	2	FAT1	NM_005245	sample	6.4613987284287	34.1816530426885	6.60152175115127	233536.33969119	3598.19012567902	2.65122615803815	5.82470481380563	1.04757621632267	21762.9046321526	1692.91660008021	1101	9.3	2.3	9.6	17.1	0	28.3	24.7	19.1	34.4	24	34.8	1208909.9	104701.71	1192.87	436.96	19.4	2.1	9.9	8.5	20.1	0.1	10.2	5.4
1	G13	3	FAT1	NM_005245	sample	6.43284727551804	32.7382962394474	7.49661848725669	227077.432847276	3727.59299504158	2.26016884113584	5.21565617805065	0.954096316603182	19610.8042977744	1432.57313155626	1303	10.5	2.5	10.9	16.7	0.2	26.9	21.6	20.3	29.3	25	29.9	1220155.1	93066.53	1344.26	397.79	23.1	2.1	5.5	14.6	25.2	0.4	7.7	11.6
1	G14	1	BAP1	NM_004656	sample	6.10131332082552	27.4793621013133	4.98504656849823	166641.965290807	3296.04394802231	2.0656660412758	4.46435272045028	0.98019301040921	14550.8227016886	1344.45552149806	1066	6.3	3.3	8.1	17.1	0	25.8	21.6	15.2	30.7	19.7	30.2	1103571.4	83323.07	1056.21	339.46	19.7	2	3.5	11.7	19.3	0	2.6	10.7
1	G14	2	BAP1	NM_004656	sample	5.94059405940594	28.7281728172817	5.80168463085521	188303.260126013	3225.9558412355	2.63096309630963	5.44284428442844	1.06895412444142	20013.4653465347	1570.16450655748	1111	5.6	2.2	7.3	18.6	0.3	23.9	25.7	16.7	33.8	20.1	33.1	1136806.3	95165.7	1105.95	398.88	18.5	2.1	6.9	11.4	19.5	0.5	6.8	8.4
1	G14	3	BAP1	NM_004656	sample	6.38926174496644	31.0880872483221	6.04967640702778	215343.879194631	3493.38174726057	2.93791946308725	6.75167785234899	1.23431912602441	26013.6895973154	1704.82260271805	1192	8.3	2.8	9.1	16.9	0.3	27.7	29.1	17.4	36.6	21.6	37.1	1190513.1	99507.78	1271.14	407.25	19.3	1.8	9.1	11.2	20.8	0.2	9.3	7.7
1	G15	1	ZNF516	NM_014643	sample	6.21739130434783	30.9659735349716	6.61022131108537	209180.722117202	3595.59719899211	2.8468809073724	6.33459357277883	1.03271673944245	23032.0066162571	1570.15476874222	1058	10.4	2.2	10.8	18.3	0.1	27.9	26.6	19	34	24	34.7	1144886.6	97652.67	1301.81	416.65	19.7	1.5	8.6	11.5	21.7	0.4	8.2	9.4
1	G15	2	ZNF516	NM_014643	sample	6.44673913043478	31.5380434782609	5.60307044203878	214209.577173913	3462.8658891773	2.40434782608696	4.94347826086956	0.989933323806049	16808.127173913	1487.84046405874	920	7.3	2.5	8.4	16	0.1	26.8	23	17.7	31.4	22.6	30.3	1228632	94469.52	1122.83	383.55	20.7	1.6	5.7	10.5	20.1	0.1	4.9	8.5
1	G15	3	ZNF516	NM_014643	sample	5.91612903225806	27.933064516129	6.2563634877786	169278.333064516	3334.02580451592	2.89838709677419	6.44274193548387	1.09735407540177	22629.2330645161	1660.44751431624	1240	9.1	2.7	7.1	19.1	0.1	27.3	29.8	17.6	38.1	21.3	38.5	992247.8	89629.46	1052.08	368.75	18.1	2.5	5.3	17.3	20.7	0.4	6.8	14.2
1	G16	1	GRIN2A	NM_000833	sample	5.67845117845118	29.2861952861953	5.65692552958077	199199.806397306	3238.14436569135	3.32154882154882	7.6026936026936	1.16633788253023	29555.8316498316	1872.28392790878	1188	6.5	2.6	7.3	20.6	0.3	24.7	31.3	15.2	38.9	19.5	39.2	1104766.6	103411.3	1069.51	430.16	17.5	2.6	9.3	8.3	19.3	0.5	9.9	4.6
1	G16	2	GRIN2A	NM_000833	sample	5.27866108786611	24.1087866108787	5.18716052138316	149864.123849372	3111.53194880664	1.87698744769874	3.9255230125523	1.09160002363977	12247.0451882845	1403.20453909843	1195	7.4	4.9	5.5	18.3	0.3	23.9	18.7	12.4	30.3	15.1	28.7	990801.2	78282.14	1032.32	325.71	15.6	2.6	1.9	21.3	15.2	0	1.9	19.9
1	G16	3	GRIN2A	NM_000833	sample	6.02927580893683	29.7365177195686	6.44473841103343	209826.203389831	3441.34949419636	2.32280431432974	5.25731895223421	1.02775526333571	16567.4922958398	1341.42281079401	1298	8.9	3.2	9.5	18.1	0.1	28.3	25	18.3	33.1	21.7	32.6	1109794.4	74873.36	1213.55	314.01	19	2.6	2.5	23.7	21	1.3	3.3	24.7
1	G17	1	RF	NA	Neutral	5.52997145575642	27.2483349191246	5.76532841100183	181650.08753568	3308.92796531179	2.83824928639391	6.18648905803996	1.06252530352887	21964.7231208373	1659.36008477824	1051	6.8	2.1	7.1	20.7	0.1	24.8	29.3	14.9	36.7	19.1	36.9	1095370.4	94929.57	1172.56	398.94	18.2	1.4	8	11.8	20.4	0.1	8.5	7.9
1	G17	2	RF	NA	Neutral	4.95612431444241	26.4497257769653	6.48492034224185	170490.936014625	3292.65362639175	2.20383912248629	4.67550274223035	0.982809910229928	16266.4936014625	1446.60404503876	1094	10.2	3	8.6	19.5	0.1	19.7	22.8	15.3	30.8	19.3	30	887702.6	87711.58	1009.56	369.46	13.1	5	4.4	14.5	13.1	4.5	4.5	10.4
1	G17	3	RF	NA	Neutral	6.38828451882845	34.61589958159	7.30290500772933	257680.69790795	3588.57186459855	3.08284518828452	7.0928870292887	1.17413580809367	25898.5573221757	1784.93160789217	1195	10.8	3.7	11.5	19	0.2	27.3	30.5	19.8	38.6	23.8	39.1	1254825.4	95471.39	1285.01	386.14	20.2	1.8	7.9	13.3	19.7	0.7	7.2	12.5
1	G18	1	RF	NA	Neutral	5.77594568380213	27.4820562560621	5.71845334691511	174053.644034918	3351.05798565395	2.14354995150339	4.77691561590689	0.978225945521013	15724.5615906887	1359.41124419865	1031	8.2	3.4	7.7	17.6	0	24.1	21.3	15.7	28.9	19.6	28	1104075.5	81772.39	1103.55	341.37	18.5	1.7	3	16	20	0.3	3.7	16.2
1	G18	2	RF	NA	Neutral	6.04592720970537	30.0736568457539	6.46782039817861	191739.592720971	3398.35166911664	3.59705372616984	7.83968804159445	1.23454878584742	29428.2963604853	2025.1387471476	1154	8.4	3	8.8	16.8	0.1	26	34.6	17.9	42.6	21.2	42.6	1078761.2	101130.06	1091.31	419.34	18.4	1.9	7.4	7.1	19.2	0.3	8.9	6.7
1	G18	3	RF	NA	Neutral	5.11634756995582	27.4742268041237	6.59855213417892	197717.182621502	3314.29398137447	2.2879234167894	5.22164948453608	0.982537295225864	18310.3446244477	1389.01810903047	1358	8.7	2.8	8.3	21	0.4	22.2	22.8	13.9	30	18.2	30.3	988216.9	82270.3	1130.99	348.42	16.6	2.4	3.7	15.5	17.8	0.7	4.8	13.9
1	G19	1	RF	NA	Neutral	5.5	25.1809045226131	5.38698185371358	159755.870184255	3231.61426599962	1.47236180904523	3.08291457286432	0.979832498355259	9046.69179229481	1120.35237977046	1194	6.1	4.9	7.2	19.1	0.1	24.9	14.9	13.9	26.8	17.8	24.1	1020183.7	66479.9	1103.44	270.62	17.5	2.1	1.2	27.1	16.9	0.3	0.8	29.6
1	G19	2	RF	NA	Neutral	6.68806419257773	33.653961885657	6.07552936629072	216788.50551655	3406.38841570942	3.31293881644935	7.41223671013039	1.24518146197981	28456.6710130391	2003.12823865553	997	8.3	2.7	8.6	19.3	0.4	27.3	33.5	22.5	41	25.8	41.5	1164133.2	108176.97	1174.09	453.53	22.8	2.5	9.9	7.2	22.8	2.1	10	2.1
1	G19	3	RF	NA	Neutral	6.24700854700855	31.8025641025641	6.2026341258997	212775.169230769	3460.56634917521	3.32222222222222	7.84786324786325	1.17186745706938	31960.8264957265	1922.68753208812	1170	9.1	2.6	8.9	18	0.3	27.3	32.9	17.4	38.7	21.4	40	1104297.5	100348.72	1086.7	409.83	19.6	3.1	10	11.2	18.5	1.5	10.3	9.8
1	G20	1	RF	NA	Neutral	5.47718174539632	25.8582866293034	5.57107829677872	172707.564451561	3197.38186689493	1.79503602882306	3.85108086469175	1.0099783499735	11275.5748598879	1222.75498717751	1249	7.1	4.4	6.6	17.7	0.1	24.9	17.4	12.3	29	15.5	27.1	1025190.2	71418.59	1066.26	292.63	13.9	1.3	1.8	19.3	15.3	0.1	1.5	22.9
1	G20	2	RF	NA	Neutral	6.04509973980919	28.3703382480486	5.46299773718702	178800.576756288	3174.01344070173	2.19774501300954	5.05637467476149	1.02195745066511	16716.6287944493	1281.80675607162	1153	7.3	3.9	7	18.9	0.1	25.4	22.5	15.6	31.5	18.6	30.4	1041606	78860.48	1059.04	322.15	17.5	2.3	2.5	19	15.6	0.3	1.6	15.4
1	G20	3	RF	NA	Neutral	6.72241086587436	30.2945670628183	5.15044236397386	178799.925297114	3107.98838203354	2.50848896434635	6.08319185059423	1.1826401483705	20469.3488964346	1431.23568771314	1178	5.9	5.4	6.8	20.3	0.2	29.1	24.5	17.8	35.2	21	35.1	1045667.2	80145.78	1062.35	335.04	18.6	2	3.5	18.6	18.7	0.3	4	16.7
1	G21	1	RF	NA	Neutral	5.77385496183206	30.0219465648855	6.56487500066084	204833.261450382	3636.20459835249	3.70706106870229	7.79007633587786	1.24536083452886	28519.8788167939	2055.18545215442	1048	9.9	1.5	9.8	16.5	0.1	24.5	36	15.7	43.2	21.2	43.8	1088107.3	105737.1	1132.72	441.54	17.2	1.4	9.2	5.2	17.9	0	10.2	3.1
1	G21	2	RF	NA	Neutral	6.26440329218107	30.5895061728395	5.39865966813938	196338.934156379	3405.66561070472	3.41975308641975	7.67592592592593	1.23746607944499	29869.7294238683	1954.07410359238	972	8.6	3.5	8.4	18.3	0.2	25.3	31.4	17.9	40.2	22.8	40.4	1090025.4	110403.22	1055.48	458.93	17.8	2.3	11.5	7.8	18.6	1	12.6	5.5
1	G21	3	RF	NA	Neutral	5.70484581497797	28.8898678414097	7.52017426789852	194027.607929515	3454.0275207802	2.9295154185022	7.0625550660793	1.1275610707652	27222.4651982379	1706.33921169201	1135	10.5	3.1	8.7	15.9	0.3	25	27.8	16.7	35.8	20.3	36.6	1008131.6	96885.09	1165.45	392.34	17.3	1.9	7.6	11.8	19.5	0.5	6.8	9.2
1	G22	1	RF	NA	Neutral	5.72997522708505	29.43848059455	6.5337316565553	206772.385631709	3325.93385233816	2.94549958711808	6.68290668868704	1.24141971171682	24475.6655656482	1790.61015029961	1211	9.4	3.4	7.6	21	0.2	26.2	29.6	17.2	38	20.6	38.1	1085802.4	92708.63	1131.77	377.88	17.5	1.8	6.8	13.1	16.4	0.7	6.3	11.5
1	G22	2	RF	NA	Neutral	5.42990654205607	27.4214953271028	5.6997119081661	178138.5	3053.40024224742	2.31869158878505	5.20373831775701	1.00455403264502	19038.5457943925	1457.81124390914	1070	7.9	3.2	7.5	24.8	0.1	24.5	22.1	16.4	31.1	18.6	30.7	949872.4	81812.45	918.91	326.56	15.3	12.1	4.5	22.1	14.8	12.9	4.3	24.2
1	G22	3	RF	NA	Neutral	4.89672977624785	24.617900172117	5.47079539356342	166329.013769363	2937.3156238599	2.38640275387263	5.74612736660929	1.05029885048162	21009.851979346	1361.20747429764	1162	7.1	2.6	6.9	26.2	0.3	20.8	24.6	14	30.2	16.2	30.3	901635.2	71843.65	1000.62	301.99	16.1	13.9	4.6	33.8	15.9	13.3	5.3	32.4
1	H03	1	CHEK1	NA	Positive	5.58411614005124	51.8274978650726	19.0579925322757	529766.166524338	4785.42233132685	2.84543125533732	5.89154568744663	0.97848771250776	21899.0623398804	1599.14014088894	1171	19.6	1.4	21.5	19.6	0.2	24.1	27.5	25.5	34.1	32	33.6	2119447.5	93827.07	2414.66	413.71	26.1	13.6	8.5	18.5	32	16.1	11.8	15.3
1	H03	2	CHEK1	NA	Positive	5.92192192192192	50.6756756756757	14.8309753045713	507641.901901902	4603.41011139173	2.9019019019019	5.52252252252252	0.927637666005196	19236.5645645646	1617.09716283236	999	16.9	1.3	20.9	21.6	0	24.3	27.2	25.4	33.8	31.6	33.6	2116107.3	91935.78	2261.66	397.17	26.4	7.9	8	22.8	29.6	4.8	11	18.6
1	H03	3	CHEK1	NA	Positive	6.32946428571429	50.2660714285714	15.8744446101381	487590.673214286	4763.98343170283	2.46607142857143	5.49107142857143	0.946563721558463	19867.1580357143	1457.1136780111	1120	17.3	3.1	20.6	15.9	0.1	24.5	24.1	26.9	30.8	32	30.3	2079416.9	91878.1	2224.04	390.21	30.1	2.8	6.9	13.9	32.4	0.6	8.8	10.4
1	H04	1	CHEK1	NA	Positive	6.54088050314465	56.6153039832285	19.6560601137636	572938.262054507	4936.30651592815	3.62264150943396	7.76624737945493	1.12982720246416	29203.3438155136	1832.18026237182	954	19	1.7	22.7	16.1	0.1	26.4	32.8	29.5	39.3	35.7	39	2355427	102954.8	2483.8	428.99	28.7	3.1	10.7	11.1	34.6	2.7	10.9	7.5
1	H04	2	CHEK1	NA	Positive	6.81353767560664	69.250319284802	22.9075882633649	744752.421455939	5394.95172094895	4.39591315453384	9.0779054916986	1.17975197452774	37284.7739463602	2292.94362231777	783	22.6	1.9	27.3	15.2	0	28.1	40.2	32.3	46.2	39.2	47	3002546.6	122498.17	2834.01	536.91	32.7	3.3	17	8.9	39.3	0.3	19.7	4.1
1	H04	3	CHEK1	NA	Positive	6.77272727272727	59.9186046511628	21.8448780865915	618820.697674419	5055.24223836887	3.90591966173362	8.59408033826639	1.17590911232066	33728.1257928118	1987.9465539555	946	17.3	3.1	22.8	14.8	0	27.2	35.7	28.6	43.7	35.7	44.5	2671225	109339.59	2651.18	468.36	32.7	2.1	13.7	8.9	39.1	0.1	16	5.4
1	H05	1	CHEK1	NA	Positive	6.30846774193548	58.476814516129	21.0812099313611	613778.358870968	5077.41919789119	2.82258064516129	5.79435483870968	0.994774042682207	21200.841733871	1743.60772069672	992	19.6	2.7	23.2	16.5	0.1	25.8	27.8	28.6	35.3	35.4	34.4	2428421.2	106032.71	2640.91	449.67	29.7	1.9	11	10.9	34.7	0.5	13.7	5.9
1	H05	2	CHEK1	NA	Positive	7.4526558891455	70.4549653579677	19.4834049923442	734972.242494226	5594.16828149217	3.75750577367206	7.6743648960739	1.1278602169198	30363.3221709007	1996.08206185085	866	23.3	2.4	28.9	12.6	0.3	32.3	35.1	35.5	41.8	43.3	41.5	2889698.6	111824.07	2880.71	489.16	37.2	2.4	12.4	8.4	41.7	1	13.4	5.3
1	H05	3	CHEK1	NA	Positive	6.21653543307087	53.5856299212598	19.5748460104984	530295.654527559	4748.32407844968	3.00885826771654	6.24311023622047	1.08788053103878	23995.7962598425	1845.44210251248	1016	18.2	2.5	20.4	16.2	0	26.8	29.7	26.1	36.5	33.2	38	2134091.1	106289.68	2297.03	463.11	27.3	2.5	13.3	9.6	32.9	0.5	16.2	5.2
1	H06	1	CHEK1	NA	Positive	6.20285087719298	54.5690789473684	19.9064831685449	542812.796052632	4944.79733613363	3.47039473684211	7.13157894736842	1.14843044313541	26980.8870614035	1962.19192430628	912	18.8	2.5	21.1	14.3	0.2	25.5	32.6	26.5	40.2	33.7	39.8	2342454	111204.83	2371.07	475.52	28	1.9	12.2	6.5	32.6	0.1	15.4	3.3
1	H06	2	CHEK1	NA	Positive	6.94695259593679	66.4932279909707	23.2123907066887	698922.116252822	5462.04370183266	2.9627539503386	6.24153498871332	0.99336848008383	24366.8013544018	1697.54832245354	886	21.6	2.1	27.5	15.5	0.2	27.8	26.7	32.8	32.8	41.6	33.6	2823392.8	102498.07	2919.73	446.45	34.8	3.7	8.2	11.2	38.4	5.1	10	8.2
1	H06	3	CHEK1	NA	Positive	5.98802395209581	67.9988023952096	29.1245467133925	742004.117365269	5720.39725919633	3.63473053892216	7.88502994011976	1.13851221340365	30951.628742515	1961.14155184455	835	25	2.4	29.9	14.1	0.1	24	32.9	33.9	39.8	41.3	40.5	2860336.5	102690.41	3116.19	449.47	34.6	2.5	10.1	8.6	40.5	0	14	4.4
1	H07	1	CHEK1	NA	Positive	6.61866931479643	62.87090367428	24.4592732191061	662225.373386296	5403.1852438332	3.46375372393247	7.22740814299901	1.05940400293825	27656.8351539225	1818.48082007144	1007	20.7	1.8	24.9	14.9	0	26.3	30.7	29.7	38.1	37.4	38.1	2595118.5	101680.66	2873.77	438.42	33.8	1.3	8.5	8.9	37.7	0.4	11.1	4.2
1	H07	2	CHEK1	NA	Positive	7.17355371900826	80.9834710743802	31.149861420517	904827.618801653	6489.99761869674	3.8047520661157	7.7995867768595	1.14240963770636	30116.5402892562	2067.02628325507	968	28.5	1.8	37.3	11.3	0	29.4	34.6	40.2	41.3	50.2	41.7	3376770.6	118579.64	3678.18	514.87	40.4	2	14.4	6.9	47.6	0.3	17.5	2.5
1	H07	3	CHEK1	NA	Positive	7.41984732824428	70.4370229007634	23.0523666314026	750295.201335878	5697.55001689135	3.3206106870229	7.20229007633588	1.07298108240865	27511.1650763359	1851.48995494557	1048	23.3	1.5	28.1	12.8	0.1	29.8	32.8	34.4	39.2	42.4	39.6	2889371.2	103362.42	3160.38	447.63	36.7	1.8	10.2	9.6	43.4	0.3	13.5	4.7
1	H08	1	CHEK1	NA	Positive	7.06777893639207	62.0271115745568	21.1553626621017	629906.862356621	5304.73201905498	3.40875912408759	7.01981230448384	1.12994667315214	25605.795620438	1915.87075988484	959	19.6	2.6	24.6	12.6	0	29.5	32.4	30.9	40.7	38.3	40.4	2608939.6	106197.75	2721.27	455.65	34.5	4.3	11.2	9.2	38.7	3.2	14	4.5
1	H08	2	CHEK1	NA	Positive	7.87648970747562	72.9479956663055	26.304560862337	769623.126760563	5744.26693884636	2.28710725893824	4.5839653304442	0.992683733257221	14571.6013001083	1440.6578135611	923	21.7	2.9	28.3	10.2	0	31.9	25.7	38.1	33.7	44.7	32.4	3137803.1	88700.66	3113.79	367.74	39.4	2.4	5.1	13.7	43.8	0	4.4	10.9
1	H08	3	CHEK1	NA	Positive	6.71960297766749	74.409429280397	30.9009078366758	816744.640198511	6059.50138872784	3.19602977667494	6.92183622828784	1.02503605489546	26043.9665012407	1705.10722141426	806	24.6	2.6	32.6	9.4	0.1	29.9	30.6	38.7	36.4	46.4	37.1	3168622.5	97470.16	3355.11	417.83	39.7	2.7	7.9	10.8	46.7	0.1	10.8	6.7
1	H09	1	NOTCH2	NM_024408	sample	5.95687885010267	32.6016427104723	7.41296922171082	248504.612936345	3509.38018934482	2.0082135523614	4.12628336755647	0.982231373633646	13231.6036960986	1377.45600712685	974	8.5	3	9.7	16.9	0.2	26.4	21	16.7	31.4	20.8	30.1	1215506.7	77224.22	1273.97	321.21	19.5	2.7	2.2	18.5	19.7	4	2.6	18
1	H09	2	NOTCH2	NM_024408	sample	5.74503311258278	34.6423841059603	7.73005031403755	276658.685430464	3628.76549959046	1.83029801324503	3.80049668874172	0.912406197908302	12371.7632450331	1228.80804316617	1208	10.8	3.2	10.5	16.9	0.2	24.3	18.4	17.5	28.4	21.9	26.3	1336366.7	77154.77	1368.85	313.84	20.1	1.7	1.9	20.8	20.8	0.6	2	21.1
1	H09	3	NOTCH2	NM_024408	sample	6.5657546337158	34.0282436010591	6.42697711385321	223812.87466902	3520.03448485757	2.33539276257723	5.28596646072374	1.10142610855987	18621.4960282436	1487.45349914723	1133	9.4	4.2	9	17.2	0.3	27.5	24	19.5	32.2	24.3	32.4	1191015.8	91481.35	1167.76	372.09	21.6	1.9	5.1	10.5	22.4	0.4	5	13
1	H10	1	FANCM	NM_020937	sample	5.38987816307404	30.2652296157451	7.16062003884806	231538.813495783	3552.85844057909	2.1921274601687	4.53514526710403	0.871187152620586	15052.3552014995	1320.15707331731	1067	8.3	2.3	10.7	20	0.2	22.2	20.7	16.5	27.6	20.6	26.5	1261105.4	79516.88	1296.64	315.83	20	2.7	4.7	21	20.1	3.9	5.1	21.9
1	H10	2	FANCM	NM_020937	sample	5.68809272918862	31.9473129610116	6.63411017265867	224145.955742887	3530.43144792301	3.44678609062171	7.33192834562698	1.09289374211837	27938.4636459431	1871.74974505318	949	9.5	1.6	9.3	17	0	24.8	29.4	16.9	38	22.2	37.4	1169129.8	103612.16	1144.21	426.75	17.8	1.9	9.3	10.1	18.4	0.6	8.5	6.2
1	H10	3	FANCM	NM_020937	sample	6.68325358851675	34.2593301435407	7.19300999205407	232862.99138756	3481.96583799445	2.79617224880383	6.6133971291866	0.971085678099198	22863.7301435407	1385.1967142285	1045	9	2	8.7	15.5	0	27.2	27.1	20.1	33.6	24.2	33.5	1157832.5	84676.31	1203.31	332.44	22.2	2.6	4.1	17.3	19.9	0.5	4.1	17
1	H11	1	RASA1	NM_022650	sample	6.02450518378888	35.923656927427	8.18648771354441	274846.2667295	3826.27448906097	2.66352497643732	5.78322337417531	1.06136030325676	20758.7295004713	1626.21153275054	1061	13.9	3	12.5	17.2	0.2	25.3	26	19.1	34.5	25	33.6	1189419.7	89371.53	1422.44	393.88	20.2	6.9	6	16.6	25.4	8.2	7.3	10.7
1	H11	2	RASA1	NM_022650	sample	6.10801080108011	32.0864086408641	5.94716157333842	217155.98649865	3349.73275056903	2.41494149414941	5.06570657065707	0.980730059978005	19094.6921692169	1609.34748586683	1111	10.1	2.1	8.6	19.8	0.1	23	22.5	17.2	30.1	20.4	30.2	1174010.6	99601.75	1135.34	413.49	18	2.5	9	10.9	19.6	0.5	9.1	7.5
1	H11	3	RASA1	NM_022650	sample	5.8495867768595	29.5867768595041	5.38114708357659	188881.63553719	3321.90425870463	2.51239669421488	5.44628099173554	1.03124732283138	18544.732231405	1541.03167810464	1210	7.8	2.5	7.8	19.5	0.1	24.6	26.2	16.6	34.1	20.9	35.1	1087568.7	93427.72	1042.4	376.76	18.9	2.6	6.5	11.7	19.1	0.2	6.9	9.5
1	H12	1	KDM5C	NM_004187	sample	5.52859477124183	26.0972222222222	5.4468695549263	166215.674019608	3116.70748806638	1.8921568627451	4.0718954248366	0.877325590264188	12313.9754901961	1202.4383706183	1224	7.6	2.2	6.9	19.5	0.2	23.9	20.2	14.1	27.7	17.4	27.3	1022814.1	79099.97	1002.82	312.72	15.9	2.1	2.5	19.3	15	0.2	1.9	20.3
1	H12	2	KDM5C	NM_004187	sample	5.8	26.4239583333333	5.36360833288517	151351.696875	3212.32530442192	2.97395833333333	6.36458333333333	1.12747705786483	22662.3822916667	1720.48085036263	960	8.3	3.3	7	20.1	0.2	25.9	30.8	15.7	38.1	19.8	37.8	1027469.5	95104.37	989.56	388.64	17.5	2.8	6.5	13.6	16	2.6	6.7	12.1
1	H12	3	KDM5C	NM_004187	sample	5.97601918465228	31.2877697841727	6.8956551488968	216471.195843325	3500.58581784259	3.09192645883293	6.9656274980016	1.13641146702804	24851.9104716227	1712.63974907288	1251	8.8	3.7	10.4	18.6	0.1	26.7	32.1	18.1	40.1	22.2	40.7	1136810.1	96968.78	1167.74	403.57	19.9	1.4	7.4	9.4	19.7	0.5	9	6.1
1	H13	1	FAS	NA	sample	5.74494283201407	27.8144239226033	5.94312422990951	177941.480211082	3316.64979958146	3.28671943711522	7.37906772207564	1.16971943735441	29187.8328935796	1798.30545572841	1137	10	2.3	7.6	19.3	0.3	23.7	30.9	15.2	38.4	19.5	37.7	1060125	98963.39	1113	412.45	17.9	2.6	8.9	9.8	18.6	0.1	8.5	6.2
1	H13	2	FAS	NA	sample	6.51133004926108	32.2384236453202	6.04737802573804	221881.844334975	3414.41923509902	2.63054187192118	5.67389162561576	1.10319909457309	19102.1477832512	1580.95829880661	1015	8.9	3	8.2	16.5	0.1	26.1	26.5	18	36.1	21.8	35	1225650.5	85489.31	1177.44	349.95	19	1.8	3.5	16.2	19.8	0	3	13.3
1	H13	3	FAS	NA	sample	6.00690250215703	30.8843830888697	6.59803409876544	209849.804141501	3576.86132166123	3.4434857635893	7.65314926660915	1.21883184225932	29270.2044866264	1910.13697888	1159	12.2	3.3	9.6	19.7	0.3	26	33.5	18.7	40.6	23.4	41.4	1108423	104818.46	1153.11	427.72	21.7	1.9	10.4	8.5	23.6	0.3	9.5	7.7
1	H14	1	PTPRC	NR_052021	sample	5.28853454821564	26.1632498101746	6.36838726131551	181117.991647684	3369.33011319623	1.82915717539863	3.96886864085042	0.942359987870401	12692.1100987092	1253.52014385504	1317	7.3	3.3	8.8	19.9	0.1	21.9	19.4	14.5	28.1	19.2	27.6	1066735.9	85148.38	1216.02	347.92	16.6	1.8	4.7	13.1	17.4	0	4.6	10.8
1	H14	2	PTPRC	NR_052021	sample	5.99045801526718	31.8606870229008	7.54835522056221	221501.772900763	3697.09302967985	4.13835877862595	8.90648854961832	1.20375546073288	35782.7509541985	2133.26548819941	1048	10.8	2.3	9.9	15.4	0.1	25.5	36.5	18.6	44	24.5	44	1175975.2	112723.68	1283.07	487.44	19.8	1.7	11.7	8.4	21.3	0.4	15	4.3
1	H14	3	PTPRC	NR_052021	sample	5.65933014354067	29.1320574162679	6.61877588818556	187834.197129187	3458.40311531627	3.83732057416268	8.37894736842105	1.19284407708481	32855.4296650718	2083.42204875875	1045	10.3	2	9.7	18.3	0.2	26	34.7	17.2	41.4	20.7	43	1012746.4	112335.46	1163.11	473.29	18.4	2.2	12.7	6.4	21.7	0	15	3.6
1	H15	1	PTPRU	NM_133178	sample	6.19419237749546	33.8321234119782	7.01354883942632	240757.695099819	3533.04365163522	3.08620689655172	7.18148820326679	1.19137428667684	27600.4137931034	1796.48962286372	1102	7.9	3.3	10.8	18.6	0.3	26.7	30.9	19.6	39.3	23.6	39.1	1215017.6	101905.82	1285.81	422.42	21.1	1.6	8	7.5	21.2	0	8.8	3.5
1	H15	2	PTPRU	NM_133178	sample	6.35483870967742	32.3978494623656	6.53545389010625	212058.866832093	3719.02758169413	2.68155500413565	6.1645988420182	1.12992781073046	22336.2803970223	1657.54111889844	1209	10.2	3.3	10.9	15.6	0.3	28.3	27.4	18.9	35.4	24.9	35.6	1089838.6	93899.63	1212.71	389.6	19.6	2.3	5.1	12	20.8	0.2	5.6	7.6
1	H15	3	PTPRU	NM_133178	sample	6.88719785138765	35.5666965085049	7.94519279652354	244326.157564906	3637.10994513679	3.42793196060877	7.99283795881826	1.26786235574315	29322.6830796777	1826.13987945577	1117	8.8	3	9.1	15.4	0.2	30.3	32.3	20.9	39.7	25.6	40.6	1239223.4	98763.35	1265.36	390.98	22.9	1.3	7.4	8.5	20.9	0.1	6.5	8.2
1	H16	1	FUBP1	NM_003902	sample	5.42728184553661	28.1103309929789	5.7420440109998	198571.053159478	3101.69306966786	2.07622868605817	4.12337011033099	0.942739172985057	12325.3059177533	1295.85204774207	997	7.8	2.9	6.4	18	0	23.4	21.7	14.5	29.5	17.2	28.8	1125067.8	78798.49	1074.03	314.06	15.2	2.4	2.8	13.7	14.1	0.4	2.8	18.5
1	H16	2	FUBP1	NM_003902	sample	5.86061739943873	30.2778297474275	6.32416688085819	204640.531337699	3386.28853483474	2.77642656688494	6.22263797942002	1.0985334855667	22777.4087932647	1638.16984584222	1069	9	3	8.6	18	0.3	24.3	27.5	16.5	35.5	20.4	35.1	1068326.8	92190.51	1121.23	378.31	17	2.2	5.2	10.9	16.7	0.5	4.6	7.9
1	H16	3	FUBP1	NM_003902	sample	5.39332096474954	29.9350649350649	6.36519051287825	215681.995361781	3355.80240708871	3.48237476808905	7.46196660482375	1.14012272950773	28957.180890538	1910.79289506938	1078	9.6	1.9	9	20.7	0.4	25.2	32.6	16.3	38.8	20.4	39.8	1051832.4	99504.3	1157.52	413.24	18.6	2.9	10.1	10.6	19.5	0.5	11.2	8.5
1	H17	1	CHEK1	NA	Positive	6.32251521298174	63.9868154158215	21.8509690806387	678663.439148073	5160.66830409594	3.04158215010142	6.06490872210953	1.06367735413353	22148.6997971602	1795.32991250674	986	21.8	1.7	23.7	16.4	0.1	26.5	29.4	29.9	35.2	36.4	35.2	2607602.2	101443.87	2700.56	436.67	31.6	2.7	7.4	9.1	37.9	2.9	9.9	4.2
1	H17	2	CHEK1	NA	Positive	6.64617044228695	67.9320388349515	26.9971047261232	732329.005393743	5678.73250737226	3.29126213592233	6.96332254584682	1.10300845370193	26787.1143473571	1848.75055923323	927	22.7	2.7	28.2	11.1	0.2	27.7	30.1	34	38.6	38.9	38.1	2868256.6	99418.66	2981.36	433.57	35	1.6	7	8.2	40.3	0.2	9.1	4.2
1	H17	3	CHEK1	NA	Positive	7.44153005464481	72.7857923497268	26.642268004095	771473.765027322	5905.42530778621	4.41311475409836	9.80874316939891	1.20961625950209	39176.4153005464	2037.18680461997	915	25.7	2.2	30.6	13.2	0	31.6	39.1	38.3	44.4	45.9	45.1	3086791.7	107308.74	3317.88	452.45	39.7	2.4	12.7	10.9	46	0.3	14.1	6.1
1	H18	1	CHEK1	NA	Positive	6.9271676300578	64.2809248554913	23.2416857415013	674477.885549133	5445.76392824326	3.67976878612717	8.04393063583815	1.18899526150453	32232.2485549133	2004.14480170448	865	20.7	2.3	26.2	13.2	0.1	28.8	32.7	31.6	40.2	39.9	40.3	2792709	105443.51	2792.04	460.11	34.6	0.9	11.7	9.2	40.7	0.1	16.4	6.7
1	H18	2	CHEK1	NA	Positive	6.29572836801752	61.4775465498357	20.7630627702191	641687.880613363	5215.49919636199	3.6473165388828	7.3986856516977	1.08309164828736	27756.3450164294	1932.74087732102	913	21.8	1.5	26	16	0.1	26.8	32.9	31.8	39.6	38.3	40	2582277.6	103497.7	2640.82	448.69	32.6	1.5	9.3	11.8	37.9	0.1	12.4	6.8
1	H18	3	CHEK1	NA	Positive	6.34428086070215	67.1019252548131	26.7248151476823	745468.75198188	5609.99016774563	3.45413363533409	7.29445073612684	1.13788504299027	28303.3578708947	1853.5787680485	883	22.9	2.4	29	16.4	0.2	25.6	31.7	33.1	38.2	39	38.1	2852100.9	99648.14	3138.61	440.59	34	2.7	9.9	13.6	41.1	0.3	14.4	10.8
1	H19	1	CHEK1	NA	Positive	7.01294117647059	66.3105882352941	23.6931321764241	699124.104705882	5498.68713550245	3.19529411764706	6.64	1.02285199052667	25075.5035294118	1778.42691548194	850	19.5	1.9	26.2	14	0.1	26.6	29.8	33.1	36.6	39.4	36.6	2751091	104725.21	2877.37	457.25	34.7	1.1	10	8.2	42.1	0	14.1	4.1
1	H19	2	CHEK1	NA	Positive	6.44558521560575	67.2166324435318	28.0790976663267	739949.347022587	5672.43981673227	3.51026694045175	7.435318275154	1.10910890509813	27782.8726899384	1891.51040567605	974	21.1	1.8	29.3	11.7	0	25.1	33.1	31.2	40.8	38.2	40.6	2844347.8	101920.45	3143.43	446.23	33.6	2.2	8.6	10.6	40.5	0	10.4	4.6
1	H19	3	CHEK1	NA	Positive	6.64008620689655	56.96875	18.2919596747858	568170.882543103	4988.72396218164	3.59590517241379	7.74353448275862	1.14766286033497	31192.9170258621	2035.44262902162	928	17.8	1.7	22.8	15.5	0.3	27.3	32	28.9	38.8	35.1	39.3	2377773.6	107280.79	2520.11	470.12	29.2	2	11.4	9.4	37	0.5	13.9	5.1
1	H20	1	CHEK1	NA	Positive	6.56606397774687	64.4297635605007	24.8134525788387	691952.315716273	5276.79757014969	2.56328233657858	5.24895688456189	0.974587365724392	17437.8692628651	1421.97787253044	719	20.2	2.8	24.9	13.6	0.1	26.8	23.5	28.2	32.1	36	31	2873016.6	82857.01	2870.29	352.19	33.8	2.6	4.7	14.7	39.1	0.7	3.8	12.4
1	H20	2	CHEK1	NA	Positive	5.86358099878197	62.5481120584653	26.3773186156619	695789.855054811	5516.18010310769	3.70280146163216	7.64799025578563	1.50469999907561	32157.3836784409	2060.77682855895	821	23.9	1.9	28.5	14.9	0.4	22.7	36.1	30	42.8	37.8	42.9	2796019	105705.27	3043.18	461.24	31.2	1.1	9.1	9	36.3	0.2	11.8	6.1
1	H20	3	CHEK1	NA	Positive	6.90771028037383	68.6950934579439	27.2534590312143	729699.692757009	5561.51265522149	4.12032710280374	8.79789719626168	1.23882722927497	32623.3925233645	2063.10597883823	856	21.3	2.6	27.7	13.6	0	29.7	38.7	35.5	44.9	42.6	45.6	2925886	105440.1	3081.48	467.07	36.3	1.8	9.7	8.3	44	0.4	14.5	2.8
1	H21	1	CHEK1	NA	Positive	6.84417040358744	71.3934977578475	28.6167219909055	777145.411434978	5622.68947050897	3.45291479820628	7.2914798206278	1.13452747472606	27676.4394618834	1889.57357302178	892	22.6	2.2	28.8	14.7	0.3	26.2	32.3	33.2	38.1	39.9	37.9	3044949.9	102285.87	3005.79	449.78	33.2	1.7	12.1	16.6	39.8	0.6	14.3	13.3
1	H21	2	CHEK1	NA	Positive	6.7280701754386	64.9310776942356	22.1287341290874	683012.196741855	5341.4125422943	3.54887218045113	7.41228070175439	1.13034710891644	29867.507518797	1986.64878903054	798	19.8	3.1	27.3	14.3	0.5	27.1	33.5	30.1	41.1	37.8	41.4	2793374.4	110111.42	2828.3	470.42	32.1	1.5	10.5	8.8	37.3	0.1	12.7	3.9
1	H21	3	CHEK1	NA	Positive	6.18535681186284	55.0889712696942	19.4161028710789	559181.134383689	4917.89174186627	3.6274328081557	7.9935125115848	1.15238275121781	30973.5264133457	1999.07621018252	1079	18.8	2.2	20.6	15.2	0	24.9	31.7	26.1	39.2	33.5	41.4	2208098.1	109059.34	2382.66	479.21	29.3	2.6	11.3	8.7	34	0.7	15.9	5
1	H22	1	CHEK1	NA	Positive	6.44972067039106	66.4553072625698	25.1910516298131	715778.247206704	5467.37244804102	3.21508379888268	7.01256983240223	1.20379755651357	25570.7988826816	1852.66333046988	716	22.3	3.5	27.9	15.4	0	28.5	30.3	32.7	39.9	40.1	39.7	2758345.7	99856.47	3068.13	450.19	33.9	2.5	9.5	12	41.5	0.7	12.7	5.6
1	H22	2	CHEK1	NA	Positive	6.60356788899901	59.5926660059465	22.541056647092	608982.672943508	5046.41119942495	2.42913776015857	5.28741328047572	0.967702472968086	18054.2745292369	1397.58682959826	1009	18.6	2.7	23	14.1	0.2	26.1	24.8	29.7	31.7	36.3	31.1	2438127.5	85959.27	2530.72	364.46	29.2	2.5	3.9	16.4	34.9	0.1	4.1	12.3
1	H22	3	CHEK1	NA	Positive	6.47727272727273	65.7402597402597	24.5281592791626	699094.326839827	5340.92024123062	3.6461038961039	7.9512987012987	1.12121461992366	29729.5519480519	1912.07413507613	924	22	2.4	25.4	14.9	0.2	26.3	33	31.8	38.6	38.1	39.8	2711146.3	101179.54	2879.55	433.31	32.3	2.7	9.5	11	38.2	0.5	10.8	6.1
1	I03	1	RPA32	NA	Positive	7.11764705882353	66.4179104477612	17.7872635830518	677045.784899034	4289.49582611552	2.85864793678665	5.88849868305531	0.926588338776971	20748.0711150132	1473.28287447021	1139	16.2	1.6	21.3	30.2	0.2	26.3	26.9	27.7	33.1	33.1	32.5	2512761.2	79866.56	2246.83	325.38	29.6	18.9	7.6	30.5	31.4	17.8	7.1	28.4
1	I03	2	RPA32	NA	Positive	9.35754716981132	92.2764150943396	26.3385305244041	953486.029245283	5388.89302426862	3.11698113207547	6.27075471698113	1.05730034952224	22104.6405660377	1767.7298311712	1060	20.2	2	27	12.4	0	34.5	31.2	37.4	38.7	42.6	38.7	3445917.6	105197.59	2836.13	431.57	37.1	2.2	10.4	10	39.7	0.7	9.3	6.3
1	I03	3	RPA32	NA	Positive	8.30141548709409	75.0924229808493	18.5355466620489	757449.839300583	4892.80325149979	3.23730224812656	6.57202331390508	1.0176644194774	24362.8326394671	1778.09942304395	1201	18.8	2.4	21.7	15.2	0.1	29.3	29.1	28.7	35.8	33.9	37.3	2742406.9	101143	2326.7	417.35	29.8	1.9	8.6	9	32.6	1.2	9.8	5.4
1	I04	1	RPA32	NA	Positive	8.86728754365541	84.6449359720605	24.2804326522163	882350.599534342	5438.62002279295	4.43073341094296	9.19557625145518	1.15586360998928	35291.4214202561	2054.16401029854	859	19.8	1.9	26.4	12.8	0	34.8	39.3	37.1	44	42.4	43.8	3372465.6	112715.48	2928.42	449.63	39	1.2	12.3	5	41	0	11.9	3.4
1	I04	2	RPA32	NA	Positive	8.71077504725898	69.5604914933837	17.4153323229699	677385.699432892	4894.66900621701	2.43005671077505	5.06616257088847	0.941743133709802	17677.7788279773	1534.74368178782	1058	15	2.6	22.3	12.8	0	33.1	24.1	31.7	32.4	37.9	32.5	2750805	95905.36	2285.46	379.93	34	1.8	6	10	35.8	0.4	5.5	9.3
1	I04	3	RPA32	NA	Positive	8.47714808043876	82.0575868372943	22.3262276469564	852384.281535649	5425.40588883998	3.40676416819013	7.03656307129799	1.01227942273334	27011.7212065814	1810.61286900417	1094	19.8	2	26.5	11.8	0.1	32.3	30.3	35	36.6	41.3	38.7	3148997	108486.51	2836.95	439.92	36.5	2	12.8	8.2	39.8	0.3	12.3	3.8
1	I05	1	RPA32	NA	Positive	8.57822410147991	82.4820295983087	22.135776441553	858282.5	5389.97450939407	2.55813953488372	5.04016913319239	0.902482811395776	16711.4429175476	1462.91852489537	946	18.9	1.7	26.2	11.8	0.1	30.5	24.2	34.5	31.5	40.4	30.9	3196935	95418.53	2830.31	396.14	34.7	0.7	5.7	7.4	36.9	0	7.4	2.6
1	I05	2	RPA32	NA	Positive	8.47801578354002	94.1431792559188	26.3291820663638	1002714.87598647	5794.33305714508	4.17023675310034	8.09244644870349	1.10449257469617	29814.9120631342	2011.20570902152	887	24.9	1.1	31.5	11.5	0.1	32.9	39.1	38.9	44.4	45.9	44.4	3434140	107671.45	3048.26	444.87	39	1.8	11.3	8.8	41.5	0.1	9.9	5.6
1	I05	3	RPA32	NA	Positive	9.68571428571429	84.8728110599078	20.3092448229547	842279.19078341	5486.71975193321	3.55576036866359	7.25898617511521	1.11983922255157	26794.2442396313	1994.67295495544	1085	19.2	1.8	25.5	10.8	0	37.1	34.1	37.7	41.6	46.3	42.6	3167038.1	110884.05	2890.69	450.88	39.4	1.5	14.7	12.5	43.1	0	15.1	10.4
1	I06	1	RPA32	NA	Positive	9.01129943502825	81.9538606403013	24.0856736245457	825923.434086629	5242.29335001155	3.1195856873823	6.38135593220339	1.0030278178673	23849.3973634652	1761.5216610178	1062	18.8	2.1	23.5	14.2	0.2	32.4	31.4	34.3	37.6	40.8	37.9	3146828.7	103966.42	2643.26	431.57	35.5	1	9.1	6.2	38.3	0.5	9.2	4.1
1	I06	2	RPA32	NA	Positive	8.94690265486726	86.4889380530973	24.2730542729606	902900.681415929	5610.76662916306	3.94469026548673	7.70464601769912	1.12144186544375	29779.9303097345	2030.56694535226	904	22.7	1.7	28	12.4	0.3	33.8	36.8	37.3	43.7	44.7	43.3	3450561.9	114620.49	3075.99	473.69	38.8	1.5	12.2	6.5	43	0.3	11.3	3.5
1	I06	3	RPA32	NA	Positive	9.131	81.941	20.4700010055563	827378.105	5319.00905170355	3.846	7.951	1.14409198889428	28588.128	1960.73477280399	1000	18.8	2.1	24.4	11.5	0.1	35.6	35.4	35.2	42.4	42.3	43.3	3104615.7	107066.69	2700.31	446.65	38.3	1.8	11.2	7.6	44	0.3	11.8	4
1	I07	1	RPA32	NA	Positive	10.3231334149327	100.036719706242	25.5889493157492	1044458.63647491	5995.22508567194	4.97674418604651	10.2570379436965	1.23801155197255	40298.7417380661	2257.38852598569	817	20.9	1.8	33.8	10	0	38.6	42.5	41.7	49	48.5	49.2	3711339.7	112910.85	3224.82	452.65	42.8	0.9	13.2	7.6	45.7	0	11	3.9
1	I07	2	RPA32	NA	Positive	9.6289156626506	99.6867469879518	32.3938345490652	1060783.27831325	5778.48163011648	3.99397590361446	7.73373493975904	1.10229498405864	28916.3626506024	2045.77035554821	830	21.9	1.7	30.6	13.3	0.1	35.7	36.7	40	43.5	47	43.5	3863708.3	105275.02	3180.55	422.8	39.9	2.2	9.6	8.2	41.3	1	9.8	7
1	I07	3	RPA32	NA	Positive	9.23028391167192	96.3333333333333	27.359942836887	1042667.33964248	5641.15612836561	3.59411146161935	7.14405888538381	1.1444564902902	25229.1282860147	1922.07601619165	951	21.3	2.7	28.9	12.4	0	32.7	33.3	37.2	41.9	42.9	42.2	3762943.9	98446.18	3032.13	395.97	37.2	2.8	8.1	11.8	40.4	0.6	8.3	8.2
1	I08	1	RPA32	NA	Positive	8.5	87.6670822942643	25.3871141813094	933875.755610973	5423.78321683057	3.11221945137157	6.28678304239402	1.02419834169387	23329.4788029925	1716.64286624158	802	21.7	2.4	26.9	13	0.1	31.8	28.7	35.5	34.8	41.5	34.3	3589762.4	102654.33	2875.62	406.64	37.8	1.2	7.6	7.6	38.5	0.1	8.7	5.4
1	I08	2	RPA32	NA	Positive	10.0979443772672	92.1172914147521	23.6150629423456	934753.102781137	5507.28621552434	3.84522370012092	7.590084643289	1.26435573702956	28080.9081015719	2035.55230351653	827	20.4	1.6	26.8	10.9	0.1	38.7	37.7	38.7	45.1	45.3	45.3	3547225.4	111933.24	2926.37	457.07	39.7	2.2	12.3	9.2	42	0.6	11.1	6
1	I08	3	RPA32	NA	Positive	10.8481012658228	109.149951314508	31.1463403723273	1150522.40895813	5770.60311503086	1.86562804284323	3.84518013631938	0.88874230361404	11184.2142161636	1223.91505093385	1027	19.9	2.1	30.8	11.4	0	39.5	18.7	41.2	27.1	47.3	25.6	4170870.6	77497.36	3133.72	292.67	45.7	1.7	1.9	15.8	44.8	0.2	1.2	23.4
1	I09	1	ARHGAP35	NM_004491	sample	6.16738660907127	32.5745140388769	6.7754188483369	226894.021598272	3642.55227878493	3.99784017278618	8.7645788336933	1.24051030942734	33883.651187905	2074.47519336095	926	10.9	2.2	10.6	18.8	0.1	28.2	36.2	18.6	42.7	23.5	43	1196767.6	111862.66	1239.57	453.65	20.7	3.1	13.2	7.9	22.1	3.9	13	5.5
1	I09	2	ARHGAP35	NM_004491	sample	6.44228903976722	29.9272550921436	6.39182626995689	188473.040737148	3309.21217129773	2.2172647914646	4.83317167798254	1.18723338258769	15587.6818622696	1483.14991664634	1031	6.6	4.5	7.2	16.2	0.1	28.3	22.6	20.1	34.3	24.1	30.8	1137129.3	79953.32	1149.92	325.04	22	2	2.2	20.2	20.1	0.2	1.6	17.2
1	I09	3	ARHGAP35	NM_004491	sample	6.37200383509108	31.0546500479386	6.21186123424464	185682.66442953	3458.59384431159	4.04122722914669	9.32310642377757	1.24881544019243	35982.0853307766	2070.3653210441	1043	7.7	2.5	7.8	15.2	0.1	28.2	38.2	18.4	45.7	22.6	46.8	1032497.6	105000.32	1109.85	438.83	18.2	2.6	11.1	8.8	21.3	2.3	13	5.6
1	I10	1	AHNAK	NM_024060	sample	5.56964892412231	29.6013590033975	5.70516955721079	204527.993204983	3264.54960445461	3.38844847112118	7.1687429218573	1.17951520875459	25248.0781426954	1881.06911783202	883	8.4	3.3	8.6	20.6	0	23.7	33.1	16	42.1	19.6	42	1123977.3	108081.99	1126.12	433.96	19	1.6	10.3	6.8	15.9	0	10	3.1
1	I10	2	AHNAK	NM_024060	sample	5.75354969574037	30.9137931034483	6.2774803182303	212269.240365112	3277.75826455039	3.92190669371197	8.88133874239351	1.20387692301123	34366.1937119675	1934.52377929516	986	9.5	2.5	8.9	20.3	0.1	26.1	36.1	18.4	43.4	22.5	43.3	1106564.4	98978.72	1116.58	411	19.9	7.4	8.2	14.4	19.6	4.2	9.3	12.3
1	I10	3	AHNAK	NM_024060	sample	5.48144220572641	30.0042417815482	7.15565903467448	209564.909862142	3585.47352910544	3.7677624602333	8.77412513255567	1.29028150807971	32448.5493107105	1877.05360225971	943	10.7	3.8	11.5	17.6	0	23.8	35.6	19.1	42.4	22.4	42.4	1068635.1	95604.1	1231.66	386.83	19.6	2.7	8.1	12	20	0.4	8.4	10.9
1	I11	1	SH2B3	NM_005475	sample	5.70009115770283	31.3400182315406	7.07638976258676	231238.626253418	3461.18103165817	3.05378304466727	6.77028258887876	1.05241759960711	24624.6244302644	1674.30125260148	1097	10.8	2	8.9	19.7	0	25.5	28.4	17.6	36.1	21.2	37	1165711	95120.28	1263.12	392.92	20	3.2	9	14.4	20.1	2.2	8.9	14.9
1	I11	2	SH2B3	NM_005475	sample	5.38394415357766	24.6186736474695	5.0638712454534	149545.198080279	3041.1831051554	1.61431064572426	3.77748691099476	0.894429091622655	12653.2504363002	1062.90164399655	1146	7	2.6	7.5	20.7	0.1	23	17.5	14.3	25.9	17.9	24	939537.6	76922.42	875.79	304.32	15.4	1.7	2	21.5	13	0.1	1.3	21.9
1	I11	3	SH2B3	NM_005475	sample	6.03618711385702	31.6010591350397	7.22882315540795	220976.231244484	3678.25749316881	3.70255957634598	8.54280670785525	1.22994160682711	33252.3009708738	1941.33213945318	1133	11.7	2.6	11.8	19.4	0.2	26.5	33.7	19.9	40.5	23.6	41.2	1221889	105497.72	1303.26	432.72	21.8	2.3	11.7	11.7	23.7	0.3	13.4	8.6
1	I12	1	MSH2	NM_000251	sample	6.21441124780316	33.6186291739895	6.52998315643542	239728.599297012	3601.21838773258	1.90421792618629	4.12214411247803	0.963171919959499	13875.8216168717	1331.21943932825	1138	8.1	3	10.4	17.7	0.3	27.7	19.2	19.9	28	25.4	26.4	1229850.8	80180.01	1302.55	343.27	21.8	1.3	3.8	15.4	23.8	0.4	4.7	14.9
1	I12	2	MSH2	NM_000251	sample	6.70538542766631	39.40232312566	8.2058733158528	290513.012671595	3937.39897812932	3.79514255543823	8.68321013727561	1.19824811466945	34503.3706441394	1986.88887119233	947	11.8	3.4	13.5	15.3	0.1	29.6	33.2	23.2	40.7	29.4	41.1	1340445.8	103322.45	1499.71	428.15	23.3	2.3	8.6	10.6	26.9	0.3	9.6	7.8
1	I12	3	MSH2	NM_000251	sample	6.98265895953757	35.7244701348748	6.61625767659126	230731.32177264	3672.16979383313	3.19364161849711	7.42581888246628	1.2132307165988	26855.4845857418	1784.26038022699	1038	9.3	3.8	11.4	16	0.2	28.5	32.2	20.9	39.5	25.9	39.9	1166640.6	92428.55	1268.27	382.24	23	2	6.1	12.7	23.4	0.3	6.8	9
1	I13	1	NOTCH1	NM_017617	sample	5.11844660194175	26.1766990291262	6.05379283948781	177776.739805825	3298.36382605363	3.12427184466019	6.79320388349515	1.11345008418195	24100.1504854369	1763.92356426907	1030	9.6	2.5	7.5	20.7	0	23.3	30.2	14.3	38.3	17.8	38.3	995097.9	101599.73	1104.2	432.05	15.9	2.7	9.1	8.2	18.3	0.6	10.6	4.6
1	I13	2	NOTCH1	NM_017617	sample	6.13166144200627	31.5869905956113	6.55673000899341	214280.052507837	3492.82490447849	3.18808777429467	6.99686520376176	1.12861254270431	27071.9412225705	1862.22236765566	1276	8	2.4	9.4	18.1	0.2	25.9	31.3	19	38.2	24.5	38.1	1150757.8	106015.01	1142.65	441.36	19.8	2	8.9	7.3	20.5	0.4	10.8	3.9
1	I13	3	NOTCH1	NM_017617	sample	4.14832535885167	19.2191387559809	4.72304396818478	114828.510047847	2655.33060049144	1.55502392344498	3.488995215311	1.27109377862966	10309.0057416268	1320.44885522185	1045	6.1	7.4	6.1	22.1	0.1	16.2	16.1	9.8	30.9	11.7	28.1	890493.3	65097.39	885.61	263.71	13.8	2.6	1.9	35	12.2	0.3	1	39.7
1	I14	1	RAD51	NM_133487	sample	7.40243902439024	43.1628919860627	7.60938562308302	291970.657665505	4043.42465639576	1.71777003484321	3.2787456445993	0.695897244037923	10404.8597560976	1090.28842920598	1148	8.4	1.1	11.6	11.9	0	32.5	16.7	28	22.7	34.8	21	1295196	84964.97	1270.6	336.67	22.7	2.7	3.4	11.1	22	0.1	3.2	11.1
1	I14	2	RAD51	NM_133487	sample	5.27415458937198	28.719806763285	5.9201665124052	165427.599033816	3027.83936232045	1.17874396135266	2.61714975845411	0.997847640765738	7087.1268115942	974.667882176997	828	6.9	6.2	5.7	15.9	0	25	9.7	17.5	22.2	18.8	18.7	974125.9	61297.82	946.52	244.1	13.6	2.9	0.4	37.8	13.2	0.1	0.1	48.1
1	I14	3	RAD51	NM_133487	sample	6.6371473354232	36.3401253918495	5.99686903930709	228131.594827586	3414.05382107279	1.01959247648903	2.1128526645768	0.894908976864306	6893.61677115987	856.613561650161	1276	7.1	3.2	8.4	16.1	0.2	28.9	9.1	23.7	18.2	27.1	14.9	1250006.5	63109.25	1102.26	241.75	23.4	2.2	1.1	35.3	19.2	0.2	0.6	49.9
1	I15	1	ZFHX4	NM_024721	sample	6.48236415633937	32.699714013346	5.7990124056073	222830.317445186	3545.6649962824	2.9532888465205	6.32602478551001	1.1822409856796	22096.1916110582	1736.99046588741	1049	7.6	3.9	10.3	16.1	0.2	29.3	30.6	18.9	39.5	23.4	38.9	1128079	97254.35	1096.24	392.66	18.5	1.6	6.2	5.9	18.2	0.1	5.5	2.9
1	I15	2	ZFHX4	NM_024721	sample	5.41199226305609	29.174081237911	6.28861785313432	199372.596711799	3447.38060001988	2.39651837524178	5.01450676982592	0.968578987697389	16737.8636363636	1467.77670595256	1034	10.5	2.1	10	18.9	0.1	24.9	23.3	17	31.6	21.8	30.8	1044138.8	88056.17	1179.31	359.47	16.2	2.7	3.8	14.2	17.5	0.5	4.4	10.9
1	I15	3	ZFHX4	NM_024721	sample	5.74657534246575	29.8150684931507	6.92216742178966	201375.691780822	3555.55426343982	2.43664383561644	5.48972602739726	1.05892156530959	18243.3955479452	1507.58720172235	1168	9.7	3.2	10.3	17	0	26.5	27	17.9	34.5	23	34.8	1002122.2	87371.52	1155.78	359.84	17.6	2	4.9	14.1	18.5	1.2	5.9	12.7
1	I16	1	KMT2C	NM_170606	sample	5.79879275653924	28.7323943661972	5.83967479966023	191697.068410463	3159.87004014777	3.49698189134809	7.75855130784708	1.15431472950507	29295.1488933602	1868.54896125656	994	7.7	2.6	7.6	21.2	0.1	24.9	33.6	15.8	39.1	18.9	39.6	1087542.4	102844.63	1108.49	431.35	17.4	2	9	6.1	16.6	0.1	10.9	4.3
1	I16	2	KMT2C	NM_170606	sample	6.10479375696767	34.2095875139353	8.10180617739923	250753.082497213	3589.73357419867	4.49386845039019	9.39910813823857	1.31000633919587	36213.2720178372	2232.64905833008	897	10.3	2	11.3	18.1	0.4	28.2	42.1	21.5	47.9	26.1	48	1233287.4	113600.18	1331.81	486.17	21.7	1.9	11.8	6.4	21.5	1.3	13.2	2.3
1	I16	3	KMT2C	NM_170606	sample	5.73076923076923	27.7504472271914	6.0960773727447	175569.884615385	3354.29735056966	3.32200357781753	7.52772808586762	1.19800405638123	27672.4051878354	1846.01762623862	1118	8.7	3.5	8.8	19.3	0.2	25	31.2	17	38.3	19.9	39.1	941015.6	96626.48	1090.87	406.93	16.8	2.9	7.1	10.5	18.2	0.7	8.8	7.9
1	I17	1	RPA32	NA	Positive	9.08123953098827	70.214405360134	20.1131886588417	686749.414572864	4160.03419779131	1.23701842546064	2.43551088777219	0.92317131035724	6713.25125628141	1091.46040857519	1194	11.8	4.4	16.8	18	0	28.4	10.6	27	22.5	30.5	19.7	2983726.8	62093.6	2043.25	234.6	31.1	2.6	1.4	35.8	29.6	0.2	0.4	46.4
1	I17	2	RPA32	NA	Positive	9.38692098092643	87.200272479564	24.9057652970679	896733.182561308	5442.23825095207	3.22479564032698	6.30517711171662	1.08506330018797	20371.9891008174	1736.7189893439	734	18.4	1.5	26.2	10.6	0	36.9	34.6	36.8	43.1	42.8	41.7	3432563.7	90313.29	2947.69	368.34	41.1	1.2	5.7	17.7	44	0.3	6	15.8
1	I17	3	RPA32	NA	Positive	7.99729241877256	74.4918772563177	22.3155915595414	761704.986462094	5003.13289682926	3.51714801444043	7.34115523465704	1.11802197676139	26060.9584837545	1819.29797892806	1108	16.5	2.5	22.5	14.9	0	31.5	33.3	31.6	40.1	37.9	41.2	2869152.8	94450.93	2517.91	397	33.3	2.5	6.7	9.9	37	2.2	8.8	10.8
1	I18	1	RPA32	NA	Positive	9.96662958843159	96.9699666295884	26.2268703050426	1025533.85873192	5634.54738738736	3.74972191323693	7.60845383759733	1.08110112947764	28771.5461624027	1927.30719909297	899	20.1	2	27.6	10.1	0.1	37.9	33.9	37.5	39.5	43.9	39.8	3826031.4	103198.85	3149.85	427.81	40.5	1.6	9.6	11	45.7	0	10.8	6.1
1	I18	2	RPA32	NA	Positive	7.51470588235294	73.3884803921569	23.6555273737964	770907.383578431	4785.56774854123	1.76960784313725	4.25490196078431	1.27883700423262	19083.3259803922	1424.77461443989	816	16.9	6.2	22.9	16.8	0.2	29.4	15.8	29.8	30.9	33.7	27.3	3164710.1	74597.55	2692.46	307.65	34.6	2.8	3.9	35	36	0.7	3.2	32.4
1	I18	3	RPA32	NA	Positive	10.2513043478261	95.3086956521739	20.3067014227443	968504.32	5408.98387300291	4.29913043478261	9.16695652173913	1.22316491927665	35840.4852173913	2116.92682761643	1150	19.6	2.2	26.4	13.6	0.2	37.6	37.8	38	43.9	44	45.6	3306049	103990.13	2884.35	443.36	37.9	2.4	10.1	9.7	42.4	0.3	12.2	6.3
1	I19	1	RPA32	NA	Positive	9.8600782778865	86.6829745596869	27.0429981456041	881999.813111546	5373.45751255273	3.29843444227006	6.87866927592955	1.10763757836026	23166.457925636	1700.76314045942	1022	16.5	2.6	25.9	10.3	0	35.7	30.4	35.9	39.1	41	38.4	3353571.3	91813.97	2880.12	374.87	38.6	1	5.5	10.7	41	0.2	5.8	6.5
1	I19	2	RPA32	NA	Positive	9.27666666666667	78.8391666666667	18.7451991519627	779774.875	5241.53854113052	2.5125	5.3075	1.04030945702226	18336.22	1512.25950126145	1200	17.6	3	24.5	10.9	0.1	34.9	25.9	34.1	34.8	40.8	33.6	2935025.6	80256.69	2685.29	336.05	36.1	2.2	3.7	21.3	39.2	0.1	4.4	23.8
1	I19	3	RPA32	NA	Positive	8.39260020554985	77.3812949640288	21.3112375643141	779984.478931141	5049.20608743531	4.19732785200411	8.84789311408016	1.13151094408026	33548.2631038027	1933.66722148538	973	17.3	2.4	22.7	11.1	0	32.3	37.2	30.5	43	35.8	43.6	2903088.1	102943.14	2426.58	423.8	33	1.4	10.5	10.3	35	0.3	11.9	6.4
1	I20	1	RPA32	NA	Positive	8.06880189798339	77.7212336892052	23.6906247330208	808231.128113879	5547.32657342434	4.61091340450771	9.27995255041518	1.27282547270547	35954.9347568209	2289.21561727252	843	19.7	2.6	26.6	11.6	0.1	31.7	42.9	34.2	49.5	40	49.6	3207825.6	118326.15	2937.31	503.9	37	1.3	14.4	4.4	40.6	0.2	18.4	2.1
1	I20	2	RPA32	NA	Positive	9.15263748597082	90.0572390572391	25.292933845595	947470.213243547	5471.52216886731	4.7665544332211	9.47474747474747	1.21645792778154	37294.1313131313	2288.14588004737	891	19.8	1.8	28.4	12.6	0.2	32.2	40.1	36.1	48.6	42.1	49.2	3339858.8	114259.4	2912.2	473.05	35.8	1.8	14.6	7.6	40.4	0.9	13	3.8
1	I20	3	RPA32	NA	Positive	8.76067527308838	84.279046673287	22.1545971404724	885133.944389275	5241.1185597682	3.34856007944389	7.17676266137041	1.09540345289513	27040.4846077458	1808.56105341492	1007	19.1	2.3	25.9	13.6	0.1	32.5	30.7	33.9	38.4	39.3	39.4	3145600	97356.53	2853.55	403.2	35.7	1.7	8.4	11.8	39.3	0	9.1	8.9
1	I21	1	RPA32	NA	Positive	9.74664279319606	89.0035810205909	26.1953656000263	900018.782452999	5115.16856877651	2.56759176365264	5.3715308863026	1.24114344735268	14618.9623992838	1351.58796931478	1117	17.5	4.8	26.3	17.2	0	36	25.2	37.3	36.8	42.2	32	3389085.2	71235.67	2750.97	288.17	37.1	11.5	2.8	24.9	39.2	6.9	2.6	26.6
1	I21	2	RPA32	NA	Positive	9.94024276377218	91.7899159663866	21.0882696344654	942056.162464986	5705.17656248801	4.03081232492997	8.49673202614379	1.24912859096516	31976.4995331466	2103.39978563832	1071	21.1	3.2	29.2	11	0.2	37.7	38.7	40.5	45.9	47.4	46.4	3384875.2	104970.39	3169.17	437.22	41	2	9.5	10.9	44.9	0.3	11.5	8.1
1	I21	3	RPA32	NA	Positive	9.57775683317625	78.9217719132893	21.0426059619924	780419.548539114	4867.16425283392	3.58718190386428	7.89066918001885	1.17421866591033	28290.656927427	1725.86120243414	1061	16.3	2.7	21	12.9	0.1	35.4	33.7	32.9	40.4	37.6	40	3030293.3	82162.79	2520.51	341.16	34.2	2.9	5.4	21	38.4	1	5.7	21.9
1	I22	1	RPA32	NA	Positive	8.78933566433567	80.1346153846154	18.1971218788887	820572.061188811	5269.02416600507	4.08216783216783	8.75961538461539	1.2213878301706	33546.3854895105	1999.56634491979	1144	18.7	3.2	25.6	14.3	0.1	34.2	39.1	33.5	45.5	39.5	45	3168578	105506.06	2708.53	442.38	35.6	1.5	9.3	8	39.4	0.4	11.1	3.1
1	I22	2	RPA32	NA	Positive	8.36858006042296	82.3202416918429	23.4247228526039	860696.304128902	5228.00325282014	5.202416918429	10.8942598187311	1.26376317663587	44791.3826787513	2351.71740845372	993	20.7	2.3	25.3	13.5	0.1	32.7	45	35.4	49.6	39.5	50.1	3062687.3	110018.62	2818.83	461.11	34.9	1.8	11.4	9.2	38.5	0.1	14.3	6.1
1	I22	3	RPA32	NA	Positive	8.2896174863388	79.8233151183971	22.7495619274212	827479.051912568	5194.84487741311	4.06648451730419	8.53369763205829	1.20111824040628	33005.9608378871	2078.75657520391	1098	18.1	2.2	24.9	14.5	0.1	31.5	37.2	32.2	43.4	39.3	44.6	3057305.3	105862.89	2640.56	438.93	33.2	1.9	11.9	10.5	40.3	0.5	12.3	7.6
1	J03	1	ATR	NA	Positive	4.82583333333333	23.8558333333333	5.03684782437611	149188.695	3070.90437945706	2.81833333333333	5.695	1.02725436611722	20170.8533333333	1768.0582575464	1200	7.9	2.3	6.7	19.8	0.1	21.7	27.1	10.9	34.9	14.2	34.9	898669	103163.47	879.22	417.28	12.1	2.6	7.3	6.2	12.8	1.1	9	2.8
1	J03	2	ATR	NA	Positive	4.99722479185939	24.4856614246068	5.46131144059393	153982.950046253	3138.91640881821	2.5513413506013	5.02035152636448	0.956233236057476	17057.6632747456	1612.15779903924	1081	7.6	1.5	7.4	17.6	0	21.6	24.8	12.8	33.8	15.5	33.6	881074.3	98137.2	914.92	402.86	12	3.1	8.3	11.4	11.4	4	7.6	8.7
1	J03	3	ATR	NA	Positive	4.76742364917776	24.5403288958496	6.32325345427409	163201.888801879	3027.98397552427	3.16601409553641	6.84886452623336	1.01323665779447	25360.1910728269	1678.48433094052	1277	8.5	2	7.3	24.6	0.1	20.8	29.8	13.9	37.3	16.8	37.4	840371.2	96452.51	1035.35	402.19	12.4	12.9	8.3	17	15	11.4	9.7	13.1
1	J04	1	ATR	NA	Positive	4.51574527641707	23.036389083275	5.87703136036384	149582.429671099	3045.60377417529	3.06368089573128	6.57802659202239	1.12211788207264	26726.6641007698	1880.08586948319	1429	7.9	2.4	7	21	0.3	18.6	29.3	11.4	36.2	15.1	36.9	902353.9	103150.4	924.9	436.25	12.9	2.1	8.8	5.9	12.9	0.4	10.4	2.9
1	J04	2	ATR	NA	Positive	5.11449676823638	27.9076638965836	6.52957520554325	196817.183748846	3284.98816735771	3.78578024007387	7.99076638965836	1.13859289703035	30690.4081255771	1988.15113493608	1083	10	2.2	8	19.4	0	20.7	35.7	14.6	43.1	18.3	43.4	1032195.5	111825.32	1102.82	465.98	15.6	2.8	11.5	7.6	16.1	0.8	11.9	4
1	J04	3	ATR	NA	Positive	4.53149001536098	24.1428571428571	6.6374640881204	168380.592165899	3285.74921820021	3.31182795698925	6.95852534562212	1.14972707354459	26195.5929339478	1981.28209456003	1302	9.1	1.7	8.6	18.2	0.2	18.8	32.4	12.7	39.7	16.1	41.1	904589.1	106309.47	998.98	446.77	13.8	2.1	10.9	7.9	15.4	3.4	14.8	6.1
1	J05	1	ATR	NA	Positive	5.2617671345995	26.9471511147812	6.32507823093042	184343.266721718	3359.76164623425	2.92237819983485	6.10487200660611	1.07158064983355	22666.7382328654	1788.40098781872	1211	9	2.7	8.3	18.8	0.1	24.2	28.6	13.3	35.3	18.2	35.2	1022614.1	106363.2	1112.67	445.12	15.6	2.6	10.2	5.7	14.9	2	11.6	3.3
1	J05	2	ATR	NA	Positive	5.16408163265306	25.4628571428571	6.1164614404073	164095.813877551	3231.2226657007	3.15265306122449	6.20326530612245	1.0392893970915	23396.2620408163	1883.18094826546	1225	8.2	1.8	7.8	18.1	0.1	22.8	30.4	13.5	37.5	17.9	38.1	935670.3	113320.49	984.7	455	14.3	1.8	12.8	6.4	13.8	1.2	11.7	3.2
1	J05	3	ATR	NA	Positive	4.55193482688391	24.4935505770536	6.72645275786253	171302.992532247	3314.01502032608	2.29531568228106	4.79701289884589	0.945094740194053	16066.2423625255	1456.11178569072	1473	8.8	2.2	8.5	19.1	0	18.1	24.1	12.6	31.2	16	32.2	930271.2	94888.62	1096.16	393.43	14	2.1	6.7	11.4	14	0.7	7.7	10.1
1	J06	1	ATR	NA	Positive	4.83116883116883	25.6415584415584	6.51765696827241	182128.441558442	3259.11929376489	3.04502164502165	6.31688311688312	1.06794907758291	23500.5402597403	1805.68907185758	1155	9.3	2.7	8.7	22.3	0	21.9	28.7	13.9	37.7	17.1	37.6	988826.9	104813.45	1092.91	440.65	15.4	2.3	8.9	6.5	16.5	0.7	12.2	4.2
1	J06	2	ATR	NA	Positive	4.75483214649034	26.1841302136317	6.09760618584449	190026.644964395	3179.37956479687	3.0030518819939	6.04476093591048	0.956216949377076	22966.1831129196	1747.63312673963	983	10	1.2	9.5	22.4	0	19.1	27.8	13.2	34.2	17.3	34.6	1068506.1	109398.42	1087.08	454.18	14	1.6	9.5	7.8	14.6	0.8	10.7	3.7
1	J06	3	ATR	NA	Positive	5.12453183520599	29.8024344569288	7.62496285431693	222641.570224719	3373.35580194467	3.53277153558052	7.4559925093633	1.11423437037491	27634.7453183521	1885.85073109013	1068	9.2	1.5	9.7	18.4	0.2	21.5	32.8	14	40	18.4	40.2	1058853.6	98483.24	1140.84	408.84	15.3	3.9	8.6	12.6	16.2	2.4	8.7	9.1
1	J07	1	ATR	NA	Positive	5.14271555996036	29.605550049554	7.54946225765366	229201.068384539	3530.28027643821	3.47373637264618	7.19226957383548	1.2075842927223	29556.6650148662	2089.46931504295	1009	10.3	1.7	10.6	18.3	0.2	22.7	32.9	15.6	40.7	20.8	41.6	1168968.2	115959.02	1296.33	484.58	19.3	1.6	14.5	6.7	18.8	0.6	15.3	3.6
1	J07	2	ATR	NA	Positive	4.55379188712522	26.8298059964727	7.17332742022008	199495.805996473	3384.59888602839	2.68606701940035	5.27601410934744	1.0071247992791	20378.5546737213	1756.06730575654	1134	9.5	2.4	9.3	21	0.4	18.4	27.3	13.8	34.4	18.3	34.2	1003729.5	93397.71	1132.16	387.57	15.1	4.3	5.6	14.5	14.2	3.3	6.3	13
1	J07	3	ATR	NA	Positive	4.54363001745201	25.4816753926702	6.45272640925363	192539.585514834	3124.71016404464	3.12565445026178	6.47120418848168	1.15187792561953	25155.9842931937	1838.86913073737	1146	9.3	1.8	8.7	22.7	0.3	20	30.3	12.7	38.4	15.4	39.4	964118.6	100958.68	1053.62	419.6	13.7	3.1	8.2	9.8	14	1.6	8.6	5.5
1	J08	1	ATR	NA	Positive	5.26410026857654	26.2837958818263	5.87014754951354	168252.192479857	3239.79404262008	3.03222918531782	6.36168307967771	1.09528773222497	23220.2229185318	1757.29595088696	1117	7.3	3.2	6.8	17.6	0.3	22.6	29.2	14.1	36.5	17.5	36.8	981699.6	98413.5	921.41	397.86	14.9	1.6	7	7.9	13.2	0.8	7.3	6.4
1	J08	2	ATR	NA	Positive	4.48619768477293	23.3446126447017	5.18513073692947	152703.366874443	2915.95034611985	2.20480854853072	4.33570792520036	0.894367713318873	14915.4630454141	1476.57008166463	1123	7.8	1.7	7.2	22.4	0	18.1	22.6	10.8	30.6	14	30.4	892684.8	95569.36	929.1	394.32	12.2	2.4	6.9	11	11.8	0.5	6.9	9.8
1	J08	3	ATR	NA	Positive	4.56195121951219	27.9151219512195	8.0044227861513	217987.8	3307.27852060235	2.87609756097561	5.98048780487805	1.00921763936982	22510.4136585366	1723.39925266818	1025	9.7	1.8	10.2	20.2	0	20	26.8	14.8	35	18.4	36.1	1069022.4	101489.38	1134.34	421.96	15.7	2.4	8.8	10.5	16.4	0.4	10.8	5.6
1	J09	1	STIM1	NM_003156	sample	5.42979127134725	29.9402277039848	6.79666853437267	204546.792220114	3562.29941610251	2.90037950664137	6.1888045540797	1.01769488719014	22060.7229601518	1631.8748733805	1054	12.4	1.7	8.8	17.9	0.1	21.3	28.1	16.7	34.6	21.3	33.6	1029359	98749.18	1165.09	412.01	17.4	2.6	7.4	9.1	18.5	0.4	8.8	4.6
1	J09	2	STIM1	NM_003156	sample	5.37259100642398	26.134903640257	6.1781647342386	167683.692719486	3301.66386209031	3.01927194860814	6.30299785867238	1.0361929670891	23039.6209850107	1729.08680224561	934	8.7	1.9	10.4	18	0	21.7	29	15.1	36	18.7	36.3	977868.3	111219.25	1111.52	467.54	14.9	3.1	11.5	8.9	15.2	0.5	11.7	3.3
1	J09	3	STIM1	NM_003156	sample	5.96624879459981	33.0019286403086	6.90919533893314	241648.924783028	3568.77892353517	3.2642237222758	7.4725168756027	1.13781937298648	28741.5824493732	1780.32529269696	1037	10.4	2.5	10.4	18.1	0.1	26.6	31.6	18.7	38.5	23.1	39.4	1153647.1	106516.38	1221.93	435.23	20	1.8	10	7.8	19.9	0.7	10.2	4.1
1	J10	1	DICER1	NM_030621	sample	5.72021276595745	31.0340425531915	6.25294294213408	214830.336170213	3372.14133880852	3.4968085106383	7.66276595744681	1.15724013370332	27200.0265957447	1825.05640029323	940	9.7	2.2	8.3	21.5	0	25.3	34.4	18.1	40	21.9	39.8	1126314.2	100227.77	1209.3	426.94	18.5	2.1	9	9.3	19	0.1	10.1	3.4
1	J10	2	DICER1	NM_030621	sample	5.84913217623498	33.068090787717	8.07885806078117	235713.934579439	3605.16350563169	4.95727636849132	10.4205607476636	1.25279235658022	44750.6154873164	2326.71783579331	749	11.6	1.7	11.1	18.7	0.3	24.7	42.7	19.4	49	25.2	49.5	1250711.1	130783.17	1311.06	540.52	21.9	1.3	17.8	4.4	25.4	0.4	20.8	2.3
1	J10	3	DICER1	NM_030621	sample	6.17076326002587	33.3777490297542	7.98023308755676	234216.935316947	3582.95577612366	4.69340232858991	10.4230271668823	1.37255393247764	43866.0181112549	2405.26342663637	773	10.1	2.6	10.2	16.7	0.4	27.2	41.4	21.2	49.2	23.4	50.7	1178800.6	121431.74	1265.41	503.24	19.4	1.6	15.7	6	23.2	0.3	18.5	3
1	J11	1	PASK	NM_015148	sample	6.52561071710008	33.461780929866	6.85196457484979	218884.541371158	3701.20165735868	3.33963750985028	7.35697399527187	1.13188690722357	27660.3152088258	1846.93597734356	1269	10	2.7	10.3	15.4	0.2	29.2	31.5	20.2	39.1	25	39.1	1136867.9	99970.08	1295.97	407.92	19.6	1.8	7.8	8.2	22.1	0.2	7.1	4.5
1	J11	2	PASK	NM_015148	sample	6.48917748917749	31.2121212121212	6.32092302700493	199100.732683983	3516.84531205674	3.94155844155844	8.53246753246753	1.24201078403818	34339.8939393939	2169.60383721193	924	9.2	2.9	9.8	17.3	0.1	29.1	36.6	19.2	44.5	24.4	44.7	1171059.9	118454.03	1223.84	483.55	19.7	2.9	13.3	6.6	20.2	0.2	13.6	2.4
1	J11	3	PASK	NM_015148	sample	5.98499558693733	28.5904677846425	5.36535127421208	170498.465136805	3129.42773387887	3.13945278022948	6.81994704324801	1.14671435111888	25304.079435128	1919.64607851579	1133	7.8	2.9	6.5	21.6	0.2	25.8	31.2	16.4	39.1	19.1	40	1026052	104772.62	988.15	430.69	19.2	3	10.2	9.2	19.5	0.4	11.5	6.7
1	J12	1	EZH2	NM_152998	sample	5.96070320579111	31.9679420889349	7.07954181006569	216243.3557394	3445.03089741047	3.31023784901758	7.28128231644261	1.0649151419013	28986.9762150982	1840.9733957649	967	10	1.9	9.5	19.9	0.1	25.3	31.1	19.3	36.6	23.1	37.2	1124459.9	108361.72	1169.39	439.07	20.1	2.5	12	7.2	20.2	0.5	11.2	3
1	J12	2	EZH2	NM_152998	sample	5.67468619246862	30.0794979079498	6.99472775833649	200448.697698745	3332.46243199745	3.57112970711297	7.4581589958159	1.18049193259814	28026.2907949791	1917.74396286605	956	10	2.2	8.6	19.5	0.4	23	33.8	17.5	41.6	21.5	40.7	1102224.5	104503.46	1164.37	425.14	17.4	1.9	9.1	9	17.8	0.7	7.8	3.9
1	J12	3	EZH2	NM_152998	sample	5.47133757961783	29.2197452229299	6.20233859013651	188750.526539278	3390.07979226538	3.99363057324841	9.07218683651805	1.27797257955737	39092.7250530786	2176.25678782376	942	9.7	4.5	8.5	17	0.7	22.7	34.7	17	42.7	21.9	44.4	1064280.3	116810.82	1056.84	466.47	17.8	2.8	16.8	5.9	19.7	0.2	13.1	2.7
1	J13	1	ATF7IP	NM_018179	sample	6.03502304147465	36.7714285714286	8.55845396182631	278879.305990783	3939.24370707476	3.16497695852535	7.13087557603687	1.24741834263892	27562.2092165899	1768.11315908473	1085	13	2.9	13.4	18.2	0.1	25.7	30	21.1	37.4	26.5	37.5	1218449.1	97709.64	1516.66	423.83	19.2	2.9	7.4	7.2	22.5	1.9	9.7	3.9
1	J13	2	ATF7IP	NM_018179	sample	5.97451669595782	30.9613356766257	6.73279574407378	208731.902460457	3350.40823571644	2.69947275922671	5.78031634446397	0.996248211129031	20869.8242530756	1628.07439578575	1138	8.3	2.5	8.5	17.8	0.2	25.8	26	17.3	33.1	20.6	32.5	1058747.4	98051.2	1086.92	405.15	16.2	2	5.5	7.2	17	0.4	6.2	3.3
1	J13	3	ATF7IP	NM_018179	sample	5.76271186440678	30.8090990187333	7.01795376468692	218651.451382694	3415.58515172335	1.971454058876	4.31311329170384	0.905461188734367	13626.5057983943	1187.90765921231	1121	9.5	2.6	9.5	18.9	0.1	25.5	20.2	15.8	27	19.8	26.5	1077128.7	75210.98	1209.86	309.25	17.8	2.9	2.9	27.1	20.3	0.6	2.9	28.9
1	J14	1	RB1	NM_000321	sample	5.65335753176044	30.5362976406534	6.85242173490759	217087.114337568	3513.75847743078	2.59528130671506	5.84392014519056	1.0553129375399	21113.5199637024	1528.12577424139	1102	10	2.9	9.3	18.4	0.3	23.7	24.4	16.1	32.8	20.9	32.1	1161352.6	86462.33	1250.76	360.06	18.6	2	4.8	12.3	19.8	0.4	4.4	9.7
1	J14	2	RB1	NM_000321	sample	5.36052921719956	26.9140022050717	5.59518894784548	170638.689084895	3078.99257240359	1.87431091510474	3.84895259095921	0.894117084799058	12257.447629548	1247.47921927921	907	7.7	3.4	6.6	19.5	0.1	23.9	20.1	15.4	29.4	18.3	27	1042929.3	83948.98	1050.64	350.52	16.4	2.5	4.5	19.7	17.9	0.6	4	18.5
1	J14	3	RB1	NM_000321	sample	4.37717601547389	20.220502901354	4.65017363634966	127300.680851064	2566.63186743553	1.15957446808511	2.59381044487427	1.02470464964357	7150.49516441006	1032.82938431369	1034	5.6	7.2	4.8	24	0.1	18.4	10	10	23.3	10.9	20.5	906228.8	64333.01	881.07	260.18	13.7	1.8	1.2	35.8	13.2	0.2	0.8	41.9
1	J15	1	RPA2	NM_002946	sample	8.74450867052023	100.554913294798	35.8728832612926	1108531.60809249	5957.7781303455	4.12832369942197	8.45895953757225	1.13587806110312	33480.3098265896	1968.61274038375	865	26.5	1.4	30.4	11	0.5	30.8	36.1	38	41.4	43.9	41.4	3904657.2	111175.19	3391.09	448.74	40.2	1.7	9.5	6.4	42.2	1.2	10.5	3.1
1	J15	2	RPA2	NM_002946	sample	10.3322717622081	98.8630573248408	28.776072773597	1026435.33757962	5838.47318401528	4.16985138004246	8.3927813163482	1.20219174877798	31380.5180467091	2020.38129171566	942	21.5	1.6	32	10.9	0.1	38.3	38.7	42.3	44.6	46.4	44.8	3855062.5	106386.18	3152.89	435.25	42.3	2.1	9.1	8.7	45.8	0.4	8.9	5.4
1	J15	3	RPA2	NM_002946	sample	9.58377239199157	96.127502634352	25.0296219430286	1003458.76923077	5494.06804199399	4.05690200210748	7.92939936775553	1.09618165357606	27629.3740779768	1926.91643748927	949	20.7	0.8	27	12.6	0	35	36.1	37.8	40.5	43.3	41.6	3526255.6	100171.51	2955.3	410.85	36.5	2.1	7.7	7.9	40.3	0.2	10.2	7.7
1	J16	1	RPS2	NM_002952	sample	5.28776041666667	33.01953125	7.14632818192075	265047.940104167	3607.23333489551	2.5703125	5.48567708333333	1.04659809795047	20527.10546875	1640.20496144757	768	12.5	3.5	10	20.2	0.1	22.8	25.3	17.7	33.3	22.7	32.3	1219184.1	103291.06	1246.59	447.66	17.2	2.3	10.2	8.2	19.3	0.3	11.7	2.6
1	J16	2	RPS2	NM_002952	sample	6.18006430868167	34.6993569131833	7.09506492532283	247673.834405145	3793.12904676289	4.68971061093248	9.44212218649518	1.26248637507943	35573.4565916399	2281.60035939758	622	14.3	1.3	12.9	16.2	0.2	25.1	40.2	20.3	48.9	26.5	46.6	1261189.5	119355.3	1362.73	517.83	20.7	2.4	14.8	7.9	24	0	17.2	2.4
1	J16	3	RPS2	NM_002952	sample	4.86596583442838	30.5703022339028	8.2659501710006	228370.298291721	3756.64153180244	4.23521681997372	8.85282522996058	1.20292135808586	33291.455978975	2044.08500421829	761	13.7	1.7	13.1	19.7	0.1	21	38.4	17.1	44.7	22.6	44.7	1054788.8	103104.18	1288.98	448.47	16.8	2.2	11.4	10.9	20.4	0.1	13.4	5.5
1	J17	1	ATR	NA	Positive	5.29605263157895	26.5037593984962	5.73549419326434	180162.243421053	3341.78529969276	2.44266917293233	5.00093984962406	1.0378977383478	16150.329887218	1483.3983391204	1064	8.6	2.4	8.2	16.6	0	23.1	27	14.5	35.2	18.1	34.4	1048008.3	85166.38	1145.56	347.8	16.3	2.3	2.5	11.3	16.5	0	3.2	9.7
1	J17	2	ATR	NA	Positive	5.55412647374062	27.9935691318328	6.17895302573765	184316.0943194	3371.10748417831	3.13504823151125	6.07395498392283	1.03618134540794	21703.8767416935	1873.09354631052	933	10	1.3	9.4	17.4	0	21.9	29.7	16.8	37.5	19.7	37.6	1008261.1	105105.29	1081.97	430.59	15.5	1.5	8.1	7.6	15.9	0	8	3.2
1	J17	3	ATR	NA	Positive	5.13303964757709	27.904845814978	6.25018939649561	195841.193832599	3236.84748655291	3.1295154185022	6.5647577092511	1.03960017764402	24580.4405286344	1767.83758764121	1135	8.9	2.3	8.4	20.2	0.1	21.9	30.3	15.2	36.9	17.3	37.5	972911.6	100849.4	1041.44	413.27	16.2	2.7	9.1	9.1	14.7	1.2	8.4	5.2
1	J18	1	ATR	NA	Positive	5.35593220338983	27.271186440678	6.41363905276951	186231.41920904	3183.00345759089	3.64858757062147	7.88587570621469	1.2234718309353	28800.984180791	1908.70569459999	885	7.3	3.5	7.5	17.5	0.2	23.7	36.2	13.2	44	16.3	44	1092217.5	103899	1046.28	413.37	15.8	2.4	9	7.6	15	0.1	6.9	3.8
1	J18	2	ATR	NA	Positive	5.21025641025641	26.5364102564103	5.98731993411465	171037.624615385	3170.20611242234	4.04102564102564	8.52820512820513	1.21902567065363	33775.6697435897	2191.2387631785	975	9	1.7	8.6	20.2	0	23.4	37.8	14.1	45.4	17.7	45.5	954003.8	115355.61	942.25	468.6	13.7	1.5	12	5	13.2	0.5	12.3	3.4
1	J18	3	ATR	NA	Positive	4.95533498759305	26.3387096774194	5.6339973666416	177564.838709677	3135.98254708753	3.74937965260546	8.02233250620347	1.25001221726596	32659.1153846154	2090.01676130183	806	8.6	1.6	7.2	20.1	0.4	21.2	34.7	15.4	41.7	17.9	42.4	934211.2	106572.74	989.39	451.36	14	2.6	9.4	7.3	15	0.5	13	1.4
1	J19	1	ATR	NA	Positive	5.17567567567568	28.0783783783784	6.89760457156205	202220.225225225	3351.93727419654	3.13873873873874	6.44054054054054	1.04645538459557	22889.5702702703	1788.22238748869	1110	10	1.4	9.2	17.9	0	22.7	30.2	14.1	37.5	17	37.5	1049574.2	107536.25	1179.81	442.94	15	2.2	9.5	5.9	15.8	0.2	10.8	2.9
1	J19	2	ATR	NA	Positive	4.66322136089578	25.6141257536606	6.42414662427383	181164.87166236	3302.41068954322	3.78294573643411	7.58311800172265	1.155651302354	28217.7984496124	2019.80296813645	1161	9	2.2	9.7	20.2	0.2	19.4	34.5	12.5	41.2	17.4	41.3	943372.7	106460.86	1084.05	443.36	13.6	2.6	9.2	8.6	14.5	0.6	11.1	4.2
1	J19	3	ATR	NA	Positive	4.53020134228188	24.2329817833174	6.42550186998665	164453.444870566	3225.97765409026	3.55608820709492	7.44582933844679	1.12824346817357	28656.0354745925	1959.27787917155	1043	9.7	1.5	9.4	21.8	0.1	17.1	33.9	12.3	39.7	17.1	41.3	845418.2	103840.66	1104.71	433.4	12.4	2.3	9	8.7	14.6	0.2	9	3.5
1	J20	1	ATR	NA	Positive	4.54821235102925	21.0346695557963	5.56738214049817	128069.785482124	2891.94211682277	4.1430119176598	8.3477789815818	1.20485185654754	30170.0097508126	2038.25824591147	923	7.4	2	6.1	23	0.1	19.1	38.2	11.1	45.5	13.3	45	826206.9	102764.43	939.32	429.81	12.2	2.1	8	7.9	11.7	1.7	10.1	4.9
1	J20	2	ATR	NA	Positive	4.64077669902913	25.9089805825243	6.59702223505811	189848.844660194	3137.29100282023	3.58859223300971	7.50728155339806	1.35448609650381	30975.8689320388	2179.71232971226	824	9.2	1.6	8.3	20.1	0.4	19.8	35.3	13.2	44.2	16.7	44.7	1025704.9	110323.49	1101.16	460.52	14	2.1	11	11.4	14.2	0.5	14.2	8.9
1	J20	3	ATR	NA	Positive	5.0392523364486	27.603738317757	6.73045409874268	196867.351401869	3160.75448529889	3.69439252336449	8.16635514018692	1.31725992565563	33245.7439252336	2042.83877192599	1070	8	2.9	7.8	20.1	0.1	20.9	35	15	42.6	17.6	44.2	961453.1	102271.28	1056.82	431.81	14.7	2.1	9.9	9	15.5	0.6	11.7	6.1
1	J21	1	ATR	NA	Positive	4.7069387755102	26.6824489795918	6.71990429148214	203625.289795918	3239.61765775789	4.3469387755102	8.90775510204082	1.28127921704676	34089.0285714286	2264.44345366209	1225	8.9	2	8.7	21.1	0.2	19.7	41.9	12.7	50.3	17.4	50.9	1083871.6	117850.21	1161.77	488.34	15.3	1.3	13.3	3.8	15.6	1.2	16.2	2.3
1	J21	2	ATR	NA	Positive	4.94264569842738	24.3922294172063	5.81186046824774	150054.9546716	3026.20707739967	3.68085106382979	7.51526364477336	1.13185507190572	27882.6401480111	2010.23331174463	1081	7.2	2	7	19.6	0	20.7	35.4	13	42.3	15.2	42.7	860491.6	109632.41	870.58	459.09	12	2.6	10.3	5.8	11.9	1.6	12.1	2.5
1	J21	3	ATR	NA	Positive	4.86931818181818	26.0722402597403	6.26109521479725	179175.030844156	3156.70451592856	3.79788961038961	8.14285714285714	1.31819515892143	31537.7321428571	2045.08138671872	1232	8.6	2.4	7.5	18.8	0.3	21.2	35.8	12.3	44	15.5	44.7	919187.8	99576.32	948.63	426.62	12.3	2.8	7.9	11.3	13.3	0.3	10	7.7
1	J22	1	ATR	NA	Positive	4.49316239316239	24.6606837606838	6.38978296958178	189362.185470085	3120.3107513786	3.11196581196581	6.71111111111111	1.12104838935609	24765.4358974359	1858.7847009214	1170	8.2	2.7	8.5	22.2	0.2	19.1	31.4	12.5	39.1	15.7	39.5	1049876.7	102284.76	1118.88	432.9	14.6	1.5	8.6	6.8	14.7	1.5	10.1	3
1	J22	2	ATR	NA	Positive	5.29521016617791	26.7653958944282	5.80848552636875	168463.235581623	3231.0985330847	4.12512218963832	9.02443792766374	1.2657205346049	36136.7839687195	2188.6669664784	1023	9.7	2.2	8.7	19.8	0.2	23.6	38.8	14.8	46.1	18.5	47.3	969699.4	111684.03	1055.23	467.16	14.1	2.6	11	7.5	15.2	0.5	13.1	4.1
1	J22	3	ATR	NA	Positive	4.69210053859964	25.681328545781	7.22984518712209	186383.553859964	3176.85187252801	3.89407540394973	8.6032315978456	1.25061907844152	34004.4515260323	2101.0845197658	1114	9	2.5	9.4	23.3	0.1	21.5	36.6	13.9	43.9	17.5	46.2	928934.4	109042.63	1124.38	480.18	15.1	3.2	11.8	9.1	16.9	0.4	16.2	6
1	K03	1	OTNT	NA	Neutral	5.41918665276329	26.606882168926	5.54054293694281	171969.582898853	3143.51597307509	3.84254431699687	8.00938477580813	1.25959039820697	30352.6016684046	2067.77799822097	959	7.1	2.1	7.3	18.5	0.2	23.9	36	14.3	45	16.6	45.2	944180.6	105871.13	955.85	448.68	13.2	3.2	11.4	6.6	15.3	2.5	12.4	4.1
1	K03	2	OTNT	NA	Neutral	5.89183673469388	28.9112244897959	5.4633449130565	179359.216326531	3265.01856413514	3.49183673469388	7.24183673469388	1.18931721451445	26246.4153061225	1956.18159418051	980	8.1	2.9	6.4	19.2	0	26.9	33.8	17.3	41.7	21.8	41.9	1062332.9	112028.88	1087.9	468.04	17.7	2.1	11.3	7.8	19.7	0.5	13.4	4.7
1	K03	3	OTNT	NA	Neutral	6.73816717019134	34.1379657603223	6.78133506774315	221038.090634441	3596.75156444827	4.26888217522659	9.58509566968782	1.31902587343744	40407.3363544814	2250.37097128363	993	10.6	3.5	9.5	14.8	0.1	29.3	37.4	19.7	45.7	24	46.3	1152841.7	118981.31	1172.23	479.93	22.1	3.9	15.9	5	22.7	4	17.5	2
1	K04	1	OTNT	NA	Neutral	6.4649947753396	32.0438871473354	5.37714727721524	212946.131661442	3409.63243515367	5.760710553814	12.4649947753396	1.49638476793068	51561.5882967607	2668.34882729855	957	8.8	2.8	7.9	18.4	0.1	27.4	48.4	18.9	54.9	23.2	56.3	1188319.5	125946.14	1115.72	516.79	20.5	0.9	17.9	2.6	21.1	1	21	0.5
1	K04	2	OTNT	NA	Neutral	6.00758725341426	31.2996965098634	6.02616011671276	221471.858118361	3577.90763399175	3.79742033383915	8.22003034901366	1.19046294825797	33361.5500758725	2228.55407411032	1318	9.8	1.9	10.2	17.7	0	25.5	34.5	16.5	42.6	21.5	45.1	1193183.3	119882.2	1212.32	500	19.4	1.4	12.9	4.6	21.8	0.2	16.5	1.5
1	K04	3	OTNT	NA	Neutral	5.92486583184258	27.613595706619	6.30507701270369	175734.567978533	3333.73809777021	3.16010733452594	7.3309481216458	1.31801274017501	28573.9955277281	1803.38319669507	1118	7.2	3	8.3	17.5	0.4	27	30.6	16.7	38.3	19.1	38.6	1076786.2	98279.58	1171.1	401.29	19.6	1.4	7.1	9.3	18.4	0.4	8.7	7.6
1	K05	1	OTNT	NA	Neutral	5.47851420247633	27.2767662053897	5.52172922650759	181567.684632192	3256.05562656497	2.04952658412236	4.46321922796795	0.898636972589981	15438.6241806264	1374.21259588974	1373	7.2	2.8	7.1	20.3	0.1	23.7	21.4	14.6	28.8	18.5	29.2	1031491.2	88561.72	1082.04	376.82	15.4	4.4	4.4	11.9	17.5	2.9	5.5	9.4
1	K05	2	OTNT	NA	Neutral	6.32616179001721	31.5120481927711	5.19086624813224	203204.926850258	3369.24065814291	2.39931153184165	5.27452667814114	1.02568269205671	18688.4948364888	1483.46433481849	1162	7.2	2.7	8.9	17.2	0.1	26.1	23.8	17.7	32	22.4	32	1166925.1	93601.46	1127.19	388.4	19.7	1.2	6.6	13.3	19.1	0.2	7.5	10.8
1	K05	3	OTNT	NA	Neutral	4.45997286295794	23.9674355495251	6.20373716341304	174181.647896879	2960.92597002756	1.30732700135685	2.85413839891452	0.742497619874788	8743.80189959295	938.562168918152	1474	7.8	2.2	7	24.9	0	18.7	13.2	11.6	22	13.7	21.2	980676.3	69516.37	1012.06	286.33	14.4	2.4	2	28	14.7	0.8	2	31.8
1	K06	1	OTNT	NA	Neutral	5.6488	28.0376	6.31561172311929	177479.0216	3492.21902273762	2.7984	5.9968	1.08926159868862	21832.4712	1738.5439021167	1250	8.8	2	7.6	16	0.2	25	27.4	15.8	36.8	20.4	37	1048110.8	104020.26	1134.07	427.96	17.6	1.7	8.5	6.2	19.3	0.5	8.6	2.2
1	K06	2	OTNT	NA	Neutral	6.27864583333333	29.9123263888889	5.72418978631161	185281.973090278	3302.25064788358	3.24826388888889	7.16059027777778	1.11797921849323	26706.0251736111	1783.55805647856	1152	8.9	2.9	8.2	20.4	0.1	28	31.7	17.1	39.7	22	39	1094891.1	99510.82	1154.15	409.39	19.5	2.6	6	8.6	20.5	0.3	7.4	6.4
1	K06	3	OTNT	NA	Neutral	5.68471035137702	32.1718898385565	6.69763532068453	252080.682811016	3390.54967327525	2.02279202279202	4.44824311490978	0.855266003771507	16538.5413105413	1293.28557190243	1053	8.4	2.9	9.2	22.2	0.2	23.4	19	17.4	25.7	20.2	26	1357652.8	85040.66	1228.29	353.2	21	3.6	5.2	17.8	21.7	0.4	4.7	14.3
1	K07	1	OTNT	NA	Neutral	6.20572450805009	31.4078711985689	6.58458061854761	207970.380143113	3715.94085557736	2.69856887298748	5.88014311270125	1.07323242255812	21116.0152057245	1686.94863065489	1118	11.4	2.6	9.6	17.1	0.1	27.3	26.9	18.5	34.7	24.2	34.7	1217799.5	104607	1300.04	419.24	21.8	2	9.6	8.1	22.3	0.6	9.6	5.1
1	K07	2	OTNT	NA	Neutral	6.50751072961373	31.0987124463519	5.65410747659478	192685.236051502	3357.02173167225	3.67811158798283	7.78218884120172	1.20393301694784	28246.9785407725	1985.47171575238	932	10.2	2.4	8.4	17.5	0	30.3	34.5	19.5	42.9	24.9	42.5	1107750.8	112208.68	1108.22	465.21	21.6	2.1	12.2	6.9	21.2	0.2	12.7	4.6
1	K07	3	OTNT	NA	Neutral	5.86715867158672	31.1319188191882	7.05874749665409	218352.555350554	3548.17303255152	3.16420664206642	6.99077490774908	1.13399100611667	26639.7250922509	1877.07455237469	1084	10.2	2.5	9.9	17.9	0.2	26.7	30.4	18.4	38.7	22.6	39.3	1121491.7	105936.09	1236.66	437.38	19.8	2.7	10.3	9.2	21.8	1.6	11.1	5.4
1	K08	1	OTNT	NA	Neutral	5.36739659367397	30.2635847526358	7.78986928346631	224989.01378751	3677.87949278177	3.21492295214923	6.8815896188159	1.14683217221818	26259.6066504461	1965.37828291203	1233	10.1	2.8	10.4	16.9	0.1	24	31.5	16.1	39.6	21.3	40.2	1172331.2	111892.31	1343.97	477.65	18.2	1.6	11.2	5.8	21.4	1.4	13.7	2.9
1	K08	2	OTNT	NA	Neutral	5.93200468933177	35.3118405627198	8.36151429272655	259145.228604924	3660.56704729833	3.31066822977726	7.58382180539273	1.21860734594403	30419.4114888628	1970.42075853934	853	12.1	3.6	12.8	20.2	0.1	27.5	30.5	21.2	39.4	25.1	40.1	1293752.2	112946.18	1359.28	474.45	23.8	1.8	12.4	7.2	24.5	0.4	13.8	5.7
1	K08	3	OTNT	NA	Neutral	5.09037162162162	24.9746621621622	5.37452225265221	158890.124155405	3071.03079198194	2.96030405405405	6.55489864864865	1.0294272208791	23659.5574324324	1670.98764559959	1184	7.8	2.1	6.3	22.3	0.1	21.5	27.4	14.5	34.5	17.9	35.7	1023802.8	99758.35	999.59	411.43	17.5	1.4	8.4	9	18.2	0.2	8.7	6.4
1	K09	1	RAD21	NM_006265	sample	6.36124176857949	36.0545625587959	7.14297666587104	257241.143932267	3997.12099330087	3.96142991533396	9.22295390404516	1.30425982652532	36222.5738476011	2099.62330093177	1063	13.3	3.8	13.1	15.1	0.2	28.8	37.1	19.7	45.4	27.5	44.4	1269338.3	114652.23	1280.67	488.3	20.8	2	13.6	4.9	24.5	0.3	16.7	2.6
1	K09	2	RAD21	NM_006265	sample	6.41133896260555	36.5669481302774	7.83170950119945	260649.463208685	3899.55135536206	4.50904704463209	10.2979493365501	1.34673760398626	43840.1905910736	2214.3850985577	829	13.1	3	12.7	15.9	0.6	28.6	42.9	22.6	48.7	29.2	48.5	1273683.2	119339.49	1388.68	512.53	23.3	2.5	16.8	10.7	24.7	0	19.3	7
1	K09	3	RAD21	NM_006265	sample	6.85454545454545	33.9441558441558	6.84707818840279	218776.445454545	3637.67314550679	2.42857142857143	5.76233766233766	1.25609235911159	18202.6064935065	1471.0917602882	770	11.6	5.6	10	17	0	29.4	24.7	22.2	35.6	28.4	34.5	1284481.8	83209.35	1310.86	344.09	27.7	3	5.3	21.8	28.2	0.1	4.7	20.1
1	K10	1	CUX1	NM_181500	sample	6.44431137724551	36.9473053892216	8.68168248889435	274827.952095808	3954.33892951575	4.52455089820359	9.97245508982036	1.32880305373912	39880.5497005988	2189.92075797705	835	10.2	3.5	11.4	16	0.1	27.3	40.4	21.6	47.4	26.7	47.9	1363588.9	110519.58	1503.66	469.45	25	1.7	12.2	6.8	28.1	0	17.2	3.5
1	K10	2	CUX1	NM_181500	sample	5.78174603174603	33.5446428571429	6.96962940442407	242121.593253968	3643.95885458056	4.61210317460317	10.0625	1.33208223520077	42754.2251984127	2413.27026978623	1008	10.8	2.8	10.3	18.1	0.5	24.7	41.8	18.1	49.1	24.3	49.4	1238953.8	118341.16	1213.22	501.53	19.6	1.3	13.5	4.8	22.8	0.2	16.6	1.5
1	K10	3	CUX1	NM_181500	sample	6.50560398505604	34.3947696139477	6.79956116229043	242812.701120797	3597.57396895752	4.6027397260274	10.4159402241594	1.33178656200782	42338.7434620174	2282.45701684967	803	9.3	2.5	10.7	18.7	0	27.9	39.5	20.2	48.2	24.7	49.4	1244427.7	111469.35	1298.5	463.35	21.9	2.2	13.9	7.3	26.3	0.2	15.6	4.4
1	K11	1	POLE	NM_006231	sample	11.8206465067779	60.0208550573514	7.3377323311476	397069.801876955	3737.28307864818	3.0740354535975	6.36600625651721	1.10841483763426	19340.6308654849	1533.19052244213	959	9	2.4	10.5	15.1	0.1	37	29.5	30.8	39.2	33.7	37.3	1672819.9	80210.12	1522.63	321.18	29.4	1.8	4.1	19	31.3	0.1	3.6	15.8
1	K11	2	POLE	NM_006231	sample	11.6917599186165	61.413021363174	5.69711118245144	389255.298067141	3787.43840103142	4.88301119023398	11.2695829094608	1.24757858536532	43500.0590030519	2031.85301904882	983	9	2.7	11.8	15.9	0	39.1	38.8	33	44.9	35.9	45.2	1619202.4	113580.25	1417.24	453.11	29.3	2.2	12.5	6	31.8	0.2	10.6	2.1
1	K11	3	POLE	NM_006231	sample	10.0462534690102	52.9916743755782	7.40233738229172	348087.436632747	3843.58688411589	3.92321924144311	8.95374653098982	1.13204517967504	32459.0906567993	1743.63786740927	1081	8.9	2.8	11.1	14.4	0	34.8	34.1	29.2	40.5	32.3	41.1	1471446.5	95755.09	1461.43	403.63	27.7	1.9	8	13.9	30.1	0.8	10.4	11.3
1	K12	1	NCOA6	NM_014071	sample	6.01544050862852	33.0217983651226	7.27872505916503	237636.031789282	3652.33999048662	4.43505903723887	9.64032697547684	1.30695538523556	37592.3024523161	2215.47337873183	1101	11.7	2.9	10.4	17.9	0.1	25.8	40.3	19.5	47	24.5	47.5	1307937.9	113610.31	1325.68	458.64	21.4	1.5	12.3	5.5	24.9	0.3	12.1	2.5
1	K12	2	NCOA6	NM_014071	sample	6.42585895117541	33.8553345388788	6.82991380628199	245456.985533454	3626.04732249408	3.25678119349005	6.93218806509946	1.1646056860652	25913.1121157324	1815.08822185528	1106	8.6	2.6	10.3	16.5	0.2	27	32.7	19.7	39.5	23.1	39.5	1311710.4	95476.37	1311.69	398.36	22.8	1.5	5.1	10.8	23.7	0.2	5.3	6.9
1	K12	3	NCOA6	NM_014071	sample	6.56006914433881	32.9178910976664	6.5274365471731	216510.580812446	3540.29713890488	4.66897147796024	10.6698357821953	1.34707444194938	42582.9394987035	2249.16253026125	1157	8.9	2.9	9	15.1	0.2	30.6	42.4	19.3	48.8	24.5	49.9	1185565.9	113996.71	1219.76	473.93	22.6	1.5	13.7	6.7	25.6	0.5	13.7	2.3
1	K13	1	APC	NM_000038	sample	4.66043956043956	28.4593406593407	8.03097239970927	222608.083516484	3316.71081313457	2.62417582417582	5.49450549450549	1.00176853232587	20338.3153846154	1526.63725087988	910	11.5	2.4	9.7	22.5	0.3	19.8	25.5	15.3	32.3	18.2	31.6	1045980.4	97445.9	1245.46	419.25	16.5	2.3	8.1	10.8	17.6	0.3	9.6	4.5
1	K13	2	APC	NM_000038	sample	4.96360628618693	23.5442514474773	5.87632419692512	151098.520264682	3041.59356182727	1.71712158808933	3.65508684863524	0.929744682543544	11549.9106699752	1263.78494192648	1209	7.9	3	6.9	21.8	0	20.1	17.2	12.5	26.7	16.7	25.6	906013.7	78456.65	1014.75	336.13	13.6	2.6	2.4	22.2	14.5	0.4	2.6	15.9
1	K13	3	APC	NM_000038	sample	4.91967509025271	25.5983754512635	5.79076970257314	170816.498194946	3247.13387292633	2.95216606498195	6.485559566787	1.15190664938052	23154.3682310469	1769.28832933844	1108	9.8	3.1	8.2	17.1	0.1	19.9	30.5	13.4	39.4	16.5	39.5	890390.8	96094.63	1035.38	410.43	12.8	3.5	7.2	13.9	14.4	0.4	7.9	6.7
1	K14	1	CREBBP	NM_004380	sample	5.53033088235294	28.3382352941176	7.02264626583292	191006.102022059	3259.90800993501	2.86488970588235	6.20404411764706	1.07182690502189	20876.5404411765	1613.42588766171	1088	7.7	2.2	7.6	18.1	0	23.4	27.3	15.2	34.7	17.8	34.2	1013159.2	92398.51	1088.76	378.2	16	1.4	5	9.7	15.5	0.6	5.8	7.9
1	K14	2	CREBBP	NM_004380	sample	5.71322160148976	30.8137802607076	6.07536622454762	218433.346368715	3469.22293750283	3.16014897579143	6.58752327746741	1.06943215575654	24755.9757914339	1801.32070089733	1074	10.1	1.8	8.8	16.3	0.1	24.3	29.6	16.4	37.6	19.1	37.5	1141677.1	101247.64	1190.25	428.69	17.1	2	9.2	11.2	18.4	0.1	10.6	7.5
1	K14	3	CREBBP	NM_004380	sample	5.64819277108434	32.2385542168675	7.30081209117143	237132.513253012	3422.37028453115	3.30441767068273	7.09638554216868	1.09911179509001	25520.9060240964	1787.13428890581	1245	10	1.6	9	17.9	0	24.8	33.3	16.8	38.4	20.3	39.4	1113268.7	96996.08	1201.22	410.51	18.1	2.2	8.5	12.4	18.1	0.9	9	10.1
1	K15	1	MGA	NM_001080541	sample	5.09677419354839	24.0408602150538	5.36457541500433	157030.96344086	2916.33991928994	1.29677419354839	2.91612903225806	1.01255516015561	8771.82795698925	1131.5981695217	1395	5.9	5.1	6.7	23	0	19.6	12.5	12.3	24.1	14.5	22.3	1013959.1	70690.26	945.83	285.71	15.3	2.2	1.5	21	13.3	0.5	0.9	21.2
1	K15	2	MGA	NM_001080541	sample	6.37409420289855	32.3786231884058	6.43415339768516	221449.303442029	3518.32364121136	2.64673913043478	5.76539855072464	1.03792347670427	20210.9003623188	1580.31853819785	1104	8.9	3.4	9.1	15.8	0.1	27.3	25	19	33.8	24.3	33.4	1210949.7	94205.72	1257.52	380.43	20.1	2.2	6.5	15	19.8	0.3	6.6	12.7
1	K15	3	MGA	NM_001080541	sample	5.731142643764	27.9626587005228	6.73097536330907	194127.126960418	3322.23991758911	1.83719193427931	4.00746825989544	0.890150957133013	12886.9335324869	1195.52745333729	1339	8.3	1.9	8.1	20	0.1	24.8	19.6	17	28	20.1	27.8	1074706.2	75523.81	1152.5	309.38	19.4	2.6	3	22	19	0.5	2.9	25.3
1	K16	1	CHEK1	NM_001274	sample	6.06550218340611	59.5338427947598	23.6893516636372	641393.740174672	4943.22899610014	1.98471615720524	4.01855895196507	0.993557744301869	11007.9148471616	1231.59442201312	916	18.2	3.2	22.7	17.5	0	23.1	21.3	27.3	31.4	33.7	28.3	2578372.7	67471.5	2680.76	289.46	30.9	1.6	1.3	27	34.9	0.4	0.7	23.3
1	K16	2	CHEK1	NM_001274	sample	6.72434367541766	75.7076372315036	29.3369561042457	840632.626491647	6104.16983371522	3.90095465393795	8.08353221957041	1.17868027555328	31198.1658711217	2027.73874112611	838	26	2.4	32.9	11.9	0.1	28.3	35.8	36.8	43.7	44.9	43.1	3239518.6	100291.71	3436	441.6	39.5	1	10.4	17.5	47	0.4	13.6	12.6
1	K16	3	CHEK1	NM_001274	sample	7.30117222723174	69.0162308385933	25.2475904366868	745010.34896303	5626.28006225652	2.21100090171326	4.41929666366096	1.0218769232101	13028.9531109107	1403.86586654335	1109	20	3.1	26.4	10.5	0	30	23.1	33.8	32.7	41.5	31.9	3105222.4	75789.3	3103.46	313.96	39.7	1.6	3.4	24.9	43.7	0.1	3.2	23.4
1	K17	1	OTNT	NA	Neutral	6.69347209082308	31.565752128666	6.16633027775268	189982.392620624	3353.82497729067	3.96121097445601	8.87228003784295	1.20788784414957	33807.4787133396	1989.91771854105	1057	8.3	1.9	7	15.8	0.2	28.9	38.7	18	43.9	20.7	44.4	1080835.9	110385.05	1055.99	450.56	17.7	1.8	11.3	5.6	17.8	0.7	10.8	1.8
1	K17	2	OTNT	NA	Neutral	6.44259818731118	31.2817220543807	5.7872522084428	202789.927492447	3309.54496568174	2.39954682779456	5.05815709969789	1.04111174078239	16640.0490936556	1441.09178863991	1324	7.9	2.3	8.3	20.2	0.1	25.5	24.2	18.1	32.6	21.3	31.4	1171935.1	82785.32	1118.05	330.69	19.7	2.5	3.2	19.3	18.1	0.1	3.2	18.5
1	K17	3	OTNT	NA	Neutral	6.0438282647585	30.2540250447227	6.23849973122954	198696.741502683	3492.32202336211	3.5474060822898	8.05008944543828	1.19717660473578	29947.7352415027	1912.1338432844	1118	8.8	3.1	9	16.8	0.1	26.3	34.2	18.2	41	23.2	41.4	1076037.2	97141.13	1148.98	404.38	20.9	2.4	6.6	10.8	22.4	0.4	7.6	7.5
1	K18	1	OTNT	NA	Neutral	6.05419075144509	31.4356936416185	6.65803075974867	215394.880057803	3598.20803014853	2.9385838150289	6.67341040462428	1.14493783439028	26629.6047687861	1825.445889512	1384	9.6	3.1	10	17.7	0.4	24.6	27.6	18.9	35.1	23	35.7	1144436	104151.17	1167.15	428.17	19.9	1.3	9.1	7.2	19.7	0.1	9.8	5.7
1	K18	2	OTNT	NA	Neutral	6.71540880503145	38.4858490566038	7.75044068432275	300736.146226415	3700.02064221184	3.78616352201258	8.32861635220126	1.25380648049892	31087.2963836478	2045.87582109763	1272	10.9	2.4	11	16.6	0.1	29.7	35.5	19.9	43.9	24.3	43.6	1352670.3	106533.55	1369.96	436.95	21	2.1	8.8	7.5	22.2	0.2	10.1	4.5
1	K18	3	OTNT	NA	Neutral	5.94106280193237	33.1961352657005	7.21038752901723	241267.452173913	3583.89466210416	3.44347826086957	7.70531400966184	1.194757646013	28694.9246376812	1885.97963349843	1035	11	3.5	10.4	17	0	25.3	33.1	17.3	40.6	22.8	41.3	1182460.7	100555.36	1238.81	430.4	21.4	1.9	8	7.7	22	0.2	11.3	4.8
1	K19	1	OTNT	NA	Neutral	5.63520871143376	28.9981851179673	5.97250649220354	206046.148820327	3419.47130539839	3.59437386569873	7.74137931034483	1.14385072353995	28050.0517241379	1917.89788027491	1102	9.7	1.6	8.8	19.2	0	25.6	35	15.6	41.9	20	41.8	1110807.3	102242.56	1145.18	417.34	18.1	1.8	9.3	10.2	17.9	0.1	9	6.5
1	K19	2	OTNT	NA	Neutral	6.65213442325159	32.0844686648501	6.05278235041046	204240.576748411	3414.98528412199	4.50681198910082	9.63215258855586	1.28921432765262	37326.8147138965	2230.43140768321	1101	8.9	2.5	8.4	18.7	0.2	28.6	41.6	19.9	48	24.3	48.6	1154032.6	112630	1220.55	477.6	20.3	2.7	12.8	7.9	22.2	0.8	14.4	3.8
1	K19	3	OTNT	NA	Neutral	5.96887796887797	31.2432432432432	6.81940026676533	202891.895986896	3312.15502901519	3.66994266994267	8.4013104013104	1.18771369976338	31991.4250614251	1920.66899034585	1221	9.3	2.7	7.7	18.7	0.1	26	34.5	18.3	41.1	21.5	41.8	1014826.1	98025.97	1103.32	421.23	18.4	2	8.6	11.6	18.5	0.7	12.6	9.3
1	K20	1	OTNT	NA	Neutral	5.76784101174345	29.9358626919603	6.57044028355983	207294.910569106	3423.16445998209	3.88346883468835	8.75067750677507	1.22787926904383	32571.5582655827	1968.22180350582	1107	8.7	2.3	8.6	18.2	0	25.7	36.2	16.8	42.9	20.3	42.9	1114744.7	108301.25	1181.22	456.95	18.8	1.2	9.7	6.2	17.9	0.1	13.2	2.7
1	K20	2	OTNT	NA	Neutral	5.77573904179409	29.3873598369011	6.1437350361356	181587.638124363	3246.97975407814	4.5249745158002	9.53007135575943	1.3041443949605	36729.1569826707	2344.43426628682	981	8.3	1.8	7.1	18.9	0.1	24.6	42	15.5	48.5	19.5	49.3	1004952.3	113699.67	1013.56	476.16	15.8	2	11.6	5.9	17.6	0.4	14	1.6
1	K20	3	OTNT	NA	Neutral	5.77434030937216	30.0445859872611	7.28794402444906	204914.289353958	3432.55328569289	3.8680618744313	8.92811646951774	1.19739598528018	34659.1555959964	2022.61750899583	1099	8.1	2.5	8.3	17.4	0	25	35.9	18.2	41.9	22.1	42.9	1121609.9	109062.41	1103.72	443.66	21.4	2.3	12.9	8.5	19.5	0.4	11.7	4.5
1	K21	1	OTNT	NA	Neutral	6.34875444839858	32.1565836298932	6.64359517440134	225019.871886121	3425.61722143369	3.69039145907473	8.25444839857651	1.14983597959897	31254.6441281139	1897.02494298761	1124	7.9	2	8.6	18.3	0.1	27.2	33.6	18.4	39.9	21.8	39.8	1209455.4	102081.12	1314.11	437.46	19.8	2.1	10.2	9.1	21.1	0.4	11.7	4.3
1	K21	2	OTNT	NA	Neutral	5.94741454864154	28.0622261174408	5.64210410540592	184472.655565294	3214.11142403388	2.36634531113059	5.27081507449606	1.0225213869637	18401.1533742331	1457.09110238287	1141	8.2	3.1	8.1	19.1	0.2	25.1	23.9	15.2	31.1	19.2	30.6	1034217.8	84264.61	1086.56	349.01	16.7	6.2	3.9	18.1	16.1	7.4	5.2	18.1
1	K21	3	OTNT	NA	Neutral	6.69905213270142	34.5201421800948	6.0410833192188	236262.058056872	3311.4424847467	4.3021327014218	9.37085308056872	1.31519640529662	35459.2523696682	2166.09731964337	844	9.2	2.5	9.2	21.4	0	30.1	39.8	20.3	46.4	24.1	47.5	1178921.6	107385.33	1204.22	446.49	21.4	2.7	12.2	8.3	23	0.8	11.1	3.6
1	K22	1	OTNT	NA	Neutral	6.38011695906433	33.2526315789474	8.11102823594139	240893.113450292	3565.68473563916	4.86900584795322	10.8748538011696	1.34075547862442	42917.9719298246	2297.97121921178	855	8.5	3	10.4	17.4	0.1	27.6	44.2	18.4	51.6	24	51.3	1322272.1	118999.71	1345.67	496.75	21.8	1.1	15.3	5	23.3	0	17.8	1.8
1	K22	2	OTNT	NA	Neutral	6.10722347629797	32.6399548532731	6.01999823041093	218652.150112867	3477.72030717304	4.01580135440181	8.71896162528217	1.32504683087715	32798.8239277652	2212.31777235674	886	10	3.3	9.5	17.9	0.1	28.6	37.7	18.2	46.3	22.6	46.4	1082284.9	109109.66	1160.51	462.28	17.9	1.7	8.5	7.1	18.5	0.2	11.9	3.8
1	K22	3	OTNT	NA	Neutral	6.49023861171367	34.5542299349241	6.2350752497986	241240.988069414	3494.33805315958	3.93492407809111	8.77114967462039	1.27463139633661	34647.3785249458	2211.60810757648	922	9.2	2.4	9.1	16.2	0.4	27	36.2	19	44.1	23.1	46	1187502.8	106399.73	1174.02	449.22	21.4	1.8	12.1	11.9	23.2	0.1	15.2	9.9
1	L03	1	RF	NA	Neutral	5.2639545884579	25.5335856196783	5.40275686508344	148648.236518448	2986.63090927286	3.32734153263955	7.08703878902554	1.07823442242449	26958.2128666036	1890.23661729689	1057	8.3	1.5	6.7	22.6	0.1	21.3	30.5	14.3	38.1	17.8	38	862981.8	104127.88	844.24	425.77	14.7	5.3	9.3	7.1	13.6	10.9	9.2	4.4
1	L03	2	RF	NA	Neutral	6.03938730853392	31.019693654267	6.24924573747511	204408.574398249	3335.976429163	4.54048140043764	9.85339168490153	1.31904697823603	40783.4989059081	2301.72263696329	914	7.2	2.8	9.3	19.1	0.4	26.9	40	19.1	48.5	23.5	48.7	1111432.2	122844.89	1121.93	523.36	20.4	2.5	17.5	4.5	21.8	0.3	20.2	1.5
1	L03	3	RF	NA	Neutral	5.40365448504983	27.0340531561462	6.14151941705475	174625.286544851	3314.81620081073	3.11794019933555	7.10880398671096	1.10076912817761	27382.6644518272	1673.92333062348	1204	7.8	2.2	8	19.4	0.2	23.9	28.2	16.1	34.3	19.9	34.9	1022639.9	100535.32	1071.56	423.42	18.2	1.9	9.8	10.3	20.3	0.6	10.9	8.1
1	L04	1	RF	NA	Neutral	5.93569844789357	32.380266075388	6.85121334351236	228249.172949002	3793.69749198022	4.56208425720621	10.2261640798226	1.36663582300318	42131.8835920177	2300.06560368963	902	9.5	3.1	10.8	14.4	0.4	24.5	39.8	18.1	47.7	23.8	49	1287954.6	125157.43	1282.92	512.53	22.6	0.8	18	4.3	22.2	0	19.2	0.9
1	L04	2	RF	NA	Neutral	5.57742998352554	28.32784184514	6.22931087120078	188007.57907743	3384.56915768635	3.50906095551895	7.68698517298188	1.22795415769226	33985.9258649094	2121.53580181743	1214	8.3	1.6	7.4	18.1	0.2	23.1	34.3	16.1	41.1	20.3	42.4	1094896.3	118224.14	1138.99	494.06	17.7	1.6	12.7	5.8	19.4	0.5	15	2.3
1	L04	3	RF	NA	Neutral	5.68481123792801	27.6110623353819	5.64578513241661	172779.640035119	3368.2335983937	3.77699736611062	8.52677787532924	1.24919432644585	32303.2458296752	1996.00818360957	1139	6.5	2.6	8.5	16.7	0	24.8	35.5	15	44.4	20.3	45.4	1049862.1	99273.2	1036.24	419.94	18.4	1.4	8.7	10.7	20.3	0.2	10.6	9
1	L05	1	RF	NA	Neutral	5.37330316742081	27.3469079939668	5.34143021721518	180192.145550528	2478.57668962133	2.72021116138763	6.49849170437406	1.62169455922399	18651.1266968326	1218.64681343833	1326	7.7	9	6.4	41	0.3	21.5	24.4	14	39.1	15.8	25.8	838765.2	59263.92	833.46	246.22	12.7	36	6	50.8	13.5	35	6.4	48.9
1	L05	2	RF	NA	Neutral	6.36779794790845	32.8689818468824	6.30240644338695	224290.266771902	3516.31740942821	3.06077348066298	6.663772691397	1.06028308553459	25549.3370165746	1808.68365103821	1267	9.9	1.9	10.3	18.9	0.1	29.1	30.1	19.5	37	23.1	37.6	1223937.5	103174.81	1183.3	425.21	21.3	3.5	9.1	8.5	22.3	0.9	9.1	5.9
1	L05	3	RF	NA	Neutral	6.13920922570016	29.0321252059308	5.49281922053379	177519.559308072	3347.74609571045	3.14168039538715	6.85337726523888	1.08474270253318	26565.0197693575	1867.57833795727	1214	8	2	7.5	19.6	0.2	26.6	30.3	17	37.3	20.7	38.9	1050601.2	110939.7	1068.79	464.7	19.3	2.9	12.3	6.8	19.9	0.3	13.5	2.9
1	L06	1	RF	NA	Neutral	5.86174391201885	29.8036135113904	6.14763528892998	190195.272584446	3314.83165431222	2.79968578161822	6.17360565593087	1.00567377309474	22365.137470542	1567.83278048964	1273	9.5	3.2	7.4	18.9	0.2	25.4	27.3	16.3	33.5	20.4	32.8	1023896.3	90312.82	1045.05	371.12	17.3	5.1	6.6	14.8	19.8	6.3	7.9	12.5
1	L06	2	RF	NA	Neutral	6.23852385238524	32.4707470747075	7.05692043309241	215968.574257426	3591.12674838512	3.67236723672367	7.8001800180018	1.11991276235671	31136.8667866787	1986.86289377386	1111	10.2	1.7	10.2	15.6	0	28	33.7	20.1	40.3	23.7	41	1175494.8	109208.57	1205.06	445.54	21.4	1.7	9.9	7.2	20.7	0.3	11.2	4.3
1	L06	3	RF	NA	Neutral	5.4885145482389	27.4027565084227	5.67211055146815	175850.106431853	3285.00401448977	2.79785604900459	6.18989280245023	1.0194913579836	23861.3728943338	1699.28258598549	1306	8.8	2.8	7.6	19.4	0.1	24.2	25.4	15.1	33.5	18.8	34.8	1000464.1	99928.53	1033.51	415.42	17.1	2.1	8.7	7.1	17.5	0.6	9.3	6.7
1	L07	1	RF	NA	Neutral	5.90968955785513	29.9689557855127	7.30869752744392	185035.492944497	3461.2677690435	3.90404515522107	8.33772342427093	1.14760450414588	32221.7968015052	2003.41316352833	1063	9.9	1.4	7.2	16.7	0.3	26.7	35.4	18	41.3	21.6	41.6	997561.4	108924.01	1123.9	467.68	18.4	2.2	10.8	5	19.3	0.6	14.7	2.3
1	L07	2	RF	NA	Neutral	6.31621936989498	37.1516919486581	8.18917438048637	289123.905484247	3766.03619693449	3.73862310385064	7.94282380396733	1.27344529986344	32522.9089848308	2181.00766554113	857	10.9	2.7	11.9	18.4	0.4	27.3	35.2	22.1	43.1	25.2	43.1	1362045.8	124985.64	1439.16	526.25	23.3	2.2	17.9	5.6	23.6	0.5	18.6	2.7
1	L07	3	RF	NA	Neutral	5.99833748960931	31.6400665004156	6.21174620214085	218526.910224439	3476.24982115622	3.31587697423109	7.48877805486284	1.20408066989952	29859.3948462178	2022.73067882864	1203	8.8	2.6	8.5	17.9	0.1	26.4	31.8	17.6	39.5	21.7	42.2	1120344.7	113847.11	1137.63	464.91	20.1	2.2	13.3	5.4	20.2	0.8	12.8	2.4
1	L08	1	RF	NA	Neutral	4.96924603174603	27.6378968253968	7.28406661857996	187142.045634921	3297.71012362113	3.20535714285714	7.07539682539683	1.13569859908914	26939.8968253968	1839.29931880106	1008	9.6	2.4	8.1	19.9	0.3	21.5	30.3	14.1	37.7	19.9	38	966851.5	103509.81	1001.81	434.47	14.2	6.5	8.2	5.8	16.2	9.8	10.7	3
1	L08	2	RF	NA	Neutral	6.30582010582011	33.3068783068783	6.44674885189464	240015.816931217	3382.92342181778	4.17671957671958	9.10687830687831	1.23264840382135	38387.782010582	2107.11454685685	945	9.5	2	8.7	19.9	0.5	30.2	37.6	19.8	43.6	22.4	44.1	1264709.6	115334.52	1253.1	463.29	20.2	2.2	11	7	20.8	0.8	11.1	3.6
1	L08	3	RF	NA	Neutral	5.46281800391389	27.3659491193738	6.02496620116962	176347.37964775	3135.4917876685	2.66242661448141	5.66634050880626	0.990856899157855	19804.0078277887	1588.90864804426	1022	8.6	2.4	6.8	20.4	0	23.1	26.3	15.8	33.6	19.2	34.3	1004611.3	101475.68	1028.12	416.7	17.4	3.1	9.6	8	17.3	1.2	8.9	4.8
1	L09	1	PIGN	NM_012327	sample	6.27673545966229	31.5356472795497	5.90037471348827	210315.97467167	3540.90897263726	4.0281425891182	8.33208255159475	1.22455796879465	31692.5478424015	2186.80955490738	1066	7.7	2.2	9.1	16.1	0.1	28.3	38.3	17.8	45.8	22.5	46.6	1117621.9	107573.94	1185.85	451.87	19.8	3.2	12.5	6.8	21.7	3.2	12.3	4.4
1	L09	2	PIGN	NM_012327	sample	7.00321802091714	33.2646822204344	5.95248356619585	207442.813354787	3606.81154263278	3.96701528559936	8.30732099758648	1.17787730830537	33426.2510056315	2221.08176072328	1243	8.3	1.7	8.7	13.9	0	31	37.9	18.6	44.7	23.2	45.5	1202694.9	125214.24	1203.8	515.72	20.8	2.2	18	5.6	22.5	0.9	17.9	2.4
1	L09	3	PIGN	NM_012327	sample	6.2343059239611	31.1414677276746	6.7328468347091	211312.015030946	3517.72398699355	4.64367816091954	10.3669319186561	1.37260669551652	42251.5552608311	2357.28979530261	1131	9.3	2.8	8.9	18.6	0.2	27.1	42.5	18.2	50	22.1	51.7	1197004.8	119913.31	1257.04	490.98	22.2	1.9	17.7	7.7	22.1	0.5	18.2	3.2
1	L10	1	ERCC5	NM_000123	sample	5.48860257680872	29.4618434093162	7.04322130893509	200961.652130823	3607.37951610624	3.34588701684836	7.51337958374628	1.1684747428253	28702.124876115	1876.84774666958	1009	11	2.8	9.9	17.7	0.2	23.5	31.8	17.1	39.4	23.5	39.5	1120544.9	102756.71	1207.21	434.84	19.6	1.9	9.9	9.1	21.3	0.3	11.6	6.4
1	L10	2	ERCC5	NM_000123	sample	6.36470588235294	31.316577540107	5.91191962872253	190240.244919786	3095.94662735034	4.40748663101604	9.41818181818182	1.30649369487864	37273.9497326203	2208.91377432241	935	8.7	1.8	7.2	23.5	0.3	29.2	40.4	17.6	49	20.9	48.3	986224.7	104900.3	948.48	434.06	15.8	15.6	9.3	11.8	16.5	16.4	12.5	10.7
1	L10	3	ERCC5	NM_000123	sample	6.19868173258004	32.0461393596987	6.34456338549838	214618.775894539	3449.72546378495	4.37947269303201	9.9331450094162	1.28461353679017	39157.9708097928	2148.25846246647	1062	9.1	1.7	8.4	16.6	0.2	27.4	40.2	18	45.8	21	47	1168338.1	105608.4	1148.84	442.85	20.2	2.1	10.4	8.4	22.3	0.5	14.9	7.6
1	L11	1	PHF6	NM_032335	sample	5.29241877256318	29.3736462093863	7.17855256530834	211351.41967509	3681.79090883297	3.24097472924188	6.72833935018051	1.07611926425707	24027.7527075812	1775.50203313469	1108	12.5	2	10.8	17.6	0	23.1	32	16.2	39.4	20.9	39.3	1100002.6	98918.55	1252.99	410.84	16.2	1.9	9	9.7	19.5	0.9	10.5	8.6
1	L11	2	PHF6	NM_032335	sample	6.16035242290749	33.4044052863436	6.71247663666896	237340.518942731	3668.76515716221	3.83259911894273	7.67929515418502	1.18006977515921	28829.2281938326	2021.86391427314	1135	11.5	1.8	10.6	17.2	0.1	26	36.1	18.9	43.4	23.6	43.9	1234518.1	108051.77	1200.92	449.03	18.8	2.3	9.5	7.7	20.8	0.4	10.1	5.2
1	L11	3	PHF6	NM_032335	sample	6.36954314720812	31.9522842639594	6.31438512891406	197387.620304569	3380.41183847157	3.77157360406091	8.84162436548223	1.29577429959585	35220.9949238579	1940.93585226203	985	9.7	4	9.1	20.6	0.3	26.8	34.6	20.3	40.7	24.3	41.8	1079068.4	105430.28	1116.21	428.76	21.3	2.5	12.6	9.6	21.9	0.5	11.8	6.5
1	L12	1	BLM	NM_000057	sample	5.96544502617801	32.6596858638743	7.37420480157899	224790.811518325	3505.85661521582	4.2282722513089	9.58952879581152	1.33093080278495	40439.7633507853	2244.3383756086	955	10.8	2.9	9	16.9	0.4	25.7	38.5	18.2	46.4	22.9	47.1	1163255.6	113265.15	1139.67	480.27	19	1.4	12.8	4.9	19.3	0	15	1.8
1	L12	2	BLM	NM_000057	sample	5.16536796536796	29.6251082251082	7.44461746585748	216512.946320346	3719.69979230654	3.66493506493507	7.87012987012987	1.15272217633245	32812.2510822511	2003.63399511982	1155	10.6	2.5	11.7	17.1	0.6	22	33.2	16.5	39.2	22.3	39	1094667.6	110154.42	1267.95	466.98	18.8	1.7	10.8	12.9	19.3	0.1	11.9	9.5
1	L12	3	BLM	NM_000057	sample	5.61287128712871	31.349504950495	7.1523822808988	222645.538613861	3613.56918660744	4.64455445544554	10.1514851485149	1.27134295975742	41616.0415841584	2302.77264289364	1010	9.9	1.6	10.9	16.8	0.3	24.4	41.4	18.1	47.3	23.3	48.8	1115385	117347.94	1228.95	506.56	18.5	2.1	15.2	5.5	21.8	0.3	20.8	2.1
1	L13	1	ARID1A	NM_006015	sample	5.51268656716418	25.4350746268657	5.39816594850158	161737.035820896	3205.22623998429	1.6589552238806	3.29477611940299	0.951625473722327	9364.33507462687	1219.46498456512	1340	6.9	2.9	7.1	17.5	0	22.6	16.8	14	27.7	18.1	24.6	1045292.6	65947.18	1065.25	269.96	17.7	2.5	1.1	26	16.8	0.1	0.7	28.7
1	L13	2	ARID1A	NM_006015	sample	5.79970652971387	26.019809244314	4.99273755832931	156975.026412326	3060.27505263433	1.67057960381511	3.52090975788701	1.08716070713704	12138.6705796038	1199.48436401393	1363	6	2.5	6.5	17	0.1	25.7	17.1	14.2	27.1	17.3	24.5	1006855.6	71393.21	941.7	284.3	16.1	2.3	1.5	24.9	12.8	0.2	1	29.8
1	L13	3	ARID1A	NM_006015	sample	5.95645645645646	30.4114114114114	6.74392426130741	204499.048048048	3436.37588435287	3.18843843843844	6.65690690690691	1.07622947269882	24989.6674174174	1865.38429276951	1332	9.2	2.3	8.9	18.5	0.1	25.8	30.9	17.2	38.2	21.8	39	1107242.2	106852.26	1139.72	432.61	19.4	1.6	10.7	7	19.4	0.7	11.7	5.5
1	L14	1	EZH1	NM_001991	sample	5.3860353130016	27.7166934189406	6.49112198540475	183234.913322632	3442.05024458285	3.60032102728732	7.80818619582665	1.19781631487275	29104.2560192616	1999.66527151541	1246	9.6	2.2	8.3	17.5	0.1	23.8	33.9	14	42.2	18.8	42.1	1003928.3	106787.24	1033.49	447.82	15.7	2	11.8	6.5	17.3	2.7	13.4	4.2
1	L14	2	EZH1	NM_001991	sample	5.29614438063987	27.7711238720263	6.37798700696999	182313.703035275	3296.79212702278	2.84577522559475	6.07054963084495	1.03715013698658	23105.4602132896	1745.45504451136	1219	8.9	2.6	8.9	21	0.2	20.8	26.7	15.8	33.6	19.6	34.2	949230.4	95175.24	1126.58	393.13	14.9	1.5	7.7	14.8	15.4	1.2	6.7	13
1	L14	3	EZH1	NM_001991	sample	5.98864711447493	30.360454115421	5.83654545596878	197854.709555345	3342.04738563811	3.87417218543046	8.65846736045412	1.31891036280145	32737.3746452223	2112.63584445697	1057	9.5	2.6	7.6	16.7	0.1	26.2	37	16.7	44.6	21.8	45	1048100.9	105013.13	1138.71	434.48	17.6	1.4	10	6.7	20.1	0.1	11.2	3.9
1	L15	1	ARID2	NM_152641	sample	5.42232142857143	28.4303571428571	6.69555259639595	199058.86875	3298.62066195461	3.10089285714286	6.46875	1.07456907849666	24013.48125	1806.35453457295	1120	9.2	2.1	8.9	21.5	0.1	25.4	31.5	16.2	38.8	19.8	38.2	1072832.2	104836.74	1151.27	418.25	15.3	2.3	8.6	6.2	16.7	0.9	8.2	4.2
1	L15	2	ARID2	NM_152641	sample	5.28513071895425	29.0294117647059	6.39385464757993	212528.171568627	3332.54872797781	3.06862745098039	6.79656862745098	1.14303226064079	27405.4419934641	1832.98716163941	1224	9	2.5	8.1	17.8	0.3	22.4	28.4	15.2	35.4	18.4	36.3	1055281.8	109568.22	1098.22	468.77	15.1	3	10.5	7.4	15.5	1.4	12.3	3.6
1	L15	3	ARID2	NM_152641	sample	4.96600566572238	25.6949952785647	6.50652721124401	166789.596789424	3217.88108798198	2.69310670443815	5.90462700661001	1.05820312371249	22108.2700661001	1677.18417712255	1059	9.9	2.4	7.3	18.8	0.4	21.1	26.2	13.1	33.5	16.1	34.5	940227.2	98423.46	1004.41	421.12	14.4	2.5	7.1	8.2	14.9	0.1	9.5	4
1	L16	1	FLT4	NM_002020	sample	5.51074806534824	27.6981943250215	6.11587396038065	184919.478933792	3194.61803770554	3.38435081685297	7.70507308684437	1.34396250185674	30632.3499570077	1950.11274370537	1163	8	3.9	7.6	21.2	0.4	23.8	31.8	15.3	40.7	19.6	41.1	1066279.1	101443.95	1058.48	425.54	18.1	2.1	9	12.2	18.2	0.8	11.8	8.7
1	L16	2	FLT4	NM_002020	sample	6.0418410041841	34.8661087866109	7.53329604264209	260962.474895397	3766.3469912345	4.1265690376569	8.60146443514644	1.19454652814457	34124.9759414226	2173.84944064498	956	12.4	1	13.3	20.1	0	25.1	36.8	20	44	26	44.4	1283308.4	115295.03	1364.55	487.7	21.1	2.4	15	7.8	23.8	0.2	15.5	3.2
1	L16	3	FLT4	NM_002020	sample	5.9210716871832	32.8305575669804	7.40902662251985	245102.710354815	3633.65204184097	3.25271542360608	7.23099203475742	1.1227136989062	29104.3678493845	1964.19756690495	1381	9.9	3	11.7	18.8	0.2	26.1	31.2	18.8	38.3	23.4	39	1200427.3	109098.41	1325.12	464.58	21.3	2.2	10.5	7.5	23.5	0.2	13.9	3
1	L17	1	RF	NA	Neutral	5.61849710982659	31.6682080924856	7.8379646558831	232957.670520231	3387.95871306971	3.97456647398844	8.2728323699422	1.273888671078	31195.9398843931	2125.39676067448	865	8.8	2.1	8.1	20.5	0.1	23.1	37.5	15.8	44.9	18.6	44.9	1175998.5	110694.05	1204.63	474.98	17.5	1.7	13.8	6	19.4	0.5	14.7	2.7
1	L17	2	RF	NA	Neutral	6.46459537572254	31.6972543352601	5.95809489996973	205174.150289017	3490.29796972997	3.73193641618497	8.01300578034682	1.23589881266764	31317.8309248555	2055.98277172813	1384	9.2	3.3	8.8	17.2	0.2	28.6	36.1	19.7	43.9	23	44.2	1121424.5	110386.45	1099.13	455.6	19.9	3.8	10	6.2	20.8	4	12.1	4.1
1	L17	3	RF	NA	Neutral	5.78117457763475	29.4384553499598	5.87726641902994	193788.119871279	3371.93071733267	3.29766693483508	7.32019308125503	1.14934854525305	27886.3572003218	1901.12045266994	1243	9.5	3.2	8.5	19.1	0.2	24.2	31	16.3	38.4	20.4	39.1	995405.2	105135.58	1090.53	453.49	16.7	2.3	10.4	8.8	17.8	0.5	12.8	4.7
1	L18	1	RF	NA	Neutral	6.57636363636364	36.6909090909091	7.49444457799783	274880.177272727	3665.34071298199	4.06454545454545	9.50090909090909	1.30329518471985	37482.2281818182	2042.7099385997	1100	10.5	3.6	10.5	18.9	0.4	29.4	37.7	22	45	25.4	45.4	1335919.2	109674.23	1350.68	450.92	23.5	1.8	11.2	5.4	23.3	0.5	10.1	2.9
1	L18	2	RF	NA	Neutral	6.55324675324675	32.6155844155844	5.92679865491105	217052.636363636	3465.75113596757	4.29220779220779	9.24545454545455	1.21234126011712	36348.9038961039	2089.9783546407	770	9.9	1.6	8.7	16.5	0	28.1	37.5	19.4	45.3	23.1	44.8	1209074.1	117223.14	1241.33	485.32	20.9	2.2	16.9	5.8	22.7	0.5	15.6	2.1
1	L18	3	RF	NA	Neutral	6.24697110904007	31.1220876048462	5.85660483009686	208068.428704567	3293.07449971963	3.95060577819199	8.65051258154706	1.21406146348386	33469.6710158434	2106.51429854846	1073	8.2	2.4	7.5	18.4	0.1	27.7	37.3	17.1	44.3	20.8	45.4	1077923.4	109692.64	1030.16	443.3	17.1	1.6	11.5	4.8	19.3	1.9	12.8	4.2
1	L19	1	RF	NA	Neutral	5.6607892527288	27.9748110831234	5.72383973793134	178124.881612091	3416.13673772381	3.73803526448363	8.13853904282116	1.21861067607945	32459.5919395466	2112.48945576121	1191	9.5	2.1	8.6	18.9	0.2	24.1	35.5	16.5	42.4	20.9	42.3	1045096.9	112723.83	1132.09	480.99	18	2.1	11.8	7.1	20.7	0.6	14.6	2.8
1	L19	2	RF	NA	Neutral	6.09433962264151	29.3459119496855	5.92538047365404	185275.362982929	3281.81965558577	3.80413297394429	8.26415094339623	1.18365551968561	31959.0718778077	2081.28913304895	1113	8	2.3	7.4	17.5	0.1	26.1	36.5	15.5	42.4	19	43	1047282.1	109708.01	1049.93	470.49	16.8	2.4	12.1	10.9	18.2	2.2	13.6	8.8
1	L19	3	RF	NA	Neutral	5.77133388566694	28.013256006628	5.88321711631212	177427.281690141	3216.7245110085	3.62386081193041	7.81607290803645	1.19214669019632	29026.9958574979	2022.10877176888	1207	7.3	2.2	6.8	18	0.1	25.6	34.8	14.6	42.3	17.7	44.1	1013283.6	101929.19	990.09	428.02	14.9	2.4	8	6.8	16.7	0.4	10.8	5.3
1	L20	1	RF	NA	Neutral	5.88566073102156	31.2380506091846	6.62199165560707	223914.827553889	3538.35355311991	3.41049671977507	7.58200562324274	1.14622675752946	28016.5482661668	1807.91544499397	1067	9	2.3	9.7	17.8	0.1	25.9	33.8	18	40.3	22.5	40.5	1223004.3	105559.18	1290.17	453.64	21	1.5	9.7	5.9	22.3	0.2	10.7	2.5
1	L20	2	RF	NA	Neutral	5.2775	28.0416666666667	6.29783289016614	189895.179166667	3164.55029455609	3.0375	6.50166666666667	1.05906535300134	25591.6	1815.22059129457	1200	9	2.6	8.6	24.8	0.2	22.7	29.2	16.2	34.8	19.8	35.1	1029807	106654.42	1100.27	445.15	18.2	2.8	9.6	8.4	18.7	2.2	11.3	5.3
1	L20	3	RF	NA	Neutral	5.34822335025381	25.7654822335025	5.37455377400167	156686.506598985	2930.11585820769	4.35431472081218	9.67715736040609	1.25009761537989	38581.7116751269	2170.84414803684	985	7.8	3	6.4	24	0.3	22.9	38.4	14.9	45.2	18.1	46.3	897549.1	106400.41	933.22	463.67	15.3	2.9	10.4	9.3	16.2	1.1	14.7	7.4
1	L21	1	RF	NA	Neutral	5.95920217588395	28.8993653671804	5.79573712852461	174311.638259293	3359.17675390305	4.16500453309157	8.77969174977335	1.23416464979857	32864.9374433364	2180.45352547031	1103	9.1	1.8	8.2	18.3	0	25.7	39	18	45	21.8	45.6	1015227.8	108384.64	1073.99	446.7	18.7	3.6	10.4	10.7	18.9	4.5	10.9	7.6
1	L21	2	RF	NA	Neutral	6.19244604316547	28.8767985611511	5.45259903020615	173975.033273381	3106.09217286473	4.31025179856115	9.7455035971223	1.2738702026738	39706.707733813	2209.78268056779	1112	7	3.2	6	19.5	0.3	27.1	39	17.3	46.2	19.8	46.7	970799	116111.65	1022.17	497.26	16.2	3.1	11.8	5.7	18.3	2.6	17.4	2.2
1	L21	3	RF	NA	Neutral	5.5625	29.8274253731343	7.04951804133994	203196.639925373	3424.10136369339	3.87873134328358	8.25373134328358	1.22363818367327	30849.890858209	2043.94568267055	1072	10.8	2.5	9	20.3	0.3	23.1	34	17.3	40.6	22	42.2	1021367.3	113837.51	1193.15	477.46	18	2.6	13.2	6.7	18.5	0.4	16.4	3
1	L22	1	RF	NA	Neutral	5.51266375545852	29.7301310043668	7.71208941509086	210505.468995633	3624.89648520457	3.59563318777293	7.90218340611354	1.22388258383098	29951.2427947598	2033.63766372738	1145	11.4	2.5	11	17.3	0.1	24	33.7	16.1	42.5	20.8	42.4	1098182.2	106223.77	1308.72	448.79	18.3	0.7	9.7	6.1	20.9	0	11.6	2.9
1	L22	2	RF	NA	Neutral	5.6381074168798	30.6010230179028	8.26022236111447	216027.804347826	3483.0166047547	3.74296675191816	8.34398976982097	1.29441412184159	31467.868286445	2057.45121515512	782	8.4	3.3	9.2	19.6	0.5	23	35.4	17.6	42.2	22.4	42.2	1167697.8	106935.19	1331.68	460.13	18.7	1.7	11	8.1	22.6	0.3	13.6	5.4
1	L22	3	RF	NA	Neutral	5.39552880481513	26.9217540842648	6.26762499696756	173947.801375752	3086.85823273898	3.77128116938951	8.2579535683577	1.33174041546001	32242.6483233018	2198.37582069179	1163	7.8	3.4	7.4	22.5	0.3	23.2	35.1	15.6	42.6	17.6	44.8	965635	111441.89	1044.99	476.35	16.9	2.4	10.7	5.6	16.8	0.7	15.7	2.7
1	M03	1	OTNT	NA	Neutral	5.1114245416079	27.5352609308886	5.90484438675649	195870.019746121	3211.46551270282	2.3984485190409	5.26445698166432	0.991065566848602	18835.736248237	1533.15359759793	1418	8.4	2.3	8	22.1	0	22.4	23.8	14.2	31.9	17.5	32.1	977270.2	94587.7	1044.02	404.99	15.6	8.3	6.7	10.3	15.9	11.3	7.8	8
1	M03	2	OTNT	NA	Neutral	5.40405503258508	26.5278783490224	5.28661497761973	164535.29833454	3030.88209748206	2.66256335988414	5.71904417089066	1.0808533141932	21576.3410572049	1688.57582668051	1381	6.8	3	6.1	22.1	0.1	24	26.9	14.5	35.4	17.5	34.7	977967.8	98061.42	896.23	406.86	15.9	6.9	9	15.9	15.1	7.5	9.3	13.1
1	M03	3	OTNT	NA	Neutral	5.133608815427	27.5296143250689	5.73201797379672	195467.250688705	3134.57987012439	1.84848484848485	3.93181818181818	0.859603060604731	12277.773415978	1192.96579473685	1452	7.6	2.5	8.7	24.7	0	20.7	18.7	14.5	26.4	17.8	26.2	982950	79994.73	1015.82	328.6	16.3	12.9	4.3	22.7	15.4	12.2	3.8	20.3
1	M04	1	OTNT	NA	Neutral	5.04841040462428	26.0802023121387	6.35031312744908	150770.565751445	2673.54668667697	2.21676300578035	4.91690751445087	1.1404623154199	11392.2752890173	968.290425078771	1384	8.9	5.4	7.1	34	0.1	21.5	22.7	13.8	32.4	15.8	21.2	738826.1	53056.09	783.57	221.7	11.8	29.9	3.1	47.3	12.6	34.3	3.3	47
1	M04	2	OTNT	NA	Neutral	5.23913043478261	27.7888198757764	5.22998898780052	191099.620341615	3217.43314639905	3.04425465838509	6.20807453416149	1.06710352205246	22134.9635093168	1771.341414935	1288	8.3	2	7.9	21.7	0	23.4	28.4	15.2	37.2	20.3	37.2	1043150.8	99068.32	1053.18	421.01	16	2.3	7.2	10.6	18.6	0.6	8.7	5.8
1	M04	3	OTNT	NA	Neutral	5.81778929188256	30.1951640759931	6.99086211795723	207449.696027634	3440.77110404691	4.39810017271157	9.4594127806563	1.23597699958756	40503.3065630397	2262.47502300128	1158	9.4	1.9	9.2	19	0.4	25.7	40.8	17.5	47.1	22.2	48.3	1207660.9	117369.76	1199.03	481.9	21.4	1.6	13.9	6.6	22.4	0.5	14.8	3.6
1	M05	1	OTNT	NA	Neutral	5.43918367346939	28.4938775510204	6.42738302819004	189893.210612245	3421.85188631771	3.27265306122449	7.11428571428571	1.14803182354571	26778.9126530612	1880.59370678873	1225	9.4	3.3	8.2	18.9	0.2	22.5	34	15.6	40.4	20.3	40.7	984653.2	104163.83	1083.23	434.75	15.6	3.2	8.8	6.1	18.7	4.7	10.5	1.6
1	M05	2	OTNT	NA	Neutral	5.77276390008058	29.1200644641418	5.22927572349854	195646.311845286	3221.40883984731	2.80660757453666	6	1.12545939301253	21810.8799355359	1785.04411274418	1241	8.2	2.8	7.7	20.5	0.2	26.1	27.4	17.4	36.9	20.9	37.5	1061411.7	98233.85	1051.52	412.94	17.1	6.2	7	9.4	18.7	8	8.9	6.8
1	M05	3	OTNT	NA	Neutral	5.82628747117602	30.4396617986164	5.73463549956842	208389.82859339	3309.3528033132	3.42198308993082	7.85318985395849	1.13733334164368	31201.9323597233	1872.59381508324	1301	9.8	2.6	9.4	23.3	0.2	25.1	32.2	17.1	37.5	20.3	39.4	1018640.4	99586.36	1039.72	428.25	18.1	15.8	9.5	13.7	18.3	16.8	11	10.6
1	M06	1	OTNT	NA	Neutral	5.16938950988822	27.0051590713672	6.0896048290734	184654.889079966	3368.29489009305	3.65434221840069	7.88306104901118	1.20895779321233	29963.8116938951	2039.56372061083	1163	8.5	2.4	7.5	17.5	0.2	24.1	37.2	13.1	43.7	18	44.2	1044158.4	107004	1064.05	456.76	16.9	2.3	10.1	5.1	17.7	2.6	12.9	2.5
1	M06	2	OTNT	NA	Neutral	5.71438498957609	27.679638637943	5.66440525766767	173518.49409312	3389.18642324636	3.17581653926338	6.97984711605281	1.17873090671284	28797.1765114663	1983.66416739383	1439	9.4	2.8	9.3	18.8	0.3	24.9	29.8	16	38	20.8	38.8	1036069.7	107501.23	1116.74	453.42	18.1	2.2	9.9	7.4	20.3	0.5	11.2	4.2
1	M06	3	OTNT	NA	Neutral	5.97366320830008	30.3798882681564	5.62872783907762	203343.660814046	3413.81616450688	2.14205905826018	5.07661612130886	1.01819339712859	16381.6464485235	1284.75978450083	1253	8.5	4.2	9	18.4	0.1	25.3	21.7	16.5	31.1	19.1	29.1	1127059.8	80118.17	1127.5	330.68	19.9	7.5	4.2	21.4	21.4	7.7	5.3	19.4
1	M07	1	OTNT	NA	Neutral	6.39712488769093	31.2470799640611	6.26931837470944	201277.60197664	3433.97492268962	2.94429469901168	6.5759209344115	1.1747965977168	23445.9694519317	1757.67050310161	1113	8.3	2.8	8.4	18.6	0.1	28.8	29.5	19.1	37.1	22.7	37	1100530	99018.88	1142.13	394.64	19.5	6.6	7.2	7.5	19.1	8.3	8.4	4.8
1	M07	2	OTNT	NA	Neutral	6.82441113490364	33.9175588865096	6.29410744707333	220639.511777302	3340.37578692071	3.17237687366167	6.89935760171306	1.09876619962808	25241.6070663812	1751.95299006632	934	8	2.7	8.7	20.4	0	29.2	31.5	20.4	38.8	24.8	38.2	1199879.9	102850.34	1167.72	420.46	21.9	3.3	9.4	11	21.2	0.6	9.3	10.7
1	M07	3	OTNT	NA	Neutral	5.42366646229307	26.7982832618026	5.2545006636694	171155.790925812	3157.90656635697	1.68914776210914	3.76701410177805	0.872565125615164	12405.7510729614	1182.38411086066	1631	6.9	3	7.1	20.2	0.1	23.6	18	14.4	25.8	17.1	26.1	954566.1	87338.28	966.93	358.78	16.2	2.5	4.6	14.1	16.2	1.5	4.8	15.4
1	M08	1	OTNT	NA	Neutral	5.0863697705803	26.7186234817814	6.47840752361368	176237.553306343	3313.56134292763	2.96828609986505	6.21052631578947	1.08816597634756	23350.0128205128	1768.53892951111	1482	9.4	2.9	8.5	21	0.2	21.7	28.1	14.4	37.2	18.7	36.9	975123.4	100489.11	1024.5	420.43	17.2	7.7	9.6	12.9	17.5	7	11.3	9.7
1	M08	2	OTNT	NA	Neutral	6.07533414337789	33.5151883353584	7.48577876069131	244207.45200486	3498.30504229693	3.89793438639125	8.2685297691373	1.1964603786047	34281.6111786148	2203.33507503304	823	9.2	2.2	9.8	19.7	0.2	27	36.3	20.5	43.7	24.2	44.7	1303829.7	117903.31	1292.18	501.69	22.7	2.2	13.5	6.9	23.3	2.8	14.9	6.1
1	M08	3	OTNT	NA	Neutral	5.16033755274262	25.253164556962	6.06869182796293	159093.284810127	3263.62515830798	3.38748241912799	7.37552742616034	1.19054536239674	30402.4092827004	2028.80469393639	1422	8.5	3	7	18.3	0.2	23	32.3	14.8	39.6	19.5	40.8	966038.6	107188.06	1043.51	448.7	16.8	2.3	10.8	7.4	19.5	0.4	12.7	4.1
1	M09	1	DNM2	NM_001005362	sample	3.98372660699756	24.6981285598047	6.62470910585579	189536.498779496	3248.82320060301	3.24410089503662	6.19690805532954	1.04223578806391	23542.6606997559	1936.49428402596	1229	10.4	2	9.4	24.2	0	16.5	32.1	12.5	39.7	16.2	39.5	980729.2	112224.7	1141.75	483.55	13.8	3.6	11.9	7	15.4	5.2	16.6	4.1
1	M09	2	DNM2	NM_001005362	sample	5.69915966386555	32.9831932773109	6.45167659318224	246839.676470588	3416.41394241589	4.2672268907563	8.7563025210084	1.23852014595523	35781.0201680672	2336.25643588282	1190	9.7	1.8	9.6	20.5	0.2	24.8	36.7	17.8	45.5	21.3	45.7	1186026.5	117601.61	1201.04	503.06	19.5	1.9	14.9	5.5	21.1	0.3	17.7	3.9
1	M09	3	DNM2	NM_001005362	sample	5.38368336025848	29.8667205169628	6.16955278336948	214510.534733441	3295.72295823279	3.7172859450727	7.68659127625202	1.16555270512068	30528.0920840065	2097.3949027586	1238	9.2	2.1	8.6	21.5	0	23.8	33.8	15.9	41.4	19.3	43.3	1120090	118944.58	1159.56	510.33	17.6	2.3	16.3	5	21.2	0.1	21.2	2.6
1	M10	1	PRF1	NM_005041	sample	5.45426829268293	27.5137195121951	6.1210101304023	193956.509908537	3154.05568168959	1.90091463414634	4.07393292682927	0.980765788091002	13137.0693597561	1286.60018290427	1312	6.7	3	7.4	19.9	0.2	24	20	14.2	30.1	17.1	28.5	1122695.7	76217.74	1070.56	316.39	16.5	2.6	2.6	18.1	16.2	0	2.6	18.6
1	M10	2	PRF1	NM_005041	sample	6.48062542488103	30.5438477226377	5.6303235034756	203651.781101292	3325.61730188337	2.50577838205303	5.38477226376615	1.11667469216955	18173.6811692726	1624.71173991023	1471	6.8	3.7	7.5	18	0	29.4	26.4	18.6	36.8	22	36.3	1183190.6	91385.78	1130.68	380.47	20.5	2.1	4.5	12.9	18.9	0.3	5.4	8.4
1	M10	3	PRF1	NM_005041	sample	5.3153605015674	26.3059561128527	5.80867972596977	176055.801880878	3242.93448956586	2.35360501567398	5.43824451410658	1.04701439971102	19410.0244514107	1509.50758963723	1595	7.8	3.7	8	19.9	0.1	23	23.1	14.1	33	18.1	33.5	1002440.1	88540.29	1082.8	374.87	16.4	1.8	3.8	12.4	17.4	0.6	5	9.8
1	M11	1	DSN1	NM_024918	sample	5.20518688024409	26.2067124332571	4.93363773838623	169030.209000763	3177.87507085723	3.2974828375286	6.83524027459954	1.08514485346209	24913.6209000763	1844.76398201536	1311	7.9	2.4	7.9	20.3	0	24.1	31.7	13	38.4	17	39.1	1006893.7	98136.28	977.61	412.72	14.6	2.4	6.7	6.9	14.4	0.6	8.3	3.8
1	M11	2	DSN1	NM_024918	sample	6.07563025210084	30.7288006111536	5.64907807222866	208092.478991597	3336.69734210878	3.44614209320092	7.31321619556914	1.18100120173277	32045.0015278839	1959.8529376955	1309	7.8	2.3	8.3	20.5	0.6	25.5	31.9	17	38.9	20.6	39.4	1112773.1	116340.08	1113.95	482.64	18	3.3	12.6	6	18.8	0.9	12.8	1.5
1	M11	3	DSN1	NM_024918	sample	5.9364471669219	30.562787136294	6.57169077470107	204913.516079632	3505.44371588785	3.99464012251149	8.69984686064319	1.24536524981335	34090.6500765697	2143.85577467664	1306	9.6	2.5	9.1	17.5	0.2	25.7	38.3	17.3	45.2	21.5	46.9	1084113.2	111040.89	1155.78	467.41	18	3.9	13.3	8	20.9	3.6	15.2	3.9
1	M12	1	CBLB	NM_170662	sample	6.0481245576787	32.0382165605096	6.79897696068667	225398.998584572	3661.68988622339	3.40198159943383	7.61924982307148	1.23383705003315	28938.6058032555	2020.19742478417	1413	9.3	2.9	9.8	14.7	0.1	27	33.8	18	42	22	42.3	1196284.8	107084.68	1183.43	448.36	19.4	1.7	9.4	6.4	20.3	0.3	11.7	4
1	M12	2	CBLB	NM_170662	sample	5.14172185430464	26.1099337748344	6.35117987073239	168332.050331126	3338.29812258417	1.94834437086093	4.25165562913907	0.891662643777467	14516.8304635762	1295.91650838346	1510	9.6	2.5	7.6	18.4	0.1	21.8	20.6	14.9	28.4	19.3	27.8	969176.4	80467.76	1013.16	338.26	15.2	2.6	3	17	15	0.1	3.2	13.8
1	M12	3	CBLB	NM_170662	sample	5.09859154929578	27.3708920187793	5.8633521398231	187847.990610329	3299.72109101778	3.56729264475743	7.73552425665102	1.16485046374207	31272.6541471049	2008.10790016218	1278	8.7	1.9	8.5	21	0.1	22	34.4	14.4	40.1	18.1	41.7	1017821.1	105187.22	1098.47	455.82	17.7	2.7	10.6	8.2	19.5	1	13.5	3.8
1	M13	1	EP300	NM_001429	sample	5.28708901363272	25.0056134723336	5.73764991903067	150674.714514836	3080.97647409051	3.29751403368083	7.67361668003208	1.23314877184482	32071.9286287089	1907.66100228966	1247	7.5	3.6	7.3	20.5	0.5	22.4	33.1	12.9	39.4	16.8	39.9	896128.7	101498.36	905.91	414.31	14	1.3	9.1	9.1	13.6	1.2	9.8	7.8
1	M13	2	EP300	NM_001429	sample	3.68627450980392	17.928431372549	4.47994735445036	105920.616666667	2625.99925481783	1.19117647058824	2.68823529411765	1.04091631407808	8209.23137254902	1101.73753873399	1020	7.1	6.2	6.3	24.4	0.1	15.2	10.2	7.4	24.1	10.4	20.6	778625.7	66834.68	792.57	261.37	9.5	1.6	1.3	32.3	9.1	0.3	0.9	40.9
1	M13	3	EP300	NM_001429	sample	4.89939637826962	26.4466800804829	6.94508793917888	188662.08249497	3161.16788112238	2.43158953722334	5.63682092555332	1.01003654888045	19020.6720321932	1400.48876967002	994	8.8	2.8	8.9	22.8	0.1	21.1	23.5	15	31.6	18.4	32	1039870.1	84396.74	1114.84	333.71	16.2	2.6	6.6	21.4	14.3	1.1	5.7	23.9
1	M14	1	PHOX2B	NM_003924	sample	5.65428276573787	31.639834881321	6.71854008139931	229968.685242518	3473.743166511	3.73787409700722	7.99174406604747	1.11703138019129	31225.3735810114	1999.14365394407	969	11	2	9.4	18.5	0	25	34.5	17.5	40.4	21.6	40.8	1184635.4	106398.57	1176.61	458.9	19.2	2.2	11	7.6	18.7	1.2	15	4.5
1	M14	2	PHOX2B	NM_003924	sample	6.04362801377727	30.4213547646383	5.9683991015769	197314.105625718	3283.93531811736	3.10907003444317	6.41676234213548	1.11977802979601	22480.3582089552	1826.39676663658	871	8.6	2.8	7.5	17.9	0	25	30.7	16.5	39.7	19.6	39.2	1070445.3	102425.77	997.06	423.76	18.4	2.6	9.3	7.5	18.5	2.3	9.4	5.4
1	M14	3	PHOX2B	NM_003924	sample	5.61833855799373	29.4278996865204	5.6574056640808	194185.892633229	3344.9994419869	3.4294670846395	7.90752351097179	1.22105254372626	31480.8675548589	1917.06245378644	1276	9.1	3.4	8.1	18.7	0.3	24.6	32.9	17.4	39.7	20.7	40.4	1033213.1	100924.39	1054.59	433.21	19.4	3.6	9.2	8.4	19.7	0.7	10.3	5.4
1	M15	1	LATS1	NM_004690	sample	5.01491424310216	24.5331841909023	5.96585004730444	150105.353467562	3223.39837817195	2.70768083519761	5.80164056674124	1.05449519652052	21291.298284862	1616.46999847554	1341	8.2	1.9	7.3	19.6	0.2	22.1	27.9	13.1	34.3	17.5	34.3	897408.6	93782.38	882.69	388.32	14	4.8	6.3	11	14.8	7.3	7	8.4
1	M15	2	LATS1	NM_004690	sample	5.36918138041734	27.3378812199037	6.05089868045675	174209.483948636	3381.41969911654	3.26645264847512	7.0553772070626	1.16005414268597	29236.2841091493	1953.2798410281	1246	8.4	2.5	8.2	17.9	0.4	21.9	29.7	15.4	37.6	20.7	37.6	977723.7	110444.85	1007.95	457.46	15.2	2	10.6	6.5	15.9	0.8	10.4	3.9
1	M15	3	LATS1	NM_004690	sample	4.73957571324067	23.8405267008047	6.43135082516341	151887.912216533	3213.85141581963	3.50987564008778	7.43599122165326	1.14535111135317	27863.8822238478	1960.94977276106	1367	10.3	2.6	8.1	18.4	0.2	20	34.1	12.4	41.2	16.1	42.2	892113.8	109389.98	988.33	456.84	14	2.9	12	7.5	14	0.6	14.3	3.7
1	M16	1	CUL3	NM_003590	sample	5.6865306122449	28.610612244898	6.1258766703533	195600.699591837	3313.8309356334	2.45061224489796	5.11183673469388	1.02443806978141	16961.8530612245	1519.55527040922	1225	7.4	2.5	7.2	17.9	0	25.1	25.6	14.5	34.4	18.1	32.8	1183499.7	83082.32	1139.31	344.79	19	1.3	5.7	22.4	19.3	0.1	5.1	18.9
1	M16	2	CUL3	NM_003590	sample	5.14206128133705	25.7458217270195	5.48622744888597	168688.602367688	2986.35590691323	2.16016713091922	4.84679665738162	0.94471155916212	16858.8788300836	1358.70803548294	1436	8.6	2.8	7.5	26.2	0.1	22.5	23.1	13.6	29.3	16.6	28.4	968906.5	80876.78	1004.08	341.02	15.2	9.3	4.7	24.3	13.9	8	5.8	24.8
1	M16	3	CUL3	NM_003590	sample	5.87297106563162	28.7092448835568	6.16675812256136	184576.806633733	3206.78773451865	3.257586450247	7.57586450247001	1.15512633512438	27872.8136908963	1730.02066234423	1417	7.3	3.2	7	19.8	0.1	25.1	32.6	15.2	39.2	19.1	39.5	1097669.2	95841.91	1047.65	399.18	18.1	2.4	6.8	11.9	18.6	0.6	9	10.4
1	M17	1	OTNT	NA	Neutral	5.10178117048346	26.5250212044105	6.37346952912984	175597.577608142	3143.7946870174	4.04834605597964	8.55555555555556	1.25063789360896	32725.9966072943	2142.55299589242	1179	8.1	2.5	7.5	22	0.3	22.5	38.5	12.9	44.9	17.1	45.3	962780.1	109942.09	1007.92	467.43	15.2	3.5	12.2	5.2	16.6	4.5	13.8	1.8
1	M17	2	OTNT	NA	Neutral	6.30547550432277	31.0518731988473	6.07003374498869	198962.585975024	3443.91448166907	3.92987512007685	8.54178674351585	1.20330462699526	33346.8299711816	2063.88530035424	1041	8.5	2.7	8.8	18.9	0.2	26.8	36.2	20.7	43.6	23.7	43.7	1119841	113607.51	1151.76	469.38	20.1	1.6	11.5	6.6	21.2	0.3	13	3.3
1	M17	3	OTNT	NA	Neutral	5.87842586085734	30.2803935347857	6.99310638888473	209577.229796205	3489.61850999664	3.22066057624736	7.20028109627547	1.08202153556059	27843.7730147576	1820.6953830916	1423	10	2.2	9.6	17.5	0.3	24.4	31.6	16.9	38.4	21.4	39.2	1114955.2	104026.38	1156.51	430.44	19.7	2.2	10	10.2	21.2	1.3	11.5	9.6
1	M18	1	OTNT	NA	Neutral	6.00085616438356	27.0179794520548	4.75324771282915	155921.690068493	2972.88157735376	2.37157534246575	5.4597602739726	1.13677089169948	18028.3313356164	1340.27468057664	1168	4.8	3.4	5.4	19.4	0.1	25.5	24.1	14.6	33.6	17.9	32.2	983674.7	76150.68	948.16	312.4	16.6	1.8	2.7	18.7	15.5	0	3.4	19.8
1	M18	2	OTNT	NA	Neutral	6.33398247322298	31.3456669912366	6.08719598419086	191995.808179163	3297.68546725026	3.8792599805258	8.5618305744888	1.22853853295052	33530.0516066212	2135.44177642868	1027	9.3	2.4	7.4	19.5	0.1	27.2	37.2	18	43.3	21.7	44.5	1103767.7	111865.35	1074.51	470.84	18.5	2.2	10.8	6.3	20.4	0.5	13.2	3.7
1	M18	3	OTNT	NA	Neutral	4.94715111478117	23.7448389760529	5.34560223663271	141222.98265896	2778.81063019324	3.81090008257638	8.34104046242775	1.16689543259675	32521.6118909992	2037.03317241247	1211	6.5	2.2	5.6	27.5	0	22.1	34.8	13.6	42.5	16.4	44	860801.5	97554.14	897.7	418.77	15.3	12.8	9.5	13.5	17.3	11.3	12.4	11.7
1	M19	1	OTNT	NA	Neutral	5.48460144927536	25.4030797101449	5.35076047078038	148007.451992754	3118.66378446425	3.78442028985507	8.15398550724638	1.25768441456137	33357.3668478261	2118.35844617654	1104	6.5	2.1	5.5	19.9	0.5	24.5	35.9	14.8	43.1	18.5	43.8	931246.5	110444.63	959.75	462.83	16.3	2.3	11.4	5	16	0.1	13.6	3
1	M19	2	OTNT	NA	Neutral	5.42704918032787	28.3139344262295	7.66115868342267	200843.415573771	3563.33466362741	2.74098360655738	5.8827868852459	1.00768649182006	21201.1844262295	1620.57947399199	1220	9.4	2	9.6	16.5	0.2	24.3	27.3	16.9	33.8	21	33.7	1150332.6	98392.83	1237.71	416.28	19.3	1.6	6.7	10.5	18.9	0.2	9	9
1	M19	3	OTNT	NA	Neutral	5.5265780730897	26.8812292358804	5.59360433291339	180740.187707641	2947.97593989872	2.21926910299003	4.92109634551495	0.966547713926336	15948.3903654485	1289.3500180659	1204	6.7	2.4	6.3	23.3	0.1	24.1	22.2	14.3	30.5	18.2	30.3	1003997.7	75761.94	965.01	304.41	17	4.2	2.7	23.3	15.3	1.7	2.2	26.7
1	M20	1	OTNT	NA	Neutral	5.53444676409186	28.6304801670146	6.77274537451272	192572.795407098	3412.37110315774	3.67118997912317	8.0125260960334	1.16019117748229	30636.8622129436	1954.51192495443	958	9.7	2.2	9.1	17.7	0.1	24.9	33.9	16.6	41	19.6	41.1	1004413.3	102606.85	1115.36	433.47	15.4	2.4	8.2	6.4	17.4	0.6	9.8	2.3
1	M20	2	OTNT	NA	Neutral	5.92281879194631	30.0123042505593	5.54534719542338	193736.413870246	3393.42728103806	3.52237136465324	7.99328859060403	1.27605903284687	32109.6085011186	2066.12736491705	894	10.3	2.9	9.2	18.2	0.3	26.2	34.5	19.9	41.9	22.8	41.9	1075054.3	108481.22	1118.03	454.1	19.1	2.3	9.6	5.6	21	0.4	10.9	2.3
1	M20	3	OTNT	NA	Neutral	5.4887983706721	27.1334012219959	5.41609557563294	160946.797352342	3173.08150061675	3.41446028513238	7.25763747454175	1.1711146716184	28106.6751527495	2047.95774096927	982	7.6	1.7	8.1	18.2	0.1	23.6	34.7	15	41.9	19.5	43.8	955297.8	104472.27	1046.16	444.24	16.6	2.6	9.4	7.9	20.1	0.2	11.9	3.3
1	M21	1	OTNT	NA	Neutral	5.43401181877873	26.0958634274458	5.53567240501717	164128.059750492	3215.29145015066	2.9940906106369	6.65988181221274	1.13294954585684	26573.9363099146	1892.52030703857	1523	8.5	2.8	7	19	0.2	24.1	29.7	13.4	37.6	17.8	38	965728.7	106074.27	1018.57	448.16	16.5	1.7	9.8	5.9	16.9	0.5	11	2.9
1	M21	2	OTNT	NA	Neutral	6.43251533742331	29.9642126789366	6.13555078919393	185375.733128834	3314.35544070755	4.13905930470348	9.21063394683027	1.35220260528981	34806.0081799591	2118.51650446703	978	8.3	2.9	7	16.1	0.2	29.1	38.1	17.8	45.8	20.1	46.1	1129859.8	108003.53	1053.94	447.83	19.1	2.2	9.8	7	19	0.9	10.8	4.4
1	M21	3	OTNT	NA	Neutral	6.18636755823986	30.5867126833477	5.85664593442623	193708.073339085	3233.52677689877	3.92579810181191	8.73597929249353	1.22059970211153	34466.1164797239	2081.24174054539	1159	7.7	2.4	7.2	21.3	0	26.1	35.6	19	43	22.2	44.4	1045238.1	102217.88	1074.68	428.17	20.1	2	11.6	13.5	20.8	0.7	12.6	10.8
1	M22	1	OTNT	NA	Neutral	5.61958836053939	29.8857345635202	5.68293251926083	206191.621007807	3287.23070330472	2.89283179559972	6.95954577714691	1.22235539133223	30181.4258339248	1762.7139457185	1409	8.2	3.7	8.5	19.7	0.5	23.4	28.7	15.4	36.8	19.4	37.6	1115321.5	101856.38	1086.18	428.67	16.6	2	8	12.1	18.2	0.6	10.8	9.7
1	M22	2	OTNT	NA	Neutral	5.5864	28.4504	5.80765761370297	179852.5024	3342.65529605605	3.5448	7.4944	1.18165336382991	29767.1848	2001.75267394328	1250	8.7	3	8.1	18.6	0.3	23.9	32.6	16.6	39.5	19.6	39.6	1010503.3	102169.81	1048.42	430.56	16.1	3	9	11.1	18.4	0.7	9.9	9.3
1	M22	3	OTNT	NA	Neutral	5.38536585365854	32.2556097560976	8.34738101040255	239714.950243902	3659.09375160139	5.22829268292683	11.910243902439	1.41809173361418	52029.0702439024	2416.13772518765	1025	13.7	3	12.8	20.6	0.5	24.5	43.1	18.6	49.9	24.1	51	1144661.6	106954.38	1408.64	444.85	20.2	9.2	13.7	16.9	23.7	10.4	16.2	14.8
1	N03	1	PLK1	NA	Negative	5.25051334702259	40.088295687885	12.7879586425468	369725.344969199	4528.15020477782	4.14373716632443	9.27104722792608	1.24927451830878	41042.2772073922	2085.17565234756	487	19.7	1.6	20.9	22.2	0.2	23.2	35.7	25.1	42.1	30.8	43.1	1507911.1	140117.72	2292.62	623.51	26.3	5.5	30	13.6	34.1	1.4	35.9	7.6
1	N03	2	PLK1	NA	Negative	5.72933549432739	36.4716369529984	9.84028552533868	299634.152350081	4287.25563832166	4.41977309562399	9.87034035656402	1.2786111655531	42761.3468395462	2219.14642026102	617	16.9	2.8	16.7	17	0.3	25.1	37.8	22.5	43.1	31	43.4	1328617.1	133499.2	1936.65	613.73	23.7	3.6	23.2	10.9	31.3	1.6	32.1	6.2
1	N03	3	PLK1	NA	Negative	5.73267326732673	43.1994342291372	11.5001428275595	384041.683168317	4633.26895563109	5.16973125884017	11.4780763790665	1.25159630465431	48651.7439886846	2249.18422395793	707	18.1	2.5	19.7	16.1	0.1	24.2	43.7	24.8	48.7	32.1	49.6	1569286	149451.92	2102.63	661.81	27.6	9.5	36.2	11.2	33.8	7.9	43.6	4.8
1	N04	1	PLK1	NA	Negative	5.04360465116279	37.9462209302326	11.5770060635473	337349.421511628	4058.28658326616	4.27761627906977	8.8531976744186	1.15808921948145	36265.1540697674	2130.33152073175	688	15.3	2	15.4	19.2	0	21.8	38.1	20.5	44.8	26	45.6	1446015.5	131606.61	1766.1	565.85	22.2	4.9	25.1	13.4	27.6	3.6	32.6	8.4
1	N04	2	PLK1	NA	Negative	5.56792144026187	42.1571194762684	10.4674144128726	380958.656301146	4433.65594212158	5.44353518821604	11.9852700490998	1.29231098584094	51999.2029459902	2434.37895586659	611	18.7	1.6	20	19.6	0.2	25.5	44	24.2	48.1	31.6	49.3	1583530.6	136532.66	1998.43	619.2	25.2	3.3	26	9	33.7	0.7	32.6	4.7
1	N04	3	PLK1	NA	Negative	6.43525741029641	41.6380655226209	10.8538118676833	336893.686427457	4477.58709041202	5.69110764430577	13.1450858034321	1.34676525044304	56484.383775351	2447.4198519702	641	16.1	1.4	17.5	15.9	0	30.3	47.6	25.1	52.3	33.2	54.4	1459189.7	126272.1	2075.24	552.18	29.2	4.8	23.1	12.6	37	2.7	27.8	6.9
1	N05	1	PLK1	NA	Negative	6.86293436293436	52.1081081081081	11.7065937470104	449437.783783784	4575.88621868523	5.17181467181467	12.8146718146718	1.44270657672301	57823.666023166	2285.17038200283	518	20.8	3.7	22.2	26.3	0.6	29.9	43.8	29.5	51	36.5	49.4	2091391.4	114445.95	2492.57	497.33	30.7	18	21.6	29.5	39.6	17.6	26.4	25.7
1	N05	2	PLK1	NA	Negative	6.52857142857143	44.0839285714286	9.68191617581714	377405.635714286	4625.99521373572	4.94285714285714	11.0642857142857	1.44173577664711	52041.4232142857	2544.13831970544	560	17.7	3.4	21.1	15.2	0.5	28.6	43.4	25.4	52	35	53.6	1682475.3	151769.74	1951.46	654.14	26.4	3	30.2	10	34.3	0.7	36.2	5.4
1	N05	3	PLK1	NA	Negative	5.20255183413078	42.622009569378	11.8645659666899	417300.205741627	4477.18407174474	4.27272727272727	9.91547049441786	1.1741381612337	43216.7799043062	2098.2226690264	627	18.2	3.2	21.2	22	0.6	24.2	36.7	25.5	43.7	32.1	44.7	1783448.3	135392.95	2236.56	600.79	27.3	3.2	25.8	8.6	36.7	0.3	32.7	4.6
1	N06	1	PLK1	NA	Negative	5.60482654600302	39.0120663650075	12.1171533958192	335609.398190045	4536.72533269342	4.75565610859729	10.737556561086	1.22336124650735	47274.8114630468	2190.91243731053	663	18.9	3.8	20.5	19.5	0.2	24	38.9	24.3	44.9	32	46.3	1355396.5	119472.85	2190.12	534.03	25.8	8.7	22.9	20.5	35.3	7.2	28.2	13.6
1	N06	2	PLK1	NA	Negative	6.00200803212851	41.5180722891566	8.61430786323453	353211.580321285	4527.74394238732	4.86546184738956	10.5120481927711	1.22423106530749	43175.7309236948	2254.65051048973	498	16.3	1.8	19.7	12.7	0	25.7	41.8	24.7	47.2	31.3	48	1678636.1	141524.89	1982.48	604.77	26.1	1.8	25.3	8.8	33.9	0.2	31.7	3.8
1	N06	3	PLK1	NA	Negative	6.35692771084337	42.7756024096386	9.91185677736114	364899.951807229	4603.54321690887	5.60993975903614	13.3237951807229	1.44409671531171	62903.7243975904	2580.15442642539	664	16.7	3.8	19.6	13.1	0.6	28.5	43.7	24.8	48.8	35.1	50.8	1699718.9	147132.38	2068.81	635.72	29.4	3.5	31.6	9.2	39.3	0.3	41.3	5.1
1	N07	1	PLK1	NA	Negative	5.90888382687927	37.5398633257403	10.4330756452103	296772.660592255	4525.17168362888	5.40318906605923	12.1093394077449	1.33349131756808	48710.4715261959	2299.43720356722	439	17.3	3	18.5	14.6	0	26	43.7	23.9	48.7	32.8	49	1406152.5	131863.07	1877.8	590.08	25.3	4.1	25.7	8	31.7	3.2	32.6	3.4
1	N07	2	PLK1	NA	Negative	6.26428571428571	40.7619047619048	9.75073685523191	316539.957142857	4414.22644923008	4.0047619047619	8.82857142857143	1.15342678901706	38015.419047619	2056.92400378692	420	18.3	2.1	20.5	17.6	0.2	23.6	35.2	25.2	41.9	34.5	43.1	1368362.9	142191.51	1935.64	611.45	25.5	4	31.7	11.9	32.6	0.5	35	5.2
1	N07	3	PLK1	NA	Negative	6.12555391432792	45.9763663220089	12.3578845962086	412966.624815362	4786.22729214176	5.52141802067947	12.0974889217134	1.30234336585713	50327.3471196455	2355.79322894137	677	19.6	2.1	21.6	15.4	0.1	24.7	45.2	27	52	34.9	52.4	1785468.9	141336.42	2293	612.88	29.2	3.7	31.2	10.5	37.4	0.1	36.9	5.8
1	N08	1	PLK1	NA	Negative	4.41436464088398	38.4530386740332	14.9162932450161	382967.549723757	4909.88440074371	4.58839779005525	10.1795580110497	1.16968011993851	48687.2099447514	2343.5042638283	362	23.5	2.8	25.4	19.1	0.6	15.5	36.5	25.4	43.9	33.4	45.3	1641619	151296.07	2508.42	705.36	30.1	1.7	34.5	9.9	39.8	0.3	46.4	6.6
1	N08	2	PLK1	NA	Negative	5.76708860759494	42.4556962025316	11.8214511052691	369882.063291139	4491.00577535463	4.63037974683544	10.3189873417722	1.36957742765085	44721.3848101266	2250.43347123236	395	18.2	2	17.7	14.9	0.3	23.5	41.5	23.3	45.6	31.1	46.6	1553067	138802.81	2040.64	634.55	25.1	1.5	25.8	9.9	31.1	0.3	39	7.8
1	N08	3	PLK1	NA	Negative	5.57901907356948	43.2956403269755	12.2912916172285	395702.75613079	4739.25563125135	4.89100817438692	10.3991825613079	1.15424558236068	42625.4005449591	2184.16773755841	734	18.7	1.5	22.6	18.7	0	24.5	40.5	24.9	46.6	34.7	47.5	1678169.1	139224.5	2401.67	614.73	27.5	4.5	29	13.5	39.2	0.4	36.6	6
1	N09	1	CIC	NM_015125	sample	4.69667170953101	24.32223903177	6.31590476506549	155099.82602118	3170.50384306949	2.90544629349471	5.93948562783661	1.01850712851992	22504.1928895613	1784.91311221061	1322	8.5	1.9	7.3	22.5	0.2	18.8	28.7	13.7	34.9	18.4	35.2	908198	106125.59	1053.11	441.47	14.8	2.2	10.6	7.4	15.9	2.1	11.8	5.7
1	N09	2	CIC	NM_015125	sample	4.59863945578231	23.0786092214664	5.67001977181091	144483.021164021	3007.96501699069	3.51020408163265	7.59637188208617	1.19617757630552	30915.4792139078	2130.10339756082	1323	8	2.3	5.9	22.2	0.1	19.8	33.7	12.8	40.7	15.6	41	901383.1	111752.85	924.05	482.77	14.1	2.1	12	9.7	14.1	0.1	16	6.2
1	N09	3	CIC	NM_015125	sample	5.56115641215715	27.4203113417346	6.0311989075433	181715.597479615	3208.62035031923	2.89103039288362	6.75908080059303	1.23511559546816	29715.9451445515	1822.03129681072	1349	7.3	3	7.3	18.2	0.5	24	27.4	13.8	35	16.9	36.1	992495.2	103618.61	1018.09	440.02	16.3	3.1	8.3	8.8	16.1	0.5	11.1	4.9
1	N10	1	SMARCA4	NM_003072	sample	4.68998109640832	27.6833648393195	6.91115637157971	200155.333648393	3314.58580593193	4.10113421550095	8.78733459357278	1.28140911075653	37573.6672967864	2240.35008084931	1058	11	2.7	9	18.6	0.1	19.1	36.2	13.9	44	18.4	44.9	962879.9	116797.64	1068.26	511.08	14.4	2.9	13.3	6.7	16.1	3.1	18.3	2.2
1	N10	2	SMARCA4	NM_003072	sample	5.02293202293202	27.5389025389025	6.46729218661148	193598.675675676	3370.1728211225	3.38411138411138	6.78705978705979	1.14159572099374	26465.7461097461	2048.79056397142	1221	8.8	1.6	8.6	18.7	0.2	23.2	33.4	14.2	41.4	18.8	42.5	1031682	112467.96	1112.13	486.12	16	2	11.8	6.2	17.2	0.4	14.6	3.5
1	N10	3	SMARCA4	NM_003072	sample	5.60224877020379	27.7287420941673	6.04919276526298	174477.16373858	3210.88188813523	3.91567111735769	8.45467322557976	1.24678374482747	34058.8116654954	2191.63183911424	1423	7.9	3.2	7.7	20	0.2	25.4	37.1	15.7	44.2	18.7	46.2	966701.8	107867.42	977.44	455.2	17.1	8.6	10.6	7.9	16.6	8.7	14	4.4
1	N11	1	DOT1L	NM_032482	sample	4.81140684410646	25.6349809885932	5.87665026937478	165180.443346008	3273.52935461407	3.15133079847909	6.64030418250951	1.10435638426198	25102.3946768061	1877.14880711194	1315	9.5	2.1	8.6	21.8	0.2	18.9	30.8	13.5	36.4	17.8	36.7	912860.1	102688.45	980.88	445.5	13.9	1.8	8.1	6.7	15.4	0.8	12.1	4.2
1	N11	2	DOT1L	NM_032482	sample	5.61147902869757	29.2384105960265	6.97953971739962	206012.29727741	3404.43860561655	3.30169242089772	6.88079470198675	1.09373016111453	25943.4451802796	1922.32464493526	1359	9.3	1.4	9.1	20	0.1	25.1	33.5	17.7	39.1	21	39.7	1112184	109746.68	1190	458.79	18	2.3	9.9	6	18.8	0.4	9.9	3.2
1	N11	3	DOT1L	NM_032482	sample	5.40097501523461	26.2669104204753	6.08681256649679	172470.824497258	3214.8322960773	2.83120048750762	6.39488117001828	1.13635206048582	25227.3034734918	1799.04020124323	1641	8.5	2.7	8.5	21.4	0.3	23.1	29.1	15.8	37.4	19	38.6	947830.9	107677.05	1045.17	448.68	15.9	4.6	10.5	6.6	14.9	5.4	12.1	3.4
1	N12	1	XPC	NM_004628	sample	5.60116026105874	29.0884699057288	6.23158552889647	196385.920957215	3402.29101908372	3.22552574329224	6.95939086294416	1.12239800949428	27014.762146483	1855.63354440076	1379	9.3	2.5	9.1	20.2	0.2	23.3	30.4	16.6	37	20.8	37.6	998670.6	105203.7	1177.87	448.51	15.4	1.7	9.1	7	17.5	0.4	10.5	2.6
1	N12	2	XPC	NM_004628	sample	6.01059135039718	28.6619593998235	5.62974244154563	173562.897616946	3217.11061889522	3.28773168578994	7.29214474845543	1.26787238274223	27565.574580759	1971.47302840938	1133	8.7	3.3	7.3	17.4	0.2	28.2	33.5	17.7	41.3	20.3	41.8	1025586.3	109869.32	941.6	449.84	16.6	0.8	10.2	6.2	14.5	0.5	11.6	4.2
1	N12	3	XPC	NM_004628	sample	6.19446522064323	30.4113687359761	6.38311682284174	191373.243081526	3479.66260457323	3.85340314136126	8.4831712789828	1.31471041169479	33299.9199700823	2115.04742411594	1337	9	2.6	8.7	17.1	0.1	27.4	35.8	19.6	44.3	23.5	44.9	1063485.7	105504.4	1142.67	439.79	20.4	3.4	11.1	11.3	22.1	5.2	13.1	9.6
1	N13	1	EXT1	NM_000127	sample	6.29015544041451	31.4386873920553	6.48315500581266	205219.14939551	3440.70885667428	4.2279792746114	8.75129533678756	1.29636127008574	32691.3946459413	2255.13869496244	1158	9.5	2.3	6.7	15.9	0.1	26.9	39.4	17.3	47.2	21.6	47.6	1095855.9	115637.91	1079.32	476.55	17.4	1.7	12.3	4.2	18.9	0.8	13	1.3
1	N13	2	EXT1	NM_000127	sample	5.70534698521047	29.6632536973834	6.24842559335885	198022.576791809	3362.81270166533	3.67235494880546	7.92832764505119	1.20828338446759	31433.7030716724	2086.97915507258	879	9.4	2.8	8.1	17.9	0.3	27.1	36.3	17.4	42.9	19.9	43.5	1032345.4	104392.23	1093.85	446.52	17.4	2.8	10.4	11.3	19.6	0.8	11.3	7.4
1	N13	3	EXT1	NM_000127	sample	5.77540650406504	29.0376016260163	6.51856329611507	184464.958333333	3391.26308217706	3.98882113821138	9.09857723577236	1.37587737299354	37450.6514227642	2164.30231024706	984	9.7	2.4	9.2	19	0.3	25.3	37.3	17.3	43.4	20.9	44.6	1018438.1	109353.62	1073.67	472.21	18	1.4	11.7	6.5	20.3	2	15.3	3.4
1	N14	1	MSH6	NM_000179	sample	5.67550702028081	30.808112324493	7.17732460612507	209367.021060842	3456.37899212368	4.09204368174727	8.80889235569423	1.24399279769982	34943.7769110764	2149.31773528827	1282	10	2.2	8.6	19.6	0.1	23.4	36.5	15.9	44.1	21.2	43.9	1061012.9	106357.02	1166.58	437.15	16.7	1.8	9.6	7.5	17.7	0.4	11	3
1	N14	2	MSH6	NM_000179	sample	5.48422090729783	26.6568047337278	5.69342910600127	171233.802761341	3176.12371781119	2.96252465483235	6.034516765286	1.06125772100409	22206.8057199211	1823.57886017707	1014	8.5	2.2	8.2	21.6	0	23.8	29.8	15.8	38.6	19.1	39	966512	104790.22	1004.37	442.65	16.1	3	8.7	9.1	16.7	1.3	10.8	4.7
1	N14	3	MSH6	NM_000179	sample	5.6687725631769	28.2490974729242	5.89547465899093	178850.905234657	3209.84895101744	3.8601083032491	8.28790613718412	1.24633167628962	32511.4214801444	2189.32435477928	1108	7.8	1.9	8.3	20.7	0	25.5	37.5	16.2	44.4	20	45.9	959087.3	107878.9	994.75	455.74	18.7	2.1	10.9	6.6	18.2	5.3	13.5	2.9
1	N15	1	FANCC	NM_000136	sample	5.17034220532319	30.6212927756654	7.06068551940857	236785.985551331	3325.06468038434	3.05399239543726	6.49125475285171	1.11165366931632	23887.2266159696	1840.15359852387	1315	9.6	2.8	9.4	22.5	0.1	23	30.9	15.7	38.6	18.9	39.3	1079181.7	102761.61	1139.44	436.86	17	2.9	8.1	6.5	16.7	1.3	9.4	2.7
1	N15	2	FANCC	NM_000136	sample	5.66213151927438	30.2471655328798	6.55910534386921	213168.351473923	3408.05830406239	3.4572940287226	7.56160241874528	1.10740236451371	29930.3854875283	1939.85074901998	1323	9.2	2.1	10	20.1	0.1	23	33	18.1	39.2	21.8	39.6	1076693.7	104624.33	1221.41	448.89	18.1	2.1	10.1	12.1	20.1	0.9	11.2	7.3
1	N15	3	FANCC	NM_000136	sample	5.93265306122449	31.052380952381	6.45221861465977	209264.621768707	3405.28260302756	3.02993197278912	6.97687074829932	1.13696620224718	29535.2047619048	1826.2306365886	1470	8.7	3	8.8	19.4	0.2	25.9	28.7	18.8	35.3	22.2	36.9	1098722.8	115558.01	1144.01	489.02	20.2	2.3	13.9	6.4	20.5	0.9	14.2	2.9
1	N16	1	NCOR1	NM_006311	sample	5.45622489959839	31.3477911646586	7.54558186825022	238916.457831325	3655.17552788442	3.314859437751	6.98795180722892	1.07856700493139	25733.7325301205	1816.0046951379	1245	11.3	1.8	9.8	17	0	22.3	30.8	16.4	38.4	20.6	39	1158721.9	100043.06	1303.58	422.11	19.2	2.2	8.9	9.8	19.6	0.5	10.3	5.5
1	N16	2	NCOR1	NM_006311	sample	6.33577981651376	32.305504587156	6.06817526701581	215399.048623853	3520.90242733475	3.32660550458716	7.01192660550459	1.1589807566807	26525.7009174312	1954.09455984874	1090	9	2.5	9.3	17.8	0.2	26.8	32.9	18.5	41.7	24.6	41.4	1215826.4	108952.69	1189.73	474.84	20	4.5	11.7	6.7	24	4	14.9	5.1
1	N16	3	NCOR1	NM_006311	sample	6.17359050445104	32.0645400593472	6.82184298843409	228333.694362018	3594.2400993692	3.74109792284866	8.17359050445104	1.26952677064022	31704.4065281899	2065.01023639166	1348	9.9	2.8	10.3	17.6	0.2	27.4	34.2	18.2	43.2	22.3	44.7	1146398.1	104708.62	1279.9	434.31	21.3	2	9.3	8.5	22.3	0.5	11	6.1
1	N17	1	PLK1	NA	Negative	4.73095623987034	46.8914100486224	17.9002821422442	488895.220421394	4534.37145066918	6.15721231766613	14.773095623987	1.43924561437742	72994.3468395462	2572.28464451126	617	20.7	2.8	21.2	19	0.6	18.6	46.4	23.3	51.9	28	51.9	1790784.1	137046.59	2145.85	585.03	24.8	1.9	21.9	6	30.1	1.9	27.2	3.1
1	N17	2	PLK1	NA	Negative	5.65637065637066	39.2779922779923	11.1169731244886	337067.874517375	3928.21675237867	6.27992277992278	13.5019305019305	1.38949429755651	56705.5965250965	2501.82083882949	518	12.9	2.1	11.8	17.8	0	22	49.4	18.7	55.4	23	54.6	1579103.5	127329.78	1566.89	534.38	21.8	1.5	18.5	4.6	25.3	0	19.3	1.5
1	N17	3	PLK1	NA	Negative	5.52640264026403	43.0346534653465	14.5885969778775	394744.166666667	4407.16428945384	6.98349834983498	16.5627062706271	1.46217769121979	78746.0330033003	2707.36758907228	606	18.2	3.5	19	15.8	0.3	22.3	51.5	22.8	56.4	29.7	57.6	1555606.9	133359.15	1977.23	564.83	25.2	2	27.6	8.1	31	0.2	30.4	4.8
1	N18	1	PLK1	NA	Negative	4.60348162475822	42.2069632495164	19.103311025456	440323.377176015	4713.33920345909	7.11798839458414	17.4487427466151	1.39577946719566	92456.0406189555	2800.66196869607	517	20.9	3.1	20.5	17	1.2	18.4	50.1	22.1	53.6	27.9	54.7	1754872.2	145946.15	2278.31	630.08	24.2	1.9	30.6	9.3	30.8	0.4	34.6	7.4
1	N18	2	PLK1	NA	Negative	5.15979381443299	41.4974226804124	12.3231074919473	385559.987113402	4186.56220390982	7.44329896907217	16.9355670103093	1.48562432982581	75020.5103092784	2714.5422842	388	16.8	2.8	17.5	18.8	0	21.4	57.2	24.2	61.9	28.9	61.9	1567536.3	140608.2	1864.92	594.2	22.9	2.8	25.3	5.7	25.8	0.3	30.4	3.1
1	N18	3	PLK1	NA	Negative	5.12980769230769	45.2820512820513	16.251260576461	457158.725961538	4519.56791076617	7.36378205128205	17.2227564102564	1.47454383200754	81581.4903846154	2776.01165907111	624	17.6	2.4	19.4	20.4	0.6	23.9	53.4	24.7	58.2	30.9	59.3	1850919.2	133722.18	2207.99	568.81	27.4	3	23.4	7.9	32.1	0.2	26.1	3
1	N19	1	PLK1	NA	Negative	4.95755968169761	43.0716180371353	14.7415842317338	428343.222811671	4094.26419792456	7.31564986737401	18.3103448275862	1.51408387570641	95420.5702917772	2815.84350903823	377	15.1	4.8	15.6	19.4	1.1	21	50.7	20.7	56.8	23.9	57.6	1763761.3	139228.8	1881.77	579.97	21.5	1.6	25.7	5.3	23.9	0	28.1	1.9
1	N19	2	PLK1	NA	Negative	5.55916473317865	43.7354988399072	12.9635032844669	389336.269141531	4539.64934503143	6.45707656612529	15.4849187935035	1.46962395012316	75558.0069605568	2656.73377246619	431	20.9	2.8	20.2	15.3	0.9	21.6	50.8	23.7	56.8	31.6	57.5	1612016.8	138581.99	2043.93	612.7	25.3	3	23.2	8.1	30.6	0.7	29.9	3.5
1	N19	3	PLK1	NA	Negative	5.97129186602871	46.3995215311005	15.9376722068156	428273.224880383	4377.05956413483	7.52870813397129	18.6291866028708	1.58768768009303	92073.6387559809	2834.6189411808	418	17	4.3	17.9	12.7	0.5	26.3	52.4	24.4	59.1	30.1	60	1692417.7	140214.25	1961.16	602.94	26.6	2.6	28.7	5.3	31.8	1.7	33.3	1.9
1	N20	1	PLK1	NA	Negative	5.03037974683544	52.2126582278481	20.743573242336	546103.562025316	4966.29178228208	6.00253164556962	14.1493670886076	1.29355435784414	65028.6126582278	2402.17274282639	395	26.6	2.5	24.6	20.8	0.3	22.3	45.1	28.4	50.4	36.2	51.1	1890716.9	123464.27	2604.06	534.98	27.3	4.3	21.8	11.4	37	2.5	24.8	7.3
1	N20	2	PLK1	NA	Negative	4.625	40.2824074074074	16.0517943414168	395831.796296296	4346.27443111592	5.13425925925926	11.6990740740741	1.27528234244527	55126.9722222222	2330.02523917052	432	21.1	1.9	17.4	16.7	0.5	19.7	40.5	19.4	47.5	25.7	47.5	1464646.5	125173.83	1976.07	534.36	20.8	2.1	17.8	9.5	23.8	0.2	20.6	4.4
1	N20	3	PLK1	NA	Negative	5.32098765432099	42.8827160493827	13.280067622599	386806.049382716	4082.34297968728	6.33539094650206	14.738683127572	1.41120071990805	69244.6481481481	2629.66123420853	486	18.5	2.5	15.8	17.9	0	23.3	46.7	23.9	53.3	27.4	56.2	1524785.5	133986.67	1761.01	578.33	22.2	3.3	23.5	7.4	24.5	0.2	31.9	3.3
1	N21	1	PLK1	NA	Negative	5.06369426751592	39.0652866242038	12.6442829505694	361416.388535032	4123.48217018687	7.03503184713376	16.546178343949	1.52046631008974	81290.5652866242	2788.4351744142	628	17.4	2.7	16.7	18.6	1.1	22.1	52.4	19.9	58.8	25.2	58.9	1484256.6	138820.88	1843.78	598.18	18.6	8.4	25.6	7.3	24.2	8.8	31.1	4.1
1	N21	2	PLK1	NA	Negative	5.69364161849711	47.3448940269749	17.8167631266528	459891.522157996	4679.33779929705	7.77842003853565	18.504816955684	1.50728490763008	92504.4412331406	2829.78410553995	519	22.5	3.3	19.8	16	0.6	24.5	55.3	27	60.5	32.8	60.3	1865137.6	146542.97	2341.28	605.6	26.8	2.7	28.1	8.9	30.8	0.2	31.8	4
1	N21	3	PLK1	NA	Negative	5.07073170731707	35.2975609756098	10.4949786404654	291926.975609756	3934.86891119948	7.3780487804878	18.419512195122	1.55218105486917	91687.7609756098	2750.14210702305	410	18	4.1	14.9	19.8	0.7	19.3	54.9	20.2	60	23.9	61	1137462.8	134200.98	1676.7	587.13	19.5	11	28	17.6	23.2	10	38.5	13.4
1	N22	1	PLK1	NA	Negative	4.32427536231884	40.4402173913044	16.2365232228878	418398.592391304	4217.10763252158	6.70289855072464	16.8605072463768	1.43538800623086	94829.8949275362	2618.29254122457	552	20.8	4.2	19	25.2	1.4	18.1	45.5	21.2	50.9	25.5	51.3	1716357.9	138453.86	2116.79	598.16	20.8	5.4	25	12.1	29.3	2	33.2	6.3
1	N22	2	PLK1	NA	Negative	5.28125	42.1899038461538	12.1415463139147	394424.346153846	3997.65828959165	6.87980769230769	16.2908653846154	1.49243143843628	79637.6514423077	2826.29751979353	416	17.8	4.3	15.9	20.9	0.7	22.8	52.4	22.6	58.4	26.7	59.1	1541539	132520.12	1874.57	584.23	20.7	2.2	22.4	7.5	28.8	0.5	27.6	5
1	N22	3	PLK1	NA	Negative	5.5719557195572	42.8560885608856	13.669879560376	381745.34501845	4063.76302953438	6.5	16.1937269372694	1.35017870412824	82691.4889298893	2593.85219062606	542	20.5	3.3	17.5	22.3	0.7	25.3	45.2	23.6	50.6	27.9	51.8	1539131.3	128490.7	1887.92	531.11	25.1	7.6	25.1	13.3	31	4.1	26.6	10
