# Supplementary material for: TRACERx analysis identifies a role for FAT1 in regulating chromosomal instability and whole-genome doubling via Hippo signalling
Source: Nat Cell Biol. 2024 Dec 30;27(1):154–68. doi: 10.1038/s41556-024-01558-w (PMC11735399; doi:10.1038/s41556-024-01558-w)
Supplement: Supplementary file 17 — Statistical source data. [file 41556_2024_1558_MOESM17_ESM.zip › extended fig1/ext fig1A source/data/rawData/GIN_H1792_H2AX.txt]

screenPlateOrder	plateWell	screenReplicateNo	Content	ContentAnno	ContentType	replicate	MEAN_ObjectSpotTotalCountCh2	MEAN_ObjectSpotTotalAreaCh2	MEAN_ObjectSpotAvgAreaCh2	MEAN_ObjectSpotTotalIntenCh2	MEAN_ObjectSpotAvgIntenCh2	MEAN_Circ_TotalIntenCh2	MEAN_Circ_AvgIntenCh2
1	C03	1	53BP1	NA	Positive	1	3.71531100478469	18.1140350877193	5.21045116338353	90803.7408293461	1807.78193611605	788356.5	764.69
1	C03	2	53BP1	NA	Positive	2	4.73938384679434	27.7785179017485	6.85113363696938	165224.017485429	2092.78424028834	930624.4	858.5
1	C03	3	53BP1	NA	Positive	3	4.99499284692418	27.8612303290415	6.76300110954248	157174.780400572	2195.80413590915	1015893.4	955.56
1	C04	1	53BP1	NA	Positive	1	5.11831550802139	29.8429144385027	6.48186869990529	173180.631684492	2264.31779815655	981756.4	980.68
1	C04	2	53BP1	NA	Positive	2	4.13963636363636	23.7476363636364	6.10083002257627	128440.126545455	2072.52450145412	828698.1	839.06
1	C04	3	53BP1	NA	Positive	3	4.83255813953488	28.1961240310078	6.72140454397996	161512.500775194	2287.51005026066	1082901.9	957.94
1	C05	1	53BP1	NA	Positive	1	4.27556818181818	24.9019886363636	6.16170533479843	147094.239346591	2060.52800919962	924727.7	894.1
1	C05	2	53BP1	NA	Positive	2	4.20512820512821	22.4304993252362	5.42304744210518	109246.622132254	1939.65155470455	725285.9	710.89
1	C05	3	53BP1	NA	Positive	3	4.94361413043478	27.8634510869565	6.75004129332908	156012.447690217	2202.33848330774	997016.4	904.39
1	C06	1	53BP1	NA	Positive	1	4.28980891719745	25.1695859872611	6.398150946355	140523.068471338	2172.73395793331	876671.5	878.67
1	C06	2	53BP1	NA	Positive	2	4.06282335550628	25.8218773096822	6.77685680220852	165516.303769401	2114.59685673925	903780.7	902.49
1	C06	3	53BP1	NA	Positive	3	4.80602782071097	27.9783616692427	7.25073789192709	167852.898763524	2258.67745685537	985494.8	957.45
1	C07	1	53BP1	NA	Positive	1	5.05041246562786	30.2621448212649	7.03184556729063	181059.555453712	2173.44002522268	961340.2	940.94
1	C07	2	53BP1	NA	Positive	2	4.63658536585366	25.1308943089431	5.52239969167302	136017.27804878	2060.20037489637	865247.4	865.4
1	C07	3	53BP1	NA	Positive	3	4.72277227722772	26.7098248286367	6.47388711710911	152464.091393755	2279.22076406584	983724.1	985.88
1	C08	1	53BP1	NA	Positive	1	4.34839270199826	24.9174630755864	6.15758970121095	148526.3214596	2144.4923624585	927513.3	894.02
1	C08	2	53BP1	NA	Positive	2	4.24820143884892	26.1294964028777	6.35891497843855	158536.817446043	1977.33596730755	816134.8	795.84
1	C08	3	53BP1	NA	Positive	3	4.4392523364486	23.5919003115265	5.5863234725507	116988.354361371	1944.98816292336	784561.9	759.99
1	C09	1	PLCG2	NM_002661	sample	1	5.03369672943508	26.599603567889	6.93446613612414	154380.881070367	2208.87949896264	927846.1	1033.12
1	C09	2	PLCG2	NM_002661	sample	2	3.63102893890675	21.9204180064309	6.54496483086941	128103.051446945	2079.58113037272	764395.6	869.39
1	C09	3	PLCG2	NM_002661	sample	3	4.35521769177609	24.8873531444368	6.2203759208123	154253.903939185	2116.69122646233	925804.2	960.31
1	C10	1	SETD2	NM_014159	sample	1	4.53518948182521	25.0850734725445	6.96758681607775	147625.172467131	2097.1151727879	909820.8	926.04
1	C10	2	SETD2	NM_014159	sample	2	4.41379310344828	23.9844006568145	5.97149739150234	121028.908866995	2011.82297764915	756556.9	768.27
1	C10	3	SETD2	NM_014159	sample	3	4.51072961373391	25.9577968526466	6.92356421109322	143083.522174535	2052.62804209473	867104.8	876.92
1	C11	1	IKZF1	NM_001220765	sample	1	4.43852106620808	27.5021496130696	6.18236603156378	168888.14961307	2070.45523960168	911928.4	882.98
1	C11	2	IKZF1	NM_001220765	sample	2	3.6488326848249	22.7392996108949	7.0925332932873	138250.971789883	2095.44061606756	778859.5	829.51
1	C11	3	IKZF1	NM_001220765	sample	3	4.31496062992126	24.3455818022747	5.61200110239393	121104.915135608	1735.59361618795	710297.3	687.9
1	C12	1	COL2A1	NM_033150	sample	1	4.33228593872742	22.2223095051061	5.66579805791088	106877.348782404	1932.17321551721	761653.2	826.5
1	C12	2	COL2A1	NM_033150	sample	2	4.3623046875	26.1796875	6.95290948514015	160529.213867188	2125.73760017152	907868.8	959.25
1	C12	3	COL2A1	NM_033150	sample	3	3.69428152492669	18.6480938416422	4.48384708435151	89271.9171554252	1745.69296567495	780122	662.39
1	C13	1	SMAD4	NM_005359	sample	1	4.64152298850575	24.8929597701149	6.13877414469817	138008.460488506	2083.38700835046	918719.7	919.71
1	C13	2	SMAD4	NM_005359	sample	2	4.26349892008639	24.9913606911447	5.56059652496949	153001.143988481	1925.578668485	890406	832.13
1	C13	3	SMAD4	NM_005359	sample	3	3.33678086619263	17.7278603749192	4.96129759804338	97646.6186166774	1721.52148521889	934961.5	785.95
1	C14	1	FANCF	NM_022725	sample	1	4.01869158878505	21.6386292834891	5.35080039757875	116602.439252336	1902.01760069025	881729.4	841.5
1	C14	2	FANCF	NM_022725	sample	2	4.08778625954198	24.8625954198473	6.37084036234093	149258.861832061	2083.3034691321	882608.9	900
1	C14	3	FANCF	NM_022725	sample	3	4.49723374827109	25.7697095435685	6.66300574316423	154862.025587828	2196.20555926696	1012594.1	929.05
1	C15	1	Sep-12	NM_144605	sample	1	4.15127020785219	23.4364896073903	5.69357568684368	122671.945727483	1892.10930923605	838330.3	796.8
1	C15	2	Sep-12	NM_144605	sample	2	3.92161929371232	27.8837209302326	8.2754281899865	196823.221360896	2227.75510689644	989689.2	1005.13
1	C15	3	Sep-12	NM_144605	sample	3	4.64354838709677	24.3814516129032	6.80631822557153	128429.452419355	2088.89586040187	940388.4	902.55
1	C16	1	GNPTAB	NM_024312	sample	1	3.75912876361307	20.5528507367072	5.64950717047902	115484.357463165	1832.83857748489	834999.3	811.83
1	C16	2	GNPTAB	NM_024312	sample	2	3.99332777314429	25.6889074228524	7.53025591912291	165663.24854045	2094.59090134801	868023.8	863.75
1	C16	3	GNPTAB	NM_024312	sample	3	4.93645484949833	24.8486622073579	5.10434189599195	127446.701505017	2087.11030049745	980055.9	860.19
1	C17	1	53BP1	NA	Positive	1	4.04945054945055	21.478021978022	5.81458575343494	116315.207417582	1945.96664898306	846037.5	853.79
1	C17	2	53BP1	NA	Positive	2	4.25157799819657	26.7177637511271	6.3372715029855	155643.081154193	2059.19981611903	852594.2	837.17
1	C17	3	53BP1	NA	Positive	3	4.52312138728324	24.1083815028902	5.54094438707017	122297.972543353	1991.93184043079	852442.4	832.95
1	C18	1	53BP1	NA	Positive	1	4.68151935719503	26.2965668371074	6.1316800517912	145967.80642805	2132.43397903809	876316.9	873.21
1	C18	2	53BP1	NA	Positive	2	4.33812949640288	25.0823341326938	6.24720603611797	132057.830535572	2099.25129911236	846061.9	898.8
1	C18	3	53BP1	NA	Positive	3	4.41928414901388	26.809349890431	6.14491682303269	153256.912344777	2149.13259870921	935644.3	889.73
1	C19	1	53BP1	NA	Positive	1	4.98046875	29.5029296875	6.41956990194374	163120.712890625	2245.47746819025	923383.8	906.6
1	C19	2	53BP1	NA	Positive	2	3.86636636636637	24.4632132132132	6.77746764836595	162799.53978979	2140.16036528805	827562.8	887.6
1	C19	3	53BP1	NA	Positive	3	4.65223562810504	26.1582682753726	7.05954609208412	147855.391057488	2173.66192575973	889076.4	884.94
1	C20	1	53BP1	NA	Positive	1	4.60304054054054	26.4214527027027	6.45325700301621	144185.121621622	2067.68809281893	869151.6	872.4
1	C20	2	53BP1	NA	Positive	2	4.3412625800549	26.939615736505	7.8067663938054	159450.58462946	2201.42318069213	863913.5	895.9
1	C20	3	53BP1	NA	Positive	3	4.40972733971997	27.0545320560059	7.803550772024	165410.81798084	2201.36845794572	874722.3	956.12
1	C21	1	53BP1	NA	Positive	1	4.48978102189781	24.5576642335766	6.25087843553091	141869.202919708	2109.00246779105	962247.1	936.44
1	C21	2	53BP1	NA	Positive	2	4.29284164859002	26.3629790310918	6.80558997928343	163360.174258858	2160.98190529041	894290.3	924.82
1	C21	3	53BP1	NA	Positive	3	4.79039301310044	26.9417758369723	6.13743948597702	151702.234352256	2190.78860937619	947043.5	924.48
1	C22	1	53BP1	NA	Positive	1	4.09110473457676	21.732424677188	5.58449137385562	117337.428981349	2001.17260717657	818967.6	866.71
1	C22	2	53BP1	NA	Positive	2	4.18805970149254	25.5925373134328	6.36791183172238	165292.626119403	2059.06038971131	891924.6	913.14
1	C22	3	53BP1	NA	Positive	3	4.60749808722265	25.4575363427697	6.88596554225026	140840.088752869	2163.4005018082	843162.8	958.37
1	D03	1	RAD51	NA	Positive	1	6.64359861591695	39.6585928489043	7.21595321690351	181663.558246828	2424.76237016826	1160895	1081.09
1	D03	2	RAD51	NA	Positive	2	5.61862130707252	34.4413607878245	7.09173218120536	176474.256938227	2194.04268589567	969325.8	945.99
1	D03	3	RAD51	NA	Positive	3	6.37646001796945	35.6460017969452	6.08078430738802	155030.236298293	2211.52363128962	985444.4	867.84
1	D04	1	RAD51	NA	Positive	1	6.1137487636004	38.7814045499505	7.25524147406319	197602.6884273	2425.16990263493	1068080	1075.32
1	D04	2	RAD51	NA	Positive	2	5.95575221238938	41.2664700098328	8.76463925385785	238812.459193707	2511.51796882201	1143535.1	1088.36
1	D04	3	RAD51	NA	Positive	3	5.83966635773865	35.5125115848007	6.87300879405582	177069.791473587	2303.53462497032	979982.7	924.1
1	D05	1	RAD51	NA	Positive	1	5.94957983193277	38.3137254901961	6.9918911783116	173678.970121382	2330.27189066112	1004216.8	919.72
1	D05	2	RAD51	NA	Positive	2	5.86708296164139	40.9464763603925	8.92771024275076	245740.953612846	2591.71302540359	1156619.1	1197.1
1	D05	3	RAD51	NA	Positive	3	5.88471849865952	35.1268990169794	7.20566678137244	164913.981233244	2313.53520007826	992918	900.28
1	D06	1	RAD51	NA	Positive	1	6.50751072961373	44.3057939914163	8.59093287247159	246278.39806867	2591.99355804558	1206004.8	1153.45
1	D06	2	RAD51	NA	Positive	2	5.37703349282297	37.7397129186603	8.73402459712844	221618.571291866	2470.91563963247	1033051.2	1135.19
1	D06	3	RAD51	NA	Positive	3	6.1988582302569	39.4833491912464	7.03942103302525	216524.618458611	2498.42302245492	1114848.8	1088.23
1	D07	1	RAD51	NA	Positive	1	6.24724061810155	39.916114790287	7.41760392252997	211514.79580574	2406.63512551237	1100632.5	1023.06
1	D07	2	RAD51	NA	Positive	2	5.18338108882521	33.6265520534862	6.82043439782132	179175.459407832	2233.31786424176	980516.1	920.12
1	D07	3	RAD51	NA	Positive	3	6.20952380952381	39.8571428571429	6.3903864978336	215424.700529101	2387.19115252222	1112177.2	1003.43
1	D08	1	RAD51	NA	Positive	1	5.87016229712859	43.4419475655431	8.08563787430734	254100.490636704	2537.76023704137	1166423	1104.56
1	D08	2	RAD51	NA	Positive	2	5.27169421487603	36.2747933884298	8.56626769508714	197864.744834711	2389.77857457866	1020074.3	1080.74
1	D08	3	RAD51	NA	Positive	3	6.23368421052632	40.2652631578947	7.73112558248945	216123.531578947	2514.3532418463	1130630.2	1135.41
1	D09	1	SMC3	NM_005445	sample	1	5.47543581616482	28.2234548335975	6.15733409135793	139530.335974643	2127.28969677972	947670.6	923.95
1	D09	2	SMC3	NM_005445	sample	2	4.67386276021588	26.8750963762529	5.59890217068279	156055.556669237	2005.51387241382	883897.9	898.83
1	D09	3	SMC3	NM_005445	sample	3	4.69224924012158	28	6.61467246249117	166147.565349544	2254.34873447665	943250.8	939.72
1	D10	1	CHD8	NM_020920	sample	1	4.55639730639731	28.1043771043771	6.88228988880167	183075.182659933	2176.30628774281	1002069.9	1009.14
1	D10	2	CHD8	NM_020920	sample	2	4.5954954954955	26.136036036036	6.12139462074888	141970.702702703	1959.99516621125	812773.4	811.09
1	D10	3	CHD8	NM_020920	sample	3	4.89649805447471	28.7875486381323	6.46875447897755	172557.938521401	2284.60997266087	996573.6	984.69
1	D11	1	COL5A2	NM_000393	sample	1	4.72359328726555	27.4323790720632	6.86770621570824	166896.357354393	2012.3919012729	968579.8	938.92
1	D11	2	COL5A2	NM_000393	sample	2	4.11944444444444	25.6527777777778	7.7719876849554	163282.473148148	2187.51077410735	843499.1	961.54
1	D11	3	COL5A2	NM_000393	sample	3	3.96	22.3629090909091	5.6848023564411	132715.677090909	1851.79001953155	792046.6	783.6
1	D12	1	BRCA2	NM_000059	sample	1	5.71441860465116	31.6502325581395	6.75453137747518	147254.56	2261.58099199489	910980	940.98
1	D12	2	BRCA2	NM_000059	sample	2	5.61594202898551	36.907867494824	8.43932233492981	233338.436853002	2632.68657715971	1147050.8	1237.66
1	D12	3	BRCA2	NM_000059	sample	3	5.29298831385643	31.2704507512521	6.88050541969021	181941.910684474	2337.4978472848	999593.4	994.48
1	D13	1	UBR5	NM_015902	sample	1	2.71512309495897	17.2801875732708	4.53475940618018	107348.23915592	1560.36770083322	842688.9	756.71
1	D13	2	UBR5	NM_015902	sample	2	3.89159067882472	23.0911854103343	7.24451269592541	143327.956433637	1980.13642874258	837776.8	939.47
1	D13	3	UBR5	NM_015902	sample	3	4.54694621695533	25.6818596171376	5.78937559743657	148417.081130356	2015.21552667415	913282.5	915.89
1	D14	1	TET2	NM_017628	sample	1	4.63485477178423	24.9427385892116	5.8963810637491	142146.941908714	2013.94484401458	949476.6	900.2
1	D14	2	TET2	NM_017628	sample	2	3.96171875	25.3375	7.44001854110126	170869.48046875	2110.96896839439	917786.3	944.94
1	D14	3	TET2	NM_017628	sample	3	4.71308724832215	26.1258389261745	6.49103076355762	153110.756711409	2235.20991323786	999683.5	1010.05
1	D15	1	AMER1	NM_152424	sample	1	4.3219557195572	27.4354243542435	7.10108753683198	175716.545202952	2133.41239548031	954196.1	1004.77
1	D15	2	AMER1	NM_152424	sample	2	3.98989898989899	23.1313131313131	5.75106689545939	132322.026629936	1902.10089204573	801271.4	806.22
1	D15	3	AMER1	NM_152424	sample	3	3.96630327056492	26.2418235877106	7.09642089754567	184481.846382557	2123.80975730845	974491.6	962.92
1	D16	1	EXT2	NM_207122	sample	1	4.36551724137931	26.0541871921182	5.77930366880428	162136.324137931	2097.73460374825	962889.7	938.83
1	D16	2	EXT2	NM_207122	sample	2	3.543961352657	22.4434782608696	5.94232481732927	137180.621256039	1864.27042162614	802159.4	858.32
1	D16	3	EXT2	NM_207122	sample	3	5.09442060085837	30.9238197424893	7.10856829135574	190594.61695279	2310.67584057668	1103005.8	1045.15
1	D17	1	RAD51	NA	Positive	1	5.98316831683168	38.9108910891089	8.52972208823933	215919.947524752	2555.63420852347	1083451.4	1145.43
1	D17	2	RAD51	NA	Positive	2	5.55526544821584	34.5169712793734	6.77116313646718	172173.55613577	2316.06342306329	940551.1	1021.89
1	D17	3	RAD51	NA	Positive	3	6.29938650306748	36.1251533742331	7.08336844790718	161120.452760736	2336.57122911548	1077342.4	978.88
1	D18	1	RAD51	NA	Positive	1	5.85502958579882	38.3727810650888	7.41251938837424	204492.049309665	2341.54267279781	1011738.1	977.27
1	D18	2	RAD51	NA	Positive	2	5.33526570048309	34.8463768115942	7.15721881961083	193124.566183575	2295.09057290391	998565.6	944.65
1	D18	3	RAD51	NA	Positive	3	6.28531073446328	38.6450094161959	6.76659759584346	175772.284369115	2316.02107813473	1058235.1	970.75
1	D19	1	RAD51	NA	Positive	1	6.39281705948373	38.2839506172839	6.86924494012004	182273.140291807	2321.93640245933	1051546.3	914.56
1	D19	2	RAD51	NA	Positive	2	5.49510763209393	40.4569471624266	9.97977636382928	258212.563600783	2660.814451748	1140819.4	1201.64
1	D19	3	RAD51	NA	Positive	3	6.14498933901919	37.5341151385928	6.71762419610471	184419.413646055	2343.26945522308	1082038.2	980.61
1	D20	1	RAD51	NA	Positive	1	6.42756539235412	40.9909456740443	7.40528499838057	212699.818913481	2503.52809172097	1080933.2	1027.22
1	D20	2	RAD51	NA	Positive	2	6.01962809917355	39.5940082644628	8.12573248000117	213726.603305785	2379.45370557502	1107338.6	1055.51
1	D20	3	RAD51	NA	Positive	3	5.91156462585034	40.9954648526077	8.07401777901669	239955.340136054	2621.34191890023	1191538.5	1112.38
1	D21	1	RAD51	NA	Positive	1	6.24433497536946	42.9714285714286	8.47760422177468	264894.024630542	2643.43826996704	1246261.9	1209.26
1	D21	2	RAD51	NA	Positive	2	5.34923492349235	37.3087308730873	8.48939510482932	223953.318631863	2511.65532857885	1103063.3	1081.35
1	D21	3	RAD51	NA	Positive	3	6.3892267593397	39.7680278019114	8.05251225984799	204587.3214596	2545.92007757334	1137192.7	1087.67
1	D22	1	RAD51	NA	Positive	1	5.85407725321888	38.3594420600858	8.75989181941301	234773.783261803	2521.0995359414	1189235.1	1198.98
1	D22	2	RAD51	NA	Positive	2	5.280163599182	34.1124744376278	6.91886714705967	176059.865030675	2214.22969776194	954553	903.47
1	D22	3	RAD51	NA	Positive	3	6.20103092783505	38.0659793814433	6.60058942881398	190235.749484536	2421.64192909808	1177665	1029.45
1	E03	1	RF	NA	Neutral	1	5.11099899091826	28.0252270433905	6.58147935035004	150581.62764884	2112.0816693771	934412	937.57
1	E03	2	RF	NA	Neutral	2	4.09074573225517	23.8598382749326	7.00958881225244	139628.819407008	1942.59293460087	855829	842.04
1	E03	3	RF	NA	Neutral	3	5.2289592760181	30.4597285067873	6.78499998759074	178300.086877828	2248.97309709782	1061252.7	1040.26
1	E04	1	RF	NA	Neutral	1	4.51390319258496	27.8712667353244	7.57190839342674	165702.592173018	2174.85341371651	936471.4	952.9
1	E04	2	RF	NA	Neutral	2	4.4863523573201	27.8345740281224	7.5034212743247	181734.656741108	2170.81886255955	937818.1	954.25
1	E04	3	RF	NA	Neutral	3	4.91434262948207	25.3884462151394	6.26493594204243	126769.054780876	2039.73447107961	813714.6	836.74
1	E05	1	RF	NA	Neutral	1	4.49852216748768	26.7004926108374	7.99633201966959	158728.066009852	2176.23501104412	912297.7	958
1	E05	2	RF	NA	Neutral	2	4.58855585831063	27.2043596730245	7.27226830405305	157167.287920073	2109.38784433331	915771.5	923.67
1	E05	3	RF	NA	Neutral	3	4.69907407407407	26.5013227513228	6.31918219099047	150270.593253968	2004.89242493422	922446.9	858.63
1	E06	1	RF	NA	Neutral	1	5.49398907103825	38.4786885245902	9.02637143800162	231589.932240437	2616.95205207261	1140346.6	1191.76
1	E06	2	RF	NA	Neutral	2	5.7265306122449	36.369387755102	7.6477824266481	200366.15	2348.20128048787	998762.2	1098.51
1	E06	3	RF	NA	Neutral	3	4.96190476190476	33.0138528138528	7.57397913856025	216593.874458874	2284.78359882576	1112974.8	1062.55
1	E07	1	RF	NA	Neutral	1	4.343797856049	25.3935681470138	6.92164810538986	148490.983154671	2019.31140095107	915562.6	876.99
1	E07	2	RF	NA	Neutral	2	4.71905179982441	23.6145741878841	5.34742038654663	113797.277436348	1968.93982269235	850945.6	828.01
1	E07	3	RF	NA	Neutral	3	5.28401826484018	29.4611872146119	6.43217207170738	169415.681278539	2279.58997810073	1025637.6	1005.16
1	E08	1	RF	NA	Neutral	1	4.87864077669903	33.1174757281553	7.88782797252203	245440.152427184	2539.15363584255	1193228.1	1206.04
1	E08	2	RF	NA	Neutral	2	4.05656108597285	29.3042986425339	9.14250497300582	205711.949095023	2265.28943861677	968131.2	1024.13
1	E08	3	RF	NA	Neutral	3	4.99646330680813	26.5145888594164	5.41901478700364	134888.838196286	2032.09923171474	918490.6	872.89
1	E09	1	MEX3C	NM_016626	sample	1	3.74646716541978	16.6109725685786	3.83263044912174	73081.2244389027	1665.82638469115	814253.7	738.38
1	E09	2	MEX3C	NM_016626	sample	2	4.54188034188034	24.8598290598291	5.62192415744594	133188.476923077	1878.56571419896	856105.2	828.9
1	E09	3	MEX3C	NM_016626	sample	3	5.29023508137432	26.8065099457505	5.89802759807138	128755.525316456	2084.44634352631	917656.1	925.95
1	E10	1	CDKN2C	NM_078626	sample	1	4.88571428571429	27.0051020408163	6.65195876434253	168116.706122449	2047.03143307577	996750	984.57
1	E10	2	CDKN2C	NM_078626	sample	2	4.46066252587992	30.3074534161491	9.03877365518722	205652.228778468	2420.98258800171	981020.9	1127.75
1	E10	3	CDKN2C	NM_078626	sample	3	4.8253807106599	31.0812182741117	7.23700961443232	195143.368527919	2309.41809049171	1019161.3	1068.64
1	E11	1	SPEN	NM_015001	sample	1	4.69572368421053	29.9547697368421	7.26569598969594	191786.074835526	2271.40132589455	1017511.8	1002.77
1	E11	2	SPEN	NM_015001	sample	2	4.46754385964912	24.7122807017544	5.72853328667364	136862.763157895	1955.96701858243	834367.4	852.7
1	E11	3	SPEN	NM_015001	sample	3	4.82051282051282	28.4368471035138	6.88017897927479	172820.516619183	2121.59753415043	955512.6	975.37
1	E12	1	ARID1B	NM_017519	sample	1	6.32792485055508	33.864218616567	6.10052189595616	196972.353543979	2294.6789853528	1111942.3	1028.22
1	E12	2	ARID1B	NM_017519	sample	2	5.63187429854097	34.3827160493827	6.84301928266319	224882.063973064	2331.50692873055	1126054.2	1077.56
1	E12	3	ARID1B	NM_017519	sample	3	5.91258405379443	32.7089337175792	6.15027828561539	177455.681075889	2284.76257826887	1105512.6	1036.17
1	E13	1	ERCC4	NM_005236	sample	1	4.85331098072087	25.7661357921207	6.1570311202351	146068.473595977	2063.33227087932	1008376.8	972.07
1	E13	2	ERCC4	NM_005236	sample	2	4.49784017278618	26.6144708423326	5.92958338668763	155510.734341253	2018.5996468719	883620.3	885.35
1	E13	3	ERCC4	NM_005236	sample	3	4.76845637583893	27.3545861297539	5.59855159794617	159511.689038031	2058.27394398859	976461.6	923.6
1	E14	1	ATR	NM_001184	sample	1	3.71843778383288	20.0217983651226	5.22780536869091	109957.955495005	1873.96513402874	845110.4	810.44
1	E14	2	ATR	NM_001184	sample	2	3.66452795600367	26.4729605866178	8.33229967047109	189306.989000917	2283.46093178292	866959.8	1050.01
1	E14	3	ATR	NM_001184	sample	3	4.41687344913151	27.8895781637717	7.70900128579617	180492.641439206	2046.84676048069	954088.3	951.71
1	E15	1	STAG2	NM_006603	sample	1	6.41908713692946	30.5591286307054	5.08661387416133	142664.28526971	2105.61552050102	1045558.2	939.63
1	E15	2	STAG2	NM_006603	sample	2	4.66103286384977	25.5924882629108	6.72363697093791	150829.755868545	2083.67336155128	931174.5	983.83
1	E15	3	STAG2	NM_006603	sample	3	4.97530864197531	30.7198480531814	7.63175906251386	191995.158594492	2186.15141388695	1077544.7	1004.57
1	E16	1	WRN	NM_000553	sample	1	5.43478260869565	26.8976449275362	5.22516997974545	137624.883152174	2004.90539619905	973469.8	881.62
1	E16	2	WRN	NM_000553	sample	2	4.23715415019763	26.8252964426877	7.12261733808604	176724.145454545	2125.0428775543	975828.6	969.23
1	E16	3	WRN	NM_000553	sample	3	4.06070549630845	22.4265791632486	5.24059939181721	124659.33388023	1907.63851363467	988629.6	847.69
1	E17	1	RF	NA	Neutral	1	4.91756869275604	27.5420482930891	6.24413802955995	162253.198168193	2254.61845099747	1007067.1	976.07
1	E17	2	RF	NA	Neutral	2	4.42606707317073	26.9557926829268	6.64997054322471	180332.75152439	2196.15688393015	961477.8	957.82
1	E17	3	RF	NA	Neutral	3	5.79283216783217	32.1931818181818	7.71457923541737	194840.759615385	2432.64095567421	1136726.5	1111.39
1	E18	1	RF	NA	Neutral	1	4.47891036906854	28.3602811950791	7.57494747877115	187411.323374341	2245.88953641148	1007348.9	1003.2
1	E18	2	RF	NA	Neutral	2	4.52098259979529	29.7768679631525	8.2831559470903	194930.799385875	2385.21356993232	998354.3	1065.25
1	E18	3	RF	NA	Neutral	3	4.91972076788831	28.6780104712042	6.8870255572261	184265.608202443	2437.53725146218	1088967.4	1117.83
1	E19	1	RF	NA	Neutral	1	5.71590909090909	34.3715034965035	6.43077405498116	181064.430944056	2314.25123148897	1076935.4	984.65
1	E19	2	RF	NA	Neutral	2	6.71323529411765	40.7291666666667	6.44615227044438	204717.924019608	2441.2337725378	1204321.5	1087.47
1	E19	3	RF	NA	Neutral	3	4.98887859128823	28.9369786839666	7.41260188612956	171565.402224282	2397.40542711037	1023842.3	1158.28
1	E20	1	RF	NA	Neutral	1	4.66322701688555	26.9699812382739	5.89704578562359	167610.538461538	2072.46900513697	1030293.2	954.57
1	E20	2	RF	NA	Neutral	2	4.32703777335984	26.155069582505	6.79274028234222	167290.026838966	2112.6121773616	947395.1	1031.19
1	E20	3	RF	NA	Neutral	3	4.77908113391984	25.8856304985337	5.30424003138545	138093.84457478	2025.21102564273	914234.9	857.96
1	E21	1	RF	NA	Neutral	1	4.9005376344086	24.6191756272401	6.26777888456921	127859.823476703	1955.41779902147	891091.8	872.75
1	E21	2	RF	NA	Neutral	2	4.62162162162162	27.25	5.90597474863197	157619.613899614	2043.97517459034	913360.2	879.76
1	E21	3	RF	NA	Neutral	3	4.96598030438675	28.2023276633841	6.74203292181901	176907.084153984	2215.83578289331	1026035.8	1043.96
1	E22	1	RF	NA	Neutral	1	4.51930894308943	26.0264227642276	7.13229441479128	150009.375	2142.64656114682	885069.8	943.46
1	E22	2	RF	NA	Neutral	2	5.15583173996176	29.9827915869981	7.77991443208303	189044.831739962	2171.83768196372	1001759.6	1046.14
1	E22	3	RF	NA	Neutral	3	4.93695652173913	30.9108695652174	6.69215215284988	207755.479347826	2228.41627234835	1043817.4	1005.83
1	F03	1	OTNT	NA	Neutral	1	4.91480730223124	27.0192697768763	6.41262188306048	142365.098377282	2070.77818915012	903629.3	885.23
1	F03	2	OTNT	NA	Neutral	2	3.92672413793103	22.6086206896552	5.49556425060001	119223.896551724	1941.4539861273	779028.8	808
1	F03	3	OTNT	NA	Neutral	3	4.48381601362862	25.2666098807496	6.61983763240016	149420.779386712	2121.19922060938	968860.2	937.95
1	F04	1	OTNT	NA	Neutral	1	4.72121710526316	29.4317434210526	7.61487427105006	184747.964638158	2219.26058182572	1024549.1	930.38
1	F04	2	OTNT	NA	Neutral	2	4.34502923976608	27.1044277360067	7.11076889195735	166813.16374269	2062.53297955525	909705.9	870.29
1	F04	3	OTNT	NA	Neutral	3	5.12317167051578	25.9130100076982	5.49821410872128	132379.386451116	2095.89487506069	914496.4	851.66
1	F05	1	OTNT	NA	Neutral	1	5.3135593220339	27.5127118644068	6.52327192704311	137314.276483051	2186.71826758666	926671.9	934.51
1	F05	2	OTNT	NA	Neutral	2	4.79773156899811	29.5349716446125	6.36122231856157	182498.331758034	2251.27012768286	1007675	1027.82
1	F05	3	OTNT	NA	Neutral	3	4.8188202247191	25.4964887640449	6.18529452679691	130178.514747191	2082.54933528866	913287.6	880.91
1	F06	1	OTNT	NA	Neutral	1	4.93242156074014	27.7666934835076	7.04347703557606	168091.380530973	2152.21706259018	964295.6	955.18
1	F06	2	OTNT	NA	Neutral	2	4.6710628394104	26.7323506594259	6.11226059407641	154969.989914663	2076.99641361627	917807.9	875.15
1	F06	3	OTNT	NA	Neutral	3	4.57802013422819	26.8062080536913	6.80801149945093	153964.577181208	2094.8427955986	913927.3	901.1
1	F07	1	OTNT	NA	Neutral	1	4.57685185185185	28.1166666666667	8.13979343146059	171384.04537037	2225.83103335892	964755.9	993.61
1	F07	2	OTNT	NA	Neutral	2	4.03159557661927	25.3507109004739	7.4569723752573	161599.520537125	2151.94486439448	892824.7	975.92
1	F07	3	OTNT	NA	Neutral	3	5.08881839809675	27.776367961935	6.53684228126192	160140.590800952	2186.97009727326	1008783.3	952.41
1	F08	1	OTNT	NA	Neutral	1	4.65095194922937	24.3590208522212	6.36435207912222	120607.360834089	2064.50624607894	904356.7	916.59
1	F08	2	OTNT	NA	Neutral	2	4.27733118971061	23.3818327974277	5.93975822353055	127728.908360129	2010.99936852986	865814.9	837.66
1	F08	3	OTNT	NA	Neutral	3	4.74790619765494	28.0142378559464	6.75699133661839	156771.9639866	2262.29299118431	970310.4	945.13
1	F09	1	PTPRB	NM_002837	sample	1	4.8688906128782	26.044220325834	6.68081942980951	150039.782001552	2089.45096566321	989670.1	938.09
1	F09	2	PTPRB	NM_002837	sample	2	4.5699481865285	24.3471502590674	5.18318917112679	122464.597582038	1898.32723505801	824333.9	792.06
1	F09	3	PTPRB	NM_002837	sample	3	5.24944320712695	29.4105419450631	6.31299899046055	174142.881959911	2275.86674055605	1033476.7	981.26
1	F10	1	WAS	NM_000377	sample	1	4.54662379421222	25.9228295819936	6.19795484658793	158886.552250804	2133.40006931761	1013934.2	973.36
1	F10	2	WAS	NM_000377	sample	2	4.63556338028169	26.7957746478873	6.9382448241583	160193.524647887	2169.82114431041	936143.7	965.29
1	F10	3	WAS	NM_000377	sample	3	4.93642611683849	29.6907216494845	7.51631793201793	187908.425257732	2363.36752317384	1053667.9	1041.05
1	F11	1	ODAM	NM_017855	sample	1	5.39303482587065	29.4378109452736	7.19880253530172	156809.149253731	2218.42741403045	949694.7	1023.55
1	F11	2	ODAM	NM_017855	sample	2	4.5270607826811	24.5578684429642	6.15260847213573	128763.584512906	1862.93310143641	823807.5	807.08
1	F11	3	ODAM	NM_017855	sample	3	4.90534979423868	28.7102880658436	7.43619868743481	171382.946502058	2220.2204576135	962901.7	946.84
1	F12	1	BRIP1	NM_032043	sample	1	5.0814696485623	32.8761980830671	7.16075191019662	218315.024760383	2416.75114350521	1160939.6	1119.55
1	F12	2	BRIP1	NM_032043	sample	2	3.95642857142857	25.7942857142857	7.54689312501432	168738.736428571	2146.88355411024	902215.8	991.04
1	F12	3	BRIP1	NM_032043	sample	3	5.17081850533808	29.0053380782918	7.38857670606558	165120.040925267	2274.02609279363	1015309.8	1017.34
1	F13	1	ATRX	NM_138270	sample	1	4.93986254295533	26.6726804123711	7.00735405572331	147947.403780069	2082.03306035432	909273.2	913.26
1	F13	2	ATRX	NM_138270	sample	2	4.21706161137441	29.2862559241706	7.77213202311595	204134.888151659	2356.43981170713	987065.5	1103.46
1	F13	3	ATRX	NM_138270	sample	3	5.93958521190261	31.1451758340848	6.9311378319006	169698.237150586	2343.71514633608	1079054.8	1061.18
1	F14	1	PLXNB2	NM_012401	sample	1	4.81275303643725	26.1052631578947	5.65976569173305	151157.835020243	2137.50376616641	1020595.2	936.52
1	F14	2	PLXNB2	NM_012401	sample	2	4.2984934086629	27.7156308851224	7.68657985770774	188301.629001883	2174.05434525303	980270.1	1000.25
1	F14	3	PLXNB2	NM_012401	sample	3	4.88027477919529	27.9156035328754	6.45285383934982	158914.414131501	2086.99405108435	1010610.1	962.02
1	F15	1	ZMYM2	NM_197968	sample	1	4.17873510540788	26.9954170485793	7.12399939572626	166841.565536205	2065.16813780529	884705	930.36
1	F15	2	ZMYM2	NM_197968	sample	2	4.83827493261456	27.6145552560647	6.97177662354839	159543.004492363	2277.15259656217	962618.4	992.03
1	F15	3	ZMYM2	NM_197968	sample	3	5.29468599033816	27.2763285024155	5.25307108426818	134503.91884058	2039.81535929503	946678.6	873.96
1	F16	1	MBD1	NM_015845	sample	1	3.91592920353982	22.2920353982301	6.70838288722179	126978.337168142	1993.46198612081	822027.2	903.18
1	F16	2	MBD1	NM_015845	sample	2	2.73425925925926	19.7953703703704	6.60845491145569	136364.72962963	1616.20229208445	803288.7	776.45
1	F16	3	MBD1	NM_015845	sample	3	4.62546816479401	30.0196629213483	7.36831817762389	196851.15917603	2312.06408300301	1081107.4	1070.37
1	F17	1	OTNT	NA	Neutral	1	4.80349013657056	27.6532625189681	6.89492815413963	170447.838391502	2183.84348865617	1097848.2	979.75
1	F17	2	OTNT	NA	Neutral	2	4.35934144595562	27.8926270579814	6.64372119495207	189652.755189692	2259.63665639188	1018822.2	1016.53
1	F17	3	OTNT	NA	Neutral	3	4.84375	27.1988031914894	5.56598918259869	150863.224734043	2045.01213791594	956858.6	884.67
1	F18	1	OTNT	NA	Neutral	1	3.63235294117647	20.2205882352941	4.84952412596105	102196.425551471	1649.74207012006	674763.8	700.64
1	F18	2	OTNT	NA	Neutral	2	4.83883346124328	27.2240982348427	6.47980289413987	159221.932463546	2019.64401713018	902367.8	892.85
1	F18	3	OTNT	NA	Neutral	3	5.34762275915822	32.2057677318784	7.42501404604677	189152.335931411	2315.96416014947	1058770.2	1069.15
1	F19	1	OTNT	NA	Neutral	1	4.30541871921182	23.8382594417077	6.12727518214224	133177.270935961	2114.41295038109	884298.7	934.5
1	F19	2	OTNT	NA	Neutral	2	4.18390804597701	23.9787798408488	6.7250668612257	142575.755083996	2039.41471183871	879611.4	906.22
1	F19	3	OTNT	NA	Neutral	3	4.62848050914877	25.0994431185362	5.96360037946561	135285.267303103	2129.94790451137	882617.7	876.05
1	F20	1	OTNT	NA	Neutral	1	4.41559485530547	25.7709003215434	6.18497266601208	148731.439710611	2045.94571919635	909671.8	900.96
1	F20	2	OTNT	NA	Neutral	2	4.50089445438283	30.3631484794276	8.66470223138724	215000.970483005	2321.07228566765	1067460	1052.49
1	F20	3	OTNT	NA	Neutral	3	4.59019426456984	24.3968547641073	5.75635763843282	136089.237742831	1991.19566654274	932818.4	929.71
1	F21	1	OTNT	NA	Neutral	1	4.57083678541839	27.0820215410108	6.67744979319222	164498.258492129	2143.42067403262	948767	990.67
1	F21	2	OTNT	NA	Neutral	2	4.59353574926543	29.9118511263467	8.02216358823121	212413.306562194	2275.13353115158	1006410	1006.45
1	F21	3	OTNT	NA	Neutral	3	5.22300263388938	27.2423178226514	5.97534299557857	132636.691834943	2023.96752746711	907810.2	823.82
1	F22	1	OTNT	NA	Neutral	1	4.95411985018727	27.815543071161	7.2085866192074	173296.625468165	2148.36564981445	997357.2	987.28
1	F22	2	OTNT	NA	Neutral	2	4.25919282511211	23.2968609865471	5.61309052396147	124125.765022422	1964.24980104396	806520.6	847.44
1	F22	3	OTNT	NA	Neutral	3	4.47493403693931	23.1336851363237	5.14619772939914	112218.36587511	1899.66070875683	841002.9	778.92
1	G03	1	RF	NA	Neutral	1	4.74543707973103	28.0614793467819	6.48285091582199	162643.761767531	2134.91121760453	949804	931.84
1	G03	2	RF	NA	Neutral	2	3.67667844522968	19.9902826855124	5.99860610100254	101647.98409894	1859.97236110086	755071.6	790.15
1	G03	3	RF	NA	Neutral	3	4.89808917197452	28.2729754322111	6.05891577416433	162890.335759782	2001.57012822035	923957.2	837.72
1	G04	1	RF	NA	Neutral	1	4.2442322991249	22.8886237072395	6.87692195952174	128237.466984885	1945.59446687239	870932.5	879.44
1	G04	2	RF	NA	Neutral	2	4.54946996466431	28.8551236749117	7.06778430253181	179703.51590106	2175.52926707349	948185.7	969.66
1	G04	3	RF	NA	Neutral	3	4.66360856269113	26.0818042813456	6.93793029319589	153721.629204893	2023.60396098958	905892.7	901.55
1	G05	1	RF	NA	Neutral	1	4.8912839737582	26.5285848172446	7.09023073548994	148391.330834114	2164.8790236703	936848.2	998.55
1	G05	2	RF	NA	Neutral	2	4.43549783549784	27.6571428571429	7.31558810453047	185107.490909091	2295.0087359526	991344.1	1050.51
1	G05	3	RF	NA	Neutral	3	4.58705357142857	24.438244047619	6.54864815079349	136615.349702381	2058.64299524668	923547	903.8
1	G06	1	RF	NA	Neutral	1	3.80681818181818	24.6949300699301	7.15653470440431	180104.839160839	2253.16052846982	1075496.5	1084.33
1	G06	2	RF	NA	Neutral	2	4.23270440251572	25.2979559748428	6.91307150020123	158599.447327044	2220.01998955625	972932.5	974.68
1	G06	3	RF	NA	Neutral	3	4.71101321585903	27.9674008810573	8.53629255038202	187474.440528634	2432.32188093211	1062360.4	1086.25
1	G07	1	RF	NA	Neutral	1	4.91012396694215	29.6074380165289	6.80159357324241	174532.323347107	2306.74184451478	999852.1	1086.93
1	G07	2	RF	NA	Neutral	2	4.64991896272285	26.0413290113452	7.05275881452664	151240.48541329	2066.51426574501	926090.8	987.22
1	G07	3	RF	NA	Neutral	3	5.2256880733945	48.0348623853211	18.7867066711601	433509.79266055	3296.12261434091	1774044.8	1863.4
1	G08	1	RF	NA	Neutral	1	4.9972602739726	29.9780821917808	7.08000707649958	176962.690410959	2257.93315019356	1028295.6	994.45
1	G08	2	RF	NA	Neutral	2	4.17495711835334	27.7281303602058	8.82905317104443	195422.302744425	2201.41012861423	962295.1	1011.26
1	G08	3	RF	NA	Neutral	3	4.37442572741194	25.8905053598775	7.2919181823117	159499.650842266	2256.49305601187	945272.4	1010.93
1	G09	1	BRCA1	NM_007298	sample	1	4.23557237464522	21.8524124881741	4.64704697211083	98407.8174077578	1863.11554204429	909090.4	786
1	G09	2	BRCA1	NM_007298	sample	2	4.46899563318777	23.353711790393	5.55616887138809	115235.868995633	1969.17076523824	895223.8	878.02
1	G09	3	BRCA1	NM_007298	sample	3	5.44229149115417	28.3235046335299	5.40879903902079	142983.219882056	2107.79362247596	1066772	920.49
1	G10	1	ASXL1	NM_015338	sample	1	4.69127516778523	24.2256711409396	5.8774868392612	125232.560402685	2014.83702909481	892944.5	889.57
1	G10	2	ASXL1	NM_015338	sample	2	4.51086012163336	29.2875760208514	7.00680798857725	189371.086012163	2259.07094936358	983143.4	1011.59
1	G10	3	ASXL1	NM_015338	sample	3	4.40800681431005	28.4914821124361	7.17133788325117	198243.269165247	2336.91066763959	1088615.6	1056.07
1	G11	1	ASXL2	NM_018263	sample	1	4.44052502050861	26.7908121410993	7.06119926860492	170245.602132896	2110.21947795035	987956.7	996.07
1	G11	2	ASXL2	NM_018263	sample	2	4.46666666666667	24.2116666666667	6.21174164917074	138288.4425	2045.04243911091	854464.5	945.06
1	G11	3	ASXL2	NM_018263	sample	3	4.85691056910569	25.5292682926829	5.82021416065825	134802.218699187	2089.28085109841	917608.1	936.22
1	G12	1	TP53BP1	NM_005657	sample	1	4.8184165232358	27.8838209982788	7.21809899220663	167841.042168675	2262.89257818413	943843	944.54
1	G12	2	TP53BP1	NM_005657	sample	2	4.34253246753247	26.0519480519481	6.36134274444099	156684.810876623	2084.73957029171	837520.8	939.85
1	G12	3	TP53BP1	NM_005657	sample	3	4.38224956063269	25.5254833040422	6.98083705174711	153934.179261863	2194.42105774367	912445.7	981.74
1	G13	1	FAT1	NM_005245	sample	1	5.57142857142857	30.5120593692022	7.01954197416891	171712.359925789	2281.21300211041	1013565	1067.28
1	G13	2	FAT1	NM_005245	sample	2	3.73736536868268	21.5691797845899	6.24401454715415	128640.270091135	1959.99884601719	872313.2	884.49
1	G13	3	FAT1	NM_005245	sample	3	5.02995594713656	31.4625550660793	7.75134065621214	205624.61938326	2373.01403048192	1109863.6	1091.21
1	G14	1	BAP1	NM_004656	sample	1	4.49682034976153	27.6732909379968	7.19415120072586	186602.674880763	2262.11725922216	1107968.6	1112.4
1	G14	2	BAP1	NM_004656	sample	2	4.68444444444444	27.024	7.20015801362371	158110.161777778	2258.43809807687	961157	1075.37
1	G14	3	BAP1	NM_004656	sample	3	4.81876503608661	27.4466720128308	6.78069120020097	171253.226944667	2271.25362247539	1021710.3	1076.76
1	G15	1	ZNF516	NM_014643	sample	1	4.51727357609711	26.68720821662	6.98730131431102	173381.905695612	2157.10692686162	1037529.6	962.8
1	G15	2	ZNF516	NM_014643	sample	2	4.35276967930029	28.022351797862	6.74604108186519	167121.87755102	2184.90531360811	886238.3	960.53
1	G15	3	ZNF516	NM_014643	sample	3	5.04571428571429	28.1387755102041	6.35556320248254	154201.017959184	2097.78041203501	954090.3	950.58
1	G16	1	GRIN2A	NM_000833	sample	1	5.27959927140255	29.7167577413479	5.91829927365394	170895.981785064	2057.14931223661	1016316.4	958.67
1	G16	2	GRIN2A	NM_000833	sample	2	4.18931657501964	26.0542026708562	7.01839493014743	173407.734485467	2156.48131948053	909468.8	1018.46
1	G16	3	GRIN2A	NM_000833	sample	3	5.3475935828877	30.5926916221034	7.20437976385304	171764.336898396	2334.75430941507	1039482.7	1005.07
1	G17	1	RF	NA	Neutral	1	5.36356003358522	28.0050377833753	6.43943307310922	159273.769101595	2259.03118268732	1029408.6	990.35
1	G17	2	RF	NA	Neutral	2	5.62875939849624	31.1475563909774	6.5237813958216	171359.380639098	2177.06456464732	995873.8	985.74
1	G17	3	RF	NA	Neutral	3	5.40269749518304	29.9277456647399	6.93136807492246	176345.949903661	2293.64651391929	1099512.9	1062.95
1	G18	1	RF	NA	Neutral	1	6.0791788856305	62.466275659824	23.8548784486161	608749.66568915	3722.99248325626	2232657.6	2297.98
1	G18	2	RF	NA	Neutral	2	4.07673469387755	24.6595918367347	7.20231349439457	153057.804897959	2009.26071842129	860446.4	867.05
1	G18	3	RF	NA	Neutral	3	4.81658291457286	27.9514237855946	6.62439594556469	164936.534338358	2310.81119944189	994526	1005.27
1	G19	1	RF	NA	Neutral	1	5.04786771105309	25.0121845082681	5.78067675391476	131772.576153177	2059.31611165131	942286.3	939.85
1	G19	2	RF	NA	Neutral	2	4.75133689839572	24.3591800356506	6.49356861455772	131269.540998217	2000.78256721378	920521.5	890.64
1	G19	3	RF	NA	Neutral	3	4.29019292604502	21.0032154340836	5.47846548845745	102756.739549839	1909.73653743849	849363.6	785.77
1	G20	1	RF	NA	Neutral	1	4.55854293148309	24.9731136166522	5.30112765167912	130401.950563747	1985.41990650449	866962.9	846.2
1	G20	2	RF	NA	Neutral	2	4.69368600682594	24.9453924914676	6.28826077106334	129313.715870307	1999.67027411822	861777.5	864.99
1	G20	3	RF	NA	Neutral	3	4.65162454873646	26.0848375451264	6.19303440468303	152882.334837545	2130.9862390726	964509	937.28
1	G21	1	RF	NA	Neutral	1	4.39321723189734	23.6956920256645	5.76862202293126	122039.449129239	1979.23112998142	848028.8	843.63
1	G21	2	RF	NA	Neutral	2	4.51724137931035	27.3258620689655	7.56921249130253	174559.836206897	2126.45956523265	933942.2	929.1
1	G21	3	RF	NA	Neutral	3	4.84274952919021	27.3107344632768	6.80267543225628	142631.472693032	2191.47440613872	920331.2	907.54
1	G22	1	RF	NA	Neutral	1	4.81899109792285	27.213649851632	6.69034403323204	159483.630069238	2205.16177161149	972798.3	999.66
1	G22	2	RF	NA	Neutral	2	4.04710424710425	23.2563706563707	6.35164865073491	139596.202316602	1979.88412865211	833880	857.91
1	G22	3	RF	NA	Neutral	3	4.78468085106383	25.6748936170213	5.99895182775394	130033.885957447	2134.63482084749	891055.2	908.95
1	H03	1	CHEK1	NA	Positive	1	6.18395573997234	73.4356846473029	31.8318818329616	778450.077455048	4239.40813203278	2764511.3	2761.76
1	H03	2	CHEK1	NA	Positive	2	5.16306954436451	57.9076738609113	27.5272486526217	595462.997601918	3692.79542687775	2252223.3	2254.75
1	H03	3	CHEK1	NA	Positive	3	7.02171428571429	72.696	25.5789177383691	708316.810285714	3987.30758426539	2605634.6	2546.42
1	H04	1	CHEK1	NA	Positive	1	6.23614775725594	86.6912928759894	41.2791551904365	934184.191292876	4391.48955754216	3128825.2	2951.37
1	H04	2	CHEK1	NA	Positive	2	5.12086776859504	66.8378099173554	34.163409614125	720308.594008264	4108.86998898794	2469719	2691.7
1	H04	3	CHEK1	NA	Positive	3	6.16740576496674	65.4878048780488	25.1993085317752	638583.167405765	3794.80850479011	2422919.9	2300.88
1	H05	1	CHEK1	NA	Positive	1	5.36395759717314	80.1696113074205	39.8611755013867	894631.816254417	4442.26291736722	2984649.1	3068.78
1	H05	2	CHEK1	NA	Positive	2	5.07476635514019	63.981308411215	30.1571521874786	681423.403738318	3981.88643380618	2453106.2	2526.39
1	H05	3	CHEK1	NA	Positive	3	5.84624553039333	63.4493444576877	24.7263067062577	638773.814064362	3868.55768687104	2344449.6	2333.1
1	H06	1	CHEK1	NA	Positive	1	5.55530973451327	81.8351769911504	40.6691309810542	929854.210176991	5001.58684201907	3271087.4	3329.14
1	H06	2	CHEK1	NA	Positive	2	5.20074696545285	61.9663865546218	30.1461726874428	656147.855275444	3909.9984274547	2541750.5	2467.98
1	H06	3	CHEK1	NA	Positive	3	5.55765407554672	61.8210735586481	27.2427414943047	639331.914512923	4116.83945907793	2599586.2	2535.61
1	H07	1	CHEK1	NA	Positive	1	6.18689581095596	69.8668098818475	28.4112767915034	700601.827067669	3780.84593081646	2562751.2	2432.15
1	H07	2	CHEK1	NA	Positive	2	5.91179385530228	86.5123885034688	37.0077323923798	953774.153617443	4580.90629814882	3104560.7	3104.63
1	H07	3	CHEK1	NA	Positive	3	5.7035864978903	76.8850210970464	33.1533755110779	846445.424050633	4255.11581589611	2994532.6	2727
1	H08	1	CHEK1	NA	Positive	1	6.37096774193548	79.6359447004608	31.5555774887703	842719.513824885	4603.47059618807	2888845.4	2997.54
1	H08	2	CHEK1	NA	Positive	2	5.22436459246275	57.3453111305872	20.5731302912095	562555.12971078	3698.41624370135	2060252.4	2321.62
1	H08	3	CHEK1	NA	Positive	3	5.99472016895459	62.325237592397	25.3631943909385	604316.963041183	3628.39533045249	2300753.4	2226.34
1	H09	1	NOTCH2	NM_024408	sample	1	5.02749410840534	28.0549882168107	7.70083431808655	164049.992930086	2315.76568298486	1001278.7	1085.33
1	H09	2	NOTCH2	NM_024408	sample	2	4.36688851913478	24.9226289517471	6.0364862378713	141531.671381032	2113.60455730209	900969.6	882.1
1	H09	3	NOTCH2	NM_024408	sample	3	4.99750208159867	26.4046627810158	5.79118624283582	134444.207327227	2198.99964291144	955131.8	973.89
1	H10	1	FANCM	NM_020937	sample	1	4.58377896613191	27.078431372549	6.2378387965912	156421.811051693	2100.06801975864	969773.6	921.04
1	H10	2	FANCM	NM_020937	sample	2	4.59129612109745	29.7388836329234	7.86045624714984	192672.261116367	2293.8463933243	1022377	998.81
1	H10	3	FANCM	NM_020937	sample	3	4.2105742935278	26.4284412032817	6.70719720309076	159945.114858706	2151.47254616956	953951.6	921.93
1	H11	1	RASA1	NM_022650	sample	1	4.9639126305793	27.6894586894587	7.10405549949171	156054.800569801	2228.07403163433	967681	964.44
1	H11	2	RASA1	NM_022650	sample	2	4.25545454545455	23.0472727272727	5.63225196506153	126153.169090909	1940.66456003293	844632.9	863.96
1	H11	3	RASA1	NM_022650	sample	3	4.79559471365639	27.0740088105727	8.14780185390348	156069.081938326	2120.43609896818	948008.1	957.17
1	H12	1	KDM5C	NM_004187	sample	1	4.61634103019538	27.6092362344583	7.01231440338381	167921.469804618	2211.89763066504	993734.6	978.3
1	H12	2	KDM5C	NM_004187	sample	2	4.33777354900095	31.2216936251189	9.58678927678626	239091.570884872	2525.88674860688	1144555.3	1222.1
1	H12	3	KDM5C	NM_004187	sample	3	4.57696127110228	24.1817279046673	6.43537052621716	123675.057596822	2064.28925609538	904010.6	881
1	H13	1	FAS	NA	sample	1	4.62239089184061	32.0550284629981	9.27752624922333	233547.465844402	2515.50929236057	1110521	1193.86
1	H13	2	FAS	NA	sample	2	4.42524916943522	25.71926910299	7.90652311287005	155932.263289037	2181.34145383341	963644.7	992.21
1	H13	3	FAS	NA	sample	3	4.80943396226415	28.0688679245283	6.62653441377852	170980.295283019	2213.97471212233	1039769.9	1008.85
1	H14	1	PTPRC	NR_052021	sample	1	5.17578125	29.5224609375	6.60576237379773	184516.275390625	2327.48630939961	1142866.9	1071.53
1	H14	2	PTPRC	NR_052021	sample	2	4.47330677290837	27.1657370517928	6.3688436896027	171010.666932271	2154.24670204268	993698.7	952.49
1	H14	3	PTPRC	NR_052021	sample	3	4.57692307692308	25.993006993007	6.4937778391991	150437.259615385	2179.46181088054	961341.2	963.41
1	H15	1	PTPRU	NM_133178	sample	1	5.67324955116697	29.2639138240575	6.55454699968672	162395.4497307	2118.17460396153	1054049.8	993.85
1	H15	2	PTPRU	NM_133178	sample	2	5.00390243902439	29.84	7.20353386030334	175292.563902439	2214.23349044029	1014888	995.58
1	H15	3	PTPRU	NM_133178	sample	3	5.42264477095938	28.4174589455488	6.02624675798693	155111.8366465	1987.50356832836	996322.1	891.47
1	H16	1	FUBP1	NM_003902	sample	1	4.8628359592215	29.501390176089	7.4271065562324	181338.147358665	2238.34742062496	1015905.6	1053.03
1	H16	2	FUBP1	NM_003902	sample	2	4.48030739673391	25.9538904899135	6.67493679367578	149279.531219981	2053.94163597622	887557.1	898.73
1	H16	3	FUBP1	NM_003902	sample	3	4.75996204933586	30.1537001897533	7.22404392478928	189596.222960152	2003.77231164864	1006250.2	866.95
1	H17	1	CHEK1	NA	Positive	1	6.10281385281385	72.4599567099567	30.4652561163896	749077.305194805	4201.6203020079	2629922.6	2690.17
1	H17	2	CHEK1	NA	Positive	2	5.21884498480243	72.5369807497467	33.2008396289746	792963.196555218	4087.11892846332	2633207.1	2659.08
1	H17	3	CHEK1	NA	Positive	3	6.61322645290581	75.0270541082164	29.3162138280944	755323.656312625	4172.45118074706	2726402.7	2701.43
1	H18	1	CHEK1	NA	Positive	1	6.45285359801489	82.9429280397022	36.207820216939	898172.605459057	4559.31960729068	3145651.4	3146.21
1	H18	2	CHEK1	NA	Positive	2	5.72998932764141	73.8601921024546	34.4504707542393	791210.457844184	4061.17545104465	2682570.6	2656.76
1	H18	3	CHEK1	NA	Positive	3	7.02284263959391	78.501269035533	31.7739385265815	782601.694162437	4164.39527994767	2802162	2674.32
1	H19	1	CHEK1	NA	Positive	1	5.86450167973124	71.0974244120941	32.9169777761584	739004.815229563	4146.12753972435	2661480	2568.14
1	H19	2	CHEK1	NA	Positive	2	5.60205128205128	86.5394871794872	42.3864714732623	992674.85025641	4669.87989773429	3238610.2	3182.45
1	H19	3	CHEK1	NA	Positive	3	5.86990077177508	67.5964718853363	28.3565230721691	696373.604189636	3954.83448129164	2567944.2	2480.33
1	H20	1	CHEK1	NA	Positive	1	6.94782608695652	93.6496894409938	45.5189291021887	1022679.06459627	4845.34384660218	3441224.7	3345.46
1	H20	2	CHEK1	NA	Positive	2	6.31970260223048	82.6480793060719	34.9629861891043	876376.831474597	4327.75822847801	3019770.3	2863.68
1	H20	3	CHEK1	NA	Positive	3	6.13856812933025	69.9480369515012	25.5963751943686	711419.812933025	3892.84767219708	2657411.9	2453.11
1	H21	1	CHEK1	NA	Positive	1	5.99662542182227	63.2688413948257	28.0935576456527	632334.015748032	3809.02466058707	2323150.6	2427.05
1	H21	2	CHEK1	NA	Positive	2	5.62910128388017	64.7731811697575	27.0932506632881	649456.997146933	3974.81338131697	2291156.7	2430.1
1	H21	3	CHEK1	NA	Positive	3	6.14810426540284	72.489336492891	29.1890270231374	758309.854265403	3971.26165506574	2791071.8	2510.45
1	H22	1	CHEK1	NA	Positive	1	6.17792207792208	79.6272727272727	32.9441159302364	849733.654545455	4164.64979762628	2906186.1	2818.58
1	H22	2	CHEK1	NA	Positive	2	5.73432155074116	68.3192702394527	28.6003921528995	709577.036488027	3835.96281807496	2474476.1	2382.36
1	H22	3	CHEK1	NA	Positive	3	5.55792682926829	53.1808943089431	18.9113992636279	500185.760162602	3310.02218522243	1878958.9	1947
1	I03	1	RPA32	NA	Positive	1	8.25793650793651	91.5462962962963	26.767475813033	888469.456349206	3980.89977394226	3078276.4	2611.55
1	I03	2	RPA32	NA	Positive	2	7.83031674208145	89.0972850678733	29.9966905605181	845914.117647059	3861.60636159777	2838376	2522.44
1	I03	3	RPA32	NA	Positive	3	7.89846153846154	72.1589743589744	21.4419016914192	637722.176410256	3315.28575168768	2467197.2	1962.45
1	I04	1	RPA32	NA	Positive	1	8.10284664830119	75.7685950413223	19.2785745025991	636180.266299357	3253.05609173119	2358913.3	1907.41
1	I04	2	RPA32	NA	Positive	2	6.78	67.691	23.4251438129406	608734.053	3319.35955432273	2273850.2	2021.91
1	I04	3	RPA32	NA	Positive	3	9.37950664136622	88.3282732447818	20.411109172227	732877.311195446	3663.49264355821	2620775.9	2200.25
1	I05	1	RPA32	NA	Positive	1	8.18547008547008	79.665811965812	23.6656602383374	716989.248717949	3722.50400081422	2600397.3	2342.54
1	I05	2	RPA32	NA	Positive	2	8.48744769874477	89.7677824267782	28.3782119172776	839164.918410042	3858.74705778534	2984726.5	2548.49
1	I05	3	RPA32	NA	Positive	3	8.74952015355086	86.2120921305182	22.3649126691534	753498.821497121	3842.52680956052	2673308.2	2377.55
1	I06	1	RPA32	NA	Positive	1	9.85947046843177	97.173116089613	23.0005371421825	844943.694501018	3950.13384481347	3031073.6	2481.39
1	I06	2	RPA32	NA	Positive	2	8.80428954423592	82.7408400357462	20.3824440195521	721062.245755139	3640.24026022866	2680098	2234.04
1	I06	3	RPA32	NA	Positive	3	8.03168316831683	89.819801980198	25.4562775717386	832812.504950495	3902.65182138418	2986249.5	2490.87
1	I07	1	RPA32	NA	Positive	1	8.48864864864865	78.2075675675676	20.7073577897642	643969.351351351	3373.62258899988	2475994.2	2052.12
1	I07	2	RPA32	NA	Positive	2	9.0641925777332	102.566700100301	29.1924887130523	995832.657973922	4055.69558135093	3556564	2654.93
1	I07	3	RPA32	NA	Positive	3	8.83031458531935	83.0095328884652	23.9251966273678	739104.572926597	3631.30730572296	2929124.9	2246.19
1	I08	1	RPA32	NA	Positive	1	7.79856115107914	82.7796762589928	28.6553235725222	787981.646582734	3804.77812370936	2959422.8	2427.89
1	I08	2	RPA32	NA	Positive	2	8.42701525054466	81.599128540305	25.3330164879556	747422.928104575	3438.90830703069	2848849.5	2192.07
1	I08	3	RPA32	NA	Positive	3	9.14143426294821	102.470119521912	27.2912320056915	978060.168326693	3963.09795587228	3362033.5	2671.92
1	I09	1	ARHGAP35	NM_004491	sample	1	5.01146384479718	25.6349206349206	6.580870530877	137239.742504409	2147.19846390358	937435.2	958.81
1	I09	2	ARHGAP35	NM_004491	sample	2	4.8037558685446	28.0441314553991	7.06873760871061	166639.851643192	2224.04433537246	943123.4	980.03
1	I09	3	ARHGAP35	NM_004491	sample	3	5.17917034421889	28.1253309796999	5.89345959898961	160711.670785525	2158.20679994371	998940.6	914.34
1	I10	1	AHNAK	NM_024060	sample	1	4.40507614213198	26.1807106598985	7.15906551701162	157234.449746193	2111.01473995544	891636.9	1016.8
1	I10	2	AHNAK	NM_024060	sample	2	4.34381139489194	25.8388998035363	7.08399710608757	142639.901768173	1952.41285816956	871121	869.98
1	I10	3	AHNAK	NM_024060	sample	3	4.28264925373134	28.277052238806	6.39732097744671	177886.882462687	2130.80579933839	949439.3	987.16
1	I11	1	SH2B3	NM_005475	sample	1	4.46877470355731	24.4213438735178	5.90781251422835	144901.622924901	1969.38513376978	972835.3	874.11
1	I11	2	SH2B3	NM_005475	sample	2	4.7242206235012	26.7921662669864	7.48370591860792	162655.26618705	2137.21762135483	959060.3	959.02
1	I11	3	SH2B3	NM_005475	sample	3	4.47246127366609	26.4612736660929	6.61365255884836	154167.156626506	2228.1749117636	921860.5	1006.98
1	I12	1	MSH2	NM_000251	sample	1	5.73292999135696	31.4693171996543	6.38334517111273	166637.296456353	2372.38884296551	1027753.2	1083.68
1	I12	2	MSH2	NM_000251	sample	2	5.07760711398545	29.7081649151172	6.48960870110063	173643.088116411	2214.66362295901	969467.7	1001.53
1	I12	3	MSH2	NM_000251	sample	3	5.11290322580645	30.7782258064516	6.57301349518678	175248.777419355	2302.35644735824	960087.8	984.84
1	I13	1	NOTCH1	NM_017617	sample	1	4.69906223358909	25.3341858482523	6.17262002267234	144464.978687127	2126.39900828494	975099.1	937.16
1	I13	2	NOTCH1	NM_017617	sample	2	4.67428003972195	28.6981132075472	7.51657868908024	174685.593843098	2162.8999734532	961933.3	1002.51
1	I13	3	NOTCH1	NM_017617	sample	3	5.26770538243626	30.0757790368272	6.79736246582493	183069.567988669	2261.97281809173	1067476.4	1026.32
1	I14	1	RAD51	NM_133487	sample	1	6.66450777202073	40.1852331606218	6.76738689686408	196983.462435233	2418.15738077831	1174460.2	1052.29
1	I14	2	RAD51	NM_133487	sample	2	5.9950884086444	38.139489194499	7.07267913298514	183842.78978389	2275.41422989389	923600.8	908.34
1	I14	3	RAD51	NM_133487	sample	3	6.82608695652174	43.06038647343	7.60495560910022	229170.119565217	2505.75928715135	1177836.2	1121.49
1	I15	1	ZFHX4	NM_024721	sample	1	4.67260787992495	25.3020637898687	6.92917517656036	130728.557223265	2148.59669666317	891376.6	935.04
1	I15	2	ZFHX4	NM_024721	sample	2	4.43830570902394	26.9208103130755	7.57387370235327	169960.992633517	2092.05945293366	897267	940.47
1	I15	3	ZFHX4	NM_024721	sample	3	5.13771377137714	29.4743474347435	7.33671709687756	181860.412241224	2285.62927148714	1076141.6	1054.27
1	I16	1	KMT2C	NM_170606	sample	1	4.41761115954664	25.5030514385353	6.33792718798691	136186.252833479	2126.19972439169	815657.5	930.1
1	I16	2	KMT2C	NM_170606	sample	2	3.746233148295	23.2529738302934	6.13276860618515	144576.796193497	1932.27716881196	822369.1	860.08
1	I16	3	KMT2C	NM_170606	sample	3	4.909426987061	28.0378927911275	7.37709158579451	163116.502772643	2223.1698613893	977294.3	1018.39
1	I17	1	RPA32	NA	Positive	1	8.28279069767442	83.2651162790698	24.9529922755483	764867.970232558	3588.84931040245	2792775	2249.31
1	I17	2	RPA32	NA	Positive	2	9.20913705583756	99.2456852791878	33.0750861210389	975436.130964467	4064.98497990817	3576848.4	2669.51
1	I17	3	RPA32	NA	Positive	3	8.84826883910387	87.2739307535642	26.3399238163794	766727.879837067	3711.35582651877	2767697.2	2338.91
1	I18	1	RPA32	NA	Positive	1	8.63441955193483	83.0112016293279	26.7398526433799	748452.248472505	3816.96280734939	2819305	2435.55
1	I18	2	RPA32	NA	Positive	2	7.7162447257384	77.5443037974684	20.6665571259273	699092.837552743	3572.14566513152	2540089.5	2076.85
1	I18	3	RPA32	NA	Positive	3	8.45708775313404	89.9652844744455	27.6915902475464	833158.788813886	3768.31387683691	2989883.4	2370.7
1	I19	1	RPA32	NA	Positive	1	7.5530612244898	77.6112244897959	23.5470576818554	718002.151020408	3510.40990295079	2705968.4	2199.11
1	I19	2	RPA32	NA	Positive	2	7.63255360623782	79.0584795321637	24.3970972664961	728263.020467836	3511.13885345536	2751538.1	2185.35
1	I19	3	RPA32	NA	Positive	3	8.32432432432432	72.4411196911197	18.9068292453173	600353.431467181	3391.65870763719	2260919	1918.99
1	I20	1	RPA32	NA	Positive	1	7.89167616875713	73.2405929304447	19.3983741314122	617664.783352338	3210.80927288195	2275602.2	1951.58
1	I20	2	RPA32	NA	Positive	2	8.11758584807492	83.3413111342352	24.2562276843541	763873.911550468	3591.14289183125	2726342.3	2250.66
1	I20	3	RPA32	NA	Positive	3	8.89466840052016	93.8465539661899	23.6769355314148	835961.146944083	4008.88041406888	2916379.2	2495.1
1	I21	1	RPA32	NA	Positive	1	8.64070612668744	79.951194184839	22.4877653855932	674256.30529595	3651.42498888975	2470309.3	2276.79
1	I21	2	RPA32	NA	Positive	2	8.56561922365989	89.1663585951941	26.2328824606055	804925.564695009	3650.2857059297	2833533	2281.91
1	I21	3	RPA32	NA	Positive	3	9.39819458375125	93.6890672016048	21.0613539228968	829545.679037111	3817.81444298587	2974168.3	2359.62
1	I22	1	RPA32	NA	Positive	1	8.04451682953312	71.700325732899	20.2862467441516	625527.968512486	3390.94760055961	2362866.8	2099.84
1	I22	2	RPA32	NA	Positive	2	8.29745042492918	72.5363550519358	20.0992780876366	614226.86496695	3319.39633427658	2321189.6	2009.76
1	I22	3	RPA32	NA	Positive	3	7.32090284592738	66.1521099116781	19.1260314490147	579107.444553484	3315.18093533236	2284119.9	1943.94
1	J03	1	ATR	NA	Positive	1	3.31822070145423	22.562874251497	6.62821683365053	151748.312232678	1984.40732543022	780688.5	905.43
1	J03	2	ATR	NA	Positive	2	3.54419677171407	21.5011529592621	6.01727860287654	134123.891621829	1791.24883595689	749913.1	809.96
1	J03	3	ATR	NA	Positive	3	4.04081632653061	25.1343537414966	7.21410473466502	156099.488095238	2049.61613920079	853337.2	872.37
1	J04	1	ATR	NA	Positive	1	3.86113328012769	22.7118914604948	7.08239461753177	135226.720670391	2048.98553041938	811658.8	845.77
1	J04	2	ATR	NA	Positive	2	3.55924978687127	23.2907075873828	6.14693520638753	151164.515771526	1899.47843573974	786491	825.86
1	J04	3	ATR	NA	Positive	3	3.79545454545455	23.6708754208754	5.84414924027081	155232.598484848	1945.70944228271	855101.3	810.34
1	J05	1	ATR	NA	Positive	1	5.12224669603524	66.8050660792952	31.4788953807101	745401.3469163	3644.40798380831	2699882.2	2275.9
1	J05	2	ATR	NA	Positive	2	3.41199376947041	21.9922118380062	7.45236290401937	140979.711838006	1929.63271345142	812011.1	887.94
1	J05	3	ATR	NA	Positive	3	4.14274509803922	24.0956862745098	6.55756553415003	128222.749803922	2026.9489564998	821679.5	844.64
1	J06	1	ATR	NA	Positive	1	3.72711571675302	22.713298791019	6.48013122274015	135281.955958549	2005.04139248471	835200.9	845.82
1	J06	2	ATR	NA	Positive	2	3.59917355371901	20.0090909090909	5.14507975079164	108581.948760331	1699.70398514459	730509.8	738.44
1	J06	3	ATR	NA	Positive	3	3.67488789237668	23.1928251121076	7.01281386290088	150134.568011958	2019.83239658424	898300.1	875.49
1	J07	1	ATR	NA	Positive	1	3.75538894095595	22.6148078725398	5.52995721923529	128075.685098407	1900.4016762472	812957.1	807.84
1	J07	2	ATR	NA	Positive	2	3.78852739726027	20.4623287671233	5.61351578754939	103418.8125	1764.92504656132	722698.1	709.51
1	J07	3	ATR	NA	Positive	3	3.29775280898876	21.6035313001605	6.57834801660954	148414.865168539	1928.8811614799	846082.4	876.52
1	J08	1	ATR	NA	Positive	1	3.73896353166987	25.4702495201536	8.48954023470465	173741.886756238	2066.60189374948	931865.2	908.37
1	J08	2	ATR	NA	Positive	2	3.5939907550077	22.2642526964561	6.68842681093237	130336.655624037	2045.81997684677	733597.7	856.67
1	J08	3	ATR	NA	Positive	3	3.88453815261044	26.4578313253012	7.70448652489683	180765.949799197	2184.48357079002	982517.7	926.86
1	J09	1	STIM1	NM_003156	sample	1	4.53521126760563	26.3333333333333	6.12006792407602	146964.492957746	1985.8646321639	898218.1	921.99
1	J09	2	STIM1	NM_003156	sample	2	4.11100917431193	26.6724770642202	7.78773367362051	171596.533944954	2189.84554613309	912065.8	1004.22
1	J09	3	STIM1	NM_003156	sample	3	4.28702163061564	25.41846921797	6.3824302612141	145471.918469218	1993.50662250605	863405.9	844.87
1	J10	1	DICER1	NM_030621	sample	1	5.07176581680831	28.0443814919736	6.9398665792766	143027.561850803	2136.23167798933	923513.2	957.61
1	J10	2	DICER1	NM_030621	sample	2	4.26506024096386	24.9716006884682	6.93682584202262	149931.722030981	2061.2165815162	846124.4	910.05
1	J10	3	DICER1	NM_030621	sample	3	5.75568181818182	32.349025974026	6.29442933664608	180407.269480519	2277.18428634977	1057335.3	974.74
1	J11	1	PASK	NM_015148	sample	1	4.82084942084942	25.3814671814672	6.74802570479406	138212.461776062	2165.46889891143	943963.3	951.27
1	J11	2	PASK	NM_015148	sample	2	4.54892086330935	25.5086330935252	6.89089359335763	149766.788489209	2122.95928044609	914174.9	921.33
1	J11	3	PASK	NM_015148	sample	3	4.91324200913242	29.77899543379	6.66673553255188	184903.114155251	2174.23992800207	990429.4	936.75
1	J12	1	EZH2	NM_152998	sample	1	4.67134599504542	27.3253509496284	6.24945188316677	165767.881915772	2082.01923678211	951679.6	908.62
1	J12	2	EZH2	NM_152998	sample	2	4.89670932358318	28.6617915904936	7.95464840718148	172318.0511883	2174.25128495475	979220.5	967.98
1	J12	3	EZH2	NM_152998	sample	3	4.59324894514768	29.6075949367089	7.4088972890428	190609.923206751	2317.57658606778	1032022.7	1031.74
1	J13	1	ATF7IP	NM_018179	sample	1	4.98635122838945	25.0627843494086	5.65655111390208	118154.715195632	2030.88670659911	864026.4	879.32
1	J13	2	ATF7IP	NM_018179	sample	2	4.58464223385689	25.805410122164	6.38097976517298	144682.438045375	2033.93704136005	851879.7	867.89
1	J13	3	ATF7IP	NM_018179	sample	3	5.11637630662021	28.3310104529617	6.35816302243356	155761.426480836	2217.30365179118	994910	989.27
1	J14	1	RB1	NM_000321	sample	1	4.78354978354978	28.6320346320346	7.70460740157415	173606.604329004	2273.54190031021	965031.2	1051.9
1	J14	2	RB1	NM_000321	sample	2	5.04679802955665	28.9745484400657	6.5186268775587	170619.119868637	2231.17844151391	957420.2	998.39
1	J14	3	RB1	NM_000321	sample	3	4.94313210848644	30.2038495188101	7.32681049738187	203175.512685914	2417.450584851	1102307.2	1160.51
1	J15	1	RPA2	NM_002946	sample	1	7.65879265091864	82.2143482064742	24.0323874393711	764066.758530184	3586.43482179087	2632692.9	2253.3
1	J15	2	RPA2	NM_002946	sample	2	7.86363636363636	86.900826446281	27.3902948543545	796735.225206612	3742.90826557454	2700098.2	2343.64
1	J15	3	RPA2	NM_002946	sample	3	7.84249084249084	80.6767399267399	22.4858201799932	730967.510989011	3742.05168562008	2643000.6	2285.27
1	J16	1	RPS2	NM_002952	sample	1	4.91612903225806	29.4541935483871	7.62650165839183	166726.476129032	2301.2252769362	975823.6	1003.97
1	J16	2	RPS2	NM_002952	sample	2	4.84203980099502	28.6019900497512	6.24673706308045	148066.411691542	2093.0277842176	864687.2	875.39
1	J16	3	RPS2	NM_002952	sample	3	4.2531512605042	26.4233193277311	6.5655905310526	156364.266806723	2233.20859678501	957333.6	1024.01
1	J17	1	ATR	NA	Positive	1	3.96039603960396	22.0567056705671	5.71729737484589	125231.750675068	1891.37830742227	817751	777.47
1	J17	2	ATR	NA	Positive	2	3.44369873228934	19.8016405667412	6.11156314664874	113380.120059657	1759.14199305946	728046	715.43
1	J17	3	ATR	NA	Positive	3	3.82226056945643	25.3364969801553	7.17393319077618	163768.740293356	2084.94194149747	876938.9	872.48
1	J18	1	ATR	NA	Positive	1	3.71974522292994	25.6533212010919	7.19679227124986	191686.624203822	2136.69089294831	937783	989.11
1	J18	2	ATR	NA	Positive	2	3.78951747088186	23.3494176372712	7.25125942975279	145284.900166389	1932.9955940991	815032	814.35
1	J18	3	ATR	NA	Positive	3	4.12147887323944	22.9022887323944	5.09282626816762	127503.80721831	1948.96242567102	834432.3	780.92
1	J19	1	ATR	NA	Positive	1	4.06910167818361	31.8144126357354	9.03476025617267	255383.58242843	2269.53866971085	1168359.5	1058.34
1	J19	2	ATR	NA	Positive	2	3.26824457593688	21.2751479289941	6.6035005881093	148994.357988166	1797.61915714923	780335.3	809.01
1	J19	3	ATR	NA	Positive	3	4.38187078109932	26.4194792671167	7.4422877697481	153813.00096432	2118.42605102407	933269.5	919.96
1	J20	1	ATR	NA	Positive	1	3.7060546875	24.0263671875	7.47700301179	157592.622070313	2053.95346844152	850477.3	946.6
1	J20	2	ATR	NA	Positive	2	3.62122687439143	22.2512171372931	6.58300814925212	136327.829600779	1928.28591910726	785533.6	763.07
1	J20	3	ATR	NA	Positive	3	4.04470802919708	24.5191605839416	6.89381060535719	150022.611313869	2067.06123693037	877186.6	917.84
1	J21	1	ATR	NA	Positive	1	4.43558951965066	25.6768558951965	6.00357810797638	144361.108078603	2112.51159554099	896444.4	883.1
1	J21	2	ATR	NA	Positive	2	3.41941564561734	19.7295004712535	5.86765465113067	114050.21866164	1794.24076944293	746153.3	754.17
1	J21	3	ATR	NA	Positive	3	4.18041237113402	23.0008591065292	6.5910132851009	132248.755154639	1982.80285819319	907410	815.49
1	J22	1	ATR	NA	Positive	1	4.424	24.572	6.21060184552667	139862.202	1976.99086794701	874043.6	852.9
1	J22	2	ATR	NA	Positive	2	3.74347014925373	25.2378731343284	6.17339086505865	165547.093283582	2021.6823769478	845518.4	951.46
1	J22	3	ATR	NA	Positive	3	3.77142857142857	20.7722448979592	6.57636836276298	112694.312653061	1868.54712296454	767676.2	769.38
1	K03	1	OTNT	NA	Neutral	1	4.14296936370778	23.7651217596229	6.27629402760378	132299.855459544	2014.92201750281	813329.3	811.48
1	K03	2	OTNT	NA	Neutral	2	4.93898305084746	26.1805084745763	5.12720880208872	140857.528813559	2064.39823943781	900412.5	882.03
1	K03	3	OTNT	NA	Neutral	3	4.86285714285714	26.2791836734694	6.07647319531543	136972.715918367	2076.59974118995	886772.8	869.54
1	K04	1	OTNT	NA	Neutral	1	4.64554931836407	28.355252606255	7.15696832121441	185134.7361668	2223.99898919474	983597	994.01
1	K04	2	OTNT	NA	Neutral	2	4.13313161875946	21.6807866868381	5.54965193154545	107675.993192133	1901.67227940911	799719.8	786.93
1	K04	3	OTNT	NA	Neutral	3	5.09806728704366	28.7451682176092	5.41089468222314	162312.397995705	2072.26250996915	992716.1	888.9
1	K05	1	OTNT	NA	Neutral	1	5.67161572052402	31.8576419213974	6.7310488093267	202869.659388646	2378.49794689941	1095238.7	1108.38
1	K05	2	OTNT	NA	Neutral	2	4.55280407865987	24.9257101238165	5.85123224120877	140021.871085215	2015.24968280228	879737.5	853.09
1	K05	3	OTNT	NA	Neutral	3	4.85658612626656	27.1293842556508	6.2225025085883	160240.809041309	2129.57094634103	1002589.6	928.74
1	K06	1	OTNT	NA	Neutral	1	4.56571428571429	26.56	7.95122811960355	165529.829387755	2236.04142419859	970211.9	1063.94
1	K06	2	OTNT	NA	Neutral	2	4.55987055016181	28.3042071197411	7.28954056426612	178435.252427184	2335.50280868851	979849.8	989.68
1	K06	3	OTNT	NA	Neutral	3	4.63333333333333	25.3111111111111	6.46173600110903	141035.804761905	2083.59097318019	903822.9	875.63
1	K07	1	OTNT	NA	Neutral	1	4.58548790658882	26.4278565471226	6.40602614277561	142947.265221018	2101.66411397797	851426.2	894.5
1	K07	2	OTNT	NA	Neutral	2	4.18016654049962	22.4799394398183	5.87252499182534	113904.616199849	1827.58550860759	760694.9	789.31
1	K07	3	OTNT	NA	Neutral	3	5.15390749601276	27.7216905901116	6.16155725738745	148450.35645933	2185.01924514678	1020389.7	975.49
1	K08	1	OTNT	NA	Neutral	1	4.70643776824034	29.0317596566524	7.57349715073811	181825.196566524	2415.15517443178	1004073.7	1074.13
1	K08	2	OTNT	NA	Neutral	2	3.85049833887043	25.0265780730897	7.09446225788165	168378.088039867	2072.13915441763	857716.8	910.03
1	K08	3	OTNT	NA	Neutral	3	4.34485738980121	27.4779602420052	5.96328139653773	185639.613656007	2332.80127291194	1039766.3	965.57
1	K09	1	RAD21	NM_006265	sample	1	5.25912067352666	34.4125350795136	8.306718858694	214830.320860617	2623.80841700911	1112330.2	1176.44
1	K09	2	RAD21	NM_006265	sample	2	4.90276453765491	33.0962821734986	8.52721456932665	213205.389895138	2350.70916765802	1019279.2	1060.25
1	K09	3	RAD21	NM_006265	sample	3	5.53253895508708	33.3923006416132	7.66755179113409	189312.972502291	2452.29809721354	1073685.7	1119.72
1	K10	1	CUX1	NM_181500	sample	1	5.14125200642055	31.4406099518459	7.79907017404738	186034.166934189	2422.1923463676	1000599.2	1159.66
1	K10	2	CUX1	NM_181500	sample	2	4.67672756155679	30.1556791104051	7.48293484758024	197121.625099285	2296.8794821199	1030084.6	1010.44
1	K10	3	CUX1	NM_181500	sample	3	5.38722168441433	33.621490803485	7.07737248042305	207795.125847047	2409.72481891118	1101243.1	1069.61
1	K11	1	POLE	NM_006231	sample	1	9.5162404975812	50.5957152729786	5.74801499354253	244492.740843124	2381.06931267498	1277159.9	1086.31
1	K11	2	POLE	NM_006231	sample	2	8.79419299743809	48.2040990606319	8.19155071870915	267465.872758326	2521.5330640111	1244997.2	1208.36
1	K11	3	POLE	NM_006231	sample	3	9.83617747440273	50.2457337883959	5.87939767938363	226434.436006826	2323.03466498792	1175340.3	1033.73
1	K12	1	NCOA6	NM_014071	sample	1	6.08027079303675	34.3365570599613	6.25620545315308	211221.705029014	2316.88079609996	1136160.6	1113.64
1	K12	2	NCOA6	NM_014071	sample	2	5.44575645756458	29.8383763837638	6.51410296564681	175962.472324723	2201.88499478434	1052874.4	1019.77
1	K12	3	NCOA6	NM_014071	sample	3	5.1796875	29.6548295454545	6.96365269337157	186108.006392045	2355.68454246798	1043972.8	1053.63
1	K13	1	APC	NM_000038	sample	1	3.89579831932773	24.590756302521	7.01073117810861	162135.56302521	2041.93683723796	884143.2	932.32
1	K13	2	APC	NM_000038	sample	2	3.56044835868695	23.6677341873499	7.11315240995948	155509.188951161	1932.7953323959	827942.5	839.69
1	K13	3	APC	NM_000038	sample	3	3.25297383029342	19.8255352894528	6.12286757690502	119350.505947661	1846.58684374177	759642.6	841.52
1	K14	1	CREBBP	NM_004380	sample	1	4.40711462450593	25.8071146245059	6.71618577390952	157066.572332016	2073.1369028076	935167.1	926.64
1	K14	2	CREBBP	NM_004380	sample	2	4.46772767462423	24.2811671087533	6.35588422215175	136577.252873563	1983.3045867566	852088.3	852.56
1	K14	3	CREBBP	NM_004380	sample	3	4.9559902200489	26.2461287693562	6.57908132843332	130243.396903015	2094.15282482459	868362.4	860.24
1	K15	1	MGA	NM_001080541	sample	1	4.5704641350211	27.8008438818565	6.90491843504536	165074.619409283	2187.91967877438	913014	959.23
1	K15	2	MGA	NM_001080541	sample	2	2.6417157275021	17.1984861227923	5.81059875018641	110820.718250631	1644.94051750358	766784.6	756.46
1	K15	3	MGA	NM_001080541	sample	3	4.66638655462185	25.5378151260504	7.18216889436998	136319.042016807	2100.31450680679	872661.7	923.8
1	K16	1	CHEK1	NM_001274	sample	1	6.30531914893617	77.713829787234	35.204434675885	830232.369148936	4467.41894572006	2894119.9	2930.1
1	K16	2	CHEK1	NM_001274	sample	2	6.21706161137441	78.0379146919431	32.1371415353193	844164.068246446	4294.93149099	2889559.9	2840.19
1	K16	3	CHEK1	NM_001274	sample	3	6.45731707317073	72.3983739837398	30.8121243512397	729664.343495935	4332.58557058281	2671835	2791.71
1	K17	1	OTNT	NA	Neutral	1	5.32178217821782	26.3176567656766	5.15269251576566	132488.971122112	2099.69831096571	962701.9	873.77
1	K17	2	OTNT	NA	Neutral	2	4.45222405271829	27.6350906095552	6.76329634767635	178564.931630972	2149.23873635191	991954.8	941.87
1	K17	3	OTNT	NA	Neutral	3	5.26804979253112	28.7767634854772	6.669527010513	171239.067219917	2143.41503622954	1066063.3	999.68
1	K18	1	OTNT	NA	Neutral	1	5.30028873917228	28.330125120308	6.3134192050684	145757.241578441	2112.89718268547	920834.8	907.12
1	K18	2	OTNT	NA	Neutral	2	4.87080366225839	27.6571719226857	6.73108078242691	148002.201424212	2080.89129238706	858102.5	880.38
1	K18	3	OTNT	NA	Neutral	3	4.90918264379415	26.4843592330979	7.1421272315361	137810.503531786	2072.9081834748	914345.6	921.6
1	K19	1	OTNT	NA	Neutral	1	4.59069020866774	25.3747993579454	6.09699001354428	136774.623595506	2028.89440173244	815836.3	840.77
1	K19	2	OTNT	NA	Neutral	2	4.46911196911197	27.2316602316602	6.938545383073	166988.329150579	2107.32650142255	904408.8	923.96
1	K19	3	OTNT	NA	Neutral	3	4.67757009345794	27.5817757009346	6.42858484657345	166551.978193146	2227.85422977359	965954.8	951.69
1	K20	1	OTNT	NA	Neutral	1	5.32686711930165	27.4316197866149	6.45011225579601	144481.486905917	2047.56254638644	895715.7	894.54
1	K20	2	OTNT	NA	Neutral	2	4.43645606390704	26.7501815541031	6.09856845085176	162309.237472767	2066.8045525093	894282.5	892.82
1	K20	3	OTNT	NA	Neutral	3	5.12822647793505	29.3089092422981	6.20965887478371	164806.355537052	2170.19186929874	1007946.2	959.92
1	K21	1	OTNT	NA	Neutral	1	5.0489396411093	24.9755301794454	4.78226530835243	118155.235725938	1896.16668913405	850168	819.99
1	K21	2	OTNT	NA	Neutral	2	5.056	30.521	6.63310347529981	181533.773	2158.81578507529	929369.9	920.8
1	K21	3	OTNT	NA	Neutral	3	4.63636363636364	23.8055141579732	5.50464484474264	126604.850968703	1988.05868678144	872215.1	864.05
1	K22	1	OTNT	NA	Neutral	1	5.02091254752852	29.222433460076	7.48961960617523	174345.530418251	2094.43056321935	973532.4	981.44
1	K22	2	OTNT	NA	Neutral	2	4.67088607594937	27.1996105160662	6.27495131836372	159484.59006816	2016.61835554211	855653.4	906.89
1	K22	3	OTNT	NA	Neutral	3	4.74040066777963	26.2679465776294	6.01373688138696	146060.967445743	2112.37471978844	901921.1	856.86
1	L03	1	RF	NA	Neutral	1	4.63743315508021	27.4941176470588	6.57019793988595	157864.434224599	2174.08349016067	889246.4	961.63
1	L03	2	RF	NA	Neutral	2	4.15121136173768	27.1804511278195	7.58438140544734	186234.878863826	2166.62464410742	914906.6	1004.12
1	L03	3	RF	NA	Neutral	3	4.7429718875502	28.14859437751	6.24176347694799	168194.513253012	2093.42690379963	933453.2	930.27
1	L04	1	RF	NA	Neutral	1	4.51546391752577	29.4364261168385	8.03920928038643	198135.56185567	2348.51640830943	985695.9	1013.96
1	L04	2	RF	NA	Neutral	2	5.2996878251821	31.6295525494277	6.4656946566128	195546.694068678	2247.40192361854	1028019.9	1003.37
1	L04	3	RF	NA	Neutral	3	5.13746438746439	27.2079772079772	6.13790254576043	144276.972934473	2154.19516191212	926199	905.46
1	L05	1	RF	NA	Neutral	1	4.85440278988666	31.2746294681779	8.16098307615198	201957.640802092	2376.91987683144	1006622.3	1071.59
1	L05	2	RF	NA	Neutral	2	4.49052312357847	26.5807429871114	6.48192737809719	158015.794541319	2109.76444518431	908634.6	875.84
1	L05	3	RF	NA	Neutral	3	4.77722360764755	28.0889443059019	8.07286823166812	168156.970906068	2278.57627872842	975108.5	1020.9
1	L06	1	RF	NA	Neutral	1	4.6486915146709	27.6153846153846	6.8156165178079	158333.046788263	2222.11559360645	902103.7	986.32
1	L06	2	RF	NA	Neutral	2	4.94876033057851	28.395867768595	6.2996389168792	168490.018181818	2079.45052883354	986394.3	959.38
1	L06	3	RF	NA	Neutral	3	5.02958015267176	29.2013358778626	6.58313966555863	184816.438931298	2206.05148163471	1035754.4	1006.09
1	L07	1	RF	NA	Neutral	1	4.79769894534995	28.1860019175455	6.71695115423798	162695.047938639	2218.10469727212	975772.9	1016.43
1	L07	2	RF	NA	Neutral	2	4.17673992673993	23.75	5.87841407915595	139455.007326007	1960.12444377785	822989.2	897.24
1	L07	3	RF	NA	Neutral	3	4.58452950558214	24.8548644338118	5.95697858842171	133116.412280702	1983.50950899366	813577	783.31
1	L08	1	RF	NA	Neutral	1	4.21328125	26.31015625	6.27712371005795	169370.4109375	2230.33901375396	968857.1	962.27
1	L08	2	RF	NA	Neutral	2	3.74606918238994	22.4701257861635	5.64351222821428	132963.119496855	1838.49194300564	736922.8	698.76
1	L08	3	RF	NA	Neutral	3	4.80834001603849	27.3400160384924	6.40879140846607	154462.905372895	2142.9815328283	927214.9	905.37
1	L09	1	PIGN	NM_012327	sample	1	5.03858267716535	27.4275590551181	6.13001000006837	161035.352755906	2169.04656045314	986985.4	942.09
1	L09	2	PIGN	NM_012327	sample	2	4.4510603588907	27.0929853181077	7.20727853185225	172303.825448613	2185.80287199525	942325.6	982.71
1	L09	3	PIGN	NM_012327	sample	3	5.10582444626743	31.3330598851518	6.92153939642098	192699.052502051	2283.26099753118	1018690.8	1027.42
1	L10	1	ERCC5	NM_000123	sample	1	4.95973782771536	28.5215355805243	7.13995816552251	175202.322097378	2141.68174730965	1027638.6	1009.75
1	L10	2	ERCC5	NM_000123	sample	2	4.75343721356554	28.7140238313474	7.66528491516817	171170.90467461	2260.97456304819	912954.1	997.49
1	L10	3	ERCC5	NM_000123	sample	3	5.15622521808089	27.6502775574941	5.52876495727261	143167.914353688	2082.81142935751	947089.5	877.63
1	L11	1	PHF6	NM_032335	sample	1	4.65456155890168	29.5341009743136	7.6770910807361	177499.299379982	2266.63135022587	986277.7	1031.99
1	L11	2	PHF6	NM_032335	sample	2	5.40775681341719	29.8385744234801	6.41030997528287	165539.597484277	2145.51266577958	999864.9	891.45
1	L11	3	PHF6	NM_032335	sample	3	5.0492277992278	32.734555984556	9.10580853116897	216294.74034749	2458.17762985526	1095298.7	1154.49
1	L12	1	BLM	NM_000057	sample	1	5.53442028985507	31.5724637681159	6.49845653925994	188108.692934783	2287.81292495289	1064893.9	1026.73
1	L12	2	BLM	NM_000057	sample	2	4.46223316912972	28.1305418719212	8.02731451263753	179634.449917898	2236.21997417268	944926.2	990.3
1	L12	3	BLM	NM_000057	sample	3	5.33007334963325	31.2053789731051	6.43870920604561	192686.154849226	2276.21662727946	1095642.8	990.72
1	L13	1	ARID1A	NM_006015	sample	1	4.31028207461328	23.8817106460419	5.99579251625044	139351.559599636	2022.76872860343	884718.4	914.91
1	L13	2	ARID1A	NM_006015	sample	2	4.66260543580131	28.0140581068416	8.21654631638798	166418.873477038	2132.176759974	932046.1	941.59
1	L13	3	ARID1A	NM_006015	sample	3	4.56882911392405	23.7333860759494	5.40546186446657	125527.346518987	2099.28149119223	884064.2	861.2
1	L14	1	EZH1	NM_001991	sample	1	4.64912280701754	23.2570175438597	5.23957538938884	119517.00877193	1989.28007071657	843577.6	870.54
1	L14	2	EZH1	NM_001991	sample	2	3.90496948561465	20.2929380993897	5.36170420420263	92612.0714908457	1674.23689228288	668967.3	657.21
1	L14	3	EZH1	NM_001991	sample	3	4.50177935943061	24.8540925266904	6.37703504473108	129626.335409253	2032.57790699254	856853.6	861.38
1	L15	1	ARID2	NM_152641	sample	1	4.08727272727273	24.4118181818182	6.76230578084372	144250.149090909	1900.37234111503	792960.3	811.43
1	L15	2	ARID2	NM_152641	sample	2	4.01057082452431	29.6860465116279	7.4951959568705	209360.945031712	2086.57351870283	992190.1	905.1
1	L15	3	ARID2	NM_152641	sample	3	4.53257328990228	25.9226384364821	6.63951104229491	151510.798045603	2097.47442438351	914777.8	893.48
1	L16	1	FLT4	NM_002020	sample	1	5.25618374558304	29.041519434629	7.22147007581197	161872.90459364	2255.93571379833	947727.5	1004.49
1	L16	2	FLT4	NM_002020	sample	2	4.2557003257329	28.3379478827362	8.43686836320925	195411.359120521	2232.7242056719	970370.8	1010.11
1	L16	3	FLT4	NM_002020	sample	3	5.22671683913453	32.7290686735654	7.4997873903292	201379.801505174	2237.96622233496	1038955.6	1012.01
1	L17	1	RF	NA	Neutral	1	4.62422997946612	26.1519507186858	7.07644721124456	152427.18788501	2146.35791756228	901519.6	986.45
1	L17	2	RF	NA	Neutral	2	4.50133333333333	26.2915555555556	5.8907542303826	149071.365333333	2000.13118409595	846729.5	883.38
1	L17	3	RF	NA	Neutral	3	4.82176360225141	25.8133208255159	5.8219610941992	132430.795497186	1982.29566666042	890997.1	853.97
1	L18	1	RF	NA	Neutral	1	5.02315608919382	29.5600343053173	8.16848554899791	177162.267581475	2149.34837185783	983674.1	1019.03
1	L18	2	RF	NA	Neutral	2	4.18832891246684	24.2926613616269	6.32875268816879	143605.958443855	1985.11247186661	825674.5	837.96
1	L18	3	RF	NA	Neutral	3	5.20232766338406	28.7323187108326	6.96263042686294	163655.700089526	2166.62687845449	1005831.7	951.85
1	L19	1	RF	NA	Neutral	1	5.06940063091483	27.5362776025237	5.73166794185608	150820.182176656	2190.0107226474	957261.7	987.99
1	L19	2	RF	NA	Neutral	2	4.3259949195597	25.6731583403895	6.68461430369386	165291.624894157	2077.60598460136	860683.7	948.43
1	L19	3	RF	NA	Neutral	3	5.56711111111111	29.9848888888889	5.97716903230057	156999.907555556	2237.70965745788	981894.4	893.87
1	L20	1	RF	NA	Neutral	1	4.95255474452555	26.5702554744526	6.39570853164677	147468.623175182	2065.17862192009	852066.2	929.26
1	L20	2	RF	NA	Neutral	2	4.373	32.829	6.48401069237274	237966.115	2089.71298426996	1048252.7	955.8
1	L20	3	RF	NA	Neutral	3	5.13352007469655	27.2801120448179	6.60973092103324	144741.251167134	2130.00327735333	923696.3	917.77
1	L21	1	RF	NA	Neutral	1	4.70238095238095	26.0565476190476	6.1216636788049	137869.472222222	2085.65013067299	845380.4	893.81
1	L21	2	RF	NA	Neutral	2	4.83996613039797	26.7434377646063	6.35325291989419	150750.245554615	2132.804272866	919747.8	916.59
1	L21	3	RF	NA	Neutral	3	4.7455985915493	26.0915492957746	5.30171801696203	146824.459507042	1993.92918868737	918425.2	873.82
1	L22	1	RF	NA	Neutral	1	4.80672268907563	27.6352941176471	7.77179080423768	169698.295798319	2150.43169522278	984481.8	953.15
1	L22	2	RF	NA	Neutral	2	4.49084249084249	25.8443223443223	6.83816138409956	153767.678571429	2118.06601172525	870918.7	941.94
1	L22	3	RF	NA	Neutral	3	4.42824251726784	25.4336147352264	7.04902909402	148697.837298542	2115.39583468418	884527.8	882.24
1	M03	1	OTNT	NA	Neutral	1	4.97551420176298	28.9079333986288	6.48534839370416	177427.980411361	2233.21651646436	967681.7	987.01
1	M03	2	OTNT	NA	Neutral	2	4.3603515625	28.33203125	7.91944348548686	186579.357421875	2067.24348772551	873733.5	988.2
1	M03	3	OTNT	NA	Neutral	3	4.64	26.8195744680851	5.69833840762572	150860.525106383	2113.98457564679	922339.7	923.53
1	M04	1	OTNT	NA	Neutral	1	5.10316742081448	28.9384615384615	7.14283572351994	164751.094117647	2195.34296093295	958551.8	1011.17
1	M04	2	OTNT	NA	Neutral	2	4.18110918544194	25.7235701906412	6.64417778255094	155205.612651646	2049.29395195674	811445.3	861.62
1	M04	3	OTNT	NA	Neutral	3	5.00727566693614	25.6620856911884	6.20696338718098	126667.652384802	1981.63497192446	863910.3	820.29
1	M05	1	OTNT	NA	Neutral	1	5.11063829787234	26.8187234042553	5.08661073692285	134878.195744681	2038.91609990365	903703.6	873.89
1	M05	2	OTNT	NA	Neutral	2	4.21711057304278	21.6020984665052	5.16661927317659	101210.498789346	1751.07940027161	758851.6	712.7
1	M05	3	OTNT	NA	Neutral	3	4.72255319148936	24.44	5.60994957620975	121383.194042553	1919.72653482464	854210.5	819.47
1	M06	1	OTNT	NA	Neutral	1	5.1039729501268	27.4928148774303	6.48837484677414	149646.998309383	2175.91812786144	913562.3	947.32
1	M06	2	OTNT	NA	Neutral	2	4.82466960352423	26.1832599118943	5.49305288587408	133845.095154185	2003.2723196557	846002.6	821.25
1	M06	3	OTNT	NA	Neutral	3	5.40851449275362	29.4601449275362	6.18678292198325	156917.6875	2245.4373431794	972136	936.89
1	M07	1	OTNT	NA	Neutral	1	4.91657142857143	21.6685714285714	4.90649140276469	88376.7748571429	1767.12917953478	797117.1	753.01
1	M07	2	OTNT	NA	Neutral	2	5.15763135946622	26.3552960800667	6.25210477551108	142942.344453711	2085.3025091532	914446.9	875.01
1	M07	3	OTNT	NA	Neutral	3	5.37616387337058	28.4767225325885	5.79931222880364	145192.013035382	2136.26166099472	934179.9	897.93
1	M08	1	OTNT	NA	Neutral	1	5.02414654454621	26.9258950874271	5.86299256820634	139513.98501249	2104.50943312858	913446.8	895.09
1	M08	2	OTNT	NA	Neutral	2	4.25675675675676	24.9758687258687	6.09956223442694	143650.712355212	2023.64488474631	876215.3	861.48
1	M08	3	OTNT	NA	Neutral	3	4.98333333333333	31.3392156862745	7.06932205665017	189840.897058824	2147.40504546162	933027.8	908.16
1	M09	1	DNM2	NM_001005362	sample	1	4.08939096267191	27.2554027504912	6.60628742830217	179077.442043222	2102.88625921145	943963.7	954.44
1	M09	2	DNM2	NM_001005362	sample	2	3.43733794295592	19.8850475367329	6.23077729339329	119489.662057044	1872.39885828314	787724.3	821.27
1	M09	3	DNM2	NM_001005362	sample	3	4.13223854796889	28.0103716508211	6.63011665344039	198717.699222126	2212.26907270033	1005983.8	983.61
1	M10	1	PRF1	NM_005041	sample	1	4.95394736842105	29.9539473684211	7.70667601956792	186861.423245614	2363.37559483268	1045565.3	1064.14
1	M10	2	PRF1	NM_005041	sample	2	4.49165120593692	23.9137291280148	6.44790948448847	115358.39703154	2056.59112919831	799753.6	843.23
1	M10	3	PRF1	NM_005041	sample	3	4.54923599320883	24.8370118845501	6.13061021752281	120591.994057725	1970.46301768516	817846.2	818.35
1	M11	1	DSN1	NM_024918	sample	1	4.77002583979328	26.8285960378984	5.49895564800382	144072.945736434	2040.10709352792	877868.9	882.29
1	M11	2	DSN1	NM_024918	sample	2	3.85825410544512	22.961970613656	6.19045818001626	135745.797752809	1978.07772461875	847659	846.83
1	M11	3	DSN1	NM_024918	sample	3	4.98534482758621	28.6172413793103	6.63282362542656	173170.66637931	2229.92573134967	1015542.8	967.66
1	M12	1	CBLB	NM_170662	sample	1	4.9764973464746	25.7937831690675	6.03320999696633	131958.46853677	2057.46882671174	917752.2	863.63
1	M12	2	CBLB	NM_170662	sample	2	4.06386292834891	22.7056074766355	6.48421162294459	125614.696261682	2072.37098180422	814112.4	886.46
1	M12	3	CBLB	NM_170662	sample	3	4.22983521248916	29.3191673894189	8.59675419744691	209175.597571552	2365.46843918596	1027474.1	1081.69
1	M13	1	EP300	NM_001429	sample	1	4.62861736334405	27.8906752411576	6.69651837694243	172635.844855305	2173.77582114503	927628.5	984.09
1	M13	2	EP300	NM_001429	sample	2	4.13282442748092	26.3961832061069	7.06301562459218	173428.755725191	2072.96319173056	886758.5	905.42
1	M13	3	EP300	NM_001429	sample	3	4.47304907481899	22.1488334674175	6.24345261500445	113975.545454545	1945.31575838332	895152.9	833.27
1	M14	1	PHOX2B	NM_003924	sample	1	4.96672212978369	24.0615640599002	5.27688832028608	119452.173876872	1951.08994912136	896906	849.3
1	M14	2	PHOX2B	NM_003924	sample	2	4.95829636202307	31.7976929902396	6.17941648218961	216758.286601597	2100.00626853208	1046628.3	938.07
1	M14	3	PHOX2B	NM_003924	sample	3	4.92209072978304	28.5226824457594	6.28123620510311	153185.229783037	2109.71707213339	922894.3	912.85
1	M15	1	LATS1	NM_004690	sample	1	4.20579710144928	23.9062801932367	5.68768265854687	132211.542995169	1979.55236303373	863291.2	793.78
1	M15	2	LATS1	NM_004690	sample	2	3.47938561034762	23.0121261115602	6.85159986517998	148356.126919968	1994.29326621921	799536.3	861.85
1	M15	3	LATS1	NM_004690	sample	3	3.74468085106383	25.0168439716312	7.97720461326259	160051.814716312	2150.90295550489	860916	936.34
1	M16	1	CUL3	NM_003590	sample	1	4.2495840266223	23.9059900166389	6.81474466428353	137704.830282862	1993.12982887863	846143.5	857.82
1	M16	2	CUL3	NM_003590	sample	2	4.34018851756641	26.8928877463582	6.76470862167027	163630.037703513	2098.91604615938	880189.1	879.8
1	M16	3	CUL3	NM_003590	sample	3	4.98508946322068	30.2783300198807	6.95879493851346	188529.623260437	2228.97446585829	1024186.2	999.15
1	M17	1	OTNT	NA	Neutral	1	5.11185468451243	25.5564053537285	5.66719414818319	128994.603250478	1984.35894726102	889211.7	865.83
1	M17	2	OTNT	NA	Neutral	2	4.31440677966102	25.1720338983051	6.90446538217985	142375.428813559	1943.11746586558	786041.3	835.11
1	M17	3	OTNT	NA	Neutral	3	5.0009250693802	27.5041628122109	6.1931849729565	155475.860314524	2217.68074618435	961450.8	989.71
1	M18	1	OTNT	NA	Neutral	1	5.29663608562691	27.7604485219164	5.01609823084947	148555.417940877	2020.74489173263	950476.3	892.12
1	M18	2	OTNT	NA	Neutral	2	4.89067524115756	24.7738478027867	6.00660452521179	130908.07073955	1969.48105581679	888973.7	866.1
1	M18	3	OTNT	NA	Neutral	3	4.85023696682464	31.8398104265403	6.91395594578687	218772.448341232	2275.39811754284	1122443.7	1082
1	M19	1	OTNT	NA	Neutral	1	4.39634801288937	22.9914070891515	5.8357513101951	121249.576799141	1912.25963878182	804189.9	835.27
1	M19	2	OTNT	NA	Neutral	2	4.94033149171271	26.9569060773481	5.55509076402002	136524.457458564	1971.22858896201	857726.6	810.64
1	M19	3	OTNT	NA	Neutral	3	4.74082313681869	26.2747497219132	7.21009781927548	140608.660734149	2134.05415011505	902902.9	971.52
1	M20	1	OTNT	NA	Neutral	1	4.42059672762271	25.0365736284889	7.51556842692829	142807.574590953	2092.78308725592	816894.8	926.83
1	M20	2	OTNT	NA	Neutral	2	3.92006525285481	22.5709624796085	6.27128056450901	131893.742251223	1883.63328276641	819379.2	794.08
1	M20	3	OTNT	NA	Neutral	3	4.87088815789474	27.0337171052632	5.96256997473845	141976.620065789	2083.96564658159	879167.8	875.19
1	M21	1	OTNT	NA	Neutral	1	4.95894160583942	29.014598540146	6.93069335146787	172588.052919708	2104.80855232487	938932.1	959.91
1	M21	2	OTNT	NA	Neutral	2	4.91711711711712	26.4918918918919	6.77291771839366	159785.997297297	2115.39436038528	893806.4	957.44
1	M21	3	OTNT	NA	Neutral	3	5.23005565862709	24.9267161410019	5.6740346026614	105468.93877551	1983.57423146308	830437.1	814.73
1	M22	1	OTNT	NA	Neutral	1	4.74198717948718	25.6738782051282	5.4132239118539	141465.971955128	1987.40691958859	901004.1	853.7
1	M22	2	OTNT	NA	Neutral	2	4.68834459459459	25.3201013513514	6.15411392105243	134704.733952703	2134.96766957401	870920.4	904.69
1	M22	3	OTNT	NA	Neutral	3	4.90258118234804	28.5553705245629	7.2963237493673	179152.058284763	2345.97295463137	985973.7	1048.04
1	N03	1	PLK1	NA	Negative	1	5.06081081081081	74.0641891891892	23.1398130821961	743724.844594595	5520.68427353373	2318899.7	3604.45
1	N03	2	PLK1	NA	Negative	2	5.06205673758865	54.5833333333333	15.1184188637893	494480.455673759	3584.77627355585	1669612.8	1990.69
1	N03	3	PLK1	NA	Negative	3	5.05037313432836	43.6679104477612	11.9790407296876	343508.188432836	3488.47165002076	1202245.9	1991.96
1	N04	1	PLK1	NA	Negative	1	6.63582089552239	73.3970149253731	21.2043606774253	664886.829850746	5002.92607168979	2021431.2	3095.68
1	N04	2	PLK1	NA	Negative	2	4.39613526570048	49.0756843800322	16.7867460280887	460719.267310789	3858.32705501847	1499871.4	2265.48
1	N04	3	PLK1	NA	Negative	3	5.72895277207392	43.0800821355236	11.4592171810465	311473.23613963	3426.44008991847	1265002	1826.96
1	N05	1	PLK1	NA	Negative	1	6.46997389033943	65.5274151436031	16.681043655955	602152.91383812	4247.91064625534	1938465.7	2477.11
1	N05	2	PLK1	NA	Negative	2	5.50996015936255	51.2111553784861	13.3981139607933	424393.057768924	3457.90279361726	1555484.6	1889.5
1	N05	3	PLK1	NA	Negative	3	5.57333333333333	49.8566666666667	13.1776504216896	436383.613333333	3625.93865727273	1573736.6	1970.89
1	N06	1	PLK1	NA	Negative	1	5.98305084745763	53.4161958568738	14.995892383563	444992.836158192	4025.29504435181	1604358.6	2432.64
1	N06	2	PLK1	NA	Negative	2	5.44827586206897	44.8603448275862	12.4634222171445	345135.237931034	3360.12017593019	1298109.4	1742.24
1	N06	3	PLK1	NA	Negative	3	4.84507042253521	50.7987927565392	16.4898904274294	462186.76861167	3691.71212347856	1563605.8	1968.12
1	N07	1	PLK1	NA	Negative	1	6.14975845410628	57.5434782608696	16.3143876374293	500492.427536232	4020.06701173495	1708040.6	2400.46
1	N07	2	PLK1	NA	Negative	2	4.97297297297297	54.014742014742	17.2022648222413	497546.562653563	3609.82157021757	1615272.8	2071.65
1	N07	3	PLK1	NA	Negative	3	5.64009111617312	64.002277904328	18.3091167776644	625406.004555809	4414.30731860893	1937910.2	2614.24
1	N08	1	PLK1	NA	Negative	1	5.62087912087912	65.4450549450549	21.1703836477322	611697.508241758	4569.08058726733	1962712.9	2813.54
1	N08	2	PLK1	NA	Negative	2	4.87048832271762	53.0764331210191	17.306636617996	504147.042462845	4178.50238808248	1756886.3	2535.49
1	N08	3	PLK1	NA	Negative	3	5.63617463617464	51.983367983368	12.7576088147859	430480.033264033	3515.74425964924	1592183.1	1894.61
1	N09	1	CIC	NM_015125	sample	1	3.86149003147954	28.7576075550892	7.53594464773203	199362.717733473	2408.54503290713	954118.4	1097.01
1	N09	2	CIC	NM_015125	sample	2	4.16223648029331	24.5334555453712	6.22268393081231	140381.654445463	1917.57063739969	805351.5	774.71
1	N09	3	CIC	NM_015125	sample	3	4.56438631790745	31.7645875251509	7.23485969167473	222646.428571429	2284.09437550484	1094044.1	1018.69
1	N10	1	SMARCA4	NM_003072	sample	1	4.47085201793722	25.3569506726457	5.81872926305065	143457.944394619	1935.83309157294	881346	830.5
1	N10	2	SMARCA4	NM_003072	sample	2	3.71975806451613	23.0614919354839	6.71031467210645	139872.330645161	1995.87506327207	813193.9	889.33
1	N10	3	SMARCA4	NM_003072	sample	3	4.41516966067864	28.5658682634731	7.39367152236973	177562.624750499	2362.26732571475	890360.4	1013.41
1	N11	1	DOT1L	NM_032482	sample	1	4.4153627311522	25.6187766714083	5.58155621362857	143066.011379801	2037.99985228132	864247.4	841.11
1	N11	2	DOT1L	NM_032482	sample	2	4.73927670311186	26.6291000841043	6.59305986468553	151736.890664424	2138.4073574812	886323	887.07
1	N11	3	DOT1L	NM_032482	sample	3	5.60720130932897	30.4607201309329	6.43692206406201	176915.599836334	2245.13326531485	1042182.1	965.88
1	N12	1	XPC	NM_004628	sample	1	4.06794564348521	25.982414068745	7.70954442948472	175570.729016787	2224.19407888198	941410.1	956.03
1	N12	2	XPC	NM_004628	sample	2	3.77627471383975	26.4276795005203	8.09587042450049	189394.19458897	2249.03620870862	929496.5	993.54
1	N12	3	XPC	NM_004628	sample	3	4.35127055306427	23.1434977578475	6.2325346816971	118686.935724963	1976.34595709661	819853.9	778.19
1	N13	1	EXT1	NM_000127	sample	1	5.23497757847534	28.52466367713	7.41626282541429	168216.312107623	2251.46937789594	984561.2	1050.97
1	N13	2	EXT1	NM_000127	sample	2	4.6196928635953	30.3947606142728	8.36726546931669	193966.059620596	2246.43243982694	949691.4	1021.15
1	N13	3	EXT1	NM_000127	sample	3	4.90529695024077	26.3603531300161	5.25961096938067	137924.395666132	2038.97272534098	908385	811.84
1	N14	1	MSH6	NM_000179	sample	1	4.65668662674651	24.5708582834331	5.66450855248796	139280.510978044	2005.15545883165	889713.3	919.71
1	N14	2	MSH6	NM_000179	sample	2	4.58645833333333	25.9385416666667	6.79642126092268	147935.259375	1994.11000771772	869585	898.93
1	N14	3	MSH6	NM_000179	sample	3	4.64254192409532	25.1421006178288	5.77735316513107	126956.553398058	2033.01526640127	860431.1	829.71
1	N15	1	FANCC	NM_000136	sample	1	4.666392092257	27.5593080724876	6.74842877997604	176648.196046128	2161.36928710285	974787.2	935.37
1	N15	2	FANCC	NM_000136	sample	2	4.23841617523168	28.4448188711036	8.91989150320311	192920.49199663	2159.05854868174	954589.1	964.97
1	N15	3	FANCC	NM_000136	sample	3	4.90123456790123	26.2156378600823	5.83716157358203	136810.667489712	2053.81863544389	885680.3	842.17
1	N16	1	NCOR1	NM_006311	sample	1	4.22869565217391	27.7973913043478	8.7927794278493	179313.325217391	2371.67359586214	943335.7	1003.43
1	N16	2	NCOR1	NM_006311	sample	2	4.14797360980207	29.0056550424128	8.01087763874785	197674.655042413	2066.52650997969	873451.2	914.73
1	N16	3	NCOR1	NM_006311	sample	3	4.63696369636964	29.7285478547855	6.71038690068328	197086.331683168	2310.1548219609	1027366.7	984.53
1	N17	1	PLK1	NA	Negative	1	5	45.8083140877598	14.5060415668251	425073.695150115	3094.05045347944	1549978	1728.97
1	N17	2	PLK1	NA	Negative	2	5.07563025210084	50.5945378151261	16.959176167954	464927.987394958	3166.96275875719	1603480.1	1640.02
1	N17	3	PLK1	NA	Negative	3	5.43692870201097	46.9341864716636	14.2792464960322	415546.870201097	3297.07248528474	1490091.5	1806.04
1	N18	1	PLK1	NA	Negative	1	4.94694960212202	52.5278514588859	19.0750654173565	480045.352785146	3504.65780288641	1684976.7	1850.94
1	N18	2	PLK1	NA	Negative	2	5.0301724137931	57.6379310344828	19.6839724621907	561616.346982759	3534.03110500693	1847479.3	2076.05
1	N18	3	PLK1	NA	Negative	3	3.91561181434599	44.3987341772152	17.8223221041027	429420.508438819	3143.46549178994	1452788.6	1650.58
1	N19	1	PLK1	NA	Negative	1	4.80294117647059	47.8882352941176	20.3705464239377	442555.341176471	3376.70493224156	1499397.5	1872.61
1	N19	2	PLK1	NA	Negative	2	4.1686460807601	42.437054631829	15.3820601212097	401676.824228028	2986.36673866684	1352698.8	1637.76
1	N19	3	PLK1	NA	Negative	3	4.43140243902439	46.8887195121951	19.1882851482772	449018.707317073	3343.7031099847	1548658.8	1887.25
1	N20	1	PLK1	NA	Negative	1	4.09714285714286	48.32	17.0820267623154	467769.337142857	3094.20696815934	1494738.9	1705.67
1	N20	2	PLK1	NA	Negative	2	4.17814726840855	44.458432304038	18.7471810927988	407375.928741093	3169.58457019607	1424866	1803.12
1	N20	3	PLK1	NA	Negative	3	4.26119402985075	50.1741293532338	18.2789233641174	505518.228855721	3303.26453524667	1664616.7	1829.98
1	N21	1	PLK1	NA	Negative	1	5.38996138996139	50.7181467181467	13.3863321608412	441572.249034749	3374.00077835496	1496366.9	1914.09
1	N21	2	PLK1	NA	Negative	2	4.50673400673401	39.8973063973064	13.0678391519449	344097.760942761	2760.78808749534	1260881.4	1340.11
1	N21	3	PLK1	NA	Negative	3	4.72852760736196	48.0874233128834	15.4482112545016	458045.452453988	3264.75173080602	1551053.4	1788.83
1	N22	1	PLK1	NA	Negative	1	4.56938775510204	51.1081632653061	17.8962938959343	511970.773469388	3434.09747111365	1712004	1959.93
1	N22	2	PLK1	NA	Negative	2	3.76722817764165	42.2649310872894	15.997286775112	402949.69525268	3116.47646517527	1368612.7	1712.83
1	N22	3	PLK1	NA	Negative	3	4.17153996101365	48.5243664717349	17.7472860297078	475352.116959064	3341.13966555172	1596687.7	1893.57
1	C03	1	53BP1	NA	Positive	4	6.02400662251656	33.0016556291391	6.34198649356808	208213.542218543	3672.05229775831	910095.2	930.89
1	C03	2	53BP1	NA	Positive	5	3.55275590551181	17.6354330708661	4.254108348433	111192.216535433	2482.33485816684	800646	748.85
1	C03	3	53BP1	NA	Positive	6	5.65478686233403	27.3710691823899	6.4288837428949	187292.13487072	3184.53953286227	1082983	1078.47
1	C04	1	53BP1	NA	Positive	4	5.134428678118	26.7094846900672	6.05791742173975	187217.519044063	3273.5763361878	1011499.6	1065.38
1	C04	2	53BP1	NA	Positive	5	5.63555555555556	31.616	7.58250815782129	233200.072	3587.59238199296	1209575.9	1315.36
1	C04	3	53BP1	NA	Positive	6	4.90137328339576	25.7134831460674	6.00298234178423	177825.275280899	3386.19696577162	1002027.2	1073.93
1	C05	1	53BP1	NA	Positive	4	5.16028225806452	26.5635080645161	5.14829182713716	172013.264112903	3244.52583401811	973284	981.27
1	C05	2	53BP1	NA	Positive	5	6.01220575414124	29.0592850915432	5.72522280965106	184888.433304272	3445.92418533264	1135046.7	1115.02
1	C05	3	53BP1	NA	Positive	6	5.61335289801908	29.7087307410125	6.22627346213587	206519.360234776	3505.44352848879	1063657.2	1122.05
1	C06	1	53BP1	NA	Positive	4	4.8109517601043	25.6531942633638	6.36526695925476	178850.144719687	3439.33360046353	926330.9	1005.59
1	C06	2	53BP1	NA	Positive	5	5.64586846543002	30.9898819561551	6.1069238670519	216941.028667791	3569.35724074754	1093532	1123.7
1	C06	3	53BP1	NA	Positive	6	4.77286135693215	25.25	5.85321797203862	185338.491887906	3193.06146403342	1090614.3	1043.18
1	C07	1	53BP1	NA	Positive	4	5.77224576271186	26.4533898305085	4.99158279898868	157651.018008475	3100.38354155222	986857.1	903.53
1	C07	2	53BP1	NA	Positive	5	5.88709677419355	29.2926267281106	6.03989203217323	186699.526497696	3434.05388889663	1087269.3	1048.31
1	C07	3	53BP1	NA	Positive	6	5.65708200212993	27.1640042598509	6.11298396721404	159132.481363152	3223.85051285263	942526.3	922.05
1	C08	1	53BP1	NA	Positive	4	5.40857787810384	29.7539503386005	6.59413318590191	196235.237020316	3440.16865964255	1025418.5	1088.45
1	C08	2	53BP1	NA	Positive	5	5.75245365321701	30.3947655398037	7.4768516605348	207338.634678299	3557.88984673081	1102259	1265.69
1	C08	3	53BP1	NA	Positive	6	5.14783347493628	23.6694987255735	4.92146095846465	140427.745114698	3102.62607882733	876768	959.87
1	C09	1	PLCG2	NM_002661	sample	4	5.19294990723562	28.5862708719852	7.01788819932304	210610.170686456	3438.80651264547	1117004.3	1236.5
1	C09	2	PLCG2	NM_002661	sample	5	5.75524475524476	30.4254079254079	6.41859393822177	215247.984848485	3358.75774251156	1230168.4	1185.73
1	C09	3	PLCG2	NM_002661	sample	6	5.14461538461538	32.1917948717949	7.15786999053032	270474.082051282	3665.38298319187	1347463.3	1403.61
1	C10	1	SETD2	NM_014159	sample	4	5.29633113828786	27.5315145813735	7.26944037793052	192003.006585136	3227.47587144461	1044594.9	1145.46
1	C10	2	SETD2	NM_014159	sample	5	5.30515463917526	30.4092783505155	6.74521607579997	219545.458762887	3678.74341211781	1172207.5	1226.35
1	C10	3	SETD2	NM_014159	sample	6	5.66800401203611	30.8004012036108	6.72919916136957	220000.223671013	3405.4392210693	1176678.9	1258.88
1	C11	1	IKZF1	NM_001220765	sample	4	4.93293413173653	26.8874251497006	6.86081689983838	181594.088622754	3358.55169549432	986731.8	1096.44
1	C11	2	IKZF1	NM_001220765	sample	5	5.29547738693467	27.4522613065327	5.92985941605754	184004.331658291	3290.41053359934	1005690.8	1108.28
1	C11	3	IKZF1	NM_001220765	sample	6	4.82902584493042	29.4870775347913	7.06909841309864	236214.017892644	3634.86645800515	1122472.4	1313.36
1	C12	1	COL2A1	NM_033150	sample	4	5.42080599812559	26.8238050609185	6.26476745687294	169131.558575445	3238.30635077746	950537.4	1047.29
1	C12	2	COL2A1	NM_033150	sample	5	5.21146953405018	28.8076463560335	6.60454305281775	203810.868578256	3367.71738816781	1123960.6	1155.4
1	C12	3	COL2A1	NM_033150	sample	6	4.85835453774385	24.9270568278202	5.60844502768435	161317.712468193	3204.51032753438	940263.1	995.49
1	C13	1	SMAD4	NM_005359	sample	4	5.37842190016103	24.8800322061192	5.10539814597516	152776.610305958	3030.22028572625	1019599.6	991.96
1	C13	2	SMAD4	NM_005359	sample	5	6.19175455417066	31.6586768935762	5.62842441168482	212482.018216683	3507.14481254683	1141312.8	1138.57
1	C13	3	SMAD4	NM_005359	sample	6	5.67577413479053	26.8178506375228	5.68260605307758	172670.878870674	3175.52586448071	1065391.3	1064.51
1	C14	1	FANCF	NM_022725	sample	4	6.01534036433365	31.9702780441035	6.85792383433203	230092.503355705	3443.16952040667	1177787	1148.93
1	C14	2	FANCF	NM_022725	sample	5	6.36768558951965	28.6978165938865	4.9537491085554	178934.708296943	3222.26905870297	1116129.9	1049.33
1	C14	3	FANCF	NM_022725	sample	6	6.00260416666667	31.2734375	6.31947923834766	209855.002604167	3518.39401958619	1092600.3	1186.18
1	C15	1	Sep-12	NM_144605	sample	4	5.54203758654797	27.5647873392681	5.77342306946181	168430.524233432	3417.55378543513	956313.3	972.52
1	C15	2	Sep-12	NM_144605	sample	5	4.67006802721088	23.3112244897959	4.90845062272773	157845.084183673	2925.08161652138	1012166.5	942.73
1	C15	3	Sep-12	NM_144605	sample	6	5.36067193675889	26.75395256917	5.9795747124028	170481.53458498	3246.22216011592	967243	1009.66
1	C16	1	GNPTAB	NM_024312	sample	4	5.3409691629956	26.4052863436123	5.83898341090848	170856.059911894	3175.03692913548	1032973.8	991.34
1	C16	2	GNPTAB	NM_024312	sample	5	5.45240431795878	29.3267909715407	8.09297169493276	212613.829244357	3636.85532395592	1165597.3	1284.82
1	C16	3	GNPTAB	NM_024312	sample	6	5.52157598499062	28.5731707317073	6.44983684913597	198838.271106942	3249.65278374571	1090884	1192.24
1	C17	1	53BP1	NA	Positive	4	4.54545454545455	23.4143356643357	5.90928294759214	162520.812937063	3045.65214264609	1033581.6	1068.27
1	C17	2	53BP1	NA	Positive	5	5.01105442176871	24.0102040816327	5.72044430059546	153347.386054422	3112.59426703316	936353	1057.4
1	C17	3	53BP1	NA	Positive	6	5.14451827242525	26.0556478405316	6.67649588439524	176385.780730897	3176.18099006654	994063.7	1037.19
1	C18	1	53BP1	NA	Positive	4	6.06651634723788	31.5535512965051	6.19725790170907	205041.621195039	3555.15343242403	1105773.9	1140.44
1	C18	2	53BP1	NA	Positive	5	5.69201520912548	28.1606463878327	5.89550059680968	178804.952471483	3313.66905639985	1004606.1	1001.99
1	C18	3	53BP1	NA	Positive	6	4.93453919035314	24.1869078380706	6.08590257472034	153963.24461671	3052.00375961593	878793	963.35
1	C19	1	53BP1	NA	Positive	4	5.17712470214456	26.7879269261318	6.93786850356716	180325.586179508	3593.47621898063	961162.1	1153.89
1	C19	2	53BP1	NA	Positive	5	4.57818765036087	22.1146752205293	5.05872956964312	147613.717722534	2784.59018606598	958842.7	925.92
1	C19	3	53BP1	NA	Positive	6	5.37821482602118	27.8456883509834	6.63422926576	184844.715582451	3335.7294596924	934426.7	1037.24
1	C20	1	53BP1	NA	Positive	4	4.83447488584475	26.4326484018265	6.10689514954728	180347.558219178	3316.80924815448	954331.2	1075.04
1	C20	2	53BP1	NA	Positive	5	5.9450441609421	29.8940137389598	6.14590732498979	188674.636898921	3420.70854542312	1078610.8	1074.71
1	C20	3	53BP1	NA	Positive	6	5.68816169393648	31.1944177093359	6.53553223055208	221353.908565929	3569.69844728088	1109278	1131.07
1	C21	1	53BP1	NA	Positive	4	4.81076672104405	27.5986949429038	6.15129588086016	210661.679445351	3334.42619528371	1078439.1	1132.31
1	C21	2	53BP1	NA	Positive	5	5.11078717201166	27.2662779397473	7.39868657883606	194698.39552964	3279.17835479863	1080017.5	1193.32
1	C21	3	53BP1	NA	Positive	6	5.62439961575408	29.1402497598463	5.82046687443496	186481.565802113	3340.41898255214	948955	959.02
1	C22	1	53BP1	NA	Positive	4	5.44827586206897	32.0448275862069	7.76444652992893	238799.488505747	3559.11887209198	1090467.3	1239.97
1	C22	2	53BP1	NA	Positive	5	4.96209016393443	25.4200819672131	5.46790797167226	164370.490778689	3127.32286552489	916154.4	1056.29
1	C22	3	53BP1	NA	Positive	6	4.68618784530387	22.0265193370166	4.87655092161376	142028.965745856	2890.28902077909	939074.9	927.84
1	D03	1	RAD51	NA	Positive	4	6.0282874617737	36.1253822629969	7.58807209437081	238997.02675841	3684.73822269128	1053145.6	1107.5
1	D03	2	RAD51	NA	Positive	5	6.04304029304029	33.5952380952381	5.34947602508722	202855.187728938	3507.21955055305	1121898.2	1061.51
1	D03	3	RAD51	NA	Positive	6	5.88487584650113	35.0045146726862	6.92993571037426	230021.310007524	3588.54883216153	1107590.3	1177.46
1	D04	1	RAD51	NA	Positive	4	7.02017291066282	37.2036503362152	6.44702735257226	219733.096061479	3749.91813144967	1120531.4	1054.57
1	D04	2	RAD51	NA	Positive	5	5.96610169491525	35.5135593220339	6.35711970552458	236984.760169492	3628.57720919638	1207032.9	1142.44
1	D04	3	RAD51	NA	Positive	6	6.09375	33.61171875	6.4160729171859	211146.03515625	3497.18104375355	1129998.1	1074.17
1	D05	1	RAD51	NA	Positive	4	6.59785783836417	40.1041869522882	6.5292808020365	273948.108081792	3897.26569169272	1251984.1	1304.6
1	D05	2	RAD51	NA	Positive	5	7.4962325080732	44.799784714747	8.42672587644883	301329.654467169	4193.4702915642	1367610	1431.34
1	D05	3	RAD51	NA	Positive	6	6.26311336717428	32.7893401015228	5.18650611959977	189708.160744501	3344.11787337115	968500.3	882.45
1	D06	1	RAD51	NA	Positive	4	6.71968365553603	43.2188049209139	7.72789644938999	313174.129173989	4072.86219671754	1435347.6	1422.35
1	D06	2	RAD51	NA	Positive	5	6.43912175648703	38.9221556886228	7.45617180718873	265456.433133733	4044.04308215352	1295991.2	1373.01
1	D06	3	RAD51	NA	Positive	6	4.42254663422547	20.2952149229521	4.4775438034952	99385.295214923	2527.58917319559	794370.3	748.8
1	D07	1	RAD51	NA	Positive	4	7.00778210116732	42.3579766536965	7.46922462676395	292967.282749676	3963.89238654516	1319372.3	1330.87
1	D07	2	RAD51	NA	Positive	5	6.04441260744986	38.8939828080229	7.82432476025801	260767.621776504	3860.39095392979	1297690.3	1354.04
1	D07	3	RAD51	NA	Positive	6	5.59643916913947	33.393175074184	6.41366897269673	216385.387240356	3608.44084501334	1076776.6	1177.17
1	D08	1	RAD51	NA	Positive	4	5.99390986601705	34.7295980511571	5.75641341483204	209401.493300853	3246.70552676262	1084906.1	983.52
1	D08	2	RAD51	NA	Positive	5	7.23319027181688	41.6709585121602	7.43634322177455	266416.256080114	3781.00362644837	1338920.8	1217.56
1	D08	3	RAD51	NA	Positive	6	5.93390804597701	32.1149425287356	5.25951793243033	186248.631226054	3354.29792145207	1038700.7	892.73
1	D09	1	SMC3	NM_005445	sample	4	5.53666312433581	29.0201912858661	6.07095655419399	188123.205100956	3272.90704231853	973302.1	1050.96
1	D09	2	SMC3	NM_005445	sample	5	5.57458563535912	27.7430939226519	5.66387520235359	176763.485267035	3230.06800709325	925283.9	955.19
1	D09	3	SMC3	NM_005445	sample	6	5.48552754435107	29.7619047619048	6.71864017320073	193090.568627451	3496.98955343762	947604.1	1107.18
1	D10	1	CHD8	NM_020920	sample	4	5.58414872798434	27.5821917808219	6.09765517568381	183125.208414873	3334.53641418448	1069540	1145.37
1	D10	2	CHD8	NM_020920	sample	5	6.08872458410351	27.6534195933457	5.50448589239061	163379.362292052	3125.64824166456	1107636.9	991.83
1	D10	3	CHD8	NM_020920	sample	6	5.6	27.5606299212598	5.71149742002093	176820.4	3224.35490161037	1024354.4	962.88
1	D11	1	COL5A2	NM_000393	sample	4	5.81764122893954	28.402378592666	5.92927684718992	177073.646184341	3253.83556659714	1012404.1	1005.78
1	D11	2	COL5A2	NM_000393	sample	5	5.84755512943432	30.0901246404602	5.62600332762081	193480.293384468	3357.13522950441	1063830.1	1089.83
1	D11	3	COL5A2	NM_000393	sample	6	6.38345105953582	29.2078708375378	5.70735679179902	170455.403632694	3261.33008045815	1054355.5	1021.33
1	D12	1	BRCA2	NM_000059	sample	4	5.55707762557078	28.8429223744292	5.90062959811976	180357.929680365	3404.64686299423	1009175.6	1059.85
1	D12	2	BRCA2	NM_000059	sample	5	5.78910891089109	30.4514851485149	5.88984241937058	180293.634653465	3480.23892553913	978912.9	1139.57
1	D12	3	BRCA2	NM_000059	sample	6	6.0969868173258	34.2598870056497	6.57664639807601	233637.63747646	3578.26572300713	1137265.9	1207.89
1	D13	1	UBR5	NM_015902	sample	4	4.86715867158672	26.5018450184502	6.79122216754636	190569.98800738	3367.81724781391	1037053.3	1182.25
1	D13	2	UBR5	NM_015902	sample	5	5.52980877390326	27.7919010123735	6.24509929541127	183196.779527559	3323.36094848428	1042165.2	1098
1	D13	3	UBR5	NM_015902	sample	6	4.23624595469256	20.7855987055016	5.97043574147758	145830.40776699	3066.92215577073	955913.6	1161.27
1	D14	1	TET2	NM_017628	sample	4	3.68497576736672	18.2762520193861	5.28802790153552	121906.974959612	2683.24797525698	872049	920.43
1	D14	2	TET2	NM_017628	sample	5	5.62857142857143	27.2658008658009	5.84433644312455	168667.427705628	3231.74317252824	996435.1	1024.15
1	D14	3	TET2	NM_017628	sample	6	5.80307136404697	29.0424570912376	5.47833238780344	181759.548328817	3267.89222604245	1025222.1	1011.03
1	D15	1	AMER1	NM_152424	sample	4	5.33474936278675	27.874256584537	5.35388444732632	194948.354290569	3133.16854917654	1051894.9	1047.2
1	D15	2	AMER1	NM_152424	sample	5	5.78919860627178	28.7412891986063	6.17358867330274	189362.619337979	3327.5904268628	1006333.1	1095.15
1	D15	3	AMER1	NM_152424	sample	6	6.09401709401709	30.7752136752137	5.52668864677192	198157.717948718	3282.77322853357	1038414.2	1086.11
1	D16	1	EXT2	NM_207122	sample	4	5.21691176470588	30.4595588235294	6.80667938103673	230731.430147059	3340.82724673601	1151172.4	1174.18
1	D16	2	EXT2	NM_207122	sample	5	4.97214734950584	27.0008984725966	7.15190052731766	198734.653189578	3368.9013658329	1093558.2	1233.8
1	D16	3	EXT2	NM_207122	sample	6	4.98208722741433	26.0638629283489	6.084947557089	176623.173676012	3076.76913484052	930501.4	963.25
1	D17	1	RAD51	NA	Positive	4	7.0595382746051	39.6476306196841	7.57775181045447	254194.078979344	3846.6984695014	1259144.2	1329.79
1	D17	2	RAD51	NA	Positive	5	6.54842342342342	40.9222972972973	7.79862801034287	285520.878378378	3832.54587523295	1337537.8	1310.35
1	D17	3	RAD51	NA	Positive	6	5.87964774951076	34.9970645792564	7.26908710213216	227738.211350294	3691.62516533096	1045643.4	1261.51
1	D18	1	RAD51	NA	Positive	4	6.51084337349398	39.3987951807229	7.31715226819181	265113.426506024	3858.67494238991	1121110.9	1269.5
1	D18	2	RAD51	NA	Positive	5	6.29443447037702	38.6346499102334	6.68472994827189	264610.859066427	3883.91943272937	1269416.2	1264.99
1	D18	3	RAD51	NA	Positive	6	5.77683956574186	36.0735826296743	8.09496648451724	244574.17973462	3590.13028647679	1176445.5	1285.14
1	D19	1	RAD51	NA	Positive	4	7.39675383228133	41.3958521190262	7.35912827205989	257246.220018034	4004.11502188695	1207814.1	1194.5
1	D19	2	RAD51	NA	Positive	5	6.58787878787879	37.159595959596	6.76512554976438	230856.658585859	3602.06282348833	1090567.3	1107.01
1	D19	3	RAD51	NA	Positive	6	6.05332167832168	35.2027972027972	6.61408208177884	229133.594405594	3737.75844055843	1158110.7	1148.83
1	D20	1	RAD51	NA	Positive	4	6.43800904977376	39.1619909502262	7.09747053043518	260322.699547511	3985.30048815749	1228094.4	1217.84
1	D20	2	RAD51	NA	Positive	5	6.64499572284003	34.4576561163388	5.67041859971047	195729.644995723	3495.15638556211	1054223.1	1036.05
1	D20	3	RAD51	NA	Positive	6	6.51515151515152	39.3948863636364	7.74890970853892	257589.298295455	3978.04225170394	1128638.4	1277.53
1	D21	1	RAD51	NA	Positive	4	6.05597326649958	34.7627401837928	6.53493672495281	215087.993316625	3381.59160963308	950130.6	982.54
1	D21	2	RAD51	NA	Positive	5	6.55241567912489	37.3144940747493	6.24940660226294	225493.758432088	3348.2368159331	1092258.1	1066.12
1	D21	3	RAD51	NA	Positive	6	7.06713505074161	39.7447306791569	6.1359037457937	243849.917252147	3629.28160555526	1163254.2	1062.78
1	D22	1	RAD51	NA	Positive	4	6.48932219127205	38.4187558031569	7.33037722476133	246285.860724234	3739.52463973022	1140321.2	1250.8
1	D22	2	RAD51	NA	Positive	5	6.06919642857143	39.0033482142857	7.6662822121875	274429.818080357	3689.64461277751	1234004.5	1313.58
1	D22	3	RAD51	NA	Positive	6	5.92217194570136	33.9176470588235	6.58305557740441	221510.228959276	3547.97687033705	1054565.7	1177.67
1	E03	1	RF	NA	Neutral	4	5.94023193577163	30.4014272970562	6.13835923838398	207758.287243533	3361.52969739063	1072869.8	1154.77
1	E03	2	RF	NA	Neutral	5	5.65257494235204	30.9277478862414	6.88303852516635	217724.975403536	3493.56274975771	1130457.6	1143.01
1	E03	3	RF	NA	Neutral	6	5.5437898089172	26.9625796178344	5.6282430800329	168511.295382166	3208.23480931151	985362.9	1030.38
1	E04	1	RF	NA	Neutral	4	5.58221797323136	29.2466539196941	6.03649960433979	198923.628107075	3508.48144752283	1113384.7	1174.68
1	E04	2	RF	NA	Neutral	5	5.20939183987683	25.4588144726713	5.58307109225992	163020.452655889	3143.6056012164	1009111	1049.6
1	E04	3	RF	NA	Neutral	6	5.4069423929099	27.6935007385524	6.07952863822139	188149.853766617	3492.44204459815	1117778.2	1141.43
1	E05	1	RF	NA	Neutral	4	5.98939929328622	31.4257950530035	7.30309718036006	229708.901060071	3504.42376104928	1267599.7	1287.41
1	E05	2	RF	NA	Neutral	5	6.64666666666667	32.6180952380952	6.58820483770417	215283.815238095	3493.5782961296	1217449.8	1221.12
1	E05	3	RF	NA	Neutral	6	7.22293577981651	38.7339449541284	6.32472768179637	246585.888073394	3869.30513013065	1223449.3	1177.77
1	E06	1	RF	NA	Neutral	4	5.33983739837398	27.7886178861789	5.94944106225144	165830.319512195	3407.10876697469	979894.8	1068.56
1	E06	2	RF	NA	Neutral	5	5.58141962421712	25.8434237995825	5.91261068652957	158152.912317328	3193.37601289936	1027234	1117.37
1	E06	3	RF	NA	Neutral	6	6.59203980099502	36.9442786069652	6.55684469114813	230997.545273632	3850.62739204299	1196048.8	1217.1
1	E07	1	RF	NA	Neutral	4	5.05283381364073	24.6071085494717	5.38775956431304	145779.656099904	2890.4697681399	826469.8	936.53
1	E07	2	RF	NA	Neutral	5	5.13444709626094	26.6825775656325	5.94810195620288	175952.570405728	3418.51586300133	1038332.6	1116.01
1	E07	3	RF	NA	Neutral	6	6.03156996587031	30.1527303754266	6.37075424152936	197406.719283276	3363.13117214606	1052734.2	1162.91
1	E08	1	RF	NA	Neutral	4	5.16539923954373	26.2509505703422	5.97820252440568	176127.614068441	3184.00884857081	1051652.9	1054.2
1	E08	2	RF	NA	Neutral	5	5.94042163153071	30.6892758936755	5.71636856123522	196733.399633364	3365.13220276905	1120612.4	1056.18
1	E08	3	RF	NA	Neutral	6	5.08786610878661	26.9380753138075	6.56616999566662	179313.577405858	3268.24615612546	976633.6	1033.32
1	E09	1	MEX3C	NM_016626	sample	4	5.85831960461285	30.7495881383855	6.40261687042349	211530.303953872	3401.4352438063	1051290.3	1084.33
1	E09	2	MEX3C	NM_016626	sample	5	5.96463815789474	28.5805921052632	6.07816087036758	184269.819078947	3255.43913808004	1093680.9	1081.82
1	E09	3	MEX3C	NM_016626	sample	6	5.51866028708134	28.4507177033493	6.76038706412422	208410.376076555	3230.47803482479	1177989.6	1148.33
1	E10	1	CDKN2C	NM_078626	sample	4	5.66638935108153	27.8269550748752	6.07809494556203	184599.27703827	3341.30595043066	1063489.1	1102
1	E10	2	CDKN2C	NM_078626	sample	5	6.56432748538012	31.8625730994152	6.94935714290661	215377.79337232	3475.86004756345	1171265.5	1254.54
1	E10	3	CDKN2C	NM_078626	sample	6	5.86296617519514	29.2159583694709	6.12446912826762	205176.708586297	3375.72215621928	1095135.7	1236.99
1	E11	1	SPEN	NM_015001	sample	4	6.15622161671208	32.0499545867393	7.17665793079354	214216.125340599	3624.2768225679	1142789	1247.33
1	E11	2	SPEN	NM_015001	sample	5	5.87692307692308	31.829304029304	6.70652882692403	218734.246153846	3614.72977025184	1168228.4	1193.01
1	E11	3	SPEN	NM_015001	sample	6	5.67147192716237	29.9059180576631	6.61968037835427	211786.569802731	3513.80813457522	1143686.4	1209.34
1	E12	1	ARID1B	NM_017519	sample	4	6.05869074492099	31.025583145222	6.6095211615902	214291.587659895	3423.18679416795	1142262	1157.64
1	E12	2	ARID1B	NM_017519	sample	5	7.23923841059603	37.7624172185431	6.72545145583463	269777.420529801	3590.37358137321	1402142.3	1303.95
1	E12	3	ARID1B	NM_017519	sample	6	6.37320916905444	32.5386819484241	6.47085153524937	221409.844555874	3582.10478203241	1160044.3	1263.55
1	E13	1	ERCC4	NM_005236	sample	4	4.49558390578999	20.6143277723258	4.40018987890526	133936.285574092	2688.00655517476	996608.1	900.33
1	E13	2	ERCC4	NM_005236	sample	5	5.51531393568147	26.4441041347626	5.63500459857146	166638.58805513	3307.68978672966	992770.9	994.44
1	E13	3	ERCC4	NM_005236	sample	6	5.55448408871745	29.5274831243973	6.65719638457669	206217.769527483	3491.21006459533	1065350.9	1109.64
1	E14	1	ATR	NM_001184	sample	4	4.83658536585366	24.1455284552846	5.58556313523981	164380.129268293	3229.94719765516	983882.6	1029.22
1	E14	2	ATR	NM_001184	sample	5	5.05541125541126	27.4874458874459	6.22279060720184	196795.206926407	3362.14902228348	1008326.9	1137.61
1	E14	3	ATR	NM_001184	sample	6	4.61722080136402	24.843137254902	5.59752887076886	180657.767263427	2970.07559735258	947526.5	951.63
1	E15	1	STAG2	NM_006603	sample	4	5.65658217497956	29.3049877350777	6.52897363560131	200379.002452984	3492.20986289448	1080880.1	1160.22
1	E15	2	STAG2	NM_006603	sample	5	6.237439779766	30.3647625602202	5.90890122641248	188184.112181693	3403.27067290099	1083117.7	1056.08
1	E15	3	STAG2	NM_006603	sample	6	6.06131078224101	30.0859760394644	6.2796378116151	207104.506694856	3299.49511808734	1086580.7	1141.93
1	E16	1	WRN	NM_000553	sample	4	6.19032258064516	30.0879032258065	5.99898283155482	206024.386290323	3297.95789645457	1150413.9	1165.3
1	E16	2	WRN	NM_000553	sample	5	5.46105428796223	28.567269866247	6.49750903277177	203596.861526357	3232.16563461581	1126812.9	1128.36
1	E16	3	WRN	NM_000553	sample	6	6.15444617784711	31.8627145085803	7.26881489611986	218499.879875195	3534.53400791336	1113177	1231.96
1	E17	1	RF	NA	Neutral	4	5.69743178170144	26.6918138041734	5.52632974754416	169191.54975923	3235.37477382558	1033074	1078.11
1	E17	2	RF	NA	Neutral	5	4.34967845659164	17.1036977491961	4.14659056884749	91134.2282958199	2468.86473779167	845633	788.69
1	E17	3	RF	NA	Neutral	6	6.02890932982917	31.03876478318	6.96992036665847	210152.450065703	3496.83673123797	1097182	1183.15
1	E18	1	RF	NA	Neutral	4	5.27201870615744	31.0342946219797	7.47887445350973	243653.587685113	3591.18954444742	1213485.1	1244.57
1	E18	2	RF	NA	Neutral	5	5.14445219818562	28.3866015352408	5.98648865027087	199587.401953943	3358.14466910167	1018175.6	1087.79
1	E18	3	RF	NA	Neutral	6	5.68894952251023	28.8178717598909	6.23050664006837	190120.435879945	3344.78325065301	1045812.2	1074.1
1	E19	1	RF	NA	Neutral	4	5.61141678129299	29.646492434663	6.76542617732665	201952.182943604	3668.52586381918	1037255.6	1146.59
1	E19	2	RF	NA	Neutral	5	4.62868525896414	21.5760956175299	4.46402205792877	140875.544223108	2819.62823954052	950093.7	858.2
1	E19	3	RF	NA	Neutral	6	6.02564102564103	29.3745143745144	6.57172882359053	189687.732711733	3285.54851569947	1050769.7	1061.65
1	E20	1	RF	NA	Neutral	4	6.25271739130435	34.276268115942	6.26423011691095	220793.519927536	3764.18360471734	1191021	1249.77
1	E20	2	RF	NA	Neutral	5	6.16943521594684	30.0124584717608	6.20174747525412	191999.613787375	3223.21952210499	1025280.3	1053.2
1	E20	3	RF	NA	Neutral	6	5.78799688230709	27.6204208885425	6.18006409077618	178522.368667186	3253.94496962972	1008728	1100.14
1	E21	1	RF	NA	Neutral	4	5.64202049780381	30.101756954612	7.00327006344849	208596.852122987	3272.86571138318	1029847.6	1116.15
1	E21	2	RF	NA	Neutral	5	6.04519774011299	31.0661824051655	6.18475059982353	221227.375302663	3331.81369181343	1183274.9	1193.35
1	E21	3	RF	NA	Neutral	6	5.50388143966126	29.1616090331687	6.23943696185092	207310.388849682	3348.72593335479	1097566.2	1193.88
1	E22	1	RF	NA	Neutral	4	5.54973357015986	30.550621669627	6.2893054232086	217486.774422735	3591.84777141822	1150325.1	1240.34
1	E22	2	RF	NA	Neutral	5	4.928125	26.3302083333333	6.13560827344088	173482.367708333	3081.38741559359	960109.4	986.4
1	E22	3	RF	NA	Neutral	6	5.1280487804878	25.1295731707317	5.51842206195929	162567.329268293	3226.69479303241	954438.3	1072.19
1	F03	1	OTNT	NA	Neutral	4	5.36150627615063	26.2476987447699	5.41699908399621	164567.363179916	3285.4114560644	1046050.3	1043.55
1	F03	2	OTNT	NA	Neutral	5	5.68506493506494	27.7978896103896	5.71349483365054	170930.738636364	3295.81538895853	995137.2	1046.1
1	F03	3	OTNT	NA	Neutral	6	5.53784570596798	30.4213973799127	6.50617263005426	212995.26783115	3685.00708906488	1093162.5	1218.64
1	F04	1	OTNT	NA	Neutral	4	5.27031650983747	27.0230966638152	6.24879004584866	180732.245508982	3311.26098295816	1046108.6	1116.13
1	F04	2	OTNT	NA	Neutral	5	5.44095788604459	25.0677126341866	5.3619606086568	157645.281585467	3077.8142008953	1033976.8	992.44
1	F04	3	OTNT	NA	Neutral	6	5.63293172690763	27.685140562249	5.96061600516913	167643.282730924	3326.8931757561	970787.5	1066.22
1	F05	1	OTNT	NA	Neutral	4	5.74001507159005	29.6247174076865	6.80740514439883	205927.109269028	3576.37763018963	1101182.5	1214.42
1	F05	2	OTNT	NA	Neutral	5	6.36780487804878	38.4360975609756	8.34660438664751	303047.782439024	4002.77075513431	1370618.7	1400.9
1	F05	3	OTNT	NA	Neutral	6	6.41390728476821	33.3692052980132	6.48744910177775	224966.033940397	3464.56327735542	1155046.1	1164.8
1	F06	1	OTNT	NA	Neutral	4	5.89207258834766	28.4613180515759	5.89136281113398	180160.932187202	3127.97064776069	1029010.1	1033.18
1	F06	2	OTNT	NA	Neutral	5	6.49500454132607	33.0853769300636	6.17394311654896	220520.262488647	3543.76209812393	1175066.8	1224.08
1	F06	3	OTNT	NA	Neutral	6	5.70738636363636	29.1633522727273	6.1965476427889	191000.637784091	3520.48971590768	1076666	1075.92
1	F07	1	OTNT	NA	Neutral	4	5.37256637168142	30.4796460176991	7.33375286445646	227116.569026549	3473.46872544179	1110417.8	1134.49
1	F07	2	OTNT	NA	Neutral	5	5.91436726926736	32.0371075166508	7.26496055114568	223172.963843958	3406.99012783169	1143689.3	1296.88
1	F07	3	OTNT	NA	Neutral	6	5.42625899280576	29.4469424460432	7.02454279980864	210473.21852518	3513.89586876587	1103956.4	1187.12
1	F08	1	OTNT	NA	Neutral	4	6.30059523809524	32.0228174603175	6.20783461929765	214023.168650794	3378.06768595281	1140764.5	1129.59
1	F08	2	OTNT	NA	Neutral	5	5.3021515434986	26.912067352666	6.19605712660133	180036.089803555	3298.29092391442	1091661.6	1052.46
1	F08	3	OTNT	NA	Neutral	6	5.94761904761905	29.3628571428571	5.98714050711925	181400.956190476	3219.54526847076	1016608.2	1138.43
1	F09	1	PTPRB	NM_002837	sample	4	6.24815983175605	35.8201892744479	7.7541841944554	291327.101997897	3662.417583126	1316222.2	1404.54
1	F09	2	PTPRB	NM_002837	sample	5	5.33973288814691	29.1060100166945	7.29265335810448	207357.68196995	3318.44502940915	1116300.7	1101.25
1	F09	3	PTPRB	NM_002837	sample	6	5.51304996271439	28.7807606263982	6.24915542487037	197033.111111111	3278.48570327054	1077380.1	1061.4
1	F10	1	WAS	NM_000377	sample	4	5.60703205791107	29.5377456049638	6.2901827326104	205137.415718718	3359.3816200758	1109672.6	1111.41
1	F10	2	WAS	NM_000377	sample	5	5.3722854188211	27.7838676318511	6.18692969263303	182213.387797311	3305.44595156304	1035623.7	1102.74
1	F10	3	WAS	NM_000377	sample	6	5.5524920466596	28.7560975609756	6.8787229066298	192476	3377.22618405159	1026124	1086.09
1	F11	1	ODAM	NM_017855	sample	4	6.76424870466321	34.3264248704663	7.34415885099845	242036.070811744	3632.90519690611	1276791.3	1394.67
1	F11	2	ODAM	NM_017855	sample	5	6.02013422818792	29.9681208053691	5.67287010298542	205221.597315436	3532.63594119687	1105581.2	1157.41
1	F11	3	ODAM	NM_017855	sample	6	6.23248652809854	33.3240954580447	7.87113369407862	242642.106235566	3596.4175960752	1170589.2	1300.4
1	F12	1	BRIP1	NM_032043	sample	4	5.80760790051207	29.5640087783467	6.11520121154368	197467.964886613	3371.47125552696	1004899.2	1036.33
1	F12	2	BRIP1	NM_032043	sample	5	5.35137457044674	28.0403780068729	6.16353752177421	190590.091924399	3304.78164087625	1071277	1141.06
1	F12	3	BRIP1	NM_032043	sample	6	6.4179651695692	34.4555453712191	7.1466732626124	236907.028414299	3499.10093816023	1188663.1	1147.69
1	F13	1	ATRX	NM_138270	sample	4	5.24	24.3512	5.6174792048774	157953.6808	3113.69311588054	1015933.7	1099.36
1	F13	2	ATRX	NM_138270	sample	5	5.73232724384432	29.6600476568705	6.34175734332306	208085.849880858	3411.58738669886	1124364.6	1204.01
1	F13	3	ATRX	NM_138270	sample	6	6.36006825938567	31.4283276450512	6.47603372242678	200828.593856655	3461.23123832125	1082088.8	1197.29
1	F14	1	PLXNB2	NM_012401	sample	4	5.61786867599569	27.4025834230355	5.49820405906362	171216.208826695	3287.99145658574	1010545.1	1034.32
1	F14	2	PLXNB2	NM_012401	sample	5	5.85332011892963	30.4578790882061	7.9611553908103	208131.290386521	3549.21339947302	1103951	1235.83
1	F14	3	PLXNB2	NM_012401	sample	6	6.15154867256637	33.0973451327434	6.91248937159284	228971.19579646	3606.79861886963	1176782.5	1323
1	F15	1	ZMYM2	NM_197968	sample	4	6.20523303352412	30.318070318888	6.06702208365567	194776.225674571	3347.78993158462	1055983.4	1058.84
1	F15	2	ZMYM2	NM_197968	sample	5	6.24587458745875	34.9290429042904	6.98481899012447	261128.100660066	3750.21856652888	1230488.1	1272.47
1	F15	3	ZMYM2	NM_197968	sample	6	5.58295281582953	29.8424657534247	6.52358306213614	209318.218417047	3441.30824033109	1076229	1183.22
1	F16	1	MBD1	NM_015845	sample	4	4.82558139534884	26.690518783542	6.96611049279379	194902.712880143	3400.73724807315	977845.9	1174.43
1	F16	2	MBD1	NM_015845	sample	5	5.848	29.3013333333333	5.70449075200118	184503.141333333	3368.61569923369	1038548.5	1024.02
1	F16	3	MBD1	NM_015845	sample	6	5.75261885576148	27.2844480257857	5.45814983664839	173332.856567284	3184.47612534232	999678.8	965.93
1	F17	1	OTNT	NA	Neutral	4	5.69970193740686	29.1445603576751	6.58944026856062	195130.303278689	3472.69801391361	1116039.1	1189.14
1	F17	2	OTNT	NA	Neutral	5	5.62029208301307	30.1706379707917	6.94291468141413	228496.42121445	3354.15447792689	1201996.9	1229.53
1	F17	3	OTNT	NA	Neutral	6	5.2447026657553	29.9118250170882	7.61328737875611	227811.480519481	3390.2079245811	1099739.9	1235.86
1	F18	1	OTNT	NA	Neutral	4	5.65176151761518	29.1165311653117	6.1405832959655	197830.599593496	3448.64335392244	1109270.4	1158.99
1	F18	2	OTNT	NA	Neutral	5	5.98426323319027	31.3476394849785	7.10590982872909	227313.465665236	3531.82228546159	1150312.8	1197.58
1	F18	3	OTNT	NA	Neutral	6	5.91041162227603	29.5536723163842	6.53272556903453	192769.094430993	3186.63590117699	1053082.9	1031.2
1	F19	1	OTNT	NA	Neutral	4	6.25393081761006	28.4536163522013	5.54229638431173	164960.392295597	3367.42853482521	1016396.3	1007.84
1	F19	2	OTNT	NA	Neutral	5	6.23632993512512	29.3521779425394	5.61689892971831	181867.27618165	3156.5835710002	1072315.6	1038.83
1	F19	3	OTNT	NA	Neutral	6	5.64685556323428	28.4899792674499	7.39408281940274	196337.190739461	3219.43984527045	1053283.8	1069.81
1	F20	1	OTNT	NA	Neutral	4	5.76993865030675	30.6134969325153	7.13652027172809	214755.699386503	3590.64582837441	1123123.3	1168.01
1	F20	2	OTNT	NA	Neutral	5	5.51255539143279	26.8589364844904	5.74185448651025	170428.479320532	3231.81180974904	959209.9	995.26
1	F20	3	OTNT	NA	Neutral	6	6.95341098169717	33.4059900166389	6.20412390543759	207030.453410982	3512.79534404463	1167310.6	1191.13
1	F21	1	OTNT	NA	Neutral	4	5.7288765088208	31.7093779015785	7.70084937829986	226123.722376973	3503.31893015469	1094484.4	1241.39
1	F21	2	OTNT	NA	Neutral	5	5.3803457688808	28.8189262966333	5.86713659558349	196508.640582348	3151.15246537851	977478.1	1012.84
1	F21	3	OTNT	NA	Neutral	6	6.06205250596659	31.6618933969769	6.98619152737196	217981.294351631	3381.15536020691	1064820.3	1137.79
1	F22	1	OTNT	NA	Neutral	4	4.75255102040816	24.3299319727891	5.88899364468037	155406.582482993	2844.14397885411	883482	924.59
1	F22	2	OTNT	NA	Neutral	5	5.7274472168906	27.9500959692898	6.34521258104323	183400.049904031	3218.35338247582	1006550.9	1160.21
1	F22	3	OTNT	NA	Neutral	6	5.47678571428571	30.3276785714286	5.53821901432848	211789.790178571	3230.22259119587	1032332.5	1114.16
1	G03	1	RF	NA	Neutral	4	5.35202205882353	28.4494485294118	6.79466326701567	195976.987132353	3308.69466212767	1047907.7	1142.11
1	G03	2	RF	NA	Neutral	5	5.67135050741608	26.8188914910226	4.70975005167869	164860.8774395	3023.02284832775	981464.7	1014.3
1	G03	3	RF	NA	Neutral	6	5.58143074581431	26.1742770167428	5.67298392107163	159063.054794521	3109.14382976032	959345.8	994.69
1	G04	1	RF	NA	Neutral	4	5.47715289982425	29.3602811950791	6.99060909124054	209887.117750439	3594.31391639831	1174532.9	1229.5
1	G04	2	RF	NA	Neutral	5	5.96771300448431	33.6008968609865	9.81006648244676	258081.997309417	3655.06264707753	1429041.2	1404.22
1	G04	3	RF	NA	Neutral	6	5.88583690987124	25.5802575107296	4.92928220953572	148795.8472103	3376.46509964196	1331539.2	1148.8
1	G05	1	RF	NA	Neutral	4	5.94572368421053	30.8429276315789	5.81972277689411	212305.342927632	3401.34895488788	1119810.6	1138.87
1	G05	2	RF	NA	Neutral	5	6.65875370919881	51.5182987141444	17.0165507913814	486562.294757666	4900.42339199303	2049603.9	2273.65
1	G05	3	RF	NA	Neutral	6	5.70414201183432	26.9213863060017	5.49358121170059	161219.060862215	3140.12650061764	945363.8	976.26
1	G06	1	RF	NA	Neutral	4	5.36785418392709	25.7381938690969	5.11925027779641	153982.934548467	3153.69181294721	974890.4	937.07
1	G06	2	RF	NA	Neutral	5	5.71806569343066	29.7618613138686	7.35281358611487	202044.399635037	3455.0739998716	1050990.8	1241.92
1	G06	3	RF	NA	Neutral	6	6.11871750433276	29.9142114384749	5.49686798750068	184493.496533795	3433.38295967817	991518.8	1050.54
1	G07	1	RF	NA	Neutral	4	5.73916349809886	27.9847908745247	6.26910688190724	192268.475285171	3263.83108656005	1113348.2	1130.69
1	G07	2	RF	NA	Neutral	5	6.21964285714286	30.4589285714286	4.90323425199711	197771.197321429	3261.42167070261	1157054	1063.31
1	G07	3	RF	NA	Neutral	6	5.79084967320261	28.5504720406681	6.57145685163899	192431.882352941	3246.00596684154	1136332.3	1105.31
1	G08	1	RF	NA	Neutral	4	6.1755280407866	29.6962855061908	6.2549289968714	192836.679533867	3321.2136833814	1056858.1	1097.96
1	G08	2	RF	NA	Neutral	5	5.75042735042735	30.0179487179487	6.67677813197897	207731.146153846	3439.84306862033	1148815.3	1146.45
1	G08	3	RF	NA	Neutral	6	6.09621710526316	30.1134868421053	6.23041813925393	191048.438322368	3262.89326118035	1086751.8	1082.45
1	G09	1	BRCA1	NM_007298	sample	4	5.40759930915371	28.5146804835924	6.494701834631	189947.592400691	3500.66222648398	1039778.2	1202.24
1	G09	2	BRCA1	NM_007298	sample	5	6.50852272727273	35.2357954545455	6.51448868307996	239057.167613636	3756.6176318541	1233230.6	1267.26
1	G09	3	BRCA1	NM_007298	sample	6	6.21535393818544	32.7926221335992	5.93967430747405	225936.575274177	3619.77321125523	1224667.7	1269.24
1	G10	1	ASXL1	NM_015338	sample	4	6.10009442870633	30.3729933899906	7.10317502868064	208592.401322002	3453.97054335322	1152696.4	1221.85
1	G10	2	ASXL1	NM_015338	sample	5	4.38793103448276	22.2260536398467	5.07308771637146	148156.075670498	2925.27340639611	1003197.4	1016.53
1	G10	3	ASXL1	NM_015338	sample	6	4.65164923572003	20.8004827031376	4.53552733076414	127076.588897828	2770.92138381403	931351.2	856.94
1	G11	1	ASXL2	NM_018263	sample	4	5.8864	29.9096	6.97737198335401	209685.6656	3449.42052139067	1138650	1193.1
1	G11	2	ASXL2	NM_018263	sample	5	6.31416666666667	30.5725	6.33467627795788	190553.705833333	3485.10029579252	1100208.9	1199.65
1	G11	3	ASXL2	NM_018263	sample	6	5.5393634840871	31.6959798994975	7.45105938567713	240353.896984925	3557.85437863799	1114832.2	1295.07
1	G12	1	TP53BP1	NM_005657	sample	4	5.28467741935484	29.4096774193548	7.52845667953249	214103.086290323	3612.83262699752	1064949	1192.73
1	G12	2	TP53BP1	NM_005657	sample	5	5.80654761904762	29.1875	6.14013753697304	182811.258928571	3494.98128269581	1034634.7	1022.03
1	G12	3	TP53BP1	NM_005657	sample	6	6.32908366533865	33.7641434262948	7.68943817256311	232533.698804781	3623.48261659285	1102025	1253.58
1	G13	1	FAT1	NM_005245	sample	4	5.83592400690846	30.4222797927461	6.90148217662294	210362.021588946	3584.0724989979	1121619.6	1286.55
1	G13	2	FAT1	NM_005245	sample	5	6.4613987284287	34.1816530426885	6.60152175115127	233536.33969119	3598.19012567902	1208909.9	1192.87
1	G13	3	FAT1	NM_005245	sample	6	6.43284727551804	32.7382962394474	7.49661848725669	227077.432847276	3727.59299504158	1220155.1	1344.26
1	G14	1	BAP1	NM_004656	sample	4	6.10131332082552	27.4793621013133	4.98504656849823	166641.965290807	3296.04394802231	1103571.4	1056.21
1	G14	2	BAP1	NM_004656	sample	5	5.94059405940594	28.7281728172817	5.80168463085521	188303.260126013	3225.9558412355	1136806.3	1105.95
1	G14	3	BAP1	NM_004656	sample	6	6.38926174496644	31.0880872483221	6.04967640702778	215343.879194631	3493.38174726057	1190513.1	1271.14
1	G15	1	ZNF516	NM_014643	sample	4	6.21739130434783	30.9659735349716	6.61022131108537	209180.722117202	3595.59719899211	1144886.6	1301.81
1	G15	2	ZNF516	NM_014643	sample	5	6.44673913043478	31.5380434782609	5.60307044203878	214209.577173913	3462.8658891773	1228632	1122.83
1	G15	3	ZNF516	NM_014643	sample	6	5.91612903225806	27.933064516129	6.2563634877786	169278.333064516	3334.02580451592	992247.8	1052.08
1	G16	1	GRIN2A	NM_000833	sample	4	5.67845117845118	29.2861952861953	5.65692552958077	199199.806397306	3238.14436569135	1104766.6	1069.51
1	G16	2	GRIN2A	NM_000833	sample	5	5.27866108786611	24.1087866108787	5.18716052138316	149864.123849372	3111.53194880664	990801.2	1032.32
1	G16	3	GRIN2A	NM_000833	sample	6	6.02927580893683	29.7365177195686	6.44473841103343	209826.203389831	3441.34949419636	1109794.4	1213.55
1	G17	1	RF	NA	Neutral	4	5.52997145575642	27.2483349191246	5.76532841100183	181650.08753568	3308.92796531179	1095370.4	1172.56
1	G17	2	RF	NA	Neutral	5	4.95612431444241	26.4497257769653	6.48492034224185	170490.936014625	3292.65362639175	887702.6	1009.56
1	G17	3	RF	NA	Neutral	6	6.38828451882845	34.61589958159	7.30290500772933	257680.69790795	3588.57186459855	1254825.4	1285.01
1	G18	1	RF	NA	Neutral	4	5.77594568380213	27.4820562560621	5.71845334691511	174053.644034918	3351.05798565395	1104075.5	1103.55
1	G18	2	RF	NA	Neutral	5	6.04592720970537	30.0736568457539	6.46782039817861	191739.592720971	3398.35166911664	1078761.2	1091.31
1	G18	3	RF	NA	Neutral	6	5.11634756995582	27.4742268041237	6.59855213417892	197717.182621502	3314.29398137447	988216.9	1130.99
1	G19	1	RF	NA	Neutral	4	5.5	25.1809045226131	5.38698185371358	159755.870184255	3231.61426599962	1020183.7	1103.44
1	G19	2	RF	NA	Neutral	5	6.68806419257773	33.653961885657	6.07552936629072	216788.50551655	3406.38841570942	1164133.2	1174.09
1	G19	3	RF	NA	Neutral	6	6.24700854700855	31.8025641025641	6.2026341258997	212775.169230769	3460.56634917521	1104297.5	1086.7
1	G20	1	RF	NA	Neutral	4	5.47718174539632	25.8582866293034	5.57107829677872	172707.564451561	3197.38186689493	1025190.2	1066.26
1	G20	2	RF	NA	Neutral	5	6.04509973980919	28.3703382480486	5.46299773718702	178800.576756288	3174.01344070173	1041606	1059.04
1	G20	3	RF	NA	Neutral	6	6.72241086587436	30.2945670628183	5.15044236397386	178799.925297114	3107.98838203354	1045667.2	1062.35
1	G21	1	RF	NA	Neutral	4	5.77385496183206	30.0219465648855	6.56487500066084	204833.261450382	3636.20459835249	1088107.3	1132.72
1	G21	2	RF	NA	Neutral	5	6.26440329218107	30.5895061728395	5.39865966813938	196338.934156379	3405.66561070472	1090025.4	1055.48
1	G21	3	RF	NA	Neutral	6	5.70484581497797	28.8898678414097	7.52017426789852	194027.607929515	3454.0275207802	1008131.6	1165.45
1	G22	1	RF	NA	Neutral	4	5.72997522708505	29.43848059455	6.5337316565553	206772.385631709	3325.93385233816	1085802.4	1131.77
1	G22	2	RF	NA	Neutral	5	5.42990654205607	27.4214953271028	5.6997119081661	178138.5	3053.40024224742	949872.4	918.91
1	G22	3	RF	NA	Neutral	6	4.89672977624785	24.617900172117	5.47079539356342	166329.013769363	2937.3156238599	901635.2	1000.62
1	H03	1	CHEK1	NA	Positive	4	5.58411614005124	51.8274978650726	19.0579925322757	529766.166524338	4785.42233132685	2119447.5	2414.66
1	H03	2	CHEK1	NA	Positive	5	5.92192192192192	50.6756756756757	14.8309753045713	507641.901901902	4603.41011139173	2116107.3	2261.66
1	H03	3	CHEK1	NA	Positive	6	6.32946428571429	50.2660714285714	15.8744446101381	487590.673214286	4763.98343170283	2079416.9	2224.04
1	H04	1	CHEK1	NA	Positive	4	6.54088050314465	56.6153039832285	19.6560601137636	572938.262054507	4936.30651592815	2355427	2483.8
1	H04	2	CHEK1	NA	Positive	5	6.81353767560664	69.250319284802	22.9075882633649	744752.421455939	5394.95172094895	3002546.6	2834.01
1	H04	3	CHEK1	NA	Positive	6	6.77272727272727	59.9186046511628	21.8448780865915	618820.697674419	5055.24223836887	2671225	2651.18
1	H05	1	CHEK1	NA	Positive	4	6.30846774193548	58.476814516129	21.0812099313611	613778.358870968	5077.41919789119	2428421.2	2640.91
1	H05	2	CHEK1	NA	Positive	5	7.4526558891455	70.4549653579677	19.4834049923442	734972.242494226	5594.16828149217	2889698.6	2880.71
1	H05	3	CHEK1	NA	Positive	6	6.21653543307087	53.5856299212598	19.5748460104984	530295.654527559	4748.32407844968	2134091.1	2297.03
1	H06	1	CHEK1	NA	Positive	4	6.20285087719298	54.5690789473684	19.9064831685449	542812.796052632	4944.79733613363	2342454	2371.07
1	H06	2	CHEK1	NA	Positive	5	6.94695259593679	66.4932279909707	23.2123907066887	698922.116252822	5462.04370183266	2823392.8	2919.73
1	H06	3	CHEK1	NA	Positive	6	5.98802395209581	67.9988023952096	29.1245467133925	742004.117365269	5720.39725919633	2860336.5	3116.19
1	H07	1	CHEK1	NA	Positive	4	6.61866931479643	62.87090367428	24.4592732191061	662225.373386296	5403.1852438332	2595118.5	2873.77
1	H07	2	CHEK1	NA	Positive	5	7.17355371900826	80.9834710743802	31.149861420517	904827.618801653	6489.99761869674	3376770.6	3678.18
1	H07	3	CHEK1	NA	Positive	6	7.41984732824428	70.4370229007634	23.0523666314026	750295.201335878	5697.55001689135	2889371.2	3160.38
1	H08	1	CHEK1	NA	Positive	4	7.06777893639207	62.0271115745568	21.1553626621017	629906.862356621	5304.73201905498	2608939.6	2721.27
1	H08	2	CHEK1	NA	Positive	5	7.87648970747562	72.9479956663055	26.304560862337	769623.126760563	5744.26693884636	3137803.1	3113.79
1	H08	3	CHEK1	NA	Positive	6	6.71960297766749	74.409429280397	30.9009078366758	816744.640198511	6059.50138872784	3168622.5	3355.11
1	H09	1	NOTCH2	NM_024408	sample	4	5.95687885010267	32.6016427104723	7.41296922171082	248504.612936345	3509.38018934482	1215506.7	1273.97
1	H09	2	NOTCH2	NM_024408	sample	5	5.74503311258278	34.6423841059603	7.73005031403755	276658.685430464	3628.76549959046	1336366.7	1368.85
1	H09	3	NOTCH2	NM_024408	sample	6	6.5657546337158	34.0282436010591	6.42697711385321	223812.87466902	3520.03448485757	1191015.8	1167.76
1	H10	1	FANCM	NM_020937	sample	4	5.38987816307404	30.2652296157451	7.16062003884806	231538.813495783	3552.85844057909	1261105.4	1296.64
1	H10	2	FANCM	NM_020937	sample	5	5.68809272918862	31.9473129610116	6.63411017265867	224145.955742887	3530.43144792301	1169129.8	1144.21
1	H10	3	FANCM	NM_020937	sample	6	6.68325358851675	34.2593301435407	7.19300999205407	232862.99138756	3481.96583799445	1157832.5	1203.31
1	H11	1	RASA1	NM_022650	sample	4	6.02450518378888	35.923656927427	8.18648771354441	274846.2667295	3826.27448906097	1189419.7	1422.44
1	H11	2	RASA1	NM_022650	sample	5	6.10801080108011	32.0864086408641	5.94716157333842	217155.98649865	3349.73275056903	1174010.6	1135.34
1	H11	3	RASA1	NM_022650	sample	6	5.8495867768595	29.5867768595041	5.38114708357659	188881.63553719	3321.90425870463	1087568.7	1042.4
1	H12	1	KDM5C	NM_004187	sample	4	5.52859477124183	26.0972222222222	5.4468695549263	166215.674019608	3116.70748806638	1022814.1	1002.82
1	H12	2	KDM5C	NM_004187	sample	5	5.8	26.4239583333333	5.36360833288517	151351.696875	3212.32530442192	1027469.5	989.56
1	H12	3	KDM5C	NM_004187	sample	6	5.97601918465228	31.2877697841727	6.8956551488968	216471.195843325	3500.58581784259	1136810.1	1167.74
1	H13	1	FAS	NA	sample	4	5.74494283201407	27.8144239226033	5.94312422990951	177941.480211082	3316.64979958146	1060125	1113
1	H13	2	FAS	NA	sample	5	6.51133004926108	32.2384236453202	6.04737802573804	221881.844334975	3414.41923509902	1225650.5	1177.44
1	H13	3	FAS	NA	sample	6	6.00690250215703	30.8843830888697	6.59803409876544	209849.804141501	3576.86132166123	1108423	1153.11
1	H14	1	PTPRC	NR_052021	sample	4	5.28853454821564	26.1632498101746	6.36838726131551	181117.991647684	3369.33011319623	1066735.9	1216.02
1	H14	2	PTPRC	NR_052021	sample	5	5.99045801526718	31.8606870229008	7.54835522056221	221501.772900763	3697.09302967985	1175975.2	1283.07
1	H14	3	PTPRC	NR_052021	sample	6	5.65933014354067	29.1320574162679	6.61877588818556	187834.197129187	3458.40311531627	1012746.4	1163.11
1	H15	1	PTPRU	NM_133178	sample	4	6.19419237749546	33.8321234119782	7.01354883942632	240757.695099819	3533.04365163522	1215017.6	1285.81
1	H15	2	PTPRU	NM_133178	sample	5	6.35483870967742	32.3978494623656	6.53545389010625	212058.866832093	3719.02758169413	1089838.6	1212.71
1	H15	3	PTPRU	NM_133178	sample	6	6.88719785138765	35.5666965085049	7.94519279652354	244326.157564906	3637.10994513679	1239223.4	1265.36
1	H16	1	FUBP1	NM_003902	sample	4	5.42728184553661	28.1103309929789	5.7420440109998	198571.053159478	3101.69306966786	1125067.8	1074.03
1	H16	2	FUBP1	NM_003902	sample	5	5.86061739943873	30.2778297474275	6.32416688085819	204640.531337699	3386.28853483474	1068326.8	1121.23
1	H16	3	FUBP1	NM_003902	sample	6	5.39332096474954	29.9350649350649	6.36519051287825	215681.995361781	3355.80240708871	1051832.4	1157.52
1	H17	1	CHEK1	NA	Positive	4	6.32251521298174	63.9868154158215	21.8509690806387	678663.439148073	5160.66830409594	2607602.2	2700.56
1	H17	2	CHEK1	NA	Positive	5	6.64617044228695	67.9320388349515	26.9971047261232	732329.005393743	5678.73250737226	2868256.6	2981.36
1	H17	3	CHEK1	NA	Positive	6	7.44153005464481	72.7857923497268	26.642268004095	771473.765027322	5905.42530778621	3086791.7	3317.88
1	H18	1	CHEK1	NA	Positive	4	6.9271676300578	64.2809248554913	23.2416857415013	674477.885549133	5445.76392824326	2792709	2792.04
1	H18	2	CHEK1	NA	Positive	5	6.29572836801752	61.4775465498357	20.7630627702191	641687.880613363	5215.49919636199	2582277.6	2640.82
1	H18	3	CHEK1	NA	Positive	6	6.34428086070215	67.1019252548131	26.7248151476823	745468.75198188	5609.99016774563	2852100.9	3138.61
1	H19	1	CHEK1	NA	Positive	4	7.01294117647059	66.3105882352941	23.6931321764241	699124.104705882	5498.68713550245	2751091	2877.37
1	H19	2	CHEK1	NA	Positive	5	6.44558521560575	67.2166324435318	28.0790976663267	739949.347022587	5672.43981673227	2844347.8	3143.43
1	H19	3	CHEK1	NA	Positive	6	6.64008620689655	56.96875	18.2919596747858	568170.882543103	4988.72396218164	2377773.6	2520.11
1	H20	1	CHEK1	NA	Positive	4	6.56606397774687	64.4297635605007	24.8134525788387	691952.315716273	5276.79757014969	2873016.6	2870.29
1	H20	2	CHEK1	NA	Positive	5	5.86358099878197	62.5481120584653	26.3773186156619	695789.855054811	5516.18010310769	2796019	3043.18
1	H20	3	CHEK1	NA	Positive	6	6.90771028037383	68.6950934579439	27.2534590312143	729699.692757009	5561.51265522149	2925886	3081.48
1	H21	1	CHEK1	NA	Positive	4	6.84417040358744	71.3934977578475	28.6167219909055	777145.411434978	5622.68947050897	3044949.9	3005.79
1	H21	2	CHEK1	NA	Positive	5	6.7280701754386	64.9310776942356	22.1287341290874	683012.196741855	5341.4125422943	2793374.4	2828.3
1	H21	3	CHEK1	NA	Positive	6	6.18535681186284	55.0889712696942	19.4161028710789	559181.134383689	4917.89174186627	2208098.1	2382.66
1	H22	1	CHEK1	NA	Positive	4	6.44972067039106	66.4553072625698	25.1910516298131	715778.247206704	5467.37244804102	2758345.7	3068.13
1	H22	2	CHEK1	NA	Positive	5	6.60356788899901	59.5926660059465	22.541056647092	608982.672943508	5046.41119942495	2438127.5	2530.72
1	H22	3	CHEK1	NA	Positive	6	6.47727272727273	65.7402597402597	24.5281592791626	699094.326839827	5340.92024123062	2711146.3	2879.55
1	I03	1	RPA32	NA	Positive	4	7.11764705882353	66.4179104477612	17.7872635830518	677045.784899034	4289.49582611552	2512761.2	2246.83
1	I03	2	RPA32	NA	Positive	5	9.35754716981132	92.2764150943396	26.3385305244041	953486.029245283	5388.89302426862	3445917.6	2836.13
1	I03	3	RPA32	NA	Positive	6	8.30141548709409	75.0924229808493	18.5355466620489	757449.839300583	4892.80325149979	2742406.9	2326.7
1	I04	1	RPA32	NA	Positive	4	8.86728754365541	84.6449359720605	24.2804326522163	882350.599534342	5438.62002279295	3372465.6	2928.42
1	I04	2	RPA32	NA	Positive	5	8.71077504725898	69.5604914933837	17.4153323229699	677385.699432892	4894.66900621701	2750805	2285.46
1	I04	3	RPA32	NA	Positive	6	8.47714808043876	82.0575868372943	22.3262276469564	852384.281535649	5425.40588883998	3148997	2836.95
1	I05	1	RPA32	NA	Positive	4	8.57822410147991	82.4820295983087	22.135776441553	858282.5	5389.97450939407	3196935	2830.31
1	I05	2	RPA32	NA	Positive	5	8.47801578354002	94.1431792559188	26.3291820663638	1002714.87598647	5794.33305714508	3434140	3048.26
1	I05	3	RPA32	NA	Positive	6	9.68571428571429	84.8728110599078	20.3092448229547	842279.19078341	5486.71975193321	3167038.1	2890.69
1	I06	1	RPA32	NA	Positive	4	9.01129943502825	81.9538606403013	24.0856736245457	825923.434086629	5242.29335001155	3146828.7	2643.26
1	I06	2	RPA32	NA	Positive	5	8.94690265486726	86.4889380530973	24.2730542729606	902900.681415929	5610.76662916306	3450561.9	3075.99
1	I06	3	RPA32	NA	Positive	6	9.131	81.941	20.4700010055563	827378.105	5319.00905170355	3104615.7	2700.31
1	I07	1	RPA32	NA	Positive	4	10.3231334149327	100.036719706242	25.5889493157492	1044458.63647491	5995.22508567194	3711339.7	3224.82
1	I07	2	RPA32	NA	Positive	5	9.6289156626506	99.6867469879518	32.3938345490652	1060783.27831325	5778.48163011648	3863708.3	3180.55
1	I07	3	RPA32	NA	Positive	6	9.23028391167192	96.3333333333333	27.359942836887	1042667.33964248	5641.15612836561	3762943.9	3032.13
1	I08	1	RPA32	NA	Positive	4	8.5	87.6670822942643	25.3871141813094	933875.755610973	5423.78321683057	3589762.4	2875.62
1	I08	2	RPA32	NA	Positive	5	10.0979443772672	92.1172914147521	23.6150629423456	934753.102781137	5507.28621552434	3547225.4	2926.37
1	I08	3	RPA32	NA	Positive	6	10.8481012658228	109.149951314508	31.1463403723273	1150522.40895813	5770.60311503086	4170870.6	3133.72
1	I09	1	ARHGAP35	NM_004491	sample	4	6.16738660907127	32.5745140388769	6.7754188483369	226894.021598272	3642.55227878493	1196767.6	1239.57
1	I09	2	ARHGAP35	NM_004491	sample	5	6.44228903976722	29.9272550921436	6.39182626995689	188473.040737148	3309.21217129773	1137129.3	1149.92
1	I09	3	ARHGAP35	NM_004491	sample	6	6.37200383509108	31.0546500479386	6.21186123424464	185682.66442953	3458.59384431159	1032497.6	1109.85
1	I10	1	AHNAK	NM_024060	sample	4	5.56964892412231	29.6013590033975	5.70516955721079	204527.993204983	3264.54960445461	1123977.3	1126.12
1	I10	2	AHNAK	NM_024060	sample	5	5.75354969574037	30.9137931034483	6.2774803182303	212269.240365112	3277.75826455039	1106564.4	1116.58
1	I10	3	AHNAK	NM_024060	sample	6	5.48144220572641	30.0042417815482	7.15565903467448	209564.909862142	3585.47352910544	1068635.1	1231.66
1	I11	1	SH2B3	NM_005475	sample	4	5.70009115770283	31.3400182315406	7.07638976258676	231238.626253418	3461.18103165817	1165711	1263.12
1	I11	2	SH2B3	NM_005475	sample	5	5.38394415357766	24.6186736474695	5.0638712454534	149545.198080279	3041.1831051554	939537.6	875.79
1	I11	3	SH2B3	NM_005475	sample	6	6.03618711385702	31.6010591350397	7.22882315540795	220976.231244484	3678.25749316881	1221889	1303.26
1	I12	1	MSH2	NM_000251	sample	4	6.21441124780316	33.6186291739895	6.52998315643542	239728.599297012	3601.21838773258	1229850.8	1302.55
1	I12	2	MSH2	NM_000251	sample	5	6.70538542766631	39.40232312566	8.2058733158528	290513.012671595	3937.39897812932	1340445.8	1499.71
1	I12	3	MSH2	NM_000251	sample	6	6.98265895953757	35.7244701348748	6.61625767659126	230731.32177264	3672.16979383313	1166640.6	1268.27
1	I13	1	NOTCH1	NM_017617	sample	4	5.11844660194175	26.1766990291262	6.05379283948781	177776.739805825	3298.36382605363	995097.9	1104.2
1	I13	2	NOTCH1	NM_017617	sample	5	6.13166144200627	31.5869905956113	6.55673000899341	214280.052507837	3492.82490447849	1150757.8	1142.65
1	I13	3	NOTCH1	NM_017617	sample	6	4.14832535885167	19.2191387559809	4.72304396818478	114828.510047847	2655.33060049144	890493.3	885.61
1	I14	1	RAD51	NM_133487	sample	4	7.40243902439024	43.1628919860627	7.60938562308302	291970.657665505	4043.42465639576	1295196	1270.6
1	I14	2	RAD51	NM_133487	sample	5	5.27415458937198	28.719806763285	5.9201665124052	165427.599033816	3027.83936232045	974125.9	946.52
1	I14	3	RAD51	NM_133487	sample	6	6.6371473354232	36.3401253918495	5.99686903930709	228131.594827586	3414.05382107279	1250006.5	1102.26
1	I15	1	ZFHX4	NM_024721	sample	4	6.48236415633937	32.699714013346	5.7990124056073	222830.317445186	3545.6649962824	1128079	1096.24
1	I15	2	ZFHX4	NM_024721	sample	5	5.41199226305609	29.174081237911	6.28861785313432	199372.596711799	3447.38060001988	1044138.8	1179.31
1	I15	3	ZFHX4	NM_024721	sample	6	5.74657534246575	29.8150684931507	6.92216742178966	201375.691780822	3555.55426343982	1002122.2	1155.78
1	I16	1	KMT2C	NM_170606	sample	4	5.79879275653924	28.7323943661972	5.83967479966023	191697.068410463	3159.87004014777	1087542.4	1108.49
1	I16	2	KMT2C	NM_170606	sample	5	6.10479375696767	34.2095875139353	8.10180617739923	250753.082497213	3589.73357419867	1233287.4	1331.81
1	I16	3	KMT2C	NM_170606	sample	6	5.73076923076923	27.7504472271914	6.0960773727447	175569.884615385	3354.29735056966	941015.6	1090.87
1	I17	1	RPA32	NA	Positive	4	9.08123953098827	70.214405360134	20.1131886588417	686749.414572864	4160.03419779131	2983726.8	2043.25
1	I17	2	RPA32	NA	Positive	5	9.38692098092643	87.200272479564	24.9057652970679	896733.182561308	5442.23825095207	3432563.7	2947.69
1	I17	3	RPA32	NA	Positive	6	7.99729241877256	74.4918772563177	22.3155915595414	761704.986462094	5003.13289682926	2869152.8	2517.91
1	I18	1	RPA32	NA	Positive	4	9.96662958843159	96.9699666295884	26.2268703050426	1025533.85873192	5634.54738738736	3826031.4	3149.85
1	I18	2	RPA32	NA	Positive	5	7.51470588235294	73.3884803921569	23.6555273737964	770907.383578431	4785.56774854123	3164710.1	2692.46
1	I18	3	RPA32	NA	Positive	6	10.2513043478261	95.3086956521739	20.3067014227443	968504.32	5408.98387300291	3306049	2884.35
1	I19	1	RPA32	NA	Positive	4	9.8600782778865	86.6829745596869	27.0429981456041	881999.813111546	5373.45751255273	3353571.3	2880.12
1	I19	2	RPA32	NA	Positive	5	9.27666666666667	78.8391666666667	18.7451991519627	779774.875	5241.53854113052	2935025.6	2685.29
1	I19	3	RPA32	NA	Positive	6	8.39260020554985	77.3812949640288	21.3112375643141	779984.478931141	5049.20608743531	2903088.1	2426.58
1	I20	1	RPA32	NA	Positive	4	8.06880189798339	77.7212336892052	23.6906247330208	808231.128113879	5547.32657342434	3207825.6	2937.31
1	I20	2	RPA32	NA	Positive	5	9.15263748597082	90.0572390572391	25.292933845595	947470.213243547	5471.52216886731	3339858.8	2912.2
1	I20	3	RPA32	NA	Positive	6	8.76067527308838	84.279046673287	22.1545971404724	885133.944389275	5241.1185597682	3145600	2853.55
1	I21	1	RPA32	NA	Positive	4	9.74664279319606	89.0035810205909	26.1953656000263	900018.782452999	5115.16856877651	3389085.2	2750.97
1	I21	2	RPA32	NA	Positive	5	9.94024276377218	91.7899159663866	21.0882696344654	942056.162464986	5705.17656248801	3384875.2	3169.17
1	I21	3	RPA32	NA	Positive	6	9.57775683317625	78.9217719132893	21.0426059619924	780419.548539114	4867.16425283392	3030293.3	2520.51
1	I22	1	RPA32	NA	Positive	4	8.78933566433567	80.1346153846154	18.1971218788887	820572.061188811	5269.02416600507	3168578	2708.53
1	I22	2	RPA32	NA	Positive	5	8.36858006042296	82.3202416918429	23.4247228526039	860696.304128902	5228.00325282014	3062687.3	2818.83
1	I22	3	RPA32	NA	Positive	6	8.2896174863388	79.8233151183971	22.7495619274212	827479.051912568	5194.84487741311	3057305.3	2640.56
1	J03	1	ATR	NA	Positive	4	4.82583333333333	23.8558333333333	5.03684782437611	149188.695	3070.90437945706	898669	879.22
1	J03	2	ATR	NA	Positive	5	4.99722479185939	24.4856614246068	5.46131144059393	153982.950046253	3138.91640881821	881074.3	914.92
1	J03	3	ATR	NA	Positive	6	4.76742364917776	24.5403288958496	6.32325345427409	163201.888801879	3027.98397552427	840371.2	1035.35
1	J04	1	ATR	NA	Positive	4	4.51574527641707	23.036389083275	5.87703136036384	149582.429671099	3045.60377417529	902353.9	924.9
1	J04	2	ATR	NA	Positive	5	5.11449676823638	27.9076638965836	6.52957520554325	196817.183748846	3284.98816735771	1032195.5	1102.82
1	J04	3	ATR	NA	Positive	6	4.53149001536098	24.1428571428571	6.6374640881204	168380.592165899	3285.74921820021	904589.1	998.98
1	J05	1	ATR	NA	Positive	4	5.2617671345995	26.9471511147812	6.32507823093042	184343.266721718	3359.76164623425	1022614.1	1112.67
1	J05	2	ATR	NA	Positive	5	5.16408163265306	25.4628571428571	6.1164614404073	164095.813877551	3231.2226657007	935670.3	984.7
1	J05	3	ATR	NA	Positive	6	4.55193482688391	24.4935505770536	6.72645275786253	171302.992532247	3314.01502032608	930271.2	1096.16
1	J06	1	ATR	NA	Positive	4	4.83116883116883	25.6415584415584	6.51765696827241	182128.441558442	3259.11929376489	988826.9	1092.91
1	J06	2	ATR	NA	Positive	5	4.75483214649034	26.1841302136317	6.09760618584449	190026.644964395	3179.37956479687	1068506.1	1087.08
1	J06	3	ATR	NA	Positive	6	5.12453183520599	29.8024344569288	7.62496285431693	222641.570224719	3373.35580194467	1058853.6	1140.84
1	J07	1	ATR	NA	Positive	4	5.14271555996036	29.605550049554	7.54946225765366	229201.068384539	3530.28027643821	1168968.2	1296.33
1	J07	2	ATR	NA	Positive	5	4.55379188712522	26.8298059964727	7.17332742022008	199495.805996473	3384.59888602839	1003729.5	1132.16
1	J07	3	ATR	NA	Positive	6	4.54363001745201	25.4816753926702	6.45272640925363	192539.585514834	3124.71016404464	964118.6	1053.62
1	J08	1	ATR	NA	Positive	4	5.26410026857654	26.2837958818263	5.87014754951354	168252.192479857	3239.79404262008	981699.6	921.41
1	J08	2	ATR	NA	Positive	5	4.48619768477293	23.3446126447017	5.18513073692947	152703.366874443	2915.95034611985	892684.8	929.1
1	J08	3	ATR	NA	Positive	6	4.56195121951219	27.9151219512195	8.0044227861513	217987.8	3307.27852060235	1069022.4	1134.34
1	J09	1	STIM1	NM_003156	sample	4	5.42979127134725	29.9402277039848	6.79666853437267	204546.792220114	3562.29941610251	1029359	1165.09
1	J09	2	STIM1	NM_003156	sample	5	5.37259100642398	26.134903640257	6.1781647342386	167683.692719486	3301.66386209031	977868.3	1111.52
1	J09	3	STIM1	NM_003156	sample	6	5.96624879459981	33.0019286403086	6.90919533893314	241648.924783028	3568.77892353517	1153647.1	1221.93
1	J10	1	DICER1	NM_030621	sample	4	5.72021276595745	31.0340425531915	6.25294294213408	214830.336170213	3372.14133880852	1126314.2	1209.3
1	J10	2	DICER1	NM_030621	sample	5	5.84913217623498	33.068090787717	8.07885806078117	235713.934579439	3605.16350563169	1250711.1	1311.06
1	J10	3	DICER1	NM_030621	sample	6	6.17076326002587	33.3777490297542	7.98023308755676	234216.935316947	3582.95577612366	1178800.6	1265.41
1	J11	1	PASK	NM_015148	sample	4	6.52561071710008	33.461780929866	6.85196457484979	218884.541371158	3701.20165735868	1136867.9	1295.97
1	J11	2	PASK	NM_015148	sample	5	6.48917748917749	31.2121212121212	6.32092302700493	199100.732683983	3516.84531205674	1171059.9	1223.84
1	J11	3	PASK	NM_015148	sample	6	5.98499558693733	28.5904677846425	5.36535127421208	170498.465136805	3129.42773387887	1026052	988.15
1	J12	1	EZH2	NM_152998	sample	4	5.96070320579111	31.9679420889349	7.07954181006569	216243.3557394	3445.03089741047	1124459.9	1169.39
1	J12	2	EZH2	NM_152998	sample	5	5.67468619246862	30.0794979079498	6.99472775833649	200448.697698745	3332.46243199745	1102224.5	1164.37
1	J12	3	EZH2	NM_152998	sample	6	5.47133757961783	29.2197452229299	6.20233859013651	188750.526539278	3390.07979226538	1064280.3	1056.84
1	J13	1	ATF7IP	NM_018179	sample	4	6.03502304147465	36.7714285714286	8.55845396182631	278879.305990783	3939.24370707476	1218449.1	1516.66
1	J13	2	ATF7IP	NM_018179	sample	5	5.97451669595782	30.9613356766257	6.73279574407378	208731.902460457	3350.40823571644	1058747.4	1086.92
1	J13	3	ATF7IP	NM_018179	sample	6	5.76271186440678	30.8090990187333	7.01795376468692	218651.451382694	3415.58515172335	1077128.7	1209.86
1	J14	1	RB1	NM_000321	sample	4	5.65335753176044	30.5362976406534	6.85242173490759	217087.114337568	3513.75847743078	1161352.6	1250.76
1	J14	2	RB1	NM_000321	sample	5	5.36052921719956	26.9140022050717	5.59518894784548	170638.689084895	3078.99257240359	1042929.3	1050.64
1	J14	3	RB1	NM_000321	sample	6	4.37717601547389	20.220502901354	4.65017363634966	127300.680851064	2566.63186743553	906228.8	881.07
1	J15	1	RPA2	NM_002946	sample	4	8.74450867052023	100.554913294798	35.8728832612926	1108531.60809249	5957.7781303455	3904657.2	3391.09
1	J15	2	RPA2	NM_002946	sample	5	10.3322717622081	98.8630573248408	28.776072773597	1026435.33757962	5838.47318401528	3855062.5	3152.89
1	J15	3	RPA2	NM_002946	sample	6	9.58377239199157	96.127502634352	25.0296219430286	1003458.76923077	5494.06804199399	3526255.6	2955.3
1	J16	1	RPS2	NM_002952	sample	4	5.28776041666667	33.01953125	7.14632818192075	265047.940104167	3607.23333489551	1219184.1	1246.59
1	J16	2	RPS2	NM_002952	sample	5	6.18006430868167	34.6993569131833	7.09506492532283	247673.834405145	3793.12904676289	1261189.5	1362.73
1	J16	3	RPS2	NM_002952	sample	6	4.86596583442838	30.5703022339028	8.2659501710006	228370.298291721	3756.64153180244	1054788.8	1288.98
1	J17	1	ATR	NA	Positive	4	5.29605263157895	26.5037593984962	5.73549419326434	180162.243421053	3341.78529969276	1048008.3	1145.56
1	J17	2	ATR	NA	Positive	5	5.55412647374062	27.9935691318328	6.17895302573765	184316.0943194	3371.10748417831	1008261.1	1081.97
1	J17	3	ATR	NA	Positive	6	5.13303964757709	27.904845814978	6.25018939649561	195841.193832599	3236.84748655291	972911.6	1041.44
1	J18	1	ATR	NA	Positive	4	5.35593220338983	27.271186440678	6.41363905276951	186231.41920904	3183.00345759089	1092217.5	1046.28
1	J18	2	ATR	NA	Positive	5	5.21025641025641	26.5364102564103	5.98731993411465	171037.624615385	3170.20611242234	954003.8	942.25
1	J18	3	ATR	NA	Positive	6	4.95533498759305	26.3387096774194	5.6339973666416	177564.838709677	3135.98254708753	934211.2	989.39
1	J19	1	ATR	NA	Positive	4	5.17567567567568	28.0783783783784	6.89760457156205	202220.225225225	3351.93727419654	1049574.2	1179.81
1	J19	2	ATR	NA	Positive	5	4.66322136089578	25.6141257536606	6.42414662427383	181164.87166236	3302.41068954322	943372.7	1084.05
1	J19	3	ATR	NA	Positive	6	4.53020134228188	24.2329817833174	6.42550186998665	164453.444870566	3225.97765409026	845418.2	1104.71
1	J20	1	ATR	NA	Positive	4	4.54821235102925	21.0346695557963	5.56738214049817	128069.785482124	2891.94211682277	826206.9	939.32
1	J20	2	ATR	NA	Positive	5	4.64077669902913	25.9089805825243	6.59702223505811	189848.844660194	3137.29100282023	1025704.9	1101.16
1	J20	3	ATR	NA	Positive	6	5.0392523364486	27.603738317757	6.73045409874268	196867.351401869	3160.75448529889	961453.1	1056.82
1	J21	1	ATR	NA	Positive	4	4.7069387755102	26.6824489795918	6.71990429148214	203625.289795918	3239.61765775789	1083871.6	1161.77
1	J21	2	ATR	NA	Positive	5	4.94264569842738	24.3922294172063	5.81186046824774	150054.9546716	3026.20707739967	860491.6	870.58
1	J21	3	ATR	NA	Positive	6	4.86931818181818	26.0722402597403	6.26109521479725	179175.030844156	3156.70451592856	919187.8	948.63
1	J22	1	ATR	NA	Positive	4	4.49316239316239	24.6606837606838	6.38978296958178	189362.185470085	3120.3107513786	1049876.7	1118.88
1	J22	2	ATR	NA	Positive	5	5.29521016617791	26.7653958944282	5.80848552636875	168463.235581623	3231.0985330847	969699.4	1055.23
1	J22	3	ATR	NA	Positive	6	4.69210053859964	25.681328545781	7.22984518712209	186383.553859964	3176.85187252801	928934.4	1124.38
1	K03	1	OTNT	NA	Neutral	4	5.41918665276329	26.606882168926	5.54054293694281	171969.582898853	3143.51597307509	944180.6	955.85
1	K03	2	OTNT	NA	Neutral	5	5.89183673469388	28.9112244897959	5.4633449130565	179359.216326531	3265.01856413514	1062332.9	1087.9
1	K03	3	OTNT	NA	Neutral	6	6.73816717019134	34.1379657603223	6.78133506774315	221038.090634441	3596.75156444827	1152841.7	1172.23
1	K04	1	OTNT	NA	Neutral	4	6.4649947753396	32.0438871473354	5.37714727721524	212946.131661442	3409.63243515367	1188319.5	1115.72
1	K04	2	OTNT	NA	Neutral	5	6.00758725341426	31.2996965098634	6.02616011671276	221471.858118361	3577.90763399175	1193183.3	1212.32
1	K04	3	OTNT	NA	Neutral	6	5.92486583184258	27.613595706619	6.30507701270369	175734.567978533	3333.73809777021	1076786.2	1171.1
1	K05	1	OTNT	NA	Neutral	4	5.47851420247633	27.2767662053897	5.52172922650759	181567.684632192	3256.05562656497	1031491.2	1082.04
1	K05	2	OTNT	NA	Neutral	5	6.32616179001721	31.5120481927711	5.19086624813224	203204.926850258	3369.24065814291	1166925.1	1127.19
1	K05	3	OTNT	NA	Neutral	6	4.45997286295794	23.9674355495251	6.20373716341304	174181.647896879	2960.92597002756	980676.3	1012.06
1	K06	1	OTNT	NA	Neutral	4	5.6488	28.0376	6.31561172311929	177479.0216	3492.21902273762	1048110.8	1134.07
1	K06	2	OTNT	NA	Neutral	5	6.27864583333333	29.9123263888889	5.72418978631161	185281.973090278	3302.25064788358	1094891.1	1154.15
1	K06	3	OTNT	NA	Neutral	6	5.68471035137702	32.1718898385565	6.69763532068453	252080.682811016	3390.54967327525	1357652.8	1228.29
1	K07	1	OTNT	NA	Neutral	4	6.20572450805009	31.4078711985689	6.58458061854761	207970.380143113	3715.94085557736	1217799.5	1300.04
1	K07	2	OTNT	NA	Neutral	5	6.50751072961373	31.0987124463519	5.65410747659478	192685.236051502	3357.02173167225	1107750.8	1108.22
1	K07	3	OTNT	NA	Neutral	6	5.86715867158672	31.1319188191882	7.05874749665409	218352.555350554	3548.17303255152	1121491.7	1236.66
1	K08	1	OTNT	NA	Neutral	4	5.36739659367397	30.2635847526358	7.78986928346631	224989.01378751	3677.87949278177	1172331.2	1343.97
1	K08	2	OTNT	NA	Neutral	5	5.93200468933177	35.3118405627198	8.36151429272655	259145.228604924	3660.56704729833	1293752.2	1359.28
1	K08	3	OTNT	NA	Neutral	6	5.09037162162162	24.9746621621622	5.37452225265221	158890.124155405	3071.03079198194	1023802.8	999.59
1	K09	1	RAD21	NM_006265	sample	4	6.36124176857949	36.0545625587959	7.14297666587104	257241.143932267	3997.12099330087	1269338.3	1280.67
1	K09	2	RAD21	NM_006265	sample	5	6.41133896260555	36.5669481302774	7.83170950119945	260649.463208685	3899.55135536206	1273683.2	1388.68
1	K09	3	RAD21	NM_006265	sample	6	6.85454545454545	33.9441558441558	6.84707818840279	218776.445454545	3637.67314550679	1284481.8	1310.86
1	K10	1	CUX1	NM_181500	sample	4	6.44431137724551	36.9473053892216	8.68168248889435	274827.952095808	3954.33892951575	1363588.9	1503.66
1	K10	2	CUX1	NM_181500	sample	5	5.78174603174603	33.5446428571429	6.96962940442407	242121.593253968	3643.95885458056	1238953.8	1213.22
1	K10	3	CUX1	NM_181500	sample	6	6.50560398505604	34.3947696139477	6.79956116229043	242812.701120797	3597.57396895752	1244427.7	1298.5
1	K11	1	POLE	NM_006231	sample	4	11.8206465067779	60.0208550573514	7.3377323311476	397069.801876955	3737.28307864818	1672819.9	1522.63
1	K11	2	POLE	NM_006231	sample	5	11.6917599186165	61.413021363174	5.69711118245144	389255.298067141	3787.43840103142	1619202.4	1417.24
1	K11	3	POLE	NM_006231	sample	6	10.0462534690102	52.9916743755782	7.40233738229172	348087.436632747	3843.58688411589	1471446.5	1461.43
1	K12	1	NCOA6	NM_014071	sample	4	6.01544050862852	33.0217983651226	7.27872505916503	237636.031789282	3652.33999048662	1307937.9	1325.68
1	K12	2	NCOA6	NM_014071	sample	5	6.42585895117541	33.8553345388788	6.82991380628199	245456.985533454	3626.04732249408	1311710.4	1311.69
1	K12	3	NCOA6	NM_014071	sample	6	6.56006914433881	32.9178910976664	6.5274365471731	216510.580812446	3540.29713890488	1185565.9	1219.76
1	K13	1	APC	NM_000038	sample	4	4.66043956043956	28.4593406593407	8.03097239970927	222608.083516484	3316.71081313457	1045980.4	1245.46
1	K13	2	APC	NM_000038	sample	5	4.96360628618693	23.5442514474773	5.87632419692512	151098.520264682	3041.59356182727	906013.7	1014.75
1	K13	3	APC	NM_000038	sample	6	4.91967509025271	25.5983754512635	5.79076970257314	170816.498194946	3247.13387292633	890390.8	1035.38
1	K14	1	CREBBP	NM_004380	sample	4	5.53033088235294	28.3382352941176	7.02264626583292	191006.102022059	3259.90800993501	1013159.2	1088.76
1	K14	2	CREBBP	NM_004380	sample	5	5.71322160148976	30.8137802607076	6.07536622454762	218433.346368715	3469.22293750283	1141677.1	1190.25
1	K14	3	CREBBP	NM_004380	sample	6	5.64819277108434	32.2385542168675	7.30081209117143	237132.513253012	3422.37028453115	1113268.7	1201.22
1	K15	1	MGA	NM_001080541	sample	4	5.09677419354839	24.0408602150538	5.36457541500433	157030.96344086	2916.33991928994	1013959.1	945.83
1	K15	2	MGA	NM_001080541	sample	5	6.37409420289855	32.3786231884058	6.43415339768516	221449.303442029	3518.32364121136	1210949.7	1257.52
1	K15	3	MGA	NM_001080541	sample	6	5.731142643764	27.9626587005228	6.73097536330907	194127.126960418	3322.23991758911	1074706.2	1152.5
1	K16	1	CHEK1	NM_001274	sample	4	6.06550218340611	59.5338427947598	23.6893516636372	641393.740174672	4943.22899610014	2578372.7	2680.76
1	K16	2	CHEK1	NM_001274	sample	5	6.72434367541766	75.7076372315036	29.3369561042457	840632.626491647	6104.16983371522	3239518.6	3436
1	K16	3	CHEK1	NM_001274	sample	6	7.30117222723174	69.0162308385933	25.2475904366868	745010.34896303	5626.28006225652	3105222.4	3103.46
1	K17	1	OTNT	NA	Neutral	4	6.69347209082308	31.565752128666	6.16633027775268	189982.392620624	3353.82497729067	1080835.9	1055.99
1	K17	2	OTNT	NA	Neutral	5	6.44259818731118	31.2817220543807	5.7872522084428	202789.927492447	3309.54496568174	1171935.1	1118.05
1	K17	3	OTNT	NA	Neutral	6	6.0438282647585	30.2540250447227	6.23849973122954	198696.741502683	3492.32202336211	1076037.2	1148.98
1	K18	1	OTNT	NA	Neutral	4	6.05419075144509	31.4356936416185	6.65803075974867	215394.880057803	3598.20803014853	1144436	1167.15
1	K18	2	OTNT	NA	Neutral	5	6.71540880503145	38.4858490566038	7.75044068432275	300736.146226415	3700.02064221184	1352670.3	1369.96
1	K18	3	OTNT	NA	Neutral	6	5.94106280193237	33.1961352657005	7.21038752901723	241267.452173913	3583.89466210416	1182460.7	1238.81
1	K19	1	OTNT	NA	Neutral	4	5.63520871143376	28.9981851179673	5.97250649220354	206046.148820327	3419.47130539839	1110807.3	1145.18
1	K19	2	OTNT	NA	Neutral	5	6.65213442325159	32.0844686648501	6.05278235041046	204240.576748411	3414.98528412199	1154032.6	1220.55
1	K19	3	OTNT	NA	Neutral	6	5.96887796887797	31.2432432432432	6.81940026676533	202891.895986896	3312.15502901519	1014826.1	1103.32
1	K20	1	OTNT	NA	Neutral	4	5.76784101174345	29.9358626919603	6.57044028355983	207294.910569106	3423.16445998209	1114744.7	1181.22
1	K20	2	OTNT	NA	Neutral	5	5.77573904179409	29.3873598369011	6.1437350361356	181587.638124363	3246.97975407814	1004952.3	1013.56
1	K20	3	OTNT	NA	Neutral	6	5.77434030937216	30.0445859872611	7.28794402444906	204914.289353958	3432.55328569289	1121609.9	1103.72
1	K21	1	OTNT	NA	Neutral	4	6.34875444839858	32.1565836298932	6.64359517440134	225019.871886121	3425.61722143369	1209455.4	1314.11
1	K21	2	OTNT	NA	Neutral	5	5.94741454864154	28.0622261174408	5.64210410540592	184472.655565294	3214.11142403388	1034217.8	1086.56
1	K21	3	OTNT	NA	Neutral	6	6.69905213270142	34.5201421800948	6.0410833192188	236262.058056872	3311.4424847467	1178921.6	1204.22
1	K22	1	OTNT	NA	Neutral	4	6.38011695906433	33.2526315789474	8.11102823594139	240893.113450292	3565.68473563916	1322272.1	1345.67
1	K22	2	OTNT	NA	Neutral	5	6.10722347629797	32.6399548532731	6.01999823041093	218652.150112867	3477.72030717304	1082284.9	1160.51
1	K22	3	OTNT	NA	Neutral	6	6.49023861171367	34.5542299349241	6.2350752497986	241240.988069414	3494.33805315958	1187502.8	1174.02
1	L03	1	RF	NA	Neutral	4	5.2639545884579	25.5335856196783	5.40275686508344	148648.236518448	2986.63090927286	862981.8	844.24
1	L03	2	RF	NA	Neutral	5	6.03938730853392	31.019693654267	6.24924573747511	204408.574398249	3335.976429163	1111432.2	1121.93
1	L03	3	RF	NA	Neutral	6	5.40365448504983	27.0340531561462	6.14151941705475	174625.286544851	3314.81620081073	1022639.9	1071.56
1	L04	1	RF	NA	Neutral	4	5.93569844789357	32.380266075388	6.85121334351236	228249.172949002	3793.69749198022	1287954.6	1282.92
1	L04	2	RF	NA	Neutral	5	5.57742998352554	28.32784184514	6.22931087120078	188007.57907743	3384.56915768635	1094896.3	1138.99
1	L04	3	RF	NA	Neutral	6	5.68481123792801	27.6110623353819	5.64578513241661	172779.640035119	3368.2335983937	1049862.1	1036.24
1	L05	1	RF	NA	Neutral	4	5.37330316742081	27.3469079939668	5.34143021721518	180192.145550528	2478.57668962133	838765.2	833.46
1	L05	2	RF	NA	Neutral	5	6.36779794790845	32.8689818468824	6.30240644338695	224290.266771902	3516.31740942821	1223937.5	1183.3
1	L05	3	RF	NA	Neutral	6	6.13920922570016	29.0321252059308	5.49281922053379	177519.559308072	3347.74609571045	1050601.2	1068.79
1	L06	1	RF	NA	Neutral	4	5.86174391201885	29.8036135113904	6.14763528892998	190195.272584446	3314.83165431222	1023896.3	1045.05
1	L06	2	RF	NA	Neutral	5	6.23852385238524	32.4707470747075	7.05692043309241	215968.574257426	3591.12674838512	1175494.8	1205.06
1	L06	3	RF	NA	Neutral	6	5.4885145482389	27.4027565084227	5.67211055146815	175850.106431853	3285.00401448977	1000464.1	1033.51
1	L07	1	RF	NA	Neutral	4	5.90968955785513	29.9689557855127	7.30869752744392	185035.492944497	3461.2677690435	997561.4	1123.9
1	L07	2	RF	NA	Neutral	5	6.31621936989498	37.1516919486581	8.18917438048637	289123.905484247	3766.03619693449	1362045.8	1439.16
1	L07	3	RF	NA	Neutral	6	5.99833748960931	31.6400665004156	6.21174620214085	218526.910224439	3476.24982115622	1120344.7	1137.63
1	L08	1	RF	NA	Neutral	4	4.96924603174603	27.6378968253968	7.28406661857996	187142.045634921	3297.71012362113	966851.5	1001.81
1	L08	2	RF	NA	Neutral	5	6.30582010582011	33.3068783068783	6.44674885189464	240015.816931217	3382.92342181778	1264709.6	1253.1
1	L08	3	RF	NA	Neutral	6	5.46281800391389	27.3659491193738	6.02496620116962	176347.37964775	3135.4917876685	1004611.3	1028.12
1	L09	1	PIGN	NM_012327	sample	4	6.27673545966229	31.5356472795497	5.90037471348827	210315.97467167	3540.90897263726	1117621.9	1185.85
1	L09	2	PIGN	NM_012327	sample	5	7.00321802091714	33.2646822204344	5.95248356619585	207442.813354787	3606.81154263278	1202694.9	1203.8
1	L09	3	PIGN	NM_012327	sample	6	6.2343059239611	31.1414677276746	6.7328468347091	211312.015030946	3517.72398699355	1197004.8	1257.04
1	L10	1	ERCC5	NM_000123	sample	4	5.48860257680872	29.4618434093162	7.04322130893509	200961.652130823	3607.37951610624	1120544.9	1207.21
1	L10	2	ERCC5	NM_000123	sample	5	6.36470588235294	31.316577540107	5.91191962872253	190240.244919786	3095.94662735034	986224.7	948.48
1	L10	3	ERCC5	NM_000123	sample	6	6.19868173258004	32.0461393596987	6.34456338549838	214618.775894539	3449.72546378495	1168338.1	1148.84
1	L11	1	PHF6	NM_032335	sample	4	5.29241877256318	29.3736462093863	7.17855256530834	211351.41967509	3681.79090883297	1100002.6	1252.99
1	L11	2	PHF6	NM_032335	sample	5	6.16035242290749	33.4044052863436	6.71247663666896	237340.518942731	3668.76515716221	1234518.1	1200.92
1	L11	3	PHF6	NM_032335	sample	6	6.36954314720812	31.9522842639594	6.31438512891406	197387.620304569	3380.41183847157	1079068.4	1116.21
1	L12	1	BLM	NM_000057	sample	4	5.96544502617801	32.6596858638743	7.37420480157899	224790.811518325	3505.85661521582	1163255.6	1139.67
1	L12	2	BLM	NM_000057	sample	5	5.16536796536796	29.6251082251082	7.44461746585748	216512.946320346	3719.69979230654	1094667.6	1267.95
1	L12	3	BLM	NM_000057	sample	6	5.61287128712871	31.349504950495	7.1523822808988	222645.538613861	3613.56918660744	1115385	1228.95
1	L13	1	ARID1A	NM_006015	sample	4	5.51268656716418	25.4350746268657	5.39816594850158	161737.035820896	3205.22623998429	1045292.6	1065.25
1	L13	2	ARID1A	NM_006015	sample	5	5.79970652971387	26.019809244314	4.99273755832931	156975.026412326	3060.27505263433	1006855.6	941.7
1	L13	3	ARID1A	NM_006015	sample	6	5.95645645645646	30.4114114114114	6.74392426130741	204499.048048048	3436.37588435287	1107242.2	1139.72
1	L14	1	EZH1	NM_001991	sample	4	5.3860353130016	27.7166934189406	6.49112198540475	183234.913322632	3442.05024458285	1003928.3	1033.49
1	L14	2	EZH1	NM_001991	sample	5	5.29614438063987	27.7711238720263	6.37798700696999	182313.703035275	3296.79212702278	949230.4	1126.58
1	L14	3	EZH1	NM_001991	sample	6	5.98864711447493	30.360454115421	5.83654545596878	197854.709555345	3342.04738563811	1048100.9	1138.71
1	L15	1	ARID2	NM_152641	sample	4	5.42232142857143	28.4303571428571	6.69555259639595	199058.86875	3298.62066195461	1072832.2	1151.27
1	L15	2	ARID2	NM_152641	sample	5	5.28513071895425	29.0294117647059	6.39385464757993	212528.171568627	3332.54872797781	1055281.8	1098.22
1	L15	3	ARID2	NM_152641	sample	6	4.96600566572238	25.6949952785647	6.50652721124401	166789.596789424	3217.88108798198	940227.2	1004.41
1	L16	1	FLT4	NM_002020	sample	4	5.51074806534824	27.6981943250215	6.11587396038065	184919.478933792	3194.61803770554	1066279.1	1058.48
1	L16	2	FLT4	NM_002020	sample	5	6.0418410041841	34.8661087866109	7.53329604264209	260962.474895397	3766.3469912345	1283308.4	1364.55
1	L16	3	FLT4	NM_002020	sample	6	5.9210716871832	32.8305575669804	7.40902662251985	245102.710354815	3633.65204184097	1200427.3	1325.12
1	L17	1	RF	NA	Neutral	4	5.61849710982659	31.6682080924856	7.8379646558831	232957.670520231	3387.95871306971	1175998.5	1204.63
1	L17	2	RF	NA	Neutral	5	6.46459537572254	31.6972543352601	5.95809489996973	205174.150289017	3490.29796972997	1121424.5	1099.13
1	L17	3	RF	NA	Neutral	6	5.78117457763475	29.4384553499598	5.87726641902994	193788.119871279	3371.93071733267	995405.2	1090.53
1	L18	1	RF	NA	Neutral	4	6.57636363636364	36.6909090909091	7.49444457799783	274880.177272727	3665.34071298199	1335919.2	1350.68
1	L18	2	RF	NA	Neutral	5	6.55324675324675	32.6155844155844	5.92679865491105	217052.636363636	3465.75113596757	1209074.1	1241.33
1	L18	3	RF	NA	Neutral	6	6.24697110904007	31.1220876048462	5.85660483009686	208068.428704567	3293.07449971963	1077923.4	1030.16
1	L19	1	RF	NA	Neutral	4	5.6607892527288	27.9748110831234	5.72383973793134	178124.881612091	3416.13673772381	1045096.9	1132.09
1	L19	2	RF	NA	Neutral	5	6.09433962264151	29.3459119496855	5.92538047365404	185275.362982929	3281.81965558577	1047282.1	1049.93
1	L19	3	RF	NA	Neutral	6	5.77133388566694	28.013256006628	5.88321711631212	177427.281690141	3216.7245110085	1013283.6	990.09
1	L20	1	RF	NA	Neutral	4	5.88566073102156	31.2380506091846	6.62199165560707	223914.827553889	3538.35355311991	1223004.3	1290.17
1	L20	2	RF	NA	Neutral	5	5.2775	28.0416666666667	6.29783289016614	189895.179166667	3164.55029455609	1029807	1100.27
1	L20	3	RF	NA	Neutral	6	5.34822335025381	25.7654822335025	5.37455377400167	156686.506598985	2930.11585820769	897549.1	933.22
1	L21	1	RF	NA	Neutral	4	5.95920217588395	28.8993653671804	5.79573712852461	174311.638259293	3359.17675390305	1015227.8	1073.99
1	L21	2	RF	NA	Neutral	5	6.19244604316547	28.8767985611511	5.45259903020615	173975.033273381	3106.09217286473	970799	1022.17
1	L21	3	RF	NA	Neutral	6	5.5625	29.8274253731343	7.04951804133994	203196.639925373	3424.10136369339	1021367.3	1193.15
1	L22	1	RF	NA	Neutral	4	5.51266375545852	29.7301310043668	7.71208941509086	210505.468995633	3624.89648520457	1098182.2	1308.72
1	L22	2	RF	NA	Neutral	5	5.6381074168798	30.6010230179028	8.26022236111447	216027.804347826	3483.0166047547	1167697.8	1331.68
1	L22	3	RF	NA	Neutral	6	5.39552880481513	26.9217540842648	6.26762499696756	173947.801375752	3086.85823273898	965635	1044.99
1	M03	1	OTNT	NA	Neutral	4	5.1114245416079	27.5352609308886	5.90484438675649	195870.019746121	3211.46551270282	977270.2	1044.02
1	M03	2	OTNT	NA	Neutral	5	5.40405503258508	26.5278783490224	5.28661497761973	164535.29833454	3030.88209748206	977967.8	896.23
1	M03	3	OTNT	NA	Neutral	6	5.133608815427	27.5296143250689	5.73201797379672	195467.250688705	3134.57987012439	982950	1015.82
1	M04	1	OTNT	NA	Neutral	4	5.04841040462428	26.0802023121387	6.35031312744908	150770.565751445	2673.54668667697	738826.1	783.57
1	M04	2	OTNT	NA	Neutral	5	5.23913043478261	27.7888198757764	5.22998898780052	191099.620341615	3217.43314639905	1043150.8	1053.18
1	M04	3	OTNT	NA	Neutral	6	5.81778929188256	30.1951640759931	6.99086211795723	207449.696027634	3440.77110404691	1207660.9	1199.03
1	M05	1	OTNT	NA	Neutral	4	5.43918367346939	28.4938775510204	6.42738302819004	189893.210612245	3421.85188631771	984653.2	1083.23
1	M05	2	OTNT	NA	Neutral	5	5.77276390008058	29.1200644641418	5.22927572349854	195646.311845286	3221.40883984731	1061411.7	1051.52
1	M05	3	OTNT	NA	Neutral	6	5.82628747117602	30.4396617986164	5.73463549956842	208389.82859339	3309.3528033132	1018640.4	1039.72
1	M06	1	OTNT	NA	Neutral	4	5.16938950988822	27.0051590713672	6.0896048290734	184654.889079966	3368.29489009305	1044158.4	1064.05
1	M06	2	OTNT	NA	Neutral	5	5.71438498957609	27.679638637943	5.66440525766767	173518.49409312	3389.18642324636	1036069.7	1116.74
1	M06	3	OTNT	NA	Neutral	6	5.97366320830008	30.3798882681564	5.62872783907762	203343.660814046	3413.81616450688	1127059.8	1127.5
1	M07	1	OTNT	NA	Neutral	4	6.39712488769093	31.2470799640611	6.26931837470944	201277.60197664	3433.97492268962	1100530	1142.13
1	M07	2	OTNT	NA	Neutral	5	6.82441113490364	33.9175588865096	6.29410744707333	220639.511777302	3340.37578692071	1199879.9	1167.72
1	M07	3	OTNT	NA	Neutral	6	5.42366646229307	26.7982832618026	5.2545006636694	171155.790925812	3157.90656635697	954566.1	966.93
1	M08	1	OTNT	NA	Neutral	4	5.0863697705803	26.7186234817814	6.47840752361368	176237.553306343	3313.56134292763	975123.4	1024.5
1	M08	2	OTNT	NA	Neutral	5	6.07533414337789	33.5151883353584	7.48577876069131	244207.45200486	3498.30504229693	1303829.7	1292.18
1	M08	3	OTNT	NA	Neutral	6	5.16033755274262	25.253164556962	6.06869182796293	159093.284810127	3263.62515830798	966038.6	1043.51
1	M09	1	DNM2	NM_001005362	sample	4	3.98372660699756	24.6981285598047	6.62470910585579	189536.498779496	3248.82320060301	980729.2	1141.75
1	M09	2	DNM2	NM_001005362	sample	5	5.69915966386555	32.9831932773109	6.45167659318224	246839.676470588	3416.41394241589	1186026.5	1201.04
1	M09	3	DNM2	NM_001005362	sample	6	5.38368336025848	29.8667205169628	6.16955278336948	214510.534733441	3295.72295823279	1120090	1159.56
1	M10	1	PRF1	NM_005041	sample	4	5.45426829268293	27.5137195121951	6.1210101304023	193956.509908537	3154.05568168959	1122695.7	1070.56
1	M10	2	PRF1	NM_005041	sample	5	6.48062542488103	30.5438477226377	5.6303235034756	203651.781101292	3325.61730188337	1183190.6	1130.68
1	M10	3	PRF1	NM_005041	sample	6	5.3153605015674	26.3059561128527	5.80867972596977	176055.801880878	3242.93448956586	1002440.1	1082.8
1	M11	1	DSN1	NM_024918	sample	4	5.20518688024409	26.2067124332571	4.93363773838623	169030.209000763	3177.87507085723	1006893.7	977.61
1	M11	2	DSN1	NM_024918	sample	5	6.07563025210084	30.7288006111536	5.64907807222866	208092.478991597	3336.69734210878	1112773.1	1113.95
1	M11	3	DSN1	NM_024918	sample	6	5.9364471669219	30.562787136294	6.57169077470107	204913.516079632	3505.44371588785	1084113.2	1155.78
1	M12	1	CBLB	NM_170662	sample	4	6.0481245576787	32.0382165605096	6.79897696068667	225398.998584572	3661.68988622339	1196284.8	1183.43
1	M12	2	CBLB	NM_170662	sample	5	5.14172185430464	26.1099337748344	6.35117987073239	168332.050331126	3338.29812258417	969176.4	1013.16
1	M12	3	CBLB	NM_170662	sample	6	5.09859154929578	27.3708920187793	5.8633521398231	187847.990610329	3299.72109101778	1017821.1	1098.47
1	M13	1	EP300	NM_001429	sample	4	5.28708901363272	25.0056134723336	5.73764991903067	150674.714514836	3080.97647409051	896128.7	905.91
1	M13	2	EP300	NM_001429	sample	5	3.68627450980392	17.928431372549	4.47994735445036	105920.616666667	2625.99925481783	778625.7	792.57
1	M13	3	EP300	NM_001429	sample	6	4.89939637826962	26.4466800804829	6.94508793917888	188662.08249497	3161.16788112238	1039870.1	1114.84
1	M14	1	PHOX2B	NM_003924	sample	4	5.65428276573787	31.639834881321	6.71854008139931	229968.685242518	3473.743166511	1184635.4	1176.61
1	M14	2	PHOX2B	NM_003924	sample	5	6.04362801377727	30.4213547646383	5.9683991015769	197314.105625718	3283.93531811736	1070445.3	997.06
1	M14	3	PHOX2B	NM_003924	sample	6	5.61833855799373	29.4278996865204	5.6574056640808	194185.892633229	3344.9994419869	1033213.1	1054.59
1	M15	1	LATS1	NM_004690	sample	4	5.01491424310216	24.5331841909023	5.96585004730444	150105.353467562	3223.39837817195	897408.6	882.69
1	M15	2	LATS1	NM_004690	sample	5	5.36918138041734	27.3378812199037	6.05089868045675	174209.483948636	3381.41969911654	977723.7	1007.95
1	M15	3	LATS1	NM_004690	sample	6	4.73957571324067	23.8405267008047	6.43135082516341	151887.912216533	3213.85141581963	892113.8	988.33
1	M16	1	CUL3	NM_003590	sample	4	5.6865306122449	28.610612244898	6.1258766703533	195600.699591837	3313.8309356334	1183499.7	1139.31
1	M16	2	CUL3	NM_003590	sample	5	5.14206128133705	25.7458217270195	5.48622744888597	168688.602367688	2986.35590691323	968906.5	1004.08
1	M16	3	CUL3	NM_003590	sample	6	5.87297106563162	28.7092448835568	6.16675812256136	184576.806633733	3206.78773451865	1097669.2	1047.65
1	M17	1	OTNT	NA	Neutral	4	5.10178117048346	26.5250212044105	6.37346952912984	175597.577608142	3143.7946870174	962780.1	1007.92
1	M17	2	OTNT	NA	Neutral	5	6.30547550432277	31.0518731988473	6.07003374498869	198962.585975024	3443.91448166907	1119841	1151.76
1	M17	3	OTNT	NA	Neutral	6	5.87842586085734	30.2803935347857	6.99310638888473	209577.229796205	3489.61850999664	1114955.2	1156.51
1	M18	1	OTNT	NA	Neutral	4	6.00085616438356	27.0179794520548	4.75324771282915	155921.690068493	2972.88157735376	983674.7	948.16
1	M18	2	OTNT	NA	Neutral	5	6.33398247322298	31.3456669912366	6.08719598419086	191995.808179163	3297.68546725026	1103767.7	1074.51
1	M18	3	OTNT	NA	Neutral	6	4.94715111478117	23.7448389760529	5.34560223663271	141222.98265896	2778.81063019324	860801.5	897.7
1	M19	1	OTNT	NA	Neutral	4	5.48460144927536	25.4030797101449	5.35076047078038	148007.451992754	3118.66378446425	931246.5	959.75
1	M19	2	OTNT	NA	Neutral	5	5.42704918032787	28.3139344262295	7.66115868342267	200843.415573771	3563.33466362741	1150332.6	1237.71
1	M19	3	OTNT	NA	Neutral	6	5.5265780730897	26.8812292358804	5.59360433291339	180740.187707641	2947.97593989872	1003997.7	965.01
1	M20	1	OTNT	NA	Neutral	4	5.53444676409186	28.6304801670146	6.77274537451272	192572.795407098	3412.37110315774	1004413.3	1115.36
1	M20	2	OTNT	NA	Neutral	5	5.92281879194631	30.0123042505593	5.54534719542338	193736.413870246	3393.42728103806	1075054.3	1118.03
1	M20	3	OTNT	NA	Neutral	6	5.4887983706721	27.1334012219959	5.41609557563294	160946.797352342	3173.08150061675	955297.8	1046.16
1	M21	1	OTNT	NA	Neutral	4	5.43401181877873	26.0958634274458	5.53567240501717	164128.059750492	3215.29145015066	965728.7	1018.57
1	M21	2	OTNT	NA	Neutral	5	6.43251533742331	29.9642126789366	6.13555078919393	185375.733128834	3314.35544070755	1129859.8	1053.94
1	M21	3	OTNT	NA	Neutral	6	6.18636755823986	30.5867126833477	5.85664593442623	193708.073339085	3233.52677689877	1045238.1	1074.68
1	M22	1	OTNT	NA	Neutral	4	5.61958836053939	29.8857345635202	5.68293251926083	206191.621007807	3287.23070330472	1115321.5	1086.18
1	M22	2	OTNT	NA	Neutral	5	5.5864	28.4504	5.80765761370297	179852.5024	3342.65529605605	1010503.3	1048.42
1	M22	3	OTNT	NA	Neutral	6	5.38536585365854	32.2556097560976	8.34738101040255	239714.950243902	3659.09375160139	1144661.6	1408.64
1	N03	1	PLK1	NA	Negative	4	5.25051334702259	40.088295687885	12.7879586425468	369725.344969199	4528.15020477782	1507911.1	2292.62
1	N03	2	PLK1	NA	Negative	5	5.72933549432739	36.4716369529984	9.84028552533868	299634.152350081	4287.25563832166	1328617.1	1936.65
1	N03	3	PLK1	NA	Negative	6	5.73267326732673	43.1994342291372	11.5001428275595	384041.683168317	4633.26895563109	1569286	2102.63
1	N04	1	PLK1	NA	Negative	4	5.04360465116279	37.9462209302326	11.5770060635473	337349.421511628	4058.28658326616	1446015.5	1766.1
1	N04	2	PLK1	NA	Negative	5	5.56792144026187	42.1571194762684	10.4674144128726	380958.656301146	4433.65594212158	1583530.6	1998.43
1	N04	3	PLK1	NA	Negative	6	6.43525741029641	41.6380655226209	10.8538118676833	336893.686427457	4477.58709041202	1459189.7	2075.24
1	N05	1	PLK1	NA	Negative	4	6.86293436293436	52.1081081081081	11.7065937470104	449437.783783784	4575.88621868523	2091391.4	2492.57
1	N05	2	PLK1	NA	Negative	5	6.52857142857143	44.0839285714286	9.68191617581714	377405.635714286	4625.99521373572	1682475.3	1951.46
1	N05	3	PLK1	NA	Negative	6	5.20255183413078	42.622009569378	11.8645659666899	417300.205741627	4477.18407174474	1783448.3	2236.56
1	N06	1	PLK1	NA	Negative	4	5.60482654600302	39.0120663650075	12.1171533958192	335609.398190045	4536.72533269342	1355396.5	2190.12
1	N06	2	PLK1	NA	Negative	5	6.00200803212851	41.5180722891566	8.61430786323453	353211.580321285	4527.74394238732	1678636.1	1982.48
1	N06	3	PLK1	NA	Negative	6	6.35692771084337	42.7756024096386	9.91185677736114	364899.951807229	4603.54321690887	1699718.9	2068.81
1	N07	1	PLK1	NA	Negative	4	5.90888382687927	37.5398633257403	10.4330756452103	296772.660592255	4525.17168362888	1406152.5	1877.8
1	N07	2	PLK1	NA	Negative	5	6.26428571428571	40.7619047619048	9.75073685523191	316539.957142857	4414.22644923008	1368362.9	1935.64
1	N07	3	PLK1	NA	Negative	6	6.12555391432792	45.9763663220089	12.3578845962086	412966.624815362	4786.22729214176	1785468.9	2293
1	N08	1	PLK1	NA	Negative	4	4.41436464088398	38.4530386740332	14.9162932450161	382967.549723757	4909.88440074371	1641619	2508.42
1	N08	2	PLK1	NA	Negative	5	5.76708860759494	42.4556962025316	11.8214511052691	369882.063291139	4491.00577535463	1553067	2040.64
1	N08	3	PLK1	NA	Negative	6	5.57901907356948	43.2956403269755	12.2912916172285	395702.75613079	4739.25563125135	1678169.1	2401.67
1	N09	1	CIC	NM_015125	sample	4	4.69667170953101	24.32223903177	6.31590476506549	155099.82602118	3170.50384306949	908198	1053.11
1	N09	2	CIC	NM_015125	sample	5	4.59863945578231	23.0786092214664	5.67001977181091	144483.021164021	3007.96501699069	901383.1	924.05
1	N09	3	CIC	NM_015125	sample	6	5.56115641215715	27.4203113417346	6.0311989075433	181715.597479615	3208.62035031923	992495.2	1018.09
1	N10	1	SMARCA4	NM_003072	sample	4	4.68998109640832	27.6833648393195	6.91115637157971	200155.333648393	3314.58580593193	962879.9	1068.26
1	N10	2	SMARCA4	NM_003072	sample	5	5.02293202293202	27.5389025389025	6.46729218661148	193598.675675676	3370.1728211225	1031682	1112.13
1	N10	3	SMARCA4	NM_003072	sample	6	5.60224877020379	27.7287420941673	6.04919276526298	174477.16373858	3210.88188813523	966701.8	977.44
1	N11	1	DOT1L	NM_032482	sample	4	4.81140684410646	25.6349809885932	5.87665026937478	165180.443346008	3273.52935461407	912860.1	980.88
1	N11	2	DOT1L	NM_032482	sample	5	5.61147902869757	29.2384105960265	6.97953971739962	206012.29727741	3404.43860561655	1112184	1190
1	N11	3	DOT1L	NM_032482	sample	6	5.40097501523461	26.2669104204753	6.08681256649679	172470.824497258	3214.8322960773	947830.9	1045.17
1	N12	1	XPC	NM_004628	sample	4	5.60116026105874	29.0884699057288	6.23158552889647	196385.920957215	3402.29101908372	998670.6	1177.87
1	N12	2	XPC	NM_004628	sample	5	6.01059135039718	28.6619593998235	5.62974244154563	173562.897616946	3217.11061889522	1025586.3	941.6
1	N12	3	XPC	NM_004628	sample	6	6.19446522064323	30.4113687359761	6.38311682284174	191373.243081526	3479.66260457323	1063485.7	1142.67
1	N13	1	EXT1	NM_000127	sample	4	6.29015544041451	31.4386873920553	6.48315500581266	205219.14939551	3440.70885667428	1095855.9	1079.32
1	N13	2	EXT1	NM_000127	sample	5	5.70534698521047	29.6632536973834	6.24842559335885	198022.576791809	3362.81270166533	1032345.4	1093.85
1	N13	3	EXT1	NM_000127	sample	6	5.77540650406504	29.0376016260163	6.51856329611507	184464.958333333	3391.26308217706	1018438.1	1073.67
1	N14	1	MSH6	NM_000179	sample	4	5.67550702028081	30.808112324493	7.17732460612507	209367.021060842	3456.37899212368	1061012.9	1166.58
1	N14	2	MSH6	NM_000179	sample	5	5.48422090729783	26.6568047337278	5.69342910600127	171233.802761341	3176.12371781119	966512	1004.37
1	N14	3	MSH6	NM_000179	sample	6	5.6687725631769	28.2490974729242	5.89547465899093	178850.905234657	3209.84895101744	959087.3	994.75
1	N15	1	FANCC	NM_000136	sample	4	5.17034220532319	30.6212927756654	7.06068551940857	236785.985551331	3325.06468038434	1079181.7	1139.44
1	N15	2	FANCC	NM_000136	sample	5	5.66213151927438	30.2471655328798	6.55910534386921	213168.351473923	3408.05830406239	1076693.7	1221.41
1	N15	3	FANCC	NM_000136	sample	6	5.93265306122449	31.052380952381	6.45221861465977	209264.621768707	3405.28260302756	1098722.8	1144.01
1	N16	1	NCOR1	NM_006311	sample	4	5.45622489959839	31.3477911646586	7.54558186825022	238916.457831325	3655.17552788442	1158721.9	1303.58
1	N16	2	NCOR1	NM_006311	sample	5	6.33577981651376	32.305504587156	6.06817526701581	215399.048623853	3520.90242733475	1215826.4	1189.73
1	N16	3	NCOR1	NM_006311	sample	6	6.17359050445104	32.0645400593472	6.82184298843409	228333.694362018	3594.2400993692	1146398.1	1279.9
1	N17	1	PLK1	NA	Negative	4	4.73095623987034	46.8914100486224	17.9002821422442	488895.220421394	4534.37145066918	1790784.1	2145.85
1	N17	2	PLK1	NA	Negative	5	5.65637065637066	39.2779922779923	11.1169731244886	337067.874517375	3928.21675237867	1579103.5	1566.89
1	N17	3	PLK1	NA	Negative	6	5.52640264026403	43.0346534653465	14.5885969778775	394744.166666667	4407.16428945384	1555606.9	1977.23
1	N18	1	PLK1	NA	Negative	4	4.60348162475822	42.2069632495164	19.103311025456	440323.377176015	4713.33920345909	1754872.2	2278.31
1	N18	2	PLK1	NA	Negative	5	5.15979381443299	41.4974226804124	12.3231074919473	385559.987113402	4186.56220390982	1567536.3	1864.92
1	N18	3	PLK1	NA	Negative	6	5.12980769230769	45.2820512820513	16.251260576461	457158.725961538	4519.56791076617	1850919.2	2207.99
1	N19	1	PLK1	NA	Negative	4	4.95755968169761	43.0716180371353	14.7415842317338	428343.222811671	4094.26419792456	1763761.3	1881.77
1	N19	2	PLK1	NA	Negative	5	5.55916473317865	43.7354988399072	12.9635032844669	389336.269141531	4539.64934503143	1612016.8	2043.93
1	N19	3	PLK1	NA	Negative	6	5.97129186602871	46.3995215311005	15.9376722068156	428273.224880383	4377.05956413483	1692417.7	1961.16
1	N20	1	PLK1	NA	Negative	4	5.03037974683544	52.2126582278481	20.743573242336	546103.562025316	4966.29178228208	1890716.9	2604.06
1	N20	2	PLK1	NA	Negative	5	4.625	40.2824074074074	16.0517943414168	395831.796296296	4346.27443111592	1464646.5	1976.07
1	N20	3	PLK1	NA	Negative	6	5.32098765432099	42.8827160493827	13.280067622599	386806.049382716	4082.34297968728	1524785.5	1761.01
1	N21	1	PLK1	NA	Negative	4	5.06369426751592	39.0652866242038	12.6442829505694	361416.388535032	4123.48217018687	1484256.6	1843.78
1	N21	2	PLK1	NA	Negative	5	5.69364161849711	47.3448940269749	17.8167631266528	459891.522157996	4679.33779929705	1865137.6	2341.28
1	N21	3	PLK1	NA	Negative	6	5.07073170731707	35.2975609756098	10.4949786404654	291926.975609756	3934.86891119948	1137462.8	1676.7
1	N22	1	PLK1	NA	Negative	4	4.32427536231884	40.4402173913044	16.2365232228878	418398.592391304	4217.10763252158	1716357.9	2116.79
1	N22	2	PLK1	NA	Negative	5	5.28125	42.1899038461538	12.1415463139147	394424.346153846	3997.65828959165	1541539	1874.57
1	N22	3	PLK1	NA	Negative	6	5.5719557195572	42.8560885608856	13.669879560376	381745.34501845	4063.76302953438	1539131.3	1887.92
1	C03	1	53BP1	NA	Positive	7	3.87169811320755	19.4264150943396	5.2177824778947	166004.728930818	4056.33732994345	1321051	1259.63
1	C03	2	53BP1	NA	Positive	8	3.53272251308901	17.3167539267016	4.43845613736103	136037.673429319	3882.21526656561	1199089.7	1017.12
1	C03	3	53BP1	NA	Positive	9	1.78284923928077	9.21922544951591	2.69296363218721	81403.7178423236	2163.20435961935	843499.1	671.79
1	C04	1	53BP1	NA	Positive	7	4.31358885017422	20.1581881533101	4.44794296091864	154370.337979094	4287.77492635472	1204287	1197.74
1	C04	2	53BP1	NA	Positive	8	4.14778325123153	19.9519704433498	4.89127694232408	157906.719827586	4280.42027020011	1210874.3	1143.62
1	C04	3	53BP1	NA	Positive	9	2.21619766643789	10.9265614275909	3.54772484876726	87130.6437886067	2785.356889075	890010	790.32
1	C05	1	53BP1	NA	Positive	7	4.02440677966102	21.1681355932203	5.2835670677052	179658.02440678	4364.53031268274	1272266	1339.73
1	C05	2	53BP1	NA	Positive	8	4.17357142857143	19.6264285714286	4.9953861183906	156547.84	4271.1826476986	1275106.6	1259.02
1	C05	3	53BP1	NA	Positive	9	4.21364985163205	20.1765578635015	4.74278873668491	160840.62611276	4259.88459775064	1230481.4	1163.77
1	C06	1	53BP1	NA	Positive	7	3.33621933621934	16.4199134199134	4.50089555912866	133796.697691198	3715.78327693109	1152082	1091.94
1	C06	2	53BP1	NA	Positive	8	3.0171009771987	13.6327361563518	3.39116904061219	98072.4861563518	3148.54299828074	965031.2	884.9
1	C06	3	53BP1	NA	Positive	9	3.81382614647502	18.5831622176591	4.50351700145667	146970.104722793	3985.41170012016	1114289.8	1071.49
1	C07	1	53BP1	NA	Positive	7	4.40537848605578	21.2888446215139	5.2238097872856	162068.908366534	4201.29917933877	1196332	1198.29
1	C07	2	53BP1	NA	Positive	8	3.74408014571949	19.068306010929	5.03414684146004	153926.681238616	3980.63387574704	1137606.2	1099.86
1	C07	3	53BP1	NA	Positive	9	3.87150837988827	19.7849162011173	5.19517266910427	160752.660148976	4110.48165266124	1165999.5	1134.69
1	C08	1	53BP1	NA	Positive	7	4.10564516129032	20.2516129032258	5.11065960165444	168970.879032258	4326.16887074628	1291949	1258.84
1	C08	2	53BP1	NA	Positive	8	4.76967930029155	22.7113702623907	5.6526728941945	176129.411078717	4260.09522105337	1344478.2	1245.28
1	C08	3	53BP1	NA	Positive	9	4.58885941644562	23.9752431476569	5.75798214912134	205918.188328912	4318.47529088107	1374118.1	1366.73
1	C09	1	PLCG2	NM_002661	sample	7	4.77132805628848	23.6218117854002	5.18233748923709	198515.944591029	4276.54750344452	1408125	1371.27
1	C09	2	PLCG2	NM_002661	sample	8	4.29286300246103	20.4807219031993	4.96014648323552	170454.028712059	4097.86099622679	1428310.7	1281.02
1	C09	3	PLCG2	NM_002661	sample	9	4.30051369863014	21.3244863013699	5.09449478915662	178606.626712329	4295.80091336867	1457803.1	1382.56
1	C10	1	SETD2	NM_014159	sample	7	4.04392386530015	21.0651537335286	5.29522819128916	181661.17057101	4150.19399474681	1212014	1332.46
1	C10	2	SETD2	NM_014159	sample	8	3.97671033478894	21.5232896652111	5.90613390915298	191614.956331878	4365.1585961546	1346496	1397.86
1	C10	3	SETD2	NM_014159	sample	9	2.99685534591195	14.5966981132075	3.92203789112975	116129.672955975	3239.1658163957	1121283.7	1003.81
1	C11	1	IKZF1	NM_001220765	sample	7	4.19704952581665	21.7723919915701	5.66906685929832	176289.266596417	4196.98235473726	1230845	1287.21
1	C11	2	IKZF1	NM_001220765	sample	8	4.09557522123894	21.0858407079646	5.19810584314308	182130.588495575	4207.10845654853	1316707.8	1239.49
1	C11	3	IKZF1	NM_001220765	sample	9	4.1749723145072	20.8394241417497	5.09004046293224	171509.964562569	4164.5346487098	1286369.9	1236.47
1	C12	1	COL2A1	NM_033150	sample	7	4.03972366148532	20.8998272884283	6.14575564523991	172069.843696028	4181.68879465662	1224892	1253.9
1	C12	2	COL2A1	NM_033150	sample	8	3.80582524271845	20.247572815534	5.25828666342831	172946.738834951	4124.56111710172	1250589.6	1242.45
1	C12	3	COL2A1	NM_033150	sample	9	3.41367806505421	17.4120100083403	5.2980030734036	143471.933277731	3862.16275721771	1153464.3	1129.45
1	C13	1	SMAD4	NM_005359	sample	7	3.54432234432234	17.3978021978022	4.97980508238355	142821.859340659	3749.83384320451	1166781	1154.38
1	C13	2	SMAD4	NM_005359	sample	8	4.06893755068938	19.808596918086	4.4605085356258	165331.483373885	4003.70646381672	1347718.9	1294.31
1	C13	3	SMAD4	NM_005359	sample	9	3.58742774566474	16.5859826589595	4.68352675865871	125072.275289017	3771.17200861795	1093665.8	1011.8
1	C14	1	FANCF	NM_022725	sample	7	4.5780487804878	23.9	5.73567522593135	209412.010569106	4346.25721099196	1403775	1411.56
1	C14	2	FANCF	NM_022725	sample	8	3.84510086455331	17.7226224783862	4.4004233984454	139355.031700288	3941.15361301213	1246115.5	1226.95
1	C14	3	FANCF	NM_022725	sample	9	3.07918552036199	13.8174962292609	3.92567725570245	103836.018853695	3270.88180114867	997715	908.41
1	C15	1	Sep-12	NM_144605	sample	7	3.61593172119488	17.6635846372688	5.14392065396042	144111.295874822	3936.93251552487	1176340	1127.13
1	C15	2	Sep-12	NM_144605	sample	8	4.06769683590876	19.2604856512141	5.01304448446869	157840.646799117	4012.9851395023	1206866.4	1153.16
1	C15	3	Sep-12	NM_144605	sample	9	3.93261868300153	19.6294027565084	4.92276498210443	166460.039816233	3892.64668743564	1218756.7	1021.93
1	C16	1	GNPTAB	NM_024312	sample	7	4.09584905660377	20.4339622641509	5.34946323840333	168461.753207547	4276.42370071864	1288434	1264.39
1	C16	2	GNPTAB	NM_024312	sample	8	3.47101980924431	16.0168745414527	4.42922921890138	123297.955245781	3537.41224153285	967455.9	946.33
1	C16	3	GNPTAB	NM_024312	sample	9	2.93894736842105	12.3171929824561	3.97665143686125	90977.4771929824	3265.01120773387	958312	924.23
1	C17	1	53BP1	NA	Positive	7	4.30703012912482	21.8959827833572	5.76196873613307	183950.099713056	4239.60990468787	1228574	1226.93
1	C17	2	53BP1	NA	Positive	8	4.36319218241042	20.1042345276873	4.60497891238034	151681.214983713	4018.17849261657	1180979.9	1138.75
1	C17	3	53BP1	NA	Positive	9	4.35414954806902	22.0312243221035	5.25558029335742	185374.523418242	4224.29271444878	1283239.9	1269.6
1	C18	1	53BP1	NA	Positive	7	4.50047664442326	23.2983794089609	5.96947286046989	199504.081982841	4665.46485893423	1331702	1364.77
1	C18	2	53BP1	NA	Positive	8	3.52262773722628	16.214598540146	4.65638685013384	121275.054744526	3817.21144798524	946873.9	962.41
1	C18	3	53BP1	NA	Positive	9	3.35544635544636	17.004095004095	4.97275652114293	141408.744471744	3730.90788490886	1078472.1	1128.05
1	C19	1	53BP1	NA	Positive	7	4.30176026823135	20.5733445096396	5.2661919236234	166473.858340319	4336.06144589381	1228032	1300.04
1	C19	2	53BP1	NA	Positive	8	4.31860465116279	20.6674418604651	4.93206948866545	174104.895348837	4085.45886013554	1310680	1184.69
1	C19	3	53BP1	NA	Positive	9	4.37093690248566	22.4875717017208	4.94055049386039	188819.671128107	4177.1333317902	1284486.6	1265.27
1	C20	1	53BP1	NA	Positive	7	3.73522975929978	19.3727206418673	5.3673448223501	168098.430342815	4260.31066889201	1164011	1273.5
1	C20	2	53BP1	NA	Positive	8	4.11500974658869	22.307992202729	5.20773852411003	197706.725146199	4252.1750664028	1325206.8	1316.87
1	C20	3	53BP1	NA	Positive	9	4.07416462917685	20.2306438467808	4.62679834347895	161543.360228199	4010.76949015316	1176683.3	1147.69
1	C21	1	53BP1	NA	Positive	7	3.84308736217133	19.4096692111959	4.95792557877382	162797.004240882	3974.17981005934	1204915	1237.2
1	C21	2	53BP1	NA	Positive	8	5.26952141057934	27.4047019311503	4.96944473198831	216217.078085642	4751.97458498889	1392479	1263.92
1	C21	3	53BP1	NA	Positive	9	4.18998410174881	18.4658187599364	4.40090707897991	139673.936406995	3897.63141515	1198717.8	1082.8
1	C22	1	53BP1	NA	Positive	7	3.39446107784431	17.0928143712575	4.6740555141828	138526.493263473	3861.52005932505	1016218	1072.27
1	C22	2	53BP1	NA	Positive	8	4.50923694779116	23.9759036144578	5.57679578350913	213752.600803213	4271.95559407884	1367078.4	1345.02
1	C22	3	53BP1	NA	Positive	9	2.64880952380952	13.311755952381	3.64410965812749	107670.340029762	3040.91012298433	939134	873.43
1	D03	1	RAD51	NA	Positive	7	5.06119162640902	26.9363929146538	5.74769931382827	211386.403381643	4693.36774924105	1356062	1394.91
1	D03	2	RAD51	NA	Positive	8	4.72615131578947	25.7623355263158	5.68767102734084	205276.636513158	4276.64452279373	1350694.6	1247.81
1	D03	3	RAD51	NA	Positive	9	3.82388059701493	20.0940298507463	4.00709762766232	157621.889552239	3647.38834563111	1218634.8	1083.5
1	D04	1	RAD51	NA	Positive	7	5.27374301675978	29.4205905826018	6.60413695367564	237285.105347167	4851.94833604705	1416351	1427.59
1	D04	2	RAD51	NA	Positive	8	5.60666666666667	28.6051851851852	5.49178150596274	220829.358518519	4769.39254836167	1525629.1	1419.94
1	D04	3	RAD51	NA	Positive	9	3.48339768339768	17.3969111969112	4.04241456398359	129409.417760618	3544.215779005	1189601.5	1031.24
1	D05	1	RAD51	NA	Positive	7	5.19145690312738	26.443173150267	5.03010097328469	190518.96948894	4534.77675300594	1261222	1175.84
1	D05	2	RAD51	NA	Positive	8	5.06217228464419	28.0719101123596	5.78434952348063	219737.533333333	4728.97897748165	1392175.9	1392.3
1	D05	3	RAD51	NA	Positive	9	4.92231075697211	26.3970783532537	5.21365740877006	211266.962151394	4420.42568531759	1318286.4	1198.27
1	D06	1	RAD51	NA	Positive	7	5.33908045977012	30.3441091954023	5.82414005057041	246542.02658046	4746.72001936794	1413755	1383.08
1	D06	2	RAD51	NA	Positive	8	4.77251552795031	24.5473602484472	4.99411747044313	183993.995341615	4490.70993008	1327442.7	1238.81
1	D06	3	RAD51	NA	Positive	9	5.10889570552147	28.4463190184049	6.06138274900316	238239.476226994	4770.50333822143	1432475.3	1434.69
1	D07	1	RAD51	NA	Positive	7	4.7502329916123	25.3466915191053	5.21302824568454	195470.150046598	4463.1010502592	1227806	1244.32
1	D07	2	RAD51	NA	Positive	8	4.51774785801714	25.1811505507956	5.4497398722818	196341.341493268	4508.71281006788	1241489.5	1239.62
1	D07	3	RAD51	NA	Positive	9	4.61128205128205	25.7630769230769	5.4529924627583	206039.98974359	4484.04038716154	1328417.4	1329.87
1	D08	1	RAD51	NA	Positive	7	5.36236933797909	30.9320557491289	6.83705688503784	254381.009581882	4837.93155473546	1500322	1439.17
1	D08	2	RAD51	NA	Positive	8	5.41040462427746	28.1768786127168	5.2034017484399	217701.786127168	4734.47643391992	1403277.5	1353.18
1	D08	3	RAD51	NA	Positive	9	4.97767332549941	28.3725029377203	6.13884371627426	225856.956521739	4856.58916474011	1363336.8	1378.1
1	D09	1	SMC3	NM_005445	sample	7	3.95012897678418	19.7858985382631	5.31467026123486	159333.670679278	4048.19405719807	1086022	1134.89
1	D09	2	SMC3	NM_005445	sample	8	4.42604712041885	20.7126963350785	4.67184803502614	158214.401832461	4246.18303424713	1178638.7	1167.14
1	D09	3	SMC3	NM_005445	sample	9	4.1699064074874	19.2966162706983	4.97495146676626	149746.287976962	4198.62029111514	1186582.1	1307.12
1	D10	1	CHD8	NM_020920	sample	7	4.35285714285714	21.1014285714286	5.06715780793088	173294.781428571	4374.25960298544	1348212	1303.91
1	D10	2	CHD8	NM_020920	sample	8	4.51419031719533	22.3747913188648	5.08772311453664	186493.692821369	4235.15111863095	1414778.2	1283.13
1	D10	3	CHD8	NM_020920	sample	9	2.77455830388693	12.8515901060071	3.66636889047345	96456.6106007067	3351.87926499702	1005678	903.79
1	D11	1	COL5A2	NM_000393	sample	7	4.09448160535117	19.8754180602007	5.20812595028526	159415.826923077	4333.78297140536	1186724	1203.38
1	D11	2	COL5A2	NM_000393	sample	8	4.21184919210054	20.9371633752244	5.4750424338129	169525.654398564	4511.77086841806	1370812.9	1300.69
1	D11	3	COL5A2	NM_000393	sample	9	4.13562386980109	19.7667269439421	5.01053518834622	158107.753164557	4241.90095110154	1300363.3	1224.76
1	D12	1	BRCA2	NM_000059	sample	7	4.81067556296914	27.0800667222686	6.20440576758004	237076.545454545	4642.25653952588	1442389	1480.88
1	D12	2	BRCA2	NM_000059	sample	8	4.74477747502271	24.0281562216167	5.10851110711136	197383.57311535	4419.93218794191	1432729.8	1301.61
1	D12	3	BRCA2	NM_000059	sample	9	4.46368305209098	22.8451944240646	4.9674325465953	179428.605282465	4256.2119964787	1236101.7	1226.47
1	D13	1	UBR5	NM_015902	sample	7	3.79301533219761	18.7069846678024	4.72604135476094	159261.285349233	3747.62151812663	1155994	1282.83
1	D13	2	UBR5	NM_015902	sample	8	3.62242152466368	19.1587443946188	4.98580935190139	168681.165022422	4099.75630387976	1252287.1	1280.07
1	D13	3	UBR5	NM_015902	sample	9	4.1031746031746	20.7901234567901	5.34514892311176	177959.602292769	4213.31147068769	1319446	1316.85
1	D14	1	TET2	NM_017628	sample	7	4.18038654259127	21.8439513242663	6.31805210804679	190276.727988547	4329.68584021254	1256485	1376.44
1	D14	2	TET2	NM_017628	sample	8	3.77123633305299	19.8275862068966	4.98619159355111	164786.812447435	4003.50280947919	1243973.1	1173.47
1	D14	3	TET2	NM_017628	sample	9	4.26395534290271	19.3827751196172	4.81042760086464	151140.830940989	4126.98662499001	1310812.6	1185.5
1	D15	1	AMER1	NM_152424	sample	7	4.13686534216336	19.9426048565121	4.63170081641176	158003.849889625	3967.06187718337	1217063	1161.65
1	D15	2	AMER1	NM_152424	sample	8	4.0473208072373	19.7000695894224	4.67105847136041	164203.32776618	4132.52172813973	1275049.9	1166.67
1	D15	3	AMER1	NM_152424	sample	9	3.646571213263	18.0941974378297	5.12459490435606	145133.993971364	4009.89468140691	1163086.6	1220.79
1	D16	1	EXT2	NM_207122	sample	7	3.64595808383234	18.2327844311377	5.1927297437689	146760.101796407	4131.58697806779	1150052	1212.1
1	D16	2	EXT2	NM_207122	sample	8	4.09740840035746	18.7399463806971	4.48962001880446	147765.039320822	4096.183384981	1225111.5	1239.63
1	D16	3	EXT2	NM_207122	sample	9	3.85346843335931	18.05378020265	4.81848455042079	143767.343725643	4006.44213958524	1113369.3	1242.6
1	D17	1	RAD51	NA	Positive	7	5.89191353082466	32.6228983186549	6.15440814001789	273356.325860689	5208.29037386826	1685708	1657.32
1	D17	2	RAD51	NA	Positive	8	5.19982698961938	29.0709342560554	6.19679555374393	234754.07266436	4658.35792995548	1334334.8	1358.96
1	D17	3	RAD51	NA	Positive	9	3.18782608695652	15.7034782608696	4.2074112187749	114509.337391304	3255.89986069987	979972.8	900.88
1	D18	1	RAD51	NA	Positive	7	5.20191540303272	28.4596967278532	5.9594252450485	228503.185953711	4711.84712915322	1368433	1411.7
1	D18	2	RAD51	NA	Positive	8	4.63937282229965	26.2151567944251	6.27776235538217	209936.393728223	4656.68518348023	1361053.1	1301.59
1	D18	3	RAD51	NA	Positive	9	4.96535580524345	27.6488764044944	5.68170267246135	221837.423220974	4619.89822430258	1325824.6	1375.07
1	D19	1	RAD51	NA	Positive	7	4.9862792574657	27.8595641646489	5.51864837107337	217204.988700565	4710.76615481892	1299471	1296.84
1	D19	2	RAD51	NA	Positive	8	4.88372093023256	26.8535745047373	5.27399557249289	208543.310077519	4552.65809976886	1255569.4	1246.44
1	D19	3	RAD51	NA	Positive	9	4.76886417791898	26.2494042891183	5.85237881259067	206393.144559174	4507.74497505184	1299161.3	1262.19
1	D20	1	RAD51	NA	Positive	7	5.37247706422018	31.5678899082569	6.1561499749156	263508.011009174	4820.13480599799	1418169	1402.65
1	D20	2	RAD51	NA	Positive	8	5.27543859649123	27.8052631578947	5.35777983903998	215045.355263158	4559.43863348668	1396329.3	1307.65
1	D20	3	RAD51	NA	Positive	9	4.75932504440497	26.6936056838366	6.23267056869827	209780.875666075	4723.59379352053	1306909.1	1299.69
1	D21	1	RAD51	NA	Positive	7	5.57481751824818	31.4671532846715	6.04418856765761	263736.457116788	4937.01990578619	1452679	1486.11
1	D21	2	RAD51	NA	Positive	8	4.59789644012945	24.9522653721683	5.58601802441637	191592.016990291	4359.6445273317	1228256.1	1240.19
1	D21	3	RAD51	NA	Positive	9	4.78613569321534	26.4660766961652	5.51941643211032	207878.593657817	4496.35551991289	1224318.2	1270.73
1	D22	1	RAD51	NA	Positive	7	4.95681063122924	27.6179401993356	5.96513504437846	215263.053986711	4589.10440249081	1291011	1313.2
1	D22	2	RAD51	NA	Positive	8	4.54396551724138	25.1646551724138	5.48750512357534	197415.161206897	4507.60858402576	1295191.4	1237.28
1	D22	3	RAD51	NA	Positive	9	4.11295681063123	20.8397009966777	5.15614820151188	159885.259136213	4131.15006526735	1274141.7	1215.65
1	E03	1	RF	NA	Neutral	7	3.50569476082005	15.7843583902809	3.70237107847933	117889.116173121	3493.03039044807	1112797	1006.39
1	E03	2	RF	NA	Neutral	8	5.04220499569337	27.6141257536606	5.17008303623876	212772.105943152	4586.49480112549	1341243.9	1249.88
1	E03	3	RF	NA	Neutral	9	4.5424091233072	21.880256593015	4.6290746594398	177631.913043478	4320.63764206502	1410966.1	1267.62
1	E04	1	RF	NA	Neutral	7	4.20741324921136	22.2996845425868	6.5075715415691	191805.651419558	4302.89588186849	1309068	1258.84
1	E04	2	RF	NA	Neutral	8	3.84020956123117	19.4492468893255	4.45196441498473	163090.339882122	3997.95353752608	1256037.4	1104.17
1	E04	3	RF	NA	Neutral	9	3.05401234567901	14.1836419753086	3.87464152572407	115462.293209877	3121.7652728814	1206632.5	962.82
1	E05	1	RF	NA	Neutral	7	4.96732673267327	29.1554455445545	5.94265756035492	245696.988118812	4924.17533797136	1493445	1515.91
1	E05	2	RF	NA	Neutral	8	4.39985693848355	22.4570815450644	5.40270615140696	189446.595135908	4286.12991753095	1378529.6	1224.17
1	E05	3	RF	NA	Neutral	9	4.96147672552167	25.4390048154093	4.78989188224605	211169.785714286	4521.84423313767	1497199.5	1373.73
1	E06	1	RF	NA	Neutral	7	4.45495160089352	25.1965748324646	5.80715176246714	199138.327624721	4249.79334386691	1111813	1235.53
1	E06	2	RF	NA	Neutral	8	4.70933734939759	24.1355421686747	5.418042346288	210133.749246988	4493.30370282742	1519545.1	1426.55
1	E06	3	RF	NA	Neutral	9	4.57543281121187	23.5680131904369	5.56131962407285	190257.825226711	4572.92031749719	1299093.7	1325.65
1	E07	1	RF	NA	Neutral	7	4.39452780229479	22.1774051191527	5.67977075834201	178063.881729921	4447.1164971679	1315740	1348.82
1	E07	2	RF	NA	Neutral	8	4.03301540719002	17.8613352898019	4.22199846696653	128295.762289068	3930.3467065156	1131615.5	1060.11
1	E07	3	RF	NA	Neutral	9	4.29487179487179	20.2684766214178	5.01224831203934	162905.719457014	4282.84976880536	1299098.3	1269.67
1	E08	1	RF	NA	Neutral	7	3.73575949367089	18.8085443037975	4.69135357202518	156131.287974684	4241.66440450225	1273136	1214.1
1	E08	2	RF	NA	Neutral	8	3.67507204610951	17.9531700288184	4.97265748868214	140631.507925072	4354.39322592233	1201717.7	1183.03
1	E08	3	RF	NA	Neutral	9	4.0273492286115	18.1430575035063	4.37223744908698	146747.384291725	4137.33335974757	1330336.6	1192.43
1	E09	1	MEX3C	NM_016626	sample	7	3.78155706727135	17.8133030990174	4.39071726229263	142777.857898715	3842.84068868114	1251952	1148.75
1	E09	2	MEX3C	NM_016626	sample	8	3.6878612716763	18.5284888521883	5.04664924864859	147866.095788604	3933.6976832979	1200188.6	1243.76
1	E09	3	MEX3C	NM_016626	sample	9	4.13564431047476	20.087415222306	5.12521177144711	160899.644310475	4178.50803626731	1209718.7	1240.35
1	E10	1	CDKN2C	NM_078626	sample	7	3.936	18.883	4.60479256538417	142063.956	3916.79712643903	1071189	1067.76
1	E10	2	CDKN2C	NM_078626	sample	8	3.968	17.2016	4.08146710338797	126649.5656	3702.16996935018	1189049.1	1111.19
1	E10	3	CDKN2C	NM_078626	sample	9	2.82624906785981	12.7576435495899	3.28209810212396	97140.3504847129	2971.70728285731	941930.7	827.84
1	E11	1	SPEN	NM_015001	sample	7	4.03323262839879	19.7907854984894	5.17042233075439	159540.074773414	4198.99102831189	1171343	1231.03
1	E11	2	SPEN	NM_015001	sample	8	4.46666666666667	21.7050980392157	4.97545368617595	174920.130196078	4229.20827785084	1292209.1	1220.19
1	E11	3	SPEN	NM_015001	sample	9	3.91808873720137	20.7030716723549	4.96942509506604	183512.208191126	4377.32913341956	1329075.9	1275.31
1	E12	1	ARID1B	NM_017519	sample	7	5.09817197020988	25.1563981042654	5.75540459193112	214253.696005416	4762.69589453825	1418829	1506.53
1	E12	2	ARID1B	NM_017519	sample	8	4.93720459149224	23.5266711681296	5.16127804854551	195187.334908845	4384.415227227	1451271.5	1348.25
1	E12	3	ARID1B	NM_017519	sample	9	4.21447902571042	19.4391069012179	4.37663032527524	157809.260487145	4099.09106406313	1258827.6	1168.84
1	E13	1	ERCC4	NM_005236	sample	7	3.79414093428345	21.3072050673001	6.54326756723991	194467.442596991	4249.40707263392	1312011	1463.89
1	E13	2	ERCC4	NM_005236	sample	8	3.71782573940847	18.3741007194245	5.31272543746805	151487.685051958	3992.9842833572	1167590.1	1176.47
1	E13	3	ERCC4	NM_005236	sample	9	4.37813985064494	21.5186693822132	5.17806867465138	175943.426340801	4173.50138112904	1256779.1	1296.74
1	E14	1	ATR	NM_001184	sample	7	4.07984420642649	22.0895813047712	6.02375934752319	195716.927945472	3996.80159208887	1361010	1344.75
1	E14	2	ATR	NM_001184	sample	8	3.75080906148867	18.7516181229773	5.3209888018609	152266.218446602	4186.58909333508	1168646.4	1285.41
1	E14	3	ATR	NM_001184	sample	9	3.17325017325017	15.8004158004158	4.56987955950178	129478.700623701	3622.13905903949	1035911.8	1028.28
1	E15	1	STAG2	NM_006603	sample	7	3.9513325608343	17.7294322132097	4.82448865731231	135835.498841251	4199.20993641126	1179125	1221.61
1	E15	2	STAG2	NM_006603	sample	8	3.65342019543974	17.471009771987	4.0335361619983	143961.418892508	3713.06140832787	1221595.2	1131.58
1	E15	3	STAG2	NM_006603	sample	9	4.4183922046285	19.9537149817296	4.61847271493751	159900.301461632	4076.65052292399	1278758.4	1182.24
1	E16	1	WRN	NM_000553	sample	7	4.24516129032258	22.5397849462366	5.53238948146326	198517.479569892	4223.64018751596	1380930	1369.82
1	E16	2	WRN	NM_000553	sample	8	4.28898128898129	19.3118503118503	4.97142013569653	147245.381843382	4132.86874585963	1256865.2	1202.61
1	E16	3	WRN	NM_000553	sample	9	4.14783927217589	21.7384382107657	5.52487135416333	195817.043972707	4226.76803719361	1470467.8	1345.77
1	E17	1	RF	NA	Neutral	7	4.25473427000611	20.4893097128894	5.25872702013678	172621.865607819	4449.31014839162	1347678	1369.38
1	E17	2	RF	NA	Neutral	8	3.68163538873995	19.0469168900804	4.29455857402327	160680.483243968	3892.35974170935	1229616.3	1123.6
1	E17	3	RF	NA	Neutral	9	3.78723404255319	16.6012158054711	3.95575113173072	123888.677203647	3548.94234062094	1033392.6	946.56
1	E18	1	RF	NA	Neutral	7	5.56574675324675	28.9959415584416	5.70364870222382	246731.547077922	4978.57963526083	1564923	1635.67
1	E18	2	RF	NA	Neutral	8	2.11407942238267	11.5061371841155	3.83335283377982	98819.276534296	3044.37496132251	1024568.3	865.35
1	E18	3	RF	NA	Neutral	9	3.68592794017675	16.4819850441876	4.11639874530115	129202.339904827	3756.59739852054	1147244.4	1102.18
1	E19	1	RF	NA	Neutral	7	4.24782264449723	23.8408551068884	6.0532993247144	217739.042755344	4648.11059226285	1424378	1508.88
1	E19	2	RF	NA	Neutral	8	4.24480369515012	20.2186297151655	4.9612591301005	162690.829099307	4243.65747644345	1294287.8	1248.61
1	E19	3	RF	NA	Neutral	9	3.10258023914412	14.0075519194462	4.19311757563762	107092.154814349	3620.26918466987	1085460.6	1057.67
1	E20	1	RF	NA	Neutral	7	3.52278820375335	18.328418230563	5.50651718296324	158516.735254692	3970.6469993371	1170393	1262.29
1	E20	2	RF	NA	Neutral	8	4.60568086883876	22.5497076023392	5.02292709883711	185825.651629073	4366.33374782468	1373734.2	1294.71
1	E20	3	RF	NA	Neutral	9	4.1335453100159	19.7782193958665	4.96851042393489	164797.867249603	4252.23978773884	1255423.9	1242.4
1	E21	1	RF	NA	Neutral	7	4.47632311977716	21.5171773444754	5.19961224140866	176035.067780873	4246.59898182804	1300413	1352.26
1	E21	2	RF	NA	Neutral	8	4.07378335949765	19.4403453689168	4.5996432520836	156145.607535322	3992.78930603556	1212291.8	1192.09
1	E21	3	RF	NA	Neutral	9	4.3793893129771	20.4564885496183	5.38792373513821	165962.605343511	4108.21795450919	1319804.4	1326.54
1	E22	1	RF	NA	Neutral	7	3.81419624217119	17.865692414753	4.54037823957642	142454.507306889	3989.13990131368	1143237	1159.02
1	E22	2	RF	NA	Neutral	8	4.70484581497797	22.5559471365639	5.41357330887095	178361.54185022	4250.95273427184	1333128.5	1251.16
1	E22	3	RF	NA	Neutral	9	3.57121661721068	18.9043026706231	5.04386978585735	160571.329376855	3583.15244317203	954776	1080.47
1	F03	1	OTNT	NA	Neutral	7	4.10973597359736	20.1559405940594	5.43356671901957	164130.181518152	4205.25093553403	1240489	1255.98
1	F03	2	OTNT	NA	Neutral	8	3.79601226993865	18.8573619631902	4.47203039233794	153366.809815951	3658.16334248714	1156512.2	1053.76
1	F03	3	OTNT	NA	Neutral	9	3.70801815431165	18.6974281391831	4.63635456082246	152628.373676248	4106.51372191251	1120080.8	1128.89
1	F04	1	OTNT	NA	Neutral	7	3.95007342143906	18.7562408223201	4.86650447142433	147966.487518355	3959.17611636844	1106874	1104.96
1	F04	2	OTNT	NA	Neutral	8	4.19206680584551	20.410577592206	5.26045693264193	167857.676409186	4324.36754290889	1303853.9	1281.46
1	F04	3	OTNT	NA	Neutral	9	2.78292329956585	13.5767004341534	3.76987237848001	105542.223589001	3255.07339099356	1029978.3	853.77
1	F05	1	OTNT	NA	Neutral	7	4.1786022433132	20.7213114754098	5.49406412661166	168726.60742019	4159.03907238422	1275467	1195.88
1	F05	2	OTNT	NA	Neutral	8	4.6099356025759	22.6494940202392	5.51497223641715	183487.570377185	4561.47400734487	1453000.9	1407.05
1	F05	3	OTNT	NA	Neutral	9	4.52624011502516	21.4787922358016	5.03595237086976	169971.906542056	4355.11639177	1299921	1294.71
1	F06	1	OTNT	NA	Neutral	7	4.415963161934	20.6768994627782	4.96253424967951	159328.927858787	4351.16649493248	1261124	1292.28
1	F06	2	OTNT	NA	Neutral	8	4.16633663366337	20.9953795379538	5.29983871405828	177745.927392739	4311.25504939837	1343739.5	1337.02
1	F06	3	OTNT	NA	Neutral	9	4.19385026737968	20.1584224598931	4.62073194548426	160254.513368984	3878.99989045629	1136147.8	1090.9
1	F07	1	OTNT	NA	Neutral	7	4.08355321020229	20.8469656992084	5.84126025892224	167048.584872471	4194.38361224274	1234912	1218.84
1	F07	2	OTNT	NA	Neutral	8	4.32569974554707	22.0296861747243	5.70411731083339	185551.153519932	4409.0638039084	1384901.2	1343.09
1	F07	3	OTNT	NA	Neutral	9	4.27986050566696	20.4960767218832	4.59130429378613	166237.420226678	4267.98379363988	1356780.8	1322.93
1	F08	1	OTNT	NA	Neutral	7	4.07269155206287	20.0304518664047	4.53064099041243	163032.349705305	4050.9936438778	1289830	1164.7
1	F08	2	OTNT	NA	Neutral	8	3.73451327433628	19.3177795655672	5.09359535196553	164371.380530973	4003.06704644366	1290996	1222.93
1	F08	3	OTNT	NA	Neutral	9	4.16180981595092	19.0805214723926	4.70235047884455	149114.755368098	4317.78973632106	1262510.2	1270.88
1	F09	1	PTPRB	NM_002837	sample	7	4.64647377938517	23.4692585895118	5.20676813623088	198067.600361664	4283.15849863014	1395473	1384.75
1	F09	2	PTPRB	NM_002837	sample	8	4.46267432321575	21.6825266611977	5.19170139613618	179042.554552912	4314.1244401189	1337550.3	1332.99
1	F09	3	PTPRB	NM_002837	sample	9	4.78099838969404	23.9001610305958	5.24808204931301	203190.468599034	4304.48068594666	1403118.2	1384.8
1	F10	1	WAS	NM_000377	sample	7	4.16916916916917	21.2782782782783	6.52206932723038	175872.897897898	4270.6584493026	1242591	1325.83
1	F10	2	WAS	NM_000377	sample	8	4.14971209213052	22.9203454894434	5.76294487581801	200079.519193858	4503.86041303281	1520011.6	1400.34
1	F10	3	WAS	NM_000377	sample	9	4.27264883520276	21.5979292493529	5.64508352448477	180106.964624676	4311.48029421359	1367853.4	1302.08
1	F11	1	ODAM	NM_017855	sample	7	4.2381974248927	19.9263233190272	4.69217175141022	156311.057224607	4156.78644665153	1214568	1206.19
1	F11	2	ODAM	NM_017855	sample	8	3.94524714828897	19.3467680608365	4.92630024997777	155540.816730038	4272.84292498549	1236226.9	1236.92
1	F11	3	ODAM	NM_017855	sample	9	3.84105960264901	18.7461368653422	4.92495746385046	149927.688005887	4156.2053328425	1207416.6	1222.51
1	F12	1	BRIP1	NM_032043	sample	7	4.3649468892261	21.8619119878604	5.26903963296505	180967.814112291	4422.94143278371	1361673	1337.76
1	F12	2	BRIP1	NM_032043	sample	8	4.71679550245959	21.3851018973999	4.63753049885793	166209.292340127	4307.28957903992	1393944	1239.93
1	F12	3	BRIP1	NM_032043	sample	9	3.7994227994228	19.3946608946609	4.89825270133365	162664.672438672	4012.1863802348	1273107.9	1195.24
1	F13	1	ATRX	NM_138270	sample	7	4.63920454545455	23.2272727272727	5.97715230069636	190081.509469697	4372.39318378881	1368440	1330.57
1	F13	2	ATRX	NM_138270	sample	8	4.24270225187656	19.3369474562135	4.70322369792941	152114.093411176	4055.54101343149	1226066.3	1231.88
1	F13	3	ATRX	NM_138270	sample	9	4.53313696612666	23.0375552282769	5.48003340620952	198290.773932253	4408.21477496751	1352171.5	1384.83
1	F14	1	PLXNB2	NM_012401	sample	7	4.97775305895439	25.9321468298109	5.53286921513086	217037.129032258	4341.28238633432	1394172	1326.16
1	F14	2	PLXNB2	NM_012401	sample	8	2.69258589511754	12.3146473779385	3.32748306279607	91282.3327305606	3042.17888437967	944761.6	887.05
1	F14	3	PLXNB2	NM_012401	sample	9	4.34343434343434	22.5996326905418	5.16895170880789	187604.079889807	4004.80285394979	1195104.4	1231.86
1	F15	1	ZMYM2	NM_197968	sample	7	4.29012345679012	21.5833333333333	5.17286175186128	179181.821759259	4158.29863857123	1302721	1323.17
1	F15	2	ZMYM2	NM_197968	sample	8	4.01645768025078	19.9960815047022	5.36371835301134	165853.490595611	4220.40570507277	1215458.9	1233
1	F15	3	ZMYM2	NM_197968	sample	9	3.59146841673503	19.292863002461	5.27916875211584	165049.969647252	4152.71312020707	1229977.7	1225.81
1	F16	1	MBD1	NM_015845	sample	7	4.34530612244898	22.0489795918367	5.62889459983131	179677.668571429	4128.30051016594	1272883	1299.15
1	F16	2	MBD1	NM_015845	sample	8	3.93012772351615	22.320811419985	6.15692421072094	207652.214124718	4331.26892020881	1402300	1394.91
1	F16	3	MBD1	NM_015845	sample	9	4.13101160862355	20.5058043117745	5.21264107238835	175841.184908789	4232.54256357447	1332278.2	1343.47
1	F17	1	OTNT	NA	Neutral	7	4.46728971962617	21.214953271028	4.97862498440052	171965.6930266	4311.51397902617	1350918	1325.78
1	F17	2	OTNT	NA	Neutral	8	4.18128224023581	21.9977892409727	5.78463375846893	192715.781134856	4345.27774898024	1416576.1	1381.3
1	F17	3	OTNT	NA	Neutral	9	3.73730534867976	17.6296547054841	4.94005924515235	142088.012186865	3788.92245362978	1208459.5	1127.09
1	F18	1	OTNT	NA	Neutral	7	4.28892215568862	22.872754491018	5.53517891402178	201204.451347305	4497.69232286389	1363676	1374.53
1	F18	2	OTNT	NA	Neutral	8	3.08534322820037	14.2640692640693	3.84716707750375	112130.573902288	3293.49898134838	1043268.3	907.63
1	F18	3	OTNT	NA	Neutral	9	4.01879927228623	20.3480897513645	5.56886287855727	169663.011522135	4308.01469630743	1273186.2	1286.17
1	F19	1	OTNT	NA	Neutral	7	4.77280265339967	22.7048092868988	5.35185177788011	187245.684908789	4435.90571384826	1344937	1326.97
1	F19	2	OTNT	NA	Neutral	8	4.52398255813953	20.5690406976744	4.78920691480944	166629.470930233	4140.35611553476	1321947	1309.05
1	F19	3	OTNT	NA	Neutral	9	3.62165525824518	18.0186683260734	4.74324683543588	148384.2576229	3977.69310499717	1113352.4	1124.83
1	F20	1	OTNT	NA	Neutral	7	4.09427121102248	21.5837563451777	5.44485251178165	182797.36693256	4433.8977525895	1227684	1206.5
1	F20	2	OTNT	NA	Neutral	8	4.17886178861789	21.1352549889135	5.72894621198206	172238.328159645	4391.85772345165	1228201.7	1294.28
1	F20	3	OTNT	NA	Neutral	9	4.72881355932203	22.319612590799	5.38675355526674	176046.570621469	4358.72821280357	1336325.7	1296.08
1	F21	1	OTNT	NA	Neutral	7	4.10756302521008	20.7504201680672	5.31748804182183	170303.962184874	4114.80663719913	1157945	1242.16
1	F21	2	OTNT	NA	Neutral	8	4.21607278241092	20.5049279757392	4.504317226587	164807.657316149	4042.36085185422	1178517.2	1292.94
1	F21	3	OTNT	NA	Neutral	9	4.30405405405405	20.2387387387387	4.74437054432494	163044.285285285	4105.44025129771	1265150.6	1248.17
1	F22	1	OTNT	NA	Neutral	7	4.13088587390263	20.9872306464485	5.32436754639017	173555.827613727	4299.78530273877	1242044	1255.79
1	F22	2	OTNT	NA	Neutral	8	4.44824482448245	22.6930693069307	6.31033660058233	181694.00360036	4021.22605509003	1293527	1353.97
1	F22	3	OTNT	NA	Neutral	9	3.65734720416125	17.4135240572172	4.61126081766873	137856.494148244	3541.96683007435	1002370.6	1034.05
1	G03	1	RF	NA	Neutral	7	4.24224072672218	20.0885692657078	5.09804111991686	157683.889477668	4323.0751860295	1252036	1254.46
1	G03	2	RF	NA	Neutral	8	4.02261123267688	20.3216630196937	5.49907736604	166912.786287381	4137.90986563353	1315452.7	1186.37
1	G03	3	RF	NA	Neutral	9	3.86009327115256	17.9240506329114	4.24405922684863	137963.159227182	3732.07679561182	1088334.4	1023.38
1	G04	1	RF	NA	Neutral	7	4.48050139275766	22.0571030640669	4.9757396408179	177644.980501393	4344.66116551848	1274860	1230.66
1	G04	2	RF	NA	Neutral	8	4.54827280779451	23.0088573959256	4.61169051263561	194931.963684677	4383.91747855105	1414991.7	1310.45
1	G04	3	RF	NA	Neutral	9	3.86012658227848	17.4670886075949	4.4485593589504	128335.575949367	3957.96149819229	1139216.2	1086.72
1	G05	1	RF	NA	Neutral	7	3.73093525179856	19.0129496402878	4.65618180929724	158964.5	4025.95701402903	1221093	1186.83
1	G05	2	RF	NA	Neutral	8	4.37864823348694	22.715821812596	5.69835959725223	192769.600614439	4379.81622543698	1399006.9	1251.65
1	G05	3	RF	NA	Neutral	9	4.08648648648649	20.2725868725869	5.22120423716725	165768.355212355	4168.37745674447	1252343.7	1192.63
1	G06	1	RF	NA	Neutral	7	4.71851851851852	22.2748971193416	5.08598354439023	178300.160493827	4474.11004516527	1372428	1254.55
1	G06	2	RF	NA	Neutral	8	4.02037489812551	22.5541972290139	5.9421387008243	197864.458842706	4665.90390237118	1460589.1	1462.1
1	G06	3	RF	NA	Neutral	9	4.04163393558523	19.7219167321288	4.51119115827856	178869.302435192	4579.02563270892	1531443.4	1395.49
1	G07	1	RF	NA	Neutral	7	4.08533747090768	19.6408068269977	4.69691250307524	157882.075252133	4119.37897008102	1208437	1179.99
1	G07	2	RF	NA	Neutral	8	4.08704318936877	19.4830564784053	5.27622891983884	154589.366112957	4189.41528575381	1217560.3	1178.71
1	G07	3	RF	NA	Neutral	9	4.13291536050157	20.0194357366771	5.14925735785776	160759.357366771	4317.88220856294	1225890.4	1185.14
1	G08	1	RF	NA	Neutral	7	4.24497393894267	21.4489947877885	5.78244791359618	177998.232315711	4417.07983492374	1267023	1319.39
1	G08	2	RF	NA	Neutral	8	3.93774625689519	21.4184397163121	5.37900660028962	185838.313632782	4348.84306154837	1364301.4	1330.76
1	G08	3	RF	NA	Neutral	9	4.23351817621688	20.6432532347505	5.03314991742854	164976.578558226	4315.7594109434	1278284.9	1198.4
1	G09	1	BRCA1	NM_007298	sample	7	4.58639562157936	23.7576231430805	5.88537909045739	203475.316653636	4516.79290610476	1531617	1522.66
1	G09	2	BRCA1	NM_007298	sample	8	4.90561224489796	25.0663265306122	5.75266925129222	206459.723639456	4842.75732629748	1437645.6	1463.64
1	G09	3	BRCA1	NM_007298	sample	9	4.6523569023569	24.8358585858586	5.6023291418341	213444.143097643	4618.62476134429	1526215.7	1506.59
1	G10	1	ASXL1	NM_015338	sample	7	4.56209150326797	23.1120448179272	5.91467792484083	198929.377217554	4408.40565908337	1473060	1504.69
1	G10	2	ASXL1	NM_015338	sample	8	3.91852919971161	20.1528478731074	5.29032097724375	166564.774333093	4357.57775206227	1273140.5	1277.79
1	G10	3	ASXL1	NM_015338	sample	9	4.3372641509434	20.9284591194969	4.90877450231363	172182.505503145	4205.59209989325	1318453.4	1339.65
1	G11	1	ASXL2	NM_018263	sample	7	4.57392026578073	22.7790697674419	5.13613389887358	197318.42358804	4307.83680273917	1426385	1375.17
1	G11	2	ASXL2	NM_018263	sample	8	3.87479674796748	18.9853658536585	5.2106632034577	156554.949593496	4143.29960705649	1233787.7	1239.54
1	G11	3	ASXL2	NM_018263	sample	9	3.87685459940653	21.1958456973294	6.42004021051654	185373.526706231	4300.39956682309	1318916.2	1453.45
1	G12	1	TP53BP1	NM_005657	sample	7	4.16234309623431	22.8292887029289	5.51996743863018	194806.749790795	4366.58897522523	1249914	1298.41
1	G12	2	TP53BP1	NM_005657	sample	8	4.20491228070175	22.2378947368421	5.47377207176857	189016.386666667	4603.934579242	1333185.7	1361.95
1	G12	3	TP53BP1	NM_005657	sample	9	4.91604322527016	24.5054031587697	5.33170430243356	200678.026600166	4636.39349124867	1364415.9	1288.77
1	G13	1	FAT1	NM_005245	sample	7	4.18181818181818	20.5581818181818	5.33179544612408	172108.133636364	4186.24442910924	1295482	1367.21
1	G13	2	FAT1	NM_005245	sample	8	4.47832817337461	22.1385448916409	5.2900396896753	184262.443498452	4405.97107318181	1343194.9	1264.91
1	G13	3	FAT1	NM_005245	sample	9	4.1812136325852	20.6375727348296	5.27852142611396	164956.391521197	4087.9074454125	1332465.7	1255.28
1	G14	1	BAP1	NM_004656	sample	7	4.70073664825046	24.8996316758748	5.72682460168921	217446.033149171	4429.60842910118	1482943	1434.9
1	G14	2	BAP1	NM_004656	sample	8	4.30906389301634	21.3937592867756	5.04963566452845	178106.796433878	4435.56511868633	1325717.3	1263.83
1	G14	3	BAP1	NM_004656	sample	9	3.94831299353912	19.2878679109835	4.90508931818572	156421.203876525	4270.94964669661	1279929.1	1304.98
1	G15	1	ZNF516	NM_014643	sample	7	4.2210433244916	19.4447391688771	5.10193379524073	150460.58443855	4270.82844130287	1177076	1275.34
1	G15	2	ZNF516	NM_014643	sample	8	4.47176368375326	24.2980017376195	6.04596395836987	215137.273675065	4636.5782653329	1458486.9	1477.75
1	G15	3	ZNF516	NM_014643	sample	9	3.33333333333333	15.7871986699917	4.40759409300566	128471.741479634	3645.36263080095	1185313.8	1114.52
1	G16	1	GRIN2A	NM_000833	sample	7	3.82468955441928	19.4338933528123	4.99921682271362	162518.532505478	4136.24807037835	1222369	1337.2
1	G16	2	GRIN2A	NM_000833	sample	8	3.44364161849711	15.8670520231214	4.40494412135787	126663.085260116	3590.77871612009	1156887.6	1095.53
1	G16	3	GRIN2A	NM_000833	sample	9	4.00942655145326	18.6897093479969	4.42492540910232	146506.015710919	4081.74339936941	1244075.9	1205.03
1	G17	1	RF	NA	Neutral	7	3.98698315467075	19.47932618683	5.16730964271568	161557.19754977	4185.09758433948	1302816	1286.82
1	G17	2	RF	NA	Neutral	8	4.55377574370709	23.0594965675057	5.50771866413332	197604.43020595	4626.61062729883	1442863.9	1350.14
1	G17	3	RF	NA	Neutral	9	4.27861952861953	20.3914141414141	4.86038581811171	167492.502525253	4234.75184754373	1298529.1	1303.29
1	G18	1	RF	NA	Neutral	7	4.06397058823529	20.7051470588235	6.22398281524882	175681.674264706	4146.35062764608	1239719	1294.18
1	G18	2	RF	NA	Neutral	8	4.41109530583215	22.9743954480797	6.32400603564473	200922.864153627	4476.9089815083	1405868	1381.95
1	G18	3	RF	NA	Neutral	9	4.44368340943683	22.1849315068493	5.28217420432697	185037.082191781	4294.67830734113	1350868.4	1306.59
1	G19	1	RF	NA	Neutral	7	3.8974358974359	19.76395173454	5.14787441918325	169087.358974359	4150.67598705311	1194904	1243.62
1	G19	2	RF	NA	Neutral	8	4.16069941715237	18.586178184846	4.80189109308066	140056.528726062	3914.17115618061	1199181.5	1198.96
1	G19	3	RF	NA	Neutral	9	3.29677419354839	14.5390681003584	3.73394605497979	108337.063799283	3284.41279202597	1028949.9	895.19
1	G20	1	RF	NA	Neutral	7	4.46106736657918	21.4706911636045	5.01517648088993	178028.138232721	4186.81563681718	1314673	1255.8
1	G20	2	RF	NA	Neutral	8	4.38861788617886	22.1959349593496	5.81231432149676	188662.23902439	4491.88954651347	1422962.2	1419.24
1	G20	3	RF	NA	Neutral	9	3.8665008291874	18.6733001658375	4.64381688236936	148816.811774461	3725.48737000314	1105360.7	1062.09
1	G21	1	RF	NA	Neutral	7	4.19336219336219	20.1277056277056	4.67904367243036	161253.101731602	4088.66485410247	1210658	1223.68
1	G21	2	RF	NA	Neutral	8	4.52844827586207	20.0456896551724	4.93893273980134	148544.051724138	4072.7771411934	1231738.2	1157.67
1	G21	3	RF	NA	Neutral	9	3.8644825018615	19.3507073715562	5.10967455729969	160597.117647059	4017.7229924442	1172677.4	1199.91
1	G22	1	RF	NA	Neutral	7	3.37765089722675	18.0203915171289	5.48642006202085	151881.990212072	4121.42796294545	1039486	1146.89
1	G22	2	RF	NA	Neutral	8	3.78462998102467	20.6935483870968	5.40963204159059	180316.607210626	3989.65325442412	1188088.5	1119.28
1	G22	3	RF	NA	Neutral	9	3.62780269058296	18.6457399103139	5.1160572123117	159324.53632287	3607.69086780658	1114762.4	1150.27
1	H03	1	CHEK1	NA	Positive	7	5.4018779342723	41.6413145539906	14.4451368883891	456183.984976526	5866.80649108392	2747385	2753.85
1	H03	2	CHEK1	NA	Positive	8	5.57240038872692	39.4480077745384	10.4264055939309	428091.514091351	5873.35537078414	2609695	2583.49
1	H03	3	CHEK1	NA	Positive	9	5.63510848126233	41.9191321499014	12.0588312626205	462225.180473373	6117.51709854932	2883917	2705.91
1	H04	1	CHEK1	NA	Positive	7	5.59611650485437	42.4941747572816	12.2588069673309	473494.209708738	5920.24998388636	2805810	2907.28
1	H04	2	CHEK1	NA	Positive	8	5.32987910189983	41.7020725388601	13.0879856301733	465650.656303972	5946.8057008731	2825280.9	2802.02
1	H04	3	CHEK1	NA	Positive	9	5.455684870188	44.0447627573859	15.088180122291	492416.84691137	6148.8404643081	2863962.4	2793.29
1	H05	1	CHEK1	NA	Positive	7	6.06290956749672	43.3014416775885	11.7275869138843	457700.826998689	5953.02385999901	2642877	2650.16
1	H05	2	CHEK1	NA	Positive	8	4.84472049689441	35.1511387163561	11.610905469609	384725.543478261	5301.07030882347	2570445.8	2491.94
1	H05	3	CHEK1	NA	Positive	9	4.80569684638861	42.264496439471	13.7126330552415	496357.439471007	6369.76195848239	3229514.2	3084.42
1	H06	1	CHEK1	NA	Positive	7	5.49367088607595	41.3987341772152	11.944237573914	453623.008137432	5923.15305867207	2722618	2747.45
1	H06	2	CHEK1	NA	Positive	8	4.86397058823529	45.6973039215686	16.2255180841809	542324.714460784	6578.10076834223	3135565.8	3196.47
1	H06	3	CHEK1	NA	Positive	9	4.86306653809065	38.5824493731919	11.9776614408045	433291.696239151	6237.96173282445	2802150.4	2866.04
1	H07	1	CHEK1	NA	Positive	7	5.90756972111554	45.5569721115538	13.0788183405373	510776.731474104	6128.68067711085	2958194	2934.94
1	H07	2	CHEK1	NA	Positive	8	5.42468239564428	48.7949183303085	17.8266776723923	569849.735027223	6562.10786858529	3282513.7	3323.88
1	H07	3	CHEK1	NA	Positive	9	5.56896551724138	43.632183908046	13.5548242865658	485461	5939.74327198262	2760935.7	2753.14
1	H08	1	CHEK1	NA	Positive	7	5.54821150855365	44.1275272161742	15.7621823711111	500933.730948678	6303.7422322277	2945014	3076.75
1	H08	2	CHEK1	NA	Positive	8	4.55260469867211	35.5801838610827	13.3159328494414	395679.354443309	5729.06123815817	2556699.8	2528.97
1	H08	3	CHEK1	NA	Positive	9	5.78046218487395	51.7006302521008	18.7156084207126	608956.225840336	6781.89586919437	3486872.8	3476.34
1	H09	1	NOTCH2	NM_024408	sample	7	5.02897278314311	23.6268656716418	5.5952937025393	186840.616330114	4465.07357789684	1377165	1429.29
1	H09	2	NOTCH2	NM_024408	sample	8	4.3517397881997	24.1180030257186	6.37049093585684	215371.606656581	4617.96814214898	1474813.6	1515.64
1	H09	3	NOTCH2	NM_024408	sample	9	4.43648449039882	21.6979320531758	5.08596654837925	177078.254800591	4298.81964969953	1335295.7	1323.96
1	H10	1	FANCM	NM_020937	sample	7	4.99610136452242	25.541910331384	5.49689523096935	216514.781676413	4379.31946573479	1416583	1438.23
1	H10	2	FANCM	NM_020937	sample	8	4.04570895522388	21.8190298507463	5.37437066910207	182097.034514925	4067.42213445532	1282518	1271.62
1	H10	3	FANCM	NM_020937	sample	9	3.85443583118002	19.8475452196382	5.14981231689793	166862.209302326	3904.73421983917	1225370	1185.51
1	H11	1	RASA1	NM_022650	sample	7	3.945	21.9683333333333	5.4851568085927	201491.355833333	4250.75758837112	1377509	1403.09
1	H11	2	RASA1	NM_022650	sample	8	4.85351397121084	25.1058425063506	5.74968037031	216361.281964437	4576.04820119913	1480841.7	1461.25
1	H11	3	RASA1	NM_022650	sample	9	4.37129054520359	22.2367149758454	5.38907890867508	188592.049689441	4460.81164703429	1313307.6	1337.31
1	H12	1	KDM5C	NM_004187	sample	7	4.00244100895037	20.5240032546786	4.89669684295353	167615.991863303	4257.97395261365	1235700	1240.21
1	H12	2	KDM5C	NM_004187	sample	8	4.21348314606742	20.6802074330164	5.31374192540409	168923.612791703	4228.21227410776	1351522.5	1275.13
1	H12	3	KDM5C	NM_004187	sample	9	4.04156275976725	21.1263507896924	5.82725799947094	181977.032418953	4450.22885493032	1337164.1	1379.84
1	H13	1	FAS	NA	sample	7	4.66633761105627	24.1283316880553	5.31297056881683	211934.565646594	4661.39576598976	1525468	1448.74
1	H13	2	FAS	NA	sample	8	4.53979591836735	24.0714285714286	5.58745432838987	205170.658163265	4384.0980053903	1539948.8	1365.79
1	H13	3	FAS	NA	sample	9	4.30972762645914	23.1719844357977	6.19071818992286	201359.237354086	4602.21597020321	1366274.1	1517.31
1	H14	1	PTPRC	NR_052021	sample	7	4.50621669626998	24.1438721136767	5.34289407024267	220071.756660746	4388.27979045832	1417279	1444.33
1	H14	2	PTPRC	NR_052021	sample	8	4.13246116107931	20.7661488143908	5.28507599653031	174380.807031889	4279.03154259664	1367761.4	1301.07
1	H14	3	PTPRC	NR_052021	sample	9	4.38612099644128	23.1361209964413	6.31118802358596	201243.481316726	4643.42974599462	1447938.4	1436.69
1	H15	1	PTPRU	NM_133178	sample	7	4.75531914893617	23.8714539007092	5.32017554157617	198190.139184397	4159.64467487128	1387923	1324.54
1	H15	2	PTPRU	NM_133178	sample	8	4.42015503875969	21.177519379845	5.36002515409459	171683.733333333	4195.29004882058	1296637.8	1250.91
1	H15	3	PTPRU	NM_133178	sample	9	4.40604274134119	21.8128224023581	4.90822393383643	186411.788504053	4024.52199743714	1354418	1248.26
1	H16	1	FUBP1	NM_003902	sample	7	3.54270923209664	18.5867126833477	5.78103895638209	152600.858498706	4045.2391629103	1107902	1229.19
1	H16	2	FUBP1	NM_003902	sample	8	3.99797775530839	24.2133468149646	7.53355920559536	226935.111223458	4776.23622730195	1394805.4	1688.36
1	H16	3	FUBP1	NM_003902	sample	9	4.10328638497653	20.068544600939	5.15032181716914	162185.701408451	4156.63964366301	1247033.8	1195.68
1	H17	1	CHEK1	NA	Positive	7	5.84854186265287	47.6331138287865	15.7914871822001	549769.236124177	6333.14891792082	3175872	3149.34
1	H17	2	CHEK1	NA	Positive	8	5.52559414990859	47.0063985374771	16.8771413692032	545533.885740402	6347.00524240005	3140630.1	3143.28
1	H17	3	CHEK1	NA	Positive	9	6.08775981524249	51.1570438799076	17.8873902441744	594094.797921478	6753.24196057776	3479277.4	3217.39
1	H18	1	CHEK1	NA	Positive	7	5.19024970273484	45.2473246135553	14.9757169398986	517714.254458977	6055.8599630594	2970749	2904.74
1	H18	2	CHEK1	NA	Positive	8	5.86760563380282	47.8084507042254	16.5402914971225	542491.101408451	6282.09854246422	3068291.1	2942.15
1	H18	3	CHEK1	NA	Positive	9	5.8968850698174	43.9505907626208	12.8506722242959	487376.032223416	6202.54913833088	2807019.9	2865.48
1	H19	1	CHEK1	NA	Positive	7	3.60821309655938	37.8956714761376	19.2018089295231	457901.190899001	5085.27372707777	2667327	2518.28
1	H19	2	CHEK1	NA	Positive	8	5.63232104121475	46.9208242950108	15.7632300976555	532921.511930586	6351.71304615938	3017745.9	3102.85
1	H19	3	CHEK1	NA	Positive	9	5.51006036217304	44.5030181086519	14.8075406431634	497287.054325956	6051.37763708147	2763268.2	2767.85
1	H20	1	CHEK1	NA	Positive	7	4.85800240673887	39.85559566787	13.0616494756512	460988.717208183	5985.25479407659	2786571	2993.27
1	H20	2	CHEK1	NA	Positive	8	5.78459821428571	47.9977678571429	16.541676279643	556724.957589286	6599.10554570184	3143907.5	3347.64
1	H20	3	CHEK1	NA	Positive	9	5.21383647798742	41.8427672955975	13.3814821512232	482985.496855346	6064.9130092147	2910020.4	2906.35
1	H21	1	CHEK1	NA	Positive	7	5.056	44.4457142857143	15.5735660579141	504316.876571429	5900.02339332226	2706851	2801.52
1	H21	2	CHEK1	NA	Positive	8	4.94239631336406	41.2557603686636	14.4092630893068	464747.715437788	5848.5659275917	2530032.4	2760.15
1	H21	3	CHEK1	NA	Positive	9	5.17391304347826	39.2782608695652	13.0415140673681	419949.072173913	5313.44271168446	2325415.4	2310.62
1	H22	1	CHEK1	NA	Positive	7	4.848	43.6137142857143	15.3822122736709	497489.074285714	5764.2429312584	2548991	2667.17
1	H22	2	CHEK1	NA	Positive	8	5.65043816942551	43.9269717624148	13.5669816454618	489048.518013632	5974.86892928854	2650310.9	2773.28
1	H22	3	CHEK1	NA	Positive	9	4.7251828631139	41.3427377220481	14.3098809751097	478636.252873563	5648.89262637633	2615244.8	2667.99
1	I03	1	RPA32	NA	Positive	7	7.53377735490009	65.6936251189343	17.1523575653191	769852.867745005	6290.66065292249	3852816	3221.73
1	I03	2	RPA32	NA	Positive	8	7.74093722369584	59.9778956675508	16.5393399006948	677185.595932803	5934.58414957213	3569253.3	2903.15
1	I03	3	RPA32	NA	Positive	9	8.40200166805671	66.9674728940784	18.8524246667531	758944.17264387	6614.64638346088	4037805.5	3303.79
1	I04	1	RPA32	NA	Positive	7	7.42745098039216	58.3843137254902	14.6146453225631	658851.283137255	6121.58336316623	3496050	2901.87
1	I04	2	RPA32	NA	Positive	8	7.3843725335438	69.3725335438043	22.5297210626643	841359.952644041	6704.10820754865	4433363.5	3611.17
1	I04	3	RPA32	NA	Positive	9	7.21894005212858	63.002606429192	19.5211331956289	739992.495221547	6450.89810495512	4230830.8	3241.44
1	I05	1	RPA32	NA	Positive	7	7.1711356466877	54.589905362776	16.8370504478983	604705.727917981	6210.63634548766	3313173	2790.98
1	I05	2	RPA32	NA	Positive	8	6.42085235920852	56.9178082191781	16.3250672599985	668896.721461187	6175.32850606045	3552226.1	2974.66
1	I05	3	RPA32	NA	Positive	9	7.430781129157	67.7440061871616	21.1701123720365	807067.502706883	6764.16249053436	4416715.3	3657.4
1	I06	1	RPA32	NA	Positive	7	8.0695067264574	69.8946188340807	20.8380741587521	811020.399850523	6840.91582117117	4028954	3479.1
1	I06	2	RPA32	NA	Positive	8	8.13904163393559	63.8232521602514	17.618666080277	723855.278868814	6527.19563973976	3771133.5	3196.79
1	I06	3	RPA32	NA	Positive	9	8.0641975308642	67.5917695473251	16.9031042601266	790082.009876543	7000.36893361469	4156024	3544.12
1	I07	1	RPA32	NA	Positive	7	7.29824561403509	64.5789473684211	19.8363379178877	754526.320175439	6623.03994950475	3885638	3299.99
1	I07	2	RPA32	NA	Positive	8	8.70833333333333	74.78125	19.8693562198749	865593.175	6894.26703511603	4447151	3687.04
1	I07	3	RPA32	NA	Positive	9	8.22416974169742	73.6577490774908	20.583817717851	874068.505535055	6735.48171900809	4580289.5	3702.22
1	I08	1	RPA32	NA	Positive	7	9.02098635886674	78.8121720881427	20.8416707745911	926440.711437566	6887.18151740576	4399052	3525.41
1	I08	2	RPA32	NA	Positive	8	6.50726040658277	59.2032913843175	18.4203184418132	700063.920619555	6390.11233875925	3842292	3126.66
1	I08	3	RPA32	NA	Positive	9	7.53805496828753	76.0412262156448	25.0033270909845	933755.141649049	7306.54631583673	4684985.8	4050
1	I09	1	ARHGAP35	NM_004491	sample	7	4.86333647502356	24.8944392082941	5.54783282684277	217581.679547597	4458.305402026	1465488	1587.36
1	I09	2	ARHGAP35	NM_004491	sample	8	4.92142857142857	22.1321428571429	5.17942484363752	167369.473214286	4324.94132495801	1310039.8	1299.75
1	I09	3	ARHGAP35	NM_004491	sample	9	4.20650263620387	22.5878734622144	5.53721065635543	200688.427065026	4415.96017053936	1457189.9	1427.93
1	I10	1	AHNAK	NM_024060	sample	7	3.92406417112299	21.8213903743316	5.82030515475425	191221.360427807	4161.93312251934	1277342	1270.65
1	I10	2	AHNAK	NM_024060	sample	8	4.08273009307135	18.7859358841779	4.75054115635136	144873.954498449	4130.00494583486	1271039	1208.05
1	I10	3	AHNAK	NM_024060	sample	9	3.88519637462236	18.9828801611279	4.11470455977994	154430.233635448	3627.2610050137	1137923.6	1099.42
1	I11	1	SH2B3	NM_005475	sample	7	3.79575051405072	18.5983550376971	4.96862550291912	148660.108293352	3980.58938747593	1193688	1176.95
1	I11	2	SH2B3	NM_005475	sample	8	3.80751879699248	18.9338345864662	4.91477315003644	153500.415789474	4204.64335577423	1242040.9	1178.11
1	I11	3	SH2B3	NM_005475	sample	9	4.24690338563171	21.3988439306358	5.45685871204898	176093.078447564	4346.51325308625	1239048.3	1265.78
1	I12	1	MSH2	NM_000251	sample	7	4.11220472440945	24.8149606299213	6.23095145400812	227793.065944882	4780.49561952931	1412519	1489.53
1	I12	2	MSH2	NM_000251	sample	8	4.08611955420466	22.5258358662614	5.88656900743478	196739.502532928	4280.29924590697	1441170.8	1296.66
1	I12	3	MSH2	NM_000251	sample	9	4.15169811320755	20.5735849056604	4.71814563979042	170565.605283019	4259.45201188733	1322669	1290.92
1	I13	1	NOTCH1	NM_017617	sample	7	3.09834638816362	14.6553524804178	4.48627711579306	120661.322889469	3666.0588979973	1173724	1145.62
1	I13	2	NOTCH1	NM_017617	sample	8	3.73065902578797	18.8424068767908	4.99871597243137	158361.041069723	3892.76480474655	1220807.8	1243.02
1	I13	3	NOTCH1	NM_017617	sample	9	3.99164133738602	19.2575987841945	4.52408343259236	153670.718085106	3989.14666416087	1249699.8	1181.63
1	I14	1	RAD51	NM_133487	sample	7	5.6865671641791	30.2835820895522	5.6445223772326	230649.338893766	4789.85137323935	1437286	1364.42
1	I14	2	RAD51	NM_133487	sample	8	4.17610062893082	20.206498951782	4.44440981610923	139741.852201258	3633.40220444795	1146875.1	988.22
1	I14	3	RAD51	NM_133487	sample	9	3.79218472468917	18.5932504440497	4.21796609052869	137869.5	3539.50104601083	1088258.9	958.61
1	I15	1	ZFHX4	NM_024721	sample	7	3.89359783588819	21.0360685302074	5.96588339969467	178225.359783589	4410.92369544584	1232044	1288.08
1	I15	2	ZFHX4	NM_024721	sample	8	4.15551694178975	22.6307558644657	5.542507947183	197252.221546481	4681.08382766922	1416195.4	1450.95
1	I15	3	ZFHX4	NM_024721	sample	9	3.62470308788599	18.5708630245447	5.5453547908293	153446.842438638	4314.3581245872	1154388.2	1279.77
1	I16	1	KMT2C	NM_170606	sample	7	4.20833333333333	21.9395424836601	6.05448290109261	190385.43872549	4444.97743784242	1355714	1451.3
1	I16	2	KMT2C	NM_170606	sample	8	4.49779346866725	22.7096204766108	5.31926064245709	194099.306266549	4263.09270402273	1434420.4	1420.35
1	I16	3	KMT2C	NM_170606	sample	9	4.01082055906222	21.9098286744815	6.70677391471008	190423.57619477	4542.22338631084	1361960.9	1432.19
1	I17	1	RPA32	NA	Positive	7	7.99797365754813	63.2087132725431	20.1570717329813	719255.749746707	6097.61089221824	3781742	3091.74
1	I17	2	RPA32	NA	Positive	8	6.00991080277502	50.3587710604559	20.1471173172745	582754.542120912	5134.19418696262	3413007.1	2561.9
1	I17	3	RPA32	NA	Positive	9	7.20920920920921	60.1071071071071	18.6908806783084	689861.211211211	6170.09663271333	3526651.8	3062.67
1	I18	1	RPA32	NA	Positive	7	7.67296786389414	65.8534971644612	17.5326453223104	778998.647448015	6548.42560287314	3825170	3425.34
1	I18	2	RPA32	NA	Positive	8	7.51113262342691	66.2110358180058	22.2898647559141	786117.180058083	6929.73673512693	4080961.4	3526.42
1	I18	3	RPA32	NA	Positive	9	7.58235294117647	67.0323529411765	18.5346473744571	778784.624509804	6548.80247471863	3912034.6	3290.14
1	I19	1	RPA32	NA	Positive	7	8.04838709677419	70.0076400679117	21.9978739334929	823133.259762309	6371.44214878155	4283169	3258.54
1	I19	2	RPA32	NA	Positive	8	8.82628676470588	65.6167279411765	15.2666241474932	730573.834558824	6081.12597963605	3635952.3	2811.18
1	I19	3	RPA32	NA	Positive	9	8.77109515260323	74.3384201077199	22.3042910208411	867628.701077199	6522.46910962273	4228606.3	3228.59
1	I20	1	RPA32	NA	Positive	7	6.98872950819672	66.2745901639344	22.1293956112658	791435.485655738	6540.25355800978	3813692	3401.89
1	I20	2	RPA32	NA	Positive	8	7.61493123772102	56.7347740667976	15.451152772739	627259.871316307	5775.322254968	3310828.1	2604.9
1	I20	3	RPA32	NA	Positive	9	7.0485036119711	59.5500515995872	16.8278505766894	670425.552115583	6072.42930562215	3226490.7	2933.67
1	I21	1	RPA32	NA	Positive	7	8.57320872274143	69.559968847352	16.5222855792261	790212.385514019	6423.66759182037	3816865	3055.66
1	I21	2	RPA32	NA	Positive	8	8.47431506849315	72.2303082191781	19.5893688120473	839805.242294521	6546.83379856821	4064590.5	3242.3
1	I21	3	RPA32	NA	Positive	9	5.51640340218712	42.6239368165249	14.7648888862502	486722.635479951	4451.36481258328	2771769.4	2164.03
1	I22	1	RPA32	NA	Positive	7	6.23945147679325	42.7225738396624	12.2632585697597	466018.125527426	4252.53732344395	2871003	2097.55
1	I22	2	RPA32	NA	Positive	8	7.05906148867314	48.3907766990291	11.559422747081	510255.160194175	5513.07487403411	2873968.5	2295.31
1	I22	3	RPA32	NA	Positive	9	7.96957236842105	61.4407894736842	16.8753483377443	683567.810032895	6002.30550823756	3558425	2775.23
1	J03	1	ATR	NA	Positive	7	3.91133844842285	17.2446717817562	4.30314826704179	124513.781756181	3764.77095293458	1081481	993.56
1	J03	2	ATR	NA	Positive	8	3.54427083333333	18.6579861111111	4.80269206560149	156320.341145833	3909.48606437789	1107288.5	1152.98
1	J03	3	ATR	NA	Positive	9	3.55599734923791	17.8614976805832	4.48113840719854	148053.547382372	3781.61559818977	1161423.7	1146.22
1	J04	1	ATR	NA	Positive	7	3.36923076923077	16.8016194331984	4.62608742709036	134137.28097166	3872.95112730162	1050994	1081.34
1	J04	2	ATR	NA	Positive	8	3.56374913852516	19.8938662991041	5.89344744010819	176130.647829083	4116.94729247794	1204508.1	1209.81
1	J04	3	ATR	NA	Positive	9	2.83021582733813	14.6676258992806	4.95466704877436	116995.253956835	3705.6094664379	957782.1	1022.91
1	J05	1	ATR	NA	Positive	7	3.43016344725111	20.758543833581	6.901976242988	193554.926448737	4392.01781303687	1213187	1417.44
1	J05	2	ATR	NA	Positive	8	3.42001516300227	19.7407126611069	5.7132667561096	176705.962092494	4162.28319010697	1236228.9	1315.43
1	J05	3	ATR	NA	Positive	9	3.30595482546201	17.9616700889801	5.10822885654776	154107.359342916	3985.93525103092	1136686.9	1195.22
1	J06	1	ATR	NA	Positive	7	3.42606707317073	18.8269817073171	5.79042896725781	162549.448932927	4300.95350540589	1181736	1254.81
1	J06	2	ATR	NA	Positive	8	3.63642908567315	19.0467962562995	5.32277133561634	160554.508279338	4099.22036699056	1222063.8	1216.17
1	J06	3	ATR	NA	Positive	9	3.11769172361427	19.9126803340926	6.09407314147112	190705.293090357	4269.86802149413	1274845.3	1320.34
1	J07	1	ATR	NA	Positive	7	3.21001615508885	16.6365105008078	5.54947441824608	138081.578352181	3934.63158382144	1026540	1137.2
1	J07	2	ATR	NA	Positive	8	3.55317394888706	19.5737840065952	5.0656351223564	164675.342126958	4024.38919292549	1156684.3	1128.72
1	J07	3	ATR	NA	Positive	9	3.54065040650406	18.8520325203252	5.50727802914086	162876.808130081	4035.59114644541	1230286	1234.36
1	J08	1	ATR	NA	Positive	7	3.38065522620905	17.990639625585	5.19445117177477	152654.449297972	3933.1547688665	1170318	1177.91
1	J08	2	ATR	NA	Positive	8	3.34203168685927	17.7269338303821	5.40701512050171	144689.17334576	4000.24513030386	1198543.7	1118.3
1	J08	3	ATR	NA	Positive	9	3.5948275862069	18.1594827586207	4.92128139435834	147742.411206897	3997.99268820206	1142146.2	1169.7
1	J09	1	STIM1	NM_003156	sample	7	4.12626262626263	21.5151515151515	5.51225806868907	179771.197979798	4342.61767198768	1267283	1365.41
1	J09	2	STIM1	NM_003156	sample	8	3.6578313253012	19.0208835341365	5.29138913180477	157568.795180723	4119.23091016805	1252904.4	1211.62
1	J09	3	STIM1	NM_003156	sample	9	3.27541456380678	16.0310021629416	4.07673365022871	126059.010093727	3606.3289387326	1019665.9	1049.17
1	J10	1	DICER1	NM_030621	sample	7	4.71801801801802	23.2468468468468	5.83263809527626	190135.502702703	4663.49856382529	1430458	1433.56
1	J10	2	DICER1	NM_030621	sample	8	4.92231947483589	24.6323851203501	5.51153782861688	207128.444201313	4439.53535940209	1496245.1	1392.06
1	J10	3	DICER1	NM_030621	sample	9	5.12511415525114	23.8036529680365	4.84771796320891	192894.660273973	4534.20992781819	1502161.1	1349.28
1	J11	1	PASK	NM_015148	sample	7	4.61452031114952	23.5125324114088	5.80007299498123	195651.215211755	4509.61637514368	1330820	1326.07
1	J11	2	PASK	NM_015148	sample	8	4.25754385964912	19.9122807017544	4.74654155277025	154484.585263158	4158.77972137145	1234194.7	1216.44
1	J11	3	PASK	NM_015148	sample	9	4.51451905626134	20.450998185118	5.20674898964228	155070.189655172	4065.68122280929	1248805.8	1204.25
1	J12	1	EZH2	NM_152998	sample	7	4.27012025901943	22.900092506938	5.90264366553594	196078.794634598	4387.40042114079	1320946	1377.27
1	J12	2	EZH2	NM_152998	sample	8	4.0380487804878	21.9248780487805	5.37708281772506	190540.847804878	4268.77447093813	1366860.4	1381.83
1	J12	3	EZH2	NM_152998	sample	9	4.4784276126558	23.3777564717162	5.6977224424496	200990.435282838	4612.31353517653	1437917.5	1489.39
1	J13	1	ATF7IP	NM_018179	sample	7	4.56189640035119	24.0377524143986	6.24273756261388	206159.647936787	4459.77977200607	1345970	1410.91
1	J13	2	ATF7IP	NM_018179	sample	8	4.5178727114211	22.7105492589364	5.74542926790396	189326.047079337	4222.46934614106	1286059.1	1256.28
1	J13	3	ATF7IP	NM_018179	sample	9	4.57954545454545	21.1713286713287	5.38617667028044	162447.695804196	4320.06447791247	1211697.9	1187.08
1	J14	1	RB1	NM_000321	sample	7	4.2390158172232	21.2188049209139	5.55370207572405	170570.132688928	4450.64172584991	1223361	1290.43
1	J14	2	RB1	NM_000321	sample	8	4.1200338123415	20.1986475063398	5.15355985461648	157823.237531699	4162.34915558999	1224926	1214.3
1	J14	3	RB1	NM_000321	sample	9	4.25370804059329	21.3348946135831	5.27647508529299	179970.679156909	4263.61465982315	1347109.4	1344.96
1	J15	1	RPA2	NM_002946	sample	7	7.56635071090047	76.5071090047393	26.1934616530834	933287.547393365	7009.41122787622	4617137	3869.08
1	J15	2	RPA2	NM_002946	sample	8	7.12307692307692	66.0650887573965	19.9170809699652	784345.888757396	6919.57546904905	4137108.5	3524.48
1	J15	3	RPA2	NM_002946	sample	9	8.62390158172232	76.8479789103691	23.5199994183508	917855.916520211	7223.44438432144	4792612.4	3804.01
1	J16	1	RPS2	NM_002952	sample	7	3.57631257631258	22.3687423687424	6.66073078101953	201365.194139194	4482.83588429319	1171503	1412.6
1	J16	2	RPS2	NM_002952	sample	8	4.04241645244216	21.6182519280206	5.13718801149379	179545.203084833	4344.69437111033	1271799.6	1287.74
1	J16	3	RPS2	NM_002952	sample	9	4.74289405684755	25.9043927648579	6.32808682723788	225740.467700258	4926.86920652974	1530694.4	1599.44
1	J17	1	ATR	NA	Positive	7	3.74152542372881	18.2516949152542	4.86136008379751	146698.49661017	3974.96156615352	1083467	1182.23
1	J17	2	ATR	NA	Positive	8	3.5546875	17.66328125	5.13665698854758	148331.75	3900.17117366145	1153745.7	1210.79
1	J17	3	ATR	NA	Positive	9	4.04695222405272	20.0395387149918	4.78743321190202	167070.675453048	4074.76980717221	1267781.2	1213.24
1	J18	1	ATR	NA	Positive	7	3.45071770334928	20.3521531100478	5.32983718556031	188907.175119617	3918.56943809166	1156695	1246.96
1	J18	2	ATR	NA	Positive	8	3.80780209324453	19.6270218839201	5.00922976368963	163675.518553758	4079.41531192307	1243547.8	1202.55
1	J18	3	ATR	NA	Positive	9	3.61490683229814	19.3274179236912	5.52059834769162	172466.121561668	4010.08105975772	1247933.3	1256.13
1	J19	1	ATR	NA	Positive	7	3.48291069459757	19.8919514884234	5.8914738119501	173435.424476295	4212.44386113542	1187461	1308.86
1	J19	2	ATR	NA	Positive	8	3.30863121185702	18.0357454228422	5.19953779524934	159863.198779425	3995.6514769608	1153366.9	1239.45
1	J19	3	ATR	NA	Positive	9	3.29920634920635	18.1007936507937	5.48066181771818	155772.443650794	3922.06892665742	979345.3	1116.53
1	J20	1	ATR	NA	Positive	7	3.10176531671859	18.6022845275182	5.43590989003357	164842.430944964	3857.95761285389	1028324	1148.89
1	J20	2	ATR	NA	Positive	8	3.44	19.5266666666667	5.37966649101393	174920.174166667	4047.62989733262	1152320.2	1218.12
1	J20	3	ATR	NA	Positive	9	2.46504782928624	14.1824871228845	5.03399561414613	118455.730684327	2877.84725950356	645029.7	829.86
1	J21	1	ATR	NA	Positive	7	3.288995215311	18.1827751196172	5.61330346295186	158096.846889952	3915.78641979456	1115907	1194.04
1	J21	2	ATR	NA	Positive	8	3.6113707165109	19.7982866043614	5.33598984158591	169800.326323988	3978.75418965464	1119170.5	1174.91
1	J21	3	ATR	NA	Positive	9	3.18215892053973	16.8065967016492	5.40175671088248	143102.026236882	3888.94924818019	1124693.4	1230.42
1	J22	1	ATR	NA	Positive	7	3.12552653748947	16.4195450716091	5.47748946655645	133314.278011794	3748.71226810041	1010645	1019.37
1	J22	2	ATR	NA	Positive	8	3.36571008094187	16.4584253127299	4.6108816673434	130263.493745401	3803.62810010224	1002586.1	1051.7
1	J22	3	ATR	NA	Positive	9	3.13101045296167	18.8627177700348	5.61119872792779	176570.777003484	3840.47948888623	1093150.8	1174.9
1	K03	1	OTNT	NA	Neutral	7	4.38834951456311	22.4145631067961	4.97916340197438	188002.318446602	4255.23676897898	1346951	1313.92
1	K03	2	OTNT	NA	Neutral	8	3.67600302800908	18.4897804693414	5.12436664870933	155069.716881151	4001.63310322295	1287193.3	1229.16
1	K03	3	OTNT	NA	Neutral	9	4.20504201680672	19.8235294117647	5.37328329428503	154708.962184874	4242.81033073549	1251860.4	1259.41
1	K04	1	OTNT	NA	Neutral	7	4.60432658757851	23.5896720167481	6.29792269591635	201311.558967202	4748.45832616772	1524763	1520.43
1	K04	2	OTNT	NA	Neutral	8	4.41207349081365	22.5879265091864	5.76534710415299	185435.736220472	4530.13308823555	1344395.2	1438.33
1	K04	3	OTNT	NA	Neutral	9	4.264023934181	23.2610321615557	5.61839086880791	205299.439042633	4374.72393826924	1401614	1386.56
1	K05	1	OTNT	NA	Neutral	7	4.53727714748784	20.9943273905997	4.63952551666188	159205.016207455	4304.61246575951	1328888	1201.27
1	K05	2	OTNT	NA	Neutral	8	4.35877261998426	20.6892210857592	4.63093452339141	168450.084972463	4186.53587766109	1356613.1	1227.71
1	K05	3	OTNT	NA	Neutral	9	4.14356435643564	20.0388967468175	4.86959512512071	163479.57708628	4315.29250351735	1298528.1	1269.52
1	K06	1	OTNT	NA	Neutral	7	4.51040863531226	25.2382420971473	5.68922467457678	227054.384734002	4508.75977398163	1689830	1689.46
1	K06	2	OTNT	NA	Neutral	8	4.1078811369509	20.6414728682171	4.902119440676	164865.921834625	4042.82985167515	1295756.4	1245.08
1	K06	3	OTNT	NA	Neutral	9	4.02139037433155	20.0504201680672	5.33628119982682	171284.892284186	4292.51265439339	1383126.5	1305.03
1	K07	1	OTNT	NA	Neutral	7	4.38539042821159	22.5373635600336	5.21990189933448	193075.336691856	4122.72115859396	1408641	1288.19
1	K07	2	OTNT	NA	Neutral	8	4.73695420660277	25.0255591054313	5.76167926448434	222615.240681576	4602.26030980132	1538490.8	1507.59
1	K07	3	OTNT	NA	Neutral	9	4.04656862745098	19.546568627451	4.95950555733817	155119.330065359	4103.35093574841	1226179.2	1098.28
1	K08	1	OTNT	NA	Neutral	7	4.36939983093829	23.5452240067625	5.59286049214836	210846.084530854	4422.30735768529	1464317	1433.44
1	K08	2	OTNT	NA	Neutral	8	3.95882891125343	19.092406221409	4.52437752410615	151790.445562672	3958.51392587539	1273503.4	1290.41
1	K08	3	OTNT	NA	Neutral	9	3.74663677130045	20.7406576980568	5.20401528966385	186811.58445441	4336.76608909181	1384573.4	1341.66
1	K09	1	RAD21	NM_006265	sample	7	4.33609958506224	25.4076763485477	6.38381017491185	230844.112033195	4763.79208305493	1520001	1595.47
1	K09	2	RAD21	NM_006265	sample	8	4.56497797356828	24.9229074889868	6.54035639405178	216119.492290749	4782.12481120421	1517391.1	1524.93
1	K09	3	RAD21	NM_006265	sample	9	4.66414686825054	27.0172786177106	7.12325432509758	240673.762419006	5014.79629185455	1439559.3	1630.69
1	K10	1	CUX1	NM_181500	sample	7	4.78162162162162	25.0843243243243	6.13015761626641	217444.770810811	4466.99621286582	1532395	1482.54
1	K10	2	CUX1	NM_181500	sample	8	4.76515151515152	24.2527548209366	5.1668917741927	202095.904958678	4576.85735870344	1442263.5	1357.5
1	K10	3	CUX1	NM_181500	sample	9	4.96350364963504	25.2489862124899	5.13212524738077	223983.475263585	4423.44961576572	1598945.9	1433.71
1	K11	1	POLE	NM_006231	sample	7	9.63684609552691	47.6656557998484	6.55511536730779	407796.926459439	5291.57263760156	2105202	1930.96
1	K11	2	POLE	NM_006231	sample	8	9.02426229508197	41.1895081967213	5.25759395423971	333395.720655738	4796.67896082808	1826122.5	1598.41
1	K11	3	POLE	NM_006231	sample	9	8.60015588464536	41.6453624318005	5.8749945072314	350498.668745129	5133.05431744555	1883548.9	1743.22
1	K12	1	NCOA6	NM_014071	sample	7	4.23133116883117	24.5576298701299	7.21663341056037	228517.622564935	4809.8826872379	1490748	1653.9
1	K12	2	NCOA6	NM_014071	sample	8	4.40191387559809	22.7799043062201	5.25843035493868	201022.476418319	4506.5142131936	1383224.5	1442.57
1	K12	3	NCOA6	NM_014071	sample	9	4.77403846153846	23.5048076923077	5.52502716304475	203032.445054945	4450.11557899083	1574310.6	1431.05
1	K13	1	APC	NM_000038	sample	7	3.68968779564806	20.9110690633869	5.38082780530123	192082.577105014	4079.37853233868	1257418	1376.8
1	K13	2	APC	NM_000038	sample	8	3.08253968253968	17.0751322751323	4.37289479961023	145772.858201058	3725.17013586954	1088947	1124.23
1	K13	3	APC	NM_000038	sample	9	3.33363719234275	17.4056517775752	5.30788872972466	148444.867821331	4036.51918073815	1198846.9	1290.69
1	K14	1	CREBBP	NM_004380	sample	7	4.15392061955469	22.864472410455	6.13797681866567	198272.454017425	4369.1576020108	1246292	1268.43
1	K14	2	CREBBP	NM_004380	sample	8	4.52953367875648	23.9305699481865	5.5223254746412	207481.158549223	4311.17766883429	1467800.8	1308.31
1	K14	3	CREBBP	NM_004380	sample	9	4.70693277310924	24.6029411764706	6.02151951807056	212709.745798319	4549.98549531576	1520572.6	1491.49
1	K15	1	MGA	NM_001080541	sample	7	3.89348710990502	20.6906377204885	5.59640584001775	175465.851424695	4247.66398790682	1293264	1258.44
1	K15	2	MGA	NM_001080541	sample	8	4.17651573292402	20.2271680736761	4.59395070532569	164051.036838066	3800.33378529789	1226937.6	1207.28
1	K15	3	MGA	NM_001080541	sample	9	4.14677538917717	20.9080800593032	4.88425335758038	172540.720533729	4043.10071678462	1174087	1138.85
1	K16	1	CHEK1	NM_001274	sample	7	5.62874251497006	46.0798403193613	14.0500466438451	524689.439121756	6130.33266094258	2924219	2878.33
1	K16	2	CHEK1	NM_001274	sample	8	5.27313167259786	47.153024911032	17.5680467785207	562982.346085409	6512.50407536746	3432996.8	3251.53
1	K16	3	CHEK1	NM_001274	sample	9	5.5390625	48.0390625	18.0788772403924	550519.020507813	6442.55770180325	3010602.4	2960.21
1	K17	1	OTNT	NA	Neutral	7	4.0713141025641	19.9671474358974	5.48220072624368	162010.528846154	4341.13372046394	1239267	1324.03
1	K17	2	OTNT	NA	Neutral	8	3.41517857142857	15.1019345238095	3.70983098566112	112962.855654762	3411.15900863334	1107480.8	979.17
1	K17	3	OTNT	NA	Neutral	9	4.55465587044534	23.3692307692308	5.29290271030639	201418.296356275	4382.72748544567	1425947.3	1397.27
1	K18	1	OTNT	NA	Neutral	7	4.19157720891825	21.3220478943022	5.40673452402688	182883.120561519	4097.65920967869	1284243	1338.55
1	K18	2	OTNT	NA	Neutral	8	4.72324723247232	23.0535055350554	4.98632372675358	188699.418819188	4074.94753919236	1316220.8	1269.25
1	K18	3	OTNT	NA	Neutral	9	3.93392425463336	19.8436744560838	5.13287417505512	165215.460112812	3758.37273297637	1133040.2	1163.99
1	K19	1	OTNT	NA	Neutral	7	4.20782608695652	21.7547826086957	5.99590809350112	182811.935652174	4577.67854937946	1276785	1355.55
1	K19	2	OTNT	NA	Neutral	8	3.67692307692308	17.2484615384615	4.92729907921389	135980.807692308	4000.82682933323	1156409	1156.15
1	K19	3	OTNT	NA	Neutral	9	4.29077353215284	22.1369990680336	6.43031311499619	188179.606710158	4298.37415331627	1360735.9	1297.79
1	K20	1	OTNT	NA	Neutral	7	3.9232781168265	21.5571054925894	5.98165723572155	192569.595466434	4265.62111453191	1277611	1397.21
1	K20	2	OTNT	NA	Neutral	8	4.68018018018018	21.463963963964	5.17414907067127	162623.089189189	4229.96952205736	1294468.2	1234.3
1	K20	3	OTNT	NA	Neutral	9	4.12094155844156	20.4951298701299	5.50351584341254	169528.022727273	4260.73997108857	1231879.3	1277.42
1	K21	1	OTNT	NA	Neutral	7	3.92067988668555	19.6409348441926	5.18037806209312	161839.145892351	4178.69771892687	1122826	1255.29
1	K21	2	OTNT	NA	Neutral	8	3.43793369313801	17.757131842714	5.20569602964925	153950.249036237	3682.04317015212	1076608.8	1122.1
1	K21	3	OTNT	NA	Neutral	9	3.68837675350701	19.564128256513	5.87958981052867	167190.54008016	4205.24186181371	1314387.9	1318
1	K22	1	OTNT	NA	Neutral	7	4.03520536462699	21.0821458507963	5.49385607494622	177364.468566639	4192.14347567482	1235876	1316
1	K22	2	OTNT	NA	Neutral	8	4.31493212669683	21.5538461538462	5.61862288668967	179819.456108597	4216.92213493251	1276785.2	1262.97
1	K22	3	OTNT	NA	Neutral	9	4.02492668621701	19.1326979472141	4.56767235792371	155035.2228739	4076.72382375125	1221164.2	1234.45
1	L03	1	RF	NA	Neutral	7	4.36141304347826	21.383152173913	4.79972920466925	174550.357789855	4390.10367569983	1337928	1330.77
1	L03	2	RF	NA	Neutral	8	4.2289156626506	19.5946643717728	4.4327098025739	152244.660068847	4084.86214193818	1240697.6	1213.45
1	L03	3	RF	NA	Neutral	9	3.9047619047619	17.4674714956405	4.04632201091481	129248.522468142	3848.88222324792	1119739.1	1056.26
1	L04	1	RF	NA	Neutral	7	4.06472491909385	20.5954692556634	4.62157694757609	173572.593042071	4231.67504394796	1319342	1356.08
1	L04	2	RF	NA	Neutral	8	3.87702573879886	17.2221163012393	4.47213295020084	126468.441372736	3843.14245212622	1220192.1	1166.96
1	L04	3	RF	NA	Neutral	9	4.46315120711563	22.1022871664549	5.05575991915759	186849.863405337	4385.55932425969	1361941.5	1388.46
1	L05	1	RF	NA	Neutral	7	4.11951043916487	20.7113030957523	5.35845436501807	171639.108711303	4360.01679759299	1275740	1292
1	L05	2	RF	NA	Neutral	8	3.93972602739726	19.3294520547945	4.5485975744449	160251.339041096	4145.93800005791	1287795.3	1286.37
1	L05	3	RF	NA	Neutral	9	4.18339920948617	21.2324110671937	5.20679307438059	177725.557312253	4258.56651936684	1272588.9	1250.34
1	L06	1	RF	NA	Neutral	7	4.03393501805054	21.6714801444043	5.66055988684382	190033.068592058	4282.76905895609	1338672	1386.42
1	L06	2	RF	NA	Neutral	8	3.76379176379176	20.1375291375291	5.4511930764208	172643.118881119	4321.00655130884	1364649.7	1346.08
1	L06	3	RF	NA	Neutral	9	4.41724403387221	22.991531947652	5.60414280183711	199707.634334103	4479.36104842209	1411218.8	1350.62
1	L07	1	RF	NA	Neutral	7	3.74244966442953	19.4001677852349	5.31113508811007	160141.076342282	4172.34404996794	1218421	1244.75
1	L07	2	RF	NA	Neutral	8	3.87093862815884	18.235559566787	4.15710372293408	142900.026173285	3730.43274067625	1216764.4	1053.97
1	L07	3	RF	NA	Neutral	9	4.26024279210926	20.8831562974203	5.0733287160819	165888.859635812	4301.41712335422	1211753	1244.55
1	L08	1	RF	NA	Neutral	7	3.77752117013087	20.6189376443418	5.80611052671006	182192.447267129	4283.8365219767	1259780	1419.52
1	L08	2	RF	NA	Neutral	8	4.02928870292887	20.1430962343096	4.40524093086724	169505.210041841	3941.7425709023	1307459	1212.81
1	L08	3	RF	NA	Neutral	9	4.60325534079349	23.4547304170905	5.5348170295436	196478.79145473	4461.80577346172	1436474.8	1412.02
1	L09	1	PIGN	NM_012327	sample	7	4.95388349514563	24.7459546925566	5.30882257271875	209664.067152104	4591.86584299361	1512752	1468.1
[truncated: 1,601 more rows]
