# Supplementary material for: TRACERx analysis identifies a role for FAT1 in regulating chromosomal instability and whole-genome doubling via Hippo signalling
Source: Nat Cell Biol. 2024 Dec 30;27(1):154–68. doi: 10.1038/s41556-024-01558-w (PMC11735399; doi:10.1038/s41556-024-01558-w)
Supplement: Supplementary file 17 — Statistical source data. [file 41556_2024_1558_MOESM17_ESM.zip › extended fig1/ext fig1A source/data/rawData/HU24hr_H1650_H2AX.txt]

screenPlateOrder	plateWell	screenReplicateNo	Content	ContentAnno	ContentType	replicate	MEAN_ObjectSpotTotalCountCh2	MEAN_ObjectSpotTotalAreaCh2	MEAN_ObjectSpotAvgAreaCh2	MEAN_ObjectSpotTotalIntenCh2	MEAN_ObjectSpotAvgIntenCh2	MEAN_Circ_TotalIntenCh2	MEAN_Circ_AvgIntenCh2
1	C03	1	53BP1	NA	Positive	1	9.17941952506596	30.1609498680739	2.55597140685557	172262.208443272	2552.48908443836	1673536.1	1170.41
1	C03	2	53BP1	NA	Positive	2	6.882	20.58	2.71549941797334	95830.42	2388.93522620973	1355683.2	983.87
1	C03	3	53BP1	NA	Positive	3	2.38734567901235	5.99074074074074	0.872052750896017	23686.0262345679	864.966809441614	957577.5	621.44
1	C04	1	53BP1	NA	Positive	1	8.544080604534	27.9647355163728	2.79288927257825	148551.04534005	2575.73956119349	1647638.6	1096.41
1	C04	2	53BP1	NA	Positive	2	6.30919765166341	20.6125244618395	2.54253618886652	119622.769080235	2201.45879802046	1385941.6	957.8
1	C04	3	53BP1	NA	Positive	3	3.52985074626866	9.95708955223881	1.68216676392471	51501.4682835821	1455.30966265214	1337069.6	908.69
1	C05	1	53BP1	NA	Positive	1	7.25081433224756	21.3452768729642	2.99722074963066	108530.306188925	2444.82364698403	1430453.1	1003.5
1	C05	2	53BP1	NA	Positive	2	6.83590733590734	21.7046332046332	2.08448202462722	120110.577220077	2107.72172687666	1398286	972.04
1	C05	3	53BP1	NA	Positive	3	7.52105263157895	26.5657894736842	3.62532636769549	162399.978947368	2541.76498733942	1580911.6	1131.44
1	C06	1	53BP1	NA	Positive	1	8.46496815286624	25.6730360934183	2.97187672966375	132923.900212314	2623.29908326813	1591585	1132.14
1	C06	2	53BP1	NA	Positive	2	6.44567219152855	19.0478821362799	3.01855427311875	95793.3572744015	2280.19467923585	1448073.5	985.02
1	C06	3	53BP1	NA	Positive	3	7.88471177944862	26.0325814536341	3.57634550280628	158348.456140351	2685.192641754	1634433	1195.88
1	C07	1	53BP1	NA	Positive	1	6.50431034482759	24.9094827586207	3.47720545424277	163100.405172414	2242.91026927128	1276326.8	981.26
1	C07	2	53BP1	NA	Positive	2	7.23984526112186	23.4816247582205	3.10510678163704	118852.226305609	2513.71331495038	1404615.8	1054.1
1	C07	3	53BP1	NA	Positive	3	6.50207468879668	22.4751037344398	3.45094617915547	128768.96473029	2463.24860764177	1366661.2	995.14
1	C08	1	53BP1	NA	Positive	1	7.51325757575758	26.530303030303	4.08325042672528	161570.147727273	2577.99867994269	1574620.1	1172.28
1	C08	2	53BP1	NA	Positive	2	8.48500881834215	26.2786596119929	3.10951890471936	138729.800705467	2563.55939023401	1666913.6	1167.2
1	C08	3	53BP1	NA	Positive	3	5.57037037037037	21.5950617283951	3.21214911216228	139438.807407407	2349.99933748933	1530967.4	1133.78
1	C09	1	PLCG2	NM_002661	sample	1	9.35880398671096	35.4285714285714	2.6521944992434	212334.219269103	2613.60077378836	1918129.4	1293.16
1	C09	2	PLCG2	NM_002661	sample	2	6.26624737945493	21	3.48119774220365	126500.234800839	2435.12129831598	1510250.4	1128.12
1	C09	3	PLCG2	NM_002661	sample	3	7.10731707317073	26.8219512195122	3.4160463540041	169765.468292683	2634.27906978416	1607402.9	1211.36
1	C10	1	SETD2	NM_014159	sample	1	8.26854219948849	24.1329923273657	2.47202080349458	119528.132992327	2374.75484834939	1436695.9	1044.99
1	C10	2	SETD2	NM_014159	sample	2	8.94022988505747	31.5747126436782	4.00312531107509	182289.409195402	2751.23573696794	1725198	1246.57
1	C10	3	SETD2	NM_014159	sample	3	9.04842615012107	35.6755447941889	3.46755666273087	227739.888619855	2675.50592015887	1741118.3	1214.09
1	C11	1	IKZF1	NM_001220765	sample	1	8.08317214700193	27.1315280464217	3.63623000111467	157945.918762089	2452.61635983386	1567670.1	1089.65
1	C11	2	IKZF1	NM_001220765	sample	2	7.80154142581888	25.645472061657	4.05693577711754	152169.91522158	2523.15469208282	1435170.5	1111.38
1	C11	3	IKZF1	NM_001220765	sample	3	7.17348927875244	23.5360623781676	2.12350217703371	124167.816764133	2179.68750462816	1444888	1019.04
1	C12	1	COL2A1	NM_033150	sample	1	9.13392857142857	27.6845238095238	3.13517424032616	140832.101190476	2657.99217828195	1646322.4	1165.14
1	C12	2	COL2A1	NM_033150	sample	2	6.48941798941799	20.2804232804233	2.15995230592512	108807.563492063	2152.41288213179	1434111.9	960.23
1	C12	3	COL2A1	NM_033150	sample	3	6.89572192513369	21.3743315508021	3.07657638161076	107236.735294118	2295.505598851	1247943.6	950.99
1	C13	1	SMAD4	NM_005359	sample	1	8.47115384615385	26.1269230769231	2.74261545514579	143376.996153846	2518.36903430021	1604056.4	1141.77
1	C13	2	SMAD4	NM_005359	sample	2	10.5951327433628	32.1747787610619	3.07855544319708	167588.247787611	2711.86744610392	1721645.3	1243.91
1	C13	3	SMAD4	NM_005359	sample	3	6.92410714285714	20.3816964285714	2.49581329681697	105536.549107143	2217.66360258511	1363631.3	919.71
1	C14	1	FANCF	NM_022725	sample	1	9.77319587628866	31.25	3.57538854414481	176863.595360825	2808.87365836741	1809793.2	1357.14
1	C14	2	FANCF	NM_022725	sample	2	4.58635097493036	15.142061281337	2.18102178463213	90028.1142061281	1622.45402024421	947244.3	756.21
1	C14	3	FANCF	NM_022725	sample	3	7.46766169154229	22.7611940298507	2.55170464050306	112348.019900498	2404.27177566197	1440128.7	1040.24
1	C15	1	Sep-12	NM_144605	sample	1	7.73462783171521	25.1197411003236	3.77038914235612	130904.521035599	2400.48013981383	1360991.5	954.02
1	C15	2	Sep-12	NM_144605	sample	2	7.09003215434084	23.9774919614148	4.46963184863579	146314.154340836	2511.88995523195	1499267.4	1108.58
1	C15	3	Sep-12	NM_144605	sample	3	4.31400966183575	12.9178743961353	1.63994270594747	64710.2125603865	1529.76405163623	915265.7	682.18
1	C16	1	GNPTAB	NM_024312	sample	1	7.15610859728507	22.3144796380091	3.73997157236396	120954.147058824	2580.22139757257	1372259.9	1093.03
1	C16	2	GNPTAB	NM_024312	sample	2	8.39429928741093	26.8598574821853	2.68502405262492	142939.304038005	2604.01923394898	1616984.2	1119.45
1	C16	3	GNPTAB	NM_024312	sample	3	7.34923664122137	22.0667938931298	3.6356818470712	123766.555343511	2425.51459419331	1532087.2	1096.49
1	C17	1	53BP1	NA	Positive	1	7.02669039145907	21.6120996441281	2.75457418223377	117320.891459075	2273.99925076506	1342476.2	950.55
1	C17	2	53BP1	NA	Positive	2	8.76267281105991	26.8064516129032	2.97507864443241	143295.034562212	2462.31750432729	1505972	1059.41
1	C17	3	53BP1	NA	Positive	3	7.62659846547315	22.9309462915601	2.32534341311248	108721.485933504	2102.40879184561	1359869.7	956.61
1	C18	1	53BP1	NA	Positive	1	7.89578163771712	28.5980148883375	5.13003468861847	179490.972704715	2729.9262817644	1665241.8	1288.18
1	C18	2	53BP1	NA	Positive	2	6.17425742574257	20.0693069306931	2.72390772319737	104714	2024.15057571063	1144699.8	847.79
1	C18	3	53BP1	NA	Positive	3	8.20081135902637	26.2738336713996	3.19076440843529	155790.097363083	2720.65556370524	1626513.8	1174.95
1	C19	1	53BP1	NA	Positive	1	8.51645569620253	22.8632911392405	2.74868926409387	102423.886075949	2495.56171403313	1562347.6	1096.16
1	C19	2	53BP1	NA	Positive	2	6.19758672699849	18.920060331825	1.81748083407418	98060.0452488688	1801.94288965458	1113641	828
1	C19	3	53BP1	NA	Positive	3	8.18715083798883	25.8938547486034	3.10626866734632	138927.675977654	2753.77913907682	1481310.5	1150.71
1	C20	1	53BP1	NA	Positive	1	6.73333333333333	18.497619047619	1.46236873765693	77059.5690476191	1576.13345220521	1019839	688.2
1	C20	2	53BP1	NA	Positive	2	8.06986027944112	24.6646706586826	2.56017239111833	121319.441117764	2372.02832204396	1405277.3	964.24
1	C20	3	53BP1	NA	Positive	3	8.19844357976654	27.3599221789883	3.67340652086308	153534.922178988	2562.66108860069	1532752.3	1197.12
1	C21	1	53BP1	NA	Positive	1	7.80575539568345	24.273381294964	2.44838058650719	127525.136690647	2369.63269732289	1391950.5	949.75
1	C21	2	53BP1	NA	Positive	2	8.04963235294118	26.5220588235294	4.36745538613933	154823.242647059	2511.77618757999	1410796.8	1157.16
1	C21	3	53BP1	NA	Positive	3	9.439453125	28.18359375	2.44081875217348	141930.267578125	2541.50352624585	1562119.1	1087.14
1	C22	1	53BP1	NA	Positive	1	8.16216216216216	24.2558558558559	2.6117262603998	112837.210810811	2328.13482554734	1420313.7	1007.05
1	C22	2	53BP1	NA	Positive	2	7.19917012448133	22.3692946058091	2.41880724697336	121826.98340249	2391.01867083353	1501255	1046.3
1	C22	3	53BP1	NA	Positive	3	5.6508875739645	17.4378698224852	2.43996889753671	92009.8362919132	1875.52332713607	1111076.9	787.47
1	D03	1	RAD51	NA	Positive	1	6.54452054794521	21.9657534246575	2.97426897718538	100186.859589041	2256.58387652109	1185999.1	841.81
1	D03	2	RAD51	NA	Positive	2	6.60211267605634	24.7535211267606	4.44803861246306	112346.704225352	2493.96492927404	1196586.9	878.48
1	D03	3	RAD51	NA	Positive	3	0.748613678373383	2.79112754158965	0.663164032460899	19286.3641404806	545.04004650673	689184.5	560.28
1	D04	1	RAD51	NA	Positive	1	4.48876404494382	14.7949438202247	2.13500018768125	70165.8735955056	1643.47317284747	863800.3	639.48
1	D04	2	RAD51	NA	Positive	2	5.85762711864407	21.5593220338983	3.50190075330975	113047.244067797	2361.35229707555	1202213	846.45
1	D04	3	RAD51	NA	Positive	3	4.24679487179487	17.0897435897436	3.21602739931013	102343.862179487	1879.41604960039	1008941.6	746.43
1	D05	1	RAD51	NA	Positive	1	5.50533807829181	22.6583629893238	4.99251858634348	134370.889679715	2680.4341213788	1215665.8	974.2
1	D05	2	RAD51	NA	Positive	2	4.7467018469657	18.9894459102902	3.23114149335378	111932.807387863	2158.03072522317	1105048.8	816.02
1	D05	3	RAD51	NA	Positive	3	5.27707006369427	18.7547770700637	2.47060878911851	85007.0605095541	1897.77710326015	988440.3	664.83
1	D06	1	RAD51	NA	Positive	1	6.28928571428571	28.1142857142857	4.46419324725464	188515.535714286	2772.37262466912	1412663.3	1048.37
1	D06	2	RAD51	NA	Positive	2	4.17799352750809	12.7766990291262	2.66642891765103	47037.2200647249	1754.60331856875	788691.5	561.16
1	D06	3	RAD51	NA	Positive	3	5.59555555555556	17.7777777777778	3.39252274435272	67959.9155555556	2096.51256014587	979907.5	717.04
1	D07	1	RAD51	NA	Positive	1	6.2984496124031	23.2441860465116	3.55062001296371	128685.062015504	2473.43406891876	1276893.6	840.77
1	D07	2	RAD51	NA	Positive	2	5.45431472081218	21.6167512690355	4.63769042418222	120708.187817259	2388.65599403492	1154326.1	939.69
1	D07	3	RAD51	NA	Positive	3	6.18012422360248	21.4968944099379	4.10930238791675	98307.4037267081	2372.66378121314	1072787.1	817.81
1	D08	1	RAD51	NA	Positive	1	6.47569444444444	26.3819444444444	4.24657659065023	160053.333333333	2504.89098568948	1390565.4	939.7
1	D08	2	RAD51	NA	Positive	2	4.66871165644172	16.9631901840491	3.63996761366131	73794.6687116564	2133.2086671345	1009556.1	739.96
1	D08	3	RAD51	NA	Positive	3	5.66223404255319	20.3537234042553	4.42715538821216	104196.994680851	2274.678370595	1093085.7	807.85
1	D09	1	SMC3	NM_005445	sample	1	5.75434243176179	16.5880893300248	2.66975339537117	78311.5012406948	2095.76548298764	1171381.5	840.02
1	D09	2	SMC3	NM_005445	sample	2	5.86024096385542	20.966265060241	3.64234920833262	124158.612048193	2251.13826528068	1210058.5	965.57
1	D09	3	SMC3	NM_005445	sample	3	5.5343347639485	14.8476394849785	2.72692195200801	67596.0987124464	2052.83322248472	1109697.5	851.47
1	D10	1	CHD8	NM_020920	sample	1	7.41987179487179	26.2467948717949	4.54075613678052	168467.157051282	2582.40244802983	1547949.4	1251.09
1	D10	2	CHD8	NM_020920	sample	2	7.40786749482402	24.0414078674948	2.66019622584042	119278.594202899	2265.10404690219	1328638.7	967.21
1	D10	3	CHD8	NM_020920	sample	3	6.53253012048193	20.0506024096386	3.22489626499141	110069.421686747	2155.23407099614	1281899.1	985.46
1	D11	1	COL5A2	NM_000393	sample	1	6.63611111111111	21.1305555555556	3.55887672691732	117814.297222222	2285.39484335653	1235109.5	896.63
1	D11	2	COL5A2	NM_000393	sample	2	5.39090909090909	13.6969696969697	1.6366425513382	48820.9393939394	1648.02738822329	1096222.5	690.4
1	D11	3	COL5A2	NM_000393	sample	3	5.82409638554217	17.3301204819277	2.89475096601284	83886.8385542169	1916.93199002408	1135855.7	831.36
1	D12	1	BRCA2	NM_000059	sample	1	7.04421052631579	26.2	4.54263337319606	156146.848421053	2943.5223757329	1493718.7	1214.67
1	D12	2	BRCA2	NM_000059	sample	2	4.56646216768916	15.5541922290389	3.90482962149269	83741.0449897751	2313.49062973851	1140385.5	897.38
1	D12	3	BRCA2	NM_000059	sample	3	6.00707547169811	23.1084905660377	4.93432165007549	145220.990566038	2566.60650927563	1391814.7	1078.29
1	D13	1	UBR5	NM_015902	sample	1	9.35341365461847	39.0321285140562	3.39748891583121	278396.140562249	2915.50271216456	2134713.6	1457.31
1	D13	2	UBR5	NM_015902	sample	2	7.28901734104046	27.5809248554913	3.36610718176462	184548.526011561	2562.41712968919	1871125.9	1270.26
1	D13	3	UBR5	NM_015902	sample	3	7.27294685990338	25.6570048309179	4.22461050073996	163647.611111111	2408.80789810433	1875001.9	1214.79
1	D14	1	TET2	NM_017628	sample	1	7.10571428571429	22.64	3.58835725797922	127743.714285714	2591.39589270757	1344701.1	1030.15
1	D14	2	TET2	NM_017628	sample	2	8.15509259259259	22.1412037037037	2.08092004316945	99303.8078703704	2365.737210341	1439773.7	1013.64
1	D14	3	TET2	NM_017628	sample	3	8.06753812636166	23.1045751633987	2.67710282976192	117372.045751634	2454.09254178473	1387008.4	1017.17
1	D15	1	AMER1	NM_152424	sample	1	7.78114478114478	29.6363636363636	4.36793532191114	201908.838383838	2528.53527173676	1586506.2	1112.31
1	D15	2	AMER1	NM_152424	sample	2	6.65783664459161	24.0264900662252	4.90263621803853	157134.584988962	2820.95070930634	1485762.1	1234.79
1	D15	3	AMER1	NM_152424	sample	3	6.931330472103	20.0579399141631	2.71591274670358	95357.7210300429	2345.55268605824	1292218.4	939.7
1	D16	1	EXT2	NM_207122	sample	1	5.03890160183066	17.4141876430206	3.63757068213668	100428.114416476	2325.99665406298	1372689.5	970.04
1	D16	2	EXT2	NM_207122	sample	2	5.998	17.77	2.44419935849842	82659.232	1868.07752896841	1200051.2	798.56
1	D16	3	EXT2	NM_207122	sample	3	5.30666666666667	19.096	4.51130568159336	128167.661333333	2286.38919853801	1382858.8	1053.12
1	D17	1	RAD51	NA	Positive	1	4.78116343490305	19.2603878116343	3.4038140325558	100510.315789474	1947.81306105564	843075.7	706.29
1	D17	2	RAD51	NA	Positive	2	6.40401146131805	23.919770773639	3.87940184455314	128519.896848138	2357.12658620351	1176049.2	833.9
1	D17	3	RAD51	NA	Positive	3	5.53511705685619	19.4080267558528	4.62765173657136	106360.662207358	2348.50062125887	1069482	899.77
1	D18	1	RAD51	NA	Positive	1	7.37542662116041	26.4607508532423	3.69636653150466	119542.880546075	2369.08391481603	1241176.8	852.18
1	D18	2	RAD51	NA	Positive	2	5.90243902439024	23.1676829268293	4.48874581560258	128141.015243902	2252.11061684026	1079339.4	783.58
1	D18	3	RAD51	NA	Positive	3	5.96969696969697	23.4734848484848	3.84980109005856	125172.628787879	2322.90584748523	1073627.1	850.65
1	D19	1	RAD51	NA	Positive	1	6.559670781893	23.1893004115226	4.27284935004341	105244.987654321	2433.14593410233	1107469.3	818.95
1	D19	2	RAD51	NA	Positive	2	7.01298701298701	25.4967532467532	3.92355492027312	114727.136363636	2466.24665872013	1165204.6	796.43
1	D19	3	RAD51	NA	Positive	3	5.44610778443114	18.6137724550898	2.73160560504201	85022.5838323353	2060.34407507778	1004385.4	756.9
1	D20	1	RAD51	NA	Positive	1	6.20689655172414	22.6015325670498	3.78491843165555	102300.049808429	2377.75818484425	1021636	805.12
1	D20	2	RAD51	NA	Positive	2	6.2972027972028	24.5944055944056	3.41819456811743	122394.947552448	2321.38602128784	1116731.3	772.7
1	D20	3	RAD51	NA	Positive	3	6.61931818181818	23.0568181818182	3.64718651335004	113243.321022727	2261.45212506138	1150997.2	793.1
1	D21	1	RAD51	NA	Positive	1	6.03508771929825	22.8070175438597	4.06636866423943	120706.304093567	2360.38887050054	1141084.8	889.07
1	D21	2	RAD51	NA	Positive	2	4.4375	16.5	3.4376454581629	85449.3107142857	1912.16381681906	813675.9	680.21
1	D21	3	RAD51	NA	Positive	3	6.71168831168831	26.1350649350649	3.89648768198885	137441.524675325	2422.49802493718	1176502.2	813.34
1	D22	1	RAD51	NA	Positive	1	4.96017699115044	19.5818584070796	5.04234643186109	104171.165929204	2412.61632773232	969610.6	860.88
1	D22	2	RAD51	NA	Positive	2	5.83055555555556	25.2861111111111	4.27193596960502	155096.002777778	2545.07899474481	1205397.4	880.12
1	D22	3	RAD51	NA	Positive	3	5.76630434782609	22.1114130434783	4.84706842660622	110071.586956522	2373.16263636129	994205.4	853.09
1	E03	1	RF	NA	Neutral	1	12.2321428571429	45.9166666666667	4.53462724686277	290410.300595238	3179.5487037526	2235751.4	1532.2
1	E03	2	RF	NA	Neutral	2	9.86402266288952	31.8413597733711	3.27177328132685	175325.402266289	2866.42409089424	1791214.8	1265.81
1	E03	3	RF	NA	Neutral	3	6.96467391304348	21.9239130434783	2.33486635781196	114516.233695652	2394.05173655611	1635290.1	1169.62
1	E04	1	RF	NA	Neutral	1	8.65879265091863	30.2362204724409	3.61990458089819	179730.6167979	2800.06828282255	1739862.6	1312.05
1	E04	2	RF	NA	Neutral	2	7.98237885462555	29.8105726872247	3.74779361906382	187507.841409692	2530.75777972636	1614659.1	1174.82
1	E04	3	RF	NA	Neutral	3	7.64285714285714	24.4263392857143	2.3459307034809	127889.747767857	2442.07469351408	1673976.5	1111.41
1	E05	1	RF	NA	Neutral	1	7.97931034482759	26.3241379310345	4.14073962961644	152564.657471264	2628.31800409594	1813541.5	1239.96
1	E05	2	RF	NA	Neutral	2	10.030303030303	31.6848484848485	3.05067553137356	164064.148484848	2640.64715937665	1715734.7	1162.26
1	E05	3	RF	NA	Neutral	3	8.97797356828194	30.784140969163	2.96779068898204	183825.742290749	2698.42862386744	1786845.8	1247.26
1	E06	1	RF	NA	Neutral	1	8.90510948905109	33.492700729927	3.83910980946201	199207.368613139	2682.7782200409	1779547.7	1262.88
1	E06	2	RF	NA	Neutral	2	7.12573099415205	27.0526315789474	3.62341424131479	133671.716374269	2512.77237586401	1238861.6	934.13
1	E06	3	RF	NA	Neutral	3	9.40047393364929	32.2748815165877	3.13864560071509	182343.255924171	2756.58872349204	1822594.9	1283.44
1	E07	1	RF	NA	Neutral	1	8.35459183673469	31.9719387755102	5.27633871467799	209047.428571429	2949.16396890735	1836332.9	1339.7
1	E07	2	RF	NA	Neutral	2	5.13333333333333	19.62	5.10324346914212	102795.866666667	2176.92171756249	968445.7	727.58
1	E07	3	RF	NA	Neutral	3	8.75417661097852	27.1837708830549	3.13524351015733	150704.346062053	2604.06734786493	1693218.3	1166.85
1	E08	1	RF	NA	Neutral	1	5.59923664122137	21.9809160305344	3.43045288947982	149479.33778626	1998.01917179668	1293728.1	960.98
1	E08	2	RF	NA	Neutral	2	7.47384615384615	26.3015384615385	3.46606095542171	151191.073846154	2417.76982175057	1564301.6	1100.13
1	E08	3	RF	NA	Neutral	3	8.05191873589165	28.0316027088036	3.30569273466588	173256.939051919	2693.17755721819	1699312.6	1197.01
1	E09	1	MEX3C	NM_016626	sample	1	8.35654596100279	28.0139275766017	2.56998101745692	166332.557103064	2602.14722968075	1791632.8	1223.25
1	E09	2	MEX3C	NM_016626	sample	2	10.1382352941176	32.7529411764706	2.59069523079464	173609.420588235	2549.46844682185	1694224.1	1142.89
1	E09	3	MEX3C	NM_016626	sample	3	7.78054862842893	26.1546134663342	3.83234705886945	163497.012468828	2543.7776807719	1579006	1114.26
1	E10	1	CDKN2C	NM_078626	sample	1	9.75	38.9752252252252	4.47706312275718	265169.970720721	3025.87489879847	1945456.9	1468.94
1	E10	2	CDKN2C	NM_078626	sample	2	9.52083333333333	36.9395833333333	3.62937958984866	241922.945833333	2847.14752354218	1877708.6	1329.67
1	E10	3	CDKN2C	NM_078626	sample	3	9.19354838709677	36.8883374689826	3.1661133860439	264678.578163772	2808.41121769081	1905377.9	1349.56
1	E11	1	SPEN	NM_015001	sample	1	8.44845360824742	31.8969072164948	3.66866503171101	206825.682989691	2649.16235238659	1756553.6	1242.66
1	E11	2	SPEN	NM_015001	sample	2	8.24611398963731	33.2901554404145	4.19145295389829	226915.082901554	2772.60659070237	1767177.2	1265.56
1	E11	3	SPEN	NM_015001	sample	3	6.96111111111111	23.7240740740741	3.07019641410148	140890.32962963	2240.25451327605	1468516	986.32
1	E12	1	ARID1B	NM_017519	sample	1	9.69194312796209	30.9644549763033	3.01271565641675	172423.357819905	2844.2329716487	1751010.6	1254.13
1	E12	2	ARID1B	NM_017519	sample	2	9.32175925925926	31.412037037037	3.57765029996112	181622.513888889	2651.70795423525	1733879	1245.41
1	E12	3	ARID1B	NM_017519	sample	3	8.79800498753117	27.5187032418953	4.41363884208151	150413.982543641	2735.01433564065	1610024.7	1103.03
1	E13	1	ERCC4	NM_005236	sample	1	7.33426966292135	20.4691011235955	1.98354134138618	95471.1685393258	2143.51253726163	1328970.5	848.16
1	E13	2	ERCC4	NM_005236	sample	2	6.46753246753247	20.6006493506494	3.86156245795274	114220.081168831	2284.32235447278	1252740.1	986.38
1	E13	3	ERCC4	NM_005236	sample	3	6.3753280839895	17.9448818897638	3.09080704210372	85782.3070866142	2218.5433167431	1112245	824.13
1	E14	1	ATR	NM_001184	sample	1	13.0769230769231	89.0961538461538	5.83210292483868	781530.28525641	4370.85924452877	4018917.2	2839.03
1	E14	2	ATR	NM_001184	sample	2	13.9738372093023	98.4302325581395	6.88499557223283	876961.040697674	4439.72970225346	4188302.3	2942.61
1	E14	3	ATR	NM_001184	sample	3	14.0032362459547	89.2362459546926	8.41418559031512	771560.990291262	4381.22320914029	4055591.1	2865.38
1	E15	1	STAG2	NM_006603	sample	1	11.2410501193317	37.8090692124105	3.35187016002631	230959.854415274	2832.51145031277	2005379	1261.4
1	E15	2	STAG2	NM_006603	sample	2	8.48951048951049	28.7529137529138	3.35864278106309	171334.368298368	2751.8157127439	1694581.2	1229.83
1	E15	3	STAG2	NM_006603	sample	3	6.3489827856025	18.5508607198748	2.89083343706912	93876.0704225352	2316.23321089689	1258793	994.97
1	E16	1	WRN	NM_000553	sample	1	7.23544973544974	32.5185185185185	4.94255506467908	242219.732804233	2935.7493321755	1946220	1411.43
1	E16	2	WRN	NM_000553	sample	2	7.10277777777778	25.2777777777778	2.93308505963846	158473.580555556	2502.66059278303	1718907.2	1214.94
1	E16	3	WRN	NM_000553	sample	3	7.28318584070797	31.2949852507375	5.63996265294623	230608.501474926	2749.53823463133	1944241.6	1402.27
1	E17	1	RF	NA	Neutral	1	8.73020527859238	28.2375366568915	3.74311167577328	149646.703812317	2749.26445246233	1561454	1170.49
1	E17	2	RF	NA	Neutral	2	8.92654028436019	29.9834123222749	3.27721687929566	168300.642180095	2656.30993962521	1538511	1128.15
1	E17	3	RF	NA	Neutral	3	8.97906976744186	32.0697674418605	4.13999837774677	203514.981395349	2916.06470330689	1762077.5	1235.48
1	E18	1	RF	NA	Neutral	1	10.2094594594595	31.5923423423423	3.05725212289353	165848.713963964	2807.20077966126	1818845.9	1225.66
1	E18	2	RF	NA	Neutral	2	8.29385964912281	29.719298245614	3.56650157490009	182285.677631579	2599.38811811544	1639138.5	1126.78
1	E18	3	RF	NA	Neutral	3	9.79025423728813	34.0656779661017	4.05027794531757	208654.894067797	2841.8899096653	1747448.1	1250.57
1	E19	1	RF	NA	Neutral	1	9.50513347022587	29.2792607802875	2.85100013370409	150867.919917864	2618.57585763071	1634015.7	1142.17
1	E19	2	RF	NA	Neutral	2	10.7879518072289	39.2674698795181	5.49991150419966	248845.23373494	3382.87397923022	1954361.7	1536.84
1	E19	3	RF	NA	Neutral	3	10.2555555555556	33.1888888888889	4.3035487428574	196156.683333333	2921.80454560646	1856691.1	1283.95
1	E20	1	RF	NA	Neutral	1	8.85633802816901	29.6676056338028	3.0834849790867	171789.23943662	2653.24965324946	1662905.5	1187.5
1	E20	2	RF	NA	Neutral	2	8.61988304093567	26.2962962962963	3.21892857670121	136871.532163743	2625.5921139066	1563144.3	1123.08
1	E20	3	RF	NA	Neutral	3	8.07429718875502	25.8092369477912	3.49962562459383	144278.979919679	2531.34808428361	1539092.9	1113.54
1	E21	1	RF	NA	Neutral	1	8.48054474708171	29.6400778210117	3.72705208218892	180262.019455253	2593.49980989809	1718135.5	1220.25
1	E21	2	RF	NA	Neutral	2	9.47294938917975	27.2321116928447	2.90167349476003	138806.42582897	2459.30637672859	1614468.2	1110.86
1	E21	3	RF	NA	Neutral	3	9.34101382488479	28.7511520737327	2.78684136186356	153416.292626728	2418.43309716845	1657806.5	1174.88
1	E22	1	RF	NA	Neutral	1	9.17427385892116	29.1659751037344	3.50024453742966	169132.064315353	2735.91565469424	1738006.9	1231.74
1	E22	2	RF	NA	Neutral	2	8.26595744680851	25.3021276595745	2.34132511134632	115702.344680851	2381.34984457027	1441027.1	1022.43
1	E22	3	RF	NA	Neutral	3	7.64503816793893	23.6564885496183	2.72297514370329	118486.393129771	2255.81743581652	1393273.6	982.88
1	F03	1	OTNT	NA	Neutral	1	9.06543967280164	33.1431492842536	4.45519327921152	205064.200408998	2933.70751387126	1773275.2	1329.52
1	F03	2	OTNT	NA	Neutral	2	9.92283950617284	34.2438271604938	2.34625008242915	196912.169753086	2592.70343216171	1902032.5	1230.86
1	F03	3	OTNT	NA	Neutral	3	8.67810026385224	30.6754617414248	3.42366646621136	195177.881266491	2816.77084900354	1947412.4	1342.79
1	F04	1	OTNT	NA	Neutral	1	9.90909090909091	37.3679653679654	4.12672227752454	245159.926406926	3025.4700386003	1947352.4	1491.3
1	F04	2	OTNT	NA	Neutral	2	8.16985138004246	29.2335456475584	3.25832096791929	183224.721868365	2470.67496184022	1811972	1226.97
1	F04	3	OTNT	NA	Neutral	3	7.33412322274881	25.2962085308057	3.75571000032736	156704.374407583	2568.49957900325	1758489.1	1397.6
1	F05	1	OTNT	NA	Neutral	1	11.9020172910663	43.4899135446686	3.27184255550232	265124.910662824	3091.56127417241	2233177.4	1546.26
1	F05	2	OTNT	NA	Neutral	2	9.27707808564232	29.4130982367758	2.60839204639049	145585.521410579	2649.58745604371	1621167	1163.14
1	F05	3	OTNT	NA	Neutral	3	6.52244897959184	22.4326530612245	2.48655795594172	139780.224489796	2205.92920214667	1512527.6	1048.53
1	F06	1	OTNT	NA	Neutral	1	8.3887323943662	31.6901408450704	3.72158416696302	195159.763380282	2762.53790214691	1714395.9	1271.64
1	F06	2	OTNT	NA	Neutral	2	9.63544303797468	31.9088607594937	3.50114904246303	184392.058227848	2864.25875754935	1948254.2	1359.92
1	F06	3	OTNT	NA	Neutral	3	4.35227272727273	15.8181818181818	2.14358161598023	96947.4704545455	1586.62731493905	1332812.8	946.73
1	F07	1	OTNT	NA	Neutral	1	9.30240549828179	32.0309278350516	4.83925586299786	200088.896907216	2756.34741340243	1829533.5	1210.8
1	F07	2	OTNT	NA	Neutral	2	8.19164619164619	28.5552825552826	3.48785801308263	181726.665847666	2775.14688021719	1853858.6	1257.51
1	F07	3	OTNT	NA	Neutral	3	8.00251889168766	28.3324937027708	2.95297344842681	176427.811083123	2501.68875990041	1747842.5	1213.33
1	F08	1	OTNT	NA	Neutral	1	9.16161616161616	35.9949494949495	3.25244894831815	233829.482323232	2789.81694673411	1961590.5	1346.08
1	F08	2	OTNT	NA	Neutral	2	7.40214477211796	28.2117962466488	4.61716579819898	189818.048257373	2528.82873065904	1696285.3	1208.87
1	F08	3	OTNT	NA	Neutral	3	7.76023391812866	24.8986354775828	3.82972327054269	143378.231968811	2653.9223613118	1572819.3	1191.95
1	F09	1	PTPRB	NM_002837	sample	1	9.2760736196319	44.0899795501023	5.26714432095237	342646.102249489	3182.59495701358	2395448.5	1679.66
1	F09	2	PTPRB	NM_002837	sample	2	10.6363636363636	54.0029325513196	3.21205606413837	436075.307917889	2996.98581619008	2742521.9	1787.27
1	F09	3	PTPRB	NM_002837	sample	3	10.1866359447005	39.3294930875576	3.70914461667481	262565.626728111	2807.88941451758	2125341.6	1406.25
1	F10	1	WAS	NM_000377	sample	1	9.0975	36.2375	4.55918444796971	229620.9025	2764.78729288934	1764429.2	1252.27
1	F10	2	WAS	NM_000377	sample	2	8.88048780487805	28.5	2.63800747602729	153738.912195122	2674.16295661652	1649629.2	1151.13
1	F10	3	WAS	NM_000377	sample	3	8.47368421052632	25.7070938215103	2.37727275879956	131284.041189931	2535.98202245943	1544960.3	1047.28
1	F11	1	ODAM	NM_017855	sample	1	8.93438320209974	29.7952755905512	4.75986821014018	182989.299212598	2907.74703363482	1665705.8	1284.36
1	F11	2	ODAM	NM_017855	sample	2	9.68834080717489	27.3968609865471	2.51853094738093	131109.452914798	2362.36049308273	1533980.4	1019.96
1	F11	3	ODAM	NM_017855	sample	3	6.19958847736626	17.9938271604938	2.92797370725058	98098.5967078189	2328.47527901204	1348087	964.41
1	F12	1	BRIP1	NM_032043	sample	1	10.8081896551724	37.6487068965517	4.50743641739409	227273.631465517	3175.69335179602	1976671.8	1380.69
1	F12	2	BRIP1	NM_032043	sample	2	9.02832244008715	28.8104575163399	2.85673780209409	152232.825708061	2419.72266114187	1548822.1	1036.21
1	F12	3	BRIP1	NM_032043	sample	3	8.675	31.0425	3.08501414530387	195172.0075	2653.55546689295	1673829	1194.72
1	F13	1	ATRX	NM_138270	sample	1	8.00201207243461	25.9939637826962	3.03274668090761	135851.488933602	2508.93488294781	1561630.9	1101.44
1	F13	2	ATRX	NM_138270	sample	2	9.51605995717345	29.4047109207709	2.53478166626515	157372.65738758	2544.08208715314	1681546.4	1167.14
1	F13	3	ATRX	NM_138270	sample	3	8.4949083503055	25.9979633401222	2.79012437896902	140445.600814664	2475.990746373	1626352	1134.07
1	F14	1	PLXNB2	NM_012401	sample	1	10.4147368421053	35.4210526315789	3.6536912354175	197397.061052632	2751.43473121573	1725454.3	1248.55
1	F14	2	PLXNB2	NM_012401	sample	2	8.74089068825911	31.7044534412955	3.48528417239177	187669.097165992	2409.94620730289	1501585.3	1110.07
1	F14	3	PLXNB2	NM_012401	sample	3	7.39248434237996	24.4050104384134	3.61148477137267	127071.098121086	2446.21851880162	1390886.6	1061.22
1	F15	1	ZMYM2	NM_197968	sample	1	10.0115273775216	30.8242074927954	3.70677575331038	168549.657060519	2821.35704214791	1788538.5	1245.94
1	F15	2	ZMYM2	NM_197968	sample	2	7.64210526315789	26.0589473684211	6.41421349971767	167956.654736842	2845.33522830834	1501253	1165.97
1	F15	3	ZMYM2	NM_197968	sample	3	7.98250728862974	28.4198250728863	4.70164309555578	181248.309037901	2658.7361318264	1559740.5	1190.09
1	F16	1	MBD1	NM_015845	sample	1	5.71704180064309	15.5819935691318	2.41144049371002	67031.6302250804	1959.78819559325	1106281.8	796.99
1	F16	2	MBD1	NM_015845	sample	2	6.61639344262295	21.1901639344262	2.85761242240766	114300.714754098	2281.25440329255	1297398.1	956.89
1	F16	3	MBD1	NM_015845	sample	3	6.08651399491094	22.0254452926209	4.4348843266932	144120.083969466	2452.39045908111	1377804	1111.91
1	F17	1	OTNT	NA	Neutral	1	7.77066115702479	26.8760330578512	3.33857560429177	158699.58677686	2434.73346345675	1517347.3	1085.9
1	F17	2	OTNT	NA	Neutral	2	9.03249097472924	29.9729241877256	3.37494622383322	178399.783393502	2743.13505100239	1813236.1	1221.49
1	F17	3	OTNT	NA	Neutral	3	8.40946502057613	25.2304526748971	2.82786190116958	131561.950617284	2362.89420683215	1392155.7	1003.71
1	F18	1	OTNT	NA	Neutral	1	9.83813747228381	31.0709534368071	3.46469459982843	173892.403547672	2824.15062798774	1760335.7	1237.27
1	F18	2	OTNT	NA	Neutral	2	8.86542443064182	38.7474120082816	3.4848861404375	282967.865424431	3027.24886568645	1981875.5	1399.59
1	F18	3	OTNT	NA	Neutral	3	8.51820128479657	30.7922912205567	3.61124639403605	195662.576017131	2723.06284295572	1682201.3	1218.2
1	F19	1	OTNT	NA	Neutral	1	10.964824120603	40.1758793969849	4.05564610473833	255487.090452261	2978.2208482264	2020314.7	1420.25
1	F19	2	OTNT	NA	Neutral	2	8.6986301369863	29.7648401826484	3.470277770823	169551.002283105	2696.54916790459	1646364.4	1198.2
1	F19	3	OTNT	NA	Neutral	3	9.55256723716381	29.7066014669927	2.99983413826768	161313.295843521	2446.62702235353	1586429.6	1117.73
1	F20	1	OTNT	NA	Neutral	1	9.00389863547758	32.0916179337232	4.38523278464801	192346.122807018	2843.0012554021	1758403	1351.48
1	F20	2	OTNT	NA	Neutral	2	8.72467532467532	30.0909090909091	2.63881802557825	177519.979220779	2493.15707005202	1683568.3	1148.08
1	F20	3	OTNT	NA	Neutral	3	9.45566502463054	32.7733990147783	3.32767562213348	193346.591133005	2694.04728000018	1685665.3	1174.09
1	F21	1	OTNT	NA	Neutral	1	7.55913978494624	27.1569892473118	3.48841946338537	161453.004301075	2551.46124646047	1518560.9	1168.3
1	F21	2	OTNT	NA	Neutral	2	8.09841827768014	27.3093145869947	3.42940321382752	154674.646748682	2416.14583880517	1457301.1	1059.28
1	F21	3	OTNT	NA	Neutral	3	8.97797356828194	32.2577092511013	3.51694461009144	204424.997797357	2585.74452879159	1686030.9	1179.69
1	F22	1	OTNT	NA	Neutral	1	8.32911392405063	29.4978902953587	3.46772081859933	181036.379746835	2752.03688952812	1931611.1	1372.64
1	F22	2	OTNT	NA	Neutral	2	4.65180102915952	14.6140651801029	2.17840478987976	74621.3156089194	1885.08965326013	1247832.4	904.82
1	F22	3	OTNT	NA	Neutral	3	7.37076271186441	24.8516949152542	3.53727722418715	148126.987288136	2606.5834257832	1665707.8	1176.46
1	G03	1	RF	NA	Neutral	1	8.67609254498715	26.2287917737789	3.26068088790778	135164.863753213	2647.78160640127	1619935.8	1135.6
1	G03	2	RF	NA	Neutral	2	8.83656509695291	29.6952908587258	3.64915797943653	167429.606648199	2584.88325842294	1677051.5	1190.24
1	G03	3	RF	NA	Neutral	3	6.99113082039911	22.629711751663	2.4146790696563	120618.303769401	2208.47111975755	1460967.6	1044.33
1	G04	1	RF	NA	Neutral	1	7.52808988764045	24.3887640449438	3.36350478960527	131921.031460674	2520.60621288995	1568853.6	1097.67
1	G04	2	RF	NA	Neutral	2	8.30663615560641	26.5057208237986	3.2223650077322	136783.281464531	2654.89020986632	1578334.5	1166.65
1	G04	3	RF	NA	Neutral	3	7.17971014492754	26.7217391304348	3.83519580956336	177518.562318841	2625.52853802969	1687966.3	1235.23
1	G05	1	RF	NA	Neutral	1	8.91698113207547	32.7132075471698	2.65013591881726	206846.969811321	2585.56735590901	1727401.7	1170.98
1	G05	2	RF	NA	Neutral	2	9.35820895522388	29.7731343283582	2.79529157339446	159794.214925373	2498.7679084346	1675222.7	1141.37
1	G05	3	RF	NA	Neutral	3	4.38177339901478	15.9852216748768	2.81433295556549	113391.298029557	2044.18148242849	1455973.6	975.44
1	G06	1	RF	NA	Neutral	1	10.1749347258486	34.0208877284595	4.14746152521343	198310.25848564	2951.8285374669	1854191.5	1407.1
1	G06	2	RF	NA	Neutral	2	9.30555555555556	29.4166666666667	2.80516162752616	170704.742063492	2905.02124377085	1948102.7	1356.76
1	G06	3	RF	NA	Neutral	3	2.17773019271949	7.76659528907923	1.29593143112803	55014.4561027837	1305.28028027139	1197416.6	805.55
1	G07	1	RF	NA	Neutral	1	11.4604904632153	39.3351498637602	3.37991311791539	233664.59400545	2930.10533856538	2052901.5	1411.86
1	G07	2	RF	NA	Neutral	2	9.47826086956522	31.5434782608696	3.12642223015696	175287.193478261	2544.54417086829	1656681.6	1156.02
1	G07	3	RF	NA	Neutral	3	8.65011286681716	30.5440180586907	3.09371570491977	183245.410835214	2573.00391937296	1723081.4	1226.81
1	G08	1	RF	NA	Neutral	1	9.04705882352941	33.0735294117647	4.31192334577528	198313.191176471	2872.22905747902	1791512.9	1319.04
1	G08	2	RF	NA	Neutral	2	8.36144578313253	30.2560240963855	4.27717096766886	190194.951807229	2522.44367626844	1713558.2	1166.56
1	G08	3	RF	NA	Neutral	3	7.76175548589342	25.8495297805643	2.60216820038666	137619.699059561	2317.80554180251	1424144.9	1038.54
1	G09	1	BRCA1	NM_007298	sample	1	7.53580901856764	28.6472148541114	3.71362315906744	187605.580901857	2744.03593417924	1677441.8	1317.8
1	G09	2	BRCA1	NM_007298	sample	2	8.22701149425287	27.0632183908046	2.66910435000386	136382.864942529	2435.68936324748	1440594.4	989.97
1	G09	3	BRCA1	NM_007298	sample	3	7.01063829787234	19.813829787234	2.77006421488541	95975.1409574468	2255.70975406062	1436439.5	1006.42
1	G10	1	ASXL1	NM_015338	sample	1	8.24884792626728	27.0322580645161	3.57182693693422	163991.207373272	2697.08687529148	1647810.6	1178.79
1	G10	2	ASXL1	NM_015338	sample	2	10.0899122807018	29.3048245614035	2.7582787218818	148686.853070175	2681.91623808232	1661185.3	1203.19
1	G10	3	ASXL1	NM_015338	sample	3	6.78542510121457	26.3097165991903	4.44609303119952	183823.684210526	2492.41491276753	1585329.4	1174.69
1	G11	1	ASXL2	NM_018263	sample	1	8.52587991718426	24.6004140786749	2.45946607689749	124702.813664596	2391.21454236782	1670502.7	1111.25
1	G11	2	ASXL2	NM_018263	sample	2	9.25490196078431	28.0718954248366	3.68746912444477	147918.590413943	2503.37167628422	1746553.9	1115.03
1	G11	3	ASXL2	NM_018263	sample	3	5.25915492957746	14.5183098591549	1.93395481264342	74347.8563380282	1854.07715545188	1400303.2	908.84
1	G12	1	TP53BP1	NM_005657	sample	1	7.7421052631579	22.7508771929825	2.703739520207	113948.884210526	2429.49486824471	1452863.9	1004.03
1	G12	2	TP53BP1	NM_005657	sample	2	9.09280742459397	29.0278422273782	2.69080319724619	146343.055684455	2532.4097536368	1466622	1089.78
1	G12	3	TP53BP1	NM_005657	sample	3	8.88381742738589	28.8547717842324	3.48672372079678	165194.319502075	2542.71877313262	1607114.6	1141.68
1	G13	1	FAT1	NM_005245	sample	1	7.62740384615385	26.625	4.72915025835941	163438.947115385	2486.55066355494	1461338.3	1041.02
1	G13	2	FAT1	NM_005245	sample	2	6.03385416666667	22.2526041666667	4.81889819331785	145552.916666667	2417.43064294651	1232225.4	950.25
1	G13	3	FAT1	NM_005245	sample	3	4.58933333333333	15.248	2.96504703710189	82746.7386666667	1988.79594642227	1036076.5	800.4
1	G14	1	BAP1	NM_004656	sample	1	9.93333333333333	34.3858585858586	3.38216554620381	210954.218181818	2778.9724940825	1797847.4	1301.35
1	G14	2	BAP1	NM_004656	sample	2	9.33160621761658	29.3264248704663	2.97354474263636	153642.090673575	2575.67724784564	1576142.1	1150.86
1	G14	3	BAP1	NM_004656	sample	3	8.06108597285068	25.8710407239819	3.91357522772652	145939.592760181	2718.3808658003	1689159.2	1314.74
1	G15	1	ZNF516	NM_014643	sample	1	7.53658536585366	26.2103658536585	4.03515935615168	151322.56402439	2659.50049973183	1444417.2	1075.49
1	G15	2	ZNF516	NM_014643	sample	2	9.92090395480226	34.9491525423729	4.11304440312355	208199.709039548	2648.97351318437	1662487.8	1138.96
1	G15	3	ZNF516	NM_014643	sample	3	6.97427652733119	24.0032154340836	4.45211296117317	142675.382636656	2722.47751809219	1311569.7	1141.55
1	G16	1	GRIN2A	NM_000833	sample	1	6.04076738609113	22.3741007194245	4.24039470329371	143431.64028777	2314.64396756031	1284680.4	1081.9
1	G16	2	GRIN2A	NM_000833	sample	2	7.75975975975976	32.5315315315315	4.86261644710781	213870.60960961	2911.01639511392	1604843.9	1389.92
1	G16	3	GRIN2A	NM_000833	sample	3	7.94019933554817	23.5481727574751	3.00560517222904	116187.800664452	2321.95992903939	1362357.7	1031.68
1	G17	1	RF	NA	Neutral	1	9.806	35.232	2.8901772530895	220138.764	2833.50157293445	1878512.8	1335.04
1	G17	2	RF	NA	Neutral	2	9.00539083557952	31.4474393530997	3.25600004141409	179234.714285714	2620.46289566542	1715373.9	1238.79
1	G17	3	RF	NA	Neutral	3	9.87738419618529	29.4196185286104	2.4338585290769	155604.065395095	2575.91820810871	1704870.5	1096.96
1	G18	1	RF	NA	Neutral	1	7.4645390070922	23.0709219858156	2.29645962602763	126537.340425532	2306.38545072352	1475702.4	1061.41
1	G18	2	RF	NA	Neutral	2	10.1051136363636	31.5710227272727	2.45018472998594	176569.306818182	2531.46380432989	1809628.6	1152.23
1	G18	3	RF	NA	Neutral	3	8.97923875432526	34.6193771626298	6.23245348121359	243425.325259516	3304.90695088099	1794537.5	1483.34
1	G19	1	RF	NA	Neutral	1	10.7461538461538	43.0807692307692	3.85332533942986	279991.946153846	3145.67687285289	1909545.4	1413.92
1	G19	2	RF	NA	Neutral	2	7.72238805970149	35.2746268656716	6.30165877175999	265553.017910448	2970.66316979794	1812669.1	1448.98
1	G19	3	RF	NA	Neutral	3	6.91735537190083	22.9917355371901	3.25366203663372	135204.099173554	2337.37015064529	1429166.7	1080.59
1	G20	1	RF	NA	Neutral	1	7.50564334085779	26.9097065462754	3.43095216253515	155851.483069977	2485.37952655834	1503500.7	1131.61
1	G20	2	RF	NA	Neutral	2	8.176	33.76	3.70846604302592	224640.402666667	2727.45646301667	1755559.1	1366.55
1	G20	3	RF	NA	Neutral	3	9.87345679012346	33.8734567901235	3.72717251183831	189211.324074074	2617.87808590653	1706596.6	1203.18
1	G21	1	RF	NA	Neutral	1	8.05412371134021	25.6958762886598	2.21031066918823	137247.417525773	2230.46348472015	1477788.4	1009.11
1	G21	2	RF	NA	Neutral	2	9.87037037037037	31.4333333333333	3.1291370618118	158127.125925926	2741.64621376209	1513388.5	1146.81
1	G21	3	RF	NA	Neutral	3	8.32151300236407	27.7801418439716	3.62277780170478	157861.536643026	2616.6270613917	1578482.7	1166.06
1	G22	1	RF	NA	Neutral	1	8.68280871670702	30.9854721549637	4.62134525961594	191080.460048426	2989.47711545233	1761893.8	1400.19
1	G22	2	RF	NA	Neutral	2	7.95126353790614	28.0523465703971	3.30500643773724	168023.52166065	2634.82415534612	1603294.2	1140.64
1	G22	3	RF	NA	Neutral	3	7.73584905660377	23.8833619210978	3.18849507913696	127100.770154374	2537.91354535035	1494150.5	1158.09
1	H03	1	CHEK1	NA	Positive	1	12.1602787456446	139.205574912892	10.5088622681207	1500981.70731707	5378.07420938231	5842729.6	3847.68
1	H03	2	CHEK1	NA	Positive	2	10.9262295081967	118.69262295082	9.22654448311194	1177237.43852459	5105.51824862784	4556739	3400.7
1	H03	3	CHEK1	NA	Positive	3	12.3665480427046	110.686832740214	10.5691534978189	1104947.13523132	5189.38852622085	4919151.1	3521.96
1	H04	1	CHEK1	NA	Positive	1	2.69398907103825	34.3169398907104	5.53406459945551	399865.147540984	1878.50111930031	1750763	1439.35
1	H04	2	CHEK1	NA	Positive	2	13.6228070175439	148.723684210526	15.8945735716922	1615477.49122807	6412.88021327279	6481136.5	4535.95
1	H04	3	CHEK1	NA	Positive	3	2.73747016706444	25.0835322195704	2.07535324411452	265685.31026253	1415.80444142488	1290074.2	1222.65
1	H05	1	CHEK1	NA	Positive	1	14.2857142857143	140.465437788018	9.95043148050019	1467357.01843318	5743.8186659554	6078347.2	4056.08
1	H05	2	CHEK1	NA	Positive	2	11.9744897959184	150.428571428571	19.7070311190359	1703637.29081633	6001.59322581071	6322767.7	4159.03
1	H05	3	CHEK1	NA	Positive	3	9.34033613445378	96.390756302521	6.85642580147405	1030802.81092437	4395.1905824026	4359818.3	2970.29
1	H06	1	CHEK1	NA	Positive	1	11.6788617886179	136.906504065041	14.1326045314818	1510329.90650407	6356.84222625043	6345263.9	4454.28
1	H06	2	CHEK1	NA	Positive	2	11.5099337748344	113.953642384106	9.92496443680905	1233355.57615894	5440.52415525856	5394656.8	3702.5
1	H06	3	CHEK1	NA	Positive	3	7.86705202312139	99.5260115606936	16.6551881974408	1168465.44508671	5580.85003179027	5225917.7	3763.53
1	H07	1	CHEK1	NA	Positive	1	9.08127208480565	115.551236749117	14.815099272087	1305726.98233216	5400.72101779987	5160879.7	3732.06
1	H07	2	CHEK1	NA	Positive	2	10.1397379912664	140.515283842795	15.9642142942606	1561965.79039301	5627.51745088469	5462530.6	3891.91
1	H07	3	CHEK1	NA	Positive	3	10.5248868778281	117.669683257919	9.78746744563007	1254786.74660633	5210.88622883266	4539503	3761.71
1	H08	1	CHEK1	NA	Positive	1	10.4708520179372	131.286995515695	21.2071388394472	1491772.84304933	5829.05458368821	5805637.8	4217.11
1	H08	2	CHEK1	NA	Positive	2	10.1150793650794	138.444444444444	13.8509229494091	1515741.6031746	5721.20094042998	5340177.6	3878.53
1	H08	3	CHEK1	NA	Positive	3	10.8710801393728	126.829268292683	11.1901155578034	1386781.20209059	4897.29871194854	5152352.8	3394.42
1	H09	1	NOTCH2	NM_024408	sample	1	9.34873949579832	31.9159663865546	3.17768938538196	181346.300420168	2764.14700248813	1826615.7	1248.1
1	H09	2	NOTCH2	NM_024408	sample	2	8.23052959501558	27.392523364486	3.57071716362705	155611.984423676	2690.61511877431	1638596.7	1233.14
1	H09	3	NOTCH2	NM_024408	sample	3	8.02721088435374	29.9637188208617	3.64384263938959	196474.260770975	2681.96593573338	1703757.3	1239.1
1	H10	1	FANCM	NM_020937	sample	1	7.7907949790795	26.5041841004184	4.01151818475883	155910.838912134	2577.44939983274	1656740.3	1159.38
1	H10	2	FANCM	NM_020937	sample	2	7.21390374331551	22.1604278074866	2.66198414032923	114732.823529412	2258.80042574334	1436795	977.76
1	H10	3	FANCM	NM_020937	sample	3	6.09210526315789	19.4184210526316	2.51440547348532	95721.652631579	2186.82530803468	1207162.1	859.89
1	H11	1	RASA1	NM_022650	sample	1	9.21145374449339	41.8788546255507	4.86818128818179	314334.45154185	3138.49652586926	2363896.4	1642.95
1	H11	2	RASA1	NM_022650	sample	2	8.94457831325301	35.6674698795181	4.61924201453912	245832.26746988	2882.69181496	2042672	1491.47
1	H11	3	RASA1	NM_022650	sample	3	7.31263858093126	26.8337028824834	2.11057704767674	174214.472283814	2226.23070659574	1692925.9	1123.69
1	H12	1	KDM5C	NM_004187	sample	1	7.22993492407809	21.1583514099783	2.77517608505652	113420.023861171	2228.24754435447	1533309	1037.5
1	H12	2	KDM5C	NM_004187	sample	2	7.77241379310345	27.0206896551724	3.67556316483863	147084.186206897	2624.5674424966	1543287.2	1156.85
1	H12	3	KDM5C	NM_004187	sample	3	6.55131264916468	18.6921241050119	2.9840013753757	103985.212410501	2339.68722968312	1596811.6	1122.92
1	H13	1	FAS	NA	sample	1	8.10779816513761	25.6077981651376	2.8831321635519	139960.598623853	2257.66785915767	1378530.1	926.63
1	H13	2	FAS	NA	sample	2	8.62571428571429	30.0371428571429	4.55832239402631	184982.074285714	2833.25919919124	1674910.3	1267.78
1	H13	3	FAS	NA	sample	3	10.0769230769231	36.4576923076923	6.09836115481369	238877.230769231	2995.66025590471	1765430.4	1350.43
1	H14	1	PTPRC	NR_052021	sample	1	8.0575	24.355	5.05627582143803	127518.04	2411.15200337183	1387436.1	1026.94
1	H14	2	PTPRC	NR_052021	sample	2	8.12371134020619	27.7814432989691	3.73079849300776	158395.828865979	2553.05045681407	1403807.2	1044.65
1	H14	3	PTPRC	NR_052021	sample	3	7.67105263157895	20.4013157894737	2.14270207928104	85069.1864035088	2060.0690313724	1245579.7	831.61
1	H15	1	PTPRU	NM_133178	sample	1	11.0142857142857	35.4657142857143	2.75988694602388	194157.728571429	2927.81065907197	1940795.5	1342.04
1	H15	2	PTPRU	NM_133178	sample	2	10.4258823529412	38.4776470588235	3.6148144312903	239906.512941176	2826.6395092758	1888167.9	1344.17
1	H15	3	PTPRU	NM_133178	sample	3	11.7125603864734	40.4227053140097	4.35698024776288	238634.507246377	2950.72366322954	2046219.5	1368.18
1	H16	1	FUBP1	NM_003902	sample	1	3.6937984496124	12.3313953488372	3.13592687146923	77179.2965116279	1630.6691504392	873509	656.6
1	H16	2	FUBP1	NM_003902	sample	2	3.11538461538462	12.8313609467456	3.19427248611059	88394.9112426036	1696.9102432185	1009793.4	776.27
1	H16	3	FUBP1	NM_003902	sample	3	3.98324022346369	15.8324022346369	4.23517473661081	107023.572625698	1932.65151496171	1203185.8	903.63
1	H17	1	CHEK1	NA	Positive	1	10.6016483516484	128.247252747253	13.8257253025214	1433097.29945055	5254.54459737987	5338000.9	3646.48
1	H17	2	CHEK1	NA	Positive	2	12.337037037037	147.892592592593	12.9820960410884	1614258.37777778	5646.34424304567	5933280.4	4089.89
1	H17	3	CHEK1	NA	Positive	3	11.6976744186047	145.484496124031	21.9762630618979	1676310.62403101	6203.23983893796	6688054	4416.17
1	H18	1	CHEK1	NA	Positive	1	11.6234817813765	141.206477732794	15.9105362517871	1629386.29554656	6011.54296840646	6340230.2	4192.06
1	H18	2	CHEK1	NA	Positive	2	12.0719424460432	132.661870503597	15.7974374796669	1412867.82733813	5784.75586902436	5374917	3915.21
1	H18	3	CHEK1	NA	Positive	3	7.86554621848739	104.743697478992	20.0299864963863	1228439.53361345	4933.59130918109	4732275.4	3369.15
1	H19	1	CHEK1	NA	Positive	1	7.84520123839009	84.1795665634675	8.96857541179918	903646.547987616	3966.53186569139	3628915.4	2695.17
1	H19	2	CHEK1	NA	Positive	2	11.4663677130045	168.668161434978	17.1017849426911	1863995.28699552	6262.68943827601	6467476	4443.58
1	H19	3	CHEK1	NA	Positive	3	9.07450980392157	122.109803921569	17.7114961974907	1430675.54509804	5478.9120992288	5500117.7	3873.88
1	H20	1	CHEK1	NA	Positive	1	9.90839694656488	118.057251908397	16.8623518850448	1310172.22900763	5351.44051721882	4845853.6	3588.88
1	H20	2	CHEK1	NA	Positive	2	9.92957746478873	128.380281690141	19.3191847279034	1465353.18779343	5781.8018606619	5477204.2	3963.14
1	H20	3	CHEK1	NA	Positive	3	10.7915057915058	119.111969111969	12.9956648004025	1290773.08494208	5289.17678254358	5013204.5	3596.6
1	H21	1	CHEK1	NA	Positive	1	13.198606271777	152.790940766551	12.1396453665358	1595170.39372822	6368.3605183185	5908594.5	4490.97
1	H21	2	CHEK1	NA	Positive	2	7.45357142857143	93.7357142857143	14.9122260306329	1117827.10714286	4755.14458163339	4610866.9	3245.87
1	H21	3	CHEK1	NA	Positive	3	9.14005602240896	84.7086834733894	9.57500548563984	868974.921568627	4050.6646761543	3651815.8	2706.23
1	H22	1	CHEK1	NA	Positive	1	10.0520231213873	149.942196531792	16.271676810836	1724946.6300578	6228.53209378191	6116492.6	4525.45
1	H22	2	CHEK1	NA	Positive	2	10.9213836477987	134.924528301887	13.2603933978932	1489030.11320755	5534.26196249117	5606147.3	3874.37
1	H22	3	CHEK1	NA	Positive	3	9.57088122605364	112.862068965517	12.9958640260021	1263281.60536398	5263.08231509688	5116058	3639.16
1	I03	1	RPA32	NA	Positive	1	14.5011709601874	73.751756440281	6.69163116290935	592704.096018735	4282.02878386699	3743758.2	2505.82
1	I03	2	RPA32	NA	Positive	2	11.7987421383648	62.0471698113208	5.07447532666665	497661.336477987	3498.05563200462	3237227	2214.24
1	I03	3	RPA32	NA	Positive	3	9.44587628865979	36.5567010309278	3.2401729909178	239301.703608247	3016.33810027644	2501406.8	1729.94
1	I04	1	RPA32	NA	Positive	1	11.4	58.434375	5.54057250043126	459622.403125	3551.65655620341	3023185.5	2042.3
1	I04	2	RPA32	NA	Positive	2	12.6124721603563	61.4253897550111	5.21915688469529	463201.74610245	3755.89390301719	3083698.5	2134.81
1	I04	3	RPA32	NA	Positive	3	9.8698224852071	46.6479289940828	4.30715354943843	359465.360946746	3583.326997223	2820318.3	2038.44
1	I05	1	RPA32	NA	Positive	1	13.8553299492386	66.6116751269035	5.19037134903376	497348.720812183	3762.97638803742	3247220.6	2150.3
1	I05	2	RPA32	NA	Positive	2	12.2638522427441	62.3482849604222	6.23699016980413	501030.696569921	3770.7368178653	3091077.3	2176.28
1	I05	3	RPA32	NA	Positive	3	8.40483383685801	42.1842900302115	3.98172818604313	327797.03021148	3020.69624229697	2277571.8	1789.44
1	I06	1	RPA32	NA	Positive	1	12.225181598063	70.1259079903148	6.00969542510092	558486.767554479	3934.81679638569	3168655	2259.98
1	I06	2	RPA32	NA	Positive	2	12.5474254742547	66.609756097561	5.21510194662239	519605.677506775	3749.18966496498	3230183.4	2157.89
1	I06	3	RPA32	NA	Positive	3	9.78643216080402	52.8618090452261	6.86597240036106	431544.218592965	3539.98248309483	2868841.5	2024.76
1	I07	1	RPA32	NA	Positive	1	12.730303030303	75.9484848484849	6.15342661432581	642675.921212121	3814.41441998844	3391779.1	2307.74
1	I07	2	RPA32	NA	Positive	2	13.0934065934066	74.9615384615385	8.31303911216764	634601.634615385	4174.3686826074	3652368.5	2537.36
1	I07	3	RPA32	NA	Positive	3	10.8941504178273	63.3231197771588	5.79632014208533	548881.442896936	3713.50266965792	3215380.6	2212.13
1	I08	1	RPA32	NA	Positive	1	14.0106382978723	84.4609929078014	5.40645966399473	739165.780141844	4415.37126389123	4177879.9	2751.03
1	I08	2	RPA32	NA	Positive	2	9.97135416666667	37.9192708333333	2.96806944257978	228662.947916667	3162.78570337849	2518630	1668.89
1	I08	3	RPA32	NA	Positive	3	11.9683544303797	61.6582278481013	4.61655872652435	499984.42721519	3475.80656470826	3143507.1	2013.09
1	I09	1	ARHGAP35	NM_004491	sample	1	9.52878464818763	30.0362473347548	2.9366048597006	155955.138592751	2678.37381145042	1693620.9	1193.99
1	I09	2	ARHGAP35	NM_004491	sample	2	10.4416961130742	38.7879858657244	3.6516803284761	234459.332155477	3229.19862097346	1942650.1	1464.16
1	I09	3	ARHGAP35	NM_004491	sample	3	8.90889370932755	26.8373101952278	3.11731172743545	147232.731019523	2594.89747092698	1739749	1160.03
1	I10	1	AHNAK	NM_024060	sample	1	5.12280701754386	15.7894736842105	2.33516104189455	73537.037593985	2100.3055979951	1185027.8	872.87
1	I10	2	AHNAK	NM_024060	sample	2	5.57283950617284	16.7259259259259	3.51205106052346	86051.6740740741	2079.53827109717	1121568.5	840.85
1	I10	3	AHNAK	NM_024060	sample	3	4.37309644670051	12.0685279187817	2.20759248703641	55844.076142132	1800.81662011953	1065883.8	728.96
1	I11	1	SH2B3	NM_005475	sample	1	8.84186046511628	27.406976744186	3.3647102319525	146817.320930233	2475.91314439179	1626711.8	1095.57
1	I11	2	SH2B3	NM_005475	sample	2	7.02046035805627	25.9462915601023	3.90026872484686	161092.181585678	2545.96023459882	1576225.5	1097.23
1	I11	3	SH2B3	NM_005475	sample	3	6.4919168591224	18.6766743648961	2.07794866654907	85655.3949191686	2085.62824147565	1344824.9	908.44
1	I12	1	MSH2	NM_000251	sample	1	9.26912928759895	44.6675461741425	4.17857813321735	352058.62005277	3074.68104939006	2306435.3	1591.5
1	I12	2	MSH2	NM_000251	sample	2	8.81661891117479	46.1833810888252	4.96790745600001	371498.885386819	3069.09199127812	2337967.6	1579.9
1	I12	3	MSH2	NM_000251	sample	3	7.2226148409894	31.7420494699647	4.54410708699422	231005.480565371	2707.64392781939	1805749	1360.69
1	I13	1	NOTCH1	NM_017617	sample	1	8.73304157549234	27.2582056892779	2.18922251982061	147306.358862144	2539.52435259886	1745816.6	1213.74
1	I13	2	NOTCH1	NM_017617	sample	2	10.4201680672269	33.0924369747899	3.88586930420277	192689.481792717	2975.88475613244	2015501.8	1387.57
1	I13	3	NOTCH1	NM_017617	sample	3	6.47511312217195	21.1787330316742	3.24397536681308	124467.84841629	2330.75248752782	1488810.9	1101.09
1	I14	1	RAD51	NM_133487	sample	1	3.90374331550802	15.3930481283422	2.51971327606089	70288.1176470588	1619.26760766589	708403.9	548.32
1	I14	2	RAD51	NM_133487	sample	2	6.86111111111111	29.0912698412698	4.46428632676601	193279.198412698	2784.65974725635	1449139.8	1108.82
1	I14	3	RAD51	NM_133487	sample	3	5.57095709570957	20.3828382838284	3.41200433728253	99457.7524752475	2178.35003065369	1004300.4	714.55
1	I15	1	ZFHX4	NM_024721	sample	1	8.02640264026403	25.1320132013201	3.60627351227682	147087.376237624	2901.37049861059	1536987.1	1198.61
1	I15	2	ZFHX4	NM_024721	sample	2	7.62426035502959	25.7455621301775	3.92898464427941	153575.73964497	2879.8815186584	1633537.7	1184.99
1	I15	3	ZFHX4	NM_024721	sample	3	6.95704057279236	23.2100238663485	3.48120705723964	141225.739856802	2332.77325883436	1393839.7	1091.76
1	I16	1	KMT2C	NM_170606	sample	1	8.75736961451247	27.5963718820862	4.62657905988783	158634.850340136	2757.79460021227	1595168.9	1149.32
1	I16	2	KMT2C	NM_170606	sample	2	7.72239747634069	27.3249211356467	4.8183006520109	185204.205047319	2730.97840497669	1719984.8	1234.72
1	I16	3	KMT2C	NM_170606	sample	3	7.30933333333333	22.184	3.79799946662225	123334.136	2465.05609340232	1488724.6	1100.25
1	I17	1	RPA32	NA	Positive	1	11	53.874651810585	4.17381058516843	437619.902506964	3529.70945818338	2983406.9	1975.37
1	I17	2	RPA32	NA	Positive	2	12.7353846153846	63.5169230769231	6.21683521087625	510902.064615385	3953.48775520427	3441688.7	2343.77
1	I17	3	RPA32	NA	Positive	3	14.8959731543624	79.6812080536913	7.55358715423947	666215.402684564	4278.69898692651	4122186.8	2480.24
1	I18	1	RPA32	NA	Positive	1	15.0363636363636	84.1948051948052	6.53478167965896	700305.690909091	4389.93022795247	4057235.5	2690.35
1	I18	2	RPA32	NA	Positive	2	12.8267973856209	56.983660130719	4.21681626613137	418925.290849673	3528.68924990368	2888418.9	1973.66
1	I18	3	RPA32	NA	Positive	3	14.3719512195122	69.7774390243902	3.85744243837475	549496.942073171	3893.25987001542	3832856.5	2327.21
1	I19	1	RPA32	NA	Positive	1	13.7290836653386	67.8844621513944	5.65078310788259	514680.027888446	3894.18349651932	2978383	2137.15
1	I19	2	RPA32	NA	Positive	2	13.7722772277228	59.6699669966997	4.82815832021213	415697.534653465	3656.5448245482	2700974.8	1877.74
1	I19	3	RPA32	NA	Positive	3	11.9839142091153	61.3485254691689	4.75563025957092	506387.209115282	3533.93752046482	3216159.7	2063.05
1	I20	1	RPA32	NA	Positive	1	15.7636363636364	86.369696969697	8.4559053704392	710689.184848485	4375.53586751357	3909589.4	2540.95
1	I20	2	RPA32	NA	Positive	2	14.7974276527331	83.5852090032154	7.67705972965382	719848.694533762	4287.7494332309	3728904.4	2510.86
1	I20	3	RPA32	NA	Positive	3	15.2418300653595	77.5849673202614	7.40227860809758	651176.532679739	4636.64603506147	4058595.5	2782.73
1	I21	1	RPA32	NA	Positive	1	12.4016853932584	66.4634831460674	5.46835009859752	528146.665730337	3961.57690346665	3174941.5	2239.05
1	I21	2	RPA32	NA	Positive	2	15.1154639175258	73.1381443298969	7.01212839485059	562917.280412371	4102.68163019363	3412400.3	2278.67
1	I21	3	RPA32	NA	Positive	3	11.3324873096447	53.3147208121827	5.23485572176332	417244.758883249	3554.40344255866	2795798	1965.75
1	I22	1	RPA32	NA	Positive	1	13.4735202492212	85.3707165109034	7.782920106576	745712.903426791	4368.34602609363	3859696.7	2693.83
1	I22	2	RPA32	NA	Positive	2	13.7302452316076	71.8147138964578	6.37009807265138	614842.108991826	4103.28087108544	3646125.6	2332.48
1	I22	3	RPA32	NA	Positive	3	13.0157790927022	66.8757396449704	5.96400335347088	538549.009861933	3897.4931105856	3294399.2	2257.45
1	J03	1	ATR	NA	Positive	1	14.7054054054054	93.8243243243243	5.91697517012407	790233.432432432	4645.63539719701	4417731.8	3013.03
1	J03	2	ATR	NA	Positive	2	12.6032258064516	90.1258064516129	6.12732350453409	786414.4	4334.78352945128	3806846.8	2641.06
1	J03	3	ATR	NA	Positive	3	12.9478458049887	89.3015873015873	7.82470881043254	815252.839002268	4798.43909800197	4391367.3	3189.78
1	J04	1	ATR	NA	Positive	1	14.8765743073048	97.9798488664987	7.31446007191754	856206.319899244	4757.83777568074	4621825	3199.11
1	J04	2	ATR	NA	Positive	2	12.6454293628809	88.6648199445983	6.78156261357153	779510.537396122	4487.71288420996	4200385.3	2873.81
1	J04	3	ATR	NA	Positive	3	13.1748071979434	87.8740359897172	6.67010817816674	786236.758354756	4365.56955947016	4341640.8	2935.12
1	J05	1	ATR	NA	Positive	1	8.00426742532006	54.022759601707	3.7736800041172	458608.361308677	2591.79408046545	2401424.8	1693.6
1	J05	2	ATR	NA	Positive	2	13.219806763285	108.714975845411	8.39815712353034	1037187.22705314	4902.41379625005	4571994.5	3288.66
1	J05	3	ATR	NA	Positive	3	12.9262295081967	76.0054644808743	5.40275493804577	639999.117486339	4134.38170311781	3935368.5	2609.71
1	J06	1	ATR	NA	Positive	1	12.8	105.585074626866	6.67551267693645	967539.749253731	4557.64270110784	4380705.3	3043.25
1	J06	2	ATR	NA	Positive	2	13.368909512761	88.3549883990719	6.51729366864674	749825.921113689	4649.61732911322	4398400.2	3012.89
1	J06	3	ATR	NA	Positive	3	9.58543417366947	72.2044817927171	6.82386640336798	689960.355742297	3851.06274932769	3668438	2514.89
1	J07	1	ATR	NA	Positive	1	12.9674796747967	80.6930894308943	6.65239676229465	673218.847560976	4227.59886522019	3984238.6	2733.11
1	J07	2	ATR	NA	Positive	2	13.7842105263158	92.071052631579	7.37506836453505	787102.431578947	4886.0291350587	4289179.1	3121.3
1	J07	3	ATR	NA	Positive	3	12.1766233766234	77.0545454545454	5.69070764254978	651055.449350649	4126.18373185201	3777996.1	2676.74
1	J08	1	ATR	NA	Positive	1	16.1717948717949	112.105128205128	6.49276250884418	998207.482051282	5214.85971759215	5170177.2	3452.36
1	J08	2	ATR	NA	Positive	2	12.7189873417722	107.048101265823	7.88531852349369	984625.597468354	4885.23741356907	4453483.3	3153.97
1	J08	3	ATR	NA	Positive	3	13.1356466876972	86.6466876971609	6.88833011713053	761246.485804416	4255.6764888189	4097080.7	2773.76
1	J09	1	STIM1	NM_003156	sample	1	8.5256064690027	24.8760107816712	2.71429755718675	124002.261455526	2586.95129583648	1533466.4	1126.55
1	J09	2	STIM1	NM_003156	sample	2	7.05654761904762	19.8065476190476	2.3841511708255	85108.7619047619	2159.38545996964	1323628.5	927.05
1	J09	3	STIM1	NM_003156	sample	3	7.49358974358974	24.2435897435897	3.37536638559821	123756.852564103	2143.80426939701	1335202.2	942.43
1	J10	1	DICER1	NM_030621	sample	1	7.78877005347594	28.6016042780749	4.35986684647946	182599.78342246	2910.1861702755	1792766.2	1394.51
1	J10	2	DICER1	NM_030621	sample	2	6.09782608695652	19.5353260869565	2.35405280161219	98181.8206521739	2183.18825917186	1299905.8	956.03
1	J10	3	DICER1	NM_030621	sample	3	7.45606694560669	24.2845188284519	2.76002150929211	131658.518828452	2399.45115681292	1627419.1	1103.86
1	J11	1	PASK	NM_015148	sample	1	7.3825	23.3375	2.5458210559885	124197.69	2345.50997743535	1434403.2	969.77
1	J11	2	PASK	NM_015148	sample	2	6.62046204620462	20.8712871287129	2.99861505138113	110211.940594059	2236.0692489389	1318744.9	912.86
1	J11	3	PASK	NM_015148	sample	3	7.10471204188482	26.4973821989529	5.44262891562843	180986.306282723	2380.85034753164	1580986.7	1106.05
1	J12	1	EZH2	NM_152998	sample	1	8.8527397260274	29.9143835616438	4.39099063554408	166820.095890411	2774.04721084212	1565911.7	1192.01
1	J12	2	EZH2	NM_152998	sample	2	9.84	35.6428571428571	3.61321985624548	227744.16	2994.66315862312	2021602.6	1337.31
1	J12	3	EZH2	NM_152998	sample	3	8.58196721311475	28.6926229508197	3.79022074603071	165103.924180328	2707.9608286855	1650131.9	1161.41
1	J13	1	ATF7IP	NM_018179	sample	1	6.93584905660377	22.8094339622642	2.2887456135078	124527.458490566	2049.00822526845	1238582.2	837.32
1	J13	2	ATF7IP	NM_018179	sample	2	7.60571428571429	24.5857142857143	4.32002574173541	136032.411428571	2435.11553776118	1371598	1084.47
1	J13	3	ATF7IP	NM_018179	sample	3	7.80779220779221	23.8285714285714	3.49008020259984	132748.581818182	2450.38316288374	1590094.7	1120.95
1	J14	1	RB1	NM_000321	sample	1	8.14718614718615	23.7186147186147	2.28921770810975	105439.551948052	2267.66943734599	1424179.7	1007.77
1	J14	2	RB1	NM_000321	sample	2	7.47941888619855	28.2929782082324	3.54575296347798	179513.607748184	2524.48084455668	1599654.6	1219.22
1	J14	3	RB1	NM_000321	sample	3	7.4978813559322	24.4364406779661	2.44666539187666	129445.019067797	2389.42322971776	1602911.7	1111.53
1	J15	1	RPA2	NM_002946	sample	1	14.4132231404959	75.7906336088154	6.27967803992693	641201.798898072	4308.07317692015	4261709.5	2690.03
1	J15	2	RPA2	NM_002946	sample	2	12.9201680672269	74.2857142857143	5.33396442959041	620957.004201681	4038.05903190477	3430516.3	2364.08
1	J15	3	RPA2	NM_002946	sample	3	14.3558823529412	74.7441176470588	7.29459205256288	629301.894117647	4232.21284904928	3744181.4	2409.53
1	J16	1	RPS2	NM_002952	sample	1	5.66455696202532	19.5506329113924	3.74689514641997	102979.430379747	1946.36372315184	944895.6	724.6
1	J16	2	RPS2	NM_002952	sample	2	6.11206896551724	23.6206896551724	4.5267138898565	158762.439655172	2437.28180426442	1172769.2	949.06
1	J16	3	RPS2	NM_002952	sample	3	4.98373983739837	22.9878048780488	5.8052677582166	183461.62601626	2649.2241545831	1298779.8	1142.71
1	J17	1	ATR	NA	Positive	1	13.3628571428571	95.66	9.13579474220338	832453.351428571	4705.7504236825	4067734	3012.71
1	J17	2	ATR	NA	Positive	2	14.4188311688312	84.8344155844156	4.92367495384634	682005.159090909	4516.18927243107	4175388.4	2968.46
1	J17	3	ATR	NA	Positive	3	14.1277258566978	95.0218068535826	6.8337345302361	814364.398753894	4240.29296926283	3948992.9	2735.89
1	J18	1	ATR	NA	Positive	1	13.3594202898551	97.831884057971	7.29873939784625	882661.779710145	4966.9310007135	4324125	3221.79
1	J18	2	ATR	NA	Positive	2	10.9213483146067	68.7303370786517	6.31290459850929	611441.050561798	4410.21763888996	3676839.9	2831.03
1	J18	3	ATR	NA	Positive	3	11.8217054263566	94.953488372093	10.4402557768775	907876.899224806	4799.87185376032	4326695.6	3113.06
1	J19	1	ATR	NA	Positive	1	14.2303370786517	88.4859550561798	8.16211837718059	743546.387640449	4754.6230040006	4214305.2	2965.32
1	J19	2	ATR	NA	Positive	2	13.7727272727273	100.363636363636	8.28053632402272	906292.891608392	4536.38050654936	4111285.5	2979.66
1	J19	3	ATR	NA	Positive	3	11.4657534246575	82.1506849315068	5.12359243967643	748161.886986301	3809.48858362593	3839879.8	2576.32
1	J20	1	ATR	NA	Positive	1	15.030701754386	102.90350877193	7.24775158645955	882253.298245614	4682.42892815582	4488787	3191.39
1	J20	2	ATR	NA	Positive	2	13.1488549618321	101.007633587786	8.28266781443536	945004.129770992	4985.30708113657	4500536.5	3283.57
1	J20	3	ATR	NA	Positive	3	13.5812274368231	95.9386281588448	8.41586077417163	859705.841155235	4501.65686343687	4247428.8	2916.65
1	J21	1	ATR	NA	Positive	1	13.0929487179487	92.0384615384615	7.20642465815868	792616.022435897	4433.68060889267	4149099.2	2973.97
1	J21	2	ATR	NA	Positive	2	18.0412698412698	109.638095238095	6.71196118679575	909228.723809524	5149.91375543075	4738900.5	3328.46
1	J21	3	ATR	NA	Positive	3	12.2512315270936	85.2487684729064	6.42791503068223	761224.036945813	4195.35429333701	3702584.3	2717.39
1	J22	1	ATR	NA	Positive	1	14.2	107.526315789474	9.56741533698662	997289.026315789	5344.15953715838	4798965.7	3561.51
1	J22	2	ATR	NA	Positive	2	12.0615835777126	99.0117302052786	11.5765632075769	940132.284457478	4709.52468785534	4062367.4	3039.24
1	J22	3	ATR	NA	Positive	3	15.2420212765957	111.31914893617	7.79179444110561	1010084.84308511	5409.46010721431	4797911.4	3524.42
1	K03	1	OTNT	NA	Neutral	1	7.1007556675063	24.3047858942066	3.30914575239316	138886.755667506	2266.45248356439	1404007.4	1074.61
1	K03	2	OTNT	NA	Neutral	2	10.2694805194805	34.6136363636364	2.42135690775613	205326.198051948	2915.57298602887	2111654.2	1430.81
1	K03	3	OTNT	NA	Neutral	3	9.09181141439206	31.106699751861	2.97202999559655	178665.836228288	2619.94522786878	1839100.9	1283.12
1	K04	1	OTNT	NA	Neutral	1	8.40772532188841	27.1330472103004	2.4685559254694	142862.701716738	2618.25098473512	1754581.7	1186.87
1	K04	2	OTNT	NA	Neutral	2	9.52646239554318	33.1782729805014	3.50723079871056	192462.072423398	2972.27081652732	1826077.4	1438.02
1	K04	3	OTNT	NA	Neutral	3	8.51639344262295	33.4262295081967	4.15444997991819	212809.833333333	2897.67981385437	1769204	1360.39
1	K05	1	OTNT	NA	Neutral	1	9.27930174563591	30.431421446384	4.00544231035051	172765.783042394	2768.40929202312	1782362.3	1277.97
1	K05	2	OTNT	NA	Neutral	2	8.26700251889169	31.4055415617128	3.09707009131281	201462.589420655	2610.51798036047	1833104	1300.32
1	K05	3	OTNT	NA	Neutral	3	9.06451612903226	36.3817204301075	3.50924300263174	258729.833333333	2708.93435519703	1961146.2	1231.52
1	K06	1	OTNT	NA	Neutral	1	8.93793103448276	30.8551724137931	2.94743227713094	174577.526436782	2665.17992097221	1692105.8	1200.06
1	K06	2	OTNT	NA	Neutral	2	8.93684210526316	32.9105263157895	3.16555457606419	196708.965789474	2717.32728111802	1845497.9	1320.6
1	K06	3	OTNT	NA	Neutral	3	8.63888888888889	33.5861111111111	3.60236291568689	218217.644444444	2669.34915457627	1885934.6	1310.73
1	K07	1	OTNT	NA	Neutral	1	7.25568181818182	26.7159090909091	4.69303698937134	182189.715909091	2606.45398267774	1647167.4	1220
1	K07	2	OTNT	NA	Neutral	2	10.2849002849003	37.6096866096866	3.99688627237439	232759.321937322	2947.22021004711	1982152.3	1458.46
1	K07	3	OTNT	NA	Neutral	3	6.97058823529412	22.8176470588235	2.73911929571532	133074.935294118	2455.47174240045	1569919.2	1092.68
1	K08	1	OTNT	NA	Neutral	1	8.40603248259861	33.092807424594	5.63407005334896	224774.044083527	3095.3178889674	1928748.5	1451.66
1	K08	2	OTNT	NA	Neutral	2	7.58653846153846	25.0408653846154	3.04113993453303	152343.245192308	2530.15153662193	1739016.1	1221.35
1	K08	3	OTNT	NA	Neutral	3	9.36061381074169	30.9335038363171	3.27701649315104	184702.10741688	2680.12224548944	1838763.3	1238.92
1	K09	1	RAD21	NM_006265	sample	1	6.59778597785978	22.9557195571956	3.49502479488942	115148.033210332	2509.19290804812	1240195.2	993.44
1	K09	2	RAD21	NM_006265	sample	2	5.3984375	25.25	3.94407177854545	184166.515625	2270.13262439727	1293979.3	1010.67
1	K09	3	RAD21	NM_006265	sample	3	6.1699604743083	22.798418972332	3.64803406928247	127308.948616601	2146.10053884401	1064332.9	814.22
1	K10	1	CUX1	NM_181500	sample	1	10.3913043478261	33.1875	2.77842553407711	177450.225543478	2642.9907271921	1867571.2	1293.63
1	K10	2	CUX1	NM_181500	sample	2	9.26687116564417	31.5705521472393	4.00972032403043	178782.325153374	2837.01085881611	1753969.8	1349.79
1	K10	3	CUX1	NM_181500	sample	3	9.51201923076923	31.3653846153846	3.10612321750017	183961.877403846	2859.39015684068	1890388.8	1330.44
1	K11	1	POLE	NM_006231	sample	1	8.88817891373802	28.9552715654952	3.75153004277842	169798.530351438	2647.62629607314	1843090.5	1137.58
1	K11	2	POLE	NM_006231	sample	2	9.87139107611549	35.496062992126	4.39051823616738	229007.118110236	2895.02108227343	1952928.9	1302.12
1	K11	3	POLE	NM_006231	sample	3	9.40773809523809	27.235119047619	3.51635958794411	142715.860119048	2497.15107339624	1695710.3	1085.68
1	K12	1	NCOA6	NM_014071	sample	1	11.1835106382979	45.4095744680851	4.21837437510144	293240.510638298	3209.32942896247	2042529.3	1528.84
1	K12	2	NCOA6	NM_014071	sample	2	10.2657894736842	39.1105263157895	4.84525435964581	268146.839473684	3522.15683155788	2269114	1718.6
1	K12	3	NCOA6	NM_014071	sample	3	9.15647921760391	34.59902200489	4.96448594065788	258535.525672372	3380.04284934462	2273729.7	1552.65
1	K13	1	APC	NM_000038	sample	1	6.93382352941176	19.0906862745098	2.22054062571561	82630.0833333333	2148.72931257745	1283462.9	817.01
1	K13	2	APC	NM_000038	sample	2	2.36379613356766	7.73637961335677	2.30689428414694	45374.1405975395	1146.44213631614	611309.6	447.97
1	K13	3	APC	NM_000038	sample	3	7.27295918367347	22.3010204081633	3.55561049012007	121784.910714286	2402.01409076253	1355156.1	960.48
1	K14	1	CREBBP	NM_004380	sample	1	6.70606060606061	19.5636363636364	2.60488754206221	90300.0727272727	2340.13955771768	1312659	970.84
1	K14	2	CREBBP	NM_004380	sample	2	7.63128491620112	22.3687150837989	2.91615276563431	101887.51396648	2271.79139864111	1397867.5	960.42
1	K14	3	CREBBP	NM_004380	sample	3	9.04710144927536	29.1304347826087	2.29271979187561	158273.608695652	2459.43392333453	1742818.5	1139.99
1	K15	1	MGA	NM_001080541	sample	1	8.4953560371517	24.9287925696594	2.77249590370508	123863.780185759	2526.38568860053	1499795.3	1073.29
1	K15	2	MGA	NM_001080541	sample	2	7.8030303030303	23.7212121212121	2.80901937666415	129213.363636364	2402.30848669811	1492465.9	1063.52
1	K15	3	MGA	NM_001080541	sample	3	7.71542553191489	22.7340425531915	3.57835100576829	122084.103723404	2474.52455202042	1455114	1045.57
1	K16	1	CHEK1	NM_001274	sample	1	12.0636042402827	156.310954063604	22.0321811318428	1713306.91166078	6666.13777898768	6127369.8	4533.41
1	K16	2	CHEK1	NM_001274	sample	2	9.46689895470383	131.024390243902	18.0095316287783	1484782.5087108	5896.04740010969	5168030	3938.28
1	K16	3	CHEK1	NM_001274	sample	3	10.0555555555556	111.5	13.3868194371035	1210477.05925926	4979.43074690165	4764418.8	3273.81
1	K17	1	OTNT	NA	Neutral	1	9.31948881789137	33.1597444089457	4.56713091629951	221935.437699681	2832.17600976271	1949065.4	1416.32
1	K17	2	OTNT	NA	Neutral	2	7.77272727272727	27.4318181818182	3.05741518732087	155264.306818182	2371.81421984481	1576241.6	1099.19
1	K17	3	OTNT	NA	Neutral	3	8.81050228310502	30.1803652968037	3.24743050066718	197177.691780822	2736.95450794455	2001908.4	1495.44
1	K18	1	OTNT	NA	Neutral	1	9.8390243902439	31.8073170731707	3.40442827756501	173283.748780488	2561.01293714895	1653425	1225.39
1	K18	2	OTNT	NA	Neutral	2	8.78501628664495	30.7133550488599	4.7223556854318	175901.456026059	2802.44775680037	1740661.9	1362.31
1	K18	3	OTNT	NA	Neutral	3	9.07062146892655	33.7542372881356	2.7343449395032	221475.796610169	2691.19378036074	1803692.6	1279.95
1	K19	1	OTNT	NA	Neutral	1	8.92619047619048	28.8380952380952	4.21188809305275	162363.464285714	2661.06448255991	1539230.1	1175.53
1	K19	2	OTNT	NA	Neutral	2	10.8333333333333	38.9625850340136	3.52311343391781	219775.738095238	2906.62535092435	1855665.6	1402.31
1	K19	3	OTNT	NA	Neutral	3	9.58056265984655	61.3171355498721	5.82617201787433	546975.759590793	3305.06108756369	2951746.6	2001.64
1	K20	1	OTNT	NA	Neutral	1	8.23979591836735	31.0765306122449	4.80525131097989	208253.553571429	2736.58859730951	1776057.1	1299.74
1	K20	2	OTNT	NA	Neutral	2	6.75709779179811	28.384858044164	4.03007522851112	218124.19873817	2485.25839347155	1740904.2	1304.56
1	K20	3	OTNT	NA	Neutral	3	8.51070336391437	29.1070336391437	4.41099758493424	180042.149847095	2767.92736656305	1638433.6	1278.53
1	K21	1	OTNT	NA	Neutral	1	9.22101449275362	32.0869565217391	3.05767041841503	176595.010869565	2749.51724998618	1651585.7	1204.27
1	K21	2	OTNT	NA	Neutral	2	7.35561497326203	25.9465240641711	3.30160094397796	160456.042780749	2511.63545260859	1481419.9	1081.84
1	K21	3	OTNT	NA	Neutral	3	8.01432664756447	29.1833810888252	4.26264904222665	192388.449856734	2585.3429083696	1647222.5	1205.53
1	K22	1	OTNT	NA	Neutral	1	8.24180327868852	29.8114754098361	3.74611708623902	191802.893442623	2954.55393784091	1745527.8	1347.47
1	K22	2	OTNT	NA	Neutral	2	6.82515991471215	23.9594882729211	4.49777751329741	154466.961620469	2514.24227102721	1551744.8	1194.71
1	K22	3	OTNT	NA	Neutral	3	5.53589315525876	16.7061769616027	2.17609920493475	85597.4106844741	1608.1716737004	1044493	760.84
1	L03	1	RF	NA	Neutral	1	8.36585365853658	30.8184281842818	3.5658762431674	182319.582655827	2752.85985003332	1859056.1	1346.92
1	L03	2	RF	NA	Neutral	2	8.65822784810127	29.2379746835443	2.417303046246	157612.22278481	2534.90320073282	1739342.9	1189.9
1	L03	3	RF	NA	Neutral	3	6.82633053221288	21.8571428571429	2.04164157519402	114271.490196078	2219.58225319713	1583739.9	1115.5
1	L04	1	RF	NA	Neutral	1	8.95631067961165	29.9733009708738	4.51185476271837	176892.235436893	2689.58859803786	1771497.4	1285.38
1	L04	2	RF	NA	Neutral	2	9.1672131147541	36.4983606557377	2.76919972499896	238961.668852459	2682.14224457486	1966118.7	1299.76
1	L04	3	RF	NA	Neutral	3	8.73694390715667	30.0967117988395	3.6421683260201	169988.487427466	2546.36875014981	1745271.9	1173.72
1	L05	1	RF	NA	Neutral	1	8.16814159292035	26.2013274336283	3.38990800429757	149065.446902655	2539.76872576813	1683864.5	1169.25
1	L05	2	RF	NA	Neutral	2	7.96282527881041	25.3048327137546	3.00535655017562	129891.903345725	2529.09393186772	1652558.6	1151.49
1	L05	3	RF	NA	Neutral	3	6.39824945295405	22.2691466083151	3.93125491210174	136308.09190372	2419.28170801904	1317296.3	1085.54
1	L06	1	RF	NA	Neutral	1	7.91228070175439	26.546365914787	3.71871610554556	146819.71679198	2665.15599748773	1624339	1175
1	L06	2	RF	NA	Neutral	2	8.22702702702703	25.5756756756757	3.37624427783282	128284.078378378	2523.41023814795	1500661.9	1125.41
1	L06	3	RF	NA	Neutral	3	6.88040712468193	25.1043256997455	3.4187549286139	151186.796437659	2510.01934221199	1441549.1	1041.91
1	L07	1	RF	NA	Neutral	1	8.4452736318408	31.3084577114428	5.38682928637298	198418.497512438	3034.16205920247	1915158.6	1428.03
1	L07	2	RF	NA	Neutral	2	7.3027027027027	26.4432432432432	4.49599995741734	170973.283783784	2513.73415360892	1539009.1	1140.84
1	L07	3	RF	NA	Neutral	3	6.85333333333333	21.2866666666667	2.69531321184342	113622.871111111	2338.92461350109	1404671.2	983.89
1	L08	1	RF	NA	Neutral	1	9.82474226804124	32.7237113402062	3.49915030263386	185435.125773196	2929.79474754143	1916321.3	1341.2
1	L08	2	RF	NA	Neutral	2	9.19755600814664	29.6639511201629	2.91630760781554	165419.745417515	2756.61885629077	1796706.3	1204.64
1	L08	3	RF	NA	Neutral	3	6.88442211055276	21.0477386934673	2.68304176685617	116369.035175879	2322.26396142814	1552785.4	1073.14
1	L09	1	PIGN	NM_012327	sample	1	6.34108527131783	22.6614987080103	2.8531288069712	135897.573643411	2348.99707648645	1400632.8	1037.65
1	L09	2	PIGN	NM_012327	sample	2	7.40277777777778	25.4930555555556	2.98093987363481	143658.229166667	2453.46887070991	1559087	1139.09
1	L09	3	PIGN	NM_012327	sample	3	7.59210526315789	23.8342105263158	3.26129271152707	125617.873684211	2453.71845283605	1429538	1074.47
1	L10	1	ERCC5	NM_000123	sample	1	9.72911392405063	32.5189873417722	2.5317555050019	173558.8	2510.85620379085	1620907.1	1086.61
1	L10	2	ERCC5	NM_000123	sample	2	9.13924050632911	30.5949367088608	2.5622141676098	151064.632911392	2486.98615978911	1522702.1	1105.76
1	L10	3	ERCC5	NM_000123	sample	3	8.95710455764075	26.4101876675603	2.3534521368399	132631.013404826	2399.99066764125	1599829.2	1093.38
1	L11	1	PHF6	NM_032335	sample	1	10.7254901960784	36.0411764705882	2.68779890761189	199975.519607843	2757.48415594881	1926765.7	1252.83
1	L11	2	PHF6	NM_032335	sample	2	9.07788944723618	32.5251256281407	4.3416754513599	198768.507537688	2781.66679974643	1760620.5	1275.52
1	L11	3	PHF6	NM_032335	sample	3	8.86486486486486	30.8540540540541	3.08702885534023	179347.251351351	2545.23892800799	1763252.6	1174.85
1	L12	1	BLM	NM_000057	sample	1	10.2853598014888	41.6079404466501	3.27609519982894	286850.325062035	3108.17660096301	2398576.6	1559.63
1	L12	2	BLM	NM_000057	sample	2	10.3732809430255	38.5442043222004	3.08332568918626	237184.94302554	2900.49997279603	2171353.6	1414.81
1	L12	3	BLM	NM_000057	sample	3	8.32853025936599	34.6743515850144	3.51146935124535	239089.801152738	2748.54465930357	2028102.2	1331.42
1	L13	1	ARID1A	NM_006015	sample	1	8.31547619047619	27.4285714285714	4.59274497560391	165991.297619048	2712.56948350636	1649467.3	1178.68
1	L13	2	ARID1A	NM_006015	sample	2	7.68312757201646	22.1008230452675	2.92335599200644	103661.413580247	2437.1660003666	1442354.8	981.89
1	L13	3	ARID1A	NM_006015	sample	3	6.76893939393939	24.6003787878788	5.27501752840658	170635.272727273	2657.55968743746	1539579.3	1155.78
1	L14	1	EZH1	NM_001991	sample	1	7.19647355163728	23.5239294710327	4.81825457106081	144050.171284635	2472.01981829916	1421060.6	1096.59
1	L14	2	EZH1	NM_001991	sample	2	8.76335877862596	23.4351145038168	2.77061823224837	108890.554707379	2349.17555266504	1611729.6	1006.83
1	L14	3	EZH1	NM_001991	sample	3	7.2	29.0215384615385	4.12588345267699	194402.04	2520.28018911147	1471889.3	1076.86
1	L15	1	ARID2	NM_152641	sample	1	5.69211822660098	16.4975369458128	2.46728747491961	82297.5640394089	2017.09302170783	1124258.6	793.59
1	L15	2	ARID2	NM_152641	sample	2	5.64784053156146	18.0996677740864	3.27863778747661	110421.239202658	2150.54781651045	1182584.8	857.81
1	L15	3	ARID2	NM_152641	sample	3	5.46210268948655	17.5476772616137	3.59927318097645	101567.369193154	2151.48086223934	1140073	822.96
1	L16	1	FLT4	NM_002020	sample	1	9.25065274151436	33.556135770235	4.59003339764647	222710.775456919	3115.39811994836	1820023.6	1470.6
1	L16	2	FLT4	NM_002020	sample	2	8.89195979899498	29.4020100502513	3.35844690948794	169921.685929648	2622.8230382976	1738106.9	1238.77
1	L16	3	FLT4	NM_002020	sample	3	9.11611374407583	29.5331753554502	3.91740789425059	175027.201421801	2880.5625084796	1805211.1	1240.96
1	L17	1	RF	NA	Neutral	1	7.85761589403973	29.6423841059603	4.03164253589872	190457.205298013	2553.46304222307	1585445.1	1149.87
1	L17	2	RF	NA	Neutral	2	9.21227621483376	33.23273657289	2.80867931990949	200569.797953964	2743.11880644101	1882567.1	1299.12
1	L17	3	RF	NA	Neutral	3	9.47058823529412	34.2179930795848	4.1872303255636	204157.387543253	2719.18165329065	1736911.3	1233.33
1	L18	1	RF	NA	Neutral	1	10.4610778443114	34.811377245509	3.81741320520242	200418.035928144	2920.83613871811	1824401.8	1344.7
1	L18	2	RF	NA	Neutral	2	10.6625514403292	34.8909465020576	3.10541185424067	196254.240740741	2746.20228688271	1814022.8	1314.66
1	L18	3	RF	NA	Neutral	3	8.63287671232877	27.6054794520548	3.90419856992003	156312.506849315	2574.38749809085	1575512.3	1143.21
1	L19	1	RF	NA	Neutral	1	8.85138004246284	27.0955414012739	2.81544436882658	135656.978768578	2576.25947889881	1518299.5	1088.84
1	L19	2	RF	NA	Neutral	2	9.59276018099547	31.5723981900452	3.5145662554095	174412.556561086	2771.84120541834	1780625.9	1291.68
1	L19	3	RF	NA	Neutral	3	8.22303921568627	26.5563725490196	3.00946356431975	141147.772058824	2322.61015498441	1524851.3	1231.93
1	L20	1	RF	NA	Neutral	1	9.10855263157895	33.4210526315789	3.83052633904655	213713.411184211	2985.69272491661	1828646.1	1421.15
1	L20	2	RF	NA	Neutral	2	8.28440366972477	25.9036697247706	2.62105149510195	148295.972477064	2525.49169674536	1676897.5	1202.55
1	L20	3	RF	NA	Neutral	3	5.05622489959839	18.6345381526104	3.64623668017444	122785.329317269	2132.76118981437	1155107.7	971.24
1	L21	1	RF	NA	Neutral	1	9.33707865168539	32.2106741573034	3.40839739494912	201733.401685393	2932.44759193896	1941647.1	1309.44
1	L21	2	RF	NA	Neutral	2	7.78917378917379	28.042735042735	4.30505645436227	178843.64957265	2648.41408574229	1556162.3	1168.37
1	L21	3	RF	NA	Neutral	3	8.48317307692308	28.9663461538462	4.29881441854303	174710.923076923	2774.90571980461	1647771.9	1237.67
1	L22	1	RF	NA	Neutral	1	9.06188925081433	28.8697068403909	2.87845093059696	151087.912052117	2664.20754269372	1660022.5	1172.6
1	L22	2	RF	NA	Neutral	2	8.2562358276644	26.750566893424	3.30886470121966	161378.598639456	2526.50715956174	1716292.7	1236.91
1	L22	3	RF	NA	Neutral	3	8.9156010230179	27.7033248081841	2.70718064450657	156648.52685422	2696.84991060166	1782383.8	1171.52
1	M03	1	OTNT	NA	Neutral	1	6.41730769230769	23.9557692307692	2.75708752381697	164129.740384615	2082.60585163426	1461584	1044.98
1	M03	2	OTNT	NA	Neutral	2	8.97325102880659	30.7654320987654	2.38403432737502	190223.952674897	2694.00829517648	1943168.9	1255.27
1	M03	3	OTNT	NA	Neutral	3	7.68723404255319	26.2510638297872	3.09220747881672	158849.880851064	2399.37185601519	1615838.1	1097.68
1	M04	1	OTNT	NA	Neutral	1	8.82738095238095	27.8571428571429	2.35654445576007	151753.51984127	2589.31829395673	1871077.4	1235.05
1	M04	2	OTNT	NA	Neutral	2	8.93072824156305	27.8916518650089	3.26343456111805	152276.740674956	2712.15012772865	1786442.6	1230.01
1	M04	3	OTNT	NA	Neutral	3	7.69082125603865	32.3695652173913	4.81939717742766	228291.509661836	2634.32437003075	1782729	1275.27
1	M05	1	OTNT	NA	Neutral	1	7.4020979020979	21.5087412587413	2.31024468655105	108586.27972028	2355.9351335882	1508064.9	1067.22
1	M05	2	OTNT	NA	Neutral	2	6.6969696969697	21.2074592074592	2.38305005470476	108859.344988345	2223.60807628784	1424160.8	998.43
1	M05	3	OTNT	NA	Neutral	3	7.20646766169154	24.7114427860697	3.76452595900796	153155.569651741	2579.05446489629	1596447.5	1139.36
1	M06	1	OTNT	NA	Neutral	1	8.12266666666667	29.9626666666667	4.27338408605207	190333.250666667	2764.56925134969	1907058.9	1410.64
1	M06	2	OTNT	NA	Neutral	2	6.07826086956522	23.2934782608696	3.09002777251977	153086.87173913	2294.54107257547	1467558	1060.49
1	M06	3	OTNT	NA	Neutral	3	7.25187032418953	26.1920199501247	3.84982700303414	168482.840399002	2602.61613769462	1599497.6	1174.69
1	M07	1	OTNT	NA	Neutral	1	2.99324324324324	10.5148648648649	1.00351716125263	66315.2918918919	1008.22789949268	651704.9	461.79
1	M07	2	OTNT	NA	Neutral	2	9.25464190981432	32.7533156498674	2.90891632691863	191520.835543767	2895.38798422549	1941715	1378.34
1	M07	3	OTNT	NA	Neutral	3	8.68194842406877	28.702005730659	2.74804653530871	165000.673352436	2541.19381636543	1574109.6	1096.31
1	M08	1	OTNT	NA	Neutral	1	8.8742746615087	28.8239845261122	3.17039740633402	154547.249516441	2801.7704413579	1829969.2	1264.37
1	M08	2	OTNT	NA	Neutral	2	7.81163434903047	24.9030470914127	2.59477320379256	123718.653739612	2469.27611256549	1444903.9	1078.61
1	M08	3	OTNT	NA	Neutral	3	7.08682634730539	25.1916167664671	3.0052250268526	156507.808383234	2575.32820257297	1780001.4	1215.1
1	M09	1	DNM2	NM_001005362	sample	1	5.19787234042553	17.8446808510638	2.36571017225403	96196.5595744681	1998.23503411537	1141889	863.9
1	M09	2	DNM2	NM_001005362	sample	2	4.32801418439716	12.863475177305	2.0094782665663	59147.9078014184	1759.58039004279	1030310.2	760.17
1	M09	3	DNM2	NM_001005362	sample	3	4.25766871165644	12.9877300613497	1.91969743478782	65584.8139059305	1628.88046171234	956051.1	688.16
1	M10	1	PRF1	NM_005041	sample	1	9.31428571428571	29.9428571428571	3.10911097464282	157741.004081633	2709.16514172116	1771831.2	1239.47
1	M10	2	PRF1	NM_005041	sample	2	7.90291262135922	26.2888349514563	3.07725503756847	152599.662621359	2577.04667207503	1521343.1	1138.44
1	M10	3	PRF1	NM_005041	sample	3	8.20383693045564	23.8033573141487	2.54541657612363	111384.997601918	2367.01005949741	1397082.6	994.72
1	M11	1	DSN1	NM_024918	sample	1	6.56477732793522	19.4251012145749	3.02985568228502	94176.6437246964	2256.19758390202	1256341.9	938.54
1	M11	2	DSN1	NM_024918	sample	2	6.88487584650113	22.7516930022573	3.87189185901303	136000.880361174	2508.66552867421	1500555.6	1076.92
1	M11	3	DSN1	NM_024918	sample	3	5.65631929046563	16.1507760532151	2.11901329807253	73359.3481152993	1899.12321248794	1158246.1	797.79
1	M12	1	CBLB	NM_170662	sample	1	9.39198218262806	27.8084632516704	2.67090695447061	130947.102449889	2547.03365372418	1479022.1	1056.75
1	M12	2	CBLB	NM_170662	sample	2	8.66509433962264	28.7122641509434	4.71608975909466	172852.681603774	2873.8334409942	1645108.2	1249.88
1	M12	3	CBLB	NM_170662	sample	3	6.5563025210084	20.3747899159664	3.13331216173211	106805.650420168	2160.55927655179	1233443.2	936.24
1	M13	1	EP300	NM_001429	sample	1	10.4955357142857	29.671875	2.80723801985489	135420.8125	2686.1472463722	1528193.9	1065.67
1	M13	2	EP300	NM_001429	sample	2	11.3808411214953	34.4182242990654	3.78481025815508	171408.41588785	2874.11218724694	1571760.5	1164.07
1	M13	3	EP300	NM_001429	sample	3	9.52370689655172	31.8060344827586	5.15362987725385	197269.665948276	2957.27219722178	1641175.8	1251.06
1	M14	1	PHOX2B	NM_003924	sample	1	7.08227848101266	23.3755274261603	3.57026554106814	141243.337552743	2384.95147949869	1470043.4	1046.27
1	M14	2	PHOX2B	NM_003924	sample	2	8.9089219330855	26.8085501858736	4.05621543062229	153677.44795539	2707.67713893519	1649368.4	1186.04
1	M14	3	PHOX2B	NM_003924	sample	3	6.00566037735849	24.5905660377359	3.36882402025218	172999.058490566	2366.78666703825	1576254	1068.88
1	M15	1	LATS1	NM_004690	sample	1	6.02052785923754	18.8621700879765	3.83560587410622	104831.516129032	2198.90539107416	1221588.1	973.9
1	M15	2	LATS1	NM_004690	sample	2	5.76822916666667	18.7291666666667	3.91374194183054	100323.252604167	2327.45889560724	1132112.8	985.12
1	M15	3	LATS1	NM_004690	sample	3	6.54583333333333	18.2083333333333	3.10151867897415	89730.7229166667	2334.73172649515	1231371	998.33
1	M16	1	CUL3	NM_003590	sample	1	7.33578431372549	26.421568627451	3.96993431148874	158471.382352941	2575.84422625839	1459962.4	1151.36
1	M16	2	CUL3	NM_003590	sample	2	7.19014084507042	25.5211267605634	2.46205887796418	151690.190140845	2155.97764815037	1475442.6	1041.4
1	M16	3	CUL3	NM_003590	sample	3	7.28333333333333	25.5645833333333	2.53546680459454	153914.2875	2140.51447217882	1462543.9	998.13
1	M17	1	OTNT	NA	Neutral	1	10.0556844547564	32.8723897911833	3.19393266025093	174365.549883991	2779.12801005953	1722757	1270.38
1	M17	2	OTNT	NA	Neutral	2	7.52452830188679	23.1169811320755	3.56824409478663	129945.713207547	2489.05914036208	1563586.6	1136.09
1	M17	3	OTNT	NA	Neutral	3	6.36061381074169	20.2813299232737	3.33751756051692	119812.879795396	2222.1644041426	1423831.3	1046.19
1	M18	1	OTNT	NA	Neutral	1	8.33898305084746	31.1673728813559	3.73622185478926	210102.616525424	2802.79190723467	1917028.6	1346.25
1	M18	2	OTNT	NA	Neutral	2	8.54098360655738	27.2185792349727	2.4599275780338	152689.644808743	2531.28957009806	1663974	1181.35
1	M18	3	OTNT	NA	Neutral	3	4.21153846153846	15.8173076923077	3.02735660460504	109992.725961538	1835.34827409058	1050764.3	853.79
1	M19	1	OTNT	NA	Neutral	1	8.01453488372093	30.0843023255814	7.02009467177863	196888.014534884	2690.35386859985	1737878.8	1302.81
1	M19	2	OTNT	NA	Neutral	2	6.02862985685072	20.560327198364	3.20996705765741	131798.552147239	2287.68506591469	1486084.7	1107.07
1	M19	3	OTNT	NA	Neutral	3	7.5884476534296	24.0234657039711	3.00173838130262	130312.23465704	2401.19302438447	1594953.8	1202.79
1	M20	1	OTNT	NA	Neutral	1	8.59615384615385	30.1076923076923	3.27194680429091	175511.438461538	2663.64685470974	1635440.8	1246.9
1	M20	2	OTNT	NA	Neutral	2	7.12041884816754	25.9293193717278	2.98541949566313	167346.151832461	2171.35061497663	1488957.9	1085.69
1	M20	3	OTNT	NA	Neutral	3	9.42746615087041	34.110251450677	3.73407632435932	207681.212765957	2793.93898998575	1796330.6	1399.29
1	M21	1	OTNT	NA	Neutral	1	9.88571428571429	37.4964285714286	4.74194727244588	248615.082142857	2895.38956133478	1986043.3	1474.76
1	M21	2	OTNT	NA	Neutral	2	7.44387755102041	22.3367346938776	2.25167747005485	116163.857142857	2038.27224859513	1313422.5	921.78
1	M21	3	OTNT	NA	Neutral	3	4.66199158485273	13.8863955119215	1.84231241963988	72896.0757363254	1464.37749421538	899413.3	653.3
1	M22	1	OTNT	NA	Neutral	1	7.41300191204589	25.7074569789675	3.32016950629506	157551.619502868	2455.99517667157	1605316.1	1180.15
1	M22	2	OTNT	NA	Neutral	2	7.37662337662338	22.4126984126984	2.68130725215023	120152.197691198	2458.8376383888	1525937.6	1077.39
1	M22	3	OTNT	NA	Neutral	3	4.80645161290323	14.0069124423963	1.3548238885084	73206.7914746544	1647.48148643452	1196959.2	809.06
1	N03	1	PLK1	NA	Negative	1	6.54591836734694	27.7040816326531	4.1677239029913	170766.454081633	2924.29957469532	1502886.9	1101.34
1	N03	2	PLK1	NA	Negative	2	7.80295566502463	31.4285714285714	5.96906432088382	197592.517241379	3090.23999640705	1434272.4	1204.93
1	N03	3	PLK1	NA	Negative	3	5.75757575757576	29.5488215488216	6.0429130313697	223309.286195286	2881.80439733189	1505200	1264.92
1	N04	1	PLK1	NA	Negative	1	7.07878787878788	34.2787878787879	5.10185080220888	255099.351515152	3266.94524677581	1919073	1487.68
1	N04	2	PLK1	NA	Negative	2	7.0495867768595	34.6652892561983	7.40408686618664	264607.272727273	3455.81642263874	1706556.5	1476.34
1	N04	3	PLK1	NA	Negative	3	8.26222222222222	32.1244444444444	3.94748069286523	188448.951111111	2902.2034017929	1453397.8	1056.21
1	N05	1	PLK1	NA	Negative	1	6.91739130434783	31.0826086956522	5.59900435398456	219271.8	2890.1778323367	1467128.3	1283.58
1	N05	2	PLK1	NA	Negative	2	5.83495145631068	20.2912621359223	3.05740020705738	108549.048543689	2363.27216498383	1371469.6	1008.71
1	N05	3	PLK1	NA	Negative	3	8.34412955465587	32.7611336032389	4.74384900362456	200768.817813765	3000.77151600466	1698848.2	1302.16
1	N06	1	PLK1	NA	Negative	1	8.29411764705882	37.8235294117647	6.68945742963957	253674.845588235	3458.09936624705	1656595.2	1468.97
1	N06	2	PLK1	NA	Negative	2	7.63758389261745	38.8657718120805	7.89966077116228	277852.295302013	3427.89803581317	1687511.9	1556.8
1	N06	3	PLK1	NA	Negative	3	4.9030612244898	24.0510204081633	7.03832787679473	188327.204081633	2711.13756814182	1413209.3	1277.44
1	N07	1	PLK1	NA	Negative	1	4.28260869565217	21.8333333333333	2.95174504209326	162547.949275362	1883.92166769232	1217401.4	974.39
1	N07	2	PLK1	NA	Negative	2	6.24460431654676	36.8057553956835	8.38851238769323	267294.690647482	3078.70625367873	1574835.6	1337.63
1	N07	3	PLK1	NA	Negative	3	7.69078947368421	30.4078947368421	6.06380122052453	171989.085526316	2651.29898121254	1458123.4	1200.14
1	N08	1	PLK1	NA	Negative	1	8.39393939393939	39.4015151515151	5.36907723402482	253473.75	3104.26901290399	1827349.8	1287.73
1	N08	2	PLK1	NA	Negative	2	6.9811320754717	30.7169811320755	3.40111128756824	199422.226415094	2758.18468164262	1642049.4	1221.4
1	N08	3	PLK1	NA	Negative	3	6.19852941176471	28.7941176470588	5.97862460516781	213386.125	2518.43105017835	1498116.9	1210.96
1	N09	1	CIC	NM_015125	sample	1	6.27142857142857	20.0595238095238	2.88192403227468	109829.292857143	2275.1647243993	1359928.8	935.65
1	N09	2	CIC	NM_015125	sample	2	5.71849865951743	15.5093833780161	2.37536807348506	67933.0241286863	2106.23241301487	1333219.1	899.09
1	N09	3	CIC	NM_015125	sample	3	5.72	18.4288888888889	3.51621443705595	107337.913333333	2206.39340477109	1341261.1	913.24
1	N10	1	SMARCA4	NM_003072	sample	1	5.36658932714617	16.6125290023202	2.27300080208222	85859.0092807425	1973.2052089609	1091201.1	810.58
1	N10	2	SMARCA4	NM_003072	sample	2	4.74662162162162	14.5743243243243	2.0612654451938	65733.9391891892	2011.96816386926	962687.7	806.12
1	N10	3	SMARCA4	NM_003072	sample	3	3.27336448598131	14.4065420560748	1.88278723571578	102309.093457944	1383.32491943423	860041.7	591.2
1	N11	1	DOT1L	NM_032482	sample	1	8.80943025540275	25.8467583497053	2.3594485396135	126387.933202358	2547.93866561243	1673789.6	1113.68
1	N11	2	DOT1L	NM_032482	sample	2	5.51246537396122	16.2105263157895	2.40825030829651	92124.5041551247	1919.26042717863	1169416.9	832.17
1	N11	3	DOT1L	NM_032482	sample	3	8.26215644820296	24.5475687103594	3.37451578098451	127960.456659619	2509.61564901834	1436624.9	1039.26
1	N12	1	XPC	NM_004628	sample	1	7.735368956743	26.5445292620865	3.86891124419505	153150.290076336	2703.36475555059	1667406.3	1234.49
1	N12	2	XPC	NM_004628	sample	2	4.17886178861789	12.4105691056911	1.64195840621571	64827.2723577236	1476.5137559378	903937.3	659.86
1	N12	3	XPC	NM_004628	sample	3	7.81315396113602	22.9626307922272	2.87290738501618	120180.408071749	2550.55402730392	1487689.9	1048.64
1	N13	1	EXT1	NM_000127	sample	1	9.29258517034068	32.7935871743487	4.75230005073188	207937.196392786	2762.01336946442	1834690.4	1286.46
1	N13	2	EXT1	NM_000127	sample	2	8.6908077994429	26.899721448468	2.43528516010625	135896.236768802	2532.35073495957	1584040.5	1088.66
1	N13	3	EXT1	NM_000127	sample	3	8.96918767507003	28.3025210084034	2.60157916557553	156172.719887955	2358.27444346412	1747174	1125.25
1	N14	1	MSH6	NM_000179	sample	1	6.7890625	23.7083333333333	3.94258523163334	139725.473958333	2428.07219074438	1370794.4	1008.64
1	N14	2	MSH6	NM_000179	sample	2	6.01507537688442	21.2914572864322	3.86403888141785	128215.213567839	2301.66767053596	1229423.6	885.54
1	N14	3	MSH6	NM_000179	sample	3	6.05694760820046	17.874715261959	2.37440321948039	94944.0523917995	2249.48409733887	1298451.6	889.99
1	N15	1	FANCC	NM_000136	sample	1	7.14462809917355	20.4194214876033	2.33167372674508	98415.8243801653	2223.29987888338	1455037.5	986.23
1	N15	2	FANCC	NM_000136	sample	2	7.02213279678068	20.5432595573441	2.1231803007295	101968.237424547	2083.0318280328	1380819.7	944.78
1	N15	3	FANCC	NM_000136	sample	3	6.20754716981132	22.3981132075472	3.35288529679247	142086.941509434	2306.26361931452	1456207.4	1092.03
1	N16	1	NCOR1	NM_006311	sample	1	7.8252427184466	29.8252427184466	4.24293915292045	189450.555825243	2484.35813033847	1501716.7	1198.33
1	N16	2	NCOR1	NM_006311	sample	2	5.68493150684932	19.9095890410959	4.42510392779601	125275.030136986	2179.61940957775	1335146.2	1049.05
1	N16	3	NCOR1	NM_006311	sample	3	4.32645403377111	14.3452157598499	2.8946483745929	83916.4540337711	1715.47917281338	1018328.2	815.03
1	N17	1	PLK1	NA	Negative	1	11.8518518518519	50.3703703703704	9.43122929539596	402406.407407407	3144.9703414152	2205393.6	1565.46
1	N17	2	PLK1	NA	Negative	2	11	88.6428571428571	31.4651819280344	863656.857142857	4858.43901821341	2613817.6	2891.2
1	N17	3	PLK1	NA	Negative	3	5.90566037735849	31.7547169811321	4.85431546304393	241044.943396226	2600.20587786621	1632773.6	1418.31
1	N18	1	PLK1	NA	Negative	1	1.25	34.5	8.8125	474365.5	4067.32481751825	1275767.8	980.19
1	N18	2	PLK1	NA	Negative	2	3.69047619047619	38.7142857142857	15.0450752950753	392487.595238095	3191.1699527573	1414080.1	1602.52
1	N18	3	PLK1	NA	Negative	3	2.375	10	3.46436011904762	28642.25	1417.43795023602	326801.4	504.08
1	N19	1	PLK1	NA	Negative	1	9.57894736842105	46.5789473684211	7.28408280494288	323664.947368421	3379.64128418779	1664987.8	1568.21
1	N19	2	PLK1	NA	Negative	2	6.65625	27.90625	2.55661609299517	180201.65625	2186.11625966801	1477378.8	1094.78
1	N19	3	PLK1	NA	Negative	3	4.96	50	4.80235209235209	446035.12	3193.76992759309	2352000.4	1697.61
1	N20	1	PLK1	NA	Negative	1	4.5	52.5	6.25324675324675	379681.25	3533.82634320175	1914650.8	1187.05
1	N20	2	PLK1	NA	Negative	2	3.71428571428571	40.5714285714286	14.5595238095238	266489.571428571	2802.21629151661	1105635.7	1296.44
1	N20	3	PLK1	NA	Negative	3	1.85714285714286	4.04761904761905	1.29434850863422	9052.90476190476	1001.37346938775	403100.3	341.63
1	N21	1	PLK1	NA	Negative	1	2.58333333333333	51.1388888888889	16.8305274971942	521869.138888889	4191.08235078728	2136546.7	2585.39
1	N21	2	PLK1	NA	Negative	2	4.57142857142857	54.8285714285714	14.7589821825536	538720.857142857	4301.36766969277	1792438.7	1938.41
1	N21	3	PLK1	NA	Negative	3	7.3921568627451	39.8627450980392	9.47884862068432	275635.980392157	3061.03140601397	1469579.9	1455.58
1	N22	1	PLK1	NA	Negative	1	2.46341463414634	43.5121951219512	29.7034354178128	489656.634146341	4414.69225915893	1378012.6	2093.96
1	N22	2	PLK1	NA	Negative	2	3.48214285714286	19.9642857142857	12.1380200156986	192683.071428571	2807.14137962205	1090142.7	1331.4
1	N22	3	PLK1	NA	Negative	3	3.29032258064516	23.3870967741935	2.52886586452763	158845.483870968	1428.85965701285	1198307.2	1083.16
1	C03	1	53BP1	NA	Positive	4	13.8952618453865	54.3266832917706	4.75833488702946	308344.743142145	3025.0433265737	2050958	1421.51
1	C03	2	53BP1	NA	Positive	5	11.6158088235294	40.3180147058824	3.41103373057676	199978.148897059	2659.30449059718	1828482	1253.28
1	C03	3	53BP1	NA	Positive	6	15.2161172161172	50.474358974359	3.60551672518143	246332.375457875	3005.41263661522	2020679	1423.86
1	C04	1	53BP1	NA	Positive	4	13.0032573289902	52.3029315960912	4.45004780690104	294705.517915309	2989.79498219381	1981043	1468.94
1	C04	2	53BP1	NA	Positive	5	14.0407079646018	49.7309734513274	3.38311559175783	253281.30619469	2919.15754676808	1961466	1344.22
1	C04	3	53BP1	NA	Positive	6	12.1382636655949	42.9405144694534	3.80603416706568	222982.829581994	2682.35825111752	1782796	1211.97
1	C05	1	53BP1	NA	Positive	4	13.1104166666667	46.4125	4.10213569701907	237621.833333333	2723.53713079983	1915643	1324.34
1	C05	2	53BP1	NA	Positive	5	13.9811023622047	46.8220472440945	3.0993197073535	240406.817322835	2753.80778112395	1871263	1274
1	C05	3	53BP1	NA	Positive	6	13.5655913978495	50.5204301075269	4.83305268440144	273877.608602151	3090.06826423413	2012101.9	1496.57
1	C06	1	53BP1	NA	Positive	4	14.9747126436782	59.6390804597701	4.58233847229089	326174.91954023	3268.9617696882	2093025	1550.5
1	C06	2	53BP1	NA	Positive	5	14.3571428571429	52.1469387755102	3.4027621867981	281199.802040816	3018.85275312838	2007491	1370.68
1	C06	3	53BP1	NA	Positive	6	11.0873563218391	41.5747126436782	4.19852950549136	235229.289655172	2752.46561932619	1832747.1	1379.17
1	C07	1	53BP1	NA	Positive	4	12.5174013921114	44.6751740139211	4.46215052015224	244687.278422274	2953.67030100108	1827520	1375.15
1	C07	2	53BP1	NA	Positive	5	13.2615062761506	43.9435146443515	3.43376634199766	219589.631799163	2833.91494683556	1860567	1298.13
1	C07	3	53BP1	NA	Positive	6	11.3954918032787	42.2151639344262	3.47149640084656	223176.120901639	2878.69933562951	1881910.2	1371.24
1	C08	1	53BP1	NA	Positive	4	13.0877659574468	49.1648936170213	5.68377384727026	290627.281914894	3081.19164743203	2044105	1435.89
1	C08	2	53BP1	NA	Positive	5	11.7224576271186	48.635593220339	6.33569555772914	284802.853813559	3240.61422590646	1913583	1557.05
1	C08	3	53BP1	NA	Positive	6	13.0921409214092	45.1382113821138	3.85464429911952	225941.054200542	3021.98425780933	1835426.9	1430.19
1	C09	1	PLCG2	NM_002661	sample	4	12.7192513368984	55.5427807486631	4.74284567338712	352977.401069519	3154.75915309942	2163163	1525.81
1	C09	2	PLCG2	NM_002661	sample	5	12.2985685071575	46.0838445807771	3.65972796364171	267961.660531697	2938.63793548025	2064686	1462.9
1	C09	3	PLCG2	NM_002661	sample	6	13.2645739910314	54.2713004484305	4.78017224200712	325790.208520179	3167.94843314061	2142061.6	1553.76
1	C10	1	SETD2	NM_014159	sample	4	15.6100278551532	65.3064066852368	5.16359410577534	389312.6545961	3412.27705128085	2192316	1589.43
1	C10	2	SETD2	NM_014159	sample	5	14.5799522673031	55.3961813842482	4.71491996783213	298217.849642005	2862.48482555888	1902262	1321.45
1	C10	3	SETD2	NM_014159	sample	6	12.0934182590234	50.1762208067941	6.40082313501217	309939.677282378	3084.19546684022	1896435.9	1520.91
1	C11	1	IKZF1	NM_001220765	sample	4	13.6844547563805	49.5614849187935	3.95863134492144	274949.542923434	3091.27839753513	2074991	1439.6
1	C11	2	IKZF1	NM_001220765	sample	5	13.0910652920962	43.5360824742268	4.94392383237821	227436.237113402	2845.49709858538	1801979	1306.2
1	C11	3	IKZF1	NM_001220765	sample	6	12.806976744186	49.0674418604651	5.40032196802636	278068.269767442	2969.51727652318	2017281.8	1392.35
1	C12	1	COL2A1	NM_033150	sample	4	11.5647840531561	47.1328903654485	5.78785449445685	277374.388704319	2933.29880702941	1632453	1280.8
1	C12	2	COL2A1	NM_033150	sample	5	13.3763919821826	49.3028953229399	5.43484318871429	279826.289532294	3161.00372222607	1887966	1463.5
1	C12	3	COL2A1	NM_033150	sample	6	11.9129287598945	43.6912928759894	5.53120749206122	236722.443271768	2683.252498766	1644512.6	1218.27
1	C13	1	SMAD4	NM_005359	sample	4	16.0671936758893	54.6363636363636	4.80578763927771	267511.64229249	2925.15483827577	1781322	1318.65
1	C13	2	SMAD4	NM_005359	sample	5	12.7140221402214	44.1088560885609	3.87750943057229	225054.730627306	2788.94814865571	1722301	1260.92
1	C13	3	SMAD4	NM_005359	sample	6	13.9712389380531	51.2345132743363	5.66311472938719	275228.161504425	3179.82417440636	1959283.4	1533.84
1	C14	1	FANCF	NM_022725	sample	4	12.9039548022599	56.0677966101695	8.67451132300546	383294.197740113	3630.80094344366	2119288	1689.88
1	C14	2	FANCF	NM_022725	sample	5	14.1933962264151	61.3419811320755	6.72925699498782	386824.356132075	3405.95060784262	2269183	1743.08
1	C14	3	FANCF	NM_022725	sample	6	11.884437596302	41.8983050847458	3.2795902288677	219078.537750385	2342.67574330788	1551094.8	1085.78
1	C15	1	Sep-12	NM_144605	sample	4	13.953431372549	59.7843137254902	6.80972555950515	354088.519607843	3034.72995423371	2063677	1386.34
1	C15	2	Sep-12	NM_144605	sample	5	12.9365079365079	44.6507936507937	3.96341323960835	216398.682539683	2621.83294096392	1605467	1139.83
1	C15	3	Sep-12	NM_144605	sample	6	12.6468085106383	46.9489361702128	5.04672355333178	258540.731914894	2782.04540227422	1724904.2	1169.07
1	C16	1	GNPTAB	NM_024312	sample	4	12.2713567839196	45.9045226130653	6.38337424603961	278878.592964824	3106.8033518591	1861243	1486.61
1	C16	2	GNPTAB	NM_024312	sample	5	13.5666666666667	46.7142857142857	5.87682477864802	247407.164285714	3050.28578765556	1860266	1393.19
1	C16	3	GNPTAB	NM_024312	sample	6	12.7392344497608	40.2177033492823	3.52859299291188	186186.133971292	2652.09769613843	1651866	1166.26
1	C17	1	53BP1	NA	Positive	4	13.5282167042889	51.9909706546275	4.94123232117837	284592.288939052	2946.69779336182	1874193	1373.22
1	C17	2	53BP1	NA	Positive	5	12.2661290322581	42.8064516129032	3.5833722602393	214948.467741935	2717.66106679853	1716757	1217
1	C17	3	53BP1	NA	Positive	6	12.9891304347826	44.3278985507246	4.21898147984781	211498.911231884	2879.66364069961	1736531.9	1349.65
1	C18	1	53BP1	NA	Positive	4	16.2144288577154	59.0140280561122	4.87321196151852	307597.843687375	3243.98306708324	1941425	1468.67
1	C18	2	53BP1	NA	Positive	5	14.9685430463576	49.7682119205298	4.08982215750209	237015.781456954	2996.65301599012	1878779	1302.32
1	C18	3	53BP1	NA	Positive	6	11.8571428571429	40.6204081632653	4.96679064433493	208383.732653061	2853.86502682917	1576435.6	1208.43
1	C19	1	53BP1	NA	Positive	4	13.7418604651163	52.7674418604651	5.47328901444443	306402.672093023	3044.72549995275	1787742	1364.65
1	C19	2	53BP1	NA	Positive	5	12.4601990049751	51.0223880597015	5.509402188279	301535.701492537	2797.53714406481	1909631	1346.54
1	C19	3	53BP1	NA	Positive	6	15.0767824497258	53.4442413162706	4.903664027514	271402.904936015	3134.72645642817	1890788.8	1394.98
1	C20	1	53BP1	NA	Positive	4	14.6880165289256	52.8719008264463	4.78391214141397	286679.867768595	3043.93879244697	1917696	1373.89
1	C20	2	53BP1	NA	Positive	5	14.0777576853526	51.4810126582278	5.33981739999448	289409.095840868	3206.85460802369	1966255	1490.9
1	C20	3	53BP1	NA	Positive	6	13.8840579710145	46.5778985507246	3.64287103653895	224776.123188406	2791.32879773738	1825161.8	1315.01
1	C21	1	53BP1	NA	Positive	4	12.6577946768061	49.1235741444867	4.67728811557112	280581.627376426	2947.36302283313	1711687	1285.11
1	C21	2	53BP1	NA	Positive	5	13.8658777120316	44.6074950690335	3.36608802084932	214933.090729783	2791.47299604996	1809959	1249.13
1	C21	3	53BP1	NA	Positive	6	11.682261208577	44.2962962962963	5.12029723836212	250814.019493177	2772.6846486159	1591885.6	1238.44
1	C22	1	53BP1	NA	Positive	4	13.0223880597015	52.3880597014925	6.21702942640811	294821.345771144	3200.12222000123	1940874	1455.62
1	C22	2	53BP1	NA	Positive	5	12.5860805860806	39.3308913308913	3.64286151293702	190907.648351648	2813.81378620225	1643676	1165.49
1	C22	3	53BP1	NA	Positive	6	12.2971014492754	40.0960144927536	3.80838563472794	199946.320652174	2836.28874441579	1690205.8	1203.27
1	D03	1	RAD51	NA	Positive	4	9.31940298507463	40.3074626865672	4.47720954585649	220946.826865672	2575.09113356137	1503883	969.82
1	D03	2	RAD51	NA	Positive	5	9.67941176470588	39.1352941176471	5.19580578147125	202291.270588235	2748.99911908539	1608492	1058.24
1	D03	3	RAD51	NA	Positive	6	4.375	16.7093023255814	3.71299643976062	89678.3837209302	2074.05595830007	1191101	851.47
1	D04	1	RAD51	NA	Positive	4	10.4310850439883	45.1348973607038	4.47212721757081	233971.627565982	2823.86551836151	1583849	1027.04
1	D04	2	RAD51	NA	Positive	5	9.2409972299169	39.0997229916898	5.60482790977717	202008.739612188	2935.24924200056	1498687	1163.3
1	D04	3	RAD51	NA	Positive	6	4.8179347826087	20.6114130434783	3.41882003818637	103848.690217391	1726.16517948828	966153.9	707.6
1	D05	1	RAD51	NA	Positive	4	9.69895287958115	39.1832460732984	4.01574340205583	200382.366492147	2661.81096727977	1504281	1005
1	D05	2	RAD51	NA	Positive	5	9.3641975308642	42.0493827160494	6.25436551099421	220562.179012346	3074.6989446146	1518946	1164.29
1	D05	3	RAD51	NA	Positive	6	7.10582010582011	25.3148148148148	4.08989083017162	104160.404761905	2322.54743918729	1159383.4	835.79
1	D06	1	RAD51	NA	Positive	4	9.40840840840841	41.027027027027	7.41827323388946	234561.816816817	3064.7582456451	1556738	1250.69
1	D06	2	RAD51	NA	Positive	5	9.44272445820434	41.5665634674923	6.53313546141754	207353.034055728	2902.83347470851	1461741	1104.99
1	D06	3	RAD51	NA	Positive	6	7.60835509138381	32.7545691906005	4.86986571058999	162902.712793734	2579.51087656978	1307059.8	964.5
1	D07	1	RAD51	NA	Positive	4	8.77333333333333	44.8177777777778	8.41979360446592	293496.648888889	3108.05257412366	1752406	1536.47
1	D07	2	RAD51	NA	Positive	5	10.4040816326531	45.5632653061224	7.42071383236616	235926.967346939	2958.62796462384	1506793	1192.07
1	D07	3	RAD51	NA	Positive	6	7.27963525835866	30.9392097264438	4.51782232853392	156096.598784195	2433.24330138057	1235159.3	918.32
1	D08	1	RAD51	NA	Positive	4	10.2988165680473	45.7573964497041	5.37317580803253	262338.49704142	2913.54342446173	1751591	1177.33
1	D08	2	RAD51	NA	Positive	5	9.5030303030303	43.669696969697	6.80482062899186	239135.618181818	3093.24789941017	1576660	1173.68
1	D08	3	RAD51	NA	Positive	6	7.65806451612903	31.5870967741935	4.48740727998823	146438.312903226	2727.26701873642	1258664.5	966.48
1	D09	1	SMC3	NM_005445	sample	4	13.1527272727273	49.2072727272727	4.44236483783867	250686.676363636	2735.14634533941	1680891	1239.6
1	D09	2	SMC3	NM_005445	sample	5	9.65097402597403	29.7824675324675	4.44925043183728	135995.676948052	2534.45791518163	1267485	955.7
1	D09	3	SMC3	NM_005445	sample	6	10.3908450704225	36.681338028169	5.55705587657809	188418.832746479	2694.11014734726	1387095.9	1144.79
1	D10	1	CHD8	NM_020920	sample	4	12.8458417849899	50.7180527383367	4.40352243380168	286234.505070994	3130.58093612505	1797329	1338.82
1	D10	2	CHD8	NM_020920	sample	5	15.5199240986717	55.3814041745731	4.58499475682287	283279.028462998	2962.87213133599	1921530	1363.67
1	D10	3	CHD8	NM_020920	sample	6	11.6454545454545	40.3409090909091	3.2771454435649	198314.465909091	2475.42184871963	1568877.2	1108.68
1	D11	1	COL5A2	NM_000393	sample	4	10.9600938967136	35.8544600938967	3.69806743182799	158603.753521127	2488.3582399978	1439372	1038.68
1	D11	2	COL5A2	NM_000393	sample	5	8.7481662591687	34.1564792176039	6.57926997190902	200727.462102689	2524.94171904773	1503234	1152.72
1	D11	3	COL5A2	NM_000393	sample	6	10.3146997929607	38.3726708074534	4.49259015958656	202349.592132505	2654.35749123468	1433481	1157.82
1	D12	1	BRCA2	NM_000059	sample	4	14.6377551020408	56.1173469387755	5.69561019512906	331740.607142857	3367.70790627727	2226483	1562.1
1	D12	2	BRCA2	NM_000059	sample	5	11.65625	46.6746323529412	5.55984098946923	283891.5	3233.82930951323	1919451	1451.52
1	D12	3	BRCA2	NM_000059	sample	6	10.4941763727121	37.2512479201331	4.6050283415941	192986.084858569	2831.79227264885	1587160.7	1187.42
1	D13	1	UBR5	NM_015902	sample	4	9.5020325203252	34.9634146341463	3.5788498287011	194271.963414634	2072.79568677148	1421259	1020.74
1	D13	2	UBR5	NM_015902	sample	5	13.0022075055188	52.8057395143488	5.50265578563098	336804.362030905	3141.21878071488	2374507	1617.42
1	D13	3	UBR5	NM_015902	sample	6	14.2279909706546	57.7471783295711	5.28440433888558	392589.356659142	3313.23465181266	2529609.6	1719.29
1	D14	1	TET2	NM_017628	sample	4	12.6116279069767	47.2767441860465	6.25328528939253	255915.146511628	3008.99780887452	1733478	1363.56
1	D14	2	TET2	NM_017628	sample	5	14.6740576496674	47.6452328159645	3.90280579684608	226034.297117517	2926.10240188955	1860448	1327.8
1	D14	3	TET2	NM_017628	sample	6	11.5676767676768	40.8323232323232	4.61278534989572	240310.57979798	2821.89880486106	1731317.2	1293.31
1	D15	1	AMER1	NM_152424	sample	4	14.4955752212389	49.9402654867257	4.6564376409373	257304.761061947	3037.46518889605	1891617	1361.1
1	D15	2	AMER1	NM_152424	sample	5	11.3590361445783	40.2048192771084	5.93095185758786	223158.074698795	2827.82537817892	1612007	1262.48
1	D15	3	AMER1	NM_152424	sample	6	11.8832116788321	43.5498783454988	5.19958649184133	239322.856447689	2841.56899972411	1690635.5	1235.26
1	D16	1	EXT2	NM_207122	sample	4	11.4801061007958	50.0477453580902	7.97634805916011	315823.679045093	3646.17470917904	1796793	1666.47
1	D16	2	EXT2	NM_207122	sample	5	11.0588235294118	35.0623885918004	4.50550825224208	160079.825311943	2556.26732325899	1451585	1028.54
1	D16	3	EXT2	NM_207122	sample	6	10.8784246575342	39.3767123287671	4.95731376791425	220708.761986301	2881.62555520348	1646744	1251.13
1	D17	1	RAD51	NA	Positive	4	8.88888888888889	40.275	5.9011661466947	204800.286111111	2945.76063293916	1456863	1101.28
1	D17	2	RAD51	NA	Positive	5	9.69047619047619	39.1011904761905	4.57057037443309	173845.041666667	2623.66651376131	1342187	861.6
1	D17	3	RAD51	NA	Positive	6	8.46464646464647	34.1868686868687	5.0631257329971	163816.871212121	2701.152491011	1285492.9	951.32
1	D18	1	RAD51	NA	Positive	4	9.47494033412888	42.5751789976134	5.66494230029312	225303.665871122	3133.18879287116	1414334	1194.46
1	D18	2	RAD51	NA	Positive	5	10.7764350453172	46.404833836858	5.03958590564141	235473.583081571	2983.217477577	1589720	1173.81
1	D18	3	RAD51	NA	Positive	6	10.5384615384615	43.0719602977668	5.52285570372251	185334.461538462	2955.18126949787	1414983.1	1021.11
1	D19	1	RAD51	NA	Positive	4	8.89565217391304	35.6347826086957	5.23740792341124	180607.142028986	2749.56763196184	1236707	978.8
1	D19	2	RAD51	NA	Positive	5	11.9620853080569	46.2985781990521	5.24670574678521	214413.710900474	2870.87033343055	1521756	1069.7
1	D19	3	RAD51	NA	Positive	6	9.55244755244755	40.9545454545455	4.81679657696448	207118.608391608	2810.23082887279	1435513	1096.25
1	D20	1	RAD51	NA	Positive	4	9.6145251396648	36.9329608938547	5.1753361581648	181098.38547486	2705.96443843403	1439069	1090.11
1	D20	2	RAD51	NA	Positive	5	10.2017045454545	39.7727272727273	5.08921468938104	175664.767045455	2886.78649438387	1379245	978.57
1	D20	3	RAD51	NA	Positive	6	9.30392156862745	34.3774509803922	3.60000670701042	147250.259803922	2492.3763668254	1212877.6	895.4
1	D21	1	RAD51	NA	Positive	4	8.66666666666667	38.8305555555556	6.69375634225701	221331.777777778	2972.46786769217	1460285	1197.7
1	D21	2	RAD51	NA	Positive	5	8.92183288409704	37.3530997304582	4.75989334653205	175355.156334232	2610.14975423934	1191457	867.19
1	D21	3	RAD51	NA	Positive	6	9.89779005524862	35.3121546961326	4.25147353603657	144300.67679558	2524.06594272228	1297695.6	866.58
1	D22	1	RAD51	NA	Positive	4	9.80298507462687	40.5462686567164	6.14293346736753	205615.349253731	2691.08209201893	1356050	1181.47
1	D22	2	RAD51	NA	Positive	5	8.86531986531987	33.9360269360269	4.56357416016477	160314.03030303	2559.09146553359	1302376	970.44
1	D22	3	RAD51	NA	Positive	6	10.1389578163772	40.029776674938	4.97011301037018	187753.156327543	2735.44866352502	1418060.2	972.85
1	E03	1	RF	NA	Neutral	4	13.1238938053097	52.4548672566372	3.36218072589115	320080.426548673	2886.51328624352	2125073	1446.17
1	E03	2	RF	NA	Neutral	5	14.3663793103448	51.6810344827586	3.8892801486253	272047.265086207	3009.6543032122	2069562	1437.26
1	E03	3	RF	NA	Neutral	6	8.61715481171548	31.0418410041841	4.31070290117365	185611.69874477	2749.3063325419	1980444.9	1424.52
1	E04	1	RF	NA	Neutral	4	10.0137457044674	43.3573883161512	5.37310126414572	244947.003436426	2955.8519996626	1831056	1319.25
1	E04	2	RF	NA	Neutral	5	13.1146341463415	50.8048780487805	4.60729195184425	275606.295121951	2964.21999798557	1947799	1419.5
1	E04	3	RF	NA	Neutral	6	10.4890829694323	36.4847161572052	2.99154128000466	212041.903930131	2887.32392881419	2086657.3	1443.96
1	E05	1	RF	NA	Neutral	4	12.6378269617706	46.58953722334	3.67207659718702	253498.173038229	2927.06134962818	2089531	1460.3
1	E05	2	RF	NA	Neutral	5	12.65770609319	49.9247311827957	5.62719688875811	292604.215053763	3064.70221859623	1955189	1462.89
1	E05	3	RF	NA	Neutral	6	8.06832298136646	33.5993788819876	5.39523689941302	172023.667701863	2798.87130653485	1493339.1	1067.09
1	E06	1	RF	NA	Neutral	4	15.7342857142857	64.7342857142857	5.60130047816128	378998.785714286	3439.25629862673	2321735	1629.28
1	E06	2	RF	NA	Neutral	5	13.3995157384988	60.273607748184	6.6589232643994	397614.968523002	3612.02097800351	2240856	1811.72
1	E06	3	RF	NA	Neutral	6	14.9613526570048	56.6328502415459	3.64599547297991	297889.190821256	3213.08846071487	2217986.4	1548.57
1	E07	1	RF	NA	Neutral	4	13.2051886792453	65.2146226415094	6.60543145027392	462949.91509434	3451.48155584687	2373689	1707.15
1	E07	2	RF	NA	Neutral	5	17.048828125	69.029296875	6.36635788734955	428163.400390625	3512.68202630189	2517155	1775.27
1	E07	3	RF	NA	Neutral	6	13.8815165876777	56.845971563981	5.06095506368772	327091.030805687	3355.12581000984	2025896.6	1596.59
1	E08	1	RF	NA	Neutral	4	15.7405764966741	60.0975609756098	4.5713258093436	334380.911308204	3190.39260589503	2103021	1493.95
1	E08	2	RF	NA	Neutral	5	13.0161662817552	47.7852193995381	4.83496301855319	263836.041570439	3055.60515207387	1941313	1438.14
1	E08	3	RF	NA	Neutral	6	13.5118279569892	51.1247311827957	6.23800666315558	286683.425806452	3170.10428183639	1823496.4	1439.22
1	E09	1	MEX3C	NM_016626	sample	4	13.0221327967807	48.2655935613682	4.80607674117127	251216.555331992	3027.50662794707	1807016	1390.65
1	E09	2	MEX3C	NM_016626	sample	5	13.7931769722814	55.183368869936	5.32242454561167	321139.272921109	3096.44590163263	2022954	1465.91
1	E09	3	MEX3C	NM_016626	sample	6	13.7566265060241	60.9180722891566	5.53396707447168	400782.291566265	3302.01507712773	2304941.5	1664.2
1	E10	1	CDKN2C	NM_078626	sample	4	12.9895833333333	57.7213541666667	4.7697090849203	348351.026041667	3230.35372288887	1975250	1527.54
1	E10	2	CDKN2C	NM_078626	sample	5	15.9891008174387	76.8828337874659	5.8364421390788	515567.561307902	3591.55156557236	2602144	1884.53
1	E10	3	CDKN2C	NM_078626	sample	6	13.8955752212389	62.5203539823009	4.70620610151185	403957.242477876	3129.8766248314	2185197	1540.43
1	E11	1	SPEN	NM_015001	sample	4	14.5456273764259	63.5684410646388	3.27614854720652	395210.648288973	2962.58262625142	2369981	1471.81
1	E11	2	SPEN	NM_015001	sample	5	13.0107858243451	50.4268104776579	4.34519513666721	281024.909090909	2814.8338200011	1921536	1359.41
1	E11	3	SPEN	NM_015001	sample	6	11.4773960216998	42.4593128390597	3.79475331791444	241520.802893309	2627.07119403533	1704271.7	1238.6
1	E12	1	ARID1B	NM_017519	sample	4	16.0486891385768	57.6329588014981	4.48558821184601	311602.462546817	3293.26639956638	2098671	1571.87
1	E12	2	ARID1B	NM_017519	sample	5	14.3451178451178	55.8703703703704	4.38648751897755	314554.855218855	3177.00150182516	2091946	1491.82
1	E12	3	ARID1B	NM_017519	sample	6	14.8804554079696	55.2428842504744	4.96289174332614	302338.29601518	2907.43728796526	1944277.1	1482.84
1	E13	1	ERCC4	NM_005236	sample	4	11.9480249480249	41.5945945945946	4.00961604535957	221579.806652807	2823.90690480668	1643527	1234.84
1	E13	2	ERCC4	NM_005236	sample	5	11.2423664122137	39.4045801526718	3.7437158015119	219477.486641221	2719.91652423695	1799295	1272.94
1	E13	3	ERCC4	NM_005236	sample	6	12.5725971370143	43.2065439672802	5.04649680349554	213622.993865031	2616.99277557403	1576945.2	1197.62
1	E14	1	ATR	NM_001184	sample	4	15.5904977375566	148.920814479638	11.6916610274468	1412625.16515837	5387.92963075531	5043575	3567.07
1	E14	2	ATR	NM_001184	sample	5	13.7589984350548	119.760563380282	7.28657784593609	1094979.9342723	4330.73301838307	4225170	2922.58
1	E14	3	ATR	NM_001184	sample	6	16.5874673629243	139.848563968668	9.14954461962627	1187430.37075718	4946.35836424082	4644125	3333.97
1	E15	1	STAG2	NM_006603	sample	4	16.203488372093	59.1375968992248	3.92315229431826	317583.992248062	3092.24930413627	2100081	1474.66
1	E15	2	STAG2	NM_006603	sample	5	16.3242630385488	60.1428571428571	4.2237733357973	305571.138321995	3091.21945646212	2053076	1396.74
1	E15	3	STAG2	NM_006603	sample	6	13.2011173184358	46.6014897579143	4.52664022683207	248773.945996276	2931.12403548832	1845853.1	1403.08
1	E16	1	WRN	NM_000553	sample	4	12.0401069518717	57.8128342245989	5.01438432161099	402828.248663102	3123.45903990828	2324606	1577.65
1	E16	2	WRN	NM_000553	sample	5	11.1399176954733	54.9835390946502	5.30894750270078	394936.853909465	3247.67223763472	2485243	1744.96
1	E16	3	WRN	NM_000553	sample	6	13.1099137931034	57.8362068965517	4.45460996339901	377255.262931034	3222.59735685848	2429432.5	1729.72
1	E17	1	RF	NA	Neutral	4	15.4945945945946	53.3108108108108	5.32681682061935	266052.789189189	3027.30899388726	1934300	1396.89
1	E17	2	RF	NA	Neutral	5	13.794	54.954	5.60844865577109	306724.938	3150.79057942616	1892508	1400.27
1	E17	3	RF	NA	Neutral	6	13.9251559251559	55.6673596673597	5.82491132474123	303096.862785863	3073.46699818023	1871963.6	1475.15
1	E18	1	RF	NA	Neutral	4	14.6737588652482	58.3670212765957	4.64727954402144	334090.519503546	3092.2280620791	2086177	1463.91
1	E18	2	RF	NA	Neutral	5	16.0982986767486	64.9792060491493	5.39612159744293	363933.724007561	3318.62913277317	2187832	1580.87
1	E18	3	RF	NA	Neutral	6	13.4249201277955	50.6325878594249	3.5478922917511	280557.348242812	2666.00950389074	1785115.9	1272.12
1	E19	1	RF	NA	Neutral	4	9.34456928838951	47.689138576779	11.1169560478438	313399.329588015	3255.15901147535	1605641	1448.02
1	E19	2	RF	NA	Neutral	5	15.2277397260274	49.5616438356164	3.91581322830658	235518.684931507	3035.40805710349	1926514	1412.16
1	E19	3	RF	NA	Neutral	6	13.2645161290323	59.2279569892473	6.76939950024644	379243.030107527	3403.60390908881	1924611.4	1630.94
1	E20	1	RF	NA	Neutral	4	14.7006369426752	59.3864118895966	4.13022272162603	334346.611464968	3208.75386479324	2005641	1510.22
1	E20	2	RF	NA	Neutral	5	14.2489177489177	52.3225108225108	4.65974461215136	282935.634199134	3058.58602205871	1821103	1390.41
1	E20	3	RF	NA	Neutral	6	14.5569620253165	55.1940928270042	4.44455904607134	300058.630801688	2820.5137924295	1849314.6	1259.32
1	E21	1	RF	NA	Neutral	4	17.0558139534884	66.0372093023256	6.41645393195144	381359.918604651	3376.16697833443	2176033	1655.33
1	E21	2	RF	NA	Neutral	5	14.5128755364807	54.2639484978541	4.91243240011817	290210.311158798	2925.98009287629	1878708	1364.13
1	E21	3	RF	NA	Neutral	6	15.4142857142857	56.1982142857143	5.29371572343552	310496.567857143	3248.4659743246	2114903.2	1541.49
1	E22	1	RF	NA	Neutral	4	13.5536062378168	57.1286549707602	6.12970164090747	350359.676413255	3533.02099845754	2025746	1649.63
1	E22	2	RF	NA	Neutral	5	13.9694019471488	50.2684283727399	4.37091353578736	267067.328233658	2993.95586402205	1852424	1353.54
1	E22	3	RF	NA	Neutral	6	15.2146118721461	57.0471841704718	4.22143919324973	324388.931506849	3093.84118356365	2038502.4	1462.83
1	F03	1	OTNT	NA	Neutral	4	14.3305613305613	56.1309771309771	4.76641917139922	316085.904365904	3154.17142363343	2194699	1527.52
1	F03	2	OTNT	NA	Neutral	5	14.2936344969199	53.7392197125257	4.63880195117509	293956.971252567	2921.7063900977	2019689	1426.35
1	F03	3	OTNT	NA	Neutral	6	10.6113360323887	42.8542510121458	3.86439056862598	272737.0951417	2780.5537643973	2222790.6	1479.87
1	F04	1	OTNT	NA	Neutral	4	15.283950617284	66.7135802469136	6.02911805641768	415556.051851852	3587.27687366961	2456118	1809.74
1	F04	2	OTNT	NA	Neutral	5	14.672032193159	52.7766599597586	3.53302230459769	271049.38028169	3036.89110077167	2071847	1461.04
1	F04	3	OTNT	NA	Neutral	6	11.0680100755668	43.7909319899244	3.91512866256275	276790.463476071	2987.52082193451	2240604.5	1595.63
1	F05	1	OTNT	NA	Neutral	4	14.7261146496815	54.2356687898089	2.87816429798481	282398.823779193	2810.4324699059	2051620	1359.94
1	F05	2	OTNT	NA	Neutral	5	13.7655786350148	61.9169139465875	4.85155742183035	393981.353115727	3269.68463041761	2255625	1657.18
1	F05	3	OTNT	NA	Neutral	6	14.292531120332	54.5497925311203	3.55709518857726	333690.387966805	3253.95679859429	2306295.3	1625.76
1	F06	1	OTNT	NA	Neutral	4	16.8983516483517	68.2774725274725	3.83742862037539	367029.958791209	3199.10329597679	2191076	1561.02
1	F06	2	OTNT	NA	Neutral	5	12.8189964157706	47.7688172043011	4.63555106354591	256265.686379928	3003.27842630271	1845240	1396.11
1	F06	3	OTNT	NA	Neutral	6	15.044921875	54.703125	4.52309314641431	286689.5234375	3048.90695813236	1964643.1	1442.56
1	F07	1	OTNT	NA	Neutral	4	15.1206030150754	68.3618090452261	8.38381187524664	452567.939698492	3663.27990054837	2420007	1860.91
1	F07	2	OTNT	NA	Neutral	5	15.7283142389525	60.9443535188216	4.35038503337861	350399.87888707	3200.89640859963	2259423	1556.52
1	F07	3	OTNT	NA	Neutral	6	11.8100436681223	44.9759825327511	4.96212027112408	257028.069868996	2957.74663230751	1852486.5	1385.98
1	F08	1	OTNT	NA	Neutral	4	15.2060737527115	63.5227765726681	4.96902510077216	394579.648590022	3324.42376356476	2222943	1677.52
1	F08	2	OTNT	NA	Neutral	5	12.4255319148936	51.0063829787234	5.22687296284508	316039.538297872	3017.17352369204	1924798	1443.83
1	F08	3	OTNT	NA	Neutral	6	13.64	58.6906666666667	7.73238626584939	360542.072	3178.15690811139	2241438.7	1587.48
1	F09	1	PTPRB	NM_002837	sample	4	14.3798076923077	81.5625	6.60165882740721	646129.317307692	3910.98109243227	3082148	2165.99
1	F09	2	PTPRB	NM_002837	sample	5	15.0182186234818	69.1356275303644	4.74558363482965	466409.058704453	3407.87211382191	2589334	1818.49
1	F09	3	PTPRB	NM_002837	sample	6	14.5783582089552	73.6473880597015	5.30042333667847	539810.207089552	3648.67401656436	2812335	1941
1	F10	1	WAS	NM_000377	sample	4	13.3145695364238	49.4602649006623	5.02939230796252	259657.632450331	2945.9042422261	1739874	1345.44
1	F10	2	WAS	NM_000377	sample	5	15.0734126984127	54.281746031746	3.66820335817906	262656.476190476	2927.96070547219	1864689	1304.79
1	F10	3	WAS	NM_000377	sample	6	14.4817658349328	49.4721689059501	3.34172275838915	228730.140115163	2839.35518679661	1763294.6	1219.24
1	F11	1	ODAM	NM_017855	sample	4	15.2	51.5431818181818	3.12655415177649	232333.997727273	2723.24198593019	1838379	1251.2
1	F11	2	ODAM	NM_017855	sample	5	15.0275423728814	52.4957627118644	4.78850852891843	256922.131355932	3002.90288865592	1831967	1363.24
1	F11	3	ODAM	NM_017855	sample	6	13.6306729264476	50.5352112676056	4.33380003414128	273736.96713615	2930.94033590504	1871670.9	1341.45
1	F12	1	BRIP1	NM_032043	sample	4	14.6770428015564	62.6342412451362	6.95016075587961	383083.813229572	3550.16854578128	2166794	1747.83
1	F12	2	BRIP1	NM_032043	sample	5	15.0610561056106	57.2359735973597	5.33875109401745	320523.386138614	3297.81918236325	2079946	1510.68
1	F12	3	BRIP1	NM_032043	sample	6	14.2877697841727	53.9244604316547	3.76917136272118	280178.321942446	2948.61759107551	1882132.8	1355.68
1	F13	1	ATRX	NM_138270	sample	4	16.7333333333333	70.6266666666667	4.26341597385048	422074.137142857	3329.26161978096	2340603	1681.71
1	F13	2	ATRX	NM_138270	sample	5	14.6909492273731	61.1986754966887	5.6828777708091	357100.428256071	3163.96502057352	2155503	1552.81
1	F13	3	ATRX	NM_138270	sample	6	15.6626746506986	65.4570858283433	5.40028258250967	381862.269461078	3190.27945251956	2263588.4	1626.81
1	F14	1	PLXNB2	NM_012401	sample	4	12.5625	46.585	3.37452542489382	215921.575	2639.03771460134	1465464	1113.22
1	F14	2	PLXNB2	NM_012401	sample	5	13.9876796714579	53.129363449692	4.29816700905988	276699.624229979	3000.50421360537	1828656	1386.86
1	F14	3	PLXNB2	NM_012401	sample	6	13.866028708134	50.4090909090909	3.6623689100981	250532.344497608	2870.13905874002	1729649.2	1239.49
1	F15	1	ZMYM2	NM_197968	sample	4	16.4239543726236	59.787072243346	4.74915995672326	312180.650190114	3202.95619806179	2049073	1491.82
1	F15	2	ZMYM2	NM_197968	sample	5	14.2272727272727	52.8181818181818	5.31953530823144	276759.134469697	2947.65148508726	1834712	1274.53
1	F15	3	ZMYM2	NM_197968	sample	6	13.2074074074074	43.1222222222222	4.71026867284115	210721.198148148	2961.75262972069	1631189.6	1227.13
1	F16	1	MBD1	NM_015845	sample	4	10.7472527472527	39.4681318681319	4.44583887009313	199031.408791209	2814.53221255714	1421355	1148.92
1	F16	2	MBD1	NM_015845	sample	5	11.2938005390836	38.7493261455526	3.94022059144855	174628.452830189	2607.83764532316	1319376	1048.12
1	F16	3	MBD1	NM_015845	sample	6	9.48219178082192	35.4904109589041	5.17858080511884	186894.808219178	2578.54806025468	1317078.9	1003.75
1	F17	1	OTNT	NA	Neutral	4	16.0453514739229	66.3446712018141	5.78128866968729	414518.360544218	3392.09048156564	2350933	1675.87
1	F17	2	OTNT	NA	Neutral	5	14.8568588469185	52.624254473161	3.59973402870717	279005.357852883	2852.49936573834	1938082	1307.42
1	F17	3	OTNT	NA	Neutral	6	17.2557319223986	60.5731922398589	3.27997848534405	312982.128747795	3058.25252310223	2142101.5	1411.77
1	F18	1	OTNT	NA	Neutral	4	10.2719298245614	40.5701754385965	4.82861835449421	216364.228070175	2752.12082639149	1490752	1154.26
1	F18	2	OTNT	NA	Neutral	5	13.1672025723473	51.8633440514469	4.71848071963803	317326.781350482	3063.0497676898	2045684	1486.02
1	F18	3	OTNT	NA	Neutral	6	15.3383177570093	55.7738317757009	3.48677287185024	294549.117757009	3045.89163190896	1978493.4	1398.9
1	F19	1	OTNT	NA	Neutral	4	12.8017621145374	55.0903083700441	7.29683511021366	345101.488986784	3456.18379056282	1874924	1698.71
1	F19	2	OTNT	NA	Neutral	5	15.7587412587413	56.9143356643357	4.44031661754158	302072.288461538	3071.41827188613	1979174	1425.8
1	F19	3	OTNT	NA	Neutral	6	14.359649122807	58.4087719298246	3.74141341800858	337299.171929825	3091.99293514682	2071097.7	1511.27
1	F20	1	OTNT	NA	Neutral	4	13.1382716049383	56.5012345679012	6.627216923169	355701.634567901	3405.96875586684	1951515	1690.73
1	F20	2	OTNT	NA	Neutral	5	14.4271255060729	51.1781376518219	4.32369538326434	279562.698380567	3114.38998344822	1922911	1415.24
1	F20	3	OTNT	NA	Neutral	6	13.5650793650794	49.5428571428571	4.26174988131526	256040.147619048	2908.90071724739	1829607.1	1328.59
1	F21	1	OTNT	NA	Neutral	4	15.3972911963883	54.7516930022573	3.72870570564831	273019.39503386	2864.14763565211	1801741	1324.78
1	F21	2	OTNT	NA	Neutral	5	13.544776119403	47.989552238806	5.19009916133986	261136.095522388	2999.89624090801	1849442	1382.64
1	F21	3	OTNT	NA	Neutral	6	15.1318681318681	58.7106227106227	5.33743905433286	334199.326007326	3253.51951854192	2179169.5	1611.56
1	F22	1	OTNT	NA	Neutral	4	15.0014836795252	53.8560830860534	3.38497679892266	281813.774480712	3050.97349694232	2001240	1402.76
1	F22	2	OTNT	NA	Neutral	5	13.6763698630137	55.5017123287671	5.41157755674832	345894.494863014	3060.20411797188	2115669	1484.33
1	F22	3	OTNT	NA	Neutral	6	17.3344768439108	61.8044596912521	4.17308786491043	324397.926243568	3112.55907634799	2187213.8	1468.82
1	G03	1	RF	NA	Neutral	4	14.0719602977667	54.6426799007444	4.32222195103556	298284.516129032	3074.28502111426	2026059	1437.39
1	G03	2	RF	NA	Neutral	5	13.9304347826087	50.1239130434783	4.82396096411244	266590.689130435	2996.15394864734	1936675	1339.47
1	G03	3	RF	NA	Neutral	6	13.4928229665072	54.9832535885167	4.20381959871941	301923.983253588	3131.85990698446	1984750.3	1526.28
1	G04	1	RF	NA	Neutral	4	12.8867102396514	52.0479302832244	4.86613551867131	304556.716775599	3105.45156616458	2059358	1510.66
1	G04	2	RF	NA	Neutral	5	15.1878453038674	56.9337016574586	3.81811132143728	302486.887661142	3120.97627637688	2171947	1441.68
1	G04	3	RF	NA	Neutral	6	15.8135245901639	63.3975409836066	4.80985620118272	373739.891393443	3485.73230638472	2321765	1723.24
1	G05	1	RF	NA	Neutral	4	14.7174447174447	66.8255528255528	7.76362155902734	440228.464373464	3607.82218328264	2372511	1785.33
1	G05	2	RF	NA	Neutral	5	15.3985849056604	58.7995283018868	4.44649005616214	321308.443396226	3231.75579295763	2146207	1567.19
1	G05	3	RF	NA	Neutral	6	14.5889724310777	59.8897243107769	4.87289861106423	357108	3344.53951186679	2218953.4	1641.16
1	G06	1	RF	NA	Neutral	4	13.6870415647922	56.4645476772616	7.1340848656996	348720.591687042	3299.68530412825	2091953	1656.61
1	G06	2	RF	NA	Neutral	5	11.2377049180328	46.9016393442623	6.65647660907557	308040.049180328	3300.53395200078	2203657	1742.55
1	G06	3	RF	NA	Neutral	6	12.0122699386503	46.5296523517382	4.36895673775232	258051.343558282	3023.97592180346	1893590.6	1451.34
1	G07	1	RF	NA	Neutral	4	17.2266288951841	72.8583569405099	6.06895536639881	417735.04815864	3463.83166937303	2339280	1717.06
1	G07	2	RF	NA	Neutral	5	13.7550432276657	53.4870317002882	4.15317081375749	301648.622478386	3085.35815908175	1930328	1394.92
1	G07	3	RF	NA	Neutral	6	15.3669527896996	55.7896995708155	3.52614034322558	290070.622317597	3106.92475116747	2090628.8	1497.15
1	G08	1	RF	NA	Neutral	4	16.3606138107417	63.6879795396419	4.71064977329325	359751.16112532	3309.85889120154	2236917	1573.6
1	G08	2	RF	NA	Neutral	5	14.455268389662	59.1848906560636	4.31523314902146	334771.220675944	3065.02951568879	2025928	1510.81
1	G08	3	RF	NA	Neutral	6	14.4869976359338	56.5342789598109	3.23654082966713	305225.669030733	2946.23398008428	2147133.5	1470.18
1	G09	1	BRCA1	NM_007298	sample	4	13.21875	61.0673076923077	5.20247777970593	391198.490384615	3276.80519838356	2135899	1532.13
1	G09	2	BRCA1	NM_007298	sample	5	12.9207920792079	49.2712871287129	5.19947654287515	269694.996039604	2977.5013337051	1799852	1326.45
1	G09	3	BRCA1	NM_007298	sample	6	14.1482176360225	57.2251407129456	4.91163334215788	336014.894934334	2993.17566053318	2118359	1469.98
1	G10	1	ASXL1	NM_015338	sample	4	16.6025316455696	68.146835443038	5.30660475430858	396518.93164557	3310.42357176744	2232497	1620.81
1	G10	2	ASXL1	NM_015338	sample	5	15.1605691056911	58.4735772357724	5.18941780264222	328642.975609756	3243.56915704493	2152829	1544.02
1	G10	3	ASXL1	NM_015338	sample	6	11.8968253968254	46.4312169312169	6.660489090889	284982.007936508	3278.30947169998	1853882.4	1513.12
1	G11	1	ASXL2	NM_018263	sample	4	13.1906779661017	49.5614406779661	4.40527626495081	281515.06779661	2832.13196114005	1958218	1361.69
1	G11	2	ASXL2	NM_018263	sample	5	14.7084592145015	50.3897280966767	3.82938055265409	259310.753776435	2905.6870030105	2109126	1404.1
1	G11	3	ASXL2	NM_018263	sample	6	12.6975881261596	40.0538033395176	3.4810139947322	194854.239332096	2617.79929969424	1765081.2	1196.18
1	G12	1	TP53BP1	NM_005657	sample	4	14.9498432601881	59.4169278996865	4.41489216594536	339692.467084639	3285.57046518653	2141674	1556.62
1	G12	2	TP53BP1	NM_005657	sample	5	13.1985815602837	47.1294326241135	6.05709158615867	262882.453900709	3073.01289142409	1861998	1370.25
1	G12	3	TP53BP1	NM_005657	sample	6	13.9662027833002	51.5805168986084	4.43590657373772	265665.41749503	2958.32605899904	1885570	1367.05
1	G13	1	FAT1	NM_005245	sample	4	11.8404255319149	39.7526595744681	3.80403117092557	192618.484042553	2591.97745383484	1538500	1134.36
1	G13	2	FAT1	NM_005245	sample	5	9.39900249376559	35.2668329177057	4.49160694315866	190927.134663342	2585.44355828655	1494796	1176.3
1	G13	3	FAT1	NM_005245	sample	6	12.6474358974359	47.0705128205128	4.23151310983164	252980.403846154	2777.5580876069	1721256.2	1298.41
1	G14	1	BAP1	NM_004656	sample	4	13.4306722689076	52.7478991596639	4.80744726265836	286936.329831933	2862.46842274777	1765578	1299.28
1	G14	2	BAP1	NM_004656	sample	5	18.3955857385399	69.4940577249576	4.90226248891448	396069.531409168	3263.76754174875	2393628	1636.84
1	G14	3	BAP1	NM_004656	sample	6	17.1797520661157	60.6425619834711	3.55100095826864	320380.607438017	3125.63142803506	2292063.8	1559.33
1	G15	1	ZNF516	NM_014643	sample	4	12.1352201257862	53.2075471698113	6.77840154031144	334896.443396226	3120.44567089586	1789422	1437.16
1	G15	2	ZNF516	NM_014643	sample	5	11.6373333333333	46.024	5.3159528701361	256758.981333333	2885.49613579553	1544876	1243.02
1	G15	3	ZNF516	NM_014643	sample	6	11.5117493472585	38.9817232375979	4.30761993375485	180017.227154047	2689.3586099901	1434584.5	1119.94
1	G16	1	GRIN2A	NM_000833	sample	4	14.8994708994709	64.3015873015873	8.81176358618615	389757.727513228	3389.4949920583	1996879	1654.08
1	G16	2	GRIN2A	NM_000833	sample	5	11.6246418338109	50.0114613180516	6.21771629403791	335052.76217765	3130.68126600896	2021029	1484.02
1	G16	3	GRIN2A	NM_000833	sample	6	15.7385892116183	53.7406639004149	3.48384334105775	274238.7593361	3018.86674378243	1980196.2	1405.25
1	G17	1	RF	NA	Neutral	4	14.3974358974359	56.0717948717949	6.19679668700699	333409.717948718	3099.65756852133	2116363	1483.55
1	G17	2	RF	NA	Neutral	5	12.2673267326733	49.2970297029703	5.23413668112465	260753.742574257	2939.87495561193	1609816	1292.74
1	G17	3	RF	NA	Neutral	6	14.9585062240664	55.5435684647303	4.09631533258882	282662.421161826	2982.75704512283	1840879.4	1318.42
1	G18	1	RF	NA	Neutral	4	14.4798927613941	64.7935656836461	6.30071523685038	426991.08310992	3316.51487069254	2111231	1521.46
1	G18	2	RF	NA	Neutral	5	14.8828125	65.0520833333333	6.8988624437685	407584.197916667	3589.80204064657	2173675	1651.56
1	G18	3	RF	NA	Neutral	6	14.7611940298507	63.36460554371	5.59264291567008	387572.950959488	3254.33345445761	2077479.2	1513.83
1	G19	1	RF	NA	Neutral	4	15.2939393939394	62.5424242424242	5.23613402249227	366792.83030303	3318.13371079715	2205542	1509.78
1	G19	2	RF	NA	Neutral	5	14.7549019607843	65.3382352941177	4.69805624850762	418244.181372549	3298.30272433992	2268961	1657.27
1	G19	3	RF	NA	Neutral	6	14.278276481149	55.7486535008977	4.55064641454736	325048.091561939	3237.72596769419	2002924.2	1517.32
1	G20	1	RF	NA	Neutral	4	12.6031042128603	50.8691796008869	3.88359518009184	293684.740576497	2492.93740432046	1725593	1200.61
1	G20	2	RF	NA	Neutral	5	14.294	51.794	5.71344077094963	278512.866	3230.13108788019	1929297	1477.01
1	G20	3	RF	NA	Neutral	6	13.2152133580705	46.0333951762523	4.23287969322587	243990.512059369	2973.0083724976	1792214.7	1347.97
1	G21	1	RF	NA	Neutral	4	14.5023255813953	57.7511627906977	6.01948966265188	329668.160465116	3310.60172110066	1938622	1559.12
1	G21	2	RF	NA	Neutral	5	14.5172413793103	55.470054446461	5.53720378340555	324323.720508167	3217.15979305684	2125852	1534.07
1	G21	3	RF	NA	Neutral	6	13.5838150289017	50.7341040462428	4.47147085680886	276898.969171484	2972.72299227775	1881148.2	1385.57
1	G22	1	RF	NA	Neutral	4	15.5438596491228	62.0175438596491	5.40491452821977	344209.972431078	3406.09729708339	2082688	1557.15
1	G22	2	RF	NA	Neutral	5	13.8571428571429	48.5028011204482	3.57262731382425	244868.06022409	2879.52239833026	1816394	1309.99
1	G22	3	RF	NA	Neutral	6	14.7012012012012	51.7252252252252	5.25878444090138	274287.893393393	3307.00119916581	1857671.3	1450.55
1	H03	1	CHEK1	NA	Positive	4	11.077868852459	153.622950819672	13.3109466971811	1677037.55737705	5171.74489111887	5152738	3609.22
1	H03	2	CHEK1	NA	Positive	5	12.8838383838384	164.431818181818	22.0521365093764	1791554.57070707	6094.65494750654	6118108	4370.69
1	H03	3	CHEK1	NA	Positive	6	12.5878594249201	188.984025559105	16.9283008100518	2110854.84664537	6364.27789548647	6753970.8	4672.89
1	H04	1	CHEK1	NA	Positive	4	11.8990228013029	168.671009771987	22.8232999026197	1902080.81107492	6284.37132045525	6228726	4354.83
1	H04	2	CHEK1	NA	Positive	5	10.6245487364621	165.996389891697	32.6467293071928	1950855.05776173	6565.40155478503	6066628	4662.05
1	H04	3	CHEK1	NA	Positive	6	16.2271805273834	159.089249492901	12.5328992813055	1613859.75456389	5632.5039338106	5609554.1	3782.53
1	H05	1	CHEK1	NA	Positive	4	9.07377049180328	157.700819672131	24.7136728481875	1885484.22131148	5697.41953516418	5882833	3975.73
1	H05	2	CHEK1	NA	Positive	5	11.541935483871	154.3	20.8494742402727	1722230.50967742	6023.31332600596	5903917	4221.41
1	H05	3	CHEK1	NA	Positive	6	12.1125541125541	158.822510822511	16.6718675699827	1720149.59307359	6027.02273982406	5942679	4326.52
1	H06	1	CHEK1	NA	Positive	4	11.6433121019108	158.738853503185	20.4598440863875	1796696.66878981	6272.36151772424	5743963	4395.03
1	H06	2	CHEK1	NA	Positive	5	10.3544303797468	158.253164556962	20.0514514638782	1792525.96624473	6072.8709832864	5653804	4138.41
1	H06	3	CHEK1	NA	Positive	6	11.2121212121212	151.228650137741	20.3025120555379	1704528.815427	5954.10397719394	6009882.7	4181.67
1	H07	1	CHEK1	NA	Positive	4	12.12734082397	190.861423220974	22.9162972890787	2225868.53183521	6690.85085182157	6907992	4917.79
1	H07	2	CHEK1	NA	Positive	5	14.1680216802168	183.059620596206	18.7305116056539	1917732.78319783	6237.46837156006	6287199	4375.72
1	H07	3	CHEK1	NA	Positive	6	12.6537313432836	175.119402985075	17.1381405595787	1942956.32835821	6199.66186293017	6259105.4	4300.42
1	H08	1	CHEK1	NA	Positive	4	10.3417721518987	169.118143459916	22.7911665143697	1973028.98734177	6113.32471011566	5932528	4220.26
1	H08	2	CHEK1	NA	Positive	5	10.8226744186047	138.130813953488	19.2074164057113	1491489.09011628	5338.4240033893	4968059	3568.77
1	H08	3	CHEK1	NA	Positive	6	11.9946666666667	160.264	18.1247310846975	1754888.51733333	5665.60752416594	5544241.2	3916.11
1	H09	1	NOTCH2	NM_024408	sample	4	15.7440476190476	61.5138888888889	3.587052410648	354007.704365079	3191.72600181462	2218479	1589.43
1	H09	2	NOTCH2	NM_024408	sample	5	13.6723404255319	57.5	5.88846169122975	356394.325531915	3321.44751882929	2077674	1651.79
1	H09	3	NOTCH2	NM_024408	sample	6	13.3924050632911	48.7025316455696	4.25981037159297	262120.299578059	2837.18320326056	1901915.4	1329.32
1	H10	1	FANCM	NM_020937	sample	4	13.7783018867925	52.3490566037736	3.57843963594635	281538.622641509	2959.82953814399	1910873	1358.34
1	H10	2	FANCM	NM_020937	sample	5	15.0873015873016	57.1468253968254	4.75188784070308	292461.740079365	3112.8153085392	2022615	1379.71
1	H10	3	FANCM	NM_020937	sample	6	12.9532520325203	44.380081300813	3.38034472034231	213853.095528455	2744.72071203806	1741596.3	1237.31
1	H11	1	RASA1	NM_022650	sample	4	14.5889830508475	64.6737288135593	4.59154933673154	422555.656779661	3302.78955865669	2321774	1719.65
1	H11	2	RASA1	NM_022650	sample	5	12.4849056603774	57.8415094339623	4.84033223811486	388170.360377359	3088.53341781358	2236811	1578.42
1	H11	3	RASA1	NM_022650	sample	6	13.5785582255083	56.7560073937153	5.33442090254828	358644.186691312	3204.83313704192	2338664.9	1633.76
1	H12	1	KDM5C	NM_004187	sample	4	12.2966101694915	47.3283898305085	5.8210302919569	278885.052966102	3108.75891393609	1892181	1480.24
1	H12	2	KDM5C	NM_004187	sample	5	13.5228070175439	45.4052631578947	4.10652108771085	237972.919298246	2956.79703152003	1878472	1376.32
1	H12	3	KDM5C	NM_004187	sample	6	14.1666666666667	52.5468164794007	4.91779688714958	286228.264044944	3124.2089860773	1956901	1503.75
1	H13	1	FAS	NA	sample	4	16.1794871794872	64.7863247863248	4.15158892860183	335227.518518519	3181.33724126134	2118388	1466.81
1	H13	2	FAS	NA	sample	5	16.3733905579399	62.3712446351931	3.91488392271371	338995.412017167	3139.69199896113	2121968	1447.79
1	H13	3	FAS	NA	sample	6	15.0736842105263	56.15	4.3947698678678	304914.365789474	3020.35982705172	1937610.7	1427.6
1	H14	1	PTPRC	NR_052021	sample	4	12.7781065088757	43.9408284023669	4.69336413768536	219606.804733728	3003.40940447212	1705419	1338.98
1	H14	2	PTPRC	NR_052021	sample	5	12.453125	41.970703125	3.82246479205772	199412.775390625	2640.81075244543	1539183	1123.78
1	H14	3	PTPRC	NR_052021	sample	6	10.55	33.45	3.72630005479686	156466.845833333	2397.35641645088	1428126.8	1025.05
1	H15	1	PTPRU	NM_133178	sample	4	16.1232492997199	67.7170868347339	3.68324773238358	370314.798319328	3128.71269771187	2099776	1502.51
1	H15	2	PTPRU	NM_133178	sample	5	15.8245614035088	67.312865497076	4.81767125917828	408895.657894737	3435.41972303	2320569	1727.04
1	H15	3	PTPRU	NM_133178	sample	6	16.556862745098	76.4274509803922	4.72032323136866	496097.403921569	3592.30384742883	2438404.8	1734.91
1	H16	1	FUBP1	NM_003902	sample	4	9.34948096885813	39.4602076124567	6.96479229601199	249766.795847751	2686.0125211964	1641621	1270.88
1	H16	2	FUBP1	NM_003902	sample	5	8.27837259100642	27.7344753747323	4.54944024437882	136043.580299786	2484.14027263568	1347022	1063.43
1	H16	3	FUBP1	NM_003902	sample	6	8.61411764705882	28.2352941176471	3.82178236329775	143915.877647059	2365.37722128288	1481999.4	1068.84
1	H17	1	CHEK1	NA	Positive	4	12.8101851851852	174.266203703704	20.8724870829256	1996777.72222222	6380.35355548589	6454381	4441.03
1	H17	2	CHEK1	NA	Positive	5	13.1174785100287	167.060171919771	20.5623745943696	1877779.08022923	6247.59248973873	6321156	4313.14
1	H17	3	CHEK1	NA	Positive	6	13.6802325581395	201.110465116279	22.612649232007	2253262.88953488	6969.79681088473	7124423	4970.75
1	H18	1	CHEK1	NA	Positive	4	12.8448844884488	187.508250825083	19.8035307986772	2122511.82178218	6761.54124192419	6565234	4698.43
1	H18	2	CHEK1	NA	Positive	5	10.8483412322275	154.957345971564	17.3396101650372	1771384.68246446	5739.7638043698	5597119	3905.92
1	H18	3	CHEK1	NA	Positive	6	9.78048780487805	153.676829268293	25.774280762482	1820804.27743902	5972.13867932735	5745074.6	4185.19
1	H19	1	CHEK1	NA	Positive	4	7.90434782608696	129.986956521739	28.5342956658209	1546938.93043478	5842.89262552573	5017522	3954.9
1	H19	2	CHEK1	NA	Positive	5	14.1672025723473	185.43729903537	22.1442071289925	1992163.96463022	6463.45068762995	6463204	4625.79
1	H19	3	CHEK1	NA	Positive	6	11.5039577836412	168.973614775726	22.3082292574393	1912120.31662269	6013.78580805202	6052993.1	4314.96
1	H20	1	CHEK1	NA	Positive	4	12.4688427299703	174.394658753709	22.2279743740926	2001636.55192878	6647.58349566986	6352646	4748.03
1	H20	2	CHEK1	NA	Positive	5	12.6666666666667	198.800724637681	22.774728141011	2274055.32608696	6776.48461660492	7146255	4919.29
1	H20	3	CHEK1	NA	Positive	6	11.1141552511416	182.817351598174	29.7756274963871	2158968.73287671	6893.09169073753	7141685.8	5169.73
1	H21	1	CHEK1	NA	Positive	4	10.8575949367089	169.344936708861	21.0533617731787	1922171.7943038	6218.07079499324	5934251	4363.58
1	H21	2	CHEK1	NA	Positive	5	14.3333333333333	180.071161048689	14.83088302843	1894559.94007491	5946.14452067935	6434280	4306.61
1	H21	3	CHEK1	NA	Positive	6	11.2296918767507	181.299719887955	21.8198134412416	2029133.89635854	6227.64618311628	6174763	4404.11
1	H22	1	CHEK1	NA	Positive	4	10.8306188925081	148.4332247557	17.4054223871061	1638215.51791531	5680.01709156147	5187309	3883.51
1	H22	2	CHEK1	NA	Positive	5	15.0082191780822	187.282191780822	18.3190822256414	2016315.11780822	6458.70631851383	6698335	4586.69
1	H22	3	CHEK1	NA	Positive	6	11.6575342465753	154.016438356164	17.615698204402	1625755.99726027	5695.52308271362	5435561.3	3914.08
1	I03	1	RPA32	NA	Positive	4	16.9752066115702	113.944903581267	7.76149091180491	953821.407713499	4572.58272503537	4155172	2791.75
1	I03	2	RPA32	NA	Positive	5	18.4604316546763	128.659472422062	12.0286285597282	1099507.73381295	4792.19165147012	4615112	3074.67
1	I03	3	RPA32	NA	Positive	6	16.4925373134328	109.860696517413	6.71051165161021	939123.559701493	4544.89036011915	4146050.7	2839.67
1	I04	1	RPA32	NA	Positive	4	15.2362637362637	113.247252747253	12.7166926340943	1030082.72527473	5100.90209575841	4469135	3176.92
1	I04	2	RPA32	NA	Positive	5	18.3900414937759	117.178423236515	7.34905216302613	929786.22406639	4509.48573116466	4128711	2756.67
1	I04	3	RPA32	NA	Positive	6	18.8711217183771	120.789976133652	8.53488455199972	1010723.77565632	4874.85321606377	4469276.8	3095.7
1	I05	1	RPA32	NA	Positive	4	17.9572192513369	127.967914438503	8.82693229531951	1100384.21122995	4778.64989052924	4497821	2983.25
1	I05	2	RPA32	NA	Positive	5	17.2061224489796	114.075510204082	8.46346906587832	932515.863265306	4586.06569647744	4052339	2820.67
1	I05	3	RPA32	NA	Positive	6	18.234273318872	121.156182212581	6.94550392005101	999742.349240781	4474.55465673247	4377235.8	2824.9
1	I06	1	RPA32	NA	Positive	4	15.843085106383	105.622340425532	11.3052845379843	893242.449468085	4494.59445787085	3701676	2648.88
1	I06	2	RPA32	NA	Positive	5	17.4192439862543	106.982817869416	7.95336737457893	841448.304123711	4572.41301866772	4058485	2810.38
1	I06	3	RPA32	NA	Positive	6	16.9267734553776	102.327231121281	7.72557763188038	819102.080091533	4231.64234089984	3891907.2	2565.79
1	I07	1	RPA32	NA	Positive	4	15.2418772563177	125.108303249097	12.4966692841932	1109282.08303249	4740.70420453931	4266520	2985.39
1	I07	2	RPA32	NA	Positive	5	19.4342723004695	128.429577464789	8.00334210370697	1060229.76056338	4842.83392689032	4605521	2993.08
1	I07	3	RPA32	NA	Positive	6	19.7556675062972	136.16120906801	8.42355951646323	1110594.95214106	4922.28516179228	4543332.1	3053.16
1	I08	1	RPA32	NA	Positive	4	16.1934426229508	107.544262295082	6.52586982470092	894190.803278689	4292.84906469819	3998671	2610.63
1	I08	2	RPA32	NA	Positive	5	18.4894117647059	115.750588235294	6.32090167431155	954916.298823529	4550.68797247758	4364695	2829.58
1	I08	3	RPA32	NA	Positive	6	18.1678004535147	123.823129251701	8.02171357759149	1022302.08390023	4704.96926502416	4232147.7	2900.41
1	I09	1	ARHGAP35	NM_004491	sample	4	15.3082901554404	64.6217616580311	4.94434276988785	376524.810880829	3283.62105426736	2267423	1614.41
1	I09	2	ARHGAP35	NM_004491	sample	5	12.5225048923679	54.26614481409	5.03510131923087	321124.043052838	3218.75727806958	1994528	1486.62
1	I09	3	ARHGAP35	NM_004491	sample	6	13.7020484171322	49.1880819366853	4.6061563267461	257473.459962756	3057.44834109308	1966925.6	1442.83
1	I10	1	AHNAK	NM_024060	sample	4	10.1928783382789	38.9376854599407	4.28740703942562	210408.62611276	2493.67753229184	1533650	1060.49
1	I10	2	AHNAK	NM_024060	sample	5	9.06211180124224	30.1055900621118	3.29464685871579	137440.233954451	2456.00525457116	1384024	1050.1
1	I10	3	AHNAK	NM_024060	sample	6	8.57800511508951	30.539641943734	3.78459464224545	159018.071611253	2187.30058812794	1312749	984.47
1	I11	1	SH2B3	NM_005475	sample	4	13.3393939393939	43.2727272727273	4.19492210923968	198447.244444444	2724.59005092748	1680203	1192.6
1	I11	2	SH2B3	NM_005475	sample	5	11.8595238095238	37.65	4.07947509491267	170614.278571429	2615.61841172665	1677797	1185.26
1	I11	3	SH2B3	NM_005475	sample	6	12.3946360153257	42.0421455938697	4.9224643670994	217669.731800766	2779.77251327203	1623405.1	1289.33
1	I12	1	MSH2	NM_000251	sample	4	12.1094527363184	67.2089552238806	8.36350532391636	545627.012437811	3603.91711139737	2848660	2032.88
1	I12	2	MSH2	NM_000251	sample	5	14.4446397188049	68.4903339191564	5.12983243878982	464086.114235501	3490.39528142219	2537994	1776.68
1	I12	3	MSH2	NM_000251	sample	6	14.8821490467938	73.7937608318891	6.58521873785081	570996.890814558	3703.07985323259	2955248.2	2018.77
1	I13	1	NOTCH1	NM_017617	sample	4	11.2823529411765	43.3858823529412	4.97304693146784	239876.072941176	2804.28403551305	1713364	1318.43
1	I13	2	NOTCH1	NM_017617	sample	5	15.4341563786008	56.2345679012346	5.04063162417343	284228.553497942	3034.71509221041	1991115	1458.46
1	I13	3	NOTCH1	NM_017617	sample	6	15.1545454545455	55.7654545454545	4.70520713651444	300455.06	3182.49420274853	2068532.3	1539.24
1	I14	1	RAD51	NM_133487	sample	4	8.44701986754967	35.976821192053	4.98086598725933	174925.516556291	2617.5630826251	1381729	1034.05
1	I14	2	RAD51	NM_133487	sample	5	7.64145658263305	34.2436974789916	7.53910131388889	184247.086834734	2990.15181814758	1245626	1162.34
1	I14	3	RAD51	NM_133487	sample	6	7.61756373937677	31.3626062322946	4.47146052663212	133639.226628895	2572.45238594623	1136121.5	871.73
1	I15	1	ZFHX4	NM_024721	sample	4	13.9156327543424	51.0545905707196	3.87524360118348	265222.101736973	2917.33651528207	1906045	1305.85
1	I15	2	ZFHX4	NM_024721	sample	5	13.4373522458629	47.6690307328605	3.45847372142814	245029.179669031	2793.59986007807	1712448	1223.92
1	I15	3	ZFHX4	NM_024721	sample	6	15.3974025974026	54.1402597402597	4.68191332367843	290917.062337662	3025.64243834615	2049504.2	1441.98
1	I16	1	KMT2C	NM_170606	sample	4	13.1798780487805	48.0884146341463	5.18916939636448	251322.201219512	3173.66729913524	1742327	1515.88
1	I16	2	KMT2C	NM_170606	sample	5	10.7255574614065	33.6072041166381	4.12055583822534	170531.531732419	2605.620351464	1628179	1155.98
1	I16	3	KMT2C	NM_170606	sample	6	12.8084210526316	41.6842105263158	4.45467354256164	218300.545263158	2962.49282526427	1836217.9	1426.19
1	I17	1	RPA32	NA	Positive	4	15.6163141993958	95.2175226586103	8.07336249124704	749463.362537764	4219.04459816506	3284641	2379.52
1	I17	2	RPA32	NA	Positive	5	19.9376344086022	110.651612903226	8.00710478170583	874580.24516129	4607.70345042224	4246655	2750.67
1	I17	3	RPA32	NA	Positive	6	17.7289293849658	106.774487471526	7.85762247680701	857992.437357631	4286.36449288788	3909784.2	2607.33
1	I18	1	RPA32	NA	Positive	4	17.6023529411765	106.508235294118	7.9740442756704	860173.950588235	4535.61456373753	4187963	2726.7
1	I18	2	RPA32	NA	Positive	5	18.7755102040816	107.80612244898	7.56850226527169	824301.9	4427.42580541118	3893791	2641.01
1	I18	3	RPA32	NA	Positive	6	19.0847107438017	118.657024793388	8.15515036709383	976593.175619835	4712.53318351773	4411122.6	2894.25
1	I19	1	RPA32	NA	Positive	4	18.703081232493	111.453781512605	6.34675440651899	874216.243697479	4338.86864975137	3909882	2640.36
1	I19	2	RPA32	NA	Positive	5	20.276008492569	127.462845010616	9.25978752888705	1064716.4118896	5015.30608770103	4786628	3195.29
1	I19	3	RPA32	NA	Positive	6	18.8033826638478	110.437632135307	7.55216903257152	879758.232558139	4381.60190334397	4113527.9	2688.76
1	I20	1	RPA32	NA	Positive	4	17.1246943765281	105.951100244499	9.84178239995474	855646.019559902	4252.51644798353	3686975	2543.45
1	I20	2	RPA32	NA	Positive	5	19.3978260869565	120.426086956522	7.27754312484211	934543.202173913	4662.12287103601	4180352	2880.76
1	I20	3	RPA32	NA	Positive	6	19.3572938689218	102.342494714588	5.78930148832573	767780.539112051	4227.30377179767	3902653.7	2541.18
1	I21	1	RPA32	NA	Positive	4	16.5590994371482	89.5290806754221	5.97276830405263	675523.939962476	3863.26600905394	3372520	2297.25
1	I21	2	RPA32	NA	Positive	5	18.5211581291759	121.051224944321	12.1104445490518	1035167.02895323	4809.31674502322	4570962	3027.15
1	I21	3	RPA32	NA	Positive	6	19.3515439429929	123.596199524941	9.47380729386183	1028976.71021378	4814.15225622488	4311631.4	2994.2
1	I22	1	RPA32	NA	Positive	4	16.3714902807775	108.447084233261	7.45711247383991	921280.153347732	4481.46008917042	4060840	2775.29
1	I22	2	RPA32	NA	Positive	5	19.1880492091388	121.578207381371	7.88690177575096	988491.769771529	4743.31952142864	4542803	2961.2
1	I22	3	RPA32	NA	Positive	6	17.4669338677355	117.5250501002	9.91827918331605	1008722.67334669	4655.2875469194	4303676.2	2875.87
1	J03	1	ATR	NA	Positive	4	15.2927536231884	141.455072463768	10.2099296533676	1286300.62898551	5185.78511153957	4825660	3471.94
1	J03	2	ATR	NA	Positive	5	17.8049382716049	138.656790123457	8.93653667115116	1168697.52345679	4961.51426028851	4910109	3450.38
1	J03	3	ATR	NA	Positive	6	15.0961968680089	120.136465324385	11.6101925391129	1016065.16331096	4733.53292284732	4296354	3175.37
1	J04	1	ATR	NA	Positive	4	16.065963060686	153.620052770449	10.1347433731214	1422675.79155673	5492.00172862292	5044832	3620.76
1	J04	2	ATR	NA	Positive	5	16.3956310679612	141.242718446602	8.80903345071036	1235479.40291262	5240.37164763683	4917865	3435.06
1	J04	3	ATR	NA	Positive	6	15.6351851851852	134.437037037037	9.30166897067759	1187993.4	5095.76521687485	4688438.2	3379.3
1	J05	1	ATR	NA	Positive	4	13.474801061008	122.501326259947	9.27851265030024	1116561.34748011	4486.85390260771	4075660	2876.43
1	J05	2	ATR	NA	Positive	5	18.3151750972763	153.529182879377	8.68362487196875	1359906.85603113	5381.75629390315	5377156	3727.97
1	J05	3	ATR	NA	Positive	6	18.0803571428571	150.323660714286	8.4689567730403	1313732.09598214	4990.26539380154	5072526	3403.77
1	J06	1	ATR	NA	Positive	4	14.6605504587156	128.651376146789	9.00572019784593	1150481.8440367	4911.73659973833	4407131	3202.22
1	J06	2	ATR	NA	Positive	5	16.6654611211573	138.039783001808	9.87204536461732	1184651.72332731	4880.10885825441	4637045	3297.48
1	J06	3	ATR	NA	Positive	6	15.1613508442777	115.465290806754	9.12652806142666	999125.988742964	4607.54238248248	4320221.3	3073.75
1	J07	1	ATR	NA	Positive	4	13.9292307692308	145.972307692308	11.9658436629346	1448194.17230769	5489.39215854877	5124182	3701.61
1	J07	2	ATR	NA	Positive	5	15.3827893175074	143.008902077151	10.6703878444874	1293392.29080119	5196.82004145658	4840405	3561.9
1	J07	3	ATR	NA	Positive	6	16.5125628140704	138.413735343384	10.0899234106304	1208751.02177554	5195.89028020284	4933432	3521.98
1	J08	1	ATR	NA	Positive	4	13.5681233933162	127.683804627249	14.2281489975716	1231233.23907455	5055.53975797392	4667469	3289.93
1	J08	2	ATR	NA	Positive	5	16.0234192037471	116.011709601874	7.71224481477706	933520.922716628	4583.21140624421	4188109	3014.84
1	J08	3	ATR	NA	Positive	6	16.5512820512821	140.535897435897	8.4798781183894	1252715.29487179	5285.34409997107	5073204.3	3579.78
1	J09	1	STIM1	NM_003156	sample	4	12.7220338983051	48.6440677966102	4.41819061374749	245314.013559322	2821.39243528555	1568649	1220.89
1	J09	2	STIM1	NM_003156	sample	5	12.7738095238095	45.3730158730159	4.02225587515068	234467.549603175	2872.92164420727	1860637	1258.98
1	J09	3	STIM1	NM_003156	sample	6	12.8209718670077	42.9616368286445	4.58720662716453	209742.47314578	2770.44486469246	1709415.8	1200.92
1	J10	1	DICER1	NM_030621	sample	4	16.5350140056022	69.9859943977591	4.6624099941609	409039.142857143	3301.8218892151	2493472	1733.25
1	J10	2	DICER1	NM_030621	sample	5	12.2869565217391	43.7565217391304	4.1326729887765	237333.57173913	2806.81302759779	1788706	1318.69
1	J10	3	DICER1	NM_030621	sample	6	11.4838709677419	42.1100569259962	3.30543317367956	220112.722960152	2792.1303045327	1769615.9	1274.61
1	J11	1	PASK	NM_015148	sample	4	12.5311778290993	47.3210161662818	6.037937142293	281235.605080831	3254.36263013832	1862095	1556.46
1	J11	2	PASK	NM_015148	sample	5	11.0308008213552	38.1149897330595	5.21834357622191	216319.147843943	2746.26000318164	1681052	1260.74
1	J11	3	PASK	NM_015148	sample	6	9.3368700265252	38.0954907161804	7.3455330765163	254507.891246684	2793.5773820311	1699354.1	1395.18
1	J12	1	EZH2	NM_152998	sample	4	16.366265060241	68.0843373493976	5.4085727277207	397407.826506024	3391.43689778255	2294320	1598.67
1	J12	2	EZH2	NM_152998	sample	5	15.4024390243902	56.0691056910569	4.51332394349415	289425.099593496	3137.55247822186	1937889	1394.85
1	J12	3	EZH2	NM_152998	sample	6	14.9666666666667	53.4245614035088	4.3570504437073	275546.585964912	3035.48159224405	1953026.5	1360.09
1	J13	1	ATF7IP	NM_018179	sample	4	14.9602649006623	53.4105960264901	4.12817854146806	246647.099337748	2825.21079768489	1784265	1261.43
1	J13	2	ATF7IP	NM_018179	sample	5	14.0233918128655	46.8323586744639	5.06048720475789	234657.097465887	3090.19165964812	1789930	1334.34
1	J13	3	ATF7IP	NM_018179	sample	6	15.312661498708	51.671834625323	4.66067746832809	235102.222222222	2834.05193631262	1723308.1	1269.87
1	J14	1	RB1	NM_000321	sample	4	12.8963585434174	54.249299719888	5.83624162901609	328227.731092437	3230.3540838525	2043124	1560.32
1	J14	2	RB1	NM_000321	sample	5	12.9900398406375	47.191235059761	4.34685149927677	252327.934262948	2963.06310805189	1882416	1380.18
1	J14	3	RB1	NM_000321	sample	6	11.0179372197309	42.8071748878924	5.96891513007169	262722.634529148	3082.95487917157	1848386.1	1476.39
1	J15	1	RPA2	NM_002946	sample	4	18.6648501362398	105.768392370572	8.54157474627564	811086.242506812	4368.76997998825	3807677	2640.86
1	J15	2	RPA2	NM_002946	sample	5	18.6718446601942	112.61359223301	9.59812477958892	916886.722330097	4750.19104573654	4313403	2978.4
1	J15	3	RPA2	NM_002946	sample	6	19.418	119.296	7.50851237409731	950456.772	4738.37965190596	4257180.5	2948.9
1	J16	1	RPS2	NM_002952	sample	4	9.08303249097473	38.1552346570397	6.34415825316426	211781.707581227	2537.72083099018	1305886	1102.28
1	J16	2	RPS2	NM_002952	sample	5	7.86908077994429	31.08356545961	5.34342461904616	173804.398328691	2592.29269830935	1276437	1129.79
1	J16	3	RPS2	NM_002952	sample	6	9.75800711743772	40.1316725978648	5.12295149536829	216157.448398577	2808.08602401718	1351097.8	1093.78
1	J17	1	ATR	NA	Positive	4	17.4545454545455	149.241779497099	10.9074399764229	1355502.59574468	5480.88037757144	5280259	3713.33
1	J17	2	ATR	NA	Positive	5	18.5563218390805	146.668965517241	8.15169449515353	1266791.72643678	5250.37818501855	5324593	3607.75
1	J17	3	ATR	NA	Positive	6	16.7557471264368	126.040229885057	7.72998065023853	1075570.39942529	4866.39854399739	4625314.7	3245.66
1	J18	1	ATR	NA	Positive	4	14.3863636363636	151.15404040404	12.7197329182392	1470862.39141414	5636.69882584171	5215233	3764.84
1	J18	2	ATR	NA	Positive	5	18.2569105691057	126.017886178862	8.82266917116222	1036646.70406504	5112.82543375178	4837211	3422.25
1	J18	3	ATR	NA	Positive	6	16.1906873614191	144.230598669623	10.8216054268057	1375129.59866962	5660.94053629226	5304090.6	3729.94
1	J19	1	ATR	NA	Positive	4	14.5728155339806	124.917475728155	9.67031324934728	1100097.02669903	4583.12123424936	4244908	3003.64
1	J19	2	ATR	NA	Positive	5	17.0150537634409	154.784946236559	11.0280358833945	1433843.27741935	5513.56613329714	5327205	3716.23
1	J19	3	ATR	NA	Positive	6	16.727634194831	126.389662027833	8.6622371006073	1056672.40159046	5002.11507594297	4635692.4	3310.36
1	J20	1	ATR	NA	Positive	4	16.0159090909091	142.277272727273	12.6401404310332	1300026.91136364	5214.1399425591	4966572	3532.23
1	J20	2	ATR	NA	Positive	5	16.4539473684211	111.633771929825	8.98636808329645	894604.282894737	4577.56250369869	3992133	2975.84
1	J20	3	ATR	NA	Positive	6	15.0584415584416	141.508658008658	10.2511103735848	1285832.5	5184.39987287517	4620647.8	3507.39
1	J21	1	ATR	NA	Positive	4	16.9583333333333	153.485294117647	8.64659483190326	1398127.07843137	4909.47812600401	4868123	3348.67
1	J21	2	ATR	NA	Positive	5	19.5559566787004	140.270758122744	9.26768666472597	1164023.17689531	5423.62995461026	5224620	3696.47
1	J21	3	ATR	NA	Positive	6	16.7033398821218	167.031434184676	12.9408494287921	1573272.45776031	5962.11099366252	5547558.6	4092.28
1	J22	1	ATR	NA	Positive	4	17.4846743295019	147.76245210728	10.9845072632211	1350484.12643678	5507.32361139782	5537570	3741.05
1	J22	2	ATR	NA	Positive	5	17.5546218487395	151.648739495798	11.7506600231111	1364769.50588235	5552.85807613412	5235325	3841.49
1	J22	3	ATR	NA	Positive	6	15.2055921052632	122.822368421053	10.2244220729963	1083312.20394737	4993.76157599516	4446625.6	3313.65
1	K03	1	OTNT	NA	Neutral	4	16.3087885985748	66.4465558194774	5.12481584901898	387028.70783848	3290.0580677876	2233218	1643.09
1	K03	2	OTNT	NA	Neutral	5	14.0215053763441	54.3736559139785	4.79831663937459	325174.126344086	3040.05390843789	2061934	1520.16
1	K03	3	OTNT	NA	Neutral	6	12.0879120879121	45.2087912087912	3.58260224860554	250013.967032967	2842.93475408871	1817557.4	1306.56
1	K04	1	OTNT	NA	Neutral	4	14.0523012552301	53.9707112970711	5.02635299764832	286133.39539749	3042.19944513465	1936289	1444.9
1	K04	2	OTNT	NA	Neutral	5	14.6682926829268	57.3219512195122	4.61497688858227	322813.387804878	3049.5150979442	2172415	1470.35
1	K04	3	OTNT	NA	Neutral	6	12.7674418604651	48.2936046511628	3.81604334407737	254385.799418605	2824.15235205784	1837442.8	1302.48
1	K05	1	OTNT	NA	Neutral	4	14.11328125	60.10546875	5.27244037342629	371598.138671875	3204.92750310742	2252612	1612.65
1	K05	2	OTNT	NA	Neutral	5	14.4059040590406	55.0774907749078	5.82079327632706	314975.081180812	3199.28251943955	2084121	1563.94
1	K05	3	OTNT	NA	Neutral	6	12.2676991150442	48.8429203539823	4.20064055988201	274859.484513274	3029.27902656776	1907457.1	1421.88
1	K06	1	OTNT	NA	Neutral	4	13.1778846153846	58.375	5.84959500686497	362729.413461538	3189.23058572681	2135984	1618.88
1	K06	2	OTNT	NA	Neutral	5	13.0343007915567	52.9683377308707	4.50787349921878	316940.585751979	3107.52492624773	2165411	1531.31
1	K06	3	OTNT	NA	Neutral	6	11.7916666666667	52.5269607843137	5.13957406847661	338129.384803922	3182.68237175002	2072458.2	1549.44
1	K07	1	OTNT	NA	Neutral	4	16.0857787810384	60.8194130925508	4.33588165008083	333522.243792325	3332.75291622869	2277274	1573.1
1	K07	2	OTNT	NA	Neutral	5	11.7138554216867	43.7951807228916	3.80040917722986	241048.063253012	2918.7260121026	1887336	1399.01
1	K07	3	OTNT	NA	Neutral	6	13.5315315315315	53.3693693693694	5.71026172270804	301478.114114114	3049.32096965609	1960451.8	1514.41
1	K08	1	OTNT	NA	Neutral	4	12.2751677852349	48.3154362416107	5.3737138654904	269996.761744966	3124.57927158276	1786582	1414.5
1	K08	2	OTNT	NA	Neutral	5	12.4230769230769	40.8044871794872	2.75684047239979	202857.690705128	2738.17661305338	1865022	1246.8
1	K08	3	OTNT	NA	Neutral	6	12.3175	48.1575	3.69921544501519	268331.8525	2968.5295452944	1897777	1378.71
1	K09	1	RAD21	NM_006265	sample	4	10.6109660574413	45.2637075718016	5.45459800353834	251892.775456919	2934.65399620868	1628478	1323.65
1	K09	2	RAD21	NM_006265	sample	5	8.80211081794195	38.9683377308707	5.28459049614586	210764.158311346	2635.84300922161	1352953	1013.55
1	K09	3	RAD21	NM_006265	sample	6	9.24857142857143	47.0914285714286	8.42293406550232	354052.06	3188.98059656566	1882597.8	1490.62
1	K10	1	CUX1	NM_181500	sample	4	15.4356846473029	67.5560165975104	6.82656957234534	427081.319502075	3724.12038359524	2397346	1861.03
1	K10	2	CUX1	NM_181500	sample	5	14.6322314049587	61.5268595041322	4.26879928777321	375533.739669422	3222.29310902602	2274025	1598.29
1	K10	3	CUX1	NM_181500	sample	6	15.2727272727273	58.1586452762923	4.15542563674166	313840.475935829	3109.0983168427	2111796.6	1487.12
1	K11	1	POLE	NM_006231	sample	4	16.3490813648294	66.6325459317585	4.09442495722556	401067.146981627	3001.84527423684	2281457	1474.27
1	K11	2	POLE	NM_006231	sample	5	20.9189189189189	77.3027027027027	4.35782861704108	450047.181081081	3297.58714724762	2761528	1609.97
1	K11	3	POLE	NM_006231	sample	6	15.6311475409836	55.3661202185792	4.8927509932233	315034.557377049	3002.63748910637	2168832.5	1466.7
1	K12	1	NCOA6	NM_014071	sample	4	14.855421686747	74.1385542168675	7.82992993416473	509819.279116466	3782.3039114069	2491890	1948.3
1	K12	2	NCOA6	NM_014071	sample	5	15.8642857142857	74.5875	5.38141147389325	506681.005357143	3731.27860200744	2647786	1918.02
1	K12	3	NCOA6	NM_014071	sample	6	12.3652694610778	63.6087824351297	6.11508274388461	456133.271457086	3297.25402850012	2250093.3	1709.96
1	K13	1	APC	NM_000038	sample	4	10.1792929292929	36.7575757575758	4.93656745067169	192683.648989899	2540.7302573303	1439002	1103.1
1	K13	2	APC	NM_000038	sample	5	11.0840787119857	34.561717352415	3.26809633717238	154480.450805009	2450.82384212512	1474332	1004.54
1	K13	3	APC	NM_000038	sample	6	10.9599236641221	37.5896946564885	2.84046324307792	177645.763358779	2242.03489084864	1409737.2	938.13
1	K14	1	CREBBP	NM_004380	sample	4	11.9117647058824	57.8957219251337	9.14465032420136	404980.986631016	3612.48855291366	2161323	1751.75
1	K14	2	CREBBP	NM_004380	sample	5	11.6277056277056	42.508658008658	5.2353494431588	231546.16017316	2864.37574377821	1679169	1262.31
1	K14	3	CREBBP	NM_004380	sample	6	12.7235294117647	42.9686274509804	4.97978903880984	225530.4	2791.19878240704	1739412.1	1262.25
1	K15	1	MGA	NM_001080541	sample	4	13.3700234192037	50.0093676814988	4.90979280739349	277436.510538642	3001.2128744063	1924920	1403.39
1	K15	2	MGA	NM_001080541	sample	5	12.9329140461216	47.5471698113208	6.65929386791858	266940.312368973	3075.12613379634	1964477	1413.63
1	K15	3	MGA	NM_001080541	sample	6	11.9977116704806	42.2631578947368	3.99945528387626	218007.320366133	2513.67737526292	2087927.2	1327.45
1	K16	1	CHEK1	NM_001274	sample	4	12.8006756756757	171.75	23.3320894885316	1920540.78716216	6497.40569446642	6123944	4375.12
1	K16	2	CHEK1	NM_001274	sample	5	11.7025641025641	159.505128205128	17.8032457493108	1783037.76153846	5906.09353168996	5894000	4149.43
1	K16	3	CHEK1	NM_001274	sample	6	12.1653543307087	162.622047244094	18.4998232223988	1770606.48031496	5867.31961572962	5657995.8	4052.06
1	K17	1	OTNT	NA	Neutral	4	15.9454545454545	57.4545454545455	6.08404591105721	310356.15959596	3279.60234366916	1991375	1515.53
1	K17	2	OTNT	NA	Neutral	5	14.7516483516484	55.8725274725275	5.08970244506091	311425.975824176	3008.18835302444	2162370	1447
1	K17	3	OTNT	NA	Neutral	6	16.39375	68.3041666666667	5.21706820469914	412477.789583333	3422.35205359085	2324862.7	1741.83
1	K18	1	OTNT	NA	Neutral	4	15.4642032332564	64.3695150115474	5.26926113343102	383604.845265589	3327.51154797141	2095181	1679.4
1	K18	2	OTNT	NA	Neutral	5	13.8571428571429	50.3309222423146	4.2075508224253	275866.768535262	3152.8257983587	2018666	1482.98
1	K18	3	OTNT	NA	Neutral	6	12.7814432989691	49.5298969072165	4.84782256618472	295317.680412371	3070.74932420074	1995933.3	1469.99
1	K19	1	OTNT	NA	Neutral	4	13.7517899761337	55.3484486873508	5.29922329189686	344624.155131265	3083.25972845817	2091366	1509.98
1	K19	2	OTNT	NA	Neutral	5	14.041975308642	51.2617283950617	4.96753488391121	286679.432098765	2995.16197052342	1930133	1406.93
1	K19	3	OTNT	NA	Neutral	6	14.3108108108108	52.1486486486486	6.22675691436867	296032.65990991	3180.56288030218	2012453.3	1526.46
1	K20	1	OTNT	NA	Neutral	4	9.01580135440181	27.568848758465	2.88507975021695	144315.35214447	2436.98971942612	1717875	1188.04
1	K20	2	OTNT	NA	Neutral	5	14.6189516129032	57.9959677419355	5.22316139565086	359813.735887097	3193.59280779602	2223377	1583.94
1	K20	3	OTNT	NA	Neutral	6	12.8721461187215	55.9383561643836	5.61403665417085	351329.762557078	3315.41468882992	2016080.4	1602.04
1	K21	1	OTNT	NA	Neutral	4	13.7060931899642	49.510752688172	4.70296370152541	264858.387096774	2996.01339363738	1876336	1407.47
1	K21	2	OTNT	NA	Neutral	5	12.7203791469194	53.3767772511848	7.07153156680067	345611.125592417	3249.72754297682	1993498	1547.9
1	K21	3	OTNT	NA	Neutral	6	13.6176470588235	52.5343137254902	5.87872539377059	315110.828431373	3175.97211166044	2177429.2	1598.94
1	K22	1	OTNT	NA	Neutral	4	13.5154867256637	55.5132743362832	5.66728156331841	339764.85619469	3196.89510364565	2073141	1535.75
1	K22	2	OTNT	NA	Neutral	5	14.6505576208178	53.4442379182156	4.62014134033905	303659.102230483	3119.71613997773	2103552	1498.51
1	K22	3	OTNT	NA	Neutral	6	14.4122621564482	61.6786469344609	9.25882269616538	422355.300211417	3187.92015267938	2555135.5	1675.8
1	L03	1	RF	NA	Neutral	4	15.0655737704918	58.5928961748634	4.51340334459942	332622.054644809	3116.70027246711	2283852	1588.27
1	L03	2	RF	NA	Neutral	5	12.9210526315789	55.2710526315789	5.65106800664349	337011.134210526	3091.83320749336	2110387	1539.04
1	L03	3	RF	NA	Neutral	6	16.2959501557632	62.9003115264798	5.95221169446834	346784.352024922	3296.19602693724	2300835	1589.94
1	L04	1	RF	NA	Neutral	4	16.4214123006834	67.4510250569476	5.03814349101438	389107.453302961	3383.20648208693	2261122	1699.35
1	L04	2	RF	NA	Neutral	5	13.7382413087935	50.6993865030675	3.74513814884455	276651.783231084	2974.68992197144	2054346	1413.64
1	L04	3	RF	NA	Neutral	6	12.7025641025641	48.4769230769231	3.48070826378106	266748.453846154	2850.71011850694	1860328.8	1323.68
1	L05	1	RF	NA	Neutral	4	14.1152941176471	54.8258823529412	6.07569178072745	313040.082352941	3190.59482410255	1982836	1498.13
1	L05	2	RF	NA	Neutral	5	14.6	52.3087378640777	4.26809422388121	275680.621359223	3000.96517875134	1976766	1367.88
1	L05	3	RF	NA	Neutral	6	13.6418918918919	48.0253378378378	3.62609319539872	237132.214527027	2875.13325380767	1827613.7	1270.06
1	L06	1	RF	NA	Neutral	4	13.1362725450902	51.6793587174349	4.45928201464734	291336.274549098	3105.22988404314	1940176	1399.38
1	L06	2	RF	NA	Neutral	5	14.9466950959488	56.8123667377399	4.13822208480279	300996.940298507	3187.08120619877	2122918	1517.6
1	L06	3	RF	NA	Neutral	6	14.4528301886792	55.7877358490566	3.67154536915341	298426.905660377	3060.85627884694	2165517.9	1479.47
1	L07	1	RF	NA	Neutral	4	12.7281795511222	51.857855361596	5.18222172957388	309289.019950125	3023.60492675268	1993575	1452.91
1	L07	2	RF	NA	Neutral	5	14.3611793611794	51.5479115479115	4.22529026257055	257625.555282555	2863.44429030983	1962802	1349.7
1	L07	3	RF	NA	Neutral	6	16.133704735376	55.9805013927577	3.84438611711592	257468.532033426	3023.8632994772	1937122.9	1405.51
1	L08	1	RF	NA	Neutral	4	14.3037542662116	63.80204778157	4.7617545284093	407592.836177474	3196.84747466514	2278425	1576.41
1	L08	2	RF	NA	Neutral	5	12.3547237076649	42.445632798574	3.10603789794725	211663.449197861	2687.39473767423	1866162	1246.78
1	L08	3	RF	NA	Neutral	6	12.5326633165829	44.035175879397	3.55482389373924	238734.01758794	2923.52319026311	1906663.1	1311.07
1	L09	1	PIGN	NM_012327	sample	4	12.1727493917275	48.8953771289538	5.81650688650439	281233.99270073	2991.82018777903	1850238	1391.34
1	L09	2	PIGN	NM_012327	sample	5	11.3612334801762	39.5124816446402	4.19224231612767	215834.375917768	2873.32609156333	1821298	1340.64
1	L09	3	PIGN	NM_012327	sample	6	13.2843866171004	47.3122676579926	4.56464553190892	240756.215613383	3117.84427874967	1879363.2	1447.9
1	L10	1	ERCC5	NM_000123	sample	4	14.1592505854801	59.2459016393443	7.95040129806941	391271.99765808	3467.07613442348	2228948	1776.45
1	L10	2	ERCC5	NM_000123	sample	5	13.7966457023061	49.8511530398323	4.31449592217344	264232.006289308	3040.35304209213	2007009	1440.34
1	L10	3	ERCC5	NM_000123	sample	6	14.4151624548736	49.7238267148014	3.4217996727192	252946.285198556	2748.41837878908	1876251.2	1258.72
1	L11	1	PHF6	NM_032335	sample	4	12.3594202898551	53.4463768115942	3.29707312160172	329288.626086957	2786.4291969692	2010826	1354.24
1	L11	2	PHF6	NM_032335	sample	5	14.9491193737769	60.7710371819961	3.38386772595459	346113.5518591	3068.82876955004	2156886	1438.75
1	L11	3	PHF6	NM_032335	sample	6	13.4487179487179	56.1346153846154	4.64193378993272	350446.58974359	3022.16945827267	2088815.2	1453.51
1	L12	1	BLM	NM_000057	sample	4	15.2387706855792	74.5768321513002	5.31629052042795	525886.952718676	3504.47127255761	2698592	1818.09
1	L12	2	BLM	NM_000057	sample	5	15.422	74.466	6.12528955603547	506051.028	3473.30207475509	2665766	1831.21
1	L12	3	BLM	NM_000057	sample	6	13.5	66.5788288288288	6.32362315376179	469209.078828829	3483.32122111882	2536546.5	1850.19
1	L13	1	ARID1A	NM_006015	sample	4	13.5291139240506	50.1924050632911	4.4109414720829	276168.513924051	2966.86353480944	1866386	1336.51
1	L13	2	ARID1A	NM_006015	sample	5	12.7800829875519	41.8464730290456	3.5164311941775	202792.630705394	2796.86938972267	1686884	1169.41
1	L13	3	ARID1A	NM_006015	sample	6	12.4254385964912	39.8223684210526	4.35038183099051	177926.644736842	2546.84180842674	1463842.2	1049.47
1	L14	1	EZH1	NM_001991	sample	4	10.2225130890052	38.9659685863874	4.85304564933629	228913.507853403	2601.04172896555	1502088	1127.29
1	L14	2	EZH1	NM_001991	sample	5	9.83836206896552	34.7844827586207	5.44639137817435	197667.855603448	2751.97076501723	1546606	1186.26
1	L14	3	EZH1	NM_001991	sample	6	12.497461928934	42.8544839255499	4.12626446632107	225099.311336717	2757.89891402639	1868299.3	1253.14
1	L15	1	ARID2	NM_152641	sample	4	10.431654676259	42.4412470023981	7.12299773502694	255292.393285372	2866.85672047769	1545095	1274.49
1	L15	2	ARID2	NM_152641	sample	5	9.61059190031153	40.6168224299065	9.01374737240035	282004.31152648	2790.04738746884	1912473	1300.27
1	L15	3	ARID2	NM_152641	sample	6	9.67177242888403	29.8490153172867	3.16547023544437	129933.774617068	2287.30069186383	1389846.1	977.88
1	L16	1	FLT4	NM_002020	sample	4	14.0870646766169	55.6741293532338	4.52913447703578	320787.606965174	3193.58333490985	2023650	1521.86
1	L16	2	FLT4	NM_002020	sample	5	13.4577777777778	56.34	4.22600728035749	344895.853333333	3217.95786743578	2037285	1617.01
1	L16	3	FLT4	NM_002020	sample	6	14.9822294022617	51.2261712439418	3.71640506099802	262324.44911147	2931.48220988137	2070695.4	1406.35
1	L17	1	RF	NA	Neutral	4	13.5461538461538	50.2307692307692	4.36103441088473	253045.635897436	2949.11987192004	1706536	1334.22
1	L17	2	RF	NA	Neutral	5	13.2826086956522	52.7771739130435	5.06302285838161	294948.861413043	3176.89569955344	1979432	1524.91
1	L17	3	RF	NA	Neutral	6	11.8946280991736	44.5433884297521	5.33956851824488	244142.084710744	2767.3123951787	1795398	1430.42
1	L18	1	RF	NA	Neutral	4	10.9068901303538	47.8640595903166	6.07336704976932	315645.707635009	2742.74836174737	1809622	1345.7
1	L18	2	RF	NA	Neutral	5	15.671772428884	56.0437636761488	4.35883091007595	283935.039387309	3176.83823682519	2079538	1538.38
1	L18	3	RF	NA	Neutral	6	15.2385466034755	56.2306477093207	4.50089181421584	303692.605055292	3210.8920119286	2018481.6	1485.72
1	L19	1	RF	NA	Neutral	4	14.0858895705521	56.1656441717791	6.2464114100502	352655.701431493	3276.86094202544	2161762	1612.52
1	L19	2	RF	NA	Neutral	5	14.9633027522936	53.1834862385321	5.7520445048088	296054.681192661	3290.47471984933	2123288	1532.27
1	L19	3	RF	NA	Neutral	6	13.0132625994695	49.2068965517241	4.47057314719027	269803.978779841	2930.23056858213	1888959.9	1367.28
1	L20	1	RF	NA	Neutral	4	13.0175879396985	52.3467336683417	4.98184232312501	289079.781407035	3029.54432888417	1896605	1466.05
1	L20	2	RF	NA	Neutral	5	16.2217294900222	60.5742793791574	3.66358088205979	326451.365853659	3210.49987192219	2138598	1547.89
1	L20	3	RF	NA	Neutral	6	13.5751789976134	46.126491646778	4.2467249639954	218865.138424821	2939.52900511837	1708347.5	1331.41
1	L21	1	RF	NA	Neutral	4	13.1649214659686	49.8586387434555	6.33851355017438	289848.471204188	3149.91301852087	1916612	1531.2
1	L21	2	RF	NA	Neutral	5	14.9083333333333	54.5766666666667	4.35762709763106	313932.446666667	3185.57426382931	2222043	1588.33
1	L21	3	RF	NA	Neutral	6	14.453125	49.9921875	4.03810908185977	281494.369140625	3033.9546642727	2097175.6	1451.81
1	L22	1	RF	NA	Neutral	4	14.6177884615385	57.5721153846154	4.4203659108181	333326.420673077	2991.23596052037	2052308	1474.89
1	L22	2	RF	NA	Neutral	5	14.7257525083612	47.9063545150502	4.20480241043547	227966.058528428	3060.76856514231	1917415	1388.13
1	L22	3	RF	NA	Neutral	6	12.4194831013917	44.5765407554672	3.99052625539293	239931.395626243	2971.81442843271	1959458.3	1471.7
1	M03	1	OTNT	NA	Neutral	4	13.4601063829787	45.1170212765957	3.11726879501376	208865.595744681	2824.4856590979	1742139	1280.37
1	M03	2	OTNT	NA	Neutral	5	13.3487654320988	54.3395061728395	3.73592937003137	313354.064814815	3077.50148199413	2099865	1524.15
1	M03	3	OTNT	NA	Neutral	6	12.6964656964657	46.5675675675676	3.16849565372173	253178.093555094	2680.83658245528	1799493.8	1201.13
1	M04	1	OTNT	NA	Neutral	4	13.5833333333333	53.5942028985507	5.1158535571863	324882.405797101	3112.67477491129	2088427	1554.27
1	M04	2	OTNT	NA	Neutral	5	14.6241496598639	55.9642857142857	4.93211297422281	321354.556122449	3298.08355956275	2216539	1601.1
1	M04	3	OTNT	NA	Neutral	6	12.9280155642023	50.420233463035	3.48196255936065	278074.809338521	2896.34620088375	1970328.5	1389.19
1	M05	1	OTNT	NA	Neutral	4	12.6219512195122	59.1780487804878	7.14151660745263	391725.326829268	3143.4354509431	2157871	1636.4
1	M05	2	OTNT	NA	Neutral	5	13.5015576323988	50.7383177570093	4.67794633729169	290918.370716511	3243.13266104806	2138132	1573.18
1	M05	3	OTNT	NA	Neutral	6	11.7981651376147	50.6192660550459	5.8002243110015	318875.357798165	2874.16613072115	2060325.5	1402.38
1	M06	1	OTNT	NA	Neutral	4	13.6029055690073	60.7142857142857	7.0766070677257	387589.658595642	3280.37229053938	2198015	1652.51
1	M06	2	OTNT	NA	Neutral	5	13.2426160337553	51.210970464135	4.98623755880975	289656.635021097	3176.43800464269	2122737	1515.1
1	M06	3	OTNT	NA	Neutral	6	13.0907172995781	54.3755274261603	5.07941621407501	327079.47257384	3197.62767806081	2163495.5	1630.04
1	M07	1	OTNT	NA	Neutral	4	11.3489583333333	45.3098958333333	4.50907829531308	246403.036458333	2919.69911046263	1789810	1371.81
1	M07	2	OTNT	NA	Neutral	5	13.2135306553911	47.7103594080338	4.10039707250826	252478.623678647	2947.98843460576	1923953	1410.93
1	M07	3	OTNT	NA	Neutral	6	12.8459821428571	47.7589285714286	4.4359880372262	273663.290178571	3180.3725940623	2069969.2	1534.71
1	M08	1	OTNT	NA	Neutral	4	12.5033783783784	57.777027027027	5.4280848583601	373880.199324324	3253.06671189006	2207879	1667.8
1	M08	2	OTNT	NA	Neutral	5	13.7738095238095	52.6726190476191	5.26575559438904	300734.511904762	3137.35345527327	2199123	1606.33
1	M08	3	OTNT	NA	Neutral	6	12.6643356643357	52.2144522144522	6.27283059740549	335479.114219114	3330.96812330393	2159855.5	1684.98
1	M09	1	DNM2	NM_001005362	sample	4	7.2013422818792	24.7986577181208	4.27690644438507	134417.326621924	2237.19487353707	1332230	1047.57
1	M09	2	DNM2	NM_001005362	sample	5	7.39001848428835	24.4972273567468	3.19548716386755	123375.489833641	2051.67719000433	1189834	971.26
1	M09	3	DNM2	NM_001005362	sample	6	8.81657848324515	29.3192239858907	3.59669495349111	150686.428571429	2297.11548301687	1228100.8	976.77
1	M10	1	PRF1	NM_005041	sample	4	16.6666666666667	59.1699346405229	3.70643754660848	275659.755991285	3002.62745075916	1989115	1370.93
1	M10	2	PRF1	NM_005041	sample	5	14.4141048824593	45.9511754068716	2.8319885227194	199672.658227848	2764.87564664356	1802376	1264.37
1	M10	3	PRF1	NM_005041	sample	6	12.5246179966044	40.5704584040747	3.38453892670813	192441.419354839	2678.70642815665	1638047.6	1144.56
1	M11	1	DSN1	NM_024918	sample	4	9.30373831775701	36.1869158878505	4.61997668781319	212869.320093458	2604.93499932557	1604288	1230.45
1	M11	2	DSN1	NM_024918	sample	5	9.66315789473684	30.7621052631579	4.36280417667389	136443.627368421	2337.49961530192	1302656	995.68
1	M11	3	DSN1	NM_024918	sample	6	9.60115606936416	30.2369942196532	3.97338597587739	145759.849710983	2490.26716791006	1448663.1	1087.06
1	M12	1	CBLB	NM_170662	sample	4	12.5689277899344	46.4157549234136	4.60977744566314	242216.849015317	2800.45493496801	1616825	1217.75
1	M12	2	CBLB	NM_170662	sample	5	12.4353448275862	42.676724137931	4.77063830195943	209358.49137931	2931.40776952849	1690357	1333.29
1	M12	3	CBLB	NM_170662	sample	6	12.1699604743083	44.1106719367589	5.78142455092002	229631.774703557	2776.74422520498	1611064.9	1227.03
1	M13	1	EP300	NM_001429	sample	4	16.9254079254079	56.2121212121212	5.06875066146898	259628.258741259	3215.65325756935	1937331	1459.42
1	M13	2	EP300	NM_001429	sample	5	14.0833333333333	50.3823529411765	5.61827849293815	261117.404411765	2834.13278396755	1732769	1316.07
1	M13	3	EP300	NM_001429	sample	6	13.7125748502994	46.3213572854291	5.4465266384964	235564.51497006	2805.24642226968	1757853.4	1296.65
1	M14	1	PHOX2B	NM_003924	sample	4	13.1840909090909	48.0795454545455	5.81370632042025	271865.263636364	2980.97163018801	1968470	1479.22
1	M14	2	PHOX2B	NM_003924	sample	5	12.1338028169014	41.7112676056338	3.52748290132124	220313.878521127	2819.06241881494	1797761	1308.08
1	M14	3	PHOX2B	NM_003924	sample	6	12.8220183486239	42.9651376146789	4.26339254970069	227013.724770642	2803.83838444794	1882285.1	1288.07
1	M15	1	LATS1	NM_004690	sample	4	9.17510548523207	33.337552742616	5.79398284330657	186245.588607595	2589.161159018	1390398	1105.32
1	M15	2	LATS1	NM_004690	sample	5	8.628	29.386	5.05219854844763	154390.406	2449.35539909937	1453491	1097.69
1	M15	3	LATS1	NM_004690	sample	6	11.4875717017208	37.8336520076482	4.00993501142816	185552.135755258	2520.90486309627	1532285.3	1078.74
1	M16	1	CUL3	NM_003590	sample	4	10.5787234042553	46.8340425531915	4.4274429324627	298288.361702128	2799.90074653804	1771643	1314.47
1	M16	2	CUL3	NM_003590	sample	5	11.3537832310838	45.879345603272	4.41656055043513	272623.402862986	2647.43970496534	1821445	1296.43
1	M16	3	CUL3	NM_003590	sample	6	9.89254385964912	43.3881578947368	6.33002579546926	275645.912280702	2894.74038469594	1604630.2	1363.52
1	M17	1	OTNT	NA	Neutral	4	12.664047151277	49.385068762279	5.16762531296974	299157.485265226	3080.17121436791	2182132	1582.71
1	M17	2	OTNT	NA	Neutral	5	11.2108013937282	40.8257839721254	4.32842159942508	221371.738675958	2689.64230599756	1753453	1349.5
1	M17	3	OTNT	NA	Neutral	6	13.2966804979253	50.8257261410788	3.93876986367218	307023.462655602	2912.37700746527	2138901.6	1484.92
1	M18	1	OTNT	NA	Neutral	4	12.789247311828	49.4666666666667	4.82792689180642	292672.139784946	3011.72333111289	2100629	1529.93
1	M18	2	OTNT	NA	Neutral	5	8.52884615384615	41.3990384615385	7.20404211678578	291238.072115385	2680.59959684252	1706606	1308
1	M18	3	OTNT	NA	Neutral	6	12.125	51.9245283018868	6.53270932912697	334177.75	2927.41254721463	1889356.2	1453.54
1	M19	1	OTNT	NA	Neutral	4	10.4370229007634	43.5324427480916	4.32545202768319	256994.242366412	2455.94758345582	1546073	1269.85
1	M19	2	OTNT	NA	Neutral	5	13.4414587332054	48.6564299424184	4.13458472578826	273200.761996161	3027.17956107315	1954302	1478.49
1	M19	3	OTNT	NA	Neutral	6	12.4075630252101	50.1617647058824	4.4154632215278	322317.537815126	2990.76363519726	2173490.2	1560.84
1	M20	1	OTNT	NA	Neutral	4	15.168039538715	55.0329489291598	5.13288260093783	299580.738056013	3218.67263444552	2075790	1563.77
1	M20	2	OTNT	NA	Neutral	5	12.64	51.8611764705882	5.9143351565226	318269.223529412	3331.35658576601	2113894	1629
1	M20	3	OTNT	NA	Neutral	6	13.0514579759863	44.6792452830189	3.72377549634162	230109.351629503	2786.43002238767	1798970.3	1286.58
1	M21	1	OTNT	NA	Neutral	4	15.9535714285714	55.2678571428571	4.65630060276918	287455.421428571	3201.44563316701	1985899	1522.05
1	M21	2	OTNT	NA	Neutral	5	13.2050816696915	51.8711433756806	5.35728862489108	311677.932849365	3204.42983664868	2146620	1565.22
1	M21	3	OTNT	NA	Neutral	6	13.7806748466258	54.4279141104294	5.34609670421399	350859.88803681	3242.338564338	2223629.6	1637.52
1	M22	1	OTNT	NA	Neutral	4	14.8254901960784	57.6	5.55032156985929	346857.060784314	3166.83043743223	2127117	1585.21
1	M22	2	OTNT	NA	Neutral	5	13.5201238390093	49.0325077399381	4.22586350399533	265227.781733746	2994.16533690351	1848973	1375.8
1	M22	3	OTNT	NA	Neutral	6	14.7108013937282	53.4721254355401	3.79616779608377	291802.853658537	3036.66051716241	2063900.4	1461.7
1	N03	1	PLK1	NA	Negative	4	11.385593220339	48.4872881355932	5.26913722603855	268261.813559322	3129.29724290898	1704631	1438.21
1	N03	2	PLK1	NA	Negative	5	7.37313432835821	32.8470149253731	4.04067080191917	185266.253731343	1994.62482812996	1114746	831.53
1	N03	3	PLK1	NA	Negative	6	9.6025641025641	39.6282051282051	4.88068488880077	219960.211538462	2584.98936206601	1396050.5	1172.34
1	N04	1	PLK1	NA	Negative	4	11.056338028169	52.1361502347418	5.45028301121109	356947.671361502	3180.26897612782	2070614	1548.23
1	N04	2	PLK1	NA	Negative	5	10.0264317180617	54.2246696035242	8.60084648578709	400716.365638767	3340.90452884506	2160402	1657.69
1	N04	3	PLK1	NA	Negative	6	9.73684210526316	49.5263157894737	8.95265006767617	370916.196172249	3452.12502518174	2201808.7	1774.24
1	N05	1	PLK1	NA	Negative	4	12.3897058823529	54.5404411764706	4.4996615064889	319481.794117647	3217.7270920744	1881861	1507.66
1	N05	2	PLK1	NA	Negative	5	8.02973977695167	46.8475836431227	9.97067804971563	352309.553903346	3654.01063072385	1928149	1733.58
1	N05	3	PLK1	NA	Negative	6	9.14084507042254	47.2582159624413	12.0499551450313	352209.075117371	3691.59903329071	2022418.7	1871.99
1	N06	1	PLK1	NA	Negative	4	10.1576354679803	50.1182266009852	8.3566668931589	314115.270935961	3269.82704023335	1708874	1494.47
1	N06	2	PLK1	NA	Negative	5	9.62557077625571	52.4840182648402	11.1673397621696	361574.086757991	3575.83199968882	1895427	1673.25
1	N06	3	PLK1	NA	Negative	6	8	36.1358024691358	5.30936636949544	217434.41563786	2943.62569125773	1678401.1	1271.71
1	N07	1	PLK1	NA	Negative	4	9.14285714285714	51.4880952380952	7.67210097391566	384059.970238095	3241.00380199333	2155697	1696.26
1	N07	2	PLK1	NA	Negative	5	8.87662337662338	44.2987012987013	8.56463430667696	273777.668831169	3555.80117503309	1656506	1670.53
1	N07	3	PLK1	NA	Negative	6	9.13478260869565	55.3304347826087	9.58263950890503	432843.243478261	4198.25914117208	2041979	1997.79
1	N08	1	PLK1	NA	Negative	4	10.9490196078431	51.9137254901961	5.03539967376496	320122.631372549	3181.72254353086	1942859	1448.78
1	N08	2	PLK1	NA	Negative	5	7.90217391304348	49.1684782608696	8.51313882691248	357939.804347826	3147.08202675246	1924631	1672.3
1	N08	3	PLK1	NA	Negative	6	7.46992481203008	36.8458646616541	8.35581809852768	238926.507518797	3260.64996175628	1412006.5	1458.27
1	N09	1	CIC	NM_015125	sample	4	11.4181818181818	38.9515151515152	5.26962201908394	219574.038383838	3020.56767176724	1922364	1388.83
1	N09	2	CIC	NM_015125	sample	5	11.6978193146417	36.7694704049844	3.08233935727502	160108.742990654	2541.91790255408	1610809	1045.42
1	N09	3	CIC	NM_015125	sample	6	10.411889596603	31.2653927813163	3.84217009694556	140864.632696391	2403.64073808444	1506892.1	1018.58
1	N10	1	SMARCA4	NM_003072	sample	4	9.39787798408488	34.6949602122016	3.11943063129699	173479.519893899	2416.21133273072	1347757	977.48
1	N10	2	SMARCA4	NM_003072	sample	5	9.27766990291262	29.4893203883495	3.61383652426465	137713.493203883	2378.98938363352	1274505	1043.79
1	N10	3	SMARCA4	NM_003072	sample	6	8.73774509803922	29.5637254901961	4.11620532939488	146089.411764706	2252.53371489216	1250625	941.74
1	N11	1	DOT1L	NM_032482	sample	4	15.8747855917667	56.1457975986278	5.84241836699701	300105.977701544	3178.95338174422	2090622	1500.51
1	N11	2	DOT1L	NM_032482	sample	5	14.8601108033241	50.8296398891967	3.97798232013777	256916.529085873	2939.61001897325	1963109	1357.85
1	N11	3	DOT1L	NM_032482	sample	6	12.764880952381	40.3660714285714	3.19608165287386	179084.849702381	2567.04110085886	1596064.8	1143.81
1	N12	1	XPC	NM_004628	sample	4	15.7690839694656	60.2652671755725	4.53801224268857	336244.803435115	3270.6425910167	2187598	1584.31
1	N12	2	XPC	NM_004628	sample	5	11.2279792746114	42.0639032815199	5.6306115616975	246062.392055268	3065.09674151156	2009081	1519.3
1	N12	3	XPC	NM_004628	sample	6	13.0063157894737	46.3157894736842	3.23399008906709	233597.947368421	2717.444261941	1746069.5	1199.4
1	N13	1	EXT1	NM_000127	sample	4	15.0142857142857	57.2595238095238	5.03506345201088	316211.516666667	2902.63745638527	2049237	1367.53
1	N13	2	EXT1	NM_000127	sample	5	12.3875968992248	45.7848837209302	5.81784407767415	267912.385658915	2913.81947059761	1902352	1327.93
1	N13	3	EXT1	NM_000127	sample	6	11.3799582463466	44.0709812108559	4.67618161065694	250851.668058455	2731.8968192055	1671057.9	1247.68
1	N14	1	MSH6	NM_000179	sample	4	8.73283858998145	34.6103896103896	6.02213772629688	214251.944341373	2735.63435226424	1661692	1252.37
1	N14	2	MSH6	NM_000179	sample	5	11.2356828193833	40.4471365638767	4.23184511349528	222550.929515419	2636.77915322961	1649308	1175.21
1	N14	3	MSH6	NM_000179	sample	6	10.0488372093023	35.2	4.28552641253216	193289.034883721	2603.3317694325	1685154.1	1215.8
1	N15	1	FANCC	NM_000136	sample	4	13.5557655954631	46.0453686200378	3.83401725840076	216451.63705104	2802.66021273776	1710197	1295.55
1	N15	2	FANCC	NM_000136	sample	5	10.8502772643253	38.7338262476895	3.51607107944525	196528.15896488	2555.48685081118	1622111	1167.31
1	N15	3	FANCC	NM_000136	sample	6	11.0665399239544	35.5171102661597	3.3160901060603	165387.674904943	2421.32824534464	1510617.3	1076.54
1	N16	1	NCOR1	NM_006311	sample	4	11.5306930693069	51.3227722772277	5.16759890968007	329973.01980198	3036.39187695	1878190	1495.42
1	N16	2	NCOR1	NM_006311	sample	5	9.64271047227926	39.5913757700205	4.63838238065425	240088.700205339	2673.59690528712	1701822	1354.21
1	N16	3	NCOR1	NM_006311	sample	6	11.407949790795	44.9309623430962	5.15286792220845	261210.512552301	2813.25045588704	1783107	1351.58
1	N17	1	PLK1	NA	Negative	4	5.75	41.5535714285714	8.54728615030542	351208	3294.84335636638	1805137	1702.29
1	N17	2	PLK1	NA	Negative	5	4.23404255319149	43.8936170212766	24.3018665414618	473152.893617021	3581.24412026925	1513333	1794.43
1	N17	3	PLK1	NA	Negative	6	5.74418604651163	51.093023255814	19.4726856932397	460308.953488372	3866.96128252103	1407850.7	2100.42
1	N18	1	PLK1	NA	Negative	4	5.96	32.76	8.6899906142167	165165.32	2752.09485495182	1120480	1342.15
1	N18	2	PLK1	NA	Negative	5	7.47222222222222	38.8333333333333	12.5066908821378	264474.055555556	2842.28918888571	1158542	1346.37
1	N18	3	PLK1	NA	Negative	6	8.125	59.7916666666667	12.893394510582	437945.208333333	3415.38661660567	1402451.5	1726.32
1	N19	1	PLK1	NA	Negative	4	8.63157894736842	45	5.42440532218285	292853.552631579	2661.88591493655	1214037	1213.1
1	N19	2	PLK1	NA	Negative	5	6.15094339622642	54.4150943396226	13.4643887058554	433700.754716981	3982.23726879683	1484608	2110.18
1	N19	3	PLK1	NA	Negative	6	9.5609756097561	34.5365853658537	8.66475715663987	158489.024390244	2884.29722147304	1415190.9	1368.91
1	N20	1	PLK1	NA	Negative	4	5.96969696969697	82.4848484848485	29.7225315929861	940589.393939394	5093.80025431598	3051530	3419.73
1	N20	2	PLK1	NA	Negative	5	7.40740740740741	52.8888888888889	7.17233846400513	420737.185185185	2655.71615634142	1551878	1460.69
1	N20	3	PLK1	NA	Negative	6	15.8333333333333	83.3333333333333	7.50761559139785	476066	2444.14664938487	1985305.8	1220.91
1	N21	1	PLK1	NA	Negative	4	6.19148936170213	54.1702127659574	22.9525103544737	482300.617021277	3517.93241269371	1454600	1794.92
1	N21	2	PLK1	NA	Negative	5	17.7777777777778	102.074074074074	5.98762491882219	776483.925925926	3705.04623996605	2854514	2216.36
1	N21	3	PLK1	NA	Negative	6	11.9210526315789	40.7631578947368	4.86363537873667	237585.052631579	2644.38905907826	1745355.4	1347.96
1	N22	1	PLK1	NA	Negative	4	7.07692307692308	76.9230769230769	19.9147270150664	779519.730769231	5661.49737091438	2435257	3149.92
1	N22	2	PLK1	NA	Negative	5	7.64285714285714	47.7857142857143	7.04524868494407	403235.523809524	3054.78534155915	2118455	1748.99
1	N22	3	PLK1	NA	Negative	6	10.2727272727273	84.0909090909091	4.18678362573099	625977.727272727	2538.80542614039	2009653.2	1488.01
1	C03	1	53BP1	NA	Positive	7	10.5623100303951	32.354103343465	2.63821373023936	157943.61550152	2330.31561372168	1542648.3	1033.04
1	C03	2	53BP1	NA	Positive	8	8.43018867924528	26.3150943396226	2.5691917831254	121863.68490566	2245.27471896563	1424990.9	982.1
1	C03	3	53BP1	NA	Positive	9	8.69246031746032	27.0793650793651	2.46671559997751	130764.549603175	2115.02713650033	1484754	1008.89
1	C04	1	53BP1	NA	Positive	7	8.4295010845987	25.882863340564	3.22522443957516	115682.802603037	2315.98562743798	1390269.8	968.6
1	C04	2	53BP1	NA	Positive	8	8.96498905908096	27.3391684901532	2.69421718534036	123582.704595186	2292.41324289459	1466541.4	978.57
1	C04	3	53BP1	NA	Positive	9	10.0738522954092	33.3073852295409	3.3298670808323	168008.856287425	2566.73830942228	1657785.8	1181.13
1	C05	1	53BP1	NA	Positive	7	11.9570446735395	40.2594501718213	3.5336093508971	217075.443298969	2800.16139364142	1934521.7	1302.55
1	C05	2	53BP1	NA	Positive	8	7.53040540540541	24.9239864864865	2.02728718564752	122961.991554054	1809.07564022148	1259763.1	833.19
1	C05	3	53BP1	NA	Positive	9	9.03853955375254	28.6146044624746	3.19300580061446	134577.926977688	2386.87560671299	1455970.7	1068.17
1	C06	1	53BP1	NA	Positive	7	7.76958525345622	25.8110599078341	2.96928702586759	131476.877880184	2263.38548277571	1430575.2	1084.96
1	C06	2	53BP1	NA	Positive	8	8.90926275992438	31.3686200378072	3.58883080424529	168300.015122873	2564.7009208129	1665120.2	1136.16
1	C06	3	53BP1	NA	Positive	9	9.65384615384615	31.7634615384615	2.06386926104623	154668.646153846	2138.71998299931	1570067	1046.46
1	C07	1	53BP1	NA	Positive	7	11.236	33.656	2.7554419476392	150050.3	2526.19042010094	1725304.5	1168.48
1	C07	2	53BP1	NA	Positive	8	10.8915662650602	35.1397590361446	2.75735014800335	173488.026506024	2621.89054471368	1673878.8	1178.75
1	C07	3	53BP1	NA	Positive	9	7.82441113490364	25.1477516059957	2.75846207206245	133799.451820128	2223.37183030644	1462438.1	1017.67
1	C08	1	53BP1	NA	Positive	7	8.17441860465116	25.2558139534884	2.79813187929145	111441.290697674	2185.99557471569	1322434.4	968.93
1	C08	2	53BP1	NA	Positive	8	9.44312796208531	33.7203791469194	3.22128822545382	168362.1492891	2298.74476808184	1489338.4	1007.37
1	C08	3	53BP1	NA	Positive	9	9.55119825708061	27.9607843137255	2.62228354050105	119374.193899782	2383.94525253123	1477788.5	1083.88
1	C09	1	PLCG2	NM_002661	sample	7	7.95260663507109	28.1729857819905	2.9690584121418	140904.677725118	2382.11727439951	1443376.4	1069.47
1	C09	2	PLCG2	NM_002661	sample	8	10.5822454308094	37.7650130548303	3.0584956361468	209567.882506527	2542.43359783024	1775183.9	1243.65
1	C09	3	PLCG2	NM_002661	sample	9	9.65013054830287	37.3498694516971	3.43330459771196	209059.083550914	2671.13558124318	1715241.9	1268.81
1	C10	1	SETD2	NM_014159	sample	7	10.8687872763419	34.9761431411531	3.08279047782434	169755.699801193	2477.91507091091	1536448.2	1078.77
1	C10	2	SETD2	NM_014159	sample	8	9.65111561866126	32.5740365111562	2.87508945264447	165742.403651116	2378.2434929742	1570467.3	1141.32
1	C10	3	SETD2	NM_014159	sample	9	9.80987654320988	33.916049382716	2.83273635548969	188945.933333333	2409.81346235579	1622153	1108.05
1	C11	1	IKZF1	NM_001220765	sample	7	9.46052631578947	30.5921052631579	3.27248819006669	144823.559210526	2437.03532127022	1505546.2	1079.42
1	C11	2	IKZF1	NM_001220765	sample	8	9.14356435643564	31.2227722772277	5.93605721915439	183058.032178218	2586.40419331439	1633413.6	1159.66
1	C11	3	IKZF1	NM_001220765	sample	9	7.725	20.9575	2.47434916151307	87336.355	1952.97222401102	1314497.9	888.09
1	C12	1	COL2A1	NM_033150	sample	7	9.4	32.931914893617	3.08005226682249	174060.317021277	2455.10243712544	1428779.7	1050.81
1	C12	2	COL2A1	NM_033150	sample	8	11.0508474576271	36.3583535108959	2.75033548822314	180908.823244552	2290.08191038751	1568798.7	1018.86
1	C12	3	COL2A1	NM_033150	sample	9	9.25856697819315	30.3021806853583	3.29912292989177	148480.753894081	2254.85253985351	1414814.7	984.46
1	C13	1	SMAD4	NM_005359	sample	7	9.95893223819302	33.1909650924025	3.53364017379417	175894.757700205	2546.22089718126	1478778.1	1159.99
1	C13	2	SMAD4	NM_005359	sample	8	9.47652582159624	29.2065727699531	2.87572217294202	136695.438967136	2258.25112587199	1396293.9	969.13
1	C13	3	SMAD4	NM_005359	sample	9	8.85876993166287	27.995444191344	2.379655283165	130161.505694761	2105.05992688141	1378360.3	907.76
1	C14	1	FANCF	NM_022725	sample	7	10.2850241545894	40.8743961352657	5.42134220448828	245739.724637681	2647.70132631037	1719820.5	1256.61
1	C14	2	FANCF	NM_022725	sample	8	11.3411513859275	36.0362473347548	3.21766728167684	167406.454157783	2500.70487199059	1714766.8	1145.11
1	C14	3	FANCF	NM_022725	sample	9	9.75396825396825	32.1904761904762	3.01130735548662	160647.044973545	2276.12845296451	1454223.2	1036.98
1	C15	1	Sep-12	NM_144605	sample	7	9.20794392523364	28.6775700934579	3.33293757642986	131314.521028037	2196.51490831393	1283008.1	885.92
1	C15	2	Sep-12	NM_144605	sample	8	9.78510028653295	30.4126074498567	2.86693142285967	134651.802292264	2237.57098709956	1325363.6	910.84
1	C15	3	Sep-12	NM_144605	sample	9	9.66037735849057	31.2533692722372	3.51306022503785	156500.450134771	2337.11796258451	1397626	956.62
1	C16	1	GNPTAB	NM_024312	sample	7	10.5154004106776	31.4168377823409	3.19073947410864	141382.708418891	2442.43593686303	1538034.9	1083.43
1	C16	2	GNPTAB	NM_024312	sample	8	11.5904761904762	38.6809523809524	4.62179754509199	201794.864285714	2723.99289224316	1686767.6	1207.44
1	C16	3	GNPTAB	NM_024312	sample	9	9.32688172043011	30.6860215053763	4.65554480583829	158389.124731183	2379.22015491817	1426611.2	1060.99
1	C17	1	53BP1	NA	Positive	7	10.9665178571429	33.90625	2.68384183200814	149760.232142857	2395.78391125407	1521442.1	1049.9
1	C17	2	53BP1	NA	Positive	8	11.9806763285024	36.7173913043478	3.283577227747	175320.381642512	2554.05842145022	1641677.4	1152.86
1	C17	3	53BP1	NA	Positive	9	8.84313725490196	25.3725490196078	2.89049695921543	118732.923747277	2139.84432570776	1366526.7	932.02
1	C18	1	53BP1	NA	Positive	7	9.17805383022774	30.0393374741201	3.9713004717746	151640.946169772	2522.87341117925	1463975.4	1071.34
1	C18	2	53BP1	NA	Positive	8	10.5328031809145	29.882703777336	3.91267586396256	127331.276341948	2434.38915377576	1371759.9	998.79
1	C18	3	53BP1	NA	Positive	9	9.21806853582554	31.3333333333333	3.59949646924968	164824.37694704	2393.60435183294	1424508.2	1081.18
1	C19	1	53BP1	NA	Positive	7	7.86371379897785	25.5672913117547	2.38266816684563	129962.780238501	1972.44667396263	1324595.7	915.2
1	C19	2	53BP1	NA	Positive	8	11.1959183673469	35.5408163265306	4.90993685180406	179948.055102041	2672.18381132045	1543281.1	1153.08
1	C19	3	53BP1	NA	Positive	9	9.60879120879121	29.6	3.50510106024438	143948.705494505	2448.7150315087	1529737.3	1106.9
1	C20	1	53BP1	NA	Positive	7	9.74761904761905	28.6650793650794	2.85630052031581	124800.36031746	2268.63348776462	1413277.5	999.55
1	C20	2	53BP1	NA	Positive	8	11.3792270531401	33.9154589371981	3.19829944580642	151975.652173913	2569.98063068415	1575902.9	1133.73
1	C20	3	53BP1	NA	Positive	9	8.62155963302752	26.6422018348624	3.14556983881937	124582.094036697	2293.05709314855	1365867.4	978.58
1	C21	1	53BP1	NA	Positive	7	10.8966292134831	34.876404494382	3.14497205390598	167926.375280899	2597.7624320021	1683893.2	1222.21
1	C21	2	53BP1	NA	Positive	8	9.91535433070866	32.5275590551181	3.34921661128156	162741.486220472	2423.54402813526	1473165	1025.11
1	C21	3	53BP1	NA	Positive	9	10.5645569620253	33.9392405063291	3.20882009861285	161983.488607595	2470.49751341777	1466847.6	1021.28
1	C22	1	53BP1	NA	Positive	7	7.98316498316498	25.0976430976431	2.32398178767926	110071.924242424	1771.47167177566	1118546.4	771.51
1	C22	2	53BP1	NA	Positive	8	11.1088082901554	39.5569948186528	3.20606767530963	198675.336787565	2497.0616859017	1556013.7	1137.73
1	C22	3	53BP1	NA	Positive	9	10.2746212121212	32.8238636363636	3.43311938519971	162941.520833333	2370.35251612041	1486226.5	1048.86
1	D03	1	RAD51	NA	Positive	7	5.7262180974478	27.7308584686775	5.0539860547334	167396.327146172	2263.80297061993	1021005.1	920.64
1	D03	2	RAD51	NA	Positive	8	5.79501385041551	21.2437673130194	3.46299294592838	97157.1385041551	1963.9415710877	1005684.9	676.77
1	D03	3	RAD51	NA	Positive	9	6.95316804407713	26.8154269972452	3.7606228166215	133272.550964187	2312.53916247183	1178832.2	871.14
1	D04	1	RAD51	NA	Positive	7	7.04749340369393	27.1134564643799	5.1081095247561	137110.253298153	2431.55732566743	1184488	900.79
1	D04	2	RAD51	NA	Positive	8	6.85321100917431	26.8073394495413	4.21406681356201	125632.024464832	2268.72649564346	1174300.7	853.42
1	D04	3	RAD51	NA	Positive	9	7.60281690140845	27.3605633802817	5.02412533004071	128476.605633803	2419.26651548036	1146433.8	916.7
1	D05	1	RAD51	NA	Positive	7	6.6301775147929	26.2781065088757	4.93187336009262	133089.934911243	2392.89914332924	1109655.6	870.47
1	D05	2	RAD51	NA	Positive	8	5.48467966573816	18.6573816155989	2.81627098084391	60226.0139275766	1809.57612099477	826513.8	569.03
1	D05	3	RAD51	NA	Positive	9	5.85915492957747	24.6619718309859	4.6092733100563	133661.204225352	2296.22530142356	1228024.1	873.83
1	D06	1	RAD51	NA	Positive	7	7.19090909090909	27.0181818181818	4.4449911327569	112519.609090909	2254.11046549727	1103035.5	776.06
1	D06	2	RAD51	NA	Positive	8	6.24827586206897	24.0183908045977	4.43627812468977	107955.914942529	2145.53031046901	982964.9	737.82
1	D06	3	RAD51	NA	Positive	9	5.63072776280323	19.1051212938005	2.9374218352328	79705.7115902965	1769.8608847061	837667.9	637.89
1	D07	1	RAD51	NA	Positive	7	7.26392961876833	29.5395894428152	5.81563297113437	135192.217008798	2275.54794099367	1114459.9	785.62
1	D07	2	RAD51	NA	Positive	8	6.3273381294964	22.8920863309353	4.16738079769363	92823.4208633094	2131.65276569222	1001676.1	741.63
1	D07	3	RAD51	NA	Positive	9	7.00651465798046	28.2638436482085	4.74554856959743	145576.973941368	2498.99901480506	1110579.2	902.64
1	D08	1	RAD51	NA	Positive	7	7.03012048192771	27.828313253012	3.97491781923033	124259.984939759	2223.22577901784	1113774.1	795.84
1	D08	2	RAD51	NA	Positive	8	7.55027932960894	26.9720670391061	4.08568560089225	112987.173184358	2216.30893937626	1179415.7	768.86
1	D08	3	RAD51	NA	Positive	9	7.06521739130435	29.2391304347826	5.38809479720054	158874.428571429	2548.86153717495	1166921.3	872.48
1	D09	1	SMC3	NM_005445	sample	7	7.18859649122807	25.2061403508772	4.32093867172408	133132.24122807	2134.44051222269	1158013.3	898.82
1	D09	2	SMC3	NM_005445	sample	8	7.28406466512702	24.2471131639723	3.7085733293099	123668.357967667	2143.66158109726	1155421.8	884.17
1	D09	3	SMC3	NM_005445	sample	9	6.54742547425474	19.9891598915989	3.68699111484571	91740.9674796748	2199.28599833127	1023843.4	806.98
1	D10	1	CHD8	NM_020920	sample	7	10.0452488687783	34.4004524886878	3.26908580531338	172896.755656109	2502.19606148229	1442272.1	1082.55
1	D10	2	CHD8	NM_020920	sample	8	10.3965517241379	32.3199233716475	2.77181224972229	144464.804597701	2368.14781047316	1448250.8	1058.82
1	D10	3	CHD8	NM_020920	sample	9	8.96595744680851	27.9851063829787	2.51927035079661	132341.729787234	2174.57098262684	1426775	999.58
1	D11	1	COL5A2	NM_000393	sample	7	7.80365296803653	24.6095890410959	3.81354236057189	116771.465753425	2147.02398137392	1292133.8	927.28
1	D11	2	COL5A2	NM_000393	sample	8	7.91764705882353	24.0282352941176	3.63390716395734	109503.376470588	2028.76259426163	1177800.3	844.98
1	D11	3	COL5A2	NM_000393	sample	9	5.82420749279539	21.193083573487	3.61286933324248	125568.5129683	2151.55236009648	1200286	840.29
1	D12	1	BRCA2	NM_000059	sample	7	9.65111111111111	32.9977777777778	3.57247300160702	153992.917777778	2512.91022699866	1460292.1	1024.53
1	D12	2	BRCA2	NM_000059	sample	8	8.69596199524941	32.9619952494062	3.66149492036507	187490.669833729	2446.43087147029	1567752.4	1108.72
1	D12	3	BRCA2	NM_000059	sample	9	7.26785714285714	24.1785714285714	3.11208567803175	110358.395089286	2375.34803726771	1340273.3	1005.33
1	D13	1	UBR5	NM_015902	sample	7	12.6451612903226	50.9331797235023	5.1901249465286	329790.276497696	2974.90911084002	2458093.6	1602.92
1	D13	2	UBR5	NM_015902	sample	8	10.906976744186	40.9156976744186	3.36377505016877	256986.401162791	2730.62296299538	2031599	1383.84
1	D13	3	UBR5	NM_015902	sample	9	9.62128712871287	29.5866336633663	2.99315160196636	157619.772277228	2450.44486491814	1787211	1164.86
1	D14	1	TET2	NM_017628	sample	7	9.48402948402948	29.3390663390663	2.78629303092956	132255.13022113	2260.16265122793	1404617.8	996.82
1	D14	2	TET2	NM_017628	sample	8	8.6051282051282	25.9162393162393	3.33183451778861	122086.72991453	2235.84637209325	1345682.1	987.76
1	D14	3	TET2	NM_017628	sample	9	8.38216560509554	29.5371549893843	3.7268052232745	177745.367303609	2357.33483461987	1531180.6	1034.53
1	D15	1	AMER1	NM_152424	sample	7	10.7634961439589	32.9254498714653	3.26932707373043	145546.257069409	2386.99307653633	1359659	982.2
1	D15	2	AMER1	NM_152424	sample	8	10.0384615384615	30.9932126696833	2.52104569101717	150989.160633484	2347.48011254825	1529467.7	1048.34
1	D15	3	AMER1	NM_152424	sample	9	8.1039755351682	22.3914373088685	3.2713713072099	97993.0581039755	2293.05747862392	1302593.7	974.6
1	D16	1	EXT2	NM_207122	sample	7	9.02132701421801	30.0592417061611	3.9519815637462	147544.27014218	2385.56580405608	1418760.3	937.91
1	D16	2	EXT2	NM_207122	sample	8	6.77927927927928	23.9617117117117	4.2142695371416	131423.5	2382.81374291601	1220067.3	1008.82
1	D16	3	EXT2	NM_207122	sample	9	7.43356643356643	24.1958041958042	3.7484542520634	131905.73951049	2115.70517750882	1282073.1	880.19
1	D17	1	RAD51	NA	Positive	7	7.26216216216216	26.4972972972973	4.52706420257681	119121.264864865	2426.8413748142	1102625.8	806.95
1	D17	2	RAD51	NA	Positive	8	7.18618618618619	26.2852852852853	3.36766666776553	110910.498498498	2119.84260684847	1047853.2	668
1	D17	3	RAD51	NA	Positive	9	7.87155963302752	26.9266055045872	3.25588555876739	94664.5810397554	2203.20101961271	952039.1	742.47
1	D18	1	RAD51	NA	Positive	7	7.01392757660167	29.5682451253482	5.36166543027246	165531.596100279	2752.00963542961	1140860.7	999.31
1	D18	2	RAD51	NA	Positive	8	6.81188118811881	23.0123762376238	3.22427322908935	83455.4801980198	1996.11782846182	976266.1	658.79
1	D18	3	RAD51	NA	Positive	9	7.91428571428571	30.4761904761905	5.49881953538262	158029.057142857	2501.45553051226	1263375.3	992.86
1	D19	1	RAD51	NA	Positive	7	7.31447963800905	29.4524886877828	3.98389423817783	141907.28280543	2274.10944111784	1147395.1	830.37
1	D19	2	RAD51	NA	Positive	8	8.37430167597765	33.1061452513966	4.63712011637607	162866.662011173	2403.17218941606	1133620.3	883.83
1	D19	3	RAD51	NA	Positive	9	6.86861313868613	24.985401459854	4.17281676737231	101488.025547445	2020.29829766579	995809.7	727.99
1	D20	1	RAD51	NA	Positive	7	6.9153605015674	30.846394984326	4.7705298840515	147968.833855799	2396.86297674134	960323.7	806.16
1	D20	2	RAD51	NA	Positive	8	6.69444444444444	22.2083333333333	3.16286949074327	78649.6861111111	2049.05831088856	903841.3	675.86
1	D20	3	RAD51	NA	Positive	9	7.83512544802867	28.7383512544803	4.48336471430499	135332.541218638	2679.86849839013	1110249.3	966.62
1	D21	1	RAD51	NA	Positive	7	8.6973293768546	37.6379821958457	4.62740962643784	209740.109792285	2646.24067573834	1364648.7	989.08
1	D21	2	RAD51	NA	Positive	8	7.71657754010695	29.2352941176471	4.76671668957222	140556.443850267	2289.94109972256	1053954.1	790.67
1	D21	3	RAD51	NA	Positive	9	7.11834319526627	23.8431952662722	3.36615737335946	92663.8786982249	2099.80867964547	1028266.3	757.17
1	D22	1	RAD51	NA	Positive	7	6.71801566579634	26.2976501305483	3.9050216001335	115319.793733681	2185.11161518387	958206	787.36
1	D22	2	RAD51	NA	Positive	8	5.87106017191977	23.4641833810888	3.77469079037213	107916.166189112	2155.88088646343	1038267.8	759.97
1	D22	3	RAD51	NA	Positive	9	7.14232209737828	23.0711610486891	2.98940790096751	81762.0337078652	1982.41267836957	944519.4	636.36
1	E03	1	RF	NA	Neutral	7	7.47105788423154	26.24750499002	2.46762818536966	140415.810379242	1982.89343399329	1262520.1	963.89
1	E03	2	RF	NA	Neutral	8	11.373417721519	38.6708860759494	2.87281773693396	194103.949367089	2360.31542953562	1654092.5	1160.22
1	E03	3	RF	NA	Neutral	9	9.09418282548477	31.7285318559557	2.39377037664704	167623.379501385	2252.37950479354	1598778.1	1093.12
1	E04	1	RF	NA	Neutral	7	12.8125	45.2670454545455	2.65426223929819	225158.207386364	2624.9391458894	1910609.8	1248.78
1	E04	2	RF	NA	Neutral	8	10.2444933920705	33.352422907489	2.46108401417302	158802.740088106	2434.32101318203	1639342.4	1091.2
1	E04	3	RF	NA	Neutral	9	10.6024390243902	34.6170731707317	3.33580422758418	175829.53902439	2614.89209226535	1671937.5	1207.08
1	E05	1	RF	NA	Neutral	7	10.7422303473492	37.436928702011	3.81845713010059	204157.590493601	2599.33593707897	1756293.9	1202.79
1	E05	2	RF	NA	Neutral	8	9.40816326530612	34.9387755102041	3.42856456597393	164020.574829932	2353.50768706993	1407964.6	1035.71
1	E05	3	RF	NA	Neutral	9	9.70023419203747	34.8524590163934	2.99704582597381	197919.473067916	2442.76068240108	1710846.3	1167.36
1	E06	1	RF	NA	Neutral	7	7.45806451612903	29.1	4.01035442985165	141249.138709677	2278.70297081913	1207602.6	873.32
1	E06	2	RF	NA	Neutral	8	11.0072639225182	37.8886198547215	3.87497327233795	201680.089588378	2806.18663398794	1741187.5	1304.27
1	E06	3	RF	NA	Neutral	9	8.15144766146993	31.173719376392	4.04612638535983	182226.438752784	2621.3487748284	1534920.1	1129.62
1	E07	1	RF	NA	Neutral	7	8.16095890410959	30.4554794520548	3.7519522004666	130609.410958904	2398.68131929929	1205667.2	905.35
1	E07	2	RF	NA	Neutral	8	10.0401002506266	31.8897243107769	2.79374952503469	147288.859649123	2450.24832717134	1519933.9	1077.08
1	E07	3	RF	NA	Neutral	9	10.1735294117647	37.2617647058824	3.85344645054915	207108.173529412	2601.7550917138	1716931	1190.03
1	E08	1	RF	NA	Neutral	7	12.0827067669173	40.2669172932331	3.04539387457441	212087.417293233	2616.18274088347	1812997.9	1230.93
1	E08	2	RF	NA	Neutral	8	12.5958005249344	46.6981627296588	4.97204761622633	288822.937007874	3123.21810367326	2071271	1461.24
1	E08	3	RF	NA	Neutral	9	9.784	35.496	4.91904233295333	208505.922666667	2699.4619218809	1650845.5	1191.1
1	E09	1	MEX3C	NM_016626	sample	7	9.07848101265823	27.273417721519	2.72694915797366	116115.916455696	2198.70938517202	1387057.7	1009
1	E09	2	MEX3C	NM_016626	sample	8	8.47826086956522	25.8532608695652	2.30280818660394	123448.114130435	2158.73703010366	1389617	979.78
1	E09	3	MEX3C	NM_016626	sample	9	9.91586538461539	34.3942307692308	4.40728992414685	177614.516826923	2532.54646127188	1556806.5	1189.3
1	E10	1	CDKN2C	NM_078626	sample	7	12.4422018348624	55.3155963302752	4.3306896956221	362204.763302752	3105.83880457666	2110436.1	1540.79
1	E10	2	CDKN2C	NM_078626	sample	8	10.9309623430962	47.2426778242678	3.84436306453222	303712.364016736	2883.22393282647	1924042.3	1394.35
1	E10	3	CDKN2C	NM_078626	sample	9	11.7697095435685	49.7199170124481	3.44840218838322	317296.269709544	2881.03580872355	1968303.7	1408.27
1	E11	1	SPEN	NM_015001	sample	7	9.78372591006424	34.796573875803	3.80387834631225	188261.601713062	2400.85163851869	1550695.5	1112.07
1	E11	2	SPEN	NM_015001	sample	8	11.1181262729124	38.162932790224	2.4444479471764	195990.427698574	2291.44014436055	1751578	1046.61
1	E11	3	SPEN	NM_015001	sample	9	10.6501976284585	37.1422924901186	2.83968885637365	194978.280632411	2353.0426102752	1680268.9	1090.59
1	E12	1	ARID1B	NM_017519	sample	7	11.9014675052411	41.1698113207547	4.79591912920887	227175.473794549	2871.23085930731	1712087	1296.53
1	E12	2	ARID1B	NM_017519	sample	8	12.4285714285714	43.6332046332046	4.0575151178994	236219.194980695	2813.93311423109	1836180.6	1308.19
1	E12	3	ARID1B	NM_017519	sample	9	8.72708757637475	26.7983706720978	3.24351037824934	129834.189409369	2232.77964452977	1431020.2	1039.54
1	E13	1	ERCC4	NM_005236	sample	7	9.09375	29.6534090909091	3.06018967432121	133068.494318182	2211.86903849912	1270654.6	957.4
1	E13	2	ERCC4	NM_005236	sample	8	10.4849397590361	37.605421686747	4.1071184936676	205574.728915663	2600.63723251581	1618124	1174.26
1	E13	3	ERCC4	NM_005236	sample	9	7.84343434343434	23.3207070707071	2.72540252777616	105934.714646465	2110.07219209826	1212949.7	894.38
1	E14	1	ATR	NM_001184	sample	7	15.6460674157303	102.670411985019	6.9948641693029	777481.947565543	4202.21003475451	3764360.2	2695.89
1	E14	2	ATR	NM_001184	sample	8	17.2910798122066	138.732394366197	8.62879562512669	1201555.8943662	5106.51293190511	5029626.2	3497.61
1	E14	3	ATR	NM_001184	sample	9	15.1042944785276	112.046012269939	7.73357214934078	928676.104294479	4358.67226950322	3934222.6	2927.93
1	E15	1	STAG2	NM_006603	sample	7	11.3067331670823	36.6708229426434	3.50669974028144	168979.376558603	2469.70736063356	1552971.9	1058.2
1	E15	2	STAG2	NM_006603	sample	8	11.2869565217391	36.2782608695652	2.5759222295552	168295.02173913	2347.37060789489	1543862.9	1002.78
1	E15	3	STAG2	NM_006603	sample	9	10.261744966443	33.3713646532438	4.22792749169207	167730.427293065	2479.89766000195	1485026.5	1099.77
1	E16	1	WRN	NM_000553	sample	7	9.28314606741573	36.0247191011236	3.86632932933883	216241.997752809	2284.74528145618	1541593.7	1020.53
1	E16	2	WRN	NM_000553	sample	8	9.67078189300411	41.5802469135802	3.60427479066013	263859.83744856	2643.71316063367	2007373.6	1355.91
1	E16	3	WRN	NM_000553	sample	9	8.6020942408377	35.9214659685864	4.10841783383281	240574.651832461	2471.62657166222	1865565.4	1259.39
1	E17	1	RF	NA	Neutral	7	12.5492341356674	42.6105032822757	3.43997821653665	204867.562363239	2697.39449809513	1616593	1148.89
1	E17	2	RF	NA	Neutral	8	11.3942093541203	37.4320712694878	3.06215499165804	174657.953229399	2553.12544572983	1547644.3	1088.12
1	E17	3	RF	NA	Neutral	9	11.2119914346895	33.96573875803	3.40891032202307	165241.357601713	2502.68259893619	1651175.2	1140.69
1	E18	1	RF	NA	Neutral	7	11.0033388981636	31.8948247078464	3.13004105357835	145402.111853088	2477.92920986735	1509696.7	1082.07
1	E18	2	RF	NA	Neutral	8	11.4480651731161	39.9450101832994	3.44388239112815	227701.521384929	2767.14674444492	1795895.7	1245.24
1	E18	3	RF	NA	Neutral	9	11.3311111111111	42.9666666666667	4.83760914266024	248730.664444444	2722.39693972408	1766773.3	1264.83
1	E19	1	RF	NA	Neutral	7	11.9776286353468	42.0492170022371	4.20939588742759	223258.051454139	2788.62308084595	1613527.4	1216.84
1	E19	2	RF	NA	Neutral	8	8.67741935483871	32.2609970674487	5.75776067713566	172203.964809384	2565.20187240688	1187506.8	1011.79
1	E19	3	RF	NA	Neutral	9	10.0123203285421	32.3080082135524	3.40218194805361	162334.075975359	2476.09339968325	1507104.9	1077.98
1	E20	1	RF	NA	Neutral	7	9.92405063291139	33.8835443037975	4.08645252103455	149788.653164557	2582.0121776222	1349662.2	1033.06
1	E20	2	RF	NA	Neutral	8	12.25	41.2696850393701	3.96285358364888	211435.921259843	2754.79041181534	1753431.6	1225.9
1	E20	3	RF	NA	Neutral	9	12.7914572864322	42.9522613065327	2.73026244596418	215212.243718593	2604.11554607947	1700133.5	1151.37
1	E21	1	RF	NA	Neutral	7	10.049504950495	37.6930693069307	3.42807413057751	213427.112871287	2537.48575456427	1557533.4	1100.54
1	E21	2	RF	NA	Neutral	8	12.8850806451613	44.6915322580645	5.15219819551203	232585.560483871	2985.87463142173	1796550	1378.1
1	E21	3	RF	NA	Neutral	9	10.6112359550562	37.5730337078652	3.75673699666159	193152.107865169	2444.16234867439	1530602.6	1076.74
1	E22	1	RF	NA	Neutral	7	12.5485611510791	40.0071942446043	2.86578231024519	187260.251798561	2605.99747003601	1777119.4	1187.85
1	E22	2	RF	NA	Neutral	8	12.0921052631579	44.3771929824561	3.46133135290424	251485.021929825	2768.48968672953	1943817	1273.93
1	E22	3	RF	NA	Neutral	9	10.8261964735516	33.9269521410579	3.10581570229157	156515.158690176	2487.6530577597	1469025.9	1178.69
1	F03	1	OTNT	NA	Neutral	7	8.52764976958525	33.5115207373272	4.12966736797434	191970.894009217	2513.71147515635	1490229.3	1116.68
1	F03	2	OTNT	NA	Neutral	8	8.10275689223058	29.7468671679198	3.11131473136758	155806.731829574	2139.87359450381	1410143.1	945.32
1	F03	3	OTNT	NA	Neutral	9	9.69747899159664	34.0609243697479	3.48478866759627	200000.596638655	2581.16589300535	1828305.8	1291.91
1	F04	1	OTNT	NA	Neutral	7	9.13349514563107	33.3252427184466	3.73865743658617	202240.817961165	2448.0066776305	1590019.9	1180.12
1	F04	2	OTNT	NA	Neutral	8	9.18080357142857	34.5602678571429	3.56621352574633	194971.131696429	2582.15736630946	1603616.5	1209.72
1	F04	3	OTNT	NA	Neutral	9	10.4516129032258	35.1191066997519	2.73708628781245	174195.903225806	2495.79597004211	1780911.9	1227.05
1	F05	1	OTNT	NA	Neutral	7	9.6322869955157	33.0829596412556	3.41897450458041	166356.179372197	2402.58011412962	1445241.7	1070.84
1	F05	2	OTNT	NA	Neutral	8	10.3379073756432	32.5454545454545	2.6910211248133	156641.967409949	2410.98694818883	1613821.9	1107.34
1	F05	3	OTNT	NA	Neutral	9	9.7255369928401	32.964200477327	3.1189098451375	177306.551312649	2546.78996853531	1587432.2	1184.28
1	F06	1	OTNT	NA	Neutral	7	10.2454780361757	38.093023255814	3.78059077012672	215368.147286822	2739.62979154851	1676345.2	1268.17
1	F06	2	OTNT	NA	Neutral	8	11.5457875457875	42.3846153846154	3.9759512156549	245947.377289377	2775.17426134024	1856829.2	1337.29
1	F06	3	OTNT	NA	Neutral	9	8.47671232876712	26.5890410958904	2.60286674300728	135660.517808219	2291.63792297793	1496893.7	1080.28
1	F07	1	OTNT	NA	Neutral	7	11.2505747126437	40.1034482758621	3.61286231146458	217652.195402299	2569.01752319655	1723439.4	1205.99
1	F07	2	OTNT	NA	Neutral	8	11.7406417112299	41.8128342245989	3.30463505814209	219913.901069519	2584.03756028376	1828829	1264.88
1	F07	3	OTNT	NA	Neutral	9	10.1932059447983	32.5456475583864	4.60031756845387	172700.225053079	2628.83798807151	1785788.6	1188.46
1	F08	1	OTNT	NA	Neutral	7	11.893470790378	42.4896907216495	4.00937546915679	246770.783505155	2800.90826136944	1961819	1361.75
1	F08	2	OTNT	NA	Neutral	8	9.74709976798144	31.6728538283063	3.16597347706857	153332.50812065	2430.26973932044	1564401.3	1081.06
1	F08	3	OTNT	NA	Neutral	9	9.98461538461538	33.4480769230769	3.44327220817404	180939.667307692	2497.67911414924	1696747.1	1163.45
1	F09	1	PTPRB	NM_002837	sample	7	12.2004830917874	54.2367149758454	2.96934736421277	366085.652173913	2803.38635439352	2416591.3	1509.38
1	F09	2	PTPRB	NM_002837	sample	8	12.0384615384615	50.0435897435897	4.14900951531146	316142.6	2932.93074315295	2263375	1556.47
1	F09	3	PTPRB	NM_002837	sample	9	12.0513274336283	50.1115044247788	3.13138290780618	305874.617699115	2776.94455881768	2218584.6	1476.59
1	F10	1	WAS	NM_000377	sample	7	9.26236559139785	32.2838709677419	3.67067842231783	171004.782795699	2237.21471345973	1382904.3	1072.2
1	F10	2	WAS	NM_000377	sample	8	11.8792756539235	39.8853118712274	2.97676864462021	193933.674044266	2565.85137616445	1639310.1	1135.87
1	F10	3	WAS	NM_000377	sample	9	11.1236559139785	34.6317204301075	2.70298742310483	151536.715053763	2343.57760687498	1418013.5	966.47
1	F11	1	ODAM	NM_017855	sample	7	10.5497835497835	34.3333333333333	3.27456447982565	167558.123376623	2433.16843455688	1578220.9	1032.04
1	F11	2	ODAM	NM_017855	sample	8	10.6958250497018	32.5666003976143	3.89088431837541	141130.520874751	2394.96049584957	1342162.2	998.85
1	F11	3	ODAM	NM_017855	sample	9	9.18398268398268	27.487012987013	2.94964074803477	125628.569264069	2315.99902500826	1486716.1	1040.16
1	F12	1	BRIP1	NM_032043	sample	7	13.389662027833	44.1133200795229	3.3495509424913	236639.105367793	2767.11720194328	1849088.3	1227.71
1	F12	2	BRIP1	NM_032043	sample	8	12.6633663366337	41.9455445544554	3.26054901789838	193967.158415842	2647.94878779246	1674728.3	1141.61
1	F12	3	BRIP1	NM_032043	sample	9	10.705565529623	33.9371633752244	2.62039817840801	174012.843806104	2490.77175368201	1716302.2	1144.83
1	F13	1	ATRX	NM_138270	sample	7	11.6769230769231	40.7692307692308	4.13947784087682	224547.461538462	2645.55893740191	1711662.8	1212.46
1	F13	2	ATRX	NM_138270	sample	8	13.3303370786517	44.247191011236	2.46343736503411	229824.964044944	2572.48146600383	1944671.4	1225.54
1	F13	3	ATRX	NM_138270	sample	9	10.9109589041096	37.6986301369863	2.89186542778467	206872.276255708	2521.8735114008	1721568.3	1207.16
1	F14	1	PLXNB2	NM_012401	sample	7	10.7633802816901	36.8338028169014	3.53517061464901	166593.704225352	2473.10310599958	1365355.2	1020.54
1	F14	2	PLXNB2	NM_012401	sample	8	10.8440594059406	37.039603960396	2.87318591333576	182357.858910891	2384.92304306	1452399	994.93
1	F14	3	PLXNB2	NM_012401	sample	9	10.4571428571429	34.612987012987	2.69185974120411	157666.327272727	2421.8480628132	1436840.8	1027.85
1	F15	1	ZMYM2	NM_197968	sample	7	11.1785714285714	34.3482142857143	3.80945511275357	162598.042410714	2499.54377901666	1525203.2	1080.34
1	F15	2	ZMYM2	NM_197968	sample	8	10.6025641025641	31.3824786324786	2.9936671398672	134670.136752137	2325.21280425273	1419778.3	987.26
1	F15	3	ZMYM2	NM_197968	sample	9	9.97251585623679	28.8266384778013	3.28768488773981	120953.012684989	2305.29595450042	1282435.1	939.68
1	F16	1	MBD1	NM_015845	sample	7	7.47727272727273	31.2007575757576	5.63332715277798	196476.147727273	2584.24079118608	1242910.4	1084.12
1	F16	2	MBD1	NM_015845	sample	8	8.56589147286822	26.1240310077519	2.62962058178288	110137.837209302	2156.98904509896	1193983.8	832.16
1	F16	3	MBD1	NM_015845	sample	9	6.09278350515464	21.0274914089347	4.1167323119625	108911.580756014	1924.28860224256	960308.8	694.87
1	F17	1	OTNT	NA	Neutral	7	10.5663716814159	35.1681415929204	3.67392771331473	189135.661504425	2622.42069247191	1602515.3	1128.42
1	F17	2	OTNT	NA	Neutral	8	12.2560606060606	39.4272727272727	2.98946274988808	189576.624242424	2544.08889682294	1684334.3	1144.79
1	F17	3	OTNT	NA	Neutral	9	11.1228501228501	40.5282555282555	3.76924192171502	221786.793611794	2671.35550328889	1744565.7	1302.14
1	F18	1	OTNT	NA	Neutral	7	11.2369337979094	44.109756097561	4.96716564775078	261785.909407666	2805.81255269452	1784988.3	1292.53
1	F18	2	OTNT	NA	Neutral	8	12.8251851851852	41.8533333333333	4.79958685969717	222523.124444444	2773.20022191964	1856220.4	1295.13
1	F18	3	OTNT	NA	Neutral	9	10.669014084507	33.4647887323944	3.69443381747431	158449.335680751	2425.00458352394	1546798.6	1059.54
1	F19	1	OTNT	NA	Neutral	7	11.5027027027027	39.7495495495495	3.78064521683278	214424.787387387	2695.86204732521	1701236.9	1195.36
1	F19	2	OTNT	NA	Neutral	8	12.8904899135447	45.971181556196	3.04857065110404	241324.706051873	2719.76241381316	1834073	1247.01
1	F19	3	OTNT	NA	Neutral	9	10.3230769230769	32.4725274725275	2.64788342808523	161109.173626374	2422.24682594783	1538039.4	1088.64
1	F20	1	OTNT	NA	Neutral	7	14.5175644028103	50.7213114754098	3.91357648283467	253884.091334895	3009.69962358966	1949129.9	1363.73
1	F20	2	OTNT	NA	Neutral	8	11.7818574514039	41.3822894168467	3.6003457343424	221901.801295896	2763.3921040617	1776114.5	1276.89
1	F20	3	OTNT	NA	Neutral	9	11.4653739612188	46.6343490304709	3.84153206789655	300575.96398892	2813.24585663255	1907859.2	1351.29
1	F21	1	OTNT	NA	Neutral	7	11.9949748743719	45.4748743718593	5.49936228497994	267052.927135678	2683.229156819	1828744.2	1258.16
1	F21	2	OTNT	NA	Neutral	8	10.563025210084	34.827731092437	3.07736688556035	176096.93907563	2436.38131787775	1534147.6	1064.98
1	F21	3	OTNT	NA	Neutral	9	10.4801512287335	35.1568998109641	3.27070658677161	191881.351606805	2703.84098073829	1718448.2	1247.28
1	F22	1	OTNT	NA	Neutral	7	8.90583804143126	29.8474576271186	3.06683478806085	157454.900188324	2484.78558549031	1505266.4	1121.39
1	F22	2	OTNT	NA	Neutral	8	10.313769751693	33.6975169300226	3.69368656402247	162165.720090293	2523.66774014489	1458178.5	1057.24
1	F22	3	OTNT	NA	Neutral	9	10.8336673346693	34.7194388777555	2.96678016805469	170452.128256513	2385.08574494251	1643658.9	1113.25
1	G03	1	RF	NA	Neutral	7	10.2821100917431	39.9311926605505	3.32065456829922	222645.360091743	2613.97155533264	1804004.6	1269.14
1	G03	2	RF	NA	Neutral	8	11.4307036247335	38.1492537313433	2.60308405990081	190645.462686567	2488.5244064615	1801279.5	1193.12
1	G03	3	RF	NA	Neutral	9	10.4929577464789	34.5704225352113	2.94151709647729	172481.741784038	2492.8009442296	1593021.5	1149.55
1	G04	1	RF	NA	Neutral	7	11.5163043478261	39.9510869565217	3.92142303877016	220942.246376812	2633.64852239361	1748088.2	1254.76
1	G04	2	RF	NA	Neutral	8	11.6791443850267	44.0133689839572	3.62988524396707	258331.959893048	2685.17278160174	1968909.5	1322.97
1	G04	3	RF	NA	Neutral	9	9.17391304347826	31.1945080091533	2.85756670208074	156146.530892449	2303.89956959395	1473236.5	1015.64
1	G05	1	RF	NA	Neutral	7	10.4903846153846	34.7634615384615	2.6386408290768	171008.015384615	2365.88589681394	1577044.1	1038.14
1	G05	2	RF	NA	Neutral	8	10.2857142857143	36.7929606625259	3.16483076783854	195493.248447205	2509.64202819093	1652128.1	1137.09
1	G05	3	RF	NA	Neutral	9	9.046875	32.5755208333333	3.26870396785225	190260.666666667	2497.0836361207	1631420.6	1164.49
1	G06	1	RF	NA	Neutral	7	11.2297592997812	39.0218818380744	3.99983170801291	212347.750547046	2844.72237648169	1791241.5	1285.32
1	G06	2	RF	NA	Neutral	8	9.98039215686275	37.2113289760349	4.47378215591112	220879.690631808	2790.60541380157	1871430.7	1330.04
1	G06	3	RF	NA	Neutral	9	9.27210884353742	37.3775510204082	3.84163694841671	235340.095238095	2683.72121375623	1681575.2	1237.55
1	G07	1	RF	NA	Neutral	7	10.3109243697479	39.2773109243698	3.88341801332329	226207.537815126	2588.90296336366	1669012.4	1167.67
1	G07	2	RF	NA	Neutral	8	11.1411192214112	37.4671532846715	2.74570804754804	184326.304136253	2441.72383651623	1683338.4	1092.75
1	G07	3	RF	NA	Neutral	9	11.6313131313131	36.8131313131313	2.74227205252538	173085.207070707	2570.70045612873	1690259.8	1154.41
1	G08	1	RF	NA	Neutral	7	12.0436681222707	43.1506550218341	4.0717204929351	231487.938864629	2763.24102742167	1789201.7	1307.43
1	G08	2	RF	NA	Neutral	8	11.8133971291866	41.9234449760766	3.34550361609442	235001.887559809	2696.27638313971	1803161.5	1248.68
1	G08	3	RF	NA	Neutral	9	11.0023255813953	34.9418604651163	2.98997051989728	162389.73255814	2492.35298996429	1625292.7	1134.68
1	G09	1	BRCA1	NM_007298	sample	7	10.8805970149254	40.0522388059701	3.32321803518497	213988.905472637	2474.60122410272	1563054.3	1109.94
1	G09	2	BRCA1	NM_007298	sample	8	10.2234042553191	38.0797872340426	3.42158094175602	198079.742021277	2518.6087672293	1496305.2	1101.62
1	G09	3	BRCA1	NM_007298	sample	9	10.4233128834356	33.3312883435583	3.45473266195865	147665.932515337	2414.15839292554	1528953.2	1030.97
1	G10	1	ASXL1	NM_015338	sample	7	10.7490196078431	35.1803921568627	4.57567284460831	179460.235294118	2726.18412231465	1573464.9	1263.83
1	G10	2	ASXL1	NM_015338	sample	8	11.4189944134078	37.7458100558659	3.25906696085124	187297.977653631	2585.87433242454	1607471.9	1158.18
1	G10	3	ASXL1	NM_015338	sample	9	9.91139240506329	30.3493670886076	3.18026109120878	137765.311392405	2474.11580775224	1378382.9	1010.34
1	G11	1	ASXL2	NM_018263	sample	7	9.12286689419795	26.0870307167236	2.60415395965269	115775.566552901	2225.07374981341	1487192.6	1001.03
1	G11	2	ASXL2	NM_018263	sample	8	10.0973236009732	32.2238442822384	2.58507677081913	168499.96836983	2258.3763204344	1667763.8	1001.75
1	G11	3	ASXL2	NM_018263	sample	9	7.35162601626016	28.0833333333333	3.76453642410681	176703.400406504	2380.15142863947	1606814	1122.69
1	G12	1	TP53BP1	NM_005657	sample	7	12.6787658802178	39.3666061705989	3.31625155851329	190893.729582577	2705.77594437208	1774677.2	1221.4
1	G12	2	TP53BP1	NM_005657	sample	8	9.38142292490119	30.7154150197628	3.23308348142167	152514.28458498	2404.67425628141	1414403.7	1015.1
1	G12	3	TP53BP1	NM_005657	sample	9	9.40740740740741	29.1273148148148	2.99887346058466	132717.030092593	2489.39201503393	1481555.1	1114.15
1	G13	1	FAT1	NM_005245	sample	7	7.18941504178273	25.7214484679666	4.55241448520776	133651.002785515	2050.00450657546	1100091.8	846
1	G13	2	FAT1	NM_005245	sample	8	9.02059496567506	29.1075514874142	3.20191015058262	150035.574370709	2103.29987447023	1273155.2	941.09
1	G13	3	FAT1	NM_005245	sample	9	7.21507760532151	23.1618625277162	3.49711469932642	115274.068736142	2068.60033702665	1084952.7	854.38
1	G14	1	BAP1	NM_004656	sample	7	11.6367041198502	35.625468164794	3.25090698276159	170859.662921348	2587.25048620071	1682134.6	1203.96
1	G14	2	BAP1	NM_004656	sample	8	11.8623326959847	36.8279158699809	3.17662688980691	181003.217973231	2543.786821785	1596481.7	1138.9
1	G14	3	BAP1	NM_004656	sample	9	11.7661097852029	39.4248210023866	3.34634503899338	199010.031026253	2589.56245666185	1762909	1225.81
1	G15	1	ZNF516	NM_014643	sample	7	8.58057851239669	28.8553719008264	3.95354386605536	158447.613636364	2446.30037366814	1380400.6	1007.7
1	G15	2	ZNF516	NM_014643	sample	8	9.68944099378882	30.472049689441	2.67235060996382	139895.366459627	2209.15814277409	1311847.8	890.38
1	G15	3	ZNF516	NM_014643	sample	9	10.7969696969697	31.8090909090909	3.58827953457726	136716.354545455	2339.06593096844	1419983.5	1019.08
1	G16	1	GRIN2A	NM_000833	sample	7	8.54006968641115	31.7595818815331	5.04287260310751	187821.073170732	2717.68477157643	1445174.9	1211.69
1	G16	2	GRIN2A	NM_000833	sample	8	12.3722222222222	44.875	5.06452100239753	260027.402777778	2969.22751586381	1887713.8	1374.52
1	G16	3	GRIN2A	NM_000833	sample	9	10.0358306188925	34.6938110749186	4.24174322443054	179530.328990228	2561.7383136289	1482449.9	1133.62
1	G17	1	RF	NA	Neutral	7	10.8094170403587	37.1412556053812	3.62455059762856	198529.5	2683.4297615727	1642429.2	1157.45
1	G17	2	RF	NA	Neutral	8	11.0614525139665	36.7569832402235	4.07463016171965	194785.187150838	2590.85858461444	1615988.9	1171.73
1	G17	3	RF	NA	Neutral	9	11.1794871794872	38.0608974358974	4.12671599181199	209710.294871795	2432.41304824607	1631395.9	1129.21
1	G18	1	RF	NA	Neutral	7	13.3024574669187	45.1550094517958	3.86082343599524	228925.049149338	2805.45549428282	1805172.2	1247.94
1	G18	2	RF	NA	Neutral	8	11.8755980861244	41.3014354066986	3.98015005978158	206428.265550239	2703.83118484558	1649186.3	1220.35
1	G18	3	RF	NA	Neutral	9	11.0758928571429	38.4308035714286	4.11631590125891	213969.720982143	2776.62078758047	1681030.1	1245.86
1	G19	1	RF	NA	Neutral	7	10.876404494382	35.7331460674157	3.71716363283752	153638.087078652	2418.01031131269	1323210.1	1028.52
1	G19	2	RF	NA	Neutral	8	11.0627705627706	37.6277056277056	3.79616292319322	180180.253246753	2448.22119588872	1446408.9	1059.01
1	G19	3	RF	NA	Neutral	9	10.2830687830688	35.457671957672	3.06984372218696	186562.970899471	2463.43218183797	1471256.1	1087.9
1	G20	1	RF	NA	Neutral	7	13.1431767337808	46.0961968680089	4.30927389984772	238505.384787472	2803.81304034513	1715051.8	1267.95
1	G20	2	RF	NA	Neutral	8	8.69425287356322	31.6620689655172	3.66738016846565	172530.928735632	2280.91267495074	1322195.4	1029.98
1	G20	3	RF	NA	Neutral	9	10.5972972972973	42.9297297297297	4.8611177161775	280801.732432432	2852.74597820386	1759405.4	1354.96
1	G21	1	RF	NA	Neutral	7	10.3521657250471	34.2975517890772	5.52348825727373	189216.22787194	2606.5014054081	1536448.8	1151.87
1	G21	2	RF	NA	Neutral	8	11.2686567164179	38.0362473347548	3.02422269998239	186250.584221748	2472.57801638342	1513466.2	1100.68
1	G21	3	RF	NA	Neutral	9	9.52334152334152	32.1523341523342	3.38131141767199	163889.734643735	2425.26838617521	1420569.4	1058.94
1	G22	1	RF	NA	Neutral	7	11.6658711217184	38.7661097852029	3.4326070047509	185804.935560859	2540.68827995479	1576147.6	1133.11
1	G22	2	RF	NA	Neutral	8	10.9302884615385	36.0192307692308	3.73326342571455	184658.528846154	2427.30384412204	1590866.3	1087.22
1	G22	3	RF	NA	Neutral	9	8.78231292517007	26.2426303854875	4.15716555318332	124689.657596372	2346.79520290153	1281883.2	1071.77
1	H03	1	CHEK1	NA	Positive	7	11.3440860215054	142.476702508961	10.6807079359134	1490614.06451613	5162.57452749945	5101572.5	3600.66
1	H03	2	CHEK1	NA	Positive	8	13.7859531772575	150.852842809365	12.7333716904085	1487957.81939799	5205.48838856795	5463658.9	3692.09
1	H03	3	CHEK1	NA	Positive	9	13.3768656716418	166.567164179104	15.8186507123856	1726224.54477612	5822.75667142379	5973220	4201.15
1	H04	1	CHEK1	NA	Positive	7	11.5762081784387	144.438661710037	13.9364640643184	1520000.73605948	5541.94281144871	5299563.9	3925.82
1	H04	2	CHEK1	NA	Positive	8	13.0594059405941	161.990099009901	15.6438521572933	1655112.63366337	5645.50848005265	5655238.4	3953.13
1	H04	3	CHEK1	NA	Positive	9	12.5102880658436	149.9670781893	14.6734663764321	1563548.24279835	5579.13179105548	5627555.5	4019.22
1	H05	1	CHEK1	NA	Positive	7	13.4291845493562	153.420600858369	14.5894221187744	1578250.33905579	5292.16617570615	5438725.3	3589.79
1	H05	2	CHEK1	NA	Positive	8	9.79545454545455	137.198863636364	16.4813352268636	1458792.22159091	4942.1236533867	4760896.5	3449.6
1	H05	3	CHEK1	NA	Positive	9	11.3469387755102	150.379591836735	16.407462276184	1640775.96734694	5402.27939929158	5406161.3	3888.63
1	H06	1	CHEK1	NA	Positive	7	9.47524752475248	127.653465346535	19.8153959201798	1377528.53465347	5470.91580431913	5060452.1	3662.71
1	H06	2	CHEK1	NA	Positive	8	11.1643835616438	147.785388127854	16.2515509819305	1649852.89041096	6073.28940303846	5693657	4154.22
1	H06	3	CHEK1	NA	Positive	9	9.81278538812785	132.269406392694	15.5087279937587	1450632.47945205	5495.1483589858	5107376.9	3791
1	H07	1	CHEK1	NA	Positive	7	10.9027777777778	138.75	10.2062036517443	1417496.40555556	5001.08390227596	4839098	3524.05
1	H07	2	CHEK1	NA	Positive	8	13.9686520376176	158.206896551724	10.3830518948244	1578599.0031348	5329.57134863445	5479020.1	3800.52
1	H07	3	CHEK1	NA	Positive	9	9.34862385321101	120.455657492355	12.8763396310358	1262719.5351682	4394.50296725942	4168841.1	3081.46
1	H08	1	CHEK1	NA	Positive	7	10.8263665594855	137.807073954984	11.8447683331556	1437446.07073955	4976.74839604652	4840719.6	3473.65
1	H08	2	CHEK1	NA	Positive	8	11.2433460076046	148.87072243346	12.4060357746799	1589766.97338403	5240.52597180528	5241817.6	3772.73
1	H08	3	CHEK1	NA	Positive	9	13.3811475409836	166.016393442623	10.7224871828337	1638386.34016393	5354.41784358561	5560767.8	3819.71
1	H09	1	NOTCH2	NM_024408	sample	7	12.5714285714286	47.2876447876448	4.65180063900213	278082.067567568	2839.04667700775	1995002.7	1392.19
1	H09	2	NOTCH2	NM_024408	sample	8	10.9690265486726	38.5110619469027	2.64529745825574	197566.10619469	2489.30983932859	1739980.6	1208.29
1	H09	3	NOTCH2	NM_024408	sample	9	9.60780287474333	31.735112936345	2.47973660697886	161998.905544148	2181.47746464685	1470966.5	1037.46
1	H10	1	FANCM	NM_020937	sample	7	9.97125256673511	30.9322381930185	3.46726518479469	142104.041067762	2329.6885141948	1466530.4	1027.34
1	H10	2	FANCM	NM_020937	sample	8	9.48479087452471	32.1045627376426	3.0773948194978	158386.024714829	2305.29953520497	1402882.2	978.25
1	H10	3	FANCM	NM_020937	sample	9	7.43977055449331	23.0286806883365	2.47398186304794	104035.707456979	2025.99527240542	1194931.6	834.9
1	H11	1	RASA1	NM_022650	sample	7	10.7453874538745	38.6439114391144	3.21954448846787	213387.400369004	2464.7852729034	1746827.7	1192.62
1	H11	2	RASA1	NM_022650	sample	8	9.14675052410901	33.7756813417191	3.00532029058698	200370.582809224	2565.13533156271	1800003.4	1265.59
1	H11	3	RASA1	NM_022650	sample	9	8.94883720930233	33.9139534883721	3.736646331682	213580.090697674	2422.74529563599	1750504	1214.05
1	H12	1	KDM5C	NM_004187	sample	7	12.3684210526316	38.0526315789474	3.23318781919876	165784.734649123	2599.54688549197	1635751.8	1152.08
1	H12	2	KDM5C	NM_004187	sample	8	9.77157360406091	35.1040609137056	3.06213838238138	200302.560913706	2433.04501101262	1651079.6	1167.41
1	H12	3	KDM5C	NM_004187	sample	9	9.36258660508083	25.3625866050808	2.29769206788467	103885.466512702	2167.53691207825	1374547.1	922.44
1	H13	1	FAS	NA	sample	7	13.6792452830189	49.1438679245283	3.91811143789651	247792.087264151	2773.14029928903	1821472	1299.42
1	H13	2	FAS	NA	sample	8	11.0679611650485	35.5679611650485	3.25572088845638	184943.194174757	2570.59153313161	1799876.4	1198.83
1	H13	3	FAS	NA	sample	9	12.0935412026726	37.3719376391982	3.0344201157152	178140.714922049	2516.74772546752	1688210.4	1108.9
1	H14	1	PTPRC	NR_052021	sample	7	8.19851576994434	25.7940630797774	3.91243501521275	123193.736549165	2243.11986537866	1301607.5	943.87
1	H14	2	PTPRC	NR_052021	sample	8	7.43722943722944	24.2662337662338	3.37309842673905	116407.123376623	2145.17347524967	1163110.2	889.57
1	H14	3	PTPRC	NR_052021	sample	9	8.76956521739131	26.8434782608696	2.88881837318486	121119.554347826	2117.44686431015	1226539.8	899.65
1	H15	1	PTPRU	NM_133178	sample	7	13.4534412955466	49.5161943319838	3.777247796959	260914.587044534	2922.78896282327	1908317.2	1359.18
1	H15	2	PTPRU	NM_133178	sample	8	12.5802752293578	43.3142201834862	3.87602499964634	218649.775229358	2838.6718370187	1794076.1	1274.01
1	H15	3	PTPRU	NM_133178	sample	9	10.5308641975309	37.0271604938272	2.9727744428242	193062.837037037	2530.48147642429	1568288.3	1186.63
1	H16	1	FUBP1	NM_003902	sample	7	6.63120567375887	19.6193853427896	3.88435170822347	89687.4113475177	1961.73959603304	1170488.6	846.69
1	H16	2	FUBP1	NM_003902	sample	8	5.64399092970522	18.562358276644	2.93100804035439	83996.2358276644	1807.11703741773	1069531.7	751.18
1	H16	3	FUBP1	NM_003902	sample	9	5.9388379204893	19.3425076452599	2.08474082082597	96977.25382263	1722.95824933281	1122729.1	815.34
1	H17	1	CHEK1	NA	Positive	7	10.5213675213675	171.111111111111	22.5367663960735	1970346.58119658	6056.49999800173	6042006.8	4306.71
1	H17	2	CHEK1	NA	Positive	8	12.6277372262774	149.671532846715	12.9993858097322	1495082.51094891	5005.87133725843	5104374.7	3351.86
1	H17	3	CHEK1	NA	Positive	9	11.7632653061224	142.269387755102	11.6044300076646	1438415.73061224	4949.74632546357	4753308.5	3420.97
1	H18	1	CHEK1	NA	Positive	7	12.995983935743	177.787148594377	15.8472298886663	1872488.2248996	5870.8959977484	5903822.1	4219.83
1	H18	2	CHEK1	NA	Positive	8	11.6629213483146	149.34456928839	17.0046430657218	1606701	5339.29470158593	5414909.9	3820.54
1	H18	3	CHEK1	NA	Positive	9	14.3639344262295	182.154098360656	18.0480770655873	1870583.8295082	6422.54718764632	6472609.9	4653.8
1	H19	1	CHEK1	NA	Positive	7	14.125	146.723404255319	10.1572968972588	1444844.48404255	5302.54577632362	5342860.9	3597.45
1	H19	2	CHEK1	NA	Positive	8	11.7209302325581	153.614617940199	13.477865895448	1624704.25249169	5611.25803732073	5311085.6	3873.49
1	H19	3	CHEK1	NA	Positive	9	11.5802469135802	143.876543209877	11.8402252401399	1444772.96296296	4844.06305251645	4671139.8	3298.45
1	H20	1	CHEK1	NA	Positive	7	12.4285714285714	161.642857142857	13.6849317069749	1685076.44196429	5675.10572082104	5400811	4046.47
1	H20	2	CHEK1	NA	Positive	8	13.7072072072072	161.698198198198	19.7584373276087	1712577.95045045	6167.65143704645	5925721.3	4414.82
1	H20	3	CHEK1	NA	Positive	9	10.289156626506	157.289156626506	26.8808796616151	1791312.20481928	5939.12413824157	5623271	4280.99
1	H21	1	CHEK1	NA	Positive	7	13.3592592592593	179.862962962963	15.7400988912125	1868728.45185185	6201.95179361712	6076286.2	4342.21
1	H21	2	CHEK1	NA	Positive	8	11.08	140.393846153846	11.4477613182707	1477370.89538462	5299.21307987074	5110552.9	3545.64
1	H21	3	CHEK1	NA	Positive	9	10.953488372093	132.15503875969	10.9802634014803	1362820.62790698	4892.39998137283	4515563	3268.18
1	H22	1	CHEK1	NA	Positive	7	12.7264150943396	142.229559748428	10.2039899346558	1422859.43396226	5385.58401775324	5340616.3	3730.07
1	H22	2	CHEK1	NA	Positive	8	13.1675392670157	155.403141361257	16.7475672380687	1692994.39267016	6099.71875978459	5773580.8	4217.41
1	H22	3	CHEK1	NA	Positive	9	9.8203125	128.36328125	14.6703037318725	1388020.9296875	5367.67712604576	4747112.4	3680.97
1	I03	1	RPA32	NA	Positive	7	14.966049382716	83.0030864197531	5.37206967324642	631558.12037037	3723.66057151593	3304168.6	2138.92
1	I03	2	RPA32	NA	Positive	8	14.9259259259259	79.3061728395062	4.57107587268598	566647.520987654	3613.29373231511	3272487.2	2172.14
1	I03	3	RPA32	NA	Positive	9	13.9261992619926	76.3210332103321	4.32799473035125	587943.306273063	3291.58828856539	3256429.3	2079.02
1	I04	1	RPA32	NA	Positive	7	13.4011799410029	79.0648967551622	6.32263885165369	634614.604719764	3682.00959934434	3281245.6	2213.28
1	I04	2	RPA32	NA	Positive	8	17.4116222760291	92.1476997578692	6.78159074120013	673245.685230024	3954.86371218677	3732188.5	2347.2
1	I04	3	RPA32	NA	Positive	9	13.9731903485255	69.5951742627346	5.28054602440017	524055.412868633	3602.79404850444	3146190.2	2224.66
1	I05	1	RPA32	NA	Positive	7	14.4602409638554	79.6722891566265	5.92313535337522	584049.342168675	3611.34173171599	3120300	2063.84
1	I05	2	RPA32	NA	Positive	8	16.6983758700696	91.6287703016241	5.00142456244999	691126.134570766	3812.25945864926	3519720.3	2319.24
1	I05	3	RPA32	NA	Positive	9	16.8284023668639	87.1420118343195	6.62487666751995	624852.609467456	3735.47801361381	3508275.1	2305.35
1	I06	1	RPA32	NA	Positive	7	16.6366047745358	93.6233421750663	6.35631188731216	692385.233421751	4057.15276312597	3533189.1	2475.31
1	I06	2	RPA32	NA	Positive	8	14.2843822843823	80.8205128205128	6.01129858641616	631793.298368298	3760.35351616089	3412331.3	2260.09
1	I06	3	RPA32	NA	Positive	9	15.6181474480151	72.2722117202268	4.31981207827981	485441.536862004	3545.21830487944	3155141.4	2070.75
1	I07	1	RPA32	NA	Positive	7	16.4204545454545	98.3039772727273	6.41500776095649	771881.997159091	3976.52548334178	3614698	2382.86
1	I07	2	RPA32	NA	Positive	8	16.8756345177665	87.3629441624365	5.00121203881312	614795.497461929	4045.59224284135	3633036.5	2429.95
1	I07	3	RPA32	NA	Positive	9	16.0164473684211	94.2763157894737	7.6223373376961	767802.036184211	4074.56897918981	3735893.9	2454.78
1	I08	1	RPA32	NA	Positive	7	14.5765550239234	81.3875598086124	6.27656788091862	636377.789473684	3973.49385213129	3422109.8	2344.61
1	I08	2	RPA32	NA	Positive	8	15.2272727272727	78.1287878787879	4.4342190017146	552443.752525253	3719.19781648154	3369270.9	2194.43
1	I08	3	RPA32	NA	Positive	9	13.9940828402367	81.1479289940828	6.76540264930791	637571.210059172	3981.64639309108	3315844.5	2369.55
1	I09	1	ARHGAP35	NM_004491	sample	7	11.347721822542	39.2589928057554	3.53140891759577	202438.040767386	2655.85817805361	1680700.8	1226.61
1	I09	2	ARHGAP35	NM_004491	sample	8	9.5	31.1470588235294	3.4581551830081	146172.819327731	2448.36415350453	1443212.3	1086.4
1	I09	3	ARHGAP35	NM_004491	sample	9	10.4955156950673	35.1210762331839	3.44606933277489	182658.239910314	2625.13731446283	1673249.3	1182.81
1	I10	1	AHNAK	NM_024060	sample	7	9.46296296296296	35.3240740740741	3.75235821167243	201098.611111111	2316.36597353026	1505803.8	1032.97
1	I10	2	AHNAK	NM_024060	sample	8	7.24561403508772	25.1842105263158	3.81763735274102	134123.444444444	2136.31220585059	1306775.8	974.37
1	I10	3	AHNAK	NM_024060	sample	9	5.5125284738041	18.0728929384966	3.36996040193152	83612.6378132118	1923.12295268505	1047413.8	826.93
1	I11	1	SH2B3	NM_005475	sample	7	9.94061757719715	29.9524940617577	3.16814074601278	128120.957244656	2388.2382660501	1354930.6	958.24
1	I11	2	SH2B3	NM_005475	sample	8	9.38666666666667	26.8044444444444	3.26691723133245	114969.702222222	2198.99034359799	1389181.3	959.84
1	I11	3	SH2B3	NM_005475	sample	9	7.28289473684211	20.6381578947368	2.48374359773848	81609.3837719298	2121.75692140449	1187560.5	841.73
1	I12	1	MSH2	NM_000251	sample	7	13.310843373494	58.7566265060241	5.28146564038298	382431.173493976	3243.29988843642	2255745	1691.23
1	I12	2	MSH2	NM_000251	sample	8	11.0909090909091	52.7153110047847	4.25826568193479	380734.698564593	3075.49012280599	2353445.6	1629.27
1	I12	3	MSH2	NM_000251	sample	9	11.2398648648649	46.4273648648649	3.13434591452183	295109.505067568	2748.6006755371	2210657.8	1496.36
1	I13	1	NOTCH1	NM_017617	sample	7	8.85769230769231	29.7634615384615	4.02054453380376	155191.903846154	2362.80206850305	1372832.4	1086.91
1	I13	2	NOTCH1	NM_017617	sample	8	10.8655462184874	34.8760504201681	2.87388873846081	181252.823529412	2511.6592805243	1704049.7	1161.75
1	I13	3	NOTCH1	NM_017617	sample	9	9.65839694656488	28.9217557251908	3.50462354350733	141166.307251908	2313.18799856381	1539712.2	1067.87
1	I14	1	RAD51	NM_133487	sample	7	7.58855585831063	30.3133514986376	5.1118592659532	143139.414168937	2567.95095399522	1151383.8	883.45
1	I14	2	RAD51	NM_133487	sample	8	8.02931596091205	29.4918566775244	3.58760547348019	121438.084690554	2386.2734843289	1095037.2	797.35
1	I14	3	RAD51	NM_133487	sample	9	8.35164835164835	32.9157509157509	4.42064494292504	166283.19047619	2345.59561312711	1269914.1	817.6
1	I15	1	ZFHX4	NM_024721	sample	7	12.0961538461538	39.1586538461538	3.75548546286296	192829.867788462	2631.49494881746	1739579.4	1200.48
1	I15	2	ZFHX4	NM_024721	sample	8	11.3507109004739	37.10663507109	2.76876610931256	177814.668246446	2420.63380061084	1677925.4	1100.12
1	I15	3	ZFHX4	NM_024721	sample	9	8.91770573566085	28.5486284289277	3.83862025881544	137067.867830424	2498.54604692956	1354462.7	1044.02
1	I16	1	KMT2C	NM_170606	sample	7	14.0739371534196	43.358595194085	3.38426438353469	195921.449168207	2830.88765136866	1773046.6	1249.19
1	I16	2	KMT2C	NM_170606	sample	8	9.64269662921348	28.0247191011236	2.86811481321492	124410.604494382	2320.82061830262	1504792.9	1025.35
1	I16	3	KMT2C	NM_170606	sample	9	9.13192612137203	30.6094986807388	3.89319180720634	159930.390501319	2425.23150702041	1401034.2	1009.19
1	I17	1	RPA32	NA	Positive	7	18.1498371335505	95.9837133550489	4.88163757052117	684350.267100977	4275.04667623749	3775835.5	2497.34
1	I17	2	RPA32	NA	Positive	8	14.2877906976744	76.2790697674419	4.8748660407486	589655.520348837	3850.87370208971	3289085.2	2250.84
1	I17	3	RPA32	NA	Positive	9	15.9235294117647	90.1196078431373	7.1311062222171	710256.252941177	4349.25526617497	3677180.8	2623.61
1	I18	1	RPA32	NA	Positive	7	15.0608272506083	84.1508515815085	6.27904368329965	636292.338199513	4004.43667162612	3239274.9	2344.46
1	I18	2	RPA32	NA	Positive	8	15.7711670480549	78.7871853546911	4.89035123964281	584585.196796339	3682.3198993063	3346223.6	2218.64
1	I18	3	RPA32	NA	Positive	9	15.2803468208092	84.3323699421965	4.81192383248163	607230.020231214	3633.02650404871	3157602.5	2190
1	I19	1	RPA32	NA	Positive	7	13.618320610687	73.4580152671756	5.76077200026279	525769.22519084	3871.6902619728	2706719.8	2178.98
1	I19	2	RPA32	NA	Positive	8	18.072192513369	91.5053475935829	4.67081586741674	626815.077540107	3834.885396263	3425587.4	2294.6
1	I19	3	RPA32	NA	Positive	9	16.0383693045564	85.6091127098321	5.62037119089512	661830.323741007	3847.80475969982	3550402.6	2369.09
1	I20	1	RPA32	NA	Positive	7	17.1217616580311	106.036269430052	7.50312344628792	852072.310880829	4641.00226110236	4007738.2	2863.78
1	I20	2	RPA32	NA	Positive	8	16.7597087378641	85.9029126213592	6.7624803321639	623425.623786408	3870.95660999671	3368439.5	2308.98
1	I20	3	RPA32	NA	Positive	9	15.6492027334852	91.753986332574	7.05116694331732	720530.496583143	4137.81461040851	3525831.4	2456.68
1	I21	1	RPA32	NA	Positive	7	15.7371428571429	89.6076190476191	6.02381559519493	644560.310476191	3769.37467215536	3136820.9	2173.69
1	I21	2	RPA32	NA	Positive	8	18.9463869463869	93.7622377622378	6.27057124981606	635071.095571096	3830.13900840354	3536080.8	2323.49
1	I21	3	RPA32	NA	Positive	9	18.8678815489749	97.498861047836	5.4206556109682	708609.451025057	4019.34063887603	3690546.9	2435.61
1	I22	1	RPA32	NA	Positive	7	15.5	81.3181818181818	5.92189777185732	543547.957792208	3469.66427440779	2957614.5	2073.87
1	I22	2	RPA32	NA	Positive	8	14.5404624277457	118.682080924855	7.91437585930338	1006925.49421965	4541.35741569777	4250310.4	2991.57
1	I22	3	RPA32	NA	Positive	9	16.2417302798982	82.4860050890585	5.84655397585007	602164.053435115	3762.36803542989	3269167.6	2174.73
1	J03	1	ATR	NA	Positive	7	14.9602803738318	105.684579439252	5.67199235993293	813671.581775701	4303.539094504	4066955.1	2875.72
1	J03	2	ATR	NA	Positive	8	15.8223844282238	91.2384428223844	5.82745432078642	668079.389294404	4152.86013360314	3704978.1	2712.63
1	J03	3	ATR	NA	Positive	9	15.5880758807588	107.590785907859	6.39595506341262	879062.382113821	4594.8603746049	4387813.7	3162.25
1	J04	1	ATR	NA	Positive	7	12.958024691358	99.6888888888889	8.01171592858112	851957.113580247	4173.95057967837	3811277.1	2743.47
1	J04	2	ATR	NA	Positive	8	16.8382687927107	121.134396355353	7.59301733491477	995692.785876993	4774.27768262356	4534573.9	3276.65
1	J04	3	ATR	NA	Positive	9	17.1558441558442	115.197402597403	6.99499954609379	914835.909090909	4626.43196806087	4361223.9	3133.52
1	J05	1	ATR	NA	Positive	7	13.6657608695652	98.8369565217391	5.54054784230926	810655.5625	3984.49694944646	3680167.1	2584.26
1	J05	2	ATR	NA	Positive	8	16.8995215311005	105.208133971292	4.86128833911266	807367.162679426	4012.59543496673	4093199.8	2757.97
1	J05	3	ATR	NA	Positive	9	16.9243119266055	110.121559633028	7.44661846176788	879583.233944954	4201.65990266897	4168337.6	2904.35
1	J06	1	ATR	NA	Positive	7	14.609243697479	106.411764705882	6.33383716524323	866753.859243697	4184.43728471585	3951703.9	2728.81
1	J06	2	ATR	NA	Positive	8	15.3189368770764	102.827242524917	6.37844324885681	829128.382059801	4228.9779430244	4059522.1	2748.95
1	J06	3	ATR	NA	Positive	9	12.898773006135	90.1134969325153	5.52929265288812	720309.990797546	3871.3887947658	3462811.8	2571.44
1	J07	1	ATR	NA	Positive	7	12.0380434782609	103.779891304348	10.2363299616815	935147.182065217	4442.35296417868	3858029.5	2899.87
1	J07	2	ATR	NA	Positive	8	15.1107692307692	106.633846153846	6.05171957977166	828763.446153846	4182.00342266727	3966201.2	2833.18
1	J07	3	ATR	NA	Positive	9	15.9817351598174	104.127853881279	6.66606534406084	806116.130136986	4563.07458464135	4094417	3002.77
1	J08	1	ATR	NA	Positive	7	16.4325068870523	104.198347107438	7.27495179274017	773277.369146005	4482.74626452862	3985560	2895.55
1	J08	2	ATR	NA	Positive	8	13.8231292517007	114.190476190476	8.43946882680759	977084.496598639	4387.18263869786	4089675.7	2891.44
1	J08	3	ATR	NA	Positive	9	14.0784810126582	103.853164556962	7.74584941211241	883837.030379747	4585.81196998394	3991346.2	3062.81
1	J09	1	STIM1	NM_003156	sample	7	12.4882629107981	39.3051643192488	3.51217840669933	176226.183098592	2583.8208141122	1573065.8	1080.75
1	J09	2	STIM1	NM_003156	sample	8	9.64547677261614	27.7848410757946	3.21113043010161	114752.484107579	2280.45971665892	1376443.9	959.74
1	J09	3	STIM1	NM_003156	sample	9	8.70516717325228	25.3100303951368	2.53773141071366	112153.848024316	2172.66473561527	1333233.8	963.68
1	J10	1	DICER1	NM_030621	sample	7	10.4444444444444	37.8611111111111	4.13982172804739	210867.461538462	2582.27320783593	1576232.2	1161.64
1	J10	2	DICER1	NM_030621	sample	8	10.3433874709977	35.6519721577726	3.16410327253295	180369.118329466	2538.59434733508	1701231.5	1172.52
1	J10	3	DICER1	NM_030621	sample	9	8.89397590361446	27.3542168674699	2.36299772973399	125616.195180723	2218.12971326578	1468493.8	1011.4
1	J11	1	PASK	NM_015148	sample	7	9.89896907216495	30.1567010309278	5.1215278525936	150317.556701031	2445.36420622423	1434473.6	1081.06
1	J11	2	PASK	NM_015148	sample	8	9.272040302267	26.8614609571788	2.51491714399446	111868.105793451	2174.63726489098	1288992.1	869.59
1	J11	3	PASK	NM_015148	sample	9	6.96593673965937	19.014598540146	2.37525608015837	78702.5620437956	1790.11363223349	1159982.6	780.1
1	J12	1	EZH2	NM_152998	sample	7	14.0287769784173	47.7745803357314	4.29872461992566	239003.441247002	3023.83146633736	1909718	1374.07
1	J12	2	EZH2	NM_152998	sample	8	9.9375	32.4073275862069	3.02758652585229	166276.05387931	2482.25186201892	1587081.7	1109.45
1	J12	3	EZH2	NM_152998	sample	9	11.1927374301676	37.7290502793296	2.59430666579199	188454.016759777	2378.99983864861	1618783.5	1088.93
1	J13	1	ATF7IP	NM_018179	sample	7	10.5228628230616	27.8230616302187	2.1674432502654	102870.093439364	2110.07349651851	1339302.9	896.76
1	J13	2	ATF7IP	NM_018179	sample	8	9.02777777777778	26.4907407407407	2.93884519069942	113215.925925926	2242.23253108554	1401002.2	975.68
1	J13	3	ATF7IP	NM_018179	sample	9	9.29255319148936	27.8351063829787	4.05322064357331	128065.978723404	2358.40414315345	1292488.1	970.33
1	J14	1	RB1	NM_000321	sample	7	10.7449392712551	42.1518218623482	4.32182369055448	253460.989878543	2962.79444640294	1824393	1407.32
1	J14	2	RB1	NM_000321	sample	8	9.23251028806584	31.7962962962963	2.68589971467897	161909.934156379	2365.39366747483	1516777.7	1088.52
1	J14	3	RB1	NM_000321	sample	9	9.22222222222222	34.0847953216374	3.86465496042815	193122.757309942	2350.95900914077	1526308.1	1086.88
1	J15	1	RPA2	NM_002946	sample	7	15.2846534653465	81.8589108910891	6.57836692763568	598861.633663366	4030.8755842687	3605952	2451.68
1	J15	2	RPA2	NM_002946	sample	8	18.4036939313984	115.192612137203	8.76491557658751	937794.810026385	4798.24794904416	4290020.2	2984.09
1	J15	3	RPA2	NM_002946	sample	9	15.4937888198758	80.9316770186335	5.23937900804548	604258.689440994	3604.74056481513	3263113.9	2150.46
1	J16	1	RPS2	NM_002952	sample	7	6.03636363636364	24.7045454545455	5.48333888296196	156785.65	2513.05005884414	1001601	1017.95
1	J16	2	RPS2	NM_002952	sample	8	5.9869109947644	19.1858638743456	4.39822228852596	90024.9607329843	1884.87031171938	906366.7	768.92
1	J16	3	RPS2	NM_002952	sample	9	7.54037267080745	29.4006211180124	3.88088680354408	161886.950310559	2141.09187824134	1116571.6	821.45
1	J17	1	ATR	NA	Positive	7	12.1800699300699	85.0874125874126	5.18998263151306	683032.045454545	3450.43631469207	3109926.1	2258.23
1	J17	2	ATR	NA	Positive	8	17.1435768261965	120.428211586902	6.90408484614166	971407.997481108	4592.78422916831	4375665.3	3100.98
1	J17	3	ATR	NA	Positive	9	13.3821510297483	103.146453089245	6.9292912763283	855537.242562929	4141.34201537515	3834134.7	2767.59
1	J18	1	ATR	NA	Positive	7	14.5653104925054	105.301927194861	8.1626918883075	872505.535331906	4393.71507924407	4130347.6	2895.26
1	J18	2	ATR	NA	Positive	8	15.8364197530864	112.854938271605	7.56478364184839	915844.040123457	4526.97121389859	4314711.1	3023.84
1	J18	3	ATR	NA	Positive	9	15.1943573667712	123.664576802508	9.84092948365625	1077422.12225705	5147.87973914951	4671572.4	3484.3
1	J19	1	ATR	NA	Positive	7	17.5508982035928	129.068862275449	6.9882172278047	1057317.74850299	4846.25322726429	4489848	3240.13
1	J19	2	ATR	NA	Positive	8	14.2030303030303	114.881818181818	8.4900145081357	1012088.88787879	4685.67558721127	4233857.9	3060.63
1	J19	3	ATR	NA	Positive	9	17.2467532467532	117.407792207792	5.89717691040187	926546.062337662	4387.86720272322	4265907.1	2917.79
1	J20	1	ATR	NA	Positive	7	15.4242424242424	118.454545454545	8.95582906584747	972085.363636364	4533.48876567298	4214928.1	3037.5
1	J20	2	ATR	NA	Positive	8	14.7262443438914	101.669683257919	6.58732767264184	794455.762443439	4120.79863867126	3712463.3	2692.13
1	J20	3	ATR	NA	Positive	9	15.5205128205128	130.458974358974	9.13497844174925	1116407.12307692	5088.77013069091	4464813.6	3402.5
1	J21	1	ATR	NA	Positive	7	15.6877729257642	126.740174672489	7.15041332762513	1012644.51091703	4237.43585394608	4216396.5	2916.29
1	J21	2	ATR	NA	Positive	8	17.2647058823529	119.164215686275	8.66515968850867	958459.651960784	4953.67777995295	4507620.4	3316.97
1	J21	3	ATR	NA	Positive	9	16.5281501340483	115.916890080429	7.57374461940298	887432.892761394	4204.01144305054	3931423.2	2874.84
1	J22	1	ATR	NA	Positive	7	15.4658385093168	118.869565217391	8.89392896978473	987685.523809524	4798.01581797519	4210330.7	3128.77
1	J22	2	ATR	NA	Positive	8	15.8883928571429	111.303571428571	6.05777247579307	864220.683035714	4355.53576769371	4112476.1	2889.23
1	J22	3	ATR	NA	Positive	9	15.1897959183673	105.504081632653	5.91912562876668	839903.565306122	4269.82158535936	3971277.5	2926
1	K03	1	OTNT	NA	Neutral	7	7.85477178423236	29.7116182572614	3.28446605276634	183876.168049793	2282.4002439135	1550473.2	1124.06
1	K03	2	OTNT	NA	Neutral	8	9.29329608938547	37.1340782122905	4.32076955893034	233399.673184358	2650.44250431532	1908645.6	1331.91
1	K03	3	OTNT	NA	Neutral	9	9.8	30.7536585365854	3.09433294440381	153591.782926829	2562.65160462284	1655837.4	1198.65
1	K04	1	OTNT	NA	Neutral	7	11.4355670103093	42.2731958762887	4.45395914737512	232677.641752577	2775.82180356841	1777510.7	1350.79
1	K04	2	OTNT	NA	Neutral	8	10.1627906976744	36.753488372093	4.79867902825025	208705.439534884	2726.08744854244	1823241.8	1315.29
1	K04	3	OTNT	NA	Neutral	9	10.9289772727273	36.7073863636364	3.43517575366586	182673.142045455	2609.98049393348	1740952.6	1242.57
1	K05	1	OTNT	NA	Neutral	7	11.6174334140436	38.2154963680387	3.19952686854347	194035.675544794	2672.02255775755	1924161.8	1312.1
1	K05	2	OTNT	NA	Neutral	8	10.7869565217391	39.6108695652174	3.49977543684947	216687.213043478	2552.17130625672	1853544.7	1226.56
1	K05	3	OTNT	NA	Neutral	9	9.59694989106754	31.1154684095861	2.84816989737022	155866.416122004	2460.79302111276	1634483.7	1118.76
1	K06	1	OTNT	NA	Neutral	7	9.53061224489796	42.9446064139942	5.27132380861603	290006.781341108	3097.96085355093	1914542.8	1510.4
1	K06	2	OTNT	NA	Neutral	8	9.69954128440367	29.7178899082569	2.60009765256389	133650.768348624	2396.30026403897	1543981.7	1044.61
1	K06	3	OTNT	NA	Neutral	9	11.2872570194384	36.732181425486	2.78405079360398	178120.436285097	2401.13858771243	1675382.3	1136.97
1	K07	1	OTNT	NA	Neutral	7	11.2865013774105	39.4765840220386	3.65351007559684	202378.305785124	2551.46748935055	1700005.4	1215.69
1	K07	2	OTNT	NA	Neutral	8	11.3739130434783	39.1478260869565	3.25351205577055	194036.591304348	2713.37622259473	1828557.9	1243.9
1	K07	3	OTNT	NA	Neutral	9	9.38793103448276	31.4331896551724	3.72376867650766	162852.965517241	2469.67658298048	1561149	1159.57
1	K08	1	OTNT	NA	Neutral	7	10.1877394636015	32.904214559387	3.49773177666421	160686.553639847	2496.9888250626	1604057.6	1121.67
1	K08	2	OTNT	NA	Neutral	8	10.5057803468208	35.3179190751445	3.17763296088347	181677.367052023	2620.75621176043	1581651.9	1101.97
1	K08	3	OTNT	NA	Neutral	9	9.99033816425121	34.5048309178744	3.66743676876472	187414.577294686	2495.28021309914	1607346.4	1180.3
1	K09	1	RAD21	NM_006265	sample	7	6.55128205128205	24.4384615384615	4.65307232902474	133595.776923077	2186.9222704774	1060035.7	835.43
1	K09	2	RAD21	NM_006265	sample	8	6.57627118644068	25	4.14139400993501	133557.040677966	2120.68014193658	1033824.1	798.89
1	K09	3	RAD21	NM_006265	sample	9	6.80952380952381	25.9829931972789	3.58724415365021	132399.656462585	2330.5793615253	1185376.1	919.1
1	K10	1	CUX1	NM_181500	sample	7	12.153452685422	42.1790281329923	3.56020943938183	215002.286445013	2740.19332699559	1677277	1268.75
1	K10	2	CUX1	NM_181500	sample	8	11.6396396396396	48.5405405405405	4.35229421003006	297920.402402402	2966.92594547059	1976777.8	1407.5
1	K10	3	CUX1	NM_181500	sample	9	10.4607843137255	37.2622549019608	2.88633995471887	192574.772058824	2573.67580592932	1689875.1	1210.92
1	K11	1	POLE	NM_006231	sample	7	12.5396825396825	37.6349206349206	3.19042952122815	183192.923280423	2511.287068312	1725751.4	1170.23
1	K11	2	POLE	NM_006231	sample	8	12.9606741573034	39.2668539325843	4.12580843198763	192244.938202247	2526.17729338691	1874002.6	1166.98
1	K11	3	POLE	NM_006231	sample	9	10.3273657289003	32.3452685421995	2.64150698086032	173435.21483376	2276.90535417843	1678757.7	1005.05
1	K12	1	NCOA6	NM_014071	sample	7	12.4448897795591	53.3867735470942	5.5036136627112	361147.206412826	2907.45320956593	2123035.1	1440.53
1	K12	2	NCOA6	NM_014071	sample	8	12.2121807465619	49.5815324165029	4.57453730982854	295188.255402751	2963.51789115499	1984592.2	1464.01
1	K12	3	NCOA6	NM_014071	sample	9	10.5728744939271	43.336032388664	4.14953848991132	274254.5	2634.83201538038	1846873.4	1252.59
1	K13	1	APC	NM_000038	sample	7	8.24317617866005	27.0570719602978	3.49799340033227	137348.260545906	2305.43422713117	1212107	958.15
1	K13	2	APC	NM_000038	sample	8	8.43872549019608	24.8186274509804	2.30797381172804	105149.865196078	1906.98738092165	1174722.3	754.39
1	K13	3	APC	NM_000038	sample	9	6.71394799054374	20.338061465721	3.0920770039489	92040.2104018913	1937.10838238618	1145173.3	814.96
1	K14	1	CREBBP	NM_004380	sample	7	10.8356164383562	35.4774951076321	4.06821023896873	167786.091976517	2487.71732237898	1483896	1043.28
1	K14	2	CREBBP	NM_004380	sample	8	12.8844221105528	41.286432160804	2.97385628502533	187802.994974874	2538.47721772865	1651705.2	1115.95
1	K14	3	CREBBP	NM_004380	sample	9	11.3493449781659	36.5021834061135	4.140056605659	184720.895196507	2585.68786485019	1598846.6	1114.99
1	K15	1	MGA	NM_001080541	sample	7	10.5808383233533	35.4341317365269	3.3981328847748	179305.547904192	2424.31320778682	1566748.8	1030.77
1	K15	2	MGA	NM_001080541	sample	8	11.1575931232092	38.1776504297994	3.54374559488045	203005.455587393	2451.37140432599	1653569.4	1091.9
1	K15	3	MGA	NM_001080541	sample	9	8.93318965517241	29.4698275862069	3.47135426249032	152162.846982759	2300.13092441878	1437544.9	998.76
1	K16	1	CHEK1	NM_001274	sample	7	13.2900432900433	153.848484848485	19.0442020261867	1598963.22943723	5679.73910363649	5318386.1	3817.24
1	K16	2	CHEK1	NM_001274	sample	8	13.5927051671733	168.626139817629	14.7736718162411	1743680.69300912	5778.03629486773	5708836.1	4034.39
1	K16	3	CHEK1	NM_001274	sample	9	13.6128048780488	167.484756097561	14.9783831217161	1736374.2347561	5679.06973249449	5781984.7	4038.96
1	K17	1	OTNT	NA	Neutral	7	10.9449152542373	38.3114406779661	3.78442400049652	223340.756355932	2607.82538589243	1793556	1199.13
1	K17	2	OTNT	NA	Neutral	8	11.9748953974895	38.5062761506276	2.66852294407168	190529.355648536	2492.06255811505	1731111.8	1175.87
1	K17	3	OTNT	NA	Neutral	9	10.52	32.7177777777778	2.71621342480784	159156.184444444	2339.92367407607	1469851.2	1019.96
1	K18	1	OTNT	NA	Neutral	7	12.8781094527363	40.455223880597	3.47061554766795	197460.721393035	2611.92364746374	1746757.8	1244.6
1	K18	2	OTNT	NA	Neutral	8	9.7577519379845	30.3372093023256	2.90712465240935	153508.724806202	2364.29631252875	1590452.2	1100.09
1	K18	3	OTNT	NA	Neutral	9	12.2725060827251	44.2335766423358	4.34674270038151	250208.189781022	2920.45344044848	2026667.8	1482.68
1	K19	1	OTNT	NA	Neutral	7	13.5185185185185	47.4638447971781	4.02041668341428	259341.536155203	2877.3569392594	1920534.4	1374.07
1	K19	2	OTNT	NA	Neutral	8	10.8171806167401	39.226872246696	3.59709941923072	225410.583700441	2641.23645103783	1823667.2	1251.69
1	K19	3	OTNT	NA	Neutral	9	11.1043956043956	37.5137362637363	2.94441862243558	187757.513736264	2444.48809433903	1505198.9	1081.32
1	K20	1	OTNT	NA	Neutral	7	9.50283553875236	32.3742911153119	4.28695192302299	167342.379962193	2539.26361819597	1398418.8	1147.63
1	K20	2	OTNT	NA	Neutral	8	10.910411622276	40.2857142857143	4.01962329418965	241218.121065375	2600.97110938279	1792495.7	1240.63
1	K20	3	OTNT	NA	Neutral	9	9.71207430340557	34.1331269349845	3.31422503259769	186252.099071207	2526.24186623604	1557233.1	1176.19
1	K21	1	OTNT	NA	Neutral	7	11.8270547945205	38.7448630136986	5.75466550629663	200610.669520548	2866.69907118308	1657560.8	1352.49
1	K21	2	OTNT	NA	Neutral	8	11.2373188405797	36.5380434782609	2.98253486903357	183310.251811594	2560.47033567249	1659238.1	1172.78
1	K21	3	OTNT	NA	Neutral	9	12.327868852459	43.3887587822014	4.00359652832085	238145.466042155	2659.37763849268	1781123	1300.02
1	K22	1	OTNT	NA	Neutral	7	9.37570621468926	39.5621468926554	4.78308551446486	259182.895480226	2455.27075756458	1610254.5	1189.19
1	K22	2	OTNT	NA	Neutral	8	10.4289099526066	35.8601895734597	3.52079604047429	185161.357819905	2641.62019916683	1665864.9	1226.56
1	K22	3	OTNT	NA	Neutral	9	10.954128440367	38.82874617737	3.88433417559249	218176.394495413	2664.55425606181	1775826.3	1346.63
1	L03	1	RF	NA	Neutral	7	9.85249457700651	35.6984815618221	4.85818565593244	202556.540130152	2514.31297238139	1537757.6	1179.29
1	L03	2	RF	NA	Neutral	8	8.76407506702413	35.8713136729223	5.92451672879717	238138.302949062	2685.75433636905	1786756.1	1386.87
1	L03	3	RF	NA	Neutral	9	10.1710526315789	35.8342105263158	3.79170420556467	200890.181578947	2580.82995427362	1730028.8	1257.58
1	L04	1	RF	NA	Neutral	7	11.0131291028446	35.2560175054705	2.70177250296801	160788.450765864	2544.30856644422	1732910.3	1155.02
1	L04	2	RF	NA	Neutral	8	9.0398322851153	28.0775681341719	2.36563163512358	124064.916142558	2274.10293913529	1423286	979.55
1	L04	3	RF	NA	Neutral	9	10.8856382978723	36.3324468085106	3.76162179710741	182969.438829787	2585.37908024057	1771964.3	1255.72
1	L05	1	RF	NA	Neutral	7	9.00240384615385	32.9567307692308	4.32310221738996	178626.930288462	2471.04890089209	1437807.5	1093.96
1	L05	2	RF	NA	Neutral	8	9.00229357798165	30.2522935779817	4.0440220353684	145296.536697248	2354.95225639007	1419174.8	1039.36
1	L05	3	RF	NA	Neutral	9	11.4433962264151	35.8938679245283	4.02979084491028	172941.606132075	2515.63517041541	1665920.2	1152.18
1	L06	1	RF	NA	Neutral	7	10.8867521367521	36.474358974359	3.15572452993228	178625.908119658	2550.41861114567	1653914.4	1137.67
1	L06	2	RF	NA	Neutral	8	9.3162705667276	27.9853747714808	2.75706010163788	121415.755027422	2346.40536852648	1549145.2	1026.01
1	L06	3	RF	NA	Neutral	9	9.4009324009324	33.2331002331002	3.71331783919335	176385.512820513	2468.6669330088	1596909.2	1130.37
1	L07	1	RF	NA	Neutral	7	10.2063492063492	33.8380952380952	3.94206058175932	167287.720634921	2573.28443873231	1548611.7	1149.35
1	L07	2	RF	NA	Neutral	8	10.4210526315789	32.9157894736842	4.11356281993531	150145.129824561	2410.98564217217	1428228.3	1081.57
1	L07	3	RF	NA	Neutral	9	9.66091954022989	31.5229885057471	2.71614063168309	169375.956896552	2303.00128859869	1565512.4	1033.01
1	L08	1	RF	NA	Neutral	7	11.5123966942149	37.4214876033058	2.83757868307382	182246.787190083	2533.85054244844	1667359.2	1090.23
1	L08	2	RF	NA	Neutral	8	10.647855530474	34.2866817155756	2.58667922160137	170266.835214447	2304.89911528853	1674712.2	1065.59
1	L08	3	RF	NA	Neutral	9	9.43400447427293	32.2885906040268	4.05605840540734	176227.100671141	2540.88013513419	1594104.5	1179.9
1	L09	1	PIGN	NM_012327	sample	7	9.25690021231422	31.9129511677282	4.17063701137677	161300.970276009	2464.17349672199	1421797.8	1098.25
[truncated: 159 more rows]
