# Supplementary material for: TRACERx analysis identifies a role for FAT1 in regulating chromosomal instability and whole-genome doubling via Hippo signalling
Source: Nat Cell Biol. 2024 Dec 30;27(1):154–68. doi: 10.1038/s41556-024-01558-w (PMC11735399; doi:10.1038/s41556-024-01558-w)
Supplement: Supplementary file 17 — Statistical source data. [file 41556_2024_1558_MOESM17_ESM.zip › extended fig1/ext fig1A source/data/rawData/IR24Hr_H4006_53BP1.txt]

screenPlateOrder	plateWell	replicateNo	Content	ContentAnno	ContentType	MEAN_ObjectSpotTotalCountCh2	MEAN_ObjectSpotTotalAreaCh2	MEAN_ObjectSpotAvgAreaCh2	MEAN_ObjectSpotTotalIntenCh2	MEAN_ObjectSpotAvgIntenCh2	MEAN_ObjectSpotTotalCountCh3	MEAN_ObjectSpotTotalAreaCh3	MEAN_ObjectSpotAvgAreaCh3	MEAN_ObjectSpotTotalIntenCh3	MEAN_ObjectSpotAvgIntenCh3	ValidObjectCount	MEAN_Circ_TotalIntenCh2	MEAN_Circ_TotalIntenCh3	MEAN_Circ_AvgIntenCh2	MEAN_Circ_AvgIntenCh3	percentHIGH_Circ_TotalIntenCh2	percentLOW_Circ_TotalIntenCh2	percentHIGH_Circ_TotalIntenCh3	percentLOW_Circ_TotalIntenCh3	percentHIGH_Circ_AvgIntenCh2	percentLOW_Circ_AvgIntenCh2	percentHIGH_Circ_AvgIntenCh3	percentLOW_Circ_AvgIntenCh3	percentHIGH_SpotAvgAreaCh2	percentLOW_SpotAvgAreaCh2	percentHIGH_SpotAvgAreaCh3	percentLOW_SpotAvgAreaCh3	percentHIGH_SpotAvgIntenCh2	percentLOW_SpotAvgIntenCh2	percentHIGH_SpotAvgIntenCh3	percentLOW_SpotAvgIntenCh3	percentHIGH_SpotCountCh2	percentLOW_SpotCountCh2	percentHIGH_SpotCountCh3	percentHIGH_SpotTotalAreaCh2	percentLOW_SpotTotalAreaCh2	percentHIGH_SpotTotalAreaCh3	percentHIGH_SpotTotalIntenCh2	percentHIGH_SpotTotalIntenCh3
1	C03	1	53BP1	NA	Positive	22.6722113502935	132.495107632094	6.72705134678527	394875.153620352	2379.2318609299	4.67906066536204	24.7651663405088	2.29679318230602	111344.295499022	1781.8676896292	1022	1796578.4	64288	1084.02	198.64	4.9	3.8	5	55.9	7.2	6.1	4.9	60.1	4.1	9.2	1	53.2	5.8	11.5	1.9	66.3	10.6	4.4	1.5	15.3	0	2.8	17.4	3.9
1	C03	2	53BP1	NA	Positive	25.5118306351183	147.780821917808	5.86918134396332	445666.834371108	2413.45179476485	5.1494396014944	27.3412204234122	2.22944320197997	120439.701120797	1653.11227531011	803	2018729	70527.02	1152.74	215.93	6	1.7	5.9	53.7	8.6	1.7	6.8	57.9	5	9.3	0.6	54.8	7.2	11.3	1	69.5	13.2	3.1	2.7	17.6	1.5	2.4	19.1	2.7
1	C04	1	53BP1	NA	Positive	25.9720930232558	166.100775193798	7.54339772338479	557682.869767442	2660.75042506835	6.89147286821705	35.2046511627907	2.47978915436121	168516.069767442	2135.29978194919	645	2206060.9	78521.48	1360.25	243.34	11	0.6	10.7	41.9	15.8	0.8	11.6	42.2	8.4	7.1	0.6	46.5	12.4	10.5	3.1	60.6	14.6	2.5	3.6	24.2	0	5.7	27.9	7.4
1	C04	2	53BP1	NA	Positive	26.0482352941176	151.797647058824	7.55174154556801	462671.838823529	2603.10899752191	6.25294117647059	32.9176470588235	2.42903348401793	163704.352941176	2049.14307267472	850	1962042	69271.24	1286.94	216.74	6	2.9	8.5	58.7	11.4	2.9	9.4	58.5	6.4	6	1.1	49.4	9.8	10	3.4	62.1	11.5	3.9	4.8	17.8	1.2	4.1	24.6	6.6
1	C05	1	53BP1	NA	Positive	21.06484295846	123.493414387031	5.77653681599434	376337.189463019	2192.31034203356	4.66666666666667	25.4579533941236	2.25259086594451	123030.523809524	1767.2464911755	987	1623688.6	51610.49	948.11	166.29	5.1	12.7	4.3	68.4	6.4	16.5	5.3	70.5	3.3	14.9	1.1	57.2	5.4	17.7	3.1	67.7	10.2	10.3	2.8	14.8	0	3.3	17.4	4.6
1	C05	2	53BP1	NA	Positive	26.7017543859649	155.258771929825	5.85531747476709	488393.94005848	2516.90668639707	5.54385964912281	29.3523391812865	2.03672223040273	137110.733918129	1691.23090560441	684	2168522	76332.54	1300.53	242.33	9.4	1.5	9.6	51.6	12	2	10.5	50.4	3.8	9.1	0.6	58.8	8.6	12.1	1.9	68.1	14.5	2.9	5	22.2	1.9	4.1	25.6	4.5
1	C06	1	53BP1	NA	Positive	26.0275590551181	162.429133858268	6.30010030390835	514823.034120735	2543.88178595817	5.42125984251969	27.6706036745407	2.19763923514285	124438.989501312	1720.95638899258	762	2123804.6	64629.15	1231.1	200.14	7.2	0.7	5.1	57.9	10.5	0.5	5.1	61.7	6.2	4.2	0.4	52.5	8.3	5.9	2.4	67.6	11.7	2.5	2.6	21.1	0	3.8	26.2	5.2
1	C06	2	53BP1	NA	Positive	26.5040650406504	176.065040650407	8.36206915585486	743934.379403794	3016.65384075648	5.44715447154472	26.8509485094851	1.75672168971497	131303.60704607	1648.73273348853	369	2781573	83173.42	1822.24	268.73	17.9	1.4	12.2	45.5	23.3	0.3	14.6	41.5	11.7	13.8	0.3	60.2	18.7	7.9	1.4	70.5	13	5.1	2.7	22.8	1.6	2.4	29.3	5.1
1	C07	1	53BP1	NA	Positive	24.5398406374502	154.55577689243	7.09463923185279	557349.601593626	2675.53040669788	4.2390438247012	21.597609561753	1.85137781256792	100629.161354582	1504.22666908889	502	2180293.2	75218.19	1403.05	244.53	10.4	1	9.2	43.6	13.9	0.8	12	38.2	7.8	6.2	0.4	59.4	11.4	8.8	1.2	74.1	10.8	1.6	1.4	20.3	0	2.8	25.3	4
1	C07	2	53BP1	NA	Positive	24.1753453772582	147.61211477152	5.89346058160664	445392.943676939	2453.5099148859	6.25504782146653	34.5334750265675	2.76353485773446	156947.947927736	2061.18746422232	941	2010672	72123.71	1145.82	223.75	5.3	2.2	5.5	49.2	7.4	2.9	6.3	50.9	4.7	9.6	1.4	47.5	6.4	10	2.3	59.4	11.2	4.7	5.1	19.7	2.8	4.8	22.2	5.3
1	C08	1	53BP1	NA	Positive	27.682842287695	179.306759098787	6.50568671628665	594334.282495667	2650.4229102377	5.157712305026	26.3951473136915	2.11775987021919	126148.885615251	1749.5652403873	577	2229335.3	69361.46	1356.32	220.9	9.5	0.5	8	49.9	14.6	1.4	7.8	51.8	6.9	4	0.9	54.8	12	4.9	3.5	68.5	13.9	1.4	1.7	24.1	0	2.9	28.4	5.4
1	C08	2	53BP1	NA	Positive	25.8975903614458	179.516064257028	9.30643969839537	702626.052208835	3036.67269773459	7.63453815261044	42.2469879518072	2.78949867123099	223249.86746988	2330.46245334139	498	2489495	81906.82	1735.19	271.94	12.7	0.6	10.4	40.2	19.7	0.8	14.3	36.9	10	3.4	1.4	44.8	17.1	6.4	4.2	58.8	10.4	2.2	7.6	25.5	0.2	5	34.1	9.8
1	C09	1	PLCG2	NM_002661	sample	19.2943221320973	115.896871378911	5.73611169358223	397889.838933951	2454.64873186429	10.2537659327926	60.3360370799536	4.79312634469143	301722.881807648	3807.70928267287	863	2059533.5	106487.41	1235.68	360.31	10	7	15.9	7.6	14.6	7.3	23.4	3.6	6.1	14.8	4.5	21.8	11	15.3	7.2	18.9	8.3	8.8	8.8	14.1	0	10	19	13
1	C09	2	PLCG2	NM_002661	sample	21.9162011173184	125.339664804469	6.27559357673615	418305.531843575	2517.90049194697	12.4525139664804	70.5687150837989	4.80866169233352	329701.173184358	3873.14926179796	895	2189293	98438.27	1305.52	305.66	6.7	4.6	9.9	10.5	12.1	7.7	10.8	7.5	4	10.7	1.8	15.6	7.9	12.6	2.7	15	9.3	6	12.1	13.7	2.6	9.3	20.2	9.4
1	C10	1	SETD2	NM_014159	sample	19.2619469026549	123.937168141593	6.21288967647375	416294.17699115	2469.04084991424	11.1053097345133	69.9017699115044	5.15487498619502	364573.921238938	4080.8681941621	1130	2018167.7	100987.94	1135.69	324.02	8.4	4.1	13.1	9.3	10.1	5	15.2	6.5	6.8	7.6	4.2	21.9	8.3	9.1	11.3	19.2	8.6	6.3	10.4	14.7	0	12.4	19.2	17.6
1	C10	2	SETD2	NM_014159	sample	20.2647058823529	124.886274509804	5.66534406984276	418471.229411765	2429.8877209135	12.7049019607843	77.0245098039216	5.2523014365317	398599.476470588	4312.08237989151	1020	2020199	95504.34	1138.48	308.94	6.5	12.4	9.9	15.7	9.9	12.4	14	13.8	5.1	11.1	2.5	17.4	8.2	16	8.6	13.5	8.1	8.5	14.1	16.1	2.4	14.3	19.5	17.6
1	C11	1	IKZF1	NM_001220765	sample	20.1431079894644	114.345039508341	5.44816265034023	334072.175592625	2302.01110729087	9.88849868305531	54.4872695346795	4.48161303589875	237443.830553117	3335.73235217358	1139	1868060.1	91383.95	1032.94	289.96	6.7	3.9	7.6	10	7	6.3	9.1	7.1	3.2	9.8	2.4	22.7	4.1	10.7	3.3	22.5	10	6.6	7.7	12.9	0	7.1	16.6	6.2
1	C11	2	IKZF1	NM_001220765	sample	19.0251827782291	110.406173842405	5.45188013739336	350384.718115353	2374.7007219329	9.59138911454102	51.6230706742486	4.50377798996647	233144.384240455	3553.24007791288	1231	1940884	95652.95	1098.66	315.62	7	8.2	10.6	14.4	9.5	8.5	14.1	10.9	4.6	14.3	1.5	19.7	6.6	15.1	2.3	19.2	8.6	11.9	8.4	12.2	3.9	3.8	15.9	4.1
1	C12	1	COL2A1	NM_033150	sample	18.588768115942	116.625	5.94981826354466	379200.528985507	2085.9179622431	10.2382246376812	60.304347826087	4.29818850999415	285294.268115942	3315.39868734942	1104	1664741.3	84904.43	926.21	275.15	6.8	22	8.5	23.6	8.2	25.3	10.5	20.1	5.8	18	3.1	29.3	6.7	26.6	4.6	26.8	9.6	15.2	9.3	14.7	0	11.2	17.5	13
1	C12	2	COL2A1	NM_033150	sample	20.7669039145907	125.498220640569	5.9656113995796	405239.616548043	2486.55698858526	11.4003558718861	64.2766903914591	4.62961648428896	315325.303380783	3817.77178301365	1124	2046241	93534.44	1159.94	293.22	7	6	8.2	12.5	9.6	7.5	10.8	11	5.5	10.2	2.8	21.4	7.7	10.5	5.5	18.9	8.6	7.4	12.3	15.7	2.2	8.6	20.4	10.5
1	C13	1	SMAD4	NM_005359	sample	20.3247508305648	123.305647840532	5.67474553337575	424440.009966777	2468.64194538473	11.0340531561462	60.3172757475083	4.20222178686384	269267.700996678	3287.87668301392	1204	2021463.1	82894.89	1179.4	269.81	7.8	11	8	22.9	9.9	12	10.7	19	5.1	12.3	1	24.8	8	13.8	1.8	24.1	10.1	8.8	8.9	16	0	10.1	20.9	10.2
1	C13	2	SMAD4	NM_005359	sample	23.4927797833935	139.062274368231	5.65770979035988	449681.118231047	2622.64724556443	12.3925992779783	66.0821299638989	4.43614172087271	295581.065884477	3623.96638431288	1108	2237251	92575.3	1294.77	298.78	8.5	3.9	7.3	14.1	12.7	3.2	9.7	11.1	3.5	8.7	1.1	17.7	9.3	7.5	2	17.1	12.1	5.4	14.5	17.8	1	8.7	23.2	9.3
1	C14	1	FANCF	NM_022725	sample	21.6696501220504	127.071602929211	5.75695059891727	382783.190398698	2452.28501018768	11.306753458096	61.8982912937347	4.56863730871112	268278.11716843	3429.3414612232	1229	1979298.1	83332.97	1129.41	264.88	7.6	3.3	6	19.8	9.4	3.3	7.8	16.5	4.7	6.8	1.6	20	7.4	7.5	2.8	19.1	11.5	4.1	9	15.5	0	9.8	19.2	9.6
1	C14	2	FANCF	NM_022725	sample	21.6	134.972486772487	6.82615349943764	467885.176719577	2533.31900127944	12.4550264550265	70.426455026455	4.71665180440765	321913.24021164	3680.67220526776	945	2194075	92898.57	1212.95	288.54	8.8	4.6	7	9.9	10.2	5.3	9	8.5	5.3	9.4	2.4	19.2	8.7	10.8	3.6	17	9.9	4.9	12.9	15.8	2	9.3	18.2	10.2
1	C15	1	Sep-12	NM_144605	sample	19.8386473429952	119.304347826087	5.58134007551412	381557.045410628	2375.39255242299	11.5236714975845	66.1661835748792	5.07717282976974	311079.88115942	3945.81138994523	1035	2042403.7	97430.91	1118.6	303.84	9.1	1.9	10.2	9.1	10	3.4	11.9	7.5	4.4	10	1.5	16.4	7.4	10.4	6	15.2	9	4.2	8.6	13.9	0	8.2	18.6	10.6
1	C15	2	Sep-12	NM_144605	sample	19.321540062435	114.604578563996	5.67937321249916	370060.270551509	2381.46531102888	11.5546305931322	71.3454734651405	5.59232080256077	367533.161290323	4395.12906105288	961	2061179	109628.82	1126.07	343.75	6	4.1	13.6	5.4	8.4	5.1	13.5	3	5.6	10.7	4.2	14	7.2	13.7	8.7	12.2	7.7	7.6	11.2	12.2	1.9	8.3	15.8	11.6
1	C16	1	GNPTAB	NM_024312	sample	19.8802816901408	118.204225352113	5.79201938217105	370327.718309859	2439.21765262439	10.9982394366197	61.762323943662	4.72040984579428	285485.433098592	3662.22825914278	1136	1972118.9	91493.85	1135.85	293.41	6.8	3.9	7.5	10.7	8.9	3.2	11.4	7.8	4	8.3	1.8	19.2	6.8	8.2	4.4	18	8.6	5.5	7.5	13.2	0	8.6	17.9	10.5
1	C16	2	GNPTAB	NM_024312	sample	20.5163674762408	121.022175290391	5.73435993290769	417438.779303062	2540.77201137986	12.0158394931362	69.8637803590285	4.88856050097621	330429.303062302	3870.93299503704	947	2171190	98487.33	1276.31	324.67	7.9	4.1	9.7	9.8	14	4.5	14.4	6	5.4	12.5	1.2	18.1	10.3	12.7	4.3	15.9	7.8	6.8	11.3	12.1	2.2	9	18.4	9.8
1	C17	1	53BP1	NA	Positive	27.7120359955006	171.835770528684	6.44482635229978	545261.302587177	2577.17194980549	6.41057367829021	36.1653543307087	2.56646663293318	185793.436445444	2114.61056422273	889	2061480.4	68983.97	1145.54	209.6	6.2	1	6.3	55.6	7.2	1.5	6	57.4	4.7	3	0.3	50.1	6.4	5.4	5.7	64.6	15	1.1	4.4	23.5	0	6	26.3	9.4
1	C17	2	53BP1	NA	Positive	25.694885361552	150.216049382716	5.91138704274386	408885.694885362	2376.95554929724	7.15696649029982	40.6640211640212	3.12870045311321	197184.936507937	2415.56229457674	1134	1830076	71814.55	1037.54	222.34	3.8	3.7	4.4	49.4	5.4	5.6	4.9	53.3	3.2	5	1.2	43.5	4.7	9.4	4	57.1	13	3.3	6.5	19.7	0.9	5.5	21.1	6.9
1	C18	1	53BP1	NA	Positive	25.423273657289	158.014066496164	6.63971191152689	513911.31713555	2566.61163028754	6.54731457800512	34.8171355498721	2.56605201341296	170309.094629156	2124.16218712645	782	2008900.3	68108.62	1231.43	216.57	5.6	1.8	6	52.6	9.8	1	6.6	51.9	5.5	4.1	1	48	8.1	5	4.2	59	12	1.8	4	19.9	0	5.1	24.8	7.9
1	C18	2	53BP1	NA	Positive	26.9005059021922	171.198988195616	6.97462156287773	593197.264755481	2664.46377653055	7.68465430016863	39.9494097807757	2.60811598445681	191243.332209106	2136.07497974315	593	2175617	75050.5	1337.97	237.07	7.1	2	6.2	46.2	12.3	4.2	7.9	46.5	7.4	5.6	1	46.9	11.1	12.6	2.2	61.2	11.5	2	7.6	24.1	0.7	6.1	28.7	7.4
1	C19	1	53BP1	NA	Positive	25.7450753186559	156.514484356895	6.48529694320866	455102.214368482	2434.44735284438	7.23986095017381	40.0556199304751	2.85142675043548	191814.940903824	2258.54623974333	863	1982976.8	71129.57	1091.31	212.32	5.4	1.5	6	47.5	6.6	2.2	5.9	53	5	4.8	0.8	42.8	6	6.7	4.2	57.8	11.8	2	6	21.6	0	7.4	23.8	9.2
1	C19	2	53BP1	NA	Positive	25.7152103559871	155.075512405609	6.37852728406714	477001.043149946	2514.49374163607	5.78640776699029	33.3883495145631	2.59297792127399	168596.680690399	2086.08587367371	927	2116008	73553.05	1132.63	222.52	4.9	3.2	7.2	51.2	6.4	3.9	8	57.6	3.5	7.3	1	51.1	6.9	8.2	4.9	65.7	14.5	4.7	4.3	21.8	2	5	24.5	8.3
1	C20	1	53BP1	NA	Positive	25.5827186512118	164.993677555321	6.22104776658047	485067.212855638	2375.96643563983	6.97260273972603	38.650158061117	2.80021039666008	177461.993677555	2111.45354831132	949	1952680.7	60998.85	1056.66	188.27	6.5	2.3	3.7	58.6	7.6	2.8	5.5	61.6	5.6	6	0.9	46.2	6.3	9.4	3.4	58.5	13.7	3.5	5.9	23.3	0	6.8	27	7.7
1	C20	2	53BP1	NA	Positive	26.2516339869281	165.092592592593	6.80358710440984	538387.320261438	2552.56522924286	7.15032679738562	36.5305010893246	2.67716889535139	167793.279956427	2141.37188152132	918	2050945	66835.89	1215.52	208.37	7.4	2.2	5.6	57.8	10.5	2.8	5.3	60.1	6	5	0.4	44.4	9.8	10.2	1.9	62.7	11.5	2.9	4.8	20	1	3.6	24.2	5.6
1	C21	1	53BP1	NA	Positive	27.0161943319838	165.730094466937	6.47414926610337	477991.659919028	2438.8328455735	8.23751686909582	44.2550607287449	2.95124594703727	208831.780026991	2361.50200699429	741	1917801.4	72929.67	1146.97	225.85	7.4	1.9	7.3	47.8	10.3	0.9	8	47.6	5.8	3	0.9	41.8	7.4	6.7	3.9	52.1	14.6	1.9	6.1	24.2	0	6.6	25.9	8.9
1	C21	2	53BP1	NA	Positive	26.7518382352941	171.108455882353	9.1366171348778	573601.819852941	2672.57066802267	6.20220588235294	32.0459558823529	2.40295357490946	151011.573529412	1922.84696731344	544	2108582	72319.23	1392.6	239.17	8.3	3.1	6.6	50.4	14.2	3.1	8.6	50	8.1	4.6	0.9	50.2	12.5	12.1	2.8	66	13.2	3.1	4.8	24.3	1.1	4.2	27.8	5.9
1	C22	1	53BP1	NA	Positive	24.4449458483755	154.149819494585	6.23358378059048	477208.987364621	2561.9297114481	7.46028880866426	42.0649819494585	3.11850787490825	198976.907942238	2412.42503270559	1108	2026823.4	69456.05	1140.25	216.46	5.7	3.1	4.9	46.5	8	2.7	5.5	51.3	6.4	5.1	1.8	42.1	8	5.1	5.9	54.3	12.7	2.8	6.1	22.3	0	7.1	27.3	9.6
1	C22	2	53BP1	NA	Positive	25.7561436672968	158.298676748582	6.37725181110303	465408.235349716	2470.14991819524	6.93478260869565	39.0765595463138	3.03256103616583	188785.357277883	2323.49879615588	1058	1821133	64210.36	1090.4	202.59	5.2	5.8	3.3	59.5	7.4	7	5.3	60.3	4.8	5.6	1.6	42.4	7.4	9.8	4.4	58	11.9	3.2	5.1	20.1	1.6	4.8	24.3	7.8
1	D03	1	RAD51	NA	Positive	28.5217391304348	182.227208976157	6.93636512994073	633207.654978962	2646.10247461207	15.601683029453	81.3786816269285	4.09390266666561	347136.453015428	3323.50319807171	713	2737510.6	99519.27	1387.2	296.03	16.4	3.5	14.9	15.8	14.9	3.5	12.5	14.4	6.9	8.1	0.8	21.7	10.7	10.1	1.7	19.2	22	2.9	19.2	26.9	0	18.4	31.4	16.4
1	D03	2	RAD51	NA	Positive	28.2239185750636	174.211195928753	5.58531859503353	604113.106870229	2621.85218063856	15.0229007633588	76.6297709923664	4.18413163950752	327530.541984733	3372.18154249884	786	2792120	98866.28	1355.53	299.07	15	5.5	10.6	10.9	16	4.7	10.2	9.7	3.1	8	1	21.1	12.2	10.1	1.9	21	21.4	6.2	21.4	24.7	2.2	13.1	29.6	12
1	D04	1	RAD51	NA	Positive	27.6783625730994	185.945906432749	6.6313005663469	677234.366959064	2748.4547719885	16.843567251462	97.1959064327485	5.09073426152923	482098.437134503	4150.58918371055	684	2805555.3	114941.29	1466	353.28	18.3	4.2	23.5	8.9	19.6	2.2	21.9	5.6	10.2	6.9	3.4	14.6	16.7	6.7	7.3	11.8	20.8	4.2	22.1	28.5	0	23	32.2	27
1	D04	2	RAD51	NA	Positive	30.7969230769231	211.924615384615	6.5915420764838	840647.629230769	2958.26373768133	19.72	112.124615384615	5.2638816890876	557092.64	4331.56931346127	650	3407453	125932.05	1646.33	377.58	23.8	3.1	25.5	4.2	26.6	2.5	22.6	3.2	9.8	8.2	3.4	11.7	21.7	7.5	7.4	9.8	25.7	3.5	30.5	33.1	1.5	24.6	39.5	27.5
1	D05	1	RAD51	NA	Positive	28.6375838926175	189.975838926175	6.01569897182263	704631.656375839	2795.90120993401	15.958389261745	80.9315436241611	4.38183114786452	344846.217449664	3494.27001776599	745	2994484.9	108032.26	1472.47	325.13	19.9	2.8	17.2	7	20.7	2.1	14.4	5.2	6.3	6.6	1.7	17.3	16.2	6.6	2.3	16.6	21.7	3.4	19.3	28.1	0	17.7	34.4	16.9
1	D05	2	RAD51	NA	Positive	27.4850374064838	161.039900249377	5.33996717832344	554581.819201995	2579.54317235145	13.6221945137157	65.3690773067332	3.89885693011735	274898.96882793	3299.69263863219	802	2820826	110282.84	1382.45	331.37	17	6	17.8	7.6	16.3	5.5	16	7.2	4.1	15.8	1	21.4	11.8	13.1	0.9	20.2	20.2	7.6	19.1	24.3	3.5	10.2	28.6	8.5
1	D06	1	RAD51	NA	Positive	30.6659959758551	198.979879275654	7.07075470850663	757055.595573441	2943.66422706724	18.9154929577465	102.295774647887	4.67525159860147	519531.651911469	4257.21177800837	497	3145698	116127	1664.06	357.54	21.1	3	22.9	7.6	23.9	1	23.3	6.6	7.6	7.4	1.8	13.3	18.5	6.2	6.6	10.3	27.4	3.8	27.2	33.2	0	23.7	41.2	26.8
1	D06	2	RAD51	NA	Positive	26.586402266289	158.332861189802	5.52066745751789	578918.337110482	2667.28900067193	14.7804532577904	75.9759206798867	4.25032709854285	342598.549575071	3606.08428684509	706	2963897	120932.96	1456.29	358.39	18.6	4.4	23.8	7.2	17.6	4.5	20.5	5	5.1	15.7	2.8	19.1	12.3	12	4.2	15.7	19.7	9.1	19.4	23.5	4.4	14.6	27.3	13.6
1	D07	1	RAD51	NA	Positive	27.2440392706872	172.660589060309	6.10038678731142	613959.633941094	2663.11595393228	14.9256661991585	73.4936886395512	4.22289429623839	311979.141654979	3447.61913855707	713	2762801	99276.89	1394.21	302.92	17.3	1.4	14.7	10.9	18.5	1.8	12.6	10.5	6.2	8.8	2.2	17.5	14	9.1	2.9	16.3	17.8	4.3	16.7	24.5	0	13.2	30	11.5
1	D07	2	RAD51	NA	Positive	28.0918367346939	172.083090379009	5.81953264744025	607873.472303207	2722.90578967436	15.466472303207	80.9183673469388	4.40883161158843	347508.982507289	3457.5095189884	686	2876195	96488.05	1421.74	288.57	16.8	5	14.4	19.1	18.4	5	13.7	17.8	4.5	7.6	2.2	19.5	13.7	7.7	1.7	17.3	20.1	5.8	23.2	25.1	2	16.5	29.4	14.4
1	D08	1	RAD51	NA	Positive	27.9892601431981	173.612171837709	5.80900911607454	608919.85202864	2666.20630035903	16.2303102625298	83.4009546539379	4.50731440319086	370369	3716.07978524252	838	2833292.5	106698.02	1383.16	313.75	16.1	1.8	15.3	8.2	16.6	1.7	13.6	7.2	4.4	8.9	1.8	15.9	11.2	5	4.8	12.6	21.8	3.1	19.9	26.4	0	16.8	32	17.3
1	D08	2	RAD51	NA	Positive	28.8567208271787	185.917282127031	7.03052357180103	670585.320531758	2724.92486141432	16.1152141802068	82.8936484490399	4.61545374302607	374066.663220089	3772.37647709445	677	2941330	98328.42	1464.76	285.82	18.9	4.9	13.3	18	17.3	3.2	10.3	18.6	6.2	8.4	3	14.3	13.7	9.2	4.4	13.3	21.9	5.6	22.2	27.6	1.9	14.6	31.2	14.2
1	D09	1	SMC3	NM_005445	sample	23.2220930232558	148.525581395349	6.26530656852238	489545.076744186	2539.62450748419	12.4220930232558	67.3	4.25876867458118	313734.879069767	3444.69538897779	860	2138199.3	96728.04	1260.61	309.93	9.5	6.4	11	12	13.5	7.9	14.8	10.5	6.4	7.4	2	23.7	10.2	13.3	4.1	22.3	13.1	5	12.8	22.3	0	12.8	27.4	14.5
1	D09	2	SMC3	NM_005445	sample	24.6368715083799	156.191806331471	6.50025269911286	488078.704841713	2454.01164166201	13.7150837988827	75.7635009310987	4.72686700331937	348601.075418994	3693.60030507752	1074	2136197	85602.26	1208.44	262.8	8.4	11.6	10.7	27.7	11.6	11.6	9.4	26.7	6.9	6	2.2	17.9	9.3	16.6	3.7	19.7	14.9	3.8	19.7	22.7	1	12.7	25.5	12
1	D10	1	CHD8	NM_020920	sample	19.3298969072165	122.338331771321	5.85444713655838	442312.393626992	2488.54913533006	10.5698219306467	60.0356138706654	4.86383728354353	291888.204311153	3946.45326525673	1067	2037211.1	91432.18	1193.1	305.15	8.2	8.6	9.6	16.2	12.7	9.3	15.1	13.5	7.3	9.7	2.4	18.4	10.6	13.8	7.2	15.8	8.9	6.1	6.7	13.8	0	7.7	19.1	10.5
1	D10	2	CHD8	NM_020920	sample	21.0863723608445	129.520153550864	5.98170136803321	406950.352207294	2548.57261646741	12.1861804222649	71.6084452975048	5.34280990780109	345371.621880998	4130.00364213561	1042	2108712	96177.21	1194.78	313.87	7.5	3.9	10.2	16.2	10.4	3.8	14.9	15.5	5.4	6.9	3.3	14.6	7.9	7.8	6.2	12.9	10	5.7	12.6	16.3	1.9	8.5	22.4	9.7
1	D11	1	COL5A2	NM_000393	sample	17.4893442622951	97.9065573770492	5.38292946916529	289787.763934426	2197.03709661176	8.65245901639344	46.3631147540984	4.22375337068343	200655.665573771	3224.38278571871	1220	1742999.7	96499.14	1002.47	318.72	5.7	5.5	11.5	12.9	6.6	6.6	15.6	8.9	3.9	13.6	1.7	24.1	4.7	15.2	1.9	22.8	7.3	10.4	4.8	9.4	0	4.8	11.6	5.1
1	D11	2	COL5A2	NM_000393	sample	19.2817281728173	111.192619261926	5.57266155858224	348246.108010801	2375.6411468365	9.72277227722772	56.7533753375338	4.75855382357951	272754.206120612	3689.88332746524	1111	1970666	93998.14	1106.67	308.6	6.6	6.5	8.5	13.6	9	8.5	11.5	10.8	4.4	10.9	2.8	22.1	6.4	11.5	3.9	20.2	7.4	9.6	8.6	11.3	3.7	6.1	15.5	7.6
1	D12	1	BRCA2	NM_000059	sample	16.9942446043165	101.535971223022	6.19489873077163	342382.091366906	2382.19544235923	8.50935251798561	44.8870503597122	4.08875399573214	199583.024460432	3237.49329131199	1390	1662602	83828.49	1161.73	304.04	6.4	12.3	7.2	22.2	10.6	8.5	13.9	11.4	6.3	12.1	1.9	25.3	7.6	14.9	3.7	24.8	6.1	9.7	4.5	9.8	0	4.2	14.5	3.9
1	D12	2	BRCA2	NM_000059	sample	18.0825132475397	108.123391370174	5.78832843609993	350788.483724451	2446.20584451325	9.19757759273278	48.3648750946253	4.13266826860161	220365.157456472	3370.33398656288	1321	1751055	82199.88	1217.76	293.28	7.3	12.1	4.8	23.2	13	6.4	10.7	12	6.2	11.4	1	23.2	10.7	14.1	2.3	23.8	7	11.2	6.7	10.4	4.9	3.6	16	4.3
1	D13	1	UBR5	NM_015902	sample	20.897233201581	126.379446640316	5.67664598470911	377279.910408432	2235.15293848133	12.2121212121212	74.1791831357049	5.05778769862909	341506.978919631	3669.34956784692	759	1871477.7	113243.15	1010.07	360.63	7	4.6	18.4	8	7.8	7	20.7	5.8	5.1	12.8	3.4	17.7	5.7	17.5	4.2	17.7	10.3	5.7	10.7	15.9	0	13.8	18.4	14.9
1	D13	2	UBR5	NM_015902	sample	18.2152704135737	100.878048780488	5.26125766604229	287383.835630965	2121.46510738757	11.0265111346766	62.695652173913	4.81766210926077	281834.313891835	3689.99037398621	943	1660511	112537.94	955.69	370.68	4.8	10.7	19.2	9.1	5.7	12.6	23.5	7.8	3	14.6	1.8	17.3	3.9	25.2	2.7	16	7.1	11.5	10.6	10.5	3.6	8	12.7	7.1
1	D14	1	TET2	NM_017628	sample	25.0714285714286	160.163461538462	6.63435255917218	558960.623626374	2709.19333009748	14.8804945054945	87.9752747252747	5.24621102453126	427105.493131868	4175.72266892086	728	2456174.1	106079.89	1397.34	322.07	12.9	2.1	15.2	8.4	15	2.1	15.4	6.3	7.6	4.9	1.9	12	12.2	6.3	5.9	10.2	14	2.2	13.7	21.3	0	15.9	26.9	20.3
1	D14	2	TET2	NM_017628	sample	19.698132780083	117.428423236515	5.75404990868435	371675.279045643	2387.06969338849	12.1670124481328	70.8236514522822	5.08867686050445	331377.22406639	3892.35462263518	964	1972613	90561.68	1096.1	284.49	6.3	6.5	6.5	18.7	7.5	8.1	9.8	16.6	4.9	10.2	2.2	16.1	6.4	12	3.5	14.2	8.3	7	11.4	12.1	2	9	15.2	10.6
1	D15	1	AMER1	NM_152424	sample	20.5757575757576	124.377777777778	5.74641735175517	383894.516161616	2288.12990936991	11.789898989899	64.1838383838384	4.77596982819427	273876.464646465	3526.73096615989	990	1853426.3	92342.08	1015	289.78	6.5	3.2	7.8	8.9	6.2	6.7	10.2	8.9	4	9.9	2	17.1	4.7	15.5	2.7	17.2	10.4	4.8	10.1	17	0	8.7	19	8.5
1	D15	2	AMER1	NM_152424	sample	19.4562383612663	108.04469273743	5.21419885824021	317767.537243948	2137.17556179244	12.0782122905028	65.5698324022346	4.79209280216245	294317.03538175	3744.99254034413	1074	1616341	96157.06	942.22	306.34	3.9	15.4	8.1	7.1	6.5	20.5	10	5.6	3.4	15.4	2.1	16	4.7	27.4	2.6	15.1	7	8	12.6	10.9	3.5	6.7	12.9	6.1
1	D16	1	EXT2	NM_207122	sample	19.8117519042437	107.935799782372	5.2107194498746	310941.9695321	2110.79630774154	13.7834602829162	76.7159956474429	5.20065948591574	347126.140369967	3972.38119952999	919	1683059.6	104422.85	949.89	325.33	4.4	2.9	13.7	7.3	6.5	8.5	14.7	6.2	3.2	10.9	0.9	9.7	4.1	24.4	2.5	8.7	7.9	4.2	9.2	11.1	0	9.4	13.1	10.7
1	D16	2	EXT2	NM_207122	sample	18.703125	108.4755859375	6.36200875978364	348781.696289063	2362.03945255254	12.3095703125	70.330078125	5.11557321830062	333876.264648438	3987.22562151637	1024	1847080	99780.23	1118.63	316.81	5.8	5.7	12.8	11.6	8.7	10.6	14.7	8.2	4.8	12.5	2.5	15.3	6.9	19.4	5.3	14.3	7.3	9.3	10.9	11.2	4.3	7.8	15.5	9.3
1	D17	1	RAD51	NA	Positive	32.6639892904953	200.945113788487	6.56856328002939	656095.698795181	2642.8947064596	18.0843373493976	91.8393574297189	4.4616843753461	380063.149933066	3489.7920071564	747	2836857.2	104339.54	1337.93	300	17.4	1.3	16.6	10.7	14.2	1.1	12.4	12.4	4.1	4	0.9	15.9	10.7	5.2	2.4	14.5	26.5	1.7	21.8	30.3	0	19.3	35.2	17.3
1	D17	2	RAD51	NA	Positive	29.8829151732378	184.274790919952	5.79860809690936	619220.770609319	2646.14047012579	15.1744324970131	73.9295101553166	4.18712029122473	300225.050179211	3301.00598886002	837	2824707	102359.32	1373.34	300.98	16.1	4.5	11.5	8	14.9	3.5	8.6	6.8	4.7	7.5	0.6	19.2	11.6	7.8	1.8	19.1	23.2	4.7	20.8	26.5	1.6	12.3	30.3	9.1
1	D18	1	RAD51	NA	Positive	28.7204301075269	186.908602150538	6.08555699370075	665133.262096774	2660.87169635283	17.9677419354839	94.9341397849462	4.69478133531971	420565.575268817	3773.80465334499	744	2782002.4	99827.35	1342.41	294.18	17.9	2.2	15.2	14.5	16.9	3.1	10.5	12.8	5.4	7.1	0.7	14	14.5	6	3.8	11.7	24.3	2.8	23.8	28.6	0	22	32.4	21.6
1	D18	2	RAD51	NA	Positive	29.6133162612036	190.682458386684	6.26932477657867	662180.276568502	2741.50315451767	18.2688860435339	100.747759282971	5.07166734940225	484556.464788732	4130.36183093391	781	2917485	114512.79	1447.74	344.69	18.2	4	19.6	6.9	19.3	3.2	15.5	5.9	6.9	6.3	3.1	13.6	14.1	9.2	6.4	11.8	22.9	6.1	28.3	28.4	1.9	21.9	33.9	21.1
1	D19	1	RAD51	NA	Positive	31.4450402144772	183.836461126005	5.47634568709849	580481.533512064	2488.4256808263	18.0549597855228	93.3056300268097	4.4372662040401	388866.132707775	3442.43337507174	746	2693080.5	107079.23	1263.81	309.82	16.2	3.6	16.2	7.9	14.9	3.8	13.4	5.4	2.9	6.6	1.2	18	9.2	9.1	1.9	17	27.3	3.8	23.7	27.3	0	22.1	31.5	19.7
1	D19	2	RAD51	NA	Positive	30.1605442176871	195.178231292517	6.49127189673664	683047.985034014	2737.43585667327	18.0108843537415	94.4231292517007	4.78882507124912	416991.957823129	3885.85279575216	735	2879410	103063.32	1455.47	306.99	18.2	3.1	12.8	7.5	17.8	3.5	10.1	6.1	6.8	6.4	0.8	13.6	13.3	8.6	2.4	11.2	24.5	3.7	27.8	31.6	1.8	18.9	35.5	17
1	D20	1	RAD51	NA	Positive	30.0354523227384	195.936430317848	6.24495732621094	668859.294621027	2610.36522271588	18.6136919315403	93.9682151589242	4.59073073742323	415090.38997555	3799.75367437049	818	2680578.8	103048.38	1317.62	316.85	17.8	6.7	18	12.6	16	7.5	15.3	9.7	7.5	5.1	1.3	13.7	12	10.8	3.9	11.5	24.8	4.2	25.3	29.8	0	22.2	32.8	20.4
1	D20	2	RAD51	NA	Positive	30.5882352941176	199.28431372549	6.58290856589552	754880.238095238	2873.59473866244	19.718487394958	109.392156862745	5.06168814230908	546226.036414566	4268.44762517195	714	3070997	116713.85	1542.86	349.24	18.5	4.8	19.5	7	20.6	3.9	19.3	4.6	6.7	6.3	2.4	15.3	16.8	7.3	8.1	12.6	26.3	5.5	28.3	29	2	22.4	34.9	25.6
1	D21	1	RAD51	NA	Positive	30.6839826839827	196.744588744589	6.06016721799843	705952.202020202	2773.87506993417	18.4949494949495	96.2972582972583	4.58263303406733	422106.584415584	3678.95389156026	693	2946534	100126.28	1508.66	299.91	17.5	2.7	13.3	10	19.5	4.5	13	9.4	5.5	8.1	2.5	15.2	13.9	7.9	4.5	13.7	24.1	3.8	24.8	30.3	0	23.4	34.1	22.5
1	D21	2	RAD51	NA	Positive	27.8287153652393	175.522670025189	6.32654928448361	635832.871536524	2628.37599830813	15.772040302267	81.6423173803527	4.56150599989157	346689.332493703	3542.85000053696	794	2703728	99056.23	1360.28	299.78	14.6	4.5	10.7	10.7	13.6	5.8	10.7	9.2	5.3	7.8	0.6	15.9	11.5	11.3	1.6	15.6	19.8	5.9	21.8	26.2	2.5	14.7	29.1	10.8
1	D22	1	RAD51	NA	Positive	30.6398243045388	189.534407027818	6.88773779624003	653216.207906296	2768.33854229013	19.5402635431918	105.019033674963	4.83939324174449	485559.701317716	3959.08476943885	683	2807607.1	111867.12	1462.98	364.19	17	1.6	16.8	8.8	19	0.9	13.6	6	6.6	4.7	1.5	12	14.5	5	5.4	11.1	23.6	2.3	24.5	27.2	0	24.3	34.3	25.3
1	D22	2	RAD51	NA	Positive	30.1359649122807	195.694444444444	6.30214650548223	736425.711988304	2851.89010787954	20.2543859649123	121.602339181287	5.56948612203442	653487.463450292	4664.69380816476	684	3035775	114036.2	1499.57	336.18	18.7	2	18.6	5.7	19.4	2.9	15.5	4.4	5.7	6.7	3.1	10.7	17	7.5	12.4	8.3	23.5	3.2	30.3	30.3	1.3	26.8	34.8	32
1	E03	1	RF	NA	Neutral	18.9087488240828	107.280338664158	5.30436460433134	324307.555032926	2300.36320107279	10.3969896519285	55.7036688617121	4.37958299588789	228871.870178739	3207.87819796829	1063	1853531.2	77179.37	1061.94	253.08	6.7	6.6	7.7	29.9	7.8	8.8	10.8	26.8	4	13.1	2.2	21.2	5.6	15.9	1.7	20.3	8.3	9.2	6.7	12.3	0	7.7	16.3	6.9
1	E03	2	RF	NA	Neutral	16.5425616547335	93.1217183770883	5.04360357524983	287177.299920445	2247.10202899063	9.00556881463803	48.1050119331742	4.25860620920852	214272.732696897	3369.93838558727	1257	1792271	92071.15	1081.11	305.29	5.2	9.7	8.1	15.5	7.9	9.9	12.9	12.1	3.5	18.9	2.2	23.3	5.6	19.9	2.1	22.4	5.9	16.1	6.9	9	7.6	3.5	13.3	3.9
1	E04	1	RF	NA	Neutral	19.2183794466403	113.77371541502	5.55323668965156	359031.259881423	2406.08323151895	10.3794466403162	59.7114624505929	4.52334945695239	286371.912055336	3624.51484052857	1012	1981829.4	91230.84	1150.57	293.5	7.5	3.2	9.1	16.4	10.1	4.4	12.5	14.3	4.8	12.1	2.6	24.2	7.3	11.5	5.7	21.2	8.5	9	9.1	13.9	0	9.1	19.1	11.9
1	E04	2	RF	NA	Neutral	18.4022242817424	106.281742354032	5.54513207101305	337378.427247451	2417.09142725259	10.4782205746061	61.1862835959221	4.75901422464621	311039.125115848	3971.05813883579	1079	2088505	107233.22	1202.22	344	6.6	5.6	13.9	7.2	9	4.8	17.1	4	5.5	15.1	2.9	21.6	6.4	13.1	6.7	18.8	7	9.9	11.6	11.3	3.2	8	15.7	11.3
1	E05	1	RF	NA	Neutral	17.0047846889952	97.1778309409888	5.203774324859	292509.146730463	2266.42046172318	8.44657097288676	44.6555023923445	4.07963655628121	196594.418660287	3188.7853518303	1254	1869174.3	99755.67	1044.9	327.27	6	6.1	13.5	11.3	8.2	6.8	17.7	9.4	4.4	16.4	2.2	27.2	5.1	14.4	2.6	25.2	5.9	10.8	5.5	10.4	0	4.9	13.3	5.3
1	E05	2	RF	NA	Neutral	19.4005328596803	108.914742451155	5.16949333579203	331541.156305506	2328.21956031417	10.5692717584369	56.7211367673179	4.2815214858589	253174.306394316	3362.40546100821	1126	1940679	94048.96	1102.1	305.46	6.5	8.2	9.8	19.5	8.9	8.2	13.1	16.2	3.7	13.9	2.4	24.2	5.4	14.8	2.3	23.3	8.1	11.7	10.7	12.3	4.9	7.1	15.5	6.7
1	E06	1	RF	NA	Neutral	18.2238532110092	105.988073394495	5.47246556558086	318108.024770642	2350.13454201911	10.3834862385321	60.505504587156	4.7051533657778	277472.419266055	3532.2514428966	1090	1861146.1	92800.04	1090.57	300.89	6.1	4.3	11.4	16.1	8.1	5.8	14.2	12.3	5.2	12.3	3.3	22.2	5.9	10.6	3.9	21.5	6.4	7	7.8	10.5	0	9.1	16	11.2
1	E06	2	RF	NA	Neutral	18.911045943304	105.978494623656	5.32286330939225	316153.045943304	2375.87000366899	10.258064516129	56.3313782991202	4.5349449610802	250490.521994135	3477.09856764435	1023	1957035	98079	1153.93	319.76	5.2	6.6	11	10.8	10.4	6.7	13.8	7.9	3.1	11.7	2	19.8	6.5	12.5	2.1	18.7	6.2	9.8	9.2	10.9	2.8	6	16.1	6.4
1	E07	1	RF	NA	Neutral	18.3430599369085	97.9219242902208	5.10286618580193	289466.055993691	2334.82596719081	8.39589905362776	43.5970031545741	4.06659236921348	180853.211356467	3058.45015920608	1268	1852812.2	85934.07	1077.5	282.48	5.8	2.8	7.8	18.3	7.4	3.5	10.9	14.9	3.4	11.4	1.7	25	5	10.8	1.3	24.2	7.3	6.1	3.6	9.2	0	3.2	12.9	2.8
1	E07	2	RF	NA	Neutral	19.4746268656716	117.081592039801	5.71688064388509	368253.52039801	2459.29541727591	10.4169154228856	61.4626865671642	4.84932425138406	294357.542288557	3736.10369469641	1005	2076558	97502.69	1178.11	306.1	6.9	5	9.9	11.6	9.8	5.4	12	9.7	4.7	11.1	3.2	22.6	8.6	10.7	5.2	20.4	8.2	10.5	10.4	14.9	4.1	7.8	19.1	9.9
1	E08	1	RF	NA	Neutral	20.5397959183673	118.6	5.41972248756175	370093.329591837	2426.17913185125	11.4765306122449	65.8826530612245	4.72642492476546	300456.387755102	3577.01337901003	980	2036224.9	97193.81	1155.62	314.23	7.9	4.1	9.9	9.1	10.9	3.6	13.2	4.8	3.6	11.2	3	21.6	7.6	9.6	3.5	19.8	10.7	5.5	10.2	14.9	0	13.5	19.7	12.6
1	E08	2	RF	NA	Neutral	19.2646536412078	109.8756660746	5.63602393241406	336850.047069272	2452.95500729921	10.0204262877442	56.8126110124334	4.47780819092186	273626.85079929	3671.93418433973	1126	1977941	99411.63	1163.05	318.84	5.3	4.4	10.7	10.2	8.6	4.3	13.9	8.3	4.4	11.9	2	23.5	6.7	9.8	5.2	21.2	7.1	9.1	9.4	11	3.1	7	16.5	8.2
1	E09	1	MEX3C	NM_016626	sample	18.0819383259912	107.187665198238	5.69743245083309	318337.207929515	2206.19807662675	9.28810572687225	52.6775330396476	4.63026923069426	250553.29339207	3686.2798214056	1135	1585590.1	83498.68	981.77	283.75	5.4	14.3	7.8	27	9.9	16.9	12.9	23.2	5.8	8	1.9	21.5	6.8	20.1	5.2	19.7	6.9	8.1	5.9	11.6	0	6.9	15.9	8.6
1	E09	2	MEX3C	NM_016626	sample	18.0621301775148	103.525641025641	5.30596686138854	321753.199211045	2258.66129665575	9.48126232741617	57.7140039447732	5.02018286582147	301972.061143984	4098.63693440733	1014	1744514	92651.16	1047.1	317.03	6.3	14.8	11.9	22.4	9.1	14.8	17.3	18.8	4.9	14.2	4	19.6	7.1	21.8	8.8	18.2	6.8	13.6	7.2	11.3	5.1	6.8	15	9.2
1	E10	1	CDKN2C	NM_078626	sample	19.6332236842105	113.928453947368	5.57629419570775	371866.231907895	2406.47603524477	9.86759868421053	55.7919407894737	4.53038901547937	265710.037828947	3665.2568278825	1216	1882762	82837.73	1147.42	282.28	7.9	10.8	7.2	19.3	11.3	10.5	12.3	15.2	4.4	9.5	1.7	22.1	9	14.7	4.8	20.9	8.6	5.3	7.5	13.9	0	8.7	18.3	10.3
1	E10	2	CDKN2C	NM_078626	sample	20.517723880597	130.464552238806	6.57192672876569	463052.838619403	2685.30531779134	10.9813432835821	62.1268656716418	4.62087797475444	295422.338619403	3749.51401104349	1072	2215388	90279.88	1325.97	291.3	9.5	8.3	6.6	11.7	14.9	6.9	9.3	7.5	7.4	9.2	1.6	20.9	12.4	9.3	3.9	18.2	9.3	9.4	12.1	17	3.3	8.4	23.5	9.6
1	E11	1	SPEN	NM_015001	sample	20.581664910432	132.111696522655	5.91887493383433	447708.800842993	2538.36251074019	11.3245521601686	60.6027397260274	4.34419920798426	272491.031612223	3567.58001043774	949	2150728.5	94193.49	1191.92	300.24	10	3.4	9.5	8.2	11.1	6.2	12.1	8.2	7.5	10.6	0.9	19	10.1	10.3	2.6	17.7	9.1	5.9	9.5	18.2	0	10.4	23.3	10.1
1	E11	2	SPEN	NM_015001	sample	20.8175115207373	116.778801843318	5.12464920592628	366743.48202765	2383.97202838889	10.9732718894009	56.7870967741936	4.0174666119456	246190.118894009	3299.20075406892	1085	2102036	86034.75	1169.45	275.57	8.3	9.2	7.8	26.5	10.7	10	9.7	24.7	3.8	16.9	0.8	22	7.6	14.9	0.9	21.5	10.1	11.1	12.5	13.7	6.4	6.6	17.9	6.2
1	E12	1	ARID1B	NM_017519	sample	22.2636815920398	140.316417910448	6.32806603622482	518936.580099502	2674.26261681785	11.763184079602	66.2109452736318	4.72197485848846	315899.780099502	3826.76459650942	1005	2420543.8	100552.1	1369.74	324.73	13.5	3.7	11.8	5.8	16.8	3.1	15.6	3.5	7.5	8.5	2.4	19.5	11.8	8.3	5.9	16.7	13.2	5.1	9.4	17.7	0	10	24.3	13.1
1	E12	2	ARID1B	NM_017519	sample	20.4901593252109	113.930646672915	5.5186557659965	361123.93814433	2437.44564571762	11.8284910965323	67.1021555763824	4.59097029437129	329017.294283037	3892.53602268903	1067	2048526	98752.36	1163.6	311.34	6.9	7.7	9.9	10.2	9.9	7.9	12.1	8	3.6	13.3	1.9	20.1	7.2	12.3	5.6	17.2	8.1	7.5	12.6	12.7	2.2	9.7	17.1	11.8
1	E13	1	ERCC4	NM_005236	sample	21.2918367346939	129.977551020408	5.83184702400119	420984.740816327	2451.91831040763	11.5295918367347	64.6357142857143	4.36646484115865	293886.891836735	3513.91051842968	980	2072098.9	96688.33	1181.17	305.17	8	3.8	11.9	10.1	10.1	4	13.2	8.7	5.6	10.6	1.5	22.1	7.7	12.4	3.7	19.5	11.2	6	10.4	16.2	0	12.8	21.5	13.6
1	E13	2	ERCC4	NM_005236	sample	22.5555555555556	129.922008547009	5.64760555483863	394456.840811966	2395.03879496764	12.741452991453	69.4754273504274	4.59922087291546	303683.25	3587.01127363614	936	2080815	96699.17	1147.54	289.08	6.5	3.3	7.7	9.4	8.3	6.3	8.3	8.2	4.4	9.6	0.3	16.3	5.3	13.4	1.4	17.1	12.3	6.1	12.9	15.4	1.8	9.5	17.8	8.7
1	E14	1	ATR	NM_001184	sample	14.0416666666667	82.4266975308642	7.02640668259075	310749.456018519	2211.29440587661	7.94212962962963	43.7461419753086	4.20147964932113	205604.655092593	3304.1449955242	1296	1437166.1	96243.48	1114.45	355.62	4	12.3	14.7	16.6	8.5	7.3	22.5	5.5	6.2	19.5	2.5	26.8	6.4	25.2	4.8	26	3.9	12.7	2.5	6.3	0	2.7	9.3	5.1
1	E14	2	ATR	NM_001184	sample	15.6094527363184	85.5298507462687	6.3912875900317	310171.116086236	2231.99366786593	8.32172470978441	43.136815920398	3.89927010878298	190959.888888889	3090.1799248048	1206	1499210	83146.2	1124.46	293.71	4.1	12.5	6.2	24.5	7.4	10.3	11.7	13.9	6.6	21.6	1.3	26.9	6.6	27.7	2.6	29.9	4	12.6	3.8	6.1	6	1.5	8.9	2
1	E15	1	STAG2	NM_006603	sample	22.9634273772205	146.08881922675	6.29795184082391	489404.332288401	2530.56742515108	10.8181818181818	57.4869383490073	4.26228463862357	236889.359456635	3206.13440659454	957	2271824.1	89551.58	1225.16	286.53	11	3.6	7.9	12.3	11.8	2.9	11.4	11.1	6.6	6.5	1.7	22.6	7.6	7.9	3	21.3	13.5	5.5	10	21	0	9.3	25.7	7.9
1	E15	2	STAG2	NM_006603	sample	21.049853372434	130.566959921799	5.93632299894037	412957.274682307	2495.34474445295	10.9354838709677	62.1397849462366	4.7452513846473	281081.599217986	3555.58932705095	1023	2011357	84371.91	1180.16	274.38	6.2	8.7	6.1	25.8	10.7	10.2	9.4	23.3	5.1	7.8	2.2	21	7.7	11.7	2.7	21	8.2	6.5	12.3	16.2	1.9	7.8	21.2	7.5
1	E16	1	WRN	NM_000553	sample	20.0619718309859	115.870422535211	5.63425866597054	351849.357746479	2380.75685652527	10.2253521126761	58.275117370892	4.67529108653203	253299.115492958	3425.63945583499	1065	1964930.6	93400.86	1115.31	306.59	8.1	4.1	7.6	11.6	10.2	3	12.1	7.5	3.6	8	2.1	20.8	6.6	10.6	2.5	19.5	10.7	5.7	7.1	13.1	0	7.3	17.4	6.5
1	E16	2	WRN	NM_000553	sample	19.6013645224172	116.840155945419	6.11899985374974	380439.23294347	2490.74731239767	10.2621832358674	60.1744639376218	5.04143898304671	292070.942495127	3928.63850474478	1026	2012713	89443.59	1191.8	292.26	7.4	7.5	6.1	15.5	11	5.8	9.6	9.8	5.7	7.7	2.4	18.9	8.2	10.5	5.7	17	9.4	8.8	9.3	13	2.5	6.3	16.5	8.4
1	E17	1	RF	NA	Neutral	19.1066545123063	113.520510483136	5.51474118143558	361247.741112124	2454.92849854286	10.3819507748405	58.2552415679125	4.53443896495513	276804.728350046	3565.97084931137	1097	1960359.2	94047.92	1082.09	303.19	6.7	4.6	8.9	11.1	8	3.6	12.3	8.4	4.9	11.6	2.1	23.9	7.1	8.7	4.6	22	9.8	6.7	8	14.2	0	9.3	18.6	11.2
1	E17	2	RF	NA	Neutral	22.5856129685917	128.641337386018	5.58440488808168	401073.864235056	2475.79987906813	11.4630192502533	64.87031408308	4.59201144917671	311521.708206687	3823.28861526985	987	2223815	102309.64	1198.22	314.67	8.6	4.3	9.5	7.1	10	3.3	12.3	5.5	4.4	8.4	1.6	20.2	7.4	9.6	5.1	16.9	11.3	5.7	12.8	14.4	2.1	8.7	19.1	9.3
1	E18	1	RF	NA	Neutral	21.192152917505	128.426559356137	5.91316294200436	409775.047283702	2450.85846948691	11.1790744466801	63.3802816901408	4.67703967737689	291215.870221328	3612.38211313455	994	2147067.1	99365.41	1151.98	309.88	7.5	4.7	11.2	9.9	9.6	4.4	12.9	6.8	5.1	7.9	2.7	21.1	7.4	9.2	5.3	19.5	10.4	6.1	9	14.6	0	10.6	20.3	11.1
1	E18	2	RF	NA	Neutral	20.991927346115	123.750756811302	5.74390499363934	377345.393541877	2466.54029238324	11.3360242179617	65.0030272452069	4.78751776105748	287138.950554995	3524.78061555457	991	2070051	93838.2	1155.54	301.32	7.2	4.2	7.3	10.6	9.8	3.6	9.9	7.9	5.4	8.3	1.2	19.5	6.5	9.8	2.2	19.3	9.8	6.2	13.1	14.1	1.6	7.6	18.8	7.9
1	E19	1	RF	NA	Neutral	20.85727029438	122.265834076717	5.90037202111105	376517.312221231	2470.89438528837	10.4594112399643	54.2230151650312	4.38084440470473	228654.388046387	3383.6208163339	1121	2005553.2	95076.08	1131.46	307.31	7.6	3.6	9.1	8.8	9.1	3.6	11.2	7.6	4.1	8.2	1.4	20.2	7	8.4	2.4	19	11.5	4.6	7.7	15.7	0	6.2	20	5.4
1	E19	2	RF	NA	Neutral	21.8660337552743	128.501054852321	5.69507284926286	395003.79535865	2425.28510069762	11.4324894514768	63.4229957805907	4.75605229008769	292395.565400844	3721.18323096189	948	2109839	89215.98	1137.39	275.08	8.6	5.7	6.5	18.5	10.1	8.8	8.5	17.9	5.3	7.8	1.9	18.4	7	11.7	4.3	17.6	11.2	6.5	12.2	16.2	1.5	7.5	19.5	8.5
1	E20	1	RF	NA	Neutral	19.4840823970037	116.665730337079	5.54596497506429	373652.97659176	2332.59766910601	10.2443820224719	59.3998127340824	4.64890939029741	281317.087078652	3656.58459395673	1068	1880705.7	87412.37	1062.84	285.6	8.3	9.9	6.3	15.9	10	11.8	10.8	12.5	5	12.6	2.3	22.9	7.6	15.9	4.9	19.7	9.5	8.7	8.4	14.7	0	9.2	19.8	11.3
1	E20	2	RF	NA	Neutral	20.4873417721519	118.289330922242	5.93928884112985	364412.202531646	2502.75577126306	11.9466546112116	69.00452079566	4.95682789200201	331671.418625678	3927.31278937549	1106	2013809	94099.24	1146.91	293.17	5.8	5.2	7	11.8	9	5.2	9.5	9.6	3.7	8.7	1.9	16.8	7.6	10	4.7	16.1	8	6.8	13.2	12.5	1.6	9	18	10.1
1	E21	1	RF	NA	Neutral	20.5228136882129	122.340304182509	6.90447035353017	419718.739543726	2523.24565514679	10.7728136882129	60.0665399239544	4.73668715630344	271627.780418251	3649.65060514326	1052	2050295.8	84997.31	1219.88	272.89	6.7	4.1	6.4	16.4	9.3	5.3	8.9	14.4	5.2	10	2.5	18.1	7	10.4	3.5	17.4	10	5.8	7.8	13.8	0	7.3	19.6	8.7
1	E21	2	RF	NA	Neutral	21.5862966175195	123.49696444059	5.39492141063619	384581.443191674	2394.64971568436	11.8542931483088	64.7875108412836	4.57689077455785	281107.469210755	3438.56969226988	1153	2059086	96301.38	1127.22	298.27	6	3.7	7.2	10.1	8.7	6.6	9.7	8.2	3.2	10.8	1.2	19.7	6.1	12.1	1.6	18.9	12.1	6.4	13	15.4	2.6	8.2	18.2	6.7
1	E22	1	RF	NA	Neutral	19.3233082706767	107.401837928154	5.52706951810493	312257.257309942	2283.97198671909	11.2798663324979	61.9991645781119	4.56133406811073	286219.611528822	3639.06904197879	1197	1792856.9	92234.65	1057.7	299.8	5.7	5.3	9.3	14.1	8.8	4.3	12.8	8.4	3.6	13.8	1.3	18.7	5.8	13.6	4.9	17	7.5	6.7	8.2	11.4	0	8.7	15.4	10.6
1	E22	2	RF	NA	Neutral	21.0360766629087	128.298759864713	5.83371314901302	424148.576099211	2483.10550492541	12.0586245772266	69.5839909808343	4.99425305167933	311314.754227734	3694.52022463484	887	2138647	94100.43	1169.13	293.88	7.1	5	7.3	9.8	11.2	6.7	8.7	8.7	4.8	8.8	3.3	16.8	8.8	13	3.2	15.4	8.8	7.6	13	14.9	2.1	9.8	19.5	9.5
1	F03	1	OTNT	NA	Neutral	19.1669520547945	109.930650684932	5.2668562734749	342137.176369863	2313.93705077935	9.09674657534247	48.6258561643836	3.98051754074178	214263.252568493	3123.53323306781	1168	1972321.8	81414.89	1132.51	265.02	8	6	6.9	25.9	10.7	6.3	10.4	24.6	3.6	14.8	1.8	28.7	6.7	14.5	2.1	25.8	9.4	9.5	6.5	13.8	0	6.9	17.7	7
1	F03	2	OTNT	NA	Neutral	17.7883283877349	104.275964391691	5.53816618824007	356302.779426311	2397.6115610308	9.04055390702275	49.0603363006924	4.18230227863033	219269.096933729	3258.90475158712	1011	1978824	94948.47	1162.66	313.09	6.6	7.9	8.9	13	8.9	9.2	13.4	10.6	4	16	2.3	25.4	8	17	1.8	25.2	6.6	13.6	8.1	11.6	5.2	5.1	15.8	4.9
1	F04	1	OTNT	NA	Neutral	18.4873294346979	107.254385964912	5.47738846209141	327248.864522417	2258.28379044249	10.719298245614	61.3362573099415	4.64006926208208	291466.00877193	3677.78796895011	1026	1880025.3	94399.57	1070.98	307.59	6.8	5.8	11.5	13.1	9.2	6.9	13.8	10.7	4.4	15.8	2.7	21.7	5.7	17.2	6.2	19.7	9.2	10.2	8.8	12.7	0	10.5	16.3	13.1
1	F04	2	OTNT	NA	Neutral	18.5997993981946	105.980942828485	5.65915488857289	339665.111334002	2362.40613300864	10.0812437311936	56.5516549648947	4.34765676938556	261294.339017051	3465.23161675357	997	2079758	95353.86	1180.3	303.53	7.6	8	11.6	19.9	11.7	9.6	14.7	19.6	3.8	18.1	2.2	23.3	7.5	18.9	2.2	20.9	7.8	14	10.6	12.7	6	7.5	16.9	8.7
1	F05	1	OTNT	NA	Neutral	18.4075785582255	108.210720887246	6.56663078854676	365338.345656192	2520.39391745249	8.98983364140481	46.6266173752311	3.89997351392113	199427.771719039	3069.55609767479	1082	1961570	92322.37	1306.92	307.03	7.9	7	10.9	16.2	11.6	8.3	16.4	13.7	6	14.8	2.2	26.8	8.6	15.8	2.5	26.1	7.9	10.1	5.7	12.3	0	5.3	17.7	5.7
1	F05	2	OTNT	NA	Neutral	18.5534759358289	106.069518716578	5.35522248826274	353839.443850267	2396.50270424867	9.38413547237077	51.4313725490196	4.14528846036211	230075.232620321	3277.16473260853	1122	2086189	99062.09	1183.66	320.22	8.4	6	11.4	11.8	9.4	4.5	14.8	10.1	3.7	16.2	1.6	26.8	7.8	14.5	1.9	25	8.8	12.6	9.5	11.6	6.1	5.4	15.5	5.7
1	F06	1	OTNT	NA	Neutral	19.4049360146252	115.577696526508	5.61924846478561	367622.745886654	2400.63153583809	10.3784277879342	58.1380255941499	4.4752604806127	271687.453382084	3577.10672294437	1094	2024054.2	96642.86	1160.92	312.17	7.6	4.9	11.2	11.2	11.7	3.9	13.3	6.3	6.2	12.2	2	22.7	8.2	11.8	3.6	20.2	8.4	7.5	8.3	14.1	0	8.8	18	10
1	F06	2	OTNT	NA	Neutral	19.4672364672365	114.125356125356	5.79638581755938	363751.301994302	2378.83941035399	11.0180436847104	64.0769230769231	4.73106896408726	298358.676163343	3610.20209414206	1053	1937201	85212.41	1131.45	277.93	7.2	13	8	24.6	10.9	15.2	12	21.5	4.7	11	2	21.3	7.4	19.1	4.4	20.5	8.7	11.1	12.2	12.3	4.2	9.7	17.4	9.6
1	F07	1	OTNT	NA	Neutral	19.7571684587814	113.035842293907	6.16995491326786	369338.795698925	2396.82179230332	8.89695340501792	45.915770609319	3.7873977239323	192365.766129032	2920.82912997981	1116	2019818.1	97160.26	1188.95	323.83	7.7	6.8	12.5	13.1	13.1	6.5	17.3	9	5.1	13.8	2.1	28.4	7.3	13.2	1.1	27.6	10.4	8.5	4.8	12.7	0	4.8	17	4.9
1	F07	2	OTNT	NA	Neutral	19.0127853881279	106.538812785388	5.36618565460858	299131.796347032	2126.8362889747	10.0520547945205	53.8474885844749	4.33681124473737	242142.779908676	3389.7360728274	1095	1722487	94536.61	987.23	304.12	4.3	16.7	11.5	16.4	7.4	18	13.6	14.7	3.8	12.9	1.6	23.4	5.3	22.6	2.6	22.8	8.6	11.3	9.5	11.5	4.7	6	14.4	5.5
1	F08	1	OTNT	NA	Neutral	16.9220287660863	95.7176381529145	5.2856509508669	305845.609386828	2371.48176302294	9.65707797123391	51.6018168054504	4.30238248395548	233327.012869039	3494.13116641033	1321	1863002.6	94567.63	1107.46	320.69	6.5	6.1	11.4	12.6	7.4	4.2	16.6	8.7	3.7	14.3	2.1	23.4	5.5	11.1	4.1	21.1	6.6	10.1	6.1	10	0	6.1	14.5	7.2
1	F08	2	OTNT	NA	Neutral	18.7410636442895	108.209241499564	6.34785752328137	349683.841325196	2445.36320319492	10.8273757628596	61.2258064516129	4.61698210020644	292496.455100262	3706.70632708065	1147	1972934	102427.79	1204.32	333.87	6	7.1	12.2	13	9.9	5.4	16.7	8	5	13.6	1.9	20.2	7.5	12.1	3.3	19.4	7	10.4	10.3	11.6	3.1	8.1	15.9	9.6
1	F09	1	PTPRB	NM_002837	sample	20.0425752855659	119.707165109034	5.79924203519298	389725.328141225	2405.85844510708	10.1723779854621	55.5077881619938	4.41084768579789	241014.064382139	3348.195316595	963	2096888.8	92969.47	1158.08	292.12	8.8	3.9	8.4	12.4	10.8	3.4	10.5	9	5.8	10.4	1.3	21	8.2	10.9	2.2	19.5	10.1	5.2	6.3	14.4	0	7.7	18	7.6
1	F09	2	PTPRB	NM_002837	sample	19.9132231404959	115.466115702479	5.70254226072728	386474.005785124	2441.19964218915	9.52066115702479	48.7702479338843	3.95367320836106	212915.504132231	3197.25985899821	1210	2120401	96091.6	1188.7	315.18	7.3	6.9	9	12.1	9.6	6.7	12.3	10.2	4.2	13.7	0.9	25.7	7.6	12.3	2.1	25.3	8.1	9.8	8.4	13.4	4.3	5.4	16.8	5
1	F10	1	WAS	NM_000377	sample	21.2563868613139	129.446167883212	5.92818776199522	430602.004562044	2579.19376371962	11.8038321167883	63.9142335766423	4.49939092338101	298854.385036496	3713.35312968172	1096	2188079.8	89579.79	1239.3	288.46	9.2	3	6.9	12.1	11.4	2.8	10.4	8.7	5	9.8	2.2	19.8	9.9	7.1	4.8	17.3	9.6	4.7	10.3	16.4	0	11.9	22.7	12.8
1	F10	2	WAS	NM_000377	sample	20.5407220822838	124.578505457599	5.91018310941961	411983.325776658	2608.96289547439	11.4735516372796	61.8606213266163	4.47089982802399	289188.644836272	3666.32841192257	1191	2136018	90634.11	1264.76	296.45	8.5	5.5	7	15.1	11.8	4.4	8.8	9.4	5.2	8.8	2.3	20.2	9.8	7.2	3.4	19.1	8.1	7.4	12.7	15.4	2	7.4	21.4	8.7
1	F11	1	ODAM	NM_017855	sample	20.6386386386386	121.454454454454	5.8384847502349	367585.19019019	2398.36100315824	10.2242242242242	55.3223223223223	4.24372644065419	233336.808808809	3183.63359619247	999	2047269.6	96745.64	1113.76	297.17	7	3	10.3	7.2	8	4.5	11.7	6.1	5.4	11.4	1.1	23.6	6.2	10.9	1.4	22.1	8.8	7.9	7.3	14.3	0	7.7	18	7.1
1	F11	2	ODAM	NM_017855	sample	21.0132827324478	123.49430740038	5.96280757808536	386071.628083491	2510.05536892943	10.5920303605313	54.6755218216319	4.22226336807346	236857.460151803	3306.6007039101	1054	2215823	95950.62	1199.44	295.23	8.5	3.5	9	11.1	8.6	3.6	9.8	9.8	5.3	12.2	2.1	22.1	7.3	9.9	2.5	21.5	10	7.7	11.4	16	2.7	4.7	20.3	4.6
1	F12	1	BRIP1	NM_032043	sample	22.1834570519618	124.675503711559	5.19940931827754	377584.832449629	2377.71385735505	12.9565217391304	70.8451749734889	4.88480901477237	311506.23223754	3765.59784845355	943	2164065.3	101994.35	1161.28	314.67	8.8	1.6	10.9	7.2	10.6	2.9	12.1	5.2	3.7	13.9	1.7	13	6.5	10.2	3.3	11.9	13.1	5.1	12	16.9	0	10.8	20.6	10.8
1	F12	2	BRIP1	NM_032043	sample	22.0529801324503	136.685430463576	6.31562074942621	459599.675496689	2522.27429359932	12.2174392935982	68.7041942604857	5.07815908739817	332314.715231788	4055.9511169661	906	2321643	101982.6	1249.9	313.7	11.5	3.4	10.5	8.4	12.4	4.6	11.8	6.5	6.2	8.6	2.9	17	9.6	10.4	7.8	14	12.7	5.8	12.4	17.9	1.4	8.6	21.1	8.9
1	F13	1	ATRX	NM_138270	sample	19.382084095064	115.825411334552	6.09143754143506	376453.337294333	2467.54758858631	9.90036563071298	53.9469835466179	4.39129748617712	244894.414076782	3463.96420523726	1094	2024671.2	93134.85	1187.1	304.22	9	4	9.3	9.8	12.4	3.4	12.2	7	6.1	10.5	2.2	20.8	8.4	10.5	3.7	20.8	9.2	7.3	7.1	15.2	0	7.5	19.2	8.5
1	F13	2	ATRX	NM_138270	sample	17.3142402545744	102.971360381862	5.28967422584565	312930.731105807	2064.14140574823	8.6945107398568	45.1034208432776	3.90557228668482	188953.76849642	2961.98870554711	1257	1671795	86655.79	936.55	280.91	4.5	15.8	7.4	20.4	5.2	18.3	10.6	17.7	4.5	17.8	0.8	27.7	3.9	24.7	1.4	28.4	5.9	14.9	6	10.9	9.5	2.6	12.3	2.5
1	F14	1	PLXNB2	NM_012401	sample	21.2020972354623	129.775977121068	6.3434839856823	441719.290753098	2600.65241838907	10.2097235462345	54.9170638703527	4.31453964722167	247989.466158246	3485.00615405076	1049	2317462.5	91220.66	1316.35	289.67	11.2	2.7	8.3	9.8	14.8	2.5	10.6	8.3	8	9.5	1.6	21.6	11	8.1	3	19.2	10.3	6	7	16.8	0	7.8	23.2	8.3
1	F14	2	PLXNB2	NM_012401	sample	23.5730994152047	148.925925925926	6.15186409293074	544816.045808967	2748.72778590435	12.2738791423002	71.0721247563353	4.83950364317863	343551.611111111	3955.4882831701	1026	2543636	98564.48	1408.49	309.49	13.3	3	8.6	9.6	16.6	3.6	11.1	6.5	6.8	8.8	1.8	17.1	15	8.1	4.8	15	13	4.9	13.7	20.2	2	10.3	25.7	12.4
1	F15	1	ZMYM2	NM_197968	sample	19.8463740458015	118.966603053435	5.71098012862273	373365.465648855	2356.69580591032	9.93893129770992	54.6517175572519	4.39254897112617	244874.623091603	3381.16625400595	1048	1947054.5	96793.15	1117.15	324.41	7.2	6.4	10.3	11.9	9.3	5.5	16.2	9.1	4.9	10	2.1	24	6.2	11.7	4.2	22.2	9.8	8.1	7.5	13.8	0	8.1	17.9	9.9
1	F15	2	ZMYM2	NM_197968	sample	22.5167701863354	132.421118012422	5.74927075491923	436265.642236025	2538.71688830038	11.6869565217391	64.0695652173913	4.46947099148577	288396.655900621	3524.35105935458	805	2325014	93711.66	1262.25	287.97	9.2	3.9	8.3	13.3	11.8	2.6	9.3	12.7	4.7	9.9	0.9	20.6	9.8	8.9	2.2	18.5	10.3	5	13.2	15.4	1.4	8.1	20.2	8.4
1	F16	1	MBD1	NM_015845	sample	20.2709529276693	116.761194029851	5.45146543378377	350406.737083812	2337.92546440468	11.7531572904707	67.1297359357061	4.88410198136148	297592.730195178	3606.56515119141	871	1975815.7	98792	1073.71	307.76	6.3	3.1	9.6	5.7	8.5	3.2	11.3	4.8	4.7	11.7	2.4	17.1	5.3	11.1	3.9	16.3	10.3	5.7	8.8	13.7	0	10.6	17.9	11.6
1	F16	2	MBD1	NM_015845	sample	22.2476635514019	130.233644859813	5.80529126250474	416896.546728972	2482.46792352333	12.0560747663551	70.6915887850467	4.86750982125703	343778.02453271	3855.79487407129	856	2217951	102673.94	1233.82	319.68	8.2	2.5	10.2	8.6	11.6	3.5	11.3	7.9	5	10.4	1.6	20.2	6.7	9.2	4.2	17.1	10.7	5.8	12.7	13.8	2.6	9.5	18.6	11.3
1	F17	1	OTNT	NA	Neutral	22.8655967903711	132.767301905717	6.00942686602292	416110.748244734	2463.50546827246	10.777331995988	58.3941825476429	4.20388411402668	255811.972918756	3238.31874603529	997	2220544.6	92654.01	1202.39	285.67	8.7	1.7	8.4	13.1	10.4	2.9	10.3	12.4	4.7	7.4	1.3	23.9	5.8	8.4	2.5	23.2	11	3.2	8	15.8	0	10.1	19.4	10
1	F17	2	OTNT	NA	Neutral	23.2	136.746031746032	7.04593189125832	434783.44973545	2491.44812212061	12.384126984127	70.6814814814815	4.77456419524006	317776.996825397	3602.99238448077	945	2148959	95541.92	1221.23	295.02	6.8	3.9	7.1	9.1	8.7	3.7	7.7	6.6	4.4	5.7	1.4	19.2	6.5	9.5	2.3	17.5	10.9	5.6	14.4	15.8	1.4	9.7	19.5	9.4
1	F18	1	OTNT	NA	Neutral	20.1770623742455	122.596579476861	5.8776975271395	417793.472837022	2560.96708630794	10.2464788732394	58.5402414486922	4.44351854151989	277768.944668008	3548.38969760974	994	2135831	96334.23	1251.27	319.3	10	5.1	11.8	10.9	13	3.8	16.4	7.8	5.5	10.1	2.2	24	9.7	9.9	4.6	22.1	10	7.5	8.9	16.3	0	9.8	20.9	11.7
1	F18	2	OTNT	NA	Neutral	21.5917753259779	129.026078234704	5.86628866186793	410630.830491474	2480.82111997779	11.7873620862588	65.6920762286861	4.77852151075639	310383.630892678	3810.23636615586	997	2207429	100282.04	1198.61	309.63	7.5	3.3	11.5	9.4	10.2	5.8	10.8	8.5	4.8	9.4	2	17.9	8.6	10.4	5.3	16.3	10.3	6.8	13.7	14.6	2.5	8.1	19.9	9.8
1	F19	1	OTNT	NA	Neutral	20.228150873965	118.054277828887	5.76082468555745	345310.230910764	2284.22205191486	10.0947562097516	54.2750689972401	4.37844112820013	229157.169273229	3263.1804311808	1087	1804607.9	70031.26	990.83	222.39	6.6	8.9	5.8	34.6	7.5	10.9	7.7	34.7	5.2	9.2	1.7	21.7	5.7	13.3	2.3	21.3	10.1	5.3	6.3	13.5	0	6.3	17.9	6.3
1	F19	2	OTNT	NA	Neutral	19.9475982532751	118.498689956332	5.85045628779689	386686.331877729	2486.62971984493	11.3903930131004	61.625327510917	4.94335738597651	283607.342358079	3970.24925507658	1145	1991479	88976.24	1133.52	280.51	6	3.7	5	13.1	8.4	5.7	7.6	10.9	4.5	8.2	1.4	12.2	7.8	9.6	3.6	11.6	7.6	5.1	9.7	12.3	1.7	5.6	15.6	5.9
1	F20	1	OTNT	NA	Neutral	21.3339980059821	128.691924227318	5.93896175636667	394859.827517448	2468.15402296719	12.0378863409771	69.2462612163509	4.57157345318925	332854.979062812	3714.93983105266	1003	1982871.9	88647.66	1128.26	284.58	8.7	5.2	6.6	13.6	10.2	5.9	9.7	10.9	4.9	5.6	1.2	22	7.3	8.3	6.9	20.1	10.1	4.8	11.9	16.6	0	14.1	20.6	15.5
1	F20	2	OTNT	NA	Neutral	22.7483588621444	142.490153172867	6.89696461641633	480945.764770241	2561.75250771489	12.9879649890591	75.4901531728665	4.90917181962606	366112.221006565	3896.89153789878	914	2296689	93788.09	1243.17	291.22	9.7	5.6	7.8	9.5	10.9	5.7	9.5	7.2	6.3	9.3	2.3	18.6	9.2	10.6	6.1	17.2	11.6	7	15.5	19	2.8	14.1	23.1	15.1
1	F21	1	OTNT	NA	Neutral	20.9031390134529	125.707623318386	6.48927366961804	399305.529147982	2446.15187845859	11.1399103139013	63.580269058296	4.5610180001222	291169.174887892	3550.79582194779	1115	2044782.4	92457.26	1163.54	295.25	8.5	3	8.3	8.3	11.5	3.6	10.3	6.2	4.7	9.7	1.5	22.1	7.6	10.3	3.6	19.9	10.6	4.1	9.4	16.2	0	11.3	20.8	11.9
1	F21	2	OTNT	NA	Neutral	22.5876685934489	136.947013487476	6.19134360268188	442422.12716763	2561.95408417736	13.2630057803468	75.2418111753372	4.97663046176587	348055.553949904	3894.83323688951	1038	2183791	93969.23	1247.04	295.36	9.1	4.5	7.9	10	11.9	6.7	9.3	8.1	5.5	8.2	1.7	16.8	9.4	9.4	4.6	15.8	11.8	6.8	17.4	17.8	2.1	12.4	22.6	12
1	F22	1	OTNT	NA	Neutral	21.1994047619048	120.904761904762	5.38802424091893	368205.694444444	2308.39907216703	11.4632936507937	63.5446428571429	4.4849012908777	279120.625	3440.69021505709	1008	2027613.5	99203.21	1109.64	310.65	7	4.1	11.9	8.4	8.9	5.2	14.2	6.5	3.5	12.7	1.7	21.1	6.2	12.8	4.3	18.8	10.1	7.6	9.8	14.3	0	11.1	17.5	10.1
1	F22	2	OTNT	NA	Neutral	21.4532803180915	129.89662027833	6.01061546055794	425379.878727634	2493.35051104856	11.6898608349901	67.6123260437376	4.87388355821741	309970.087475149	3734.45919962166	1006	2109294	86415.84	1197.18	270.82	8.7	5.4	7.2	19.7	10.4	5.4	9.1	18.5	4.8	9	2	18.6	9.2	11.6	4.2	16.9	11.5	7.2	12	16.4	1.8	8.8	19.9	8.5
1	G03	1	RF	NA	Neutral	11.7979797979798	48.8815426997245	3.5524397146557	92493.9623507805	1355.45836220337	8.1643709825528	42.2011019283747	4.00141286476602	163718.153351699	2807.00890454144	1089	925399.3	77644.61	530.65	252.54	1	19.4	5.1	23	0.7	34.7	7.6	21.8	1	35.5	2.3	26.1	0.6	63.7	0.7	27.4	2.5	21.9	3.9	2.1	0	3.4	1.5	2.3
1	G03	2	RF	NA	Neutral	18.9609810479376	105.42474916388	5.06206314536388	304950.532887402	2210.98846188546	8.91192865105909	43.2519509476031	3.49774942920387	155172.022296544	2506.67911580531	897	1793237	70921.29	1047.47	228.04	4.8	8.7	3.3	38	7.6	10.5	6.4	36.8	3.2	15.6	0.4	28.3	4.7	19.8	0.1	34.6	6.9	8.5	6.6	11.1	4.1	2.3	13.7	1
1	G04	1	RF	NA	Neutral	17.9855072463768	104.132367149758	5.27329382770119	338346.810628019	2420.10441156011	9.94202898550725	56.4212560386473	4.55857333089288	275748.641545894	3720.69156877925	1035	2064765.6	106250.95	1184.47	349.06	9.4	3.4	15.7	8	12	4.3	20	6.3	6	14.9	3.2	22	8.1	11.2	5	19.9	7.2	10	7.8	12.4	0	8.7	16	11.4
1	G04	2	RF	NA	Neutral	19.0333333333333	110.344761904762	5.6611495922513	357882.083809524	2441.11059398157	11.327619047619	67.587619047619	5.08368246906607	351833.475238095	4203.17040940825	1050	2060729	105359.72	1196.57	340.96	8.1	7.7	12.6	8.6	10.5	5.9	17.8	5.1	4.6	11.7	3.9	19	7	12.6	9.4	16.4	7.9	10.8	12.4	11.7	3.8	10.9	15.4	13.2
1	G05	1	RF	NA	Neutral	17.898836168308	107.467323187108	5.70694086524459	343573.984780662	2457.04359089887	9.56669650850492	51.2139659803044	4.06259185204487	224886.590868397	3184.68482277837	1117	1935485.2	89259.77	1105.43	290.4	6	5	8.9	13.4	8.1	3.5	11.1	11.4	5.4	11	1.9	26	7.2	8.9	2.6	24.4	5.8	8.1	5.8	11	0	6.4	16.7	6.8
1	G05	2	RF	NA	Neutral	19.4044489383215	108.446916076845	5.35934709731414	322725.480283114	2312.1545071852	9.73407482305359	52.7300303336704	4.28595168212684	229083.960566229	3232.70898139615	989	1998984	91551.88	1073.91	281.02	5.7	4.7	6.7	14.2	5.8	7.2	8.8	12.4	4.2	13	2.5	24.6	4.2	15.4	2.2	24.8	7.1	8.8	8.3	11.3	2.9	4.9	13.8	5
1	G06	1	RF	NA	Neutral	17.6158088235294	102.943933823529	5.63193545533425	330052.329044118	2448.09065235835	9.60202205882353	49.6672794117647	4.12788300288536	226155.501838235	3419.37679039177	1088	1922596.7	91320.12	1090.88	287.23	7.2	4.6	8.3	15.5	9.5	5.4	10	12.1	3.3	11.7	1.5	23.3	8	9.1	3.1	21.8	6.4	7.4	5.9	10.9	0	3.4	16.4	5.3
1	G06	2	RF	NA	Neutral	18.7412790697674	115.721899224806	5.99049804192299	381603.273255814	2573.14990452852	10.3246124031008	56.4350775193798	4.39771826134774	272058.745155039	3721.37396189149	1032	2093354	92692.19	1219.41	296.88	7	6.5	7	14.8	10.9	5.7	10.5	11.4	5.3	11.5	1.2	21.9	9.1	10	3.8	19.9	5.7	8.8	9.2	13.3	3.2	5.6	18.2	7.7
1	G07	1	RF	NA	Neutral	19.9080459770115	117.51724137931	5.78144192360201	367731.755747126	2451.4578921226	10.1896551724138	55.1752873563218	4.20539667644564	241842.768199234	3273.93874367965	1044	2093437.4	97832.76	1199.78	312.26	8.7	4.7	11.6	8.2	12.6	3.9	14.1	6.7	4.4	11.3	1.3	24.7	7.7	10.2	2.6	22.7	9.6	7.1	8.4	14.8	0	8.6	21.1	7.6
1	G07	2	RF	NA	Neutral	19.3838193791157	115.947318908749	5.59670011992966	362130.783631232	2365.60997549136	9.91533396048918	53.719661335842	4.31563588526247	238780.612417686	3396.65401910638	1063	2025447	92888.52	1130.51	295.65	6	7.7	7.8	12.6	9.6	7.5	10.7	10.4	4.9	11	1.7	22.8	6.3	14.8	2.3	22.7	7.1	11.1	10.2	13.2	3.3	6.1	16.3	5.9
1	G08	1	RF	NA	Neutral	19.9164021164021	123.286772486772	6.80401001114288	394262.853968254	2473.27847670587	11.7259259259259	66.4074074074074	4.84883791098315	301414.306878307	3694.51644771416	945	2090534.6	96951.03	1191.16	299.26	7.2	2.8	9.3	7.9	9.6	3.6	10.7	7.1	6.8	9.1	1.9	16.3	7.3	8.8	3.6	15.6	7.5	6	8.9	14.6	0	10.8	19.8	11.6
1	G08	2	RF	NA	Neutral	19.7704485488127	113.171503957784	5.60786386639562	360884.110817942	2521.16347393303	10.8047493403694	60.7379067722076	4.70808799685874	303703.788918206	3981.2325757978	1137	2075170	100999.86	1236.63	331.23	7.3	6.2	10.6	10.6	11.4	3.9	15.4	7.4	4.6	11.3	2.9	19.5	7.8	9.9	6.1	17	8.3	8.4	9.3	11.5	2.6	6.9	17.4	9.4
1	G09	1	BRCA1	NM_007298	sample	16.9459211732356	97.0614115490376	5.59138480077825	336984.768102658	2333.91803037288	8.2025664527956	46.2254812098992	4.66747570242618	216916.03299725	3669.09043508942	1091	1894342.1	90263.8	1139.62	309.42	9.3	9.8	10.1	17.3	11.9	10.7	15.7	12.7	6	12.6	2.2	19.1	8.5	19.4	4.8	17.3	5.7	8.2	1.6	8.5	0	3	12.6	5.7
1	G09	2	BRCA1	NM_007298	sample	19.2442396313364	111.21198156682	6.16429088190874	385504.535714286	2496.68451753197	11.2119815668203	65.7926267281106	5.31505987372748	317365.538018433	4052.66880806596	868	2132653	98213.72	1275.24	317.39	11.3	5.3	11.1	13.8	13.8	6.8	13.4	10.5	7	10.3	2.4	12	9.8	15.9	5	12.6	10.3	8.9	7.3	12.2	4.1	6.2	16.6	8.6
1	G10	1	ASXL1	NM_015338	sample	18.7256880733945	111.073394495413	6.21819495410419	349122.328440367	2420.56773254459	9.84128440366973	54.5119266055046	4.40098783970544	241700.558715596	3370.61046503172	1090	1943870	87204.33	1139.39	279.95	7	3.3	7.8	14.1	10.1	4	10.2	12	5.5	11.3	2	22.9	7.8	10.1	3.3	22.1	7.8	5.9	6.8	12.8	0	6.5	17.3	7
1	G10	2	ASXL1	NM_015338	sample	20.9756613756614	130.586243386243	5.96602181300493	440771.954497355	2542.11235303624	11.4804232804233	66.3005291005291	4.90353545403453	329886.134391534	3974.44643201007	945	2158576	97598.14	1210.47	313.56	8	4.8	9.5	12.4	10.7	5.3	14.3	10.1	7.5	8.8	3.4	19.7	9.5	11.4	7.9	17.2	10.8	7.8	14.5	16.1	2.4	11	20.4	12.6
1	G11	1	ASXL2	NM_018263	sample	20.5008650519031	112.850346020761	5.21861302538723	330020.256920415	2305.11812489094	11.0778546712803	57.848615916955	4.58537885063119	243998.842560554	3600.92897391461	1156	2037671.8	99408.06	1104.7	307.28	7.6	2	11.2	6.8	9.4	3.1	12.3	5.7	2.8	10.6	0.8	13.8	5.9	10.8	2.1	13.5	9.9	4.6	7.1	10.8	0	6.3	15.2	5.3
1	G11	2	ASXL2	NM_018263	sample	20.6051020408163	119.15306122449	5.37324405505512	372984.083673469	2426.6431850642	10.3877551020408	55.869387755102	4.47773599371505	252447.653061224	3572.7268751099	980	2100443	93125.46	1160.12	295.99	7.6	5.2	8.4	12.9	9.9	6.3	11.9	11.9	3.5	12.3	1.5	20.4	7.4	12.8	3.2	19.6	9.6	7.2	10.5	15.3	2.8	7.4	20	6.7
1	G12	1	TP53BP1	NM_005657	sample	26.3609958506224	177.927385892116	8.24005251451472	662497.817427386	2933.46302300661	5.15560165975104	27.1970954356846	1.91347519240825	137562	1573.74512127491	482	2435951.7	72625.85	1587.24	235.98	12.7	1	9.3	52.3	17.8	0.2	10	49.2	11	4.8	1	59.5	16.4	4.1	2.9	72	11.6	2.1	3.1	27.4	0	4.8	35.1	7.9
1	G12	2	TP53BP1	NM_005657	sample	26.8817598533456	178.415215398717	7.06027285308675	570611.590284143	2713.39368030592	4.90742438130156	26.5646196150321	2.12342371989855	132037.810265811	1704.52260152245	1091	2305935	64459.56	1281.2	197.19	6.7	1.9	3.1	58.7	9.7	1.3	4.3	63.4	6.3	3.8	1.7	57.5	10.5	3.4	2.8	71.8	13.8	2.3	4	26.9	0.5	3.6	30.9	5.9
1	G13	1	FAT1	NM_005245	sample	20.4179600886918	123.159645232816	5.94727761877249	427532.907982262	2574.86117278267	11.569844789357	69.2904656319291	5.13259535620226	351601.141906874	4292.1156900614	902	2105812.7	99937.09	1307.26	337.99	8.9	3.2	14.1	10.9	15.5	2.9	20.2	7.4	6	7.4	1.7	14.6	10.9	7.8	7.2	11.6	8.2	4.7	6.8	13.4	0	10.4	20	14.6
1	G13	2	FAT1	NM_005245	sample	19.0941446613088	114.36739380023	5.56401186457459	390785.546498278	2445.39966727114	10.4018369690011	61.857634902411	5.15059924962458	310840.664753157	4160.90498144027	871	2049961	101822.78	1226.02	337.81	8.5	6.5	11.6	8.4	12.3	7.1	14.6	4	5.4	10.4	2.4	16.1	9	16.1	6.3	13.9	7.5	7.9	7.6	10.4	3.6	6.4	16.1	8.5
1	G14	1	BAP1	NM_004656	sample	23.7603211009174	139.759174311927	6.97591688914949	481750.588302752	2634.02760099946	13.6146788990826	74.3256880733945	4.81455528535665	360207.235091743	4106.18959069098	872	2236502.2	107970.46	1378.73	343.82	10.6	1.6	17.4	6.5	15.7	0.7	18.7	3.6	5.8	6.8	1.4	11.7	11.1	7.5	4.6	10.8	13.1	2.6	8.4	17.7	0	9.1	23.2	13.4
1	G14	2	BAP1	NM_004656	sample	20.0113735783027	119.45406824147	6.3817642996545	432474.258092738	2669.86372773605	10.3035870516185	59.0157480314961	4.48318444516044	308729.162729659	3969.80664810092	1143	2265990	104452.48	1393.23	353.6	9	5	12.7	10.8	15.5	3.3	19.1	7	5.4	9.4	1.9	21.7	10.8	7.6	8	19.6	8	7.4	8.7	13	2.5	7.5	19.2	10.2
1	G15	1	ZNF516	NM_014643	sample	21.1545352743561	122.203807390817	5.59177081832012	364846.164613662	2409.39854647929	11.0123180291153	62.3773796192609	4.62645541346263	289768.812989922	3690.05261358429	893	2064568	103378.55	1145.04	327.69	9.9	4.7	13.5	4.1	11.3	4.3	15.2	2.2	4	8.2	1.9	20.5	7.7	9.6	5.3	17.7	10.3	4.1	8.6	15	0	10.6	20.2	11.4
1	G15	2	ZNF516	NM_014643	sample	19.5034013605442	117.450923226433	6.44611307324797	402402.896987366	2639.31515879309	10.6880466472303	60.821185617104	4.61328443389872	289675.563654033	3712.17133618993	1029	2184664	96896.24	1350.8	304.34	8.4	5.2	8.3	8.7	13.5	5.2	9.5	6.3	6.9	10.9	1.6	21.6	10.6	10.9	4.1	18.9	7.9	9.9	10.4	12.7	2.6	8.4	19	9.4
1	G16	1	GRIN2A	NM_000833	sample	22.4180904522613	140.609045226131	6.61992604637081	447883.353768844	2540.78186581053	11.7256281407035	66.1889447236181	4.50872585846616	295160.015075377	3426.83105088891	995	2156861	95585.84	1208.94	294.59	10.1	2.3	9.4	6.9	12.3	3	10.2	6	7.7	7.2	2.3	22.7	9.9	9.1	3.6	21.1	10.4	3.8	10.7	19.2	0	12.3	24.4	12.5
1	G16	2	GRIN2A	NM_000833	sample	21.3333333333333	131.515609264854	6.54409444524369	432108.770392749	2617.35465405342	12.5166163141994	74.7442094662639	4.95401962867801	359288.006042296	3850.2297583239	993	2211468	96153.84	1285.14	298.32	8.2	4.1	7.9	9.4	12.1	3.6	10	6.1	6.8	8.2	2	18.4	9.9	7	2.6	15.5	7.6	5.2	13.9	15.4	1.9	12.8	20.2	15.4
1	G17	1	RF	NA	Neutral	20.1341134113411	120.498649864987	5.70781515454413	380920.262826283	2486.82104405629	10.1440144014401	56.0630063006301	4.54407500002411	258446.401440144	3512.60971244102	1111	1978926.3	90286.74	1143.35	294.73	7.8	4.3	6.9	10.3	10.8	3.9	10.8	6	5.5	10.1	2.6	22.7	8.6	9.1	5.7	20.9	9.4	5.3	7.4	15.7	0	8.5	19.9	10
1	G17	2	RF	NA	Neutral	21.8416912487709	135.762045231072	6.15461581576455	451846.334316618	2565.78113323977	11.1386430678466	62.6686332350049	4.50977945391584	284267.672566372	3470.5860450544	1017	2257325	89745.81	1248.93	284.53	8.7	5.7	7.3	14.2	11.7	4.8	9.9	13.1	5.5	8.3	1.8	22.8	8.7	7.6	3.3	21.8	10	7.3	12.8	17.6	2.2	9	22.9	8.7
1	G18	1	RF	NA	Neutral	21.7492739593417	135.809293320426	6.09786702966786	467981.863504356	2571.14215035258	10.9564375605034	62.7376573088093	4.6103821987732	299995.158760891	3672.06508653339	1033	2236468.1	90719.01	1222.94	288.92	10.1	3	8.4	13.2	12	2.9	11	10.6	6.9	6.7	2.4	21.8	8.9	7.9	5.7	19.1	10.6	5.3	8.3	16.9	0	10.8	22.7	13.3
1	G18	2	RF	NA	Neutral	21.0836431226766	123.447026022305	5.9396716922868	402269.909851301	2520.71475325684	11.5799256505576	65.5483271375465	4.91321785051309	316949.49535316	3935.87563513796	1076	2151774	96028.15	1211.45	306.91	7.5	4.2	7.7	12.1	9.3	3	10	8.9	4.8	9	1.8	16.8	8.3	8.7	6.3	16.1	8.8	6	10.6	13	1.4	7.5	17.4	10.7
1	G19	1	RF	NA	Neutral	20.4861235452104	122.12533572068	5.94843632000196	381057.222023277	2431.12129553329	10.4852282900627	58.762757385855	4.48223532237224	278275.403760072	3609.90257468872	1117	1880611.5	86931.52	1098.24	284.74	6.4	6.8	7.1	18.8	9	9.1	11	15.8	5.8	8.3	1.6	22.8	6.8	9.4	6.5	20.1	9.8	4.6	7	13.2	0	8.4	17.6	10.7
1	G19	2	RF	NA	Neutral	21.5128205128205	136.273504273504	6.49730005853048	469311.485042735	2613.95182209219	11.3717948717949	67.3141025641026	4.94658792361909	323207.103632479	3831.43325573744	936	2220394	98363.02	1269.52	309.5	7.6	3.7	9.7	9.2	11.6	5.8	11.9	4.9	7.1	7.8	2	18.3	11	10.1	5.2	17.5	9.5	4.9	10.4	15.4	1.4	8.3	20.6	10.5
1	G20	1	RF	NA	Neutral	21.054347826087	129.292490118577	5.85025721306966	424217.125494071	2507.28472170684	12.0405138339921	70.0978260869565	4.91947066128325	326885.591897233	3803.43357882251	1012	2098013.6	94085.16	1208.4	305.78	7.9	2.1	9.9	9	11.4	2.6	12.8	7.2	5.8	6.7	2.2	17.6	8.3	8.4	5.1	15.3	8.3	3	8.7	15.2	0	12	20.3	14.6
1	G20	2	RF	NA	Neutral	22.219262295082	136.599385245902	6.19431917503021	477941.472336066	2627.08886762341	12.4139344262295	74.8719262295082	5.05132686139762	378725.589139344	4072.70234059899	976	2311378	106141.76	1328.35	336.7	10.1	5.4	12.3	6.5	13.6	3.9	14.3	3.7	7.4	11	3	18.5	12.2	10.3	7.4	16.1	11.2	7.7	15	18.5	2.5	12.9	23.2	16.3
1	G21	1	RF	NA	Neutral	21.1637843336724	129.100712105799	6.21315133250995	409055.564598169	2459.10102878556	11.2329603255341	63.4628687690743	4.55653737343345	297666.001017294	3601.76760861591	983	2122754.1	92988.79	1173.27	288.04	8.3	3.7	8.6	9.6	10	3.7	9.8	7.3	6.8	9.2	2.4	21.2	7.4	9	6.4	19.9	10.2	6	9.2	16.2	0	11.1	21.7	13.6
1	G21	2	RF	NA	Neutral	20.5594639865997	121.36850921273	5.81623450990565	401154.201842546	2526.06324774337	10.858458961474	59.965661641541	4.62855051980951	274039.284757119	3618.2559926378	1194	2064104	86699.51	1211.06	279.37	7.7	5	6.1	18	12.4	5.6	8.8	14.5	5.3	9.5	1.9	18.9	9	9.7	4	18.3	8	6.4	11.1	14.2	1.8	6.7	18.2	7.3
1	G22	1	RF	NA	Neutral	20.9356486210419	126.248212461696	6.49957003595811	408930.490296221	2489.14061011044	11.7017364657814	67.3309499489275	4.71731455106615	323353.398365679	3740.21243177707	979	2091665.6	94269.6	1213.16	300.99	8.1	3.8	9.7	12.7	10.7	3.3	11.6	11.1	7.4	10.4	2.9	20.4	8	9.2	6.3	18.1	10.4	5.7	10.3	15.6	0	12.5	20.7	14.4
1	G22	2	RF	NA	Neutral	20.4017509727626	124.216926070039	5.98748233814862	416926.050583658	2581.59622986632	12.2373540856031	74.8073929961089	5.29805122856398	392668.852140078	4351.86340841295	1028	2201584	104766.69	1239.72	337.5	8.9	4.8	11.5	8	12.2	4.6	14.8	5.2	6.9	11.1	3.1	16.2	10	9.7	9	13.2	8.1	7	12.5	14.1	2.7	11.1	20	15.7
1	H03	1	CHEK1	NA	Positive	15.8570038910506	115.642023346304	10.509684568934	570266.968871595	2771.03915595365	8.54182879377432	47.8900778210117	4.15138310585684	213486.286964981	3063.27223153378	1028	2103158.6	87543.19	1586.99	304.71	10.8	10.5	9.9	23.2	16.1	9.2	16.3	13.7	12.9	17.2	2.1	29.6	13.9	19.6	3.5	29.3	6.6	15.7	5.4	14.3	0	6.3	19.1	6.9
1	H03	2	CHEK1	NA	Positive	14.1659340659341	102.412087912088	12.109253625117	531200.195604396	2706.567708896	7.25494505494505	41.678021978022	3.97447658762683	186779.11978022	2896.55625462851	910	2110908	104104.52	1627.76	370.41	10.5	16.2	17.3	16.2	17.5	13.6	24.8	6.9	12.6	26.4	3.1	33	14.8	28.7	2	32.6	4.7	24.8	5.1	12.7	13.2	4.4	17.5	4.9
1	H04	1	CHEK1	NA	Positive	16.2688311688312	120.945454545455	14.015260777536	681012.85974026	3220.47171897645	9.19090909090909	53.7064935064935	3.97746336700127	278814.206493507	3267.10864321406	770	2379626.5	104859.88	2014.21	380.77	14.7	11.7	20.6	20	25.3	6.8	29.6	7.5	15.8	19.1	3.8	33.1	19.1	14.9	7.4	31.6	7.3	15.5	7.5	16.1	0	9.4	23.1	12.3
1	H04	2	CHEK1	NA	Positive	16.9343379978471	119.147470398278	12.9008615673328	617870.614639397	3072.68837507068	8.94833153928956	52.6404736275565	4.1299771169009	270687.857911733	3380.76975652186	929	2272669	101772.76	1832.91	365.26	11	11.1	17.4	22.1	18.4	8.1	23.4	15.4	13	17.2	3.1	32.1	16	18.7	7.5	29.7	6.9	16	6.7	14	5	6.5	20.6	9.3
1	H05	1	CHEK1	NA	Positive	16.446499339498	131.299867899604	12.8172865648982	715094.871862616	3179.50115806202	8.03566710700132	45.6486129458388	3.77437656718478	221044.745046235	2997.23624788329	757	2384530.8	94332.24	1966.68	348.86	15.1	10.8	14	22.7	23.2	5	21.7	12	17.4	13.9	2	33.6	19.2	16	4.1	33.3	6.3	13.5	4.4	17.7	0	5.9	24.7	8.1
1	H05	2	CHEK1	NA	Positive	16.0173611111111	126.1875	14.490179401173	770635.81712963	3285.00707762074	7.88310185185185	42.9675925925926	3.62682862331655	200887.611111111	2881.02282340353	864	2674224	99531.91	2082.08	351.86	14.7	11.7	14.1	20.7	22.6	8.1	21.6	11.9	14.8	21.1	2.3	34.1	19.4	18.3	2.5	35.8	7.2	21.4	6.8	17.5	9.8	6.4	24.2	7.4
1	H06	1	CHEK1	NA	Positive	15.0221975582686	120.769145394007	14.2820508504515	695860.211986681	3253.53242043454	7.6803551609323	43.3129855715871	3.90476332340246	221683.974472808	3301.47420334266	901	2431362.5	92086.41	1997.33	338.76	13.7	9.3	12.4	20.1	24.3	4.7	20.2	10.3	15.9	17	2.9	32.2	20.3	13.1	7.2	30.3	6	15.5	4.4	15.9	0	5.3	22.8	7.9
1	H06	2	CHEK1	NA	Positive	17.2602040816327	131.198979591837	11.4128118481975	730539.323979592	3093.36443889184	7.77933673469388	42.577806122449	3.5147751901089	200032.325255102	2863.22387761649	784	2634425	101979.53	1937.81	350.66	17.1	12.1	15.6	18.8	22.8	8	20.4	11.5	14.8	18.8	2.3	36.2	20.2	19.6	1.8	35.7	7.9	16.6	5.7	18.5	7.8	4.3	23.2	6
1	H07	1	CHEK1	NA	Positive	16.4416135881104	129.233545647558	12.7959198662818	702793.165605096	3124.97831735035	8.09235668789809	45.7696390658174	3.84853131242008	211149.705944798	2910.17440954639	942	2460928.4	96767.77	1956.16	345.22	15.3	9	15.5	18.7	21.8	5.2	22.4	9.4	16.9	14.4	3.1	33.4	18.6	15.5	4.1	33.4	7.7	13.8	5.6	18.5	0	6.8	23.6	8.2
1	H07	2	CHEK1	NA	Positive	16.6890574214518	133.972914409534	11.9409439268	750013.681473456	3078.45203699632	9.01516793066089	52.3867822318527	4.32658806907676	242578.634886241	3196.92876927606	923	2594908	95419.07	1925.86	341.3	15.2	12.2	13.3	23.1	21.2	8.6	21.5	13.1	14.6	14.7	3.3	28.2	19.2	19.5	3.3	28.4	7.3	17.2	7.2	18.2	6.9	6.5	22	6.9
1	H08	1	CHEK1	NA	Positive	16.7195945945946	127.967342342342	12.9476639089176	709326.172297297	3214.60956384704	8.80630630630631	51.4459459459459	4.36304435274451	260322.962837838	3405.35579988103	888	2513339.8	102981.37	2035.05	371.32	15.8	8.9	19	19.1	25.3	5.6	25.7	8.2	16.3	16.2	3.6	28.2	21.2	14.9	6.8	28.3	7.3	13.3	4.4	17.5	0	7.1	24.9	10.5
1	H08	2	CHEK1	NA	Positive	17.4901685393258	135.738764044944	12.1296205865573	735293.963483146	3099.40465853131	10.4410112359551	64.3455056179775	4.91560828694328	343123.383426966	3915.29675996237	712	2570587	110941.09	1937.62	385.64	15.3	11.1	20.1	14.5	21.6	5.3	27.5	6	16	14.6	5.1	21.9	18.4	17.3	7.9	22.6	7.3	14	8.4	19	5.9	7.9	23	12.1
1	H09	1	NOTCH2	NM_024408	sample	18.8074477747502	113.165304268846	5.54069834300126	384970.594913715	2425.71848051345	9.37965485921889	52.244323342416	4.36386523519817	242602.257039055	3394.51511156824	1101	2013691.7	90231.96	1178.26	304.37	8.9	7.3	9	13	13.3	7.6	12.2	8.8	5.4	12.3	2.6	25.2	8.4	13.4	4.2	24.3	7.8	8.6	6.3	12.9	0	7.2	18.3	8.9
1	H09	2	NOTCH2	NM_024408	sample	19.8468125594672	120.064700285442	5.84001810979179	400198.061845861	2538.87492174879	10.5623215984776	60.9676498572788	4.63946914712148	279950.716460514	3578.79132908979	1051	2140678	89893.25	1252.27	296.06	7.8	4.9	7.3	15.6	11.5	3.9	11.5	12.7	5.5	9.9	2.4	21.4	9.5	11.4	2.8	19.4	6.6	6.5	10.5	14	2.3	8.1	18.6	7.9
1	H10	1	FANCM	NM_020937	sample	20.3001145475372	122.317296678121	5.63689145518728	416031.592210767	2433.50607044751	11.4982817869416	67.6300114547537	4.83872933973242	338146.823596793	4036.66524928892	873	2045875.4	102066.26	1208.54	342.27	8.8	3.9	14.4	7.8	13.4	3.7	18.6	3.8	4.8	8.8	2.3	18.3	7.9	12.5	7	15.7	10.2	6.8	9.2	14.5	0	11.7	19.5	16.2
1	H10	2	FANCM	NM_020937	sample	21.0147874306839	137.096118299445	6.13409344468994	503923.528650647	2598.84277211318	13.8521256931608	81.7060998151571	5.15785510627843	434155.76155268	4477.60497052638	541	2181771	122222.84	1379.43	418.66	9.6	3.7	21.6	3.9	15.5	1.7	29.8	1.1	7.8	7.2	2.2	12.9	11.8	13.7	9.4	10.9	7.6	5	12.8	15.3	1.8	11.5	20.9	16.6
1	H11	1	RASA1	NM_022650	sample	21.3133402275078	133.642192347466	5.96443634105047	479906.565667011	2633.76242678061	10.6577042399173	58.1075491209928	4.43727221709405	258618.567735264	3469.88052140263	967	2290124.3	88894.35	1345.21	292.2	9.3	4.6	7.1	13.1	15.6	3	10.5	7.5	6.3	10	1.3	20.3	11.3	8.2	3.2	19.4	10.4	4.9	7.9	17.1	0	8.5	23.3	9.3
1	H11	2	RASA1	NM_022650	sample	22.2019027484144	136.676532769556	5.90733793004278	470269.783298097	2621.78457813787	10.6659619450317	61.3340380549683	4.61868980925024	281309.936575053	3506.91127679861	946	2308567	89583.73	1339.53	285.69	9.8	4	5.5	14.3	15.3	2.9	8.4	11.1	5.7	9.5	2.9	23.2	10.8	8.8	3.6	21.4	10.9	5.5	10.3	17.2	1.9	8	21.9	8.9
1	H12	1	KDM5C	NM_004187	sample	20.9013015184382	130.024945770065	5.76167672940544	437702.430585683	2596.88947744099	11.2624728850325	63.0802603036876	4.39502333743602	301872.76681128	3616.65589603252	922	2265878.6	100430.71	1280.19	323.11	12.1	3.4	12.3	10.1	14.4	2.3	16.1	7.3	5.9	11	2.3	22.9	11.2	8	4.3	19.6	9.9	6.2	10	18	0	12.4	24.5	13.9
1	H12	2	KDM5C	NM_004187	sample	21.3585858585859	133.571717171717	5.89724563976949	443504.738383838	2516.52310470255	11.5676767676768	67.2373737373737	4.84396081983954	317308.757575758	3826.34650469415	990	2211434	96676.02	1244.68	309.3	9.8	5.2	9.2	10.9	12.8	5.2	11.5	8.4	5.8	8.8	1.7	19	8.6	11.6	4.2	16.3	10.1	7.1	12.1	16.5	2.8	9.2	20	10.1
1	H13	1	FAS	NA	sample	21.3264417845484	130.042437431991	5.65897656690802	442307.508161045	2532.51282248661	11.5984766050054	67.7954298150163	4.88276283553837	324618.092491839	3818.5586366941	919	2266989	103637.58	1252.64	339.7	10.6	3.2	14.9	7.6	13.2	2.8	18.8	5.8	6.1	9.9	3.8	20.3	10.4	9.6	6.3	17.5	11.4	6.6	9.4	16.9	0	11.6	22.6	15.6
1	H13	2	FAS	NA	sample	22.6911057692308	137.854567307692	5.84583813614161	479378.0625	2637.30290061325	12.4423076923077	71.8930288461538	5.13098750903127	350469.081730769	4144.37746374156	832	2379711	101740.46	1318.93	319	10.7	2.3	10.7	8.4	13.9	1.9	12.6	7.2	5.4	7.6	2.4	15.3	11.2	9.3	5.5	12.5	11.2	3.4	12	17.2	1.1	10.9	22.8	12.4
1	H14	1	PTPRC	NR_052021	sample	20.6446104589114	130.472785485592	6.02859560360298	444559.853788687	2534.82867995057	11.8751334044824	76.1643543223052	5.52887157629557	395188.658484525	4272.57591765094	937	2279039.6	109367.33	1169.28	337.75	10.4	3.4	18.2	6.5	10.8	2.7	19.4	4.1	7.9	8.2	4.4	18	9	6.5	12.6	15.5	11.7	4.8	10.4	15.8	0	13.8	19.2	18.9
1	H14	2	PTPRC	NR_052021	sample	21.2161254199328	132.543113101904	6.0636281429642	456187.288913774	2627.93156506234	11.7917133258679	77.0145576707727	5.36583212762762	428794.930571109	4404.17467201635	893	2323807	109899.58	1298.27	358.98	10.6	4.9	16.5	10	13.4	4	20.6	6	6.9	8.5	4.1	20.4	11.4	8.4	10.6	16.5	10.4	6	12.5	15.7	3	13	21.6	19.4
1	H15	1	PTPRU	NM_133178	sample	20.3173184357542	123.79217877095	5.86768405504243	386983.496089385	2397.23234508794	10.927374301676	64.5016759776536	4.78468324115945	303406.592178771	3705.08541926469	895	2055339.7	98028.57	1118.15	313.26	10.3	6.5	10.9	9.5	10.8	7.4	12.5	5.7	6.9	8.2	3.6	21.5	8.2	10.9	6.1	18.8	11.3	6.3	9.5	16.3	0	11.5	20.1	12.3
1	H15	2	PTPRU	NM_133178	sample	20.2025450689289	122.589607635207	5.64302440252394	396661.308589608	2306.91240275225	10.5015906680806	63.5546129374337	4.9696708880477	306808.071049841	3718.06057254924	943	2043013	90167.26	1093	282.52	8.5	8.9	8.1	17.7	9.7	12.2	10.2	16.9	5.8	13.9	2.3	22.2	7.7	19.1	5.4	21	9.9	11	9.8	12.5	6.7	8.5	16.6	9.4
1	H16	1	FUBP1	NM_003902	sample	20.1974885844749	117.317351598174	5.80990052731732	342387.77283105	2296.0670287553	11.9783105022831	74.4212328767123	5.3791161265833	366330.802511416	4073.0881880889	876	1834784.8	94042.35	1015.82	294.65	6.8	3.3	8.7	8.3	6.7	5.5	10	6.1	3.5	7.5	2.9	17.5	5.3	12.2	8.9	15.5	10.8	4.9	10	13.2	0	13.7	16.8	15.9
1	H16	2	FUBP1	NM_003902	sample	20.9895227008149	121.85681024447	5.50513466703997	364985.325960419	2286.80726470272	12.5832363213038	75.8731082654249	5.21821980992458	375969.527357392	4066.45484864565	859	1930951	89196.14	1104.37	282.52	7.5	6.5	6.3	19	10.1	9.1	8	15.7	4.3	11.2	2	16.8	7.5	17.9	5.5	15.1	10	7.2	11.8	14	3.5	9.9	17.2	12.3
1	H17	1	CHEK1	NA	Positive	16.5831265508685	134.995037220844	12.5303317361577	757044.928039702	3198.84727220755	8.40446650124069	51.5682382133995	4.27481395750636	261887.052109181	3321.00131304254	806	2578299.3	85626.51	1961.37	312.92	14.9	10.3	12.3	31.8	23.3	4.5	19.2	22.1	17.6	12.3	3.2	29.4	19.6	13.8	6.7	29	6.5	12	4	18	0	6.5	24.2	10.7
1	H17	2	CHEK1	NA	Positive	16.5608194622279	126.043533930858	13.1780710987934	697540.339308579	3027.68655001257	8.44430217669654	48.4430217669654	4.146395610606	235718.072983355	3245.34061481842	781	2460038	90735.68	1886.73	328.73	14.1	14.6	11.4	25.1	21.3	10.1	19.1	16.3	15	18.2	3.6	29.8	17.9	23.2	5	29.6	7.2	21.6	7.8	16.4	9.2	4.9	22.9	6.4
1	H18	1	CHEK1	NA	Positive	16.3959505061867	125.55455568054	13.4668627812201	675179.895388077	3069.11691736676	9.37007874015748	54.6906636670416	4.35571213054289	268078.35095613	3387.00805377512	889	2269908.4	88948.84	1810.05	326.36	12.4	11.2	10.7	23.4	20.2	10.5	20.4	14.3	13.5	12.9	2.8	27.6	17.2	14.3	6.1	26.9	6.6	12.7	7.2	15.9	0	8.2	21.5	11.2
1	H18	2	CHEK1	NA	Positive	16.8004484304933	129.967488789238	11.2068010194996	715224.146860987	3060.78392019922	8.9237668161435	53.5493273542601	4.2932880417757	277975.065022422	3414.06054303943	892	2456900	95705.89	1840.55	344.18	14.1	13.9	13	22.3	22.4	7.4	20.5	12.7	14.5	15.9	3.1	30.9	18.6	17.4	7.3	30	7.5	18.6	7.5	17	7.7	6.2	22.2	10.1
1	H19	1	CHEK1	NA	Positive	18.0096735187424	141.363966142684	15.4268909345563	770847.542926239	3213.20039244002	9.36759371221282	54.322853688029	4.02086360208594	264029.53808948	3206.94055368113	827	2538383.2	101869.94	2004.04	359.17	15.6	10.3	19	21.4	22.6	5.9	24.3	12.7	17.4	13.9	3	30.2	18.7	16.6	5.3	30.2	9.1	14.1	5.8	19	0	7.9	24.3	12.3
1	H19	2	CHEK1	NA	Positive	17.5788177339901	154.04802955665	17.2424471820497	974394.753694581	3708.35728071718	9.42241379310345	56.243842364532	4.21610090660584	289904.070197044	3411.55329589629	812	3047816	94631.81	2430.35	339.81	19.3	9.6	13.8	27.5	28.6	4.9	20.1	17.2	19.3	12.1	3.4	30.4	26.7	13.2	5.9	30.5	7.8	16.4	8.5	22.4	4.4	9.1	28.7	10.8
1	H20	1	CHEK1	NA	Positive	17.7354368932039	137.168689320388	11.9200462601259	703714.149271845	3118.55486135039	9.66140776699029	58.4114077669903	4.63081030304298	301031.109223301	3647.36410133204	824	2362802.1	101978.92	1846.94	371.02	13.6	8.7	16.5	16.1	22	3.6	26.5	6.8	15.5	9.5	3.4	24.3	19.3	11.9	7.3	24.2	8.1	9.6	5.7	18.3	0	8.4	23.4	11.5
1	H20	2	CHEK1	NA	Positive	18.0923450789793	143.199270959903	13.3089506117232	819303.958687728	3403.28950393428	9.93317132442284	59.5650060753341	4.60462065509956	306103.087484812	3571.35653912011	823	2640943	105332.55	2144.63	383.51	14.6	12.4	17.9	17.5	26.5	7.7	24.9	6.8	19	11.2	4.4	25.5	21.6	18.2	6.7	26.7	8.3	16.5	7.9	19.7	3.9	7.5	26.1	9.8
1	H21	1	CHEK1	NA	Positive	17.2095984329089	129.259549461312	13.3217512804152	639173.960822723	2895.59883632454	8.15279138099902	46.4211557296768	4.05124507929845	214899.626836435	3015.7421664759	1021	2233583.4	89008.86	1711.66	314.3	13	11.6	12.5	23.1	18.7	8.7	17.7	12.4	14.2	13.5	3	31.9	16.2	18.8	3.9	31.8	8.7	15	4.6	16.2	0	6.2	21.7	7.8
1	H21	2	CHEK1	NA	Positive	19.0277410832233	138.154557463672	11.1444447102522	650734.483487451	2961.28525135848	9.96565389696169	57.6406869220608	4.60605940657114	277262.391017173	3521.01080430721	757	2393956	99967.8	1759.67	350.81	13.7	10.8	12.8	16.9	20.7	8.6	21.3	10.2	14.9	13.2	2.6	24	17.2	16.1	5.2	24.8	10.3	13.5	8.1	18.1	4.8	7	24	8.6
1	H22	1	CHEK1	NA	Positive	19.8556005398111	157.720647773279	14.562764607981	884484.689608637	3414.99710338585	9.97300944669366	56.4520917678812	3.89487246699527	282131.422402159	3335.21155530221	741	2814714.1	107431.51	2163.06	374.42	18.5	7.8	20.8	15.8	26.2	4.7	28.7	6.7	17.4	10.1	1.2	29.6	22.3	11.1	4.9	29	10.5	8.9	7	22.8	0	8.4	29.6	11.9
1	H22	2	CHEK1	NA	Positive	17.1269662921348	132.465168539326	12.6391392978621	709958.12247191	3023.24729097632	9.28651685393258	57.0359550561798	4.58714628468706	300421.559550562	3563.94940373961	890	2380453	101471.72	1840.44	356.37	13.4	14.9	15.3	17.9	20.3	14.4	21.7	8.1	14.7	16.3	4	28	17.6	20.4	7.4	28.3	7.1	16.1	8	17.1	8.2	7.8	21.7	11.2
1	I03	1	RPA32	NA	Positive	25.0857473928158	204.012746234067	10.3762511185375	1245196.46234067	3678.13251585455	9.5098493626883	49.7589803012746	3.94299640796944	224396.949015064	3208.77220138755	863	4124097.7	97610.36	2571.05	320.99	29.4	5.3	12.1	14	36.2	8.8	17.4	11.9	20.3	13.2	2	28.7	28.9	10.8	5.7	26.8	22.5	6.6	9.2	30.5	0	7	36.5	7.1
1	I03	2	RPA32	NA	Positive	21.3198818897638	167.406496062992	12.0866806958573	987715.812007874	3456.34690270951	8.88976377952756	47.121062992126	3.9437924751904	212125.628937008	3119.85535984484	1016	3448281	96085.77	2357	312.5	23.9	10.6	9.9	14.4	29.2	12.9	13.8	9.5	18.9	16.3	2.3	29.9	23.8	16.6	3	28.7	15.4	14	8.3	24.5	4.2	4.7	30.5	4.5
1	I04	1	RPA32	NA	Positive	24.627569528416	210.459492140266	13.1471417051312	1324309.547763	3919.87754832421	10.3204353083434	56.8016928657799	4.18324317808782	271014.373639661	3427.1411058633	827	4376952	97577.95	2709.66	304.56	31.9	1.9	11.1	10.5	38.8	1.8	13.8	7.5	21	11	2.8	27.1	31.1	6.8	6.5	24.3	21.3	8.2	9.7	32.6	0	8.3	39.4	10
1	I04	2	RPA32	NA	Positive	23.7553956834532	189.691846522782	12.9282215809858	1102198.37529976	3731.35362241556	11.0779376498801	62.9820143884892	4.29136630046307	309188.291366906	3514.37847716421	834	3725613	105814.39	2551.63	344.43	28.4	6.4	14.3	12.2	36	6.8	19.2	7.1	19.9	11.5	3.1	26.3	29.1	9.1	6	24.9	17.9	13.7	13.2	30	3.4	9.6	37.9	11.2
1	I05	1	RPA32	NA	Positive	25.243757431629	192.700356718193	9.49043105739624	1048415.58501784	3384.21479046124	10.7407847800238	57.384066587396	4.22951453071242	257503.979785969	3355.77913600921	841	3765397	103630.73	2208.33	321.28	28.1	1.5	14.6	7.7	31.5	1.1	15.6	4.4	15.5	11.2	2.3	24.3	24.7	8.1	4.4	22.7	22.1	5.1	9.9	30.2	0	8.4	35.8	9.2
1	I05	2	RPA32	NA	Positive	26.0731428571429	211.149714285714	12.8035004989558	1238026.04342857	3798.69738818676	9.784	52.2194285714286	4.01006030851659	231253.710857143	3113.1873409948	875	4278278	102074.84	2670.94	325.41	32.8	4.7	12.2	11.8	39.2	6.1	12.9	6.1	21.5	10.5	2.2	29.9	30.9	8.3	2.7	28.6	21.7	11.2	12.7	33.3	2.3	7	39.4	6.3
1	I06	1	RPA32	NA	Positive	25.7852112676056	209.136150234742	12.4620881245686	1276819.4741784	3925.09404649914	10.2488262910798	54.4096244131455	3.74571272952701	236825.170187793	2976.77380214931	852	4318228.9	104367.38	2744.27	332.28	34	2.3	14.6	8.8	38.6	1.2	16.8	4.3	21.2	11	1.5	30.9	32.2	6.6	2.8	28.6	21.8	9.5	10.8	33.9	0	9.5	41.7	9.3
1	I06	2	RPA32	NA	Positive	26.5290858725762	229.869806094183	13.033552551998	1419118.53462604	4013.59449583762	9.85595567867036	59.1108033240997	4.3278470013232	305808.887811634	3563.07618327312	722	4646462	119353.16	2840.33	375.62	36.4	3.3	19.9	8.3	41.6	2.6	20.8	3.2	25.1	10.8	4	29.4	33.9	8.3	7.6	25.9	22.7	9.3	10.2	36.1	2.4	8.9	43.2	11.6
1	I07	1	RPA32	NA	Positive	20.443231441048	145.917030567686	9.97215146995382	868225.425764192	3252.30094616749	8.00218340611354	40.7696506550218	3.42705798731983	180807.954148472	2942.42525191597	916	3433287	106869.65	2193.51	352.07	23.9	3.9	17.8	7.1	29	6.3	21.7	4	14.8	23.5	1.1	33.7	21.8	16.3	2.3	30.6	14.7	12.7	5.2	20	0	4.4	26.7	4.7
1	I07	2	RPA32	NA	Positive	25.0934065934066	192.228571428571	12.7757485957297	1117699.03846154	3768.80695004251	8.87142857142857	45.4	3.79793030684407	205156.656043956	3087.71385755096	910	4005120	99626.98	2586.84	322.16	31.4	3	10.4	11.9	36.9	4.2	14.4	8.2	19.5	12.9	2.9	30.2	29.1	8	3.4	28.7	20	10.5	9.6	30.3	3	4.6	38	4.7
1	I08	1	RPA32	NA	Positive	24.0417754569191	205.130548302872	13.2203336719739	1267013.81853786	3913.53868960733	10.6932114882507	61.5261096605744	4.6504208374084	313942.98694517	3766.42626872333	766	4089140.8	106588.79	2647.48	359.4	30.9	4.7	17.9	10.3	37.1	5.4	21.8	5.4	22.1	9.7	5	23.9	31.3	7.7	10.2	20.8	18.8	8.5	10.7	33.2	0	9.9	39.9	15
1	I08	2	RPA32	NA	Positive	22.9137931034483	169.602434077079	10.5616563156608	941252.432048682	3361.00734491378	10.5598377281947	59.3833671399594	4.59359006205695	303788.90872211	3820.09926529346	986	3462356	108352.93	2172.3	348.92	23.2	5.5	15.9	8.7	27.6	4.8	20.2	4.9	14.5	11.8	3.2	24.1	22.2	10.1	7.5	21	18.6	11.6	11.3	25.6	3.4	6.3	30.9	8.3
1	I09	1	ARHGAP35	NM_004491	sample	20.2383873794917	130.855390008764	6.54911844244483	441096.588957055	2518.48058158927	9.94741454864154	54.760736196319	4.30973945515422	238612.050832603	3215.26800795425	1141	2170222.7	92092.6	1220.06	294.59	9.4	3.2	7.8	11.8	12.2	4	11.2	9.6	7.8	6.6	2.5	24.6	9.3	8.9	2.5	23.8	10.2	5.9	6.7	16.6	0	8.5	21.6	8.3
1	I09	2	ARHGAP35	NM_004491	sample	19.9658273381295	112.310251798561	5.36286224389271	356973.715827338	2375.41160977044	11.2401079136691	61.4253597122302	4.56610336071949	274653.855215827	3619.25297892923	1112	1991824	100730.91	1133.23	318.93	5.8	3.3	10.1	9.8	8.3	5.8	11.9	8.6	4	11.3	1.1	16.3	6	13.9	1.5	15	7.2	5.1	10.2	11.4	1.9	7.5	13.5	7.9
1	I10	1	AHNAK	NM_024060	sample	19.6209386281588	120.679602888087	5.69758985853462	393340.785198556	2363.7646726847	12.2662454873646	73.2454873646209	5.34022064243361	357125.864620939	4189.46097614313	1108	1994640.5	105792.51	1100.68	331.51	9	4.2	13.4	5.1	11.1	6.6	15.6	3.2	6.2	10.1	3	13.5	8.2	12.9	7.7	11.7	9.6	6.3	10.6	15	0	12.9	17.5	14.8
1	I10	2	AHNAK	NM_024060	sample	19.9933701657459	124.940331491713	6.12101284047145	435398.277348066	2493.56340812083	12.2707182320442	73.8917127071823	5.3342990693216	350008.039779006	3969.53344482864	905	2171857	94298.49	1227.58	301.96	9.1	6	9.6	17.5	13.5	7.6	13.1	15.9	7.4	12.6	2.9	14.9	11.4	15.9	3.9	13.9	9.3	10.5	12	15.4	3.5	10.7	19.2	10.9
1	I11	1	SH2B3	NM_005475	sample	21.8799603174603	133.806547619048	5.80400460426832	429445.95734127	2574.9749642065	11.0009920634921	59.8769841269841	4.51049770405361	272908.717261905	3542.91166532642	1008	2253721	100436.79	1252.87	322.98	10.7	1.8	12.5	7.5	13	1.6	16.6	4.9	5.9	8.5	2.2	20.2	8.7	6.6	3.7	18.8	9.5	4.5	7.8	18	0	8.2	24.8	10.3
1	I11	2	SH2B3	NM_005475	sample	20.3548130469372	117.439140811456	5.53608578422605	371159.960222753	2488.13886627829	9.4351630867144	47.9268098647574	4.27530095698199	210017.128082737	3452.97120050181	1257	2083058	85849.04	1193.37	281.28	7.2	5.3	5.5	18.9	11	5.9	9.8	16.7	3.9	10.6	1	21.5	7.8	10.4	2.3	19.8	8.6	8.1	7	13.1	2.6	3.3	17.8	3.4
1	I12	1	MSH2	NM_000251	sample	19.044558697515	113.928020565553	6.21630342206028	403320.805484147	2642.80497532778	9.51328191945159	51.9537275064267	4.3813480021697	236533.706940874	3481.54128597652	1167	2119464.3	90605.29	1316.7	315.53	8.3	4.1	9	16.2	16.3	2.4	16.5	10.7	6.6	10.1	2.1	22.5	11.7	6.3	4	21.3	7.8	6.5	5.6	12.2	0	6.1	19.7	6.9
1	I12	2	MSH2	NM_000251	sample	17.7374199451052	105.364135407136	5.71392550151835	371889.110704483	2407.00401829139	9.52424519670631	53.2891125343092	4.23686647182292	236975.27904849	3257.69686327486	1093	1924590	80256.82	1210.43	279.05	7	16.2	5.1	23.6	12.2	14.3	9.6	19.1	5.6	18.2	1.5	24.6	9.8	18.8	1.9	25.1	5.9	15.3	8.2	11.3	8.6	5.5	17	5.9
1	I13	1	NOTCH1	NM_017617	sample	20.0409906063194	118.230572160547	5.89780621360836	372732.347566183	2477.47194732424	10.7378309137489	58.3091374893254	4.42886091820915	254920.643040137	3381.31036531969	1171	2059679.5	97284.08	1184.38	311.38	7.1	3	11.2	10.2	8.4	2.3	14.1	7.3	5.6	12.3	2.1	21	7.1	8.8	2.1	19.6	8.5	7.4	7.5	14.3	0	8.6	20.3	8.5
1	I13	2	NOTCH1	NM_017617	sample	18.2574447646494	108.077809798271	5.64424517071688	334117.555235351	2339.4848996808	10.8751200768492	58.5609990393852	4.53505466057477	253864.956772334	3453.09941744228	1041	1901643	94576.53	1094.29	311.32	7.3	6.7	11.3	16.3	6.9	6	14.5	13.2	4.9	14.1	2.5	21.3	5.8	14.8	1.8	19.4	7.7	11	11.4	13.4	4.3	7.2	15.7	5.9
1	I14	1	RAD51	NM_133487	sample	28.8928571428571	185.035714285714	6.09887627723802	648118.380952381	2681.52339372967	16.005291005291	79.3981481481482	4.33358807505841	336690.174603175	3521.46732951535	756	2777678.8	98295.56	1394.27	300.93	17.1	1.9	11.9	7.7	17.5	1.3	10.7	4.9	4.8	6.2	1.3	16.7	12.2	7.3	2.9	15.1	22.8	2.6	20.2	28	0	16	32	14.4
1	I14	2	RAD51	NM_133487	sample	31.1294964028777	205.66618705036	6.59189012766441	721622.063309353	2769.72736807695	19.1784172661871	101.443165467626	4.65559862916409	450645.71942446	3848.62335729741	695	2944249	108230.2	1489.84	331.94	19.1	3.3	15.3	6.6	19.9	2.3	15.3	4	6.5	5.6	0.9	14.5	14.4	7.5	4.3	11.5	26.2	3.2	28.6	32.9	1.2	20.4	37.7	19
1	I15	1	ZFHX4	NM_024721	sample	24.2236976506639	142.789581205312	6.1189781368324	435666.158324821	2612.67058970499	12.8723186925434	68.0204290091931	4.1437025643022	303369.832482125	3379.63830118479	979	2295209.1	93439.1	1203.34	277.47	6.9	2.2	8.9	10.4	7.3	1.3	7.3	7.3	4.2	5.7	1	23.4	5.9	3.6	2.3	22.1	10.8	3.3	12.2	16.6	0	12.7	23.5	12.4
1	I15	2	ZFHX4	NM_024721	sample	22.6252427184466	136.602912621359	6.12076644664455	436156.509708738	2594.93625437834	11.0932038834951	58.9572815533981	4.21568433383602	249379.513592233	3243.35502043144	1030	2320916	89902.13	1226.5	269.83	8	2.6	5.3	11.8	10.6	3.4	6.8	12.5	5.2	9.1	1	22.4	8.3	8.6	0.7	21.8	9.9	5.1	11	14.1	1.9	7.7	20.7	7.4
1	I16	1	KMT2C	NM_170606	sample	19.9633333333333	119.3725	5.64436233625864	383784.094166667	2551.51928154634	10.3683333333333	57.1275	4.25872725775096	273106.0325	3563.84457162067	1200	2015259.7	93637.65	1209.09	312.56	8.8	4	9.3	11.1	13.3	2.9	12.5	6.8	4.1	9.4	1.3	24.4	10.8	9	4.8	21.8	8.8	7.9	7.6	14.3	0	8.5	20.3	11.2
1	I16	2	KMT2C	NM_170606	sample	19.5505836575875	113.981517509728	5.82069463033187	370304.222762646	2489.18423417142	10.0165369649805	58.1536964980545	4.50540292484651	284153.205252918	3686.59511316534	1028	2087405	94154.02	1208.53	302.52	6.5	4.6	7.6	9.9	9.3	3.9	10.5	7.2	4.4	10.5	1.6	22.7	7.6	10.5	5.4	20.4	6.8	8.5	8.2	10.5	2.8	7.3	14.3	9.1
1	I17	1	RPA32	NA	Positive	25.9718482252142	206.744186046512	11.9397933803686	1187527.29620563	3695.53274756646	10.5973072215422	59.2178702570379	4.3756211057755	280058.505507956	3551.85273077759	817	3966988.4	102276.23	2481.53	327.3	27.1	2.2	11.9	8.7	31.9	2	15.7	6.4	19.5	8.6	2	25.9	27.8	6.1	6.7	22.8	21.5	6.2	10.8	32.7	0	9.3	37.2	9.9
1	I17	2	RPA32	NA	Positive	27.5052192066806	203.25260960334	10.0618356411902	1075624.64300626	3461.83670363946	13.651356993737	76.4279749478079	4.49374837019509	426821.392484342	4208.35977640405	479	3771376	132830.28	2265.71	439.54	29	2.3	31.3	8.1	36.5	2.7	34.7	4.8	14.4	9.2	1.9	20.9	27.3	7.1	10.2	18	21.3	5.8	13.8	32.2	3.1	11.9	39.9	16.7
1	I18	1	RPA32	NA	Positive	26.0395480225989	218.016949152542	14.0847457548784	1348022.74576271	3806.10476242751	12.7768361581921	72.1426553672316	4.47639214313326	379524.504237288	4027.73393100649	708	4240709.5	114210.68	2583.63	366.58	30.1	1.7	20.2	5.8	35.3	1.6	21.9	4.1	19.1	7.6	3.1	21.2	28	5.9	12.6	17.8	21.5	5.8	13.3	35.3	0	14.3	40.7	19.9
1	I18	2	RPA32	NA	Positive	25.8492688413948	217.805399325084	12.1303557855535	1325848.29246344	3904.63643574599	11.3824521934758	63.1743532058493	4.44351202699394	304366.550056243	3641.12005134135	889	4213972	98808.54	2664.15	318.91	28.6	3.6	10.3	11.9	34.9	4.2	13.6	7.1	20.4	8.5	2.5	23.2	30.4	6.3	7	22.2	20.8	7.9	15.3	32.5	2.4	9.6	40.6	10.2
1	I19	1	RPA32	NA	Positive	27.3082010582011	220.973544973545	10.8290849776784	1251024.91666667	3527.18408112839	12.6402116402116	71.281746031746	4.69374910071954	348761.343915344	3777.95786348713	756	4031292.1	109584.96	2329.78	342.52	29.6	2.2	17.9	4.8	32.7	1.7	17.7	4	19.3	5.8	3.8	23.4	25.1	6.6	9.5	20.4	26.1	4.5	14.3	35.1	0	14.6	39.3	17.1
1	I19	2	RPA32	NA	Positive	26.4685314685315	211.703962703963	10.79340702876	1238775.01048951	3617.67628221748	12.8158508158508	72.8834498834499	4.95809116765864	367087.904428904	4110.21817686158	858	4085646	112412.47	2338.28	348.23	29.4	3.3	17.1	5.6	33.2	3.8	16.8	2.8	16.6	5.1	3.1	18.2	27.4	7.3	8.6	16	23.4	7.2	14.9	32.3	1.4	10	37.4	13.6
1	I20	1	RPA32	NA	Positive	24.4556331006979	197.837487537388	12.4588592305217	1175823.5782652	3781.58640198917	10.9202392821535	59.2263210368893	4.1472858574599	272669.774675972	3289.28133459193	1003	3906330.3	95816.46	2571.52	312.92	27.7	2.8	9.2	12.2	34.3	1.8	15.3	7.1	19.4	9.5	2.3	26.3	28.5	5.9	4.7	24.5	20.4	7.5	9.9	30.9	0	9.9	38.9	11.3
1	I20	2	RPA32	NA	Positive	24.7321225879682	215.440408626561	12.1815485907648	1386654.83654938	4028.42023351502	10.4631101021566	57.5096481271283	4.28881193289583	282896.39954597	3496.34456773498	881	4308466	98765.01	2744.84	320.29	31.8	4.2	10.4	10.2	36.5	3.2	13.6	5	22.4	9.1	3.2	26.6	32.1	6.1	6.5	25.3	20.3	7.4	11	33.8	1.4	7.9	39.4	8.7
1	I21	1	RPA32	NA	Positive	26.2033694344164	214.612515042118	11.8689844186332	1248952.92298436	3673.77552035974	13.4163658243081	75.2154031287605	4.61672022479346	379463.193742479	4009.9611947341	831	4026095.4	104494.66	2467.99	335.95	30.3	2.3	16.8	13.4	34.3	1.1	17.3	9.7	17.4	6.1	1.7	20.1	27.2	4.5	11.2	16.8	23.3	5.4	13.8	35.4	0	14.7	41	19.7
1	I21	2	RPA32	NA	Positive	25.9133738601824	197.004559270517	9.65004954073009	987981.006079027	3174.6629234593	14.9635258358663	85.9270516717325	5.23923180000129	456342.074468085	4556.30472491524	658	3249153	126849.84	1955.36	409.62	23.1	1.8	26.7	4.7	25.5	2.3	29.2	3	12	5.9	1.5	13.5	20.5	8.8	10.6	10.2	18.1	3	14.9	30.4	0.6	12.2	33.6	20.1
1	I22	1	RPA32	NA	Positive	26.5199468085106	249.757978723404	15.2676555731809	1653911.6662234	4299.18598557382	13.1356382978723	74.844414893617	4.5680698991228	390928.738031915	3933.24324488981	752	4830015.2	122706.09	3036.11	390.11	36.6	2	25.9	6.5	41	1.9	25.1	1.9	26.5	6.4	3.5	24.2	35.6	6	10.6	21.3	23.7	6.2	14.6	39.8	0	15.8	46.3	20.6
1	I22	2	RPA32	NA	Positive	25.6644808743169	213.989071038251	12.4443072247293	1270225.84699454	3753.38247662574	12.1846994535519	70.992349726776	4.76085667377474	365111.998907104	3944.12135110948	915	4058359	111287.42	2532.14	359.11	28	3.7	16.3	7.7	33.2	3.2	17.7	3.5	19.3	6.6	3.1	22.4	27.3	5	9.1	19.9	21.2	8.5	13.3	31.5	1.2	11.3	37.2	15.4
1	J03	1	ATR	NA	Positive	12.9710024855012	72.6205468102734	6.96360186485716	269937.235294118	2094.58084130674	7.43993371996686	38.4937862468931	3.62549295972449	167627.14084507	2860.80720372161	1207	1404546.4	80992.71	1056.06	290.64	4.5	13.4	7.9	26.8	7.8	10.7	13.8	17.5	5	25	1.6	30.7	5.2	28.3	2.6	32.1	3.4	16	2.2	5.5	0	2.2	8.1	3
1	J03	2	ATR	NA	Positive	12.9893917963225	73.4002828854314	7.00095590094126	284912.947666195	2147.58647886301	7.07425742574257	34.8394625176803	3.43274802874666	143093.912305516	2669.4351822327	1414	1431628	88129.73	1126.32	318.99	4.2	16.1	9.8	25.6	8.2	14.4	15.5	15.1	6.4	27.7	1.3	32.5	6.7	35.6	1	34.4	3.4	20.2	3.7	5.8	10.9	1.7	8.1	1.9
1	J04	1	ATR	NA	Positive	11.7317246273953	72.5081618168914	8.83037309061364	329160.467707594	2326.34000191094	7.0667139815472	39.0816181689141	3.93247553882521	182428.605393896	3062.95853367369	1409	1515698.4	89989.05	1240.78	333.01	5.2	12.7	11.4	22.5	9.8	7.8	19.9	10.9	7.8	24.7	2	29.4	7.5	23.1	3.5	29.7	2.4	18.4	1.8	5.5	0	2.2	9.2	4.5
1	J04	2	ATR	NA	Positive	12.5469107551487	70.3630816170862	7.47839005432101	301672.944317315	2272.6187495369	7.0091533180778	35.9138062547674	3.52059343655351	166259.362318841	2916.18035069869	1311	1506448	88804.93	1230.43	325.37	5	15.2	9	23.3	9.3	11.7	15.9	10.8	6.9	31.5	2.2	32.9	6.9	31.6	1.9	33.9	3.6	23	3.1	5.5	12.6	1.7	8.2	2.8
1	J05	1	ATR	NA	Positive	13.2565698478562	75.8195020746888	6.93808504907044	299099.258644537	2160.29181387075	6.57123098201936	31.8914246196404	3.43342025044494	128971.781466113	2685.65148888296	1446	1415693.5	82142.22	1088.71	311.04	4.3	12.9	8.8	26.6	7.3	7	16.7	14.7	5.9	21.9	1	29.9	4.9	24.8	0.8	32.1	2.9	13.8	1.7	5.4	0	0.9	7.3	1
1	J05	2	ATR	NA	Positive	13.6101694915254	79.3206214689266	6.77626237987743	287279.818502825	2236.40329699463	7.30790960451977	38.680790960452	3.91618588602636	161465.089689266	2852.67269491464	1416	1450153	82464.34	1128.44	302.61	4.2	15.7	8	28.9	8.1	11	14.3	18.4	6.6	20.4	1.6	29.4	6.5	25.5	0.8	33.1	2.8	16.9	3.8	6.3	7.6	1.9	9.1	1.5
1	J06	1	ATR	NA	Positive	11.5641379310345	62.5965517241379	6.28052855656878	241865.391034483	2081.44281388051	6.76275862068966	32.9144827586207	3.5852248011199	137335.745517241	2819.49208987366	1450	1389118.2	89371.07	1091.82	327.01	3.9	11	10.8	21.5	7.9	6.6	18.6	11.2	7	30.4	1.5	29	5.9	27.5	1.5	29.9	2.6	19.4	1.4	4.9	0	1	7	1.7
1	J06	2	ATR	NA	Positive	14.0380348652932	80.6521394611727	6.30872801750844	278517.839936609	2079.13320443584	7.01030110935024	35.2456418383518	3.64256022151526	153929.165610143	2915.7119334218	1262	1385776	89148.74	1019.61	323.6	4.5	22.1	9.5	23.9	8.2	19.8	17.4	15.3	6.3	23.5	1.6	29.6	6	33.9	1.6	31.1	3.9	15.4	2.3	6.3	8.7	1.4	7.8	1.7
1	J07	1	ATR	NA	Positive	13.1333333333333	76.238	8.00103992260041	296514.227333333	2317.16543226745	6.63466666666667	31.9053333333333	3.44577344463224	129907.294666667	2724.03790027328	1500	1475533.5	82069.63	1205.61	309.24	4.4	8.8	8.5	26.8	8.8	5	17.1	15.5	6.5	20.1	1.4	29.7	6.5	20.3	1.2	31.5	2.9	13.3	1.3	5.6	0	1.3	8.9	1.4
1	J07	2	ATR	NA	Positive	13.9253499222395	83.900466562986	7.56378854156653	316794.803265941	2301.87865093108	7.83670295489891	41.0536547433904	4.0301869777867	178045.18118196	3068.91353808339	1286	1584374	86535.01	1160.97	309.28	4.3	12.5	7.4	22.8	8.1	8.4	14.7	14.9	6.5	19.2	2	25.5	6.3	23.7	2	28.8	3.1	14.6	3.8	6.1	5.6	1.7	8.8	2.3
1	J08	1	ATR	NA	Positive	13.9609195402299	80.7409961685824	7.70194179445598	319717.563218391	2258.98622075245	7.58084291187739	38.5325670498084	3.73007766792247	159096.51954023	2817.52769220695	1305	1540486.1	84471	1192.3	306.91	4.7	11	9.7	22.9	9.2	6.8	15.2	13.7	7	22.4	1.1	28	6.7	21.6	1.8	31.5	3.7	13.5	2.3	6.3	0	2.2	9	2.5
1	J08	2	ATR	NA	Positive	11.3465952563122	64.1117061973986	7.06912787865523	272688.003060444	2194.94360780201	6.69854628921194	32.5026778882938	3.44420697744912	136431.279265494	2738.83072085167	1307	1488794	96779.42	1172.17	356.81	4	14.2	12.6	20	6.5	8.3	22.8	12	6.6	34.3	1.9	31.9	5.9	31.8	1.1	33.4	2.3	24.9	2.8	3.9	13.5	0.9	5.8	1.1
1	J09	1	STIM1	NM_003156	sample	20.203488372093	124.531395348837	5.96256160794429	389593.972093023	2390.56750301733	10.7337209302326	61.3081395348837	4.84220540262212	281845.705813953	3666.64760806473	860	2036587.6	103054.01	1151.58	336.65	9.1	4.2	14.1	6.9	11.5	3.6	17	4.9	7.2	8.8	2.8	19.1	7	10.6	5	17.7	10.3	6	8	15.1	0	8.7	19.3	8.8
1	J09	2	STIM1	NM_003156	sample	21.5214994487321	128.779492833517	5.89548322026886	396539.839029768	2507.02859776527	11.5689084895259	68.7916207276736	4.99180447120665	330783.727673649	3892.81025411458	907	2214615	111255.4	1194.68	345.67	7.8	3.1	16.1	6.9	9.3	4.3	16.4	6.4	5.5	7.5	2.3	18.6	7.5	7.5	4.6	17	9.4	5.5	12.2	14.8	1.2	9.4	18.5	11.5
1	J10	1	DICER1	NM_030621	sample	19.2393238434164	113.258896797153	5.54921333999075	358015.004448399	2323.01998404686	9.31138790035587	49.6539145907473	4.16097721728716	222589.072953737	3381.62854458314	1124	1992108.9	91368.46	1124.6	294.71	7.2	4.3	8.7	16.7	9.4	3.4	12.5	12.5	4.5	12.5	1.8	23.3	6.4	13.7	2.8	21.2	8.5	6.2	5.6	11.8	0	5.3	15.3	6.6
1	J10	2	DICER1	NM_030621	sample	18.7746606334842	108.899547511312	5.74600040604076	358526.428959276	2480.79918420734	10.2380090497738	55.4769230769231	4.78347934584017	252113.338461538	3734.86251293806	1105	2124640	90740.56	1228.77	282.91	7.5	3.7	6.6	12.3	10.7	5.6	8.5	11.1	4.7	12.4	2.1	16.7	8.6	12.7	3	15.7	7.3	8.6	7.1	11.4	2.8	3.6	16.7	3.9
1	J11	1	PASK	NM_015148	sample	18.5861713106295	106.145510835913	5.30631350720786	334346.490196078	2367.46971218472	10.2879256965944	57.2569659442724	4.59797723269512	268127.915376677	3630.60091813539	969	2006728.5	100502.18	1119.1	322.44	7.1	4.7	12.4	7.4	9.5	5.3	15	5.6	4.5	14.8	2.8	21.9	7.9	13.2	4.9	20.3	7.8	8.7	6	12.2	0	7	16	8
1	J11	2	PASK	NM_015148	sample	20.2866995073892	120.672906403941	5.80626119567953	370456.765517241	2424.83313077559	12.1192118226601	68.5733990147783	5.05420570479167	328489.842364532	4047.50606955159	1015	2048065	96258.19	1105.15	292.7	6.3	3.9	7.8	8.3	7.1	5.8	8.2	6.5	3.3	7.9	1.3	13.8	5.4	10.3	3.8	12.6	8.7	5.2	12.7	13	1.9	9.2	16.5	10.3
1	J12	1	EZH2	NM_152998	sample	19.5066666666667	115.152	5.74503548396959	382858.798666667	2476.28604135149	11.3893333333333	66.6733333333333	5.12543337157248	320474.089333333	3989.45894485616	750	2118192	99835.13	1240.32	329.2	8.5	3.1	12.1	8	13.3	1.5	16.9	6	6.5	10	2.3	15.5	8.8	10.8	5.5	13.9	9.2	5.3	6.9	13.6	0	8.5	19.1	11.6
1	J12	2	EZH2	NM_152998	sample	19.655462184874	109.735294117647	5.92999958320578	338819.425770308	2452.82608263673	11.6274509803922	67.5238095238095	5.00703465452208	322770.927170868	3968.91588231228	714	1954340	105912.69	1220.39	341.62	4.5	3.6	12.5	7	9.4	3.5	15.3	2	5.3	9.4	1.5	15.5	6.2	12.6	2.5	13.6	6.3	6.9	9.2	8.3	2	7.6	13.9	9.5
1	J13	1	ATF7IP	NM_018179	sample	19.4898336414048	121.484288354898	6.43705157628948	418714.464879852	2548.88312558148	10.4556377079482	57.5360443622921	4.64231017366657	265170.157116451	3642.93714570866	1082	2178239.8	91788.85	1238.71	288.82	9.1	4.3	8.7	12.2	11.6	2.4	10.8	10	7.4	10	2.4	20.1	8.3	7.8	4.5	18.8	10.6	7.3	7.9	16.3	0	7.7	20.3	8.6
1	J13	2	ATF7IP	NM_018179	sample	20.2221063607925	128.069864442127	6.43656126637249	447108.111574557	2565.20711368458	11.3399374348279	64.6465067778936	4.96478738023457	303695.549530761	3854.48913380267	959	2300761	102750.41	1282.63	318.43	10.2	3.2	11.2	9.1	12.9	4.2	12.8	7.1	6.6	9.5	2.9	17.7	10.1	9.9	4.6	15.7	9.2	6.8	11.7	15.6	2.7	7.6	20.9	7.7
1	J14	1	RB1	NM_000321	sample	18.5560081466395	108.663951120163	5.27750449226432	338940.823828921	2210.83347435887	10.1639511201629	54.7617107942974	3.8155754349461	247938.465376782	3091.49301199094	982	1906567.6	95859.6	1057.49	307.52	6.6	8.6	13.1	13.7	8.2	9.1	13.1	12.9	4.4	18.5	1	28.1	5.4	16.6	1.9	26.8	7.4	10.9	7.7	11.8	0	9.9	15.2	10.4
1	J14	2	RB1	NM_000321	sample	22.1617954070981	137.812108559499	6.3510806935345	453722.930062631	2522.06778558406	12.7359081419624	74.7620041753653	4.84815565890329	356504.598121086	3834.32202124519	958	2162338	93227.61	1212.39	293.88	8.8	9.2	8.7	17.1	12.3	11.8	12.4	16.1	6.3	7.6	2.5	18.8	9.5	13.6	4.8	17.5	9	5.6	14.8	17.2	2	13.6	21.9	14.8
1	J15	1	RPA2	NM_002946	sample	24.2358803986711	192.47619047619	11.4169411902592	1202143.3820598	3958.15099251984	8.74086378737542	43.8239202657807	3.74556086527224	208539.647840532	3277.394771771	903	4367962.2	113833.99	2738.71	376.31	31.9	2.2	18.3	8.7	36.8	0.9	21.9	4.1	21	12.6	1.6	30.5	29.5	4.4	5.8	27.1	18.7	7	6.8	28.9	0	4.4	36.7	5.5
1	J15	2	RPA2	NM_002946	sample	26.1827956989247	201.574671445639	11.9220410915594	1179824.64635603	3838.76273726944	10.4193548387097	53.8124253285544	3.84820064152539	237181.180406213	3176.37610335032	837	4201468	104321.33	2628.31	332.5	30.6	3	12.3	7.9	36.8	3.1	15.3	6.5	18.9	11.9	1.2	28.1	29.6	7.9	2.7	26	21.7	10	12.1	32	2	7	40.1	6
1	J16	1	RPS2	NM_002952	sample	18.9899713467049	131.031518624642	6.72093996572421	488669.538681948	2720.73454836824	14.012893982808	92.3266475644699	6.46847325346137	511971.058739255	4985.5387693562	698	2074428.9	103780.24	1276.06	347.11	9.6	1.9	15.6	9.9	14.3	1.9	22.1	4.4	9.9	6.4	6.6	7.6	14.8	9	17.3	6	7	5.3	9.2	17	0	13.9	24.6	23.1
1	J16	2	RPS2	NM_002952	sample	17.3469119579501	119.181340341656	7.22028695975477	480667.247043364	2777.73662538699	11.7266754270696	72.0091984231275	5.57907460585263	378046.651773982	4361.06634383807	761	2096837	105575.6	1477.23	378.42	9.6	3.8	14.8	12.6	17	5.1	22.9	6.2	11.4	11.8	4.5	12.7	15.4	12.9	8.8	12.5	5	8.1	9.5	14.8	3.2	9.3	21.9	12.1
1	J17	1	ATR	NA	Positive	13.8148450244698	86.5187601957586	7.85000809807542	368033.317292007	2394.55338484234	7.60358890701468	41.2308319738989	3.99549405209929	189358.561174551	3120.04792533777	1226	1664794.4	97693.12	1267.57	353.09	5.1	10.4	13.2	15.7	9.4	4.1	21.2	7.3	9.5	18.1	2.4	29.5	8.4	19.7	3.3	28.8	3.8	13.1	3.1	7.4	0	2.8	11.2	4.5
1	J17	2	ATR	NA	Positive	14.8120754716981	84.9698113207547	6.6608553060469	346969.003773585	2358.14234310315	8.07547169811321	40.6505660377359	3.81796912294198	181475.88	3152.79428210316	1325	1679438	88118.54	1206.55	312.52	4.5	10	8.7	21.7	8.3	7.1	14.4	13.2	6.6	21	1.3	25.4	7.3	21	2.3	26.9	3.5	13.9	4	6.4	6	2.1	9.8	2.8
1	J18	1	ATR	NA	Positive	13.4146141215107	76.5837438423645	7.54890235769088	308301.221674877	2324.17146650945	7.22906403940887	38.3546798029557	3.98398028824946	173578.985221675	3174.35135331334	1218	1522568.7	89682.86	1199.1	327.88	4.6	9.9	10.7	19.7	9.2	6.2	18.1	11.4	6.8	20.9	2.2	27.2	7.5	22.5	3.3	26.4	3.9	11.4	1.7	6.2	0	1.7	9.6	2.5
1	J18	2	ATR	NA	Positive	15.3593073593074	88.9454545454546	8.69024789330359	353008.597402597	2363.09614745892	9.01645021645022	48.761038961039	4.34450292304674	230238.121212121	3494.50989675366	1155	1636389	90999.09	1238.44	328.44	5.4	13.5	8.6	19.2	10	7.6	15.7	8.2	6.8	18.4	2.7	22.3	7.9	24.4	4.3	23.6	5.5	14.8	5.6	7.5	6.2	3.2	10.7	4.7
1	J19	1	ATR	NA	Positive	14.1520979020979	81.1206293706294	6.46583778626465	328011.805944056	2193.80175001525	7.77185314685315	43.0008741258741	4.16598746256018	200222.027097902	3217.00170076636	1144	1537515.6	84080.56	1079.72	297.89	4.1	9.6	8.1	23	6.9	5	13.6	15.5	7.3	22	1.9	25.9	5.9	23.6	3.6	27.9	3.8	9.8	2.4	5.4	0	2.4	8	3.8
1	J19	2	ATR	NA	Positive	15.0589604344453	88.7990690457719	7.4724849586262	344563.124903026	2300.68158490978	8.62684251357642	46.2350659425912	4.10251778596352	214279.537626067	3237.58542157525	1289	1622289	89037.1	1180.94	319.91	4.8	13.2	8.9	22.4	8.3	7.7	15.7	11.9	7.5	18.9	1.8	27.9	6.7	22.7	3.3	28.4	4.2	14	4.4	6.7	6.2	3.2	8.9	3.2
1	J20	1	ATR	NA	Positive	14.7739261492087	87.6292388847023	8.14088852877011	352929.657121326	2350.02365838316	8.80783722682743	47.6232102486812	4.39521150095832	222544.899020347	3437.16355111888	1327	1581284.9	82505.57	1195.9	296.39	5.8	11.1	7.6	23.8	10	5.8	13	10.5	6.5	18.7	3.1	23.7	7.7	19	6.2	22.8	4.5	11.7	4.1	7.3	0	3.7	10.6	5.3
1	J20	2	ATR	NA	Positive	14.9746945898778	81.2198952879581	7.08261098061835	279832.034031414	2172.18233397617	8.8411867364747	47.2757417102967	4.19383666285729	213993.546247819	3244.83839710402	1146	1470585	90050.63	1113	321.44	4.1	13.4	9.3	20.9	7.9	9.3	15.5	10.2	5.8	21	2.3	25.1	5.9	30.5	2.4	25	4.1	13.8	5.1	5.7	6.1	2.1	8	2.9
1	J21	1	ATR	NA	Positive	15.0371644872677	88.9972470750172	8.05240992070969	357496.827253957	2451.15704354691	8.45423262216105	46.8031658637302	4.35962385096244	231939.030970406	3534.06111588162	1453	1596287.4	88893.76	1257.27	319.93	5.3	10.3	10.4	19.3	10.5	4.6	16.5	9.6	8	16.1	2.8	25.7	7.8	15.8	8.1	25.5	4.7	10.7	4	7.1	0	3.4	10.5	5.9
1	J21	2	ATR	NA	Positive	14.4559932942163	85.257334450964	10.0644578768734	347125.054484493	2341.40473780988	8.36211232187762	47.6412405699916	4.47077857181053	237319.146689019	3553.1068680868	1193	1667934	94377.93	1231.26	333.78	4.4	13	10.2	17.6	9.4	8.4	15.4	7.4	7.2	19.4	2.9	25.8	6.9	26.2	6	25.5	3.8	15.8	4.5	6.8	6.4	2.3	10.6	5
1	J22	1	ATR	NA	Positive	14.9347826086957	87.3768115942029	7.54701403194496	305121.109500805	2194.32267684974	9.66425120772947	57.5925925925926	4.97020984703545	302681.969404187	3950.5131312086	1242	1438233.4	93630.9	1091.07	337.19	3.8	11.6	11.8	18.5	7.5	5.7	19.5	9.6	7.8	15.8	4	20.9	4.8	22.9	11.4	19.8	3.6	11.4	4.4	6.6	0	5.4	9.1	11
1	J22	2	ATR	NA	Positive	15.8807126258714	93.4996127033308	7.47003087905837	356288.144848954	2354.57274713164	9.21533694810225	51.0681642137878	4.62165136625146	263269.374903176	3915.30589599815	1291	1719620	96195.13	1202.57	334.2	5.5	10.5	9.7	15.3	9.5	7.1	16.8	7.5	7	16.4	2.9	21	7.8	21.8	8.9	20.8	5.2	12.3	5.4	8.2	5	3.5	12.2	5.6
1	K03	1	OTNT	NA	Neutral	19.0380687093779	109.290622098422	5.76445214234198	342397.162488394	2270.75870529092	8.5125348189415	43.5478180129991	3.83757542530987	181760.608170845	2929.6624809452	1077	1923160	81430.3	1077.96	261.93	7.2	10	7.3	24	9.3	12.3	9.9	21.3	5.4	14.7	1.8	27.8	5.9	19.8	1.3	28.1	8.6	8.5	4.5	12.7	0	4.3	15.8	4.2
1	K03	2	OTNT	NA	Neutral	15.7960108794198	82.3064369900272	5.5042472277268	221412.77969175	1877.65326663196	7.74342701722575	39.2021758839529	3.81958320264594	158329.965548504	2820.16337037386	1103	1474382	79008.99	885.58	264.15	3.7	22.9	6.9	26.7	5.7	23.1	10.3	23.1	3.9	21	1.6	29.5	3.4	34.4	1.3	32.5	4.5	15.9	5.5	6.1	7.3	1.7	6.8	1.9
1	K04	1	OTNT	NA	Neutral	19.6663498098859	122.334600760456	6.32006323925402	418325.974334601	2523.38434825898	10.2214828897338	55.5161596958175	4.32420671826866	255372.655893536	3451.9943857744	1052	2205110.3	102705.95	1240.98	329.84	11.1	3.8	14.8	8	12.8	3.9	17.4	6.1	6.7	12.2	2.8	24.5	9.9	10.4	3.4	22.5	10.1	7.3	7.9	15	0	7.5	20.6	8.7
1	K04	2	OTNT	NA	Neutral	18.8648393194707	111.831758034026	5.48052594754776	342477.36294896	2399.62171291695	10.7258979206049	60.3922495274102	4.63724588803342	294642.255198488	3752.69100107603	1058	2065695	102131.59	1170.02	326.54	7	4.7	13.4	11.1	9.4	3	15.3	9	5.3	15.7	3.7	21.2	6.8	12.9	4.3	19.3	6.9	10.9	10.7	12	4.6	8.4	16.3	9.6
1	K05	1	OTNT	NA	Neutral	17.6753488372093	102.218604651163	5.15888304251667	307671.2	2239.19875736524	8.95906976744186	46.1274418604651	4.00621749128967	197236.186046512	3053.77706799607	1075	1944480	96212.8	1066.79	310.85	7.3	6.4	11.1	13	9	6.3	14.4	9.6	3.9	18.5	3.2	26.5	5.2	17.6	2.4	25.8	7.5	10.6	4.8	12.2	0	4.8	15.9	5.2
1	K05	2	OTNT	NA	Neutral	19.2651376146789	109.703669724771	5.56559441065028	328710.629357798	2366.54337557531	8.5302752293578	41.5807339449541	3.55388117441399	164757.677981651	2830.12427996484	1090	2044746	88361.12	1141.09	276.47	7.3	5.8	7.7	19.5	8.1	5.7	9.6	17.2	5.5	13.9	0.8	28.2	5.6	13.3	0.6	28.5	7.6	9.4	7	12.2	2.9	2.8	15.6	2.4
1	K06	1	OTNT	NA	Neutral	18.6325991189427	107.528634361233	5.71136405617988	329099.416740088	2399.72077118888	8.79823788546256	42.8466960352423	3.61069584386679	172655.425550661	2882.34053616455	1135	1978085	88801.35	1165.23	289.22	7.4	4.8	9.3	16.1	9.7	3.3	10.8	12.7	5.6	13.2	0.7	26.3	6.8	10.8	0.9	26.5	8.1	7.7	4.8	11.8	0	4	16.6	3.4
1	K06	2	OTNT	NA	Neutral	17.64043915828	106.917657822507	5.56198042640521	358273.963403477	2366.65829170913	9.30375114364135	51.8609332113449	4.28539116255045	248514.637694419	3520.27448365895	1093	2051052	95392.44	1154.99	313.09	6.7	8.5	8.5	12	9	8.9	14.3	10.6	6.1	14.7	2.3	24.2	7	15.6	3.4	22	5.4	12.3	8.5	11.3	5.6	6.2	14.8	8.4
1	K07	1	OTNT	NA	Neutral	17.7074517019319	106.999080036799	6.13096293718976	374926.107635695	2538.05691810559	8.95492180312787	46.8160073597056	4.00269532535172	201579.201471941	3151.02634173251	1087	2148864.9	93525.96	1246.29	301.6	8.6	2.6	9.1	12	10.8	2	13	8.3	5.8	15.4	1.7	25.9	8.4	8.6	2.3	23.4	6.5	8.3	5	12.9	0	5.3	17.3	5.2
1	K07	2	OTNT	NA	Neutral	18.6566265060241	109.723895582329	5.86795212236711	344513.647590361	2367.55590131858	9.95381526104418	54.7550200803213	4.38148141518074	250095.254016064	3401.93734020122	996	2052088	95901.33	1116.6	303.72	7.6	8.3	10.1	14.4	9.4	9.7	12.7	13.3	4.5	14.4	2.2	23.7	6.5	14.2	2.7	22.8	7.9	10.4	10.3	12.1	4	6.5	16.3	7.3
1	K08	1	OTNT	NA	Neutral	20.7069518716578	115.007486631016	5.20105492217898	348678.122994652	2375.99326392503	11.8438502673797	58.7347593582888	4.09292811901613	255052.657754011	3458.57588291398	935	2162343.4	98989.7	1201.38	310.82	9.1	3.9	12	10.2	11.2	1.8	13.9	8.2	3.4	12.9	0.5	17.4	5.7	11	1.8	15.8	10.8	5.7	8.6	13.2	0	7.2	18	7.7
1	K08	2	OTNT	NA	Neutral	17.3679775280899	104.305243445693	5.56164202706079	351845.380149813	2460.43053334722	8.94475655430712	46.3080524344569	4.03492606856875	203432.970973783	3231.28977558301	1068	2081078	95540.88	1162.47	303.04	6.4	5.4	8.8	9.8	8.7	3.5	11.1	8	5.1	13	1.8	25.7	7.8	11.1	1.9	23.1	5.1	10.1	7.7	9.4	3.4	2.9	14.7	3.1
1	K09	1	RAD21	NM_006265	sample	24.136186770428	170.271076523995	6.8702400609565	598404.342412451	2687.67033183198	13.2256809338521	79.1647211413748	5.24946135386088	377952.653696498	3783.4846102781	771	2575891.3	99987.63	1347.93	310.83	15.8	2.9	13.7	11.7	15	1.9	13.2	8.8	13.1	4.8	4.8	20.1	11.5	5.4	6.6	17.8	15.8	3.2	14.3	23.7	0	16	29.8	18.8
1	K09	2	RAD21	NM_006265	sample	21.9873417721519	143.33831990794	7.16080447863776	490515.018411968	2630.07629971923	12.7272727272727	72.0863060989643	4.94409130276985	350490.119677791	3880.51300211959	869	2321025	103252.97	1328.18	341.96	10.8	4.6	13.6	13.2	14.2	4.3	17.1	9.2	9.1	9	4.3	19	10	8.7	7.2	16.7	11.2	5.8	15.1	19.8	1.4	11.4	24.6	13.6
1	K10	1	CUX1	NM_181500	sample	18.9969135802469	112.265432098765	5.71703434485354	353844.552469136	2399.54432997551	10.7232510288066	63.6646090534979	5.05882626793825	322319.04526749	4059.68422013044	972	2016822.1	102586.29	1180.08	337.26	8	3.1	13.2	7.5	11.3	2.2	17.7	3.6	5.8	10.2	4	19.1	6.6	10.1	9.1	16.3	7.8	6.4	8.1	13.5	0	8.7	17.9	12.4
1	K10	2	CUX1	NM_181500	sample	20.9919028340081	125.368421052632	6.06974129022806	413243.440283401	2541.98916362665	11.4028340080972	63.1012145748988	4.73931254919429	290946.384615385	3742.2570472599	988	2230632	98310.93	1302.98	317.54	8.9	4	11.8	15.4	12.2	5.4	15.3	14	4.9	9.8	2.2	18.9	8.2	10.4	4	17.2	9.1	6.7	11.4	15.3	1.9	7.4	20.1	8
1	K11	1	POLE	NM_006231	sample	34.766328011611	249.103047895501	8.03603416264798	1159255.54716981	3372.62523545595	16.0014513788099	78.6981132075472	4.25954747385133	350213.492017417	3583.66023727349	689	4405926.6	129460.16	2123.66	373.77	38.9	1.9	30.9	5.8	36.9	0.7	26.7	4.6	15.2	7.3	3.3	16.8	29.2	4.9	3.3	14.4	34.7	4.8	19.7	43.1	0	17.1	47.6	17.3
1	K11	2	POLE	NM_006231	sample	38.2457786116323	283.851782363977	7.92023636436168	1392076.37898687	3582.0361091044	18.7223264540338	89.422138836773	4.40051828857681	400490.893058161	3760.55098015461	533	4909458	131203.33	2322.29	371.02	42.2	2.4	30	5.3	42	1.3	23.6	3.4	15.6	5.8	2.6	13.9	34.5	3.9	3.6	12.4	39.8	3.9	29.1	46.7	1.1	16.9	49.9	15.8
1	K12	1	NCOA6	NM_014071	sample	21.5697091273821	140.736208625878	6.50903591782895	506687.36108325	2725.4215238744	11.7873620862588	65.7141424272818	4.64530515450663	303273.707121364	3678.15785784665	997	2395797.6	102264.4	1406.96	338.66	11.7	2.7	14	7.8	15.5	1.3	18.6	3.9	9	7.7	2.1	19	12.7	6.2	4.4	16.9	8.5	4.6	10.4	19.9	0	11.1	25.1	13.4
1	K12	2	NCOA6	NM_014071	sample	21.5909604519774	140.879096045198	6.24610944943998	525749.589830508	2765.78424674773	11.7344632768362	64.6553672316384	4.63454607405469	307540.355932203	3760.66863594244	885	2498236	97061.91	1463.6	317.58	11.6	3.5	9.7	12.1	16.9	2.9	14.1	9.4	8.6	11	2.6	18.9	13.9	8.5	4.3	17.4	10.2	5.2	13.3	20.7	2.3	8.1	26.2	10.5
1	K13	1	APC	NM_000038	sample	20.8765281173594	137.358190709046	6.377037890264	450846.237163814	2473.60683902301	13.0953545232274	77.8606356968215	5.3077722112406	349401.02200489	3789.54402984983	818	2216329.4	101625.91	1187.84	315.41	7.9	2.6	12	7.1	9.7	1.2	11.6	6.2	8.1	8.6	2.8	14.5	6.8	8.1	4	13.9	9.8	5.5	9.9	19.3	0	13	23.2	13.3
1	K13	2	APC	NM_000038	sample	20.9749182115594	124.749182115594	6.04402902589795	422087.948745911	2495.35577324458	11.7600872410033	66.7895310796074	5.01174485711334	314442.901853871	3917.94826363279	917	2260706	92652.07	1245.92	287.6	8.8	2.1	8.4	16.4	11.5	3.6	10.9	14.6	4.1	8.3	2.1	15.6	8.2	11.3	4.3	14.1	9.9	5.6	10.1	12.6	1.3	7.5	17	8.7
1	K14	1	CREBBP	NM_004380	sample	19.3455818022747	119.452318460192	5.98588745262167	372353.984251969	2390.39239091684	11.1277340332458	65.0201224846894	4.93862286346286	311405.918635171	3811.64239356412	1143	1953207.6	94798.22	1088.09	303.97	5.6	3	10.7	12.8	8	3.3	13.5	8.8	6.7	9.9	3.1	18.1	6.6	8.6	5.8	17.2	9	5.9	8.6	14.8	0	10.5	18.6	12.7
1	K14	2	CREBBP	NM_004380	sample	19.395813510942	118.253092293054	8.17292548471812	415189.999048525	2614.03896414013	10.9990485252141	64.1484300666032	4.86178918903826	301270.151284491	3729.06193245711	1051	2075665	97716.55	1306.61	308.29	7.2	4.9	10.2	11.2	10.1	5.7	12.4	7.3	6.5	10.7	2	19.4	8.3	12.9	3.6	17.2	7.2	9.9	12.7	13.5	2.6	9.5	17.8	10.4
1	K15	1	MGA	NM_001080541	sample	22.3970588235294	135.757352941176	5.89639040646231	398656.323529412	2347.0809127316	11.8560924369748	63.313025210084	4.15813334433984	273459.576680672	3224.29607983111	952	2090212.6	91327.84	1131.24	278.14	7.7	3.4	9.3	14.8	8.5	1.9	10.2	13.7	6.1	9.6	1.1	22.6	6.4	10.5	1.6	21.6	11	4.4	11	17.3	0	11.3	20.3	12
1	K15	2	MGA	NM_001080541	sample	21.9797657082002	129.345047923323	5.7617791535287	402271.83599574	2379.77603541952	13.2502662406816	71.3546325878594	4.53267983219607	318562.985090522	3560.05007337281	939	2141344	99048.11	1169.47	302.98	6.4	2.7	11.8	13.8	7.7	2.8	12.7	12.9	4.5	9.5	1.9	16.2	6.7	11.4	1.7	16.3	8.8	4.8	14.1	13.6	1.6	11.4	15.8	10.9
1	K16	1	CHEK1	NM_001274	sample	18.2146226415094	138.60141509434	16.0801288122681	773494.313679245	3382.81235101576	10.3974056603774	60.6332547169811	4.36568201876591	307757.569575472	3543.79480449897	848	2685179.6	104039.51	2118.89	373.37	16.6	6.1	16.6	12.7	23.1	3.7	26.5	5.9	14.4	11.2	2.2	25.4	20	11.9	8.3	25.6	8.6	11.4	8.6	20.8	0	9.8	27.9	13.7
1	K16	2	CHEK1	NM_001274	sample	17.5321992709599	128.88092345079	12.3375005873923	671622.264884569	3173.78702334312	10.1664641555286	59.1992709599028	4.30891061663562	293563.292831106	3542.98717576654	823	2451090	96749.02	1926.45	347.7	12.9	9.6	13.1	16.3	20.8	2.4	19.8	8.7	14.1	10.9	1.5	24.7	17	13.4	3.8	24.3	6.7	12.5	7.3	15.8	4.3	7.4	22.1	9.6
1	K17	1	OTNT	NA	Neutral	20.3593287265548	124.98321816387	6.26961294795143	415342.647581441	2471.97033177868	10.9634748272458	60.6189536031589	4.48889057265363	277133.875616979	3512.62984477431	1013	2132549.3	98651.61	1228.95	322.35	8.9	3.8	11.6	7.8	11.2	4	14.9	5	6.7	9.3	2.3	23.1	8.4	11.4	4.4	20.2	9.9	6	8.9	15.5	0	9.4	19.7	10.3
1	K17	2	OTNT	NA	Neutral	22.004400440044	131.92299229923	6.91739855352708	454795.113311331	2613.92042698053	11.0781078107811	61.5588558855886	4.42709895476167	279741.776677668	3437.00649792414	909	2308634	92142.99	1333.65	291.58	9.4	4.1	8.4	13.9	12.1	4.6	10	12.4	5.9	9.5	1.9	22.9	9.9	9.7	2.3	22	11.2	6.7	12.5	15.8	2.2	8.5	19.8	7.5
1	K18	1	OTNT	NA	Neutral	20.8731707317073	125.256585365854	5.6930485821275	403764.252682927	2504.94264524479	11.4439024390244	63.8048780487805	4.68146535259093	286181.539512195	3631.30689530795	1025	2054138.1	88385.89	1175.13	282.34	7.9	3.5	6.1	12.1	10.5	3.1	9.5	7.9	4.5	8.2	1.8	17.8	7.2	8.2	2.8	16.1	9.3	3.9	8.5	14.3	0	9.7	20.6	10.1
1	K18	2	OTNT	NA	Neutral	19.7841451766953	121.836676217765	6.32910454778366	448717.892072588	2597.90310906519	11.0448901623687	63.7153772683859	4.71797145429881	302754.816618911	3752.80789484297	1047	2211572	98433.53	1291.93	317.11	8	5.3	9.6	9.5	11.9	5.1	13.4	5.9	6.5	10.6	1.7	21	10.2	10.6	3.6	17.8	7.5	7.5	10.6	13.8	2.4	8.5	19.6	10.1
1	K19	1	OTNT	NA	Neutral	20.7118822292324	131.825446898002	6.75731453705549	455394.194532072	2627.81345567779	11.5783385909569	68.8622502628812	4.83881745384474	339612.470031546	3929.67861700249	951	2191899.3	97279.78	1321.91	319.76	8.7	4.1	10.4	9.5	15.2	2.5	14.1	5.4	7.6	8.4	2.1	18.8	10.8	9	6.4	16.3	10.2	6	10.4	16.9	0	13.4	24.3	15
1	K19	2	OTNT	NA	Neutral	19.7920148560817	113.783658310121	5.78784390456437	347632.091922006	2418.71935948033	11.3268337975859	62.736304549675	4.55881952648853	296722.816155989	3683.35456687882	1077	2042322	98438.85	1163.29	312.68	7.4	5.1	8.7	8.4	10.2	4.5	12.2	6.8	4.5	10.5	2	22	6.7	10.7	5.1	20.4	8.4	8.1	12.6	12.7	2.5	8.4	16.2	9.7
1	K20	1	OTNT	NA	Neutral	20.2465886939571	123.207602339181	6.09784766985417	424103.796296296	2532.24870862642	11.5662768031189	68.0633528265107	4.85060296377663	342225.540935673	3942.80784452726	1026	2126158.2	99277.66	1248.04	322.08	7.7	4.6	12.7	9.8	11.5	4.3	14.5	5.8	5.3	10.6	2.3	18	9.1	11.4	7.7	16.6	9	6.8	9.6	16.3	0	12.9	22.1	16
1	K20	2	OTNT	NA	Neutral	21.673640167364	134.325313807531	6.44497362163187	454013.75209205	2513.50240075135	12.515690376569	71.9853556485356	4.99427553342863	331512.309623431	3808.51182041103	956	2182106	96764.2	1247.79	312	10.1	6.3	9.6	8.6	14.7	7.9	14.4	6.8	6.2	8.4	1.8	16.9	10.6	13.1	4	14.7	10.7	6	13.7	16.8	1.9	11.1	20.7	9.9
1	K21	1	OTNT	NA	Neutral	21.3282208588957	127.515337423313	6.76064635663554	419484.052147239	2533.36967108003	11.3609406952965	61.6390593047035	4.23340042997969	272213.268916155	3312.62819752266	978	2206824.5	94414.84	1243.99	291.4	9.5	2.6	8.6	9	12.6	3.9	8.8	7.4	5.6	11.9	1.2	23.1	9.6	9.9	2.8	21.6	11.2	5.7	10	16.3	0	10.3	21.8	11.3
1	K21	2	OTNT	NA	Neutral	20.7733711048159	123.930122757318	5.72879510951289	390511.764872521	2442.38768014147	11.7969782813975	69.137865911237	4.76077623353825	325995.489140699	3688.93666248296	1059	2082768	93905.22	1173.68	293.24	7.6	5.3	8	14.4	10.1	5.2	9.7	11.5	5.3	10.4	2.1	19.7	8	11.6	3.3	17.9	8	7.2	11.7	14	2.5	11.2	18.6	12.6
1	K22	1	OTNT	NA	Neutral	21.0177165354331	128.490157480315	6.58632634361532	436575.750984252	2506.75824171369	11.3474409448819	65.0797244094488	4.75131365028716	312351.809055118	3779.79771047841	1016	2137086.2	96989.61	1212.92	317.48	9.2	5.3	10.7	6.5	12.2	3.4	13.4	3.9	5.7	8.2	2.6	20.9	9.3	10.5	6.6	18.6	10.3	6.7	8.9	15.4	0	10.1	21	12.4
1	K22	2	OTNT	NA	Neutral	21.8643564356436	135.063366336634	6.43947421773057	448861.548514851	2561.81185969389	12.6792079207921	73.0891089108911	4.96448978179618	358730.035643564	4054.07811683612	1010	2235489	94404.3	1241.21	291.81	8.5	4	8	10.4	11.5	4.7	8.4	7.3	6.5	8.9	2.3	17.6	9.3	9.6	7	15.3	10.4	6.7	14.7	16.7	1.9	11.2	22.3	13.1
1	L03	1	RF	NA	Neutral	19.4275132275132	112.953439153439	5.42210039412946	337612.242328042	2242.63890911116	8.87619047619048	45.210582010582	3.92695847727751	177600.825396825	2847.63106498336	945	1931752.1	85399.22	1103	279.42	7.7	5.5	7.7	21	10.4	7.7	10.9	18.7	4.8	13.9	1.8	26.7	6	16.4	1	27.6	9.8	8.8	5.9	14.3	0	4.4	17.1	3.7
1	L03	2	RF	NA	Neutral	19.1885382059801	109.637873754153	5.75715299311786	333712.611295681	2359.12450834504	8.86627906976744	46.5016611295681	4.02732862115971	197961.363787375	3133.40680022299	1204	1994150	95174.26	1157.41	306.53	6.5	6.2	8.9	14.5	9.7	7.4	12.5	11.9	3.9	14.2	1.3	26.1	6.1	14	1.5	24.8	9.6	11.6	7.8	12.8	5.1	3	15.9	3
1	L04	1	RF	NA	Neutral	19.5641492265696	115.047315741583	6.53667138623826	396506.766151046	2555.45569712112	11.4731574158326	63.9636032757052	4.80991541411347	306014.151046406	3923.57549302365	1099	2134863.2	102789.8	1269.47	321.98	8.2	2.6	12.3	6.6	11.8	2	13.7	4.7	4.6	8.6	1.6	16.9	8.7	8.6	5.7	15.5	8.3	5.1	7.6	11.8	0	8.8	17.2	10.8
1	L04	2	RF	NA	Neutral	18.6103202846975	113.049822064057	5.76006789355938	360156.137010676	2403.62337649821	10.1467971530249	60.8887900355872	4.92474666967215	300650.946619217	3756.42971938255	1124	2004017	105756.2	1170.62	345.74	7.4	6.6	13.9	8.9	9.4	6.3	18.5	5.2	7.6	12.1	3.5	22.8	7.1	14	4.8	20.7	6.8	9.3	9.9	12.7	3.6	7.7	16.7	10.3
1	L05	1	RF	NA	Neutral	20.6995926680244	125.271894093686	5.88328710049177	410432.588594705	2465.32951624111	10.8054989816701	57.632382892057	4.28894109155177	239406.204684318	3185.51210684944	982	2206302.8	92573.71	1188.16	283.27	10	2.9	8.7	11.4	10.5	3.1	9.1	10.4	6.6	11.2	1.1	21.1	7.5	10.2	1.2	20.8	11.3	5.5	8.5	16.5	0	7.6	20.2	6.8
1	L05	2	RF	NA	Neutral	20.1152709359606	125.414778325123	6.13156337491213	388978.330049261	2459.2293065181	10.6	58.1783251231527	4.35039725057581	262319.599014778	3351.63830096309	1015	2068547	92768.1	1137.56	290.19	7.5	5.4	6.5	10.3	9.1	4.9	9.3	10.5	6.1	8.1	1.7	24	6.9	10.6	2.9	23.2	7.7	6.6	11.7	14.7	2.5	7.8	18.9	7.2
1	L06	1	RF	NA	Neutral	17.7613259668508	111.84861878453	6.58265860410458	388038.617679558	2486.66904534452	9.66519337016575	54.7469613259669	4.46531838250448	245835.787845304	3386.18116158474	905	2074278.8	98614.72	1220.39	322.05	9.3	3.8	12	9.1	10.2	2.9	16.9	6.7	8.3	12.7	3.2	22.7	8.8	12.8	3.6	20.7	5.9	8.3	6.1	13.5	0	8.3	17.3	9.2
1	L06	2	RF	NA	Neutral	19.92741165234	125.276981852913	5.97291845573816	419128.715377268	2539.03831648185	10.6236867239733	58.7316141356256	4.36260401744125	271196.492836676	3476.94749631867	1047	2223070	94849.95	1252.58	301.81	9.6	5.8	7.6	11.7	12	5.3	10.8	9	6.7	11.7	1.8	22.9	9.1	11.3	2.6	21.3	8.2	10	11.4	15.8	3.7	7.4	21.1	7.9
1	L07	1	RF	NA	Neutral	17.9390374331551	107.394652406417	6.06120437167853	331709.15828877	2408.7239197769	8.43529411764706	46.4160427807487	4.18642573951991	207147.397860963	3195.65211102889	935	2001556.5	92948.41	1156.85	298.52	8	4	10.3	12.8	9.8	3.4	12.7	11.6	5.6	12.2	2.6	28.1	7	10.9	3.2	25.7	7	8.4	4.9	12	0	4.9	16.6	6.1
1	L07	2	RF	NA	Neutral	19.5064102564103	113.888278388278	5.63143045594153	340024.691391941	2422.17799684329	10.007326007326	56.3708791208791	4.55853586290441	259862.288461538	3512.00519642574	1092	1998709	90495.1	1107.38	284.84	6	6	8.3	19.1	7.5	6.6	10.3	18.3	4.3	9.6	2	22.2	5.6	9.3	3.6	21.2	7.8	7.1	10.1	12.5	2.7	6.1	15.6	6.1
1	L08	1	RF	NA	Neutral	18.7898486197685	108.232413178985	5.32449372105313	353277.223508459	2417.33212672148	9.98486197684773	52.7346393588602	4.21588618387091	229924.478183437	3330.05028426778	1123	2047717.6	89190.36	1162.15	290.43	6.4	3.9	6.9	14.6	10.3	4	10.3	11.1	4.8	13.8	1.9	22.4	6.9	10.7	1.9	21	7.4	7.5	6.4	11.4	0	6.1	16.5	6.9
1	L08	2	RF	NA	Neutral	18.4565434565435	115.766233766234	6.28711034247005	397095.03996004	2580.3005154027	10.024975024975	55.6363636363636	4.23526290896984	268734.153846154	3535.07517615873	1001	2125174	92790.65	1250.8	298.28	8.1	6.5	8.1	14.3	10.9	5.7	12.1	10.9	7.6	13.4	2.1	25.3	10.1	10.6	3.7	22.6	5.8	10.8	10	14.8	4.3	7	20.3	8.5
1	L09	1	PIGN	NM_012327	sample	20.3216424294269	123.93498716852	5.66891824200429	397732.9572284	2378.2187470178	10.3045337895637	52.0419161676647	4.08451285095688	222944.921300257	3288.12435840751	1169	2211538.7	100194.82	1194.11	313.62	8.6	2.1	12.7	8.6	10.1	2.3	15.7	7.3	6.9	12.7	1.7	21.9	6.5	11.1	2.8	20.3	10.4	7.5	7.4	15.9	0	6.3	20.5	6.2
1	L09	2	PIGN	NM_012327	sample	21.2591792656587	125.555075593952	6.03755020079408	353116.990280778	2178.54016434005	10.6781857451404	59.7105831533477	4.30088713268536	273259.614470842	3341.81540583439	926	1898235	87051.21	1058.17	281.65	7.7	18.9	12.6	29.5	8.7	19.7	14.4	27.5	6.8	13	2.2	24.7	6.2	27	2.6	24.7	10.3	9.4	11.2	16	3.7	8.3	17.5	7.7
1	L10	1	ERCC5	NM_000123	sample	20.5758835758836	124.848232848233	5.89919836960698	422893.559251559	2572.03632091498	11.0644490644491	63.6621621621622	4.692660171661	305400.61018711	3747.95533545905	962	2309277.3	101279.6	1319.19	325.32	11.4	3.5	13.1	10	15.3	1.7	16.3	6.4	7.6	10.1	2.4	20.3	10.8	6.4	4.6	17.2	9.7	5.7	8.2	15.3	0	10.5	20.6	11.7
1	L10	2	ERCC5	NM_000123	sample	21.0907103825137	129.778142076503	6.263403235541	440960.149726776	2598.60264522079	12.4655737704918	74.4950819672131	5.01139419818864	361556.792349727	3971.458200053	915	2319931	96481.38	1336.92	301.57	9.2	2.3	8.5	11.1	12.6	2	9.6	8.5	5.8	8.9	1.7	16.4	9.7	9.4	4.5	14.9	8.2	4.7	13	15.7	1.4	12	20.2	13.3
1	L11	1	PHF6	NM_032335	sample	18.9459459459459	111.670045045045	5.71530289920842	324921.112612613	2327.61045730711	11.6846846846847	71.1722972972973	5.27999568960016	353913.609234234	4021.72822994147	888	1952118.4	110167.99	1065.12	345.13	6.3	4.4	17.3	7.3	6.8	3.8	20.3	4.1	6.3	9.5	5.1	18.7	5.2	9.5	8.7	16.2	7.2	5.6	9.3	11.8	0	12.6	16.6	16
1	L11	2	PHF6	NM_032335	sample	21.8425821064553	131.024915062288	5.77784548006409	412250.647791619	2412.93083479976	11.6206115515289	64.643261608154	4.68072147273035	293799.310305776	3649.84649691314	883	2246662	113655.12	1182.44	351.63	8.6	4.8	15.5	5.2	8.7	4.9	16.9	3.7	5.3	10.4	2.4	20.7	6.7	11.2	2.8	18.7	10	6.6	13	15.9	2.3	7.9	18.6	8.6
1	L12	1	BLM	NM_000057	sample	18.9218390804598	109.198850574713	5.68279277665888	370081.102298851	2521.92427489765	10.5011494252874	60.8034482758621	5.04611131967677	292442.605747126	3917.46346937758	870	2126543.4	106916.09	1253.78	344.9	8.9	2.5	16.6	7.4	12.4	1.7	19.4	3.2	6.2	9.7	3.9	15.9	8.4	7.7	5.4	14.6	6.8	4.3	6.7	10.7	0	8	15.2	10.8
1	L12	2	BLM	NM_000057	sample	18.6635220125786	111.885744234801	5.97260030194283	375953.884696017	2426.69832522063	10.1687631027254	59.3029350104822	5.03709482605448	292738.929769392	3980.54949648553	954	2124035	111021.08	1180.22	348.8	7.5	4.4	16.5	6.3	9.2	6.2	19.4	2.2	6.5	12.5	3.1	18.3	8.2	14	6.1	16.9	8.4	9.4	8.2	12.1	3.9	6.2	15.7	8
1	L13	1	ARID1A	NM_006015	sample	18.9032258064516	106.395781637717	5.95732872117543	325210.910669975	2310.24180424311	10.5397022332506	59.4950372208437	4.64543187498045	277283.491315136	3610.98494439943	806	2026415.2	113341.62	1152.31	364.46	7.6	4.6	22.2	7.6	9.3	2.9	23.9	4.8	6.1	15.9	3.8	20.3	6.2	14.1	3.1	17.6	7.7	8.4	6.7	12.5	0	8.7	15.8	11.8
1	L13	2	ARID1A	NM_006015	sample	21.1391018619934	119.664841182913	6.19300807051837	376116.13033954	2415.32748800167	11.1270536692223	59.2716319824754	4.4156724458685	268501.880613363	3529.61402300591	913	2102530	110458.68	1237.68	345.71	7.2	4.5	15	8.5	9.1	2.8	17	5.8	5.5	12.7	2.2	20.4	6	13.7	3.6	18.3	10.1	8.7	11.2	13	3	6.4	15.8	6.2
1	L14	1	EZH1	NM_001991	sample	19.4540229885057	121.818007662835	5.91490975299675	413853.915708812	2452.49052271359	11.5268199233716	67.4770114942529	4.66160035565622	320640.16954023	3595.53225950749	1044	2036325.1	90527.17	1175.68	291.24	8.7	7.6	10.8	18.1	11.5	7.6	12.7	15.8	5.6	11	2.6	23.2	9.5	12.6	5.7	21.6	7.9	7.4	10	15.1	0	13	19.7	14.6
1	L14	2	EZH1	NM_001991	sample	19.6784869976359	115.125295508274	5.77163310511118	369016.257683215	2482.78718690529	11.483451536643	66.1654846335697	4.79612939169878	325010.261229314	3889.51014649708	846	2091591	103877.69	1223.05	330.33	5.9	3.3	11.1	6.3	10.4	2.4	14.9	4.3	6	10.2	3.2	18.6	8	9.8	4	16.2	5.4	5.3	10.9	11.5	1.4	8.5	16.5	10.6
1	L15	1	ARID2	NM_152641	sample	18.318082788671	105.849673202614	5.47106733045217	346536.38453159	2451.09303264365	9.98692810457516	57.2298474945534	4.50445093811494	279403.843137255	3734.37289275385	918	1962086	99290.15	1203.36	339.72	6	3.2	12.6	6.3	10.2	2.6	18.2	3.5	4.8	12.3	2	22.3	7.7	9.3	5.3	19.5	6.6	7.4	6.8	11	0	8.4	16	11.7
1	L15	2	ARID2	NM_152641	sample	17.6107843137255	100.692156862745	5.42194967581371	318848.023529412	2360.07713122889	9.33333333333333	52.9245098039216	4.60083652676318	246420.995098039	3530.38762165237	1020	1947858	100399.89	1150.53	329.57	5.7	6.4	10	11.8	8.7	4.4	15.2	6.9	5.9	14	3.2	22	6.6	15.2	3.2	20.4	4.8	10.1	6.9	8.9	2.9	5	12.5	6
1	L16	1	FLT4	NM_002020	sample	20.2319277108434	126.274096385542	6.32882968011147	444047.424698795	2645.66593536862	11.7218875502008	65.390562248996	4.59678882613695	306964.425702811	3797.24843628189	996	2268396.2	101852.07	1376.29	334.28	9.9	2.6	13.7	9.5	15.1	2.5	17.7	5	7	10.6	2.2	18.2	11.5	8.1	5.5	14.8	9	6	9	15.5	0	11.3	22	12.6
1	L16	2	FLT4	NM_002020	sample	19.0638075313808	116.679916317992	6.10081129079378	409632.25	2601.00960917684	10.9560669456067	62.163179916318	4.82062252990172	299472.713389121	3865.4290566995	956	2172974	99090.17	1310.19	322.87	9.5	4.7	11.2	9.5	13.2	4.3	13.3	5.2	6.4	13.4	2.9	16.6	10.7	12.7	3.5	14.6	6.6	8.8	9	13.1	3.7	7.5	19.4	9.5
1	L17	1	RF	NA	Neutral	19.0639097744361	112.331766917293	5.601288857991	362745.873120301	2315.34729999817	10.6362781954887	60.5582706766917	4.58534429861553	280701.342105263	3552.36906312062	1064	1910401	87809.28	1093.59	280.63	8.3	12.2	8.8	19.2	10.3	13.9	11.4	15.7	5.2	14.5	2.1	22.6	8	17.2	3.9	21.2	8	9.9	8.3	13.3	0	8.2	17.4	9.1
1	L17	2	RF	NA	Neutral	21.3771131339402	128.335500650195	5.80867138130476	410761.342002601	2465.26557643284	12.8816644993498	74.332899869961	5.12626821452511	345978.11313394	3943.85653092075	769	2170531	104298.09	1210.35	324.9	7.2	4.2	12.7	7	10.4	3.9	13.7	5.9	5.2	10.5	2.9	14.8	8.8	12.5	4.3	13.7	7.9	6.5	13.4	16.3	2.2	11.1	20.3	11.8
1	L18	1	RF	NA	Neutral	21.0776255707763	140.343607305936	6.85978566336127	518938.77283105	2671.93727289937	12.5764840182648	74.1837899543379	4.942132654595	358638.020547945	3877.70840719243	876	2387484.3	96604.56	1341.91	309.65	12.1	3.3	12	9.4	14.7	2.3	14.6	5.1	9.1	8.9	2.9	18.4	12.3	9.1	6.3	16	9.6	5.6	11.3	20.1	0	14.6	26.5	17.2
1	L18	2	RF	NA	Neutral	20.089072543618	120.29476584022	5.8785410513437	381066.707070707	2410.69092719486	11.742883379247	66.1166207529844	4.71312223643635	307582.652892562	3693.19704537182	1089	2051026	96631.2	1158.81	303.41	7.3	5.1	8.4	10.7	8.3	5.4	11	7.8	5	11.1	1.7	20.9	7.5	11.9	4.6	18.8	8.2	7.4	14.1	15.2	3.2	9	18.5	9.6
1	L19	1	RF	NA	Neutral	21.0581395348837	132.281976744186	6.00588068568472	444424.915697674	2525.79758567886	10.7393410852713	61.2703488372093	4.43193465053822	292147.214147287	3572.59307497567	1032	2213204.3	91776.39	1242.7	294.41	9.4	2.9	8.8	12.7	13.1	3.3	12.3	11.4	6.5	9	1.5	23	9.3	8.4	4.8	21	9.3	5.7	8.4	17.2	0	10.7	23.1	12.3
1	L19	2	RF	NA	Neutral	22.0538461538462	132.875824175824	5.76107990369721	410124.535164835	2459.81747739425	12.5648351648352	75.1604395604396	5.19251358881117	348876.927472527	3858.83021693673	910	2157664	98525.41	1190.34	304.42	9	3.1	8.2	8	10	4.8	10.4	5.5	4.3	7.4	2.3	15.9	7.1	10.2	4.1	15.4	9.5	3.8	12.7	15.3	1.3	11.2	19.1	11.4
1	L20	1	RF	NA	Neutral	22.1472457627119	136.690677966102	6.30324660934887	434450.531779661	2464.08247522688	13.0985169491525	75.9724576271186	4.99065538757108	352823.083686441	3875.47642177654	944	2160141.6	98170.08	1220.86	311.9	8.2	2.8	11.5	9.1	11.9	3.4	13.3	6.6	5.6	8.6	2	15.3	8.2	9.6	4.7	13	10.8	4.2	12.8	17.9	0	15	22.1	15.3
1	L20	2	RF	NA	Neutral	21.785100286533	130.502387774594	5.70289932033123	408811.142311366	2473.58617135214	11.9828080229226	65.3094555873925	4.59011293476999	297225.99904489	3649.57115613279	1047	2145951	95512.75	1221.56	310.28	7.2	5.1	8.7	12	10.6	4.2	11.9	10.3	5.1	10.2	2.6	19.3	7.4	10	4	18.5	9.4	6.6	14.6	15.6	2.2	9.1	20.1	9.4
1	L21	1	RF	NA	Neutral	20.9003831417625	125.183908045977	6.17558331433174	405486.86302682	2561.4147472114	11.5900383141762	62.5574712643678	4.5741189925706	276076.131226054	3553.99815807573	1044	2169124.5	90528.13	1200.36	279.67	8.5	2.1	7.2	9.9	11.1	1.4	9.1	10.1	4.6	8.1	1.3	17.7	8.7	6.8	2.8	17	9.1	4.4	8	16	0	10.1	21.2	10.7
1	L21	2	RF	NA	Neutral	20.9751972942503	127.280721533258	5.62857697498655	400133.950394589	2449.45799708068	11.6719278466742	66.9549041713641	4.7911061242322	302502.351747463	3623.05257222194	887	2175640	98678.07	1149.44	307.05	7.9	4.4	9.5	7.7	8.6	5.6	11.7	7.4	5.1	10	1.7	19.1	7.7	11.8	2.6	17.9	8.7	6.5	13.2	14.3	2.7	10	18.4	9.7
1	L22	1	RF	NA	Neutral	20.222941720629	121.713228492137	6.26301431532413	393955.526364477	2512.24094355017	11.9269195189639	69.2220166512489	4.8542513491089	338783.788159112	3858.08575373627	1081	2025761.3	93750.7	1211.88	302.22	7.5	5	7.5	7.9	10.4	4.3	12.8	5	6.5	10.8	4	19.9	8.5	10.6	7.9	17.4	9	6.8	9.5	14.2	0	12.6	21.2	15.1
1	L22	2	RF	NA	Neutral	20.4528301886792	121.72641509434	5.9838623390023	368634.247379455	2462.45653211048	12.6561844863732	77.70964360587	5.38969862680141	382135.683438155	4116.80710650267	954	2025798	93484.92	1137.29	297.24	6.4	4.7	8.2	13.8	8	4.6	9.4	12.7	5.1	9.1	2.7	15.5	6.7	8.8	7.1	14.3	7.4	5.6	13.1	13.4	1.6	12.4	16.4	14.2
1	M03	1	OTNT	NA	Neutral	17.8102127659574	100	5.16641357905387	289544.578723404	2208.1784020555	9.46212765957447	49.5404255319149	4.09737183536154	214730.007659574	3223.58782863409	1175	1776505.4	92778.13	1018.41	301.67	5.3	8.6	9.7	10.5	8.3	8.8	14	8.3	2.2	14.6	1.8	24.9	4.9	16.3	2.1	23.2	7.1	9.2	6.3	11	0	5.7	14	5.7
1	M03	2	OTNT	NA	Neutral	19.4514991181658	113.97619047619	5.85579747754677	367504.301587302	2421.27976204298	9.75132275132275	53.1358024691358	4.27547623773868	231041.255731922	3289.55389415002	1134	2111440	95766.75	1192.88	302.99	7.3	5.3	8.4	10.8	10.6	5.7	10.4	8.1	5.2	14.2	1.9	24.4	7.8	11.7	2.3	23.3	7.6	10.3	8.9	11.6	4.9	5.3	16	4.5
1	M04	1	OTNT	NA	Neutral	18.5067264573991	110.284304932735	5.62771521310252	363903.339013453	2506.49318717745	10.0349775784753	54.4968609865471	4.372180244028	246261.093273543	3448.4918286033	1115	2005064.2	92166.85	1198.79	299.28	6.5	4	9.5	13.2	10.9	3	11.7	8.9	4.6	10.6	2.1	21.3	7.8	8.7	3.1	21.3	6.3	6.6	6	10.9	0	6.8	17.5	7.8
1	M04	2	OTNT	NA	Neutral	20.4521660649819	120.742779783394	5.99768085984127	395663.647111913	2467.08189531275	10.6823104693141	58.942238267148	4.57272579319922	270040.160649819	3561.07327183896	1108	2107780	97560.11	1217.76	310.32	7.5	6.6	9.6	10.2	10.9	6.5	11.7	7.3	4.3	12.8	2.3	21.7	8	13.4	3.3	20	9.8	10.3	10.4	13.8	4.2	6	18.5	6.7
1	M05	1	OTNT	NA	Neutral	19.5171503957784	117.042216358839	5.7288133120873	367956.849604222	2429.89480651656	10.0703605980651	54.7229551451187	4.33659119787935	234598.296394019	3215.60350284327	1137	2003855.6	91629.86	1136.96	291.62	8	5.3	9.2	12	10.6	5.9	10.7	9.7	5.2	9.9	2	24.4	7.9	9.7	2.1	23.1	9	6.7	7.8	14.7	0	7.9	19	7.4
1	M05	2	OTNT	NA	Neutral	19.0809628008753	111.737417943107	6.49726728269953	365255.625820569	2436.33125034339	11.0525164113786	63.0940919037199	4.66508736345802	296295.304157549	3707.61437899992	914	2075474	98428.38	1218.57	314.49	6.5	5.7	9	8.5	11.7	6.2	11.6	6.1	4.4	13	2.3	18.6	8.3	12.8	3.5	17.4	5.7	9.4	10.9	12.1	3.5	7.7	15.4	9.2
1	M06	1	OTNT	NA	Neutral	19.6118909991742	119.548307184145	5.78316030247221	373938.315441784	2385.94330680467	9.50123864574732	50.5730800990917	4.1203757020724	223916.311312965	3254.91234588416	1211	2046101.9	96735.32	1173.36	312.18	9	3.3	10.1	8.3	11.5	3.2	14	5.8	6	11	2.3	25	7.2	10.6	3.1	23.9	9.7	6.4	6.8	14.7	0	6.3	18.7	7.5
1	M06	2	OTNT	NA	Neutral	19.2732342007435	109.885687732342	5.30320596423527	331639.853159851	2374.28743139723	11.1161710037175	63.4888475836431	4.80145742391529	307223.786245353	3894.14049038783	1076	2063577	104089.68	1182.16	331.61	5.9	3.6	12.8	7.2	9.8	3.9	14.4	4	4.7	12	1.9	17.6	5.7	13.8	3.3	15.1	6	6.1	9.9	10.3	2.9	7.2	14.3	9.2
1	M07	1	OTNT	NA	Neutral	18.5262252794497	114.88736027515	6.42931811607961	375539.251074807	2481.02389465182	9.86500429922614	52.9845227858985	4.27848345033756	229731.092863285	3259.32596190985	1163	2065144.7	89357.95	1206.05	291.05	6.9	3.4	8.8	14	10.8	2.5	11.6	11	6.9	10.1	2.1	23	8.2	9.7	2.2	22.8	7.4	6.9	6.3	12.9	0	6.5	18.9	7.3
1	M07	2	OTNT	NA	Neutral	19.2773654916512	118.158627087199	5.75847454726791	389767.786641929	2467.86704443768	10.2495361781076	56.8079777365492	4.46695325231077	258245.580705009	3510.27919584986	1078	2160600	96932.94	1212.12	317.41	7.6	7.1	9.1	12.1	11.2	4.6	14.5	9.3	6.2	11	3.2	22.2	8.9	12.7	3.4	20.9	7.1	9.7	8.6	13.2	3.1	6.2	17.5	6.4
1	M08	1	OTNT	NA	Neutral	21.0433862433862	125.916402116402	5.86261653602885	439541.624338624	2624.15278315369	11.6973544973545	67.378835978836	4.42311638996518	325222.558730159	3654.2732595204	945	2277194.8	92334.63	1353.24	299.02	9.8	4.1	11.4	18.3	15.3	3.3	14	13.5	6.9	10.3	1.6	21.3	11.9	9.1	3.6	19.2	8.4	4.8	8.8	15.2	0	13.4	20.4	15.1
1	M08	2	OTNT	NA	Neutral	20.3573357335734	125.77497749775	6.16372536989677	423736.400540054	2585.93724412796	10.6705670567057	60.3951395139514	4.41681257048652	280498.891989199	3519.98590003247	1111	2214719	93174.51	1294.62	296.63	9.1	5.5	7.3	12.8	12.2	3.3	10.7	10.2	6.1	11.7	1.6	23.1	9.5	9.5	3.4	21.2	9	9.7	10.6	15.4	4.1	8.2	21.2	8.7
1	M09	1	DNM2	NM_001005362	sample	14.8307267709292	66.9438822447102	3.71808715040414	142705.197792088	1532.56259984199	9.99632014719411	47.6862925482981	3.40607101756866	194775.049678013	2783.66708852337	1087	1159309.6	90536.08	612.51	283.5	1.3	17.2	10.4	21.4	0.6	26.1	13.3	21.8	0.7	34.3	0.9	28.8	0.5	49.3	1.6	30.1	5.1	17.2	8.6	4.3	0	6.8	4	6
1	M09	2	DNM2	NM_001005362	sample	21.4007820136852	133.320625610948	5.80973583916865	441358.755620723	2434.40240284681	12.1143695014663	63.9824046920821	4.13502017732955	280256.76344086	3253.07796494298	1023	2275053	97484.72	1211.32	299.88	9.1	5.5	11.3	13.9	9.8	7	13.4	14.8	6.2	14.9	1.9	22.6	7.5	15.6	1.3	23.2	9.9	9.3	14.5	19.1	4.2	11	22.3	9.8
1	M10	1	PRF1	NM_005041	sample	20.3630630630631	121.09009009009	6.21275453982315	368053.425225225	2434.43248482489	10.8756756756757	62.7459459459459	4.85323108500163	301276.276576577	3884.84653637192	1110	2084446.7	97358.31	1163.74	302.25	8.2	2.1	10.6	7.9	9.9	2.2	11.7	6.5	6.9	7.2	2.3	18.4	6.6	8.8	6.1	16.4	9.4	5	8.3	14.1	0	9.7	18.4	11.8
1	M10	2	PRF1	NM_005041	sample	18.7688284518828	115.171548117155	6.19650937308873	385510.232217573	2491.94256716989	10.7165271966527	63.4707112970711	4.91327387457561	311194.605648536	3850.47491447389	956	2128270	101039.51	1217.56	323.27	7.2	4.5	11.3	7.8	9.4	3.7	15	7	6.3	10.7	2.9	20.3	7.4	11.6	5.9	18.8	6.8	8.4	11.6	13.3	2.4	9	16.9	10.6
1	M11	1	DSN1	NM_024918	sample	19.0161750713606	109.02093244529	5.501690243162	351097.273073264	2481.63714742441	10.3625118934348	59.058039961941	4.68410458784883	287749.392959087	3770.96452684778	1051	2033773.1	99941.67	1170.94	322.69	6.8	3.3	11.3	8.1	10.1	2.4	14.7	4.6	4.3	10.8	2.4	21.2	7	8.4	5.1	18.9	6.4	6.4	6.6	11.1	0	8.2	15.3	10.9
1	M11	2	DSN1	NM_024918	sample	20.8774869109948	126.831413612565	6.07157973796329	395292.063874346	2479.56624292693	12.0356020942408	73.9748691099476	5.18186077293059	375917.203141361	4054.4312233938	955	2114246	99727.55	1158.96	307.71	7.5	4.7	9.6	6.1	9.5	6.5	11.3	3.2	6.4	10.1	4.3	18.6	8	11.3	7.7	16.5	8.3	8.1	13.5	15.3	2.4	12.7	20.4	16.4
1	M12	1	CBLB	NM_170662	sample	19.3298872180451	116.347744360902	5.65769102888737	382841.320488722	2500.75899184427	11.3270676691729	63.1005639097744	4.62835024980043	298557.953007519	3699.33355803707	1064	2035415.1	96336.59	1199.4	313.71	6.7	3.3	9.3	10.5	10.5	2.4	12.5	5.1	5.1	10.6	2.3	19.3	7.5	8.7	4.3	17.2	7.7	5.3	8.8	12.9	0	9.4	18.8	12
1	M12	2	CBLB	NM_170662	sample	20.6634429400387	123.702127659574	6.25619910093256	407019.451644101	2618.69858338093	11.504835589942	63.9835589941973	4.56272240228359	299811.613152805	3755.12107653478	1034	2208414	91710.2	1290.43	293.72	8.7	3	6.5	11.8	13.3	2.9	9	9.1	6.8	9.7	1.5	19	9.2	8.2	3.3	16.3	7.2	5.5	11.5	14	1.5	7.8	19.2	9.7
1	M13	1	EP300	NM_001429	sample	20.1933560477002	123.114139693356	6.26033192456086	401955.844122658	2381.70248238646	10.5374787052811	60.6703577512777	4.40480743470441	296468.324531516	3504.89068168878	1174	2036808.6	99634.73	1101.19	309.23	7.1	4.8	14	11.1	7.2	3.7	15.1	7.8	5.9	9.8	2.6	25	5.9	11.3	5.7	23.3	10.3	7.6	9.6	14.2	0	11.5	17	12.9
1	M13	2	EP300	NM_001429	sample	19.7515583259127	115.223508459484	5.54211990571441	351479.383793411	2379.28694676823	10.9777382012467	62.0908281389136	4.59296969122842	297177.265360641	3631.92236054786	1123	2055625	106583.69	1120.29	340.35	6.6	7	13.4	10.2	8	6.1	16.6	5.9	4.9	11.5	3	21.6	5.7	13.2	4	20.4	8.9	9.3	11.5	13.4	3.4	9.9	17.3	10.2
1	M14	1	PHOX2B	NM_003924	sample	20.0731070496084	116.96953872933	5.51379436924425	375140.685813751	2444.97180834716	10.2741514360313	56.7615317667537	4.29914390764728	265260.075718016	3469.47550255531	1149	2127207.9	97167.74	1214.46	316.29	8.9	4.3	10.7	7.7	12.6	3.7	14.3	4.8	5.7	11.3	2.2	23.8	9	11.5	4.9	21.9	9.5	7.4	9.5	15.3	0	9.7	20.6	11
1	M14	2	PHOX2B	NM_003924	sample	21.0759137769447	126.701968134958	5.66654810622434	417545.588566073	2480.40175179711	11.8650421743205	63.0337394564199	4.35841992145252	284710.037488285	3609.76753986169	1067	2209896	100151.64	1211.4	314.41	8.4	4.5	10	8.6	10.3	5.1	12.7	7.3	4.6	12.5	1.2	19	7.7	11.4	2.8	17.7	8.8	6.7	13.8	15.7	2	8.9	19.6	9
1	M15	1	LATS1	NM_004690	sample	18.4623655913978	111.109481915934	5.67774089796807	356268.669599218	2477.49713281448	9.78592375366569	56.9315738025415	4.54682363008705	285032.942326491	3696.28160741587	1023	2090289.4	102231.04	1160.7	323.1	9.1	2.4	15.7	7.7	10	2.4	16.9	4.2	5.3	13.2	2.7	24.2	9	8.1	7.3	21.4	6.2	5.6	6.5	13.2	0	7.8	17.6	12.1
1	M15	2	LATS1	NM_004690	sample	17.5004651162791	103.56	6.33119358432482	337866.789767442	2474.41049980692	10.0995348837209	58.8613953488372	4.62165997530932	277566.494883721	3532.15208660339	1075	2064964	100264.18	1192.28	319.91	6.6	5.4	11.6	9.5	8.2	6.1	13.3	6.1	5.1	16.3	3.7	23.3	7.6	13.3	3.6	21.6	5	13.2	10.7	12.2	4.9	7.6	16.7	9.7
1	M16	1	CUL3	NM_003590	sample	20.8439519852262	134.317636195753	6.07096548349338	442979.132963989	2565.59570666748	10.9418282548476	59.275161588181	4.45225597954265	253830.85687904	3312.6727339193	1083	2147450.1	81109.62	1215.53	259.87	9.1	4.3	4.3	17.5	11.6	2.6	7.6	15.1	6.6	7.9	1.4	19.3	10.2	7.6	2.4	18.6	8.3	4.8	9.7	18.3	0	10.4	24.3	8.9
1	M16	2	CUL3	NM_003590	sample	19.9835526315789	127.523026315789	6.54383925905408	442938.570723684	2580.09902109968	11.1134868421053	61.3939144736842	4.69702302634001	283099.679276316	3668.93845642523	1216	2218585	97370.7	1235.14	308.63	9.5	4.8	9.9	10.4	10.8	4.7	13.4	6.4	6.8	10	2.8	18.3	9.8	9.4	4.2	17.7	7.5	7.8	11.3	16.2	2.5	7.2	20.6	7.9
1	M17	1	OTNT	NA	Neutral	20.8956953642384	124.343543046358	6.60065551811064	425901.841059603	2601.41877069565	10.5620860927152	58.398178807947	4.41922339338582	270729.065397351	3562.97100498357	1208	2082800.7	89587.39	1295.87	304.12	8.5	4	10.1	15.7	13.6	2.6	15.9	11.8	5.5	10.2	1.2	21.2	10.1	7.5	3.9	20	10.6	7.2	7.5	15.7	0	8.2	20.2	10.3
1	M17	2	OTNT	NA	Neutral	21.2583955223881	124.22947761194	5.85141250116283	407605.781716418	2514.38317747295	10.7658582089552	60.464552238806	4.6088834174473	272512.747201493	3573.81198868266	1072	2144764	98389.8	1265.84	317.96	6.3	3.8	9.8	9.4	10.9	4	13	7.3	5.5	11.2	1.4	21.6	8.3	10	3.4	19.3	9.4	7.1	11.5	14.1	2.5	7.6	18.6	8.1
1	M18	1	OTNT	NA	Neutral	21.6808318264014	132.946654611212	6.0225543485304	425503.952983725	2501.22638393478	11.1672694394213	63.0072332730561	4.67061146393803	302176.101265823	3735.72395889894	1106	2142578.3	100136.16	1230.19	322.34	9.2	2.4	12.7	7.7	12.3	2.7	15.5	5.8	7.3	7.3	2.7	20.1	8	8.7	5.6	18.3	12.1	4.1	9.1	16.5	0	9.4	22.4	12.7
1	M18	2	OTNT	NA	Neutral	19.5759075907591	112.490924092409	5.38148272753471	356628.767326733	2364.72850798428	10.3762376237624	56.8118811881188	4.3969979512077	268827.098184818	3596.04727751781	1212	1958055	95403.1	1124.86	305	6.7	10.8	8.3	11.9	9.2	12.5	10.3	8.6	4.4	14.4	1.2	21.1	7	15.8	4.5	20.5	6.9	9.1	10.1	12.7	4.1	6.1	16.7	7.4
1	M19	1	OTNT	NA	Neutral	18.4575	104.104166666667	5.37019508580038	318587.204166667	2259.24578575441	9.99166666666667	52.5925	4.23832939401277	230018.52	3317.97527952755	1200	1767234.9	80505.24	1078.68	271.11	6.2	12	8	25.6	9.6	14	12.8	21.2	4.2	15.2	2.2	22.7	6.8	19.7	2.2	21.2	6.7	6.8	6.1	12.1	0	6	15.9	6.4
1	M19	2	OTNT	NA	Neutral	19.561310782241	116.705073995772	6.12307868006295	390424.56448203	2493.94674117214	11.4566596194503	67.5126849894292	5.00776754115275	329738.834038055	3912.11448527998	946	2087772	101369.28	1260.76	329.91	8.4	4.7	10.6	8.1	10.7	4.4	13.8	4.2	5.6	14.7	3.4	17.5	8.1	12.5	4.9	16.2	8	8.8	11.6	14	4.5	9.7	19.2	11.6
1	M20	1	OTNT	NA	Neutral	18.9100436681223	113.69519650655	5.76032816290585	362266.323144105	2377.44321164237	9.99039301310044	54.3973799126638	4.41734618994004	240426.848908297	3370.56281158269	1145	1901485.4	85048.01	1154.55	286.36	7.7	4.6	6.8	18.4	11.1	4.5	10.7	12	5.3	11.1	1.3	20.9	7.9	12.3	3.4	20	7.5	8.1	6.6	14.2	0	6.6	18.5	7.3
1	M20	2	OTNT	NA	Neutral	18.9898904802022	112.898062342039	5.62183494601157	363529.578770008	2408.55960531336	9.90311710193766	55.0876158382477	4.3852618851637	250268.306655434	3387.09203020904	1187	2001551	86616.02	1177	285.55	6.7	6.1	5.6	19.2	9.4	5.5	9.7	15.8	5.8	13.5	1.9	22.5	7.6	13.3	3.5	21.5	7.2	8.2	7.8	11.4	3.5	6.1	16.2	6.9
1	M21	1	OTNT	NA	Neutral	20.557130942452	125.628023352794	5.91125106043327	416182.203502919	2547.28292768792	11.1509591326105	63.3778148457048	4.6564784086185	314341.155129274	3872.90019488676	1199	2097568.6	94962.14	1241.09	309.37	8.7	2.9	8.8	8.1	13.5	3.8	12.1	3.9	4.8	7.7	1.3	20.4	10.3	8.3	8	19	9.5	5.3	9.2	16.3	0	10.8	21.6	14.4
1	M21	2	OTNT	NA	Neutral	21.9740740740741	127.810185185185	5.62327118625163	387004.793518519	2465.56686863051	12.687962962963	72.7287037037037	4.88362558420749	336366.387962963	3782.06736373913	1080	2117919	95802.77	1184.18	299.43	8.1	4.1	7.7	12.7	10.2	4.6	9.8	11.9	3.6	9.3	1.6	18	6.6	10.9	4.5	16.9	10.5	4.6	15.5	15.4	1.2	11	19.5	11.4
1	M22	1	OTNT	NA	Neutral	20.2423963133641	129.148387096774	6.24616048120426	448761.41843318	2509.17079961043	11.8958525345622	70.0175115207373	5.06966482624953	345900.057142857	4048.208443438	1085	2085222.4	97060.41	1190.43	313.7	7.8	2.6	10.8	6.6	10	2.1	13.9	4.6	6.8	5.6	2.7	16.9	7.5	7.3	8.5	14.3	8.8	4.2	10	15.6	0	12.4	20.6	15.2
1	M22	2	OTNT	NA	Neutral	21.1158301158301	126.269305019305	5.53558278971885	411725.611969112	2506.31191075174	12.2364864864865	71.2779922779923	4.78480043344996	329835.488416988	3649.76194244025	1036	2169081	99156.88	1217.77	309.83	8.3	5	8.8	9.1	11.2	6.2	10.4	6.8	4.4	13.3	2.1	20.8	9.6	11.6	4.2	18.8	9.3	7.5	15.1	15.6	3.4	11.7	20.2	11.3
1	N03	1	PLK1	NA	Negative	18.9329004329004	131.116883116883	6.26970930590182	519550.586580087	2555.23660122324	11.6861471861472	73.8787878787879	4.89619639189786	401364.967532468	4032.15250022196	462	2212985.2	152676.8	1337.56	543.19	11.5	9.1	42.4	9.3	13.6	5.2	51.7	3.9	11.9	15.4	6.9	22.7	13	15.6	11.9	19.7	7.8	13	9.5	18	0	16.5	20.8	20.1
1	N03	2	PLK1	NA	Negative	17.0211267605634	115.24823943662	7.22429613718807	465842.165492958	2378.42866447703	10.0721830985915	64.6672535211268	4.72230014176737	333969	3584.89652954151	568	1930008	124369.68	1202.83	422.84	7	20.4	28	15.8	10.7	16.4	35.9	11.1	13.2	18.1	5.5	27.8	10	27.8	6.7	27.3	7	19.9	9	12	8.6	10.4	16.4	13.2
1	N04	1	PLK1	NA	Negative	19.1939736346516	138.001883239171	7.54695652340796	550304.653483992	2631.71390517931	11.8832391713748	79.2033898305085	5.08930846449226	440360.284369115	4011.86300719216	531	2212022.5	135794.92	1411.41	468.75	11.9	14.3	38	13.9	17.1	6.6	46.9	7.7	12.4	16.4	9	24.3	17.3	18.6	12.2	22.6	9.4	14.7	11.1	20.7	0	19.8	24.3	23.9
1	N04	2	PLK1	NA	Negative	20.1434977578475	138.495515695067	6.61015312639931	573968.798206278	2699.74822631117	12.8183856502242	83.1255605381166	5.22824240085612	476450.114349776	4301.51193896916	446	2374454	140252.74	1489.09	495.96	12.3	14.8	33	12.3	18.8	5.4	44.4	4.5	11.7	13.7	7.2	20.9	16.4	15.7	12.8	18.6	10.5	14.6	13.9	16.8	6.7	17	22.6	22
1	N05	1	PLK1	NA	Negative	18.362	135.632	8.8087337673259	587150.942	2711.66053423098	11.774	71.09	5.13409594906015	351878.086	3787.84716138802	500	2399897.3	121757.54	1445.78	426.48	12.2	10.8	29.8	13.6	15	3.4	38.2	4.6	13.6	13.4	5.8	20.2	13.6	14.8	7.4	21.4	8.2	14.6	10	17.4	0	13.2	22.4	17.4
1	N05	2	PLK1	NA	Negative	21.3688311688312	152.558441558442	7.40893744714287	663651.127272727	3003.10811229548	12.425974025974	80.4831168831169	4.97680776911665	445881.080519481	4037.87693766082	385	2727070	139793.35	1680.95	466.53	15.1	10.9	34	11.2	23.4	3.9	41.3	4.4	15.6	14.8	4.7	22.1	20.8	14	9.9	22.6	9.4	12.5	12.2	19.5	4.7	16.4	26.2	21.8
1	N06	1	PLK1	NA	Negative	20.9717391304348	139.897826086957	7.02539041753944	591590.054347826	2878.78095360599	13.0760869565217	85.1869565217391	5.31099659198439	499048.056521739	4427.39949095241	460	2528530.9	143689.92	1641.98	494	15.2	9.6	41.3	10.7	22	3	49.3	5.2	11.7	13.5	7.6	21.5	17.6	12.4	15.2	19.6	11.1	11.3	11.7	18	0	18.9	24.8	29.6
1	N06	2	PLK1	NA	Negative	19.5109170305677	137.314410480349	8.73442252693092	544447.823144105	2915.82206851389	13.2947598253275	92.4017467248908	5.35834581687081	565608.085152838	4366.84723644947	458	2372526	138299.87	1589.89	468.21	11.8	13.5	35.6	19.7	19.7	2.6	40.8	14.6	15.1	10	6.8	23.4	17.5	12.9	15.9	21.6	6.6	15.5	14	15.3	4.8	22.1	22.7	30.6
1	N07	1	PLK1	NA	Negative	20.0847058823529	151.254117647059	8.0813052774225	632687.108235294	2921.30844841612	13.9788235294118	88.7788235294118	5.2566606389119	495471.435294118	4251.57435471058	425	2536641.7	143237.08	1514.58	466.75	15.8	8.7	37.6	11.5	19.5	4.5	41.2	5.9	17.2	13.4	7.3	18.8	19.1	11.5	13.9	17.6	9.4	11.8	11.8	21.6	0	20.7	30.4	25.4
1	N07	2	PLK1	NA	Negative	22.8290598290598	167.740740740741	8.36282027467721	696597.58974359	3148.76294105148	13.2136752136752	88.5299145299145	5.00175521636843	539833.037037037	4295.87878438582	351	2718296	152268.38	1785.99	515.79	16.5	8	40.7	10.8	25.1	1.7	45.6	6.3	17.4	9.4	5.7	24.2	23.9	8.8	17.9	21.9	10.8	10	14	22.5	4.3	18.8	31.6	27.4
1	N08	1	PLK1	NA	Negative	21.7374429223744	158.760273972603	7.34069122307499	669667.938356164	2874.64576148499	14.2191780821918	92.2123287671233	5.14379108567862	498172.691780822	4066.85484268356	438	2512426.6	131015.05	1545.71	439.02	14.4	10.5	32	16.9	20.3	3	37.7	10.5	12.8	10.3	6.4	22.4	20.1	12.3	13	21.2	12.3	8.9	14.4	20.8	0	21.9	27.4	27.6
1	N08	2	PLK1	NA	Negative	20.8501291989664	134.919896640827	6.6159491223121	454843.891472868	2502.52647647019	11.9974160206718	74.5374677002584	4.74140919820001	389830.602067183	3662.07417756037	387	2063292	122208.61	1329.03	410.24	8.8	14.2	26.6	15.8	13.7	7	29.7	9.3	8.8	12.7	4.4	24.8	12.7	15.8	5.7	24.3	9.8	14.5	11.6	16.3	8	13.2	23	16
1	N09	1	CIC	NM_015125	sample	19.3351498637602	114.375113533152	5.73263241289775	371130.953678474	2376.70090609778	10.52770208901	58.3478655767484	4.52331782030133	268224.948228883	3506.53061360119	1101	2016705.1	96027.35	1190.61	314.98	8.2	4.1	11.1	12.5	10.4	4.2	15.6	9.5	5.5	15.5	2.7	22	7.4	14.6	4.5	21.1	9.9	9.7	8.3	15.5	0	9.2	19.4	10
1	N09	2	CIC	NM_015125	sample	18.8891941391941	108.388278388278	5.10355192463362	344626.842490843	2320.72521593645	10.5833333333333	55.9606227106227	4.25912894808925	246343.052197802	3418.01716474295	1092	2025070	93131.59	1138.64	296.62	6.8	5.9	10.5	15.8	8.2	6	12.9	14.5	4.1	16.8	1.6	21.5	6	16	1.7	20.3	7.7	10.8	9	12.3	5.4	5.1	15.2	5.6
1	N10	1	SMARCA4	NM_003072	sample	18.4134438305709	104.71546961326	5.44169600987052	308177.167587477	2241.66596806701	10.4558011049724	56.3222836095764	4.28787149109194	247424.79373849	3330.27085715003	1086	1815849.8	100984.32	1041.27	331.67	6.4	8	13.7	10.3	8.4	9	18.4	8	4.3	13.9	2.2	23.6	6	15.8	3.1	20.8	6.9	7.8	8.3	11.1	0	9.5	13.7	9.5
1	N10	2	SMARCA4	NM_003072	sample	19.2479564032698	110.077202543143	5.40435659307912	317812.676657584	2290.86810215328	11.3169845594914	60.1934604904632	4.30179636978145	265472.814713896	3431.14593600801	1101	1933453	96541.31	1068.33	308.69	6	6.2	7.9	10.5	6.7	6.5	11.9	9.5	3.5	11.2	1.5	21.4	4.6	14.9	2.1	19.5	8	7.9	12.1	11.6	2.4	7.4	14.3	6.8
1	N11	1	DOT1L	NM_032482	sample	20.4088762983947	116.771482530689	5.49007377032321	345573.626062323	2335.40831360579	10.0339943342776	53.4966949952786	4.09573605586886	234025.976392823	3242.88838948087	1059	1998567.5	89694.5	1129.39	285.57	7.3	3.2	6.5	11.1	9.3	2.5	10	7	4.6	10.5	1.3	25.3	5.5	11.5	2.9	24.6	9.2	4.2	7.4	13.5	0	7.2	17.2	6.2
1	N11	2	DOT1L	NM_032482	sample	19.5085066162571	113.917769376181	5.50606837797772	354097.717391304	2399.9273963288	10.3431001890359	55.9943289224953	4.38737502907767	240078.02268431	3305.23771870709	1058	2071324	94250.85	1150.6	300.47	7.8	6.2	9.2	13.3	8.9	8.7	11.1	12.5	4.3	15.8	1.9	21.7	7	14.5	1.5	20.6	8.3	9.6	10.1	12.5	4.1	5.7	16.9	5.2
1	N12	1	XPC	NM_004628	sample	21.558865248227	117.90780141844	5.47751420999684	353880.503546099	2337.6941006026	12.9801418439716	67.0624113475177	4.29585594690475	316599.774468085	3736.12697651385	705	1968851.5	106317.42	1190.85	333.67	6.1	2.3	19.9	8.7	10.8	1.4	20.6	7.2	6.1	12.6	1	17	6.4	13.9	3.8	14.6	9.4	5.2	7.8	11.6	0	7.5	16.3	11.1
1	N12	2	XPC	NM_004628	sample	21.5048275862069	122.500689655172	6.78902756436429	389153.063448276	2457.04879211918	13.2993103448276	71.6606896551724	4.58116881337081	344804.765517241	3904.10670755339	725	1976710	107649.84	1251.36	339.29	6.2	2.3	14.2	9.4	9.8	3.4	18.8	6.3	5.8	10.1	1.2	15.4	7.7	15.9	2.9	14.6	7.2	3.7	10.3	13.5	1.8	8.4	17	10.8
1	N13	1	EXT1	NM_000127	sample	20.4436893203883	118.296116504854	5.99063628604966	363065.025242718	2413.66238356107	11.104854368932	63.8106796116505	4.8164093698872	307041.244660194	3824.29650403339	1030	2054029.8	107657.4	1180.28	347.1	7.6	2.1	16	6.6	10	2.2	18.4	3.5	5.6	9.6	2.4	20	6.8	9	5.4	17.4	10.8	4.5	8.5	11.9	0	9.1	16.9	12.3
1	N13	2	EXT1	NM_000127	sample	20.6629213483146	119.900919305414	5.66700018730433	367030.659856997	2437.9089809409	11.1011235955056	63.1644535240041	4.90327463907884	301784.512768131	3913.2292583244	979	2149671	103251.9	1173.17	320.87	8.9	3.8	10.5	7.6	10.5	4.3	12.5	6.6	4.1	8.2	2.5	18.5	6.3	10.2	5.1	16.1	10.1	7.3	10.9	13.5	1.6	6.2	16.8	7.3
1	N14	1	MSH6	NM_000179	sample	20.278384279476	122.473799126638	5.72279671191324	382356.019650655	2384.54539182337	12.4410480349345	70.6975982532751	4.81820713192242	324539.731441048	3731.32206116789	916	2017447.5	91661.9	1134.79	287.86	6.9	3.6	8.6	10.7	9.4	4.5	10.2	8	5.7	8.6	1.2	17.4	7.5	9.9	3.6	15.8	8.2	5.1	10.7	14.5	0	13.6	17.2	13.5
1	N14	2	MSH6	NM_000179	sample	20.3624627606753	118.546176762661	5.78415529256401	347682.589870904	2298.22191740235	11.1896722939424	62.0417080436941	4.6614301609244	271917.811320755	3475.10960325655	1007	1931698	88476.49	1038.81	275.66	6.4	9	7.1	17.5	7.7	12.2	8.4	18.5	2.9	10.3	2.5	19.3	5.4	17	2.5	18.6	9	7.1	11.7	14.2	2.2	7.4	16.2	6.6
1	N15	1	FANCC	NM_000136	sample	19.1218274111675	110.499492385787	5.65111133922455	376485.41319797	2454.80202218997	9.78477157360406	52.8670050761421	4.30104114809924	252596.76142132	3594.55090474925	985	2140391.7	95835.85	1207.78	305.93	8.9	2.8	10.3	8.1	11.8	2.9	11.4	4.9	4.8	14.5	1.9	23.6	7.9	11.5	5.2	20.5	7.7	6.9	7.4	12.1	0	7.7	16.2	9.4
1	N15	2	FANCC	NM_000136	sample	21.3086816720257	126.883172561629	6.08001829148821	415317.115755627	2440.90287794519	11.5519828510182	63.5894962486602	4.51656484650583	303017.461950697	3678.46853673174	933	2156503	98793.63	1217.14	315.41	9.4	8.1	13.6	16.3	12	8.5	16.9	12.6	4.4	10.9	2.1	21.1	8	14.7	4.4	19.9	11.4	9.6	14.6	16.1	3.6	9.6	19.1	10.2
1	N16	1	NCOR1	NM_006311	sample	18.7563868613139	110.599452554745	5.52677643699731	362665.031021898	2440.93724177954	11.3248175182482	66.3923357664234	4.94789768912615	344921.083941606	4158.21161786388	1096	2051005.5	105446.47	1162.69	335.54	8	3.2	16.1	8.9	10.9	3.7	19	6.4	5.3	10.3	2.7	16.9	7.7	10.8	9.9	14.3	7.9	6.6	8	11.4	0	11	17.5	14.1
1	N16	2	NCOR1	NM_006311	sample	22.0063694267516	129.474522292994	6.15079729530913	405529.766454352	2414.91243088654	13.3237791932059	79.5647558386412	4.97849001973643	380471.149681529	3864.46604955184	942	2170573	105505.06	1161.96	318.69	7.9	5	12.6	6.9	8.9	6.5	11.7	4.8	4.2	11.3	1.9	16.3	6.8	13.3	3.5	16.1	10.7	6.7	16.2	15.8	2.9	14.6	18.5	16.5
1	N17	1	PLK1	NA	Negative	19.5309973045822	130.708894878706	8.46993165946299	491982.474393531	2630.3468868548	12.256064690027	79.0242587601078	5.3733708123503	459488.781671159	4586.62976827619	371	2049051.8	126487.27	1365.96	425.77	9.2	8.1	33.4	15.4	12.9	7.8	39.4	10.2	10.2	12.4	7.8	17.5	11.6	17	17	14.3	7	10	9.7	17.5	0	18.3	22.6	24
1	N17	2	PLK1	NA	Negative	21.90234375	152.5625	8.933760929054	613621.5	3112.07974694062	13.8671875	88.83984375	5.51881841737016	529878.1484375	4934.399197369	256	2512845	152174.73	1685.75	503.1	11.7	3.1	39.8	6.6	20.3	2.3	48.4	3.5	16.4	9.4	5.5	15.2	20.3	8.6	15.2	10.5	6.2	7.8	13.7	20.7	3.1	16.4	28.5	27.3
1	N18	1	PLK1	NA	Negative	19.24	133.610666666667	9.28091412649175	597763.045333333	2714.73841451993	12.8906666666667	79.648	4.28654780945914	503697.994666667	4276.12209941674	375	2311159.4	122390.51	1554.36	391.53	12.3	17.9	31.2	21.6	18.4	14.4	34.7	19.7	12.8	23.2	5.6	26.9	14.7	21.9	17.3	24	8.8	18.7	11.2	18.1	0	19.2	23.7	26.4
1	N18	2	PLK1	NA	Negative	17.2225201072386	119.203753351206	10.7622185226994	596917.026809652	2897.91569913721	11.8069705093834	73.7345844504021	5.17652911039037	471173.112600536	4701.06545949194	373	2468925	141604.8	1636.73	487.38	11.8	12.1	36.5	13.1	19	11.8	45.6	11.3	11	22.3	8	25.5	18	16.6	21.2	21.4	5.9	18.8	10.7	15.8	13.4	13.7	23.3	23.3
1	N19	1	PLK1	NA	Negative	17.368029739777	113.044609665428	4.84015346139349	445384.178438662	2168.63562839211	13.5092936802974	87.6765799256506	4.95040284525411	602481.821561338	4564.95848587255	269	1871146.4	142738.64	1138.74	461	12.6	30.9	42.4	25.7	16	33.8	49.8	23.4	6.7	29.4	8.2	30.1	12.6	37.2	27.9	26.4	9.3	26.8	15.2	16.4	0	20.4	21.9	30.9
1	N19	2	PLK1	NA	Negative	19.7774390243902	135.207317073171	7.40034320877336	600207.277439024	3016.91453207081	12.890243902439	79.8353658536585	5.54741494372794	523146.573170732	5104.19345818539	328	2547172	158032.21	1686.41	549.9	13.4	4	41.8	4	21.6	5.5	51.2	2.1	12.8	12.8	8.5	19.2	22.6	12.2	25	13.7	5.8	11.9	14	16.5	4.3	14	26.5	27.1
1	N20	1	PLK1	NA	Negative	20.8652482269504	145.535460992908	6.74558540204415	548393.893617021	2875.47121044366	12.9326241134752	88.7659574468085	6.32489044690775	573622.865248227	5087.57384889138	282	2357733.6	154561.37	1489.44	527.55	12.8	4.3	44	3.5	20.6	2.8	51.1	1.4	14.2	9.9	10.3	15.6	19.5	9.9	26.6	12.1	9.2	6	11.3	22.7	0	19.9	31.9	30.9
1	N20	2	PLK1	NA	Negative	21.9890909090909	152.970909090909	7.29246577417591	639194.803636364	3084.77475286194	14.8509090909091	95.4	5.47803406059571	564572.698181818	4857.30926077455	275	2675856	143278.58	1670.3	474.02	13.8	3.6	33.8	5.1	23.3	1.8	40.7	2.5	12	9.1	8	14.2	19.6	6.2	13.1	10.2	7.3	5.8	17.5	19.3	1.8	20	28.7	26.9
1	N21	1	PLK1	NA	Negative	20.9302325581395	143.794573643411	8.21323603307346	679177.639534884	3237.20017358792	14.4728682170543	91.6589147286822	5.91203757454921	641506.085271318	5882.77648814887	258	2820476	179677.1	1859.52	613.1	17.4	2.3	51.9	3.9	27.5	1.9	65.5	0.4	13.2	13.2	9.7	9.3	25.6	8.1	32.9	6.6	10.1	8.5	8.1	18.6	0	19.8	30.2	35.7
1	N21	2	PLK1	NA	Negative	19.6704545454545	149.780303030303	13.717292483848	767499.143939394	3377.7040676809	14.7651515151515	94.7272727272727	5.74802948714713	626271.71969697	5240.11863136564	264	2853591	162044.28	1963.33	564.42	18.6	5.3	43.9	7.2	25.4	3.8	48.9	2.7	17.8	14	8	15.9	25.4	12.1	25	12.1	9.8	11.7	15.2	21.6	4.5	18.6	28.8	29.9
1	N22	1	PLK1	NA	Negative	22.3571428571429	149.714285714286	8.59669413958121	571805.689285714	2907.26432109338	17.5428571428571	115.464285714286	7.25976289523782	767872.435714286	5760.8465173197	280	2453292.8	152789.24	1605.03	515.59	14.6	2.5	48.2	4.6	23.6	0.4	52.1	1.8	12.1	7.5	11.1	6.8	20	8.2	30.4	4.3	12.9	5.4	16.4	21.8	0	26.4	29.6	41.8
1	N22	2	PLK1	NA	Negative	20.2406779661017	141.250847457627	10.8710853829056	646194.301694915	3126.13732875045	15.0440677966102	108.376271186441	6.98502594437849	739028.359322034	5692.61327085352	295	2542161	154941.83	1681.71	511.04	13.6	5.8	45.1	4.4	18.3	4.1	51.9	2.4	12.9	11.2	13.2	11.5	17.6	12.5	32.5	9.2	6.8	10.8	15.9	19.3	4.7	21.4	27.1	40
