# Supplementary material for: TRACERx analysis identifies a role for FAT1 in regulating chromosomal instability and whole-genome doubling via Hippo signalling
Source: Nat Cell Biol. 2024 Dec 30;27(1):154–68. doi: 10.1038/s41556-024-01558-w (PMC11735399; doi:10.1038/s41556-024-01558-w)
Supplement: Supplementary file 17 — Statistical source data. [file 41556_2024_1558_MOESM17_ESM.zip › extended fig1/ext fig1A source/data/rawData/GIN_H4006_53BP1.txt]

screenPlateOrder	plateWell	replicateNo	Content	ContentAnno	ContentType	MEAN_ObjectSpotTotalCountCh2	MEAN_ObjectSpotTotalAreaCh2	MEAN_ObjectSpotAvgAreaCh2	MEAN_ObjectSpotTotalIntenCh2	MEAN_ObjectSpotAvgIntenCh2	MEAN_ObjectSpotTotalCountCh3	MEAN_ObjectSpotTotalAreaCh3	MEAN_ObjectSpotAvgAreaCh3	MEAN_ObjectSpotTotalIntenCh3	MEAN_ObjectSpotAvgIntenCh3	ValidObjectCount	MEAN_Circ_TotalIntenCh2	MEAN_Circ_TotalIntenCh3	MEAN_Circ_AvgIntenCh2	MEAN_Circ_AvgIntenCh3	percentHIGH_Circ_TotalIntenCh2	percentLOW_Circ_TotalIntenCh2	percentHIGH_Circ_TotalIntenCh3	percentLOW_Circ_TotalIntenCh3	percentHIGH_Circ_AvgIntenCh2	percentLOW_Circ_AvgIntenCh2	percentHIGH_Circ_AvgIntenCh3	percentLOW_Circ_AvgIntenCh3	percentHIGH_SpotAvgAreaCh2	percentLOW_SpotAvgAreaCh2	percentHIGH_SpotAvgAreaCh3	percentHIGH_SpotAvgIntenCh2	percentLOW_SpotAvgIntenCh2	percentHIGH_SpotAvgIntenCh3	percentHIGH_SpotCountCh2	percentHIGH_SpotCountCh3	percentHIGH_SpotTotalAreaCh2	percentHIGH_SpotTotalAreaCh3	percentHIGH_SpotTotalIntenCh2	percentHIGH_SpotTotalIntenCh3
1	C03	1	53BP1	NA	Positive	8.8401559454191	34.8635477582846	5.5275899743225	185687.091617934	2624.59410134137	0.467836257309941	3.37426900584795	1.93451397212839	23044.4892787524	1251.68665320418	1026	1770599	82582.28	1340.62	304.28	17.6	11.2	3.7	56.3	10.8	8.2	3.9	50.9	8.9	11.2	14.2	6.6	14.4	0.2	15.3	1.9	13.5	14.8	15.7	15
1	C03	2	53BP1	NA	Positive	9.12113617376775	37.9348370927318	4.63232271227481	195684.30994152	2754.12139822132	0.587301587301587	4.38680033416875	2.52539735814256	29373.4527986633	1614.16280415317	1197	1845186	84415.85	1263.59	296.63	18.8	2.3	3.3	56.4	10.5	2.2	2.7	53.2	13.4	7	18.3	6.9	10.4	0.1	16.5	2.8	15.7	20.1	19	19.2
1	C03	3	53BP1	NA	Positive	9.59620786516854	36.6285112359551	4.25879506102862	165411.988061798	2637.83379110423	0.469101123595506	3.59269662921348	2.15409257898328	24389.875	1405.1821886829	1424	1734978	86660.64	1247.38	314.43	18.4	2.2	3.7	48.2	11.7	3.4	3.7	43.8	10.3	8.1	19.8	6	11.4	1.2	17.5	1.3	17.8	21.3	19.8	19.5
1	C04	1	53BP1	NA	Positive	10.3746065057712	52.1311647429171	6.85054686500736	343850.501573977	3096.34920129136	0.714585519412382	4.94228751311647	2.14861513997875	31736.0356768101	1416.62917052584	953	2183777	97160.98	1639.78	344.45	21.2	1.7	5.7	47.1	15.6	1	4.9	43.3	14	7.5	16.6	10.2	9.1	0.1	17.7	3.4	18.7	16.7	23	17.2
1	C04	2	53BP1	NA	Positive	12.6885245901639	60.9167717528373	7.88073863295459	381801.438839849	3221.71038570053	1.00252206809584	6.53720050441362	3.08215394540734	43418.2547288777	2262.44045988681	793	2433919	123886.22	1718.28	431.04	24.8	1.8	11.9	29.6	17	0.4	8.8	27.2	11	2.6	20.7	10.2	3.4	0.3	26.4	5.4	22.4	27.5	25.6	27.4
1	C04	3	53BP1	NA	Positive	8.88305847076462	37.4812593703148	4.80163562033433	204015.322338831	2774.14165786931	0.448275862068966	3.50524737631184	2.24486168296138	23721.8230884558	1422.96713636728	1334	1722204	86330.08	1348.77	323.8	17.8	7.7	4.8	50.7	13.3	7.6	5.5	46	10.5	8.9	19.9	7	12.1	1.3	15.4	1.8	16.8	21.6	19.3	19.9
1	C05	1	53BP1	NA	Positive	8.48754716981132	34.7879245283019	4.43618438498802	185941.012830189	2650.5757004423	0.411320754716981	2.85509433962264	1.78092542677448	18815.1773584906	1220.6323703855	1325	1914346	90651.98	1332.67	325.72	20.8	2.5	4.1	50.9	14.6	3.1	3.5	46.3	12.8	12.3	13.2	6.4	14.9	0.4	14.7	1	13.6	13.4	16.8	13.6
1	C05	2	53BP1	NA	Positive	7.50770261219022	29.7019423978567	3.85363004000914	143067.756195579	2652.45760296889	0.486939048894843	3.75016744809109	2.07674166209651	26085.294038848	1459.77247851308	1493	1783694	94437.51	1267.86	341.58	21.5	3.7	5.9	50.5	13.5	4.8	5.3	44.9	14.7	13.3	14.5	5.7	15.9	0.3	13.3	1.1	11.5	16	15.6	16.5
1	C05	3	53BP1	NA	Positive	9.29549718574109	39.8893058161351	4.21904510620053	216427.071294559	2676.30153688296	0.49718574108818	4.0187617260788	2.27423864792947	26330.7598499062	1506.82765249483	1066	1924530	95624.02	1283.16	337.63	20.7	5.6	6.1	42.2	13.3	8.5	5.7	38.5	11.4	8.7	21.2	5.7	11.4	0.8	17.9	1	16.7	22.2	20.3	21.1
1	C06	1	53BP1	NA	Positive	11.179889298893	43.3837638376384	3.91760429906048	213805.575645756	2921.95365277875	0.524907749077491	3.71309963099631	1.9723151387358	25658.3856088561	1352.72601467878	1084	2069565	92934.96	1493.97	333.34	22.6	1.1	4	47	15.9	0.3	3.8	44.6	8.9	4.4	15	8.4	5.2	0.5	20.9	2.5	18.1	15	23	15.1
1	C06	2	53BP1	NA	Positive	12.2203196347032	59.2922374429224	6.9188182741028	382942.103881279	3236.95034857888	0.780821917808219	5.47831050228311	2.69741075882576	35878.3321917808	1915.69665470463	876	2466783	111449.11	1747.19	390.13	24.3	1.5	8.1	33.7	16.4	0.6	6.5	31.6	9.9	5.9	19.1	10.5	5.9	0.2	25.9	3.8	23.2	22.4	27.2	23.1
1	C06	3	53BP1	NA	Positive	9.63777089783282	37.3243034055728	3.99282321668266	182248.586687306	2707.11714054688	0.492260061919505	3.48839009287926	2.02939964662101	24008.3970588235	1437.22006369631	1292	1843628	90258.64	1357.85	326.46	20.5	2	4.3	46.5	14.5	1.3	4.4	41.1	7.8	6.7	19.2	5.7	7.9	1.5	17	2.3	15.5	21.5	18.4	19.4
1	C07	1	53BP1	NA	Positive	12.3160054719562	53.4952120383037	6.91597266189905	316396.846785226	3134.07067984066	0.544459644322845	3.68809849521204	1.88029552906434	20837.7701778386	1225.1129388162	731	2218286	91833.44	1683.63	325.39	21.8	1.1	4.1	42.3	15.3	0.1	3.4	39.3	8.6	4.8	15.6	8.8	5.6	0	26.1	2.2	22.4	16.1	27.8	15.3
1	C07	2	53BP1	NA	Positive	9.77586206896552	39.333855799373	3.71124178250248	205688.540752351	2778.72019170095	0.5	3.94043887147335	2.28775700309791	30731.0376175549	1633.40835566701	1276	1948080	93723.3	1387.49	340.4	22.6	2	5.6	48.7	14.5	1.6	5	43.3	9.6	8.4	15.8	6.3	10.1	0.7	17.3	2.4	14.7	17.2	18.6	17.2
1	C07	3	53BP1	NA	Positive	7.95943204868154	35.0561189993239	4.40107921070608	200269.450980392	2651.66508964648	0.417173766058147	3.35970250169033	1.95596896495571	23878.6504394861	1291.7979149103	1479	1864914	82260.98	1267.38	297.08	18.5	4.5	4.9	54.3	12.7	5.5	4.3	51	11.6	11.1	17.2	6.8	13.4	1.2	12.6	1.3	13.9	18	17.1	16.3
1	C08	1	53BP1	NA	Positive	10.4800637958533	51.6602870813397	6.80264747603161	327095.331738437	3153.43327858919	0.923444976076555	5.60765550239234	2.58035211009273	37293.0829346093	1934.94744143161	627	2210839	108926	1669.77	392.06	23.1	1.6	5.7	30.5	16.3	0.6	5.1	26	13.6	5.7	19.3	10	7	0.6	19.9	6.1	20.6	22.5	24.4	23.1
1	C08	2	53BP1	NA	Positive	7.7263339070568	38.5283993115318	5.35659024951544	224620.619621343	2790.83528691105	0.632530120481928	4.80292598967298	2.77654486604248	31637.330464716	1744.54782790829	1162	1900867	94924.92	1348.52	343.75	21.7	4.6	4	45.1	14.5	6.3	3.8	40.4	22.2	14.1	18.2	8.3	16.8	0.3	14.7	2.2	14.4	20.7	18	20.1
1	C08	3	53BP1	NA	Positive	7.13139801375095	30.6371275783041	4.44116464545128	155525.556913675	2514.61887321563	0.45912910618793	3.58365164247517	2.09570392589807	23298.4430863254	1337.76979180472	1309	1614094	83222.81	1172.82	304.96	16.4	7.3	4	51.1	10.7	8.1	3.9	46.5	12.8	12.5	19.8	5.6	15.4	0.8	11.4	1.1	12	20.9	14.5	19
1	C09	1	PLCG2	NM_002661	sample	10.5340622371741	44.6215306980656	4.28378950872952	245517.870479394	2913.23808285398	1.25147182506308	10.0067283431455	5.2631098747845	73973.2724978974	3820.25309591012	1189	2002143	146414.21	1593.01	569.45	23	2.9	13	8.2	18.7	0.8	15	6.4	10.5	6.5	39.6	9.2	8.4	1.3	19.6	4.8	18.3	43.2	22	45.1
1	C09	2	PLCG2	NM_002661	sample	10.1046698872786	44.0024154589372	4.62200197438618	244921.149758454	2856.32686596456	1.08373590982287	9.09017713365539	5.24674757585905	68959.4830917874	3675.06918564265	1242	2000125	154728.24	1564.62	582.23	20.9	2.5	14.3	8	17.9	1.6	15.4	5.3	12.2	8.9	37.8	7.6	9.8	0.6	17.6	4.1	17.1	40.8	19.5	42.8
1	C09	3	PLCG2	NM_002661	sample	8.16865552903739	41.3922036595068	4.71990098701796	266392.420843278	2882.28374093587	1.13206046141607	9.34208432776452	5.36126283653133	69002.6905330151	3718.310078861	1257	2062929	142052.95	1529.49	531.49	23	4.1	14.1	7.2	19.4	3.6	14.9	5.8	15.5	13.3	46.2	9.5	15	3.8	15.4	4.6	16	49	20	48.7
1	C10	1	SETD2	NM_014159	sample	10.719111969112	48.7374517374517	4.32013554543443	291442.433397683	2856.6777317738	1.42857142857143	11.6380308880309	5.33848865515974	93577.8021235521	3978.77593221428	1036	2153359	162873.6	1529.17	593.49	22.9	4.4	16.3	5.3	17.4	3.9	17.1	4.5	12.2	8.8	39.8	8	11.8	1.4	20	5.4	17.6	41.9	20.8	44.3
1	C10	2	SETD2	NM_014159	sample	9.68524332810047	45.8281004709576	5.03554165012923	272288.383045526	2871.53578507115	1.15463108320251	9.34301412872841	5.20119064453383	67481.874411303	3519.74848525247	1274	2112027	146980.73	1474.66	531.52	23.2	2.7	12.6	9.6	16.8	3.2	11.8	8.9	14.8	10	37	8.6	11.6	0.5	17.4	4.9	16.8	42.3	20.6	44
1	C10	3	SETD2	NM_014159	sample	10.2074016962221	45.9198149575944	3.84953097683878	247509.880493446	2713.66037433339	1.03238242097147	8.96453353893601	5.22402196718205	63449.5219737857	3340.18720151077	1297	1954822	143152.98	1359.27	512.42	20.7	2.4	13	5.7	15	1.2	12.4	5.3	11.6	8.6	44.5	7.5	11.3	2.2	18.7	3.9	17.9	46.6	20.9	45.3
1	C11	1	IKZF1	NM_001220765	sample	8.59071428571429	35.2107142857143	3.88909871355124	175448.494285714	2410.80512699785	0.865	7.65857142857143	4.8704943396924	55647.1542857143	3158.67289884102	1400	1725325	131173.36	1213.13	466.44	17.9	4.2	8.6	12	11.4	4.9	7.1	10.6	11.9	13.1	36.9	4.9	18.1	0.6	15.6	2.6	12.9	37.3	14.8	38.7
1	C11	2	IKZF1	NM_001220765	sample	7.99419729206963	34.9335912314636	3.95834306340885	199120.125080593	2509.91885509164	0.989039329464861	8.3565441650548	4.9736556331834	63418.0502901354	3428.39473177651	1551	1860129	139543.27	1265.38	497.42	18.7	4.6	10.4	9.1	12.8	5.5	9.7	8.1	12.3	14.7	34.9	5.7	17.2	0.6	14	3.1	11.8	38.6	14.6	40.2
1	C11	3	IKZF1	NM_001220765	sample	10.0172413793103	39.4271159874608	3.50789972420478	206364.673197492	2609.26904507558	0.932601880877743	8.06426332288401	4.74149962721935	57851.4929467085	3124.70759394814	1276	1898577	133751.54	1308.84	489.01	20.1	5.1	12.2	8.8	15	4.4	11.9	7.8	7.2	6.7	42.6	5.7	10.3	3	17.6	3.5	16.5	45	18.9	44
1	C12	1	COL2A1	NM_033150	sample	8.26626192541197	34.3633998265395	4.19307716971894	178371.320901995	2630.50407995176	1.15351257588899	10.1587163920208	5.85616215361117	80437.0034692108	4139.84289656935	1153	1800481	140921.68	1315.07	518.25	19.8	3.8	10.2	9	12.7	3.4	11	7.6	16	11.8	43.3	5.3	15	1.3	13.4	4.2	13	45.7	15.6	48.1
1	C12	2	COL2A1	NM_033150	sample	7.40428571428571	36.815	4.94205359947897	222376.474285714	2656.51457431114	1.02714285714286	8.83142857142857	4.93687568353152	63956.5057142857	3206.29906880013	1400	1938756	133380.53	1350.48	482.47	21.5	6	9.1	9.7	14.9	6.5	8.8	9.6	20.4	15.6	35.7	7.8	18.5	0.5	13	3.4	12.6	38.6	15.9	39.6
1	C12	3	COL2A1	NM_033150	sample	7.23056118999324	33.0297498309669	4.80282330352077	185899.334009466	2609.73061054883	0.856659905341447	7.51183231913455	4.71820316262507	53333.7011494253	3102.2317063653	1479	1789509	125155.23	1298.67	455.7	20	5.3	8.6	10.8	14.1	5.7	9.9	9.5	14	15.7	42.6	6.6	17.4	2.3	12.6	1.9	13	44.4	15.1	43.2
1	C13	1	SMAD4	NM_005359	sample	9.48172514619883	39.405701754386	4.05693944629866	217774.140350877	2644.47853543344	0.952485380116959	8.32675438596491	4.96404839687997	60035.9744152047	3203.89108407097	1368	1887483	133465.79	1293.12	484.18	20.5	6.6	9.1	11.4	12.9	8.8	8.2	9.9	11.6	9.5	37.9	5.7	14.4	0.4	18.4	2.3	14.5	39	17.5	40.6
1	C13	2	SMAD4	NM_005359	sample	11.8422174840085	45.2380952380952	3.6545619191035	221144.343994314	2870.11403545839	0.960199004975124	7.99928926794598	4.78996606168938	58510.3923240938	3330.25130316969	1407	2066950	133661.14	1496.15	494.21	25.9	2.9	10	14.6	19.1	1.1	11.3	13.2	8.8	5.6	35.3	6.7	7	0.3	24.3	3.3	20.6	38.3	23.2	40
1	C13	3	SMAD4	NM_005359	sample	10.1994134897361	42.883431085044	3.8126365883376	254213.803519062	2790.25636714991	0.882697947214076	7.37536656891496	4.36172311986645	49417.887829912	2791.75737893531	1364	2044227	124116.14	1441.59	451.27	23.8	3.5	8.4	13	17.2	2.5	9.1	11.1	9.2	8	39.4	7.9	10.1	1.4	19.6	2.7	18.1	41.6	21	40.2
1	C14	1	FANCF	NM_022725	sample	8.05329719963866	36.0813008130081	4.11487481870276	212653.725383921	2629.60279186141	1.08762420957543	9.37488708220416	5.5183297080316	66565.342366757	3594.43599859717	1107	1863421	139590.74	1295.2	509.18	17.1	2.4	9.3	6	11.2	4.5	11.4	5.4	15.7	11.4	41.8	7.1	14.9	0.4	14.5	3.5	12.6	43.2	15.4	44.5
1	C14	2	FANCF	NM_022725	sample	8.55923344947735	36.684668989547	4.40045904928137	211057.721254355	2728.18409725917	1.15418118466899	9.87282229965157	5.37751444495577	73073.7160278746	3571.54790470115	1148	1959816	149377.71	1384.19	520.32	20.2	2	13.8	8.4	13.4	1.6	10.7	8.1	11.9	9.8	37.5	7	12.3	0.5	15.5	4.4	13.7	41.3	17.4	43.3
1	C14	3	FANCF	NM_022725	sample	8.4588679245283	37.7109433962264	4.19123860734068	214554.970566038	2586.02140499508	0.970566037735849	8.51698113207547	5.02384799003749	62522.1396226415	3330.09924138785	1325	1893496	132112.47	1342.12	476.65	21.6	4.7	10.6	9.8	15.2	4.8	10.6	9.3	13.4	14.3	43.5	7.2	17.2	3	14.9	4.5	15.2	45.5	18.4	44.5
1	C15	1	Sep-12	NM_144605	sample	8.17691659646167	37.0682392586352	4.05933498326622	221965.365627633	2732.86782293131	1.14827295703454	9.59224936815501	5.47729945885857	77958.3580454928	3821.09590974176	1187	1951630	149235.56	1389.97	528.14	20.3	2	12.5	6.7	14.6	2.4	10.3	5.3	15	12.7	39.3	8	14.5	1.4	14.8	5.2	13.4	41.8	17.1	43.3
1	C15	2	Sep-12	NM_144605	sample	10.1401326699834	44.2039800995025	4.47173180438349	252591.546434494	2750.76201002214	1.26036484245439	10.6293532338308	5.55644955308217	81659.324212272	3705.88912462089	1206	2085497	139772.91	1404.32	509.6	23.1	3.6	10.4	9.3	16.7	2.5	10	9.5	13.6	10.4	39	7.4	13.1	0.9	18.4	5.4	17.2	43.1	20.1	44.3
1	C15	3	Sep-12	NM_144605	sample	11.0272373540856	51.7422178988327	5.13560734077394	333078.208171206	2887.66763864258	1.18385214007782	9.38424124513619	5.16970988349271	67113.0447470817	3554.20610455023	1028	2235091	139939.78	1513.57	492.17	23.7	1.8	11.8	6.7	16.9	1.7	10.4	4.8	10.1	7.7	45.3	9.4	9.6	2.8	20.5	5.4	20.7	49.2	23.5	47.7
1	C16	1	GNPTAB	NM_024312	sample	10.569099378882	43.0993788819876	3.97351944814649	207404.927795031	2693.73834752603	1.12111801242236	9.88975155279503	5.50804145686601	71727.4627329193	3705.46480727345	1288	1910611	137610.78	1368.38	500.31	21.2	2.4	9.5	9.5	15.8	1.9	10.3	7.1	14.1	8.8	42.2	6.3	11.6	0.5	19.6	4.3	17.5	43.9	20.3	45.2
1	C16	2	GNPTAB	NM_024312	sample	8.23248652809854	36.2602001539646	4.32560655367554	199663.742879138	2708.12535227942	1.22401847575058	10.4495765973826	5.61105352518652	84632.5026943803	3942.65922766344	1299	1862091	144184.63	1321.86	514.07	21.5	3.7	10.5	5.9	13.6	5.9	10.6	6.5	16	12.9	38.7	7.6	15.9	1.2	14.9	5.2	13.9	43.1	18	44.3
1	C16	3	GNPTAB	NM_024312	sample	8.21190476190476	40.1134920634921	4.78663986673405	237925.50952381	2735.48383487754	1.35238095238095	10.5468253968254	5.21821090928733	73883.7841269841	3677.79122022666	1260	2071763	132114.84	1374.54	467.84	24.4	2.1	11.7	8.8	16	3.7	10.6	8.3	14.7	14.4	47.6	8.4	15.9	2.9	15.2	5.9	16.2	51	18.8	50.3
1	C17	1	53BP1	NA	Positive	10.630467571644	58.8265460030166	7.6122279024497	398711.773755656	3348.01817181847	0.532428355957768	3.56561085972851	2.04243338360985	20956.0377073906	1369.82154992102	663	2332669	101268.79	1806.95	375.2	20.5	1.5	5.7	35.9	16.9	0.8	4.8	33	15.5	5.3	16.1	13.1	6.5	0.3	18.7	2.6	18.6	16.4	23.5	15.7
1	C17	2	53BP1	NA	Positive	9.02508960573477	40.8324372759857	4.77434414660654	237953.884408602	2745.73648833827	0.489247311827957	3.28942652329749	2.05945155170066	19966.6917562724	1304.11364438653	1116	1927307	88821.65	1335.65	317.92	19	2.6	3.1	51.8	11.3	2.6	2.6	47.9	12.8	8.2	14.2	6	10.2	0	15.6	1.6	14.2	15.7	18.1	15.1
1	C17	3	53BP1	NA	Positive	8.01257396449704	34.3099112426035	4.98747743313818	187244.258136095	2798.34695843065	0.534763313609467	4.00813609467456	2.32719948496931	26518.1486686391	1488.25442287075	1352	1964242	88263.46	1373.14	314.84	22.1	2.1	4.4	47	15.1	2.3	3.9	44.3	13.2	11	21.2	7.1	11.5	1.2	13	2.3	12.9	23.2	17.2	21.5
1	C18	1	53BP1	NA	Positive	9.76463700234192	42.9098360655738	5.6860773032036	242668.413348946	2952.55080918838	0.573770491803279	4.24941451990632	2.28876131674727	27522.9391100703	1452.97769845003	854	2027462	101617.48	1498.19	358.69	17.2	0.8	6.1	37.9	12.4	0.4	5.3	38.1	9.7	5.9	16.7	7.3	6.8	0.5	15.5	2.7	15.1	18.5	19.4	18.3
1	C18	2	53BP1	NA	Positive	8.38621940163191	42.7769718948323	7.46042709602984	290617.347234814	2992.35959219639	0.647325475974615	4.71622846781505	2.8093896502528	33158.5457842248	1895.86505129002	1103	2117623	108314.39	1558.13	382.98	20.3	2.4	7.7	39.6	13.3	2.4	6.1	38	15	10	19.9	9.7	11.2	0.3	14.1	2.4	16.1	22.5	19.8	22.7
1	C18	3	53BP1	NA	Positive	8.90652385589094	40.0545277507303	6.09435521704766	230926.149951314	2897.73023273356	0.561830574488802	3.98052580331061	2.04014292938139	25851.7877312561	1399.24046888959	1027	1969896	90169.46	1512.46	326.81	20.6	2	5.5	46.4	14.2	1.2	4.8	43.1	10.5	8	19.7	7.7	8.7	1	15.5	2.1	16.3	21.4	20.3	19.8
1	C19	1	53BP1	NA	Positive	9.04231311706629	50.3497884344147	5.86234364250673	339749.430183357	3052.35127468534	0.596614950634697	4.42877291960508	2.65941604613043	26900.9590973202	1736.92886281543	709	2080817	102920.23	1548.61	367.45	18.3	2	5.5	34.8	12.7	1.6	4.8	31	16.9	8.2	20.9	9.7	9.9	0	17.1	2.1	17.1	21	19.6	21.4
1	C19	2	53BP1	NA	Positive	7.95497382198953	37.6900523560209	4.78491185890745	235494.209424084	2738.48802606095	0.580104712041885	3.49319371727749	1.98436698510913	21903.2586387435	1396.024972995	955	1921267	88965.43	1306.54	316.06	18.2	8.5	3.9	50.8	12.1	8.6	3.6	47.4	16.9	7.7	12.7	7.2	12	0.1	13.5	2.4	13.3	15.1	17.1	15.2
1	C19	3	53BP1	NA	Positive	7.31051344743276	32.3806030969845	4.64046695899181	156438.778321108	2613.74711349434	0.467807660961695	3.28198859005705	1.93107551237136	19475.9983700082	1211.0779359641	1227	1707007	86969.49	1226.15	316.68	18.4	2.5	3.8	48.8	12.4	3.8	4	44.1	13.8	10.6	17.9	6.2	13.5	0.4	11.2	2	13	20	16.4	18.1
1	C20	1	53BP1	NA	Positive	9.98051948051948	44.9714285714286	6.75088595103418	256748.797402597	2976.28672251066	0.705194805194805	4.78571428571429	2.43370633198845	31384.9480519481	1740.18953759658	770	2026282	107637.16	1515.96	392.41	17.4	1.6	8.4	37.3	14.2	0.9	7.1	34.3	13.6	6.1	18.4	8.7	7.9	0.3	18.3	3.2	17.9	20.3	22.1	21.6
1	C20	2	53BP1	NA	Positive	10.7406876790831	57.2449856733524	8.08065004078366	396777.426934097	3364.52922544503	0.777936962750716	4.79512893982808	2.51542928776095	29487.7435530086	1749.72232423747	698	2363229	106851.89	1832.36	388.3	24.4	3.3	8.2	37.4	19.5	2.7	7.6	31.5	14.6	4.3	17.6	10.9	6.6	0.4	20.6	4.3	21.5	21.2	26.4	21.1
1	C20	3	53BP1	NA	Positive	7.78832116788321	35.6815693430657	4.04462148889967	194419.909671533	2664.21961216948	0.586678832116788	3.85675182481752	1.90405846991613	25860.3312043796	1354.52586855327	1096	1808075	98622.24	1258.05	351.45	17.2	5.4	6.9	41.2	12.4	4.8	6.9	38.5	12	11.4	18.1	7.1	13.9	1.1	11.5	2.1	12.6	20.7	17	18.7
1	C21	1	53BP1	NA	Positive	11.9113233287858	60.8390177353342	9.54927608820275	416298.679399727	3420.78667787637	0.657571623465211	4.2387448840382	2.3410070040536	24933.7366984993	1568.84326856572	733	2405688	105639.87	1864.35	374.74	22.8	1.2	6.8	34	16.6	0.3	4.8	30.3	12.1	3.3	17.7	12.3	4.2	0.3	23.7	3.3	23.9	18.8	27.6	19.1
1	C21	2	53BP1	NA	Positive	8.3160136286201	36.1669505962521	5.57680004430514	204121.530664395	2729.43780821403	0.613287904599659	4.68568994889267	2.48055207815586	31412.8143100511	1614.22830868845	1174	1695267	102043.84	1285.57	374.72	14.5	8.3	6.1	42.9	9.6	8.2	6.3	39	12.7	8.4	16.9	6.7	12.4	0.1	13.9	2.6	12.9	19.4	16.5	19.3
1	C21	3	53BP1	NA	Positive	9.96191646191646	45.948402948403	6.12389603084871	283678.534398034	2934.84475953826	0.64004914004914	4.68673218673219	2.37258001830194	31665.2457002457	1592.73239038073	814	1938387	104560.47	1478.78	373.66	17.8	5.9	7.4	32.7	12.8	4.5	7.1	30.1	10.8	6.5	23	8.8	9	0.4	17.7	1.7	19.4	25.3	22.5	23.6
1	C22	1	53BP1	NA	Positive	9.38818181818182	39.8618181818182	4.16544727719616	213104.188181818	2745.29841124807	0.629090909090909	3.82909090909091	2.11196904105995	23485.37	1480.86240689785	1100	1859567	91472.12	1300.37	324.21	16.2	1.8	3.5	46.7	8.5	0.7	3.1	45	10.3	5.7	15.8	6.8	7	0	14.7	2.7	13.9	17.4	16.5	17.5
1	C22	2	53BP1	NA	Positive	10.6369047619048	43.8382936507937	5.12301793540102	239681.215277778	2935.89150782105	0.606150793650794	4.40773809523809	2.33892530862691	27937.7876984127	1528.73069329763	1008	2030679	94965.03	1448.04	344.2	19.5	1.9	5.4	47.8	15	0.8	5.4	45	9.6	4.6	16	7.5	6.2	0.5	19.6	2.2	17.2	18.6	21.5	18.7
1	C22	3	53BP1	NA	Positive	9.4857444561774	48.1615628299894	7.53336692126149	333027.859556494	3199.46574633048	0.576557550158395	4.12249208025343	2.05674544128874	23970.3115100317	1279.05826319601	947	2250572	93298.96	1665.5	335.78	20.9	2.3	4.9	41.5	17.2	1.1	4.1	37.8	13.9	7.6	20.4	11.2	8.4	0.8	16.2	2.5	18.4	22.4	23.9	19.7
1	D03	1	RAD51	NA	Positive	14.0193965517241	82.0851293103448	5.78077800413209	468724.400862069	3552.50687511326	3.03663793103448	23.114224137931	6.19638073466665	148362.884698276	4270.80934207413	928	2833133	153366.08	1862.52	538.88	40.7	1.5	12.6	10.2	28.2	0.8	12	8.7	23.4	3.6	48.7	14.2	3.9	0.3	30.4	22.3	38.5	56.8	42.1	58.3
1	D03	2	RAD51	NA	Positive	14.3042973286876	91.8780487804878	5.34508219229089	537356.128919861	3360.89484604081	3.45296167247387	25.8466898954704	5.7659864149773	168828.078977933	4151.79150906899	861	2830110	150452.38	1704.5	509.05	36.5	3.4	13.2	6.4	25	3.8	9.2	6.5	27.9	5.8	44	13.6	7.4	0.6	28.1	21.6	38.3	55.2	40.4	57
1	D03	3	RAD51	NA	Positive	14.8877445932029	88.2028836251287	5.04588631027226	471566.783728115	3167.28613672758	3.10504634397528	21.2729145211123	5.12142307965187	124275.352214212	3496.9174522499	971	2663953	133243.5	1610.17	449.46	38.3	7.2	11.5	11.1	25.1	7	9.3	11.1	22	7.1	50.2	14	12.2	2.1	31.5	20.3	39.4	55.7	41.6	55.4
1	D04	1	RAD51	NA	Positive	15.4533898305085	97.9565677966102	5.4551265101616	569347.585805085	3646.26533136696	3.87923728813559	28.3421610169492	5.89824385265299	190827.899364407	4399.79801941976	944	3074042	165433	1976.97	590.55	42.5	1.9	18.1	6.1	30.9	1.3	15.3	4.9	26.2	5.4	45.2	19.4	6.5	1.3	33.2	23.3	41.7	55.1	46.7	57.1
1	D04	2	RAD51	NA	Positive	13.4603351955307	83.2	5.00549007703746	500455.639106145	3369.82636211958	3.00111731843575	23.254748603352	5.95019250860265	162174.720670391	4441.09409588219	895	2813305	160737.29	1784.21	564.95	34.5	2.3	17.7	8.7	25.4	1.5	14.9	7	22.7	6	44.4	14.2	7.6	0.3	27.3	19	32.1	54.2	37	55.6
1	D04	3	RAD51	NA	Positive	12.6680541103018	74.9177939646202	5.38617828041603	413001.723204995	3296.67094463644	2.74817898022893	21.6711758584807	5.46317216036709	141737.348595213	3728.82880318744	961	2603050	141652.39	1605.63	476.56	35.8	3.5	13.9	10.6	24	3.6	10.5	10.5	23.6	7	50.6	15.2	8.1	2.3	26.2	17.1	35.3	54.6	39.8	54
1	D05	1	RAD51	NA	Positive	16.4601889338731	94.2928475033738	5.55015916243979	524053.847503374	3660.34436325201	3.96491228070175	31.0377867746289	5.92743748080804	214438.835357625	4480.9903675038	741	3151745	169237.73	2013.23	572.25	46.6	1.2	16.7	4	31.6	0.5	13.8	3.2	22.8	2.8	48.2	19.3	3.8	0.4	36.7	26	44.8	54.9	49.8	56.5
1	D05	2	RAD51	NA	Positive	15.4382716049383	97.0592592592593	5.92603444846132	624301.112345679	3607.47330697525	3.29382716049383	24.0802469135802	5.72363229907551	161371.15308642	4187.23177331571	810	3207826	153348.31	1948.75	521.3	41.4	2	14.3	5.9	29.5	1.1	10.7	5.4	23.6	5.1	41	16.4	6.4	1	33.5	21	39.8	53.1	44.2	54.4
1	D05	3	RAD51	NA	Positive	13.1172043010753	84.8913978494624	5.41024213799763	533558.333333333	3338.89055015088	2.90215053763441	20.6516129032258	5.85331950997337	133592.158064516	4158.30240523386	930	2813314	147030.94	1665.18	500.04	32.2	4.5	14	5.4	22.9	6.6	11.5	5.9	23.1	6.5	54.2	14.3	8.3	3.3	25.1	18.4	34.7	59.8	37.7	59
1	D06	1	RAD51	NA	Positive	16.8387096774194	97.6997518610422	5.98906044572473	611897.70719603	3780.08786828762	3.5545905707196	25.7617866004963	5.36546224237217	165399.472704715	3849.10839641142	806	3408346	151548.85	2139.3	523.58	45.9	1.7	15.8	7.3	34.9	0.7	10.4	7.3	18.9	3.8	40.8	19.9	4.3	0.1	39.7	22.3	43.1	50.5	47.6	52
1	D06	2	RAD51	NA	Positive	14.0576131687243	87.7962962962963	5.69495907913802	548845.351851852	3554.4205957642	3.27572016460905	23.5185185185185	5.53007287325935	154320.435185185	4046.70943692741	972	3014690	157696.61	1941.12	549.61	39.5	1.4	18	8.8	29.1	1.2	14.4	7.4	24.3	6.4	41	15.9	7.3	0.6	28.5	19.8	37.2	52	40.2	53.9
1	D06	3	RAD51	NA	Positive	15.001066098081	80.8752665245203	4.82127299311637	423042.44989339	3438.73254702129	2.6183368869936	19.2569296375267	5.14846870048643	120589.569296375	3566.33436599406	938	2836344	143054.92	1782.46	490.33	41.7	2	14.7	9.3	30.5	0.7	11.8	8.1	16	3.7	50.7	15.6	4.2	1.3	29.9	18.2	39.6	55.7	44.1	54.9
1	D07	1	RAD51	NA	Positive	14.3655352480418	88.0065274151436	6.04872431905687	503822.520887728	3607.71397220671	3.72584856396867	28.7258485639687	6.23975609577056	200869.028720627	4772.23858309809	766	2907976	169337.57	1886.92	585.39	40.5	1	18.1	4.2	26.9	0.3	14.8	3.8	28.5	3.8	48.2	17.1	4	0.9	30.8	24.3	37.5	57.4	41.6	59.7
1	D07	2	RAD51	NA	Positive	13.5945378151261	86.030462184874	7.52549596173455	521835.344537815	3556.83204303947	2.87920168067227	20.3329831932773	5.39367231797849	127138.215336134	3894.39025134551	952	2963130	143841.37	1882.66	513.57	40.5	2.6	12.7	8.8	29.4	2.6	12.4	8.5	29.1	6.1	40.3	15.3	7.5	0.4	29	20.2	38.1	52.4	43.4	53.5
1	D07	3	RAD51	NA	Positive	12.005946481665	73.203171456888	5.61011446553571	404363.297324083	3277.12322839262	2.82854311199207	20.7363726461843	5.66905528939758	135058.238850347	4001.85662491879	1009	2538582	143473.06	1602.27	495.18	33.6	3.5	15.7	8.7	23.2	4.5	12.6	8.4	24.6	7.2	53.9	14	7.6	2.1	23.3	18.1	33.2	60.3	36.8	59.2
1	D08	1	RAD51	NA	Positive	14.6122699386503	83.0907975460123	5.66631928337707	452977.180368098	3463.70620714256	3.29693251533742	23.8282208588957	5.59311967536917	155059.852760736	4199.25587620657	815	2827069	161829.27	1817.7	558.21	36.9	2.2	18	6.1	23.7	1.3	14	4.9	21.1	3.9	44	15.5	4.5	0.4	29.3	23.7	36.7	54.7	41.1	56.2
1	D08	2	RAD51	NA	Positive	13.6229508196721	94.5889929742389	7.16593636672675	629695.888758782	3815.64660311056	3.3384074941452	24.0515222482436	5.60399442790859	158225.427400468	4127.94740400723	854	3119823	154897.76	2041.36	561.17	39.7	2	16.4	9.1	31.1	1.4	15.7	8.1	29.6	5	39.1	19.6	6	0.6	28.6	21.5	37.2	52.9	42.5	54.7
1	D08	3	RAD51	NA	Positive	12.1833333333333	78.6244444444445	6.49923881167057	462458.711111111	3435.12168475903	2.76444444444444	19.3122222222222	5.2805755979935	118257.221111111	3633.35019703765	900	2752605	130910.89	1789.38	459.48	37.6	2	11.7	15.6	27.1	1	11.4	14.3	24.9	7.4	50.1	14.9	8	1.4	24	19.1	35.9	56.7	40.2	55.9
1	D09	1	SMC3	NM_005445	sample	7.57865557865558	35.7137907137907	4.49108170422131	180071.939015939	2566.1780996847	0.960498960498961	8.61399861399861	4.95901464185778	62345.5675675676	3186.590088083	1443	1644470	124194.89	1260.63	478.28	18	7.2	6.4	15.4	13.7	7.6	8.8	12.6	19.5	15.9	38.2	6.8	19.8	0.2	13.7	4	14.6	39.1	17.7	40.3
1	D09	2	SMC3	NM_005445	sample	9.59009009009009	40.7136422136422	4.14983850106413	217149.653153153	2748.77888228107	0.957528957528958	8.54440154440154	5.08672251933807	63335.8474903475	3353.89595003226	1554	1825536	135042.6	1391.9	516.2	20.2	4	9.5	11.3	15.1	2.6	10.8	9	9.9	9.8	36.7	7	12	0.9	17.7	3.5	16.3	39.3	20.1	40.7
1	D09	3	SMC3	NM_005445	sample	7.53827751196172	33.3644338118022	4.65409013162547	175291.4784689	2586.60198854867	0.952153110047847	8.21052631578947	5.30045591336043	55943.8397129187	3246.16227874445	1254	1590081	121948.51	1185.24	459.18	15.6	6.2	7	9.3	10.6	7.7	8.1	6.7	14.7	10.8	46.6	5.3	15	2.6	13	2.7	12.4	48	15.5	46
1	D10	1	CHD8	NM_020920	sample	9.38308886971527	37.9068162208801	3.92241063263322	196633.714408973	2835.16638020552	1.14840379637619	10.5530629853322	5.84016810323491	82436.2372735117	3951.53341288766	1159	1922735	153388.77	1441.96	564.54	21.1	4.4	12.9	5.5	17.1	4.7	12.3	3.6	10.8	7.6	42.9	7.2	10.6	1.1	16.7	4.7	14.8	44.6	19	46.8
1	D10	2	CHD8	NM_020920	sample	10.6388384754991	49.2794918330309	4.27808692790834	281539.985480944	2981.48331098767	1.35662431941924	10.6234119782214	5.63840764542738	81757.8030852995	3979.01765349696	1102	2070813	142492.29	1530.43	530.88	23.8	3.1	10.9	8.7	19.1	1.3	12.7	6.6	13.4	7	39.3	9.9	9.7	0.8	21.4	6.1	18.7	45	24	46.7
1	D10	3	CHD8	NM_020920	sample	8.74218089602705	40.7506339814032	5.60168488312159	219651.7227388	2794.227412079	0.978021978021978	8.35502958579882	5.32093844892484	62157.1039729501	3501.86033591929	1183	1868645	127057.59	1366.89	464	22.1	3	9	8.7	16.7	5	9.7	7	16.8	11.7	45.2	7.8	14	3.6	15.3	3.5	17.6	47.7	21	46.3
1	D11	1	COL5A2	NM_000393	sample	8.96994991652755	42.2437395659432	4.6142422071654	238340.576794658	2653.24107089936	0.991652754590985	8.1652754590985	4.53769853741563	56990.1051752922	2994.76088259844	1198	1999421	132060.01	1440.12	479.93	23.2	2.8	8.8	12.7	17.7	3.9	8.6	9.5	16.8	14.4	35	8.1	18.2	0.5	17.1	3.3	16.9	36.1	20.5	37.7
1	D11	2	COL5A2	NM_000393	sample	10.2228390166534	39.1411578112609	3.60997426577019	195721.101506741	2711.51732597453	0.9746233148295	9.47581284694687	5.61140956208641	71531.6201427439	3583.13427429968	1261	2006427	136348.66	1358.57	483.55	21.8	2.5	10	9.5	14.6	1.3	8.5	8.6	9.8	8.2	40.3	5.6	10	0.9	19.2	2.6	16.1	42.8	19	44
1	D11	3	COL5A2	NM_000393	sample	8.1645988420182	38.9404466501241	5.03442132565755	224665.835401158	2625.89886321412	0.869313482216708	8.04301075268817	4.77569919960685	56146.7311827957	3096.50618455736	1209	1947327	125942.48	1335.03	460.67	21.4	3.5	7.6	7.4	15.5	5.6	8.8	7.4	14.6	13.9	42.3	6.3	17.5	2.2	14	3	16.2	43.8	20.1	43
1	D12	1	BRCA2	NM_000059	sample	7.93233674272227	39.7954366640441	5.85226586909407	226326.529504327	2918.36844181822	1.25098347757671	11.1140833988985	5.62003955410337	81806.5011801731	3876.73716964629	1271	1935648	135683.82	1483.1	504.06	22.3	2.8	10.1	12.2	16.7	2.1	10.1	9	19.4	11	43.5	8.2	12.2	0.3	14.5	6.8	17.4	47.1	22.7	48.5
1	D12	2	BRCA2	NM_000059	sample	9.82012195121951	43.7690548780488	4.84196433331899	227645.40777439	3056.21726041807	1.10670731707317	10.1341463414634	5.69636192059973	71971.7743902439	3804.56755405652	1312	1944190	120256.01	1580.43	457.63	22.6	2.4	6.5	19.3	19.4	1.3	8.2	15.3	15.9	6.9	43.4	8.4	7.9	0.4	18.1	5	19.6	46.9	24.3	48.5
1	D12	3	BRCA2	NM_000059	sample	8.06224737267583	43.9215844785772	6.18795616771727	262184.109943411	3039.82108510479	1.27000808407437	10.6273241713824	5.28505875063969	74511.3799514956	3707.27008976877	1237	2011545	130944.01	1568.21	504.55	22.6	6.5	12	13.7	19.6	5.5	13.3	11.1	19.5	11.6	47.9	10.4	12.8	2.7	13.9	7.2	18.4	51.5	23.8	50.6
1	D13	1	UBR5	NM_015902	sample	11.313630880579	47.5765983112183	5.07933782566613	259641.089264174	2982.84736463558	1.36067551266586	10.5235223160434	5.42973358149022	82870.2557297949	4085.03956415257	829	2190325	167321.12	1671.57	611.52	24	1.1	21.1	6.9	17.5	0.1	19.4	6	10.4	6	40.8	7.5	7	0.8	22.2	6.8	20.1	43.8	23.9	45.8
1	D13	2	UBR5	NM_015902	sample	9.8375	41.1701923076923	6.02068448929495	244769.151923077	2868.60314883636	1.22596153846154	10.6230769230769	5.76902542248908	84993.6182692308	4227.25508695241	1040	2046977	157304.01	1563.57	588.5	20.4	2.6	15.8	7.5	15.5	0.5	17.8	6.5	10.8	7.7	39.4	7.2	9	1.7	16.9	6.2	15.9	43.9	18.8	46.2
1	D13	3	UBR5	NM_015902	sample	10.1872832369942	45.750289017341	6.40906285408109	293424.861271676	2921.7845955531	0.976878612716763	8.46705202312139	5.18227641209144	61988	3404.82098663491	865	2241417	148701.67	1677.47	553.29	24.9	1.8	17.2	9	19.2	0.3	18	7.2	8.9	7.9	43.1	8.4	8.4	2.8	17.7	3.6	18.5	45.9	21.2	44.6
1	D14	1	TET2	NM_017628	sample	9.20201005025126	41.6020100502513	4.81279828487513	228241.003015075	2699.46344161494	1.33165829145729	10.0201005025126	5.35877620824671	72144.5989949749	3805.50533916584	995	1969397	149246.37	1418.38	530.56	22.4	2	13.5	7.8	14	2.6	11.8	7.4	14	10.8	39.9	6.3	13.5	1.2	16.5	5.4	14.1	43.5	17.3	45.4
1	D14	2	TET2	NM_017628	sample	8.13321799307958	44.6608996539792	5.679049587635	312458.923875433	2952.20491053937	1.27854671280277	10.1055363321799	5.35426719213044	73369.6721453287	3742.27089336865	1156	2152819	136326.7	1533.24	505.47	21.4	3.6	10	10.6	16.8	4.2	12.3	7.9	17.6	12	38.1	9.4	14.3	0.9	14.1	4.9	15	43	17.6	45.1
1	D14	3	TET2	NM_017628	sample	9.53195319531953	39.5787578757876	4.00568387956871	209123.852385239	2591.57414377945	0.990999099909991	8.48874887488749	4.94821494512089	61775.8568856886	3325.62562260547	1111	1965791	133371.77	1388.88	475.34	22.9	3.3	10.6	7.3	16.5	4.2	10.8	6	10.4	13.3	43.4	6.4	15.7	3.5	16.9	3.8	16.3	45.3	19.6	45
1	D15	1	AMER1	NM_152424	sample	7.27715030408341	36.4839270199826	6.02949338214821	233155.994787142	2656.69214803208	0.926151172893136	8.32406602953953	5.30133170478522	62184.8835794961	3489.11657209208	1151	1858440	129984.52	1371.18	478.42	17.7	7.2	8.9	11.3	12.3	7.6	8.3	9	17.3	14.9	40.3	7.6	19.6	0.9	12.5	3.6	12.9	40.9	16.2	42.6
1	D15	2	AMER1	NM_152424	sample	8.68160741885626	38.9976816074189	5.21269811064503	209439.013910355	2544.82607789587	1.0919629057187	8.99845440494591	5.21409648697132	65913.4072642968	3466.72401616878	1294	1735576	126866.61	1265.85	471.33	19.1	9	9.3	16.6	12.3	10.3	9.4	15	12.6	12.8	37.4	6.2	18.5	0.7	15	4.1	14.8	41	17.5	42
1	D15	3	AMER1	NM_152424	sample	8.14585152838428	36.3441048034935	5.03967725327333	214055.696069869	2448.81205848625	0.832314410480349	7.2061135371179	4.50813388091772	49497.0637554585	2873.62604450725	1145	1869650	125164.62	1288.59	452	20.2	6.1	7.9	9.3	13.9	9.2	8.3	9.5	11.6	14.7	40.1	6	18.5	2.2	15.2	2.9	15.3	41.7	16.2	40.3
1	D16	1	EXT2	NM_207122	sample	7.83376399655469	34.2420327304048	3.96809629302824	173112.348837209	2513.11413461853	1.19035314384152	9.1619293712317	4.81480953295395	65495.1645133506	3369.02834694154	1161	1727665	147948.97	1310.63	563.75	20.7	5.7	13.9	8.5	14.2	4.4	14	7.1	17.8	16.3	35.7	6.3	19.9	0.8	14.9	4.8	14.1	37.6	17.6	40
1	D16	2	EXT2	NM_207122	sample	9.63240740740741	47.1138888888889	5.68877274628604	292432.472222222	2874.20692028735	1.3537037037037	11.0888888888889	5.46479913990331	84379.9324074074	3825.6030267961	1080	2083396	153098.91	1564.05	582.19	22.9	5.6	15.4	8.7	19.1	3.8	17	6.8	15.9	11.4	37	8.9	15.1	0.8	18.6	6.5	16.9	43	20.1	44.8
1	D16	3	EXT2	NM_207122	sample	8.0858407079646	41.2495575221239	4.51622472895854	257611.746902655	2515.86251960103	1.17522123893805	9.17522123893805	5.15825132920774	68173.8592920354	3616.79487550245	1130	1838812	144019.11	1310.78	531.96	17.3	8.1	14.1	5.9	14	10	15.3	5.8	13.3	15.5	43.7	6.8	20.8	3.5	14.3	5	14	48	15.9	47.2
1	D17	1	RAD51	NA	Positive	14.6110414052698	92.9874529485571	5.82675726983393	552840.203262233	3634.49159357552	3.73902132998745	29.6511919698871	5.98188626704494	213164.179422836	4636.75129031414	797	3024036	173726.23	1964.98	610.22	40.4	1	22.6	4.8	30.7	0.4	18.4	3.8	27.1	5.3	48.1	18.8	6.3	1	31.6	23.5	39.4	55.6	43.4	57.2
1	D17	2	RAD51	NA	Positive	14.7118834080717	86.9192825112108	5.65816484918241	513091.214125561	3499.60507008305	3.31053811659193	24.5414798206278	5.73159008663689	161466.211883408	4174.757740569	892	2964746	150649.36	1860.08	519.2	40.7	1.7	13.8	5.8	28.4	0.9	11.8	5.4	22.8	5	41.5	15.5	6.4	1.1	31.1	19.4	37.8	53.4	42.7	54.5
1	D17	3	RAD51	NA	Positive	13.2788671023965	83.5152505446623	4.99118283415326	537294.693899782	3495.97439000491	2.99346405228758	21.5686274509804	5.0333939333723	133222.161220044	3567.2230679256	918	2990969	144056.68	1875	501.21	39.3	2.2	14.8	7.4	28.9	1.6	11.1	5.8	21.6	6.9	47.7	16.7	7.7	2.3	28.1	18.8	35.1	53.4	39.8	52.8
1	D18	1	RAD51	NA	Positive	12.3600891861761	83.8439241917503	6.07490249144985	503131.647714604	3447.5654671507	3.80044593088071	27.7959866220736	5.80356225586919	184226.732441472	4377.76334092457	897	2849348	150114.18	1833.69	522.41	37.8	2.1	13.8	8.1	26.2	1.1	11.3	7.4	31	9	46.8	16.7	9.5	0.8	25	23.7	35.1	56.2	38.9	57.7
1	D18	2	RAD51	NA	Positive	14.4711538461538	87.5432692307692	6.48886986471288	522137.498798077	3517.24950045113	3.44591346153846	25.3449519230769	5.94211987353026	170960.841346154	4342.38123310568	832	2872987	151226.94	1811.18	522.32	39.3	11.5	16.7	15.9	30.2	10.6	12.4	14.7	25	5.2	44	16.5	6.7	0.5	30.9	21.9	39.5	55.4	44.8	57.1
1	D18	3	RAD51	NA	Positive	14.2886937431394	88.615806805708	6.26012794466123	523973.214050494	3565.19036037376	3.1602634467618	23.2228320526894	5.54028125980463	155263.982436883	4152.38681562554	911	3067441	155866.4	1881.81	530.23	43.6	1.4	19.6	6	30.6	0.8	15.3	5.6	22.5	5.8	52.7	16.4	6.6	3.6	28.9	19	39.3	57	42.8	56.6
1	D19	1	RAD51	NA	Positive	14.0816993464052	92.5119825708061	7.0582853112879	587186.563180828	3715.46524090564	3.67755991285403	26.838779956427	5.84288820024036	173373.431372549	4343.78185704833	918	3267028	162892.27	2051.73	558.39	45.9	1.4	15.9	4.5	33.3	0.9	12.4	2.9	29.3	7.2	46.7	18.8	8.1	0.7	31.5	24.6	40.1	55.4	45.2	57.4
1	D19	2	RAD51	NA	Positive	13.6236080178174	85.0356347438753	5.72581419639168	521281.553452116	3533.48113168268	3.4109131403118	24.7227171492205	5.66271025618899	161097.488864143	4088.900172889	898	2999039	152463.9	1886.57	529.12	38.9	2.4	13	7.8	29.1	1.7	11.4	7.2	25.5	5.9	42.5	16.3	6.8	0.1	26.8	20	34.7	53.6	38.4	54.9
1	D19	3	RAD51	NA	Positive	14.6305882352941	91.1541176470588	6.46835548889571	514871.084705882	3606.02924369019	3.17176470588235	21.2258823529412	5.06986770364966	128665.807058824	3636.50470202403	850	2903517	142367.55	1867.33	496.6	43.2	2.6	14.9	9.6	30.1	0.9	11.4	9.6	27.1	4.8	49.5	17.4	5.4	1.9	30.4	20.9	43.8	56.8	47.9	56.5
1	D20	1	RAD51	NA	Positive	13.8067010309278	89.6623711340206	6.83145779214213	570533.391752577	3833.11266105485	3.80541237113402	27.9149484536082	6.20873036942074	196208.596649485	4926.74374996639	776	3119582	174238.44	2118.62	624.9	41.9	0.4	20.6	5.3	31.7	0.5	18.3	3.5	26.7	6.3	47.6	19.2	6.3	1.4	29.1	24	37.5	58.6	43.4	60.3
1	D20	2	RAD51	NA	Positive	13.8917050691244	82.0714285714286	6.47380854975915	495682.988479263	3604.25960170773	3.65437788018433	27.5172811059908	6.22883416593949	193546.695852535	4726.29784452151	868	3007700	171822.98	1998.69	603.84	41	1.6	21.3	5.8	31.3	0.5	17.9	5	22.8	5.5	44.7	17.2	5.8	1.3	29.1	21.8	33.8	56.3	38	58.9
1	D20	3	RAD51	NA	Positive	14.0312151616499	87.6800445930881	5.7335566046051	509954.530657748	3636.00136884616	3.26644370122631	23.9375696767001	5.34944437469833	155270.50613155	3943.15170667015	897	3001357	154243.91	1923.02	550.43	42.5	2.2	17.7	7.1	33	1.4	15.2	5.1	28	5.9	51.8	17.7	6.2	2.2	28	21.6	39.6	57.3	44.6	56.6
1	D21	1	RAD51	NA	Positive	13.4932642487047	84.1906735751295	5.53380527598097	493936.226943005	3524.8558015957	3.76165803108808	27.3772020725389	6.00616176701794	182129.499481865	4496.28308183401	965	2905820	154612.7	1854.65	554.71	37.6	1.3	16.5	6.9	26.7	0.6	13.9	6.5	25.9	5.2	47.7	16.2	5.8	1.3	27	23.4	33.8	57.2	38.1	59.6
1	D21	2	RAD51	NA	Positive	14.0616246498599	93.063025210084	8.83862405044452	588889.422969188	3710.84689578621	3.82352941176471	26.1176470588235	5.67415962797066	166092.219887955	4303.79694270944	714	3021211	164651.02	2008.77	588.35	39.9	1.5	20.6	6.4	30	0.7	16.8	5.3	28	3.8	41.5	17.4	4.6	0.7	30.3	25.5	37.5	57.4	42.6	58.5
1	D21	3	RAD51	NA	Positive	13.3863134657837	86.2163355408389	6.07166813438176	512410.603752759	3585.90615157809	3.4514348785872	25.4514348785872	5.4933677417488	167626.007726269	4004.18634042395	906	2945157	158562.45	1888.73	571.59	41.7	3.4	20.5	4.9	31.8	1.4	18	2.9	23.8	5.8	52.4	18.1	6.5	2.8	28.8	22.2	38.3	57.3	43.2	57.3
1	D22	1	RAD51	NA	Positive	15.3585492227979	94.479792746114	5.12740683235527	558482.294300518	3488.98593090981	3.98860103626943	27.379274611399	5.64658633960848	177064.225906736	4239.89456177008	965	3115650	158613.02	1858.22	535.37	43	1.9	15.9	5.7	29	0.7	11.8	5.7	25.4	6.5	44.5	15	7	0.5	32	23.4	40.2	55.3	43.3	56.8
1	D22	2	RAD51	NA	Positive	14.4503990877993	88.9521094640821	6.38101505595729	522900.919042189	3450.97560554573	3.33067274800456	26.1892816419612	5.32885692611491	183408.2668187	4096.1397098848	877	2949410	150937.96	1925.76	528.17	41.7	7.2	16.1	13.1	30.8	6.5	13.6	12.9	24.1	9.1	39.8	16.8	11.4	1.1	31.4	22.2	39.2	48.7	43.1	50.5
1	D22	3	RAD51	NA	Positive	14.4372759856631	83.9271206690562	6.33941855329838	480919.45041816	3525.64354013137	3.56750298685783	26.7287933094385	5.70162048439152	178957.259259259	4374.74949624773	837	2944317	157433.92	1912.39	554.06	41	2.3	18	5.6	32.1	1.1	15.7	5.1	19.4	5.6	54.7	17.1	6.1	2.3	32.3	22.2	39.2	59.1	43.1	58.9
1	E03	1	RF	NA	Neutral	12.1374885426214	43.3217231897342	3.52743928845863	205055.122823098	2934.98204442205	1.08249312557287	10.0100824931256	5.74197702029141	77835.7635197067	3859.60591761375	1091	2137936	139082.51	1599.56	516.84	26.4	1.4	10.2	10.5	18.9	0.2	11.7	9.3	5.3	3.6	43.3	7.5	4.3	1.3	23.1	4.4	19.2	44.8	23.7	46.3
1	E03	2	RF	NA	Neutral	12.2707818930041	45.4600823045268	3.02680458438357	225113.04691358	2731.28065664351	1.14732510288066	9.4	5.21558567046001	66736.7777777778	3375.15741979784	1215	2049096	132546.94	1429.6	476.87	23	1.3	6.9	7.6	16.8	0.9	6.7	6.9	5.8	4.2	36.3	6.7	6.1	0.6	23.5	4.3	19	40.7	21.6	41.7
1	E03	3	RF	NA	Neutral	11.2199488491049	40.1364023870418	3.5068636681382	179699.583120205	2630.39286430798	0.820119352088662	7.39727195225916	4.80959042269934	46642.31543052	2734.00842713711	1173	1891156	107571.51	1356.5	392.87	21	2.1	3.7	16.8	13.3	0.3	4.5	14.7	4.9	4.7	40.8	4.4	5.9	0.8	21.5	2.1	19.1	42.5	21.1	41.3
1	E04	1	RF	NA	Neutral	8.72495894909688	39.5065681444992	4.27195327168796	235172.636288998	2853.49900323297	1.2200328407225	9.68144499178982	5.22900931065451	72144.8349753695	3724.92892362831	1218	2094093	150778.61	1533.25	570.28	22.4	2.5	13.8	7.4	16.7	0.7	15.1	5.3	11.2	9.4	39.2	8.5	10.6	1.2	15.4	4.4	13.5	40.9	17.2	42.9
1	E04	2	RF	NA	Neutral	11.502538071066	45.6345177664975	3.39687332862737	230448.510998308	2784.99029321812	1.14213197969543	9.83756345177665	5.60708554193059	76240.4416243655	3796.51640860307	1182	2009754	142732.3	1431.19	520.22	22.7	2.9	10.4	11.3	17.3	2.2	11.3	9.6	8.8	5.9	39.2	7.5	10.4	1	22.3	4.7	18.3	43.1	22.2	44.5
1	E04	3	RF	NA	Neutral	11.4835847382431	43.3504880212955	3.51900649933479	198243.643300799	2713.36115608268	1.1606033717835	10.2590949423248	5.75208720657945	73550.1685891748	3633.1889229343	1127	1917372	121505.58	1355.15	439.26	22.9	2.9	7.8	10	16.2	3.4	7.6	9.5	8.3	5.7	49.3	6.7	7.6	3.5	22.4	4.5	19.9	51	22.1	50
1	E05	1	RF	NA	Neutral	9.82444061962134	42.2435456110155	4.18828270866756	225186.364888124	2702.16048964502	1.09036144578313	9.49311531841652	5.52056039161189	70924.6506024096	3650.57187179128	1162	1923587	144637.56	1405.38	524.4	21.7	2.6	11.3	6.2	16.2	3.3	10.7	5	14.7	8.4	40.8	6.7	12.6	0.5	18.2	3.4	16.8	42.1	19.4	43.2
1	E05	2	RF	NA	Neutral	10.6187234042553	43.0008510638298	3.72247227180006	217041.818723404	2772.56761642744	1.01191489361702	9.39914893617021	5.7496343295948	69143.3319148936	3697.08232704482	1175	1939353	141109.18	1355.55	498.82	21.4	2.1	10.6	7.8	15.1	2.8	9.3	7.5	10.3	5.4	42	7.1	9	0.5	19.3	2.5	18.1	44.6	19.7	45.5
1	E05	3	RF	NA	Neutral	10.2031772575251	39.185618729097	4.4740990532544	197835.619565217	2664.87015480774	0.942307692307692	8.54347826086956	5.10532271034199	63417.127090301	3330.18101606265	1196	1951983	136234.62	1381.07	491.52	22.3	2.8	10.5	10	15.3	2.5	11.6	9.4	8.1	8.1	44.9	6.5	9.9	2.3	19.7	3.1	17.8	46.6	19.6	45.4
1	E06	1	RF	NA	Neutral	11.0276025236593	44.9471608832808	4.72880980281389	239902.690851735	2791.80437693872	0.951892744479495	8.43611987381703	4.93148620479642	63297.8146687697	3396.35367964344	1268	1974690	132960.5	1463.5	491.7	22.3	2.6	10.5	15.2	16.6	1.9	9.7	12.2	9.7	7.8	37.2	7.7	10	0.5	21.5	3.3	20.5	39	22.3	40
1	E06	2	RF	NA	Neutral	9.02451838879159	39.2197898423818	4.26602571568581	214388.521015762	2742.49256982659	1.04028021015762	9.48949211908932	5.39778690855749	70886.1891418564	3574.48043080533	1142	1895890	135700.37	1398.93	502.28	22.6	4.3	9.6	10.4	16.7	5.2	10.1	9.8	13.6	9.3	38.7	6.1	13	0.5	18	4.6	14.9	41.9	18.7	42.9
1	E06	3	RF	NA	Neutral	8.39097103918228	40.1311754684838	4.698923115344	235351.798126065	2635.98058396861	0.980408858603066	8.63032367972743	4.99020043614809	66871.4514480409	3417.72139028036	1174	1869609	133932.79	1341.71	483.26	19.8	7.4	10.1	7.5	15.9	8.6	10.1	6.5	14	13.3	41.5	8.9	17.5	4.3	15.4	3.1	16.4	43.2	19.6	42.2
1	E07	1	RF	NA	Neutral	12.7910447761194	46.7943615257048	3.49714063456573	227941.119402985	3049.925348641	1.0257048092869	8.24626865671642	4.75481397365997	60296.5530679934	3267.7365392218	1206	2140452	133959.17	1654.97	511.58	27	1.7	8.6	11.3	21.5	0.2	10.5	8.3	7.4	3.4	35.3	7.6	3.7	0.4	25.7	3.9	21.5	37.5	24.7	39.2
1	E07	2	RF	NA	Neutral	12.4721189591078	48.7444237918216	3.37057980030225	253462.3866171	2999.6987918245	1.05947955390335	9.13847583643123	5.33278961586641	70544.5604089219	3729.53869225768	1076	2257089	143258.24	1606.09	528.24	27.3	1.4	12.2	8.8	21.2	0.5	12.2	6.5	7.2	4.1	38.8	8.5	4.8	0.6	24.3	4.6	19.6	41.9	24.3	43.3
1	E07	3	RF	NA	Neutral	10.9360613810742	42.7612958226769	4.08568989905956	222944.89258312	2641.84606398708	0.883205456095482	8.01108269394714	4.9763350793974	57048.4254049446	3166.41684275951	1173	1903221	131602.47	1337.54	483.33	20.3	5.9	9.7	8	15.3	6	10.9	7.3	6.1	6.6	43.9	6.4	12.2	1.8	19.4	3	17.7	45.2	19.6	44.2
1	E08	1	RF	NA	Neutral	11.24298160697	47.8267182962246	4.83174776971315	269718.442400774	2795.70832281502	1.10067763794773	9.03969022265247	5.15277430767886	66344.527589545	3486.93738470505	1033	2074125	148706.63	1525.87	546.81	22.7	1.7	13.6	6.5	18.6	1	12.1	4.7	10	6	37.3	7.4	10.5	0.7	22.6	4	19.3	40.4	22	42.4
1	E08	2	RF	NA	Neutral	10.0448833034111	39.6723518850987	3.85521478382438	200776.762118492	2742.89846801012	0.953321364452424	8.89407540394973	5.43332688904951	67036.6472172352	3544.35591391712	1114	1910900	144578.94	1404.45	532.81	23.2	3.4	12.5	7.8	16.2	2.7	12.4	6.4	11	8.7	38.9	6.7	11.9	0.8	18.5	3.3	16.8	40.2	20.1	42.1
1	E08	3	RF	NA	Neutral	9.27470534904805	37.4143245693563	4.28681540608642	186242.406165005	2707.47458990639	1.06255666364461	9.93291024478694	5.76475210595791	72265.3535811423	3658.18633322101	1103	1874951	134669	1355.3	493.38	21.9	4.5	11.1	10.7	16.9	4.7	12.7	8.5	10.2	9.2	48.6	6.3	12.5	2.8	17.1	3.8	15	50.5	18	49
1	E09	1	MEX3C	NM_016626	sample	10.2758293838863	47.5308056872038	5.94896848886233	268294.271090047	2804.94232792823	1.22843601895735	10.0407582938389	5.20048725511383	75279.0966824645	3807.17607048229	1055	2041127	146864.04	1520.06	549.86	22.3	4.5	12	8.9	17.1	3.7	13.6	7.4	12.4	9.7	39.8	7.8	13.7	0.4	18.7	6.2	18.7	42.9	21	44.7
1	E09	2	MEX3C	NM_016626	sample	12.9926940639269	49.7397260273973	4.3161571701118	248428.784474886	2957.72604827647	1.01004566210046	8.69223744292237	5.27171181371116	64408.696803653	3547.55420442346	1095	2084956	129705.49	1548.86	469.15	25.5	2.1	9.7	15.8	18.6	0.6	9.1	14.8	8	4.1	38.2	7.4	5.6	0.6	25.8	3.9	22.1	42.2	26.7	43.7
1	E09	3	MEX3C	NM_016626	sample	10.9766136576239	41.9625818521983	3.53784080652047	205595.323666978	2687.27545686798	1.02993451824135	9.31618334892423	5.67528890645004	67362.9176800748	3641.77872161609	1069	1892485	134852.97	1333.61	487.24	19.7	2.2	10.8	6.9	13.8	1.6	10.7	6.1	7.7	4.7	48.9	5.2	7.7	2.8	19.8	3.6	17.9	51.1	20.9	50.1
1	E10	1	CDKN2C	NM_078626	sample	12.2083712465878	46.852593266606	4.1201434385426	233758.191082803	2929.79397311048	1.1656050955414	9.25295723384895	5.3063533120403	72886.7643312102	3925.19750281481	1099	1996723	145780.34	1569.69	551.55	21.2	1.5	10.5	8	17.4	1.4	12.5	6.1	6.7	3.4	40	8.1	4.5	0.8	22.5	5.5	19.8	42.6	22.4	45
1	E10	2	CDKN2C	NM_078626	sample	11.1291547958215	48.8784425451092	5.53175616085385	263952.18708452	2863.93690671903	1.18613485280152	9.8034188034188	5.19670152788433	77186.6771130104	3808.00584190259	1053	1991979	148341.33	1518.21	565.71	23.5	6.2	13.1	7.8	19.9	5.8	14.9	5.9	12.9	7.7	37.1	9.1	13.4	0.8	22.5	7	19.8	42.5	23.6	43.9
1	E10	3	CDKN2C	NM_078626	sample	10.3502722323049	43.7568058076225	5.15514046282027	227538.016333938	2767.06489130474	0.958257713248639	8.29491833030853	4.92845562926341	57470.6288566243	3194.87959537792	1102	1797365	130486.82	1425.56	484.2	20.2	4.4	8.6	7.2	17.1	5.4	9.7	4.3	12.2	8.3	43.8	7.8	12	2.5	20.2	3.7	21.4	45.6	23.3	44.9
1	E11	1	SPEN	NM_015001	sample	14.3252032520325	64.369918699187	4.85791056100869	366550.031504065	3049.92294301172	1.16260162601626	9.02032520325203	5.04033716801148	66595.9380081301	3677.2327180651	984	2317293	150431.74	1658.7	565.45	25.2	1.9	14.3	7.7	20.2	0.7	15.2	5.8	8.6	2.1	37.8	9.1	4.3	0.6	29.8	5.1	27.4	41.9	29.7	43.3
1	E11	2	SPEN	NM_015001	sample	11.4948932219127	50.2766945218199	4.29114858228708	297875.70009285	2783.65192268668	0.938718662952646	8.05013927576602	4.88613776865866	54531.5023212628	3093.98560550318	1077	2136648	125359.57	1519.35	455.78	22.6	3.6	7.2	13.6	16.4	3	7.9	11.4	9.1	8.3	35.9	7.4	9.7	0.3	22.1	2.9	19.2	38.5	22.1	39
1	E11	3	SPEN	NM_015001	sample	10.8218905472637	46.7542288557214	4.60210152839369	256640.317412935	2851.87690392317	1.06766169154229	9.32437810945274	5.17743972537505	69821.7910447761	3441.97483457614	1005	2096661	142883.07	1473.58	521.06	23.3	2.4	13.6	7.2	16.8	1.6	15	6.4	8.9	8.4	44.8	8.7	9.8	3.4	20.6	4.1	20.5	47	23.9	45.8
1	E12	1	ARID1B	NM_017519	sample	10.3702010968921	53.8985374771481	6.20008769117174	357915.10511883	3068.21199140958	1.14899451553931	9.89945155393053	5.87580743308742	77405.3190127971	4051.65765089053	1094	2284523	132237.24	1624.18	487.12	23.9	2.8	7.1	9.1	18.7	2	7.5	8.2	16.3	8.6	43.3	10.8	10.8	1	19.8	3.5	18.7	46.1	22.7	47.8
1	E12	2	ARID1B	NM_017519	sample	9.54951796669588	44.7712532865907	4.43151921522086	267208.382997371	2836.61499155106	1.19982471516214	9.90446976336547	5.55799347466398	71291.9789658195	3766.79411146028	1141	2078107	138563.51	1487.3	507.43	21.2	2.9	10.2	12.1	15.9	1.2	9.9	9.7	13.2	8.9	40.2	8	11.1	0.8	17.6	5.1	15.5	44.8	19.4	46
1	E12	3	ARID1B	NM_017519	sample	8.59268929503916	37.9442993907746	4.62427821507141	213151.766753699	2608.64930200745	0.97302001740644	8.97389033942559	5.55847019444193	68267.2619669278	3683.59324244683	1149	1830932	132050.6	1289.4	479.7	18.3	4.1	9.6	8.3	13.8	5.7	11.3	8.5	12.1	11.6	47.4	7	16.6	3	15.6	3.4	14.4	49.7	17.8	49.1
1	E13	1	ERCC4	NM_005236	sample	14.2807570977918	54.8738170347003	4.38259778714381	272759.456361725	2851.31984569658	1.1608832807571	9.79390115667718	5.29598753619835	78575.6855941115	3770.79923381022	951	1978589	157991.83	1575.87	576.96	20.8	2.5	14.2	4.9	15.9	0.6	15.2	3.7	5.9	2.7	38.1	7	7.6	1.5	31.1	5.2	25.7	41	28.2	42.5
1	E13	2	ERCC4	NM_005236	sample	12.7360703812317	50.505376344086	5.09914691593491	258224.558162268	2998.31395213347	1.04692082111437	9.01857282502444	5.38873779022336	69655.7487781036	3658.03226866147	1023	2072629	135063.39	1618.75	496.9	25.5	2.2	9.4	11	18.6	1.3	9.9	9	8.8	4.1	36.9	7.5	5.9	1.7	26.7	4.3	23.2	41.3	26.2	42.3
1	E13	3	ERCC4	NM_005236	sample	10.3514190317195	36.9382303839733	3.53788662774788	172414.140233723	2536.23023038895	0.952420701168614	8.24791318864775	5.00476706748652	58934.5225375626	3193.03484870174	1198	1809291	137387.26	1262.11	491.64	21	3	11.3	6.4	13.4	2.8	10.1	4.9	7.3	8.7	43.7	4.6	12.4	2.1	19.5	3.3	17.4	46	18.7	44.2
1	E14	1	ATR	NM_001184	sample	9.31144465290807	34.3996247654784	3.39128224247508	142120.718574109	2320.71216964726	1.17542213883677	9.59005628517824	5.31451501992307	71525.626641651	3703.44570399646	1066	1509688	139431.67	1113.37	511.26	12.9	6.2	9.8	6.7	8.2	7.7	9.6	5.5	8.6	9.7	39.4	4	18.7	1	15.9	5.8	14.8	43.1	15.9	43.9
1	E14	2	ATR	NM_001184	sample	9.53037608486017	39.771456123433	4.81266512034018	211297.221793635	2515.04190866659	1.08582449373192	9.21890067502411	5.24328211878839	71471.7945998071	3736.17321875397	1037	1778986	141216.61	1291.95	527.59	14.9	5	11.4	11.4	9.9	3.4	11.4	8.3	9.2	7.4	37.4	4.9	11.6	0.6	16.6	5.1	14	41.7	15.4	43.9
1	E14	3	ATR	NM_001184	sample	7.82233948988566	26.8839050131926	3.98289478544764	128657.343007916	2331.99623776312	0.847845206684257	7.6561125769569	4.74114640547775	49703.2189973615	2891.79142225526	1137	1769319	130153.64	1217.9	456.17	16.7	1.8	7.7	6.9	9.3	1.4	6.7	6.7	6.5	10.6	42	2.7	12.8	1.3	12.8	2.6	10.6	43.5	11.9	42.7
1	E15	1	STAG2	NM_006603	sample	10.6047860768673	47.1617113850616	4.31143548045927	276539.383611313	2899.30763367136	1.08194343727339	8.95213923132705	5.04787763235168	67429.8665699782	3562.7236689812	1379	2157887	135984.22	1562.24	504.43	25	2.8	8.5	12.3	18.8	1.1	9.8	8.9	9.9	7.8	38.7	8.5	9.9	0.8	19.2	4	18.1	40.5	21	41.7
1	E15	2	STAG2	NM_006603	sample	11.7846846846847	48.4792792792793	4.21314119990777	254399.197297297	2769.45932928097	1.01081081081081	8.68918918918919	5.01383882992865	60777.9954954955	3271.23482758639	1110	2025821	143074.81	1511.1	543.86	24.3	3.2	12.3	11.9	20	2.3	15.2	9.7	8.2	5.8	37	7.6	9.7	0.3	23.4	3.6	20.5	39.3	23	41.3
1	E15	3	STAG2	NM_006603	sample	10.6625659050967	44.9666080843585	4.06895992968795	248158.69771529	2795.96774238281	0.869068541300527	7.64059753954306	4.85611696934192	52974.2214411248	3143.59128376071	1138	2059654	129440.04	1530.48	491.07	23.9	3.3	9.4	9.3	20.3	1.9	12	7.5	8	9.3	43.6	8.6	10.3	2.2	20.3	3.3	19.5	45.7	23.9	44.6
1	E16	1	WRN	NM_000553	sample	11.9525166191833	50.6657169990503	4.57017549767819	284054.510921178	2904.27860893177	1.25925925925926	10.0104463437797	5.13445980581801	72110.6353276353	3672.74198236727	1053	2119128	131424.62	1541.09	491.06	22.6	2.8	8.5	13.3	16.7	1.7	8.3	10.7	8.5	5.8	40.4	8.5	7.8	0.7	22.9	6.4	20.1	43.5	24	45.3
1	E16	2	WRN	NM_000553	sample	11.4319206492335	51.311992786294	4.29905310447328	311288.705139766	2914.45061864405	1.30748422001803	10.5491433724076	5.47336127269844	74363.0712353472	3739.60490176888	1109	2260776	132168.33	1561.54	485.24	23.9	2.4	10.2	16.7	17.8	1.6	10.5	15	11.4	6.9	40.7	8.7	8.9	0.8	20.9	4.9	18.1	45.6	21.4	46.3
1	E16	3	WRN	NM_000553	sample	12.8659217877095	50.4059590316574	4.65760346013629	267458.401303538	2959.06966671513	0.917132216014898	8.1927374301676	4.7900309823404	55040.7625698324	2962.54711740092	1074	2167737	123351.17	1621.36	466.28	24.6	2	8.8	13.8	22.3	1.1	11	12.8	7.5	4.4	41.2	8.8	5.1	1.2	27.3	3.1	25	43.7	27.7	42.7
1	E17	1	RF	NA	Neutral	10.8119891008174	42.9809264305177	3.96261085121651	210469.244323342	2677.49863907735	0.873751135331517	7.89191643960036	4.89600722957831	56129.2279745686	2986.78285023336	1101	1811581	115136.95	1360.73	428.52	20.1	3.5	5.6	21.3	14.2	2.3	5.7	16.4	9.9	7	37.8	7.2	12.6	0.5	20.6	3.3	18.2	36.5	21.3	38
1	E17	2	RF	NA	Neutral	10.6332537788385	48.5481304693715	4.31438934968905	278404.99363564	2887.16298280994	0.898170246618934	7.53540175019889	4.64220189781049	50871.7255369928	2932.73972291929	1257	2127713	120374.29	1534.09	437.22	25.8	2.9	7.6	22.1	20.1	2.8	6.7	19.3	12.9	8.8	33.7	8.6	12.6	0.4	19.3	2.8	19.9	35.6	21.7	37.4
1	E17	3	RF	NA	Neutral	10.1700182815356	40.036563071298	4.13027050392261	194109.295246801	2724.39166512437	0.889396709323583	7.85100548446069	4.68885206236188	55077.9643510055	2973.20744588349	1094	1848120	112909.3	1360.44	413.79	20.1	1.6	6.6	18.5	14.4	0.8	7	18.1	9.1	5.7	41.6	6.4	7.5	2.7	17.4	2.1	17.5	43.3	19.6	42
1	E18	1	RF	NA	Neutral	10.364406779661	45.7269303201507	5.73911817934432	262912.719397363	2893.85170117235	1.30320150659134	9.95856873822975	5.33026157215139	73844.5263653484	3810.51583404189	1062	1963740	132880.25	1524.81	507.19	21.2	3.1	10.2	12.8	17.2	2.8	11.2	10.2	11.8	7.3	40.7	8.3	10.1	0.6	19.8	6.3	19.1	43.1	22.2	45.8
1	E18	2	RF	NA	Neutral	9.8844262295082	44.9303278688525	4.08001701899606	265912.832786885	2790.07663387195	1.11967213114754	9.67131147540984	5.27459876725891	71817.0040983607	3554.09690463923	1220	1989813	132236.36	1411.57	482.14	21.5	4.3	7.5	12.5	16.2	3.2	7.8	10.1	12.2	9.3	36.6	7.8	12.9	0.7	17	5.4	16.6	41.1	20.1	42.1
1	E18	3	RF	NA	Neutral	10.0478380864765	43.2437902483901	4.04543896552663	235230.264029439	2765.75502004878	1.03587856485741	8.71941122355106	5.01193329064223	61325.8380864765	3371.95103670935	1087	1921105	124216.55	1399.03	461.02	22.3	3.3	9.1	12.7	17.8	2.6	10.3	10.4	10.8	7.8	45.4	7.9	11.4	1.9	17.8	4.5	18.6	47.6	21.9	46.1
1	E19	1	RF	NA	Neutral	10.9654231119199	45.1110100090992	3.87408492704243	225344.148316651	2847.31603033612	1.0090991810737	8.61328480436761	5.2010329114368	64850.194722475	3549.23522311293	1099	1923469	138709.99	1485.31	514.62	22.2	2.5	10.7	12.3	16.4	1.1	10.3	9.6	10.6	5	39.4	8.2	8.5	0.5	19.5	3.3	18.2	40.9	21.5	42.6
1	E19	2	RF	NA	Neutral	9.35347159603246	38.336339044184	4.37866394018614	205472.146077547	2709.55992134619	1.11992786293959	9.80162308385933	5.39802053636962	71335.6690712353	3629.29466660586	1109	1890753	139303.2	1347.17	510.2	18.3	3.2	10.1	6.7	14.3	2.3	10.7	5.9	10.4	7.4	39.5	6.9	10.6	0.3	16	3.9	14.5	41.7	17.2	43.2
1	E19	3	RF	NA	Neutral	10.1883173496077	41.3966870095902	4.04769380202453	225379.719267655	2831.70598064781	0.928509154315606	8.18744551002615	5.2932313649781	59444.0967741935	3459.90140964087	1147	1997474	138886.18	1485.16	505.04	23.2	3.1	10.7	7.1	18.8	2	10.3	5.2	9.5	6.8	45.2	6.8	8.7	2.8	18	3.4	17.1	48	20.4	47.4
1	E20	1	RF	NA	Neutral	11.5298769771529	46.4103690685413	3.99700415655375	234230.739894552	2795.60522028325	1.08435852372583	9.19156414762742	5.30721289913953	69657.6344463972	3739.25826375046	1138	1984342	140421.12	1441.84	527.87	21.3	3	10.4	11.7	14.9	2.5	11	9.5	9.1	5.2	40.6	7.2	9.2	0.8	21.5	3.8	20.1	42.5	23.5	44.3
1	E20	2	RF	NA	Neutral	10.4132780082988	44.3684647302905	4.48058043437857	254605.513692946	2953.36384935782	1.1402489626556	10.3618257261411	6.11493610149711	83961.8398340249	4250.906982049	1205	2006750	144162.91	1567.22	543.23	20.7	1.5	12.3	12.4	16.8	0.7	14.4	9.9	10.3	5.6	42.4	8.1	7.6	1.7	18.4	3.7	16.8	46	19.9	48.3
1	E20	3	RF	NA	Neutral	10.6528854435831	40.7131782945736	4.2372344127275	196273.972437554	2720.15247467408	1.07062876830319	9.29888027562446	5.16889167441962	66882.7579672696	3471.59136015681	1161	1932243	136574.11	1410.6	497.85	22.1	2.3	11.3	8.6	15.9	1.9	12.6	7.6	8.3	7.1	45.5	7.6	9.8	2.9	20.8	4	18.4	47.9	20.9	47
1	E21	1	RF	NA	Neutral	11.4973711882229	70.5289169295478	4.96382543951653	453164.573080967	3255.13525749838	2.26498422712934	17.397476340694	5.49418552966498	112022.032597266	3632.47895981883	951	2567566	131976.29	1668.36	460.91	30.5	5.2	8.6	10.8	20	4.2	5.8	9.9	20.8	6.1	41.6	13.6	9	0.2	22.3	13.2	28.9	46.3	32.7	48.1
1	E21	2	RF	NA	Neutral	12.2350380848749	74.8509249183896	4.98310578876675	473716.401523395	3396.03805209854	2.90097932535365	19.8857453754081	5.89472189002511	133769.949945593	4383.44333700423	919	2717116	152514.96	1775.03	543.62	34.3	2.8	14.7	6.7	25.4	2.6	13.5	5.7	23.5	7.8	42.8	14.5	10.2	1.4	24.7	14.7	28.3	51.1	32.8	53.8
1	E21	3	RF	NA	Neutral	12.2328458942632	72.6175478065242	6.16456489752827	419727.800899888	3301.04539903848	2.26546681664792	17.5489313835771	5.42656128948412	114194.030371204	3748.18941904119	889	2632948	146926.79	1701.5	510.49	35.5	2.4	14.5	6.5	26.9	3.3	12.3	6.1	25.2	8.3	49.8	14.2	9.8	2.2	26.1	14.7	32.5	52.8	36.7	52.3
1	E22	1	RF	NA	Neutral	12.9054290718039	53.0647985989492	5.23491916228492	268446.182136602	2830.25569771047	1.05779334500876	8.78021015761821	5.10313450407756	64386.1024518389	3486.0972581814	1142	2046574	139079.27	1516.52	512.62	23.9	1.7	10.9	11.4	16.5	1.2	10.2	9.7	7.5	4.9	38.7	7.7	7.1	0.7	25.3	4.6	22.6	41.3	24.3	43.1
1	E22	2	RF	NA	Neutral	9.14814814814815	39.4974747474747	4.4937400508579	219121.688552189	2718.62770568539	1.03535353535354	8.76430976430976	5.13111353125973	65547.5227272727	3507.00925091967	1188	1878779	141965.36	1397.8	530.13	20.8	5.1	11.5	11.4	16.2	4.5	13.1	8.9	15.4	11.3	36.4	8.4	16	0.4	17.7	4.2	16	40.7	18.8	41.8
1	E22	3	RF	NA	Neutral	8.53747870528109	39.4378194207836	4.45082167431457	221898.7120954	2718.72420547547	1.1984667802385	9.52129471890971	5.4006227031225	66890.1431005111	3573.72673232959	1174	1909015	136335.85	1363.48	496.07	20.6	3.2	10.5	6.9	14.5	2.9	11.2	5.5	14.1	12	46.3	8.3	15.2	3.3	15.4	3.8	16.4	49.3	18.9	47.8
1	F03	1	OTNT	NA	Neutral	7.99020408163265	36.0457142857143	3.86298807793646	201538.359183673	2671.52268127891	1.2130612244898	9.59265306122449	5.18917746701125	66337.5346938775	3446.26465643183	1225	1938629	129312.82	1371.34	474.11	21.8	2.5	7.3	9.4	14.9	2.1	8.8	11.7	15.7	10.7	41.1	6.6	13.5	0.5	13.4	4.7	12.9	41.9	15.4	43.3
1	F03	2	OTNT	NA	Neutral	10.3304620203602	41.8723570869225	4.27895067431872	215552.324197337	2749.01945838255	0.996867658574785	8.67580266249021	5.05835727778853	63208.8559122944	3329.36831184158	1277	2075893	133873.14	1451.57	485.34	25.4	2	9.3	9.2	19.2	1.3	9.2	8.9	12	8.4	35.9	7	10.8	0.5	19.6	3.4	17.7	39.3	20.7	40.3
1	F03	3	OTNT	NA	Neutral	9.50265755504936	38.3151100987092	4.5495384296913	188062.24221716	2696.95090099603	0.899012908124525	8.02126044039484	5.08281296261666	53867.4191343964	3126.39251867322	1317	1829244	130680.27	1392.86	486.24	20.8	3.5	9	8.5	17.3	2	10.7	5.7	10.7	9	43.7	7.2	11.7	2.3	17.2	2.2	18.1	45.5	20.4	44.6
1	F04	1	OTNT	NA	Neutral	9.20833333333333	39.5216346153846	3.98010420172022	223239.693108974	2778.65250814677	1.14903846153846	10.0953525641026	5.88378877222239	79608.6987179487	4053.15930631434	1248	1997262	141181.09	1440.59	518.53	23.1	2.1	11.1	9.5	17.4	1.8	11.5	8.9	14.7	11.1	42.4	8.1	13.3	1.1	17.9	4.9	17.1	45	20.5	47
1	F04	2	OTNT	NA	Neutral	9.36376811594203	38.6326086956522	4.13038150639517	202207.036231884	2630.12568727455	1.00289855072464	8.78550724637681	5.1386772234075	63544.3898550725	3441.45425256222	1380	1876770	127289.37	1367.73	468.98	20.2	4.9	7.7	14.7	16.7	3.8	8.5	12	13.8	11.1	38.8	6.5	14.3	0.2	16.5	3.8	15.9	41.2	18.8	42.2
1	F04	3	OTNT	NA	Neutral	9.35298804780876	40.0430278884462	4.636449895159	198213.62310757	2667.03511120284	0.988844621513944	8.86374501992032	5.26184845035443	65953.8015936255	3470.71821239085	1255	1879541	131818.05	1336.48	486.95	22.5	4.4	9.1	5.9	16.6	6.1	10.7	5.3	13.8	11.1	45.2	7.1	14.6	3.3	17.1	2.9	17.3	46.9	19.4	46.1
1	F05	1	OTNT	NA	Neutral	9.94852384557154	41.4678274034822	4.09837773334205	219426.424678274	2672.67873012769	0.962149886449659	8.55109765329296	5.24419626600413	60759.6949280848	3307.88602864545	1321	1902291	123548.46	1353.78	451.25	20.2	2.7	6.4	11.3	14.2	3.2	6.7	10.8	11.1	8.1	40.5	6.8	12	0.5	19.3	2.2	15.7	40.1	18	41.1
1	F05	2	OTNT	NA	Neutral	7.72488755622189	40.2068965517241	5.05200245717284	250854.191154423	2670.77769178687	0.993253373313343	8.70164917541229	5.15785762952646	64054.6334332834	3482.95908198497	1334	1936876	140555.3	1360.21	511.35	21.1	6.8	9.9	7.4	14.8	8.6	9.1	5.1	19.5	16.9	37	7.8	19.9	0.1	13.6	3.7	14.4	40.3	16.9	41.8
1	F05	3	OTNT	NA	Neutral	7.80093676814988	36.4332552693208	4.33124633947065	227385.74941452	2600.06596563896	0.873536299765808	7.99141295862607	5.11606086514752	58265.4355971897	3250.17046913422	1281	1875923	128936.65	1313.42	479.87	19.2	4.9	9.1	11.2	14.7	5.8	11.6	9.6	14.4	14	43.3	5.7	16.5	3	13.8	2.3	14.7	45.6	17.2	44.2
1	F06	1	OTNT	NA	Neutral	9.29229480737019	39.8023450586265	3.94427646229262	206581.563651591	2717.34223663466	1.1105527638191	9.15242881072027	5.26506185992219	66684.5871021776	3663.17395412094	1194	2004091	136023.79	1468.34	504.71	25.5	2.5	9.3	12.1	18.3	2.4	10.5	9.9	15.1	12.5	40.3	7.7	14.8	0.8	18.5	5	16	42.4	19.9	44.2
1	F06	2	OTNT	NA	Neutral	9.00918836140888	42.0375191424196	5.07009863208763	242827.944104135	2798.26437627808	1.11179173047473	9.80091883614089	5.33895467322967	72844.7044410414	3638.60783807545	1306	2041840	141866.8	1455.54	517.87	22.1	2.4	10.8	9.3	17.5	4.1	12.2	8.7	17.5	10.9	39.1	7.4	12.9	0.4	16.2	3.9	15.3	42.3	18.1	44
1	F06	3	OTNT	NA	Neutral	7.30703125	33.5546875	4.23108984028445	184560.8140625	2493.44760463778	0.9875	8.7578125	5.05000244542078	62331.13359375	3263.07927579092	1280	1837860	134860.91	1289.35	491.22	21.2	5.4	10.5	8	15.1	5.8	11.6	7.6	16.4	18.9	43.9	6.4	19.8	2	14.1	3.8	14.3	47	17.3	45.6
1	F07	1	OTNT	NA	Neutral	8.30895091434071	41.939364773821	6.63266585585853	254716.370548604	2871.16145602883	1.06929740134745	8.79018286814244	5.31711584453403	63118.9461020212	3501.54028259694	1039	1999070	137251.93	1541.75	517.72	22.5	3	9.9	7.1	18.3	1.9	9.5	5.9	19.7	13.1	40.9	8.7	15.2	0.4	16.2	2.9	16.1	43.1	19.2	45.2
1	F07	2	OTNT	NA	Neutral	8.62367346938776	41.2351020408163	4.6063281461921	239962.799183673	2707.52697034305	0.93469387755102	8.11836734693878	5.02357005024232	56437.6734693878	3123.58571643685	1225	1944285	132191.81	1428.14	489.96	21.2	3.5	8.6	12.9	16.7	4.7	9.7	11.3	15.2	13.5	35.3	7.8	17.8	0.2	16	3.5	14.9	38.5	18.3	39.3
1	F07	3	OTNT	NA	Neutral	8.45270816491512	38.0800323362975	4.74324152491487	216452.466451091	2589.88458973983	0.9232012934519	7.75101050929669	4.85829955723112	50907.7186742118	2960.35322977437	1237	1929266	120448.81	1365.84	434.3	21.3	2.2	6.9	12	15	2.1	7.8	10.8	11.9	13.3	43.8	6.3	16.2	1.2	15.7	2.7	14.9	45.8	17.6	44.2
1	F08	1	OTNT	NA	Neutral	8.15613652868555	36.281045751634	4.97708506089819	199767.949891068	2757.77385626634	1.0958605664488	9.42193173565723	5.38979694792149	70205.5330428468	3663.97358063321	1377	1944149	142501.88	1426.95	516.5	21.6	2	10.2	6.9	16	2.5	9.9	5.8	16.3	12.4	41	8.9	13.7	0.8	14.4	4.3	13.1	43.7	17.5	45
1	F08	2	OTNT	NA	Neutral	8.79508196721311	42.2073770491803	5.09009524756226	256759.484426229	2886.33466644188	1.22459016393443	10.2188524590164	5.22891557823953	75533.012295082	3595.047243978	1220	2111043	144862.63	1522.09	534.87	23.2	3	12.1	8.2	18.9	2.5	12	7.4	15.2	10.9	37.2	7.8	13.2	0.4	15	4.5	14.8	41.2	19.3	42.2
1	F08	3	OTNT	NA	Neutral	7.93995381062356	37.3071593533487	4.85818656218346	203340.033102386	2689.44993770916	0.956889915319477	8.1239414934565	4.90043573504424	60158.4526558891	3315.59870874461	1299	1821721	133016.04	1347.72	477.21	21.9	8.5	9.1	7.4	16.9	11.1	9	5.8	16.2	13.8	42.6	7.8	17.2	2.6	15.2	3.5	15.4	45.3	19.1	44.1
1	F09	1	PTPRB	NM_002837	sample	7.7618332081142	39.7806160781367	4.91410822090352	256885.274229902	2727.60000166582	0.939894815927874	8.0976709241172	5.00707119452048	55525.8497370398	3147.34094638445	1331	1943724	129727.86	1458.18	469.11	21	5.3	6.7	9.1	16	7.6	6.6	7.8	19	16.5	38.1	7.8	18.9	0.2	14.3	2.7	14.9	40	18.3	40.7
1	F09	2	PTPRB	NM_002837	sample	9.05726872246696	38.7797356828194	5.01294883911079	203048.146108664	2625.48326326364	0.927312775330396	8.26945668135095	5.06834999213854	55908.8296622614	3211.20985932603	1362	1790172	128776.29	1355.04	467.87	18.9	6.4	7.4	10.3	14.5	9.3	7.5	9.6	15.6	12.9	37.8	6.6	17.2	0.3	15.7	2.9	15.4	40.7	18.1	41.6
1	F09	3	PTPRB	NM_002837	sample	9.38893219017927	41.5572876071707	4.30406713094495	229039.864380359	2701.77560559649	0.94933749025721	8.41387373343726	5.05195391013486	58173.546375682	3134.69184385435	1283	1889306	126305.23	1368.02	467.88	20.3	3.9	9	9.8	15.7	4.8	9.2	6.5	10.4	9.2	44.2	7.6	12	2.3	16.9	3.7	18.3	46	21	45.1
1	F10	1	WAS	NM_000377	sample	9.60727272727273	40.3709090909091	5.04933068371494	222736.837818182	2846.66981145513	1.08872727272727	9.17090909090909	5.31380117701668	67554.1229090909	3547.58965871108	1375	1978914	133650.91	1485.27	509.08	21	3.9	10.3	13.3	15.8	2.8	11.1	11.9	13.1	8.8	39.8	8.9	11.1	1	17.9	4.3	15.9	42.5	19.4	43.8
1	F10	2	WAS	NM_000377	sample	8.37490007993605	39.0495603517186	4.25527180449682	228576.543565148	2691.36650511674	1.03517186250999	8.92965627498002	5.35427956668964	65653.8225419664	3520.80410586885	1251	1905821	132829.08	1366.22	483.8	20.1	5.7	8.6	12.2	15.7	7.4	9.2	9.8	16.5	14.3	38.5	7.8	17.2	0.2	15.4	4.2	14.2	41.6	18.8	43.3
1	F10	3	WAS	NM_000377	sample	8.39024390243902	36.9260670731707	4.50128665906311	211503.205030488	2654.79779408701	0.93140243902439	7.71493902439024	4.63892279981098	54714.4824695122	3075.78773148631	1312	1844044	127459.05	1356.79	474.67	21	3.8	8.2	8.8	14.5	6.2	9.8	8.7	13.9	12	42.1	6.4	14.9	1.8	15.2	3	14.9	44.6	17.4	43.5
1	F11	1	ODAM	NM_017855	sample	9.65360072926162	44.2251595259799	4.84017667976379	244296.57064722	2736.15628927865	1.04466727438469	8.78851412944394	4.99975469413938	61646.484958979	3307.96227653733	1097	2060141	134810.23	1426.54	487.37	23.1	4.6	8.8	7.7	15.8	4.3	9.1	6.8	16.8	12.9	37.2	7	14.8	0.3	19.2	3.6	17	41	20.1	42.2
1	F11	2	ODAM	NM_017855	sample	10.6560134566863	46.2952060555088	5.55844418704528	252341.361648444	2762.30156360338	0.942809083263246	8.31875525651808	5.19683021439338	57457.5920941968	3239.21109680161	1189	1943781	128088.07	1425.72	464.36	21.6	8.2	8.3	13.7	15.1	8.7	6.8	12.5	12.6	6	37.8	7.2	12.5	0.3	19.9	3	17.7	41	19.3	42.2
1	F11	3	ODAM	NM_017855	sample	9.74962962962963	37.1755555555556	3.92300554829352	180482.019259259	2581.12933983587	0.874814814814815	7.44962962962963	4.49007823135242	52091.2755555556	2901.69010939459	1350	1899797	129851.46	1358.79	463.81	23	3	9	6.7	16.3	4	8.2	6.2	8.7	10.4	39.6	4.9	12.6	1.8	17.9	2.7	16.9	41.9	19.3	40.7
1	F12	1	BRIP1	NM_032043	sample	7.97160883280757	37.4881703470032	5.44758296578605	227127.008675079	2721.37573154951	1.0891167192429	9.3698738170347	5.344983313028	70649.7902208202	3676.41830915616	1268	2021292	130909.88	1447.19	477.58	22.7	2.2	6.7	12.1	14.4	1.2	7.8	12.1	15.6	11.8	40.9	7.6	13.2	0.6	12.6	4.1	13	43.5	16.3	44.5
1	F12	2	BRIP1	NM_032043	sample	9.72019077901431	42.5739268680445	5.10747447976923	248249.914944356	2759.78083712537	1.0302066772655	8.64149443561208	5.02751954369601	63795.3362480127	3512.31975343474	1258	2039397	134312.88	1437.1	481.99	22.3	2.9	8.3	8.1	15.6	2.7	7.1	6.8	11.6	9.1	37.5	6.8	11.4	0.9	17.7	4.7	15.7	40.1	19.1	42.4
1	F12	3	BRIP1	NM_032043	sample	8.84109149277689	39.9446227929374	4.92512150774232	218760.499197432	2697.91483003843	1.12600321027287	9.21428571428571	4.94079675637835	62774.2343499197	3247.93566354509	1246	1909375	120583.08	1369.28	436.6	20.5	3.5	5.9	8.2	14.5	2.7	5.9	6.7	12	10.2	44.1	6.8	11.7	2.2	15.9	3.5	15.8	46.3	19.3	45.3
1	F13	1	ATRX	NM_138270	sample	9.81066460587326	48.2720247295209	5.4115267357774	283110.606646059	2799.43009816703	1.08809891808346	8.78129829984544	4.94604995000201	59975.9304482226	3237.32815560876	1294	2081728	133492.61	1465.03	489.26	22.7	3.4	7.7	8.5	17.9	4.2	8.7	7	17.1	11.2	39.2	8.6	13.1	0.2	18.2	3.5	17.9	41.1	21.4	43.4
1	F13	2	ATRX	NM_138270	sample	9.59027205276175	43.8746908491344	5.00977938810311	261423.516075845	2855.7487589842	1.00906842539159	8.64138499587799	4.96438444627645	60406.5894476505	3290.0048941563	1213	2051183	138825.02	1518.57	518.91	21.5	3.5	10.8	8.4	18.8	2.8	11.5	6.4	14.8	11.3	35.4	9.1	13.1	0.3	17.3	3.2	17.9	40	21.4	41.3
1	F13	3	ATRX	NM_138270	sample	9.38870967741935	44.0991935483871	4.75748590919864	265773.99516129	2820.6645907576	0.953225806451613	7.85967741935484	4.81345479707154	53935.8548387097	3201.40392018425	1240	2046701	131992.71	1512.64	501.49	24.2	8.9	10.8	12.3	19.6	9.7	12.8	10.9	13.5	12.1	43.1	10.2	14.8	1.5	17.6	3.5	18.8	45.3	22.3	44.8
1	F14	1	PLXNB2	NM_012401	sample	9.4152397260274	42.7696917808219	4.31862735272508	247821.133561644	2624.16699947416	1.0958904109589	9.28082191780822	5.07009477217473	68546.4743150685	3558.53613003717	1168	1982406	152047.14	1390.62	551.23	21.2	2.5	11.3	5.4	14.9	3.3	11.2	3.5	13.1	11.2	39	6.7	14.9	0.3	18.1	4.7	16.7	42.1	19.5	43.6
1	F14	2	PLXNB2	NM_012401	sample	9.24847428073235	42.846556233653	4.63279103183932	242973.272013949	2790.40065974351	1.19790758500436	9.00435919790758	5.1033256000998	65561.6137750654	3618.93950053409	1147	2067221	137431.79	1465.42	496.64	21.9	2.6	10.6	11.1	19.4	5.4	10.8	8.8	15.3	10.8	36.5	7.8	13.3	0.3	17.4	5.5	16.3	41.8	20	43.2
1	F14	3	PLXNB2	NM_012401	sample	8.75569735642662	38.4220601640839	3.93770405384459	234192.688240656	2602.86187808362	0.944393801276208	7.5943482224248	4.58306402791467	49066.4056517776	2898.94688904202	1097	2091881	134531.54	1423.42	476.18	24.2	3.2	11	8.7	17.9	6.2	10.8	9	11.7	14.6	41.8	7.5	17.8	1	16	3.5	16.2	43.8	18.7	42.9
1	F15	1	ZMYM2	NM_197968	sample	11.0009389671362	47.181220657277	4.15252100270859	252107.024413146	2789.07081681408	1.11924882629108	9.52018779342723	5.43119161433246	70542.2788732394	3738.92883155264	1065	2147503	127133.33	1451.3	451.69	24.1	2.2	6.3	10.9	17.2	1.3	6	10.4	11.1	7.6	40.6	7.6	9.8	0.8	20.4	3.8	18.1	43	21.1	44.9
1	F15	2	ZMYM2	NM_197968	sample	11.1090909090909	40.1560606060606	3.68098030203154	188230.084848485	2699.42575443665	0.931818181818182	8.67954545454545	5.24581035510383	65108.1143939394	3410.61769619543	1320	2012372	130602.26	1438.92	469.04	23.9	3.6	8.2	13.3	17.3	1.7	7.4	11.8	8.5	9.4	38	4.8	11.8	0.5	22	2.9	18.8	40.2	22.1	41.5
1	F15	3	ZMYM2	NM_197968	sample	8.52112676056338	36.7544014084507	4.28936475989591	212706.82834507	2633.0088154472	0.994718309859155	8.54577464788732	4.70776042957874	61290.5792253521	3106.70368679106	1136	2062018	138468.69	1442.48	492.85	24.3	2.9	11.7	6.8	17.5	1.7	10.9	4.2	11.9	13.3	41.3	6.6	15.1	2.6	15.4	4.1	13.5	43.4	17.7	42.7
1	F16	1	MBD1	NM_015845	sample	10.4081447963801	49.358371040724	5.07734534790404	297469.295927602	2930.69909868209	1.13393665158371	9.23076923076923	5.19391991733528	67500.0425339366	3572.2959351198	1105	2195290	130573.99	1578.2	470.33	24.6	2.4	7	9.6	17.1	1.3	6.4	8.4	14.8	9.5	39.1	10	11.9	0.6	19.4	4.5	19.5	41.4	22.2	43
1	F16	2	MBD1	NM_015845	sample	9.28908296943231	43.3580786026201	4.59512250393299	260451.401746725	2879.90840637947	1.16593886462882	9.77991266375546	5.16032315558604	69750.3737991266	3434.60905897759	1145	2098674	132437.71	1542.37	492.65	25.7	4.6	8.9	12.1	19.5	4.5	9.9	9.7	15.5	13.2	36.9	10	15.1	0.5	18.2	4.8	16.8	41.3	21.4	42.7
1	F16	3	MBD1	NM_015845	sample	9.5752741774676	43.7148554336989	4.67913739548671	261811.862412762	2820.48061719748	1.20438683948156	10.5503489531406	5.49843393278718	77967.2671984048	3631.78576083132	1003	2002757	127984.82	1436.3	464.64	22.2	8.6	9.3	10.3	18	8.8	9.6	9.5	14	9	45.4	8.8	12.6	3.7	18.4	4.7	18	48.2	20.8	47.6
1	F17	1	OTNT	NA	Neutral	10.136	46.584	4.05168962274212	266698.288	2760.55826845142	1.1328	9.6144	5.3882113717341	69318.9152	3605.46709887454	1250	2063985	141850.56	1439.16	512.38	21.6	1.9	9.5	7.2	15.8	2.5	9.9	7.3	14.8	9.5	41.8	8	13.8	0.4	19.4	4.3	16.6	44.2	19.7	45.8
1	F17	2	OTNT	NA	Neutral	8.91163141993958	41.3270392749245	4.30342307773731	226053.318731118	2670.44573195355	1.10876132930514	9.60422960725075	5.3300457978528	71719.1140483384	3652.85294249859	1324	1942527	128266	1371.97	469.12	23	6.5	8.4	15.3	16.3	6.9	9.3	13.3	17.3	14	38.7	7.5	16.8	0.6	17.1	4.5	16	42.4	19.6	43.7
1	F17	3	OTNT	NA	Neutral	9.54384553499598	41.4352373290426	4.14392864088715	212465.340305712	2638.5121836972	0.962188254223653	8.47948511665326	5.25499764131987	60296.1375703942	3340.20085571443	1243	1844169	125022.45	1344.34	453.47	21.8	3.7	7	8.4	16.8	5.1	8.2	6.8	12.2	10.1	45.5	6.9	13.8	2.5	18.7	3.2	17.9	48.1	20.3	47
1	F18	1	OTNT	NA	Neutral	9.89366883116883	47.625	4.82067608626516	281609.241883117	2821.15376426866	1.06818181818182	9.11850649350649	5.65535505539235	69132.0373376623	3792.30221322543	1232	2092457	134079.35	1517.83	484.78	23.1	2.8	8	8.4	17.8	3	6.6	7.8	18.6	11.8	40.7	8.1	14.7	0.6	20	3.9	18.4	44	22.1	45.1
1	F18	2	OTNT	NA	Neutral	10.1209540034072	47.7427597955707	5.37769253493764	291234.913117547	2833.27570962903	1.06984667802385	9.15502555366269	5.142128709928	67806.5724020443	3482.6919480365	1174	2135090	141216.39	1490.73	517.38	23.9	4.3	11.2	7.2	19.1	3.5	11.2	5.5	16.1	10.2	37.3	8.2	14.7	0.4	18.7	4.3	18.1	39.3	23	42.1
1	F18	3	OTNT	NA	Neutral	9.15384615384615	42.2971659919028	4.81288998231978	249944.201619433	2743.9919667615	1.14089068825911	10.1222672064777	5.58185070907148	73995.5303643725	3548.34078690255	1235	2053526	134985.94	1380.57	483.38	21.9	2.6	10.7	5	15.5	2.3	10.4	4.7	13.1	11.1	47.4	7.7	12.8	3.1	16.4	4.7	15.6	49.7	18.9	48.5
1	F19	1	OTNT	NA	Neutral	10.1344129554656	39.8655870445344	4.35444631333168	192301.768421053	2825.8800405215	0.967611336032389	8.69473684210526	5.28519624381466	65685.3740890688	3566.05456165999	1235	2021186	135537.66	1478.19	487.36	24.9	2.3	9.5	8.3	17.7	0.9	8.2	7.1	12.8	7.3	41	7.9	9.1	0.7	19.1	3.2	16.4	40.7	19.7	42.4
1	F19	2	OTNT	NA	Neutral	9.88959854014599	46.1459854014599	4.20271732000738	252821.571167883	2780.25226808456	1.06113138686131	9.24817518248175	5.31051559950578	67049.329379562	3620.82403779538	1096	2071375	136095.51	1459.53	489.86	22.4	1.9	10.2	10.4	16.8	2	9.4	9	15	9.3	39.8	8.3	12.8	0.4	18.5	3.5	16.1	42.5	18.8	44.1
1	F19	3	OTNT	NA	Neutral	10.3304572907679	41.3028472821398	3.81547879473921	216411.408973253	2786.09294288957	0.993960310612597	8.52804141501294	5.07622413510052	57041.6945642796	3239.61101871404	1159	1970904	126228.5	1448.63	472.66	21.7	1.7	7.6	7.3	18.6	0.9	10.1	5.6	8.5	5.4	46.3	7.8	7.8	0.9	19.1	3.2	17.3	48.5	22	47.5
1	F20	1	OTNT	NA	Neutral	7.4	34.03515625	4.34976503258265	201382.3640625	2797.83235074645	1.14765625	9.64375	5.42731309276259	71230.8296875	3709.81551935318	1280	1865253	133654.59	1423.67	502.34	18.5	3	8.2	12.3	13.9	2.5	9.7	9.4	17.3	11.6	41.5	7.9	14	0.6	11.3	4.3	12.3	43.8	15.4	45.2
1	F20	2	OTNT	NA	Neutral	10.0380566801619	40.012955465587	3.50850516948142	210967.607287449	2734.86849359424	1.06882591093117	8.9246963562753	5.07994777776722	66365.6105263158	3498.73212637955	1235	2036011	141920.1	1463.47	513.94	23.6	1.4	11.4	5.9	18.1	1.3	10.6	4.7	10.1	9.4	37.2	7.1	11.9	0.6	18.6	3.3	15.2	40.2	18.7	42.8
1	F20	3	OTNT	NA	Neutral	10.3079150579151	43.2876447876448	3.5258924872847	247801.936293436	2782.35393982074	1.03667953667954	8.56081081081081	4.85403188925032	63563.2982625483	3415.13077613144	1036	2113380	137799.97	1495.75	507.13	25.3	1.1	12	8.5	21.1	0.9	13.3	8.1	8.3	8	42.9	7.8	10.2	3.2	19.3	3.6	17.6	45.3	21.1	44.2
1	F21	1	OTNT	NA	Neutral	9.2113676731794	41.0213143872114	4.43053152484837	229412.134991119	2691.42940025923	1	8.30373001776199	4.84710153003881	60358.4191829485	3349.62472617249	1126	1882571	129882.49	1434.48	492.28	20.9	6.6	8.6	15.4	15.5	5.5	10.1	13.1	14.4	9.6	36.1	6.8	13.9	0.4	17.9	4.7	15.9	38.3	18.6	39.5
1	F21	2	OTNT	NA	Neutral	8.5907949790795	42.273640167364	5.29811324143759	243888.3958159	2755.5264588384	1.06610878661088	9.07782426778243	5.64085596702228	62788.7171548117	3518.73491752958	1195	1966971	131807.17	1386.65	465.34	23	4.1	9	9.8	17.2	7.5	7.3	8.9	19.9	13.6	40.3	8.2	17.8	0.3	15.6	3.8	16.1	44.7	19.7	45.1
1	F21	3	OTNT	NA	Neutral	10.0731707317073	43.8954703832753	3.9627404806736	218361.527874564	2677.58021701019	1.00348432055749	8.98170731707317	5.09679737791041	60900.5670731707	3207.99257999695	1148	1880079	129738.37	1385.67	480.86	22.1	2.8	8.5	6.6	17.5	4.6	10.5	4.7	13.4	10.6	46	7.8	13.9	1.7	19.6	3.2	17.2	47.7	21.6	46.3
1	F22	1	OTNT	NA	Neutral	9.38681948424069	45.6542502387775	4.49555577413275	277514.839541547	2823.52358273759	1.41260744985673	11.8156638013372	5.69733590528608	90221.9742120344	3979.38811730025	1047	2039307	152586.7	1471.08	562.82	22.3	6.2	12.2	5.2	15.7	5.5	13.5	3.2	14.4	10.4	41.3	8.9	13.3	1.7	18.2	4.5	17	44.2	20.9	45.7
1	F22	2	OTNT	NA	Neutral	9.57120500782473	39.5743348982786	4.26419658388089	216217.309076682	2777.25661837716	0.993740219092332	8.61971830985915	5.22878029332048	63348.5219092332	3562.8347337583	1278	1976010	138233.62	1451.88	502.92	23.6	2.8	9.1	8.7	16.8	3.8	9.9	7.4	12.3	7.8	39	6.8	11.6	0.2	18.4	3.4	15.4	41.4	18.5	43.1
1	F22	3	OTNT	NA	Neutral	9.33976833976834	42.5335907335907	4.25812363524811	244511.949034749	2775.04220009482	1.03629343629344	9.15521235521235	5.21078675294105	68884.4548262548	3519.5441307748	1295	2058004	137820.4	1472.78	499.6	22.2	0.9	11.2	5.3	17.4	1.2	11.5	4.3	12.1	11.1	44.7	9.1	13.4	3.1	17.3	4.2	17	47.3	21.2	46.2
1	G03	1	RF	NA	Neutral	10.4657919400187	48.7835051546392	4.35505501480054	296529.049671978	2844.24518015739	1.26522961574508	10.0215557638238	5.11004327889457	68939.969072165	3382.70122415284	1067	2203272	129035.24	1537.24	469.9	24.1	1.5	6.7	9.6	18.4	2	6.3	8.2	11.3	9.2	39.5	8.2	12.6	0.5	20.1	4.4	18.3	41	21.7	42.5
1	G03	2	RF	NA	Neutral	11.1275646743979	41.9545049063336	3.75464800622956	209516.451382694	2777.74878260375	1.0035682426405	8.89741302408564	5.33002288843056	65759.1168599465	3475.4586805824	1121	1904439	139755.55	1474.95	530.53	21.7	2.9	10.2	8.2	19.2	2.4	11.6	6.5	8.9	6.7	37.5	7.1	9.9	0.4	22.3	2.9	18.6	40.5	23.2	41.7
1	G03	3	RF	NA	Neutral	10.3796147672552	42.5874799357945	4.21193652376025	238110.345104334	2760.63957529269	0.926966292134832	7.73354735152488	4.42372924538297	51777.1276083467	2890.41582471304	1246	2067286	119601.6	1466.55	445.5	22.8	2	6.7	12.2	15.9	0.2	8.1	9.9	7.2	7.5	40.3	6.3	8.6	1.7	20.1	3.4	18	42.6	20.9	41.1
1	G04	1	RF	NA	Neutral	9.18893280632411	37.2727272727273	4.09364895017579	190440.850592885	2644.12914580358	1.04505928853755	8.94624505928854	5.27195438516323	69666.7683794466	3704.17708578918	1265	1761149	142497.61	1376.93	546.72	19	3.4	10.6	7.5	13.5	2.5	13.1	5.4	10	10.2	39.1	6.7	12.8	0.8	17.1	4.3	15.7	40.2	17.5	42.7
1	G04	2	RF	NA	Neutral	9.89772727272727	39.1542207792208	4.89029896761528	191563.556006494	2819.9573146166	0.94724025974026	8.96915584415584	5.55194354256854	67719.1655844156	3645.03414436579	1232	1845182	135147.2	1424.24	504.74	20.5	2.5	8.4	9	14.9	1.4	10.3	8.3	11.7	7.4	40.7	7.1	9.3	1.1	18.4	3	17.5	43.6	20.9	44.4
1	G04	3	RF	NA	Neutral	9.04048234280793	38.4702842377261	4.44510009007104	202119.494401378	2546.76214305054	1.06804478897502	9.22825150732128	5.05256061243773	68237.9526270457	3401.64685983879	1161	1731635	133113.48	1250.61	482.23	18.9	6.8	9.6	7.2	12.3	7.9	10.6	5.3	11	10.1	44.4	5.3	13.9	3.5	16.4	4	15.8	46.6	18.6	45
1	G05	1	RF	NA	Neutral	9.72271126760563	37.6232394366197	4.60635515674426	184607.095950704	2725.47285905504	0.852112676056338	7.5431338028169	4.8177663615642	52007.3529929577	3054.94908259732	1136	1885104	130844.05	1380.68	478.44	20.9	3.3	7	8.7	15.1	3.2	7.5	7.5	10.1	8.8	36	6.2	11.1	0.3	19.6	1.7	16.3	36.4	20.8	37.8
1	G05	2	RF	NA	Neutral	9.83526490066225	45.6912251655629	4.35330237907994	259019.627483444	2742.90287426989	0.975993377483444	8.73096026490066	5.30985128882285	66985.9064569536	3476.80408491919	1208	1995544	141959.46	1398.75	519.52	23.5	4.2	12.8	10.2	17.1	5.9	12.1	9.4	15.5	12.7	37.2	8.8	16.5	0.8	19.4	2.8	17.8	40.2	22.5	41.2
1	G05	3	RF	NA	Neutral	7.25559845559846	30.2509652509653	4.52342999220716	155502.033976834	2476.7020308285	0.861003861003861	7.62934362934363	4.70053323533063	52041.5420849421	2951.86314978405	1295	1723262	130718.44	1257.93	474.99	18.5	3.4	9.5	8.3	11.8	3.6	10	7.5	13.2	14.6	41.6	5.2	17.1	2.1	13.6	1.7	12.4	43.2	14.3	42.5
1	G06	1	RF	NA	Neutral	10.7830540037244	40.8324022346369	3.46685397298712	194935.737430168	2670.89857350041	1.0391061452514	9.22811918063315	5.18678188324781	69853.2979515829	3518.46658192267	1074	1879466	143145.16	1412.78	525.94	20.9	2.2	10.6	6.2	14.3	1.1	9.4	6	8	8.1	39.4	5.4	10.8	0.5	20.7	3.9	17.5	39.9	18.7	41.4
1	G06	2	RF	NA	Neutral	10.7610114192496	45.4673735725938	4.18556970035135	251635.150897227	2914.53857346186	0.922512234910277	8.26345840130506	4.91117334842385	58445.8955954323	3083.96084957796	1226	2056258	116594.65	1481.38	433.94	22.9	3.5	5.4	19.7	18	1.5	6.5	18.4	11.7	8.7	35.1	9.3	10.3	0.7	22	2.9	19.2	38	22	38.6
1	G06	3	RF	NA	Neutral	8.94622641509434	39.9320754716981	4.20330058684054	213097.540566038	2602.48316997425	0.800943396226415	7.3622641509434	4.94758837284309	50485.2103773585	3066.76688559746	1060	1822444	127266.74	1351.38	475.76	21.3	5.6	7.5	10.4	16.2	5.4	8.9	7.3	13.1	11.5	43.1	5.9	15.3	0.8	15.7	1.7	15.8	44.5	19.1	43.5
1	G07	1	RF	NA	Neutral	9.93156934306569	39.2226277372263	4.03977627378096	185894.923357664	2648.92116331343	0.89507299270073	8.32299270072993	4.9307878777898	56348.9753649635	2968.06342734354	1096	1800804	125062.04	1350.82	451.2	20.5	1.9	6.8	15.2	13.2	2.2	6.3	12.5	11.2	8.4	39.1	5.9	11.6	0.2	18.1	2.7	16.1	40.3	19.2	40.9
1	G07	2	RF	NA	Neutral	11.8034188034188	46.0275403608737	4.18342240053709	235050.799620133	2762.50721404496	0.968660968660969	8.31433998100665	4.82860787499326	57877.81671415	3089.60362486173	1053	2083583	133708.63	1489.85	492.31	25.2	2.4	8.5	8	17.5	2.1	9.9	7.7	8.1	7.7	34.8	6.5	10.1	0.3	23.7	3.8	20	38.4	23.6	39.2
1	G07	3	RF	NA	Neutral	8.7776	34.5288	3.40923884064334	176582.536	2472.27194122339	0.9768	8.208	5.03396174603175	56182.1056	3320.21807635395	1250	1699329	125393.64	1243.69	460.41	16.1	4.6	7	9.2	11.6	4.1	9	7.8	9.4	11	45.4	5.5	14.2	2.1	15.9	3.4	13.9	48.4	16.5	47.2
1	G08	1	RF	NA	Neutral	10.3781676413255	46.9210526315789	5.34554565902851	277411.881091618	2815.18559595678	1.02631578947368	8.68518518518519	5.10204352333705	64699.977582846	3431.69789175122	1026	2139720	140890.92	1536.45	524.51	22.3	2.2	10.7	6.6	17.7	1.6	11.3	5	10.9	9.6	38.4	7.9	12.6	0.6	19.2	4.6	18	40.1	21.2	41.7
1	G08	2	RF	NA	Neutral	8.95514307811291	39.2931167826759	5.14532686742769	235780.565351895	2800.86461020657	1.02474864655839	8.49883990719258	5.21908334928977	58505.1941221964	3319.42659940453	1293	2020130	133672.97	1409.16	478.51	19.5	2.7	8.5	8.2	14.1	2.5	7.6	7	11.7	8.9	37.1	7	11.5	0.5	13.5	4	13.1	40.4	16.9	41.8
1	G08	3	RF	NA	Neutral	7.81019202363368	34.0612998522895	4.69389594566133	192950.188330871	2577.0760663974	0.864844903988183	7.23190546528804	4.5393806655835	47672.5147710487	2859.66817228655	1354	1828371	115622.14	1315.71	433.92	19.7	3.6	7.8	20.1	14.2	4.4	8.8	18.6	12	13.1	41.1	5.8	15.7	0.9	13.5	2.7	13	42.6	16	41.6
1	G09	1	BRCA1	NM_007298	sample	10.3654970760234	54.9454191033138	5.77217853542651	360062.426900585	3075.62161734849	1.69493177387914	12.5857699805068	6.01675762218961	89993.3011695906	4259.40335970556	1026	2407786	150659.66	1718.7	557.3	25.7	2.5	13.3	4.1	21.6	2.5	11.6	2.8	17.5	10.1	44	10.3	11.6	0.3	21.4	11.5	21.7	51.6	26.2	53.4
1	G09	2	BRCA1	NM_007298	sample	10.9196675900277	52.9769159741459	4.50343179424879	340619.855955679	3209.412783952	1.57894736842105	12.4422899353647	5.83770235102901	82576.4496768236	3921.6572062786	1083	2334000	126529.32	1655.33	467.15	24.9	1.8	7.4	14.8	19.6	1	7.4	12.6	12.8	5.4	43.2	11	6.6	0.6	20.5	9.1	20.3	51	26.3	52
1	G09	3	BRCA1	NM_007298	sample	8.92421441774492	38.6423290203327	4.21802712978734	204814.024029575	2760.49508655435	1.17744916820702	9.50462107208872	5.26504925809455	63266.6007393715	3431.24265771292	1082	1787629	129359.17	1346.24	464.06	19.8	9.4	10.4	12.8	15.3	11.6	8.5	10.4	10.3	7.9	48.2	7.4	11.6	2.3	17.5	5.4	19.1	52.6	21.7	51.7
1	G10	1	ASXL1	NM_015338	sample	10.5614722004699	42.8535630383712	4.43495258349857	223153.525450274	2714.78956636602	0.945967110415035	8.4698512137823	5.35940862054169	60761.7486296006	3446.02587750902	1277	1922899	130704.67	1402.75	480.89	19.6	2.6	7.8	10.8	14.3	1.4	8.5	8.8	10.6	6.7	41.3	6.7	9.2	0.5	19.6	2.8	16.7	41.3	19.8	42.6
1	G10	2	ASXL1	NM_015338	sample	9.14169381107492	38.3135179153094	3.95075140274692	214875.96009772	2593.61906486136	1.08631921824104	9.22801302931596	5.21601634657416	67375.2353420195	3435.54480899	1228	1801818	139410.79	1278.9	507.27	17.5	4.5	10.2	9.5	11.7	5.1	11	8.6	10.9	9.1	37.1	5.6	13.7	0.5	16.2	4.6	13.5	41.3	16.9	43.2
1	G10	3	ASXL1	NM_015338	sample	8.58064516129032	36.5721966205837	4.19134112282904	190917.347158218	2575.12857826373	1.04608294930876	8.67972350230415	5.01941378149151	58536.7849462366	3212.6994956671	1302	1748544	131856.46	1293.56	488.07	18.1	4.4	9.5	5.8	14.1	3.6	10.4	5.5	13.7	11.8	45.3	6.6	15	2.1	15	3.1	14.7	46.9	17.6	46
1	G11	1	ASXL2	NM_018263	sample	9.76862745098039	36.403137254902	3.9815018141917	171609.778039216	2689.98093490205	0.930196078431373	8.2478431372549	5.33518220882115	61597.9317647059	3446.0256760778	1275	1850654	131410.13	1357.33	482.27	21.4	3.3	8.9	13.5	15.1	2.3	9.6	13.3	9.6	7.4	40.1	6.4	9.7	0.5	16.9	2.7	15.3	41.3	18.5	42.6
1	G11	2	ASXL2	NM_018263	sample	11.4516129032258	50.6233090530697	4.22885283113472	297961.732570239	2774.84883511502	1.04890738813736	7.98855359001041	4.54684453837531	54525.3329864724	3024.03068656038	961	2178497	132127.82	1499.69	481.29	24.7	2.5	8.3	10.5	18.7	4.3	8.2	9.7	11	7.4	33.3	8.3	11.6	0.5	21.3	5	19.3	36.6	22.4	37.5
1	G11	3	ASXL2	NM_018263	sample	10.3889908256881	46.6807339449541	4.65861468015629	271714.656880734	2756.10328984751	1.00366972477064	8.18440366972477	4.68078342656324	56228.5559633028	3078.54679294199	1090	2140129	130161.05	1468.36	471.63	24.9	3.9	8.7	9.9	18.6	3.6	9.4	9.2	10.1	10	40.9	8.8	12.9	2.8	19.4	4.3	19	43.4	22.5	42.5
1	G12	1	TP53BP1	NM_005657	sample	8.37687555163283	39.1244483671668	4.5558072649436	238619.73874669	2866.22039013353	0.472197705207414	3.40158870255958	2.06986286129633	21432.1835834069	1340.8703592394	1133	1954473	86747.31	1408.41	316.96	18.7	2	3.3	52.6	13.2	2.1	3.5	47.4	15.5	9.3	15.9	9	11.5	0.1	13.5	1.7	13.6	15.6	17	15.4
1	G12	2	TP53BP1	NM_005657	sample	9.34076137418756	44.5515320334262	5.50007175178995	257441.429897864	2859.02970261317	0.500464252553389	2.98142989786444	1.66551716824771	18741.6685236769	1210.15350475186	1077	1991533	89837.92	1453.5	324.05	21.4	2.1	3.7	49.8	14.3	1.9	3	45.7	14.3	7.1	11.3	7.6	9.3	0.1	17.3	2.8	16.4	13.1	20.5	12.9
1	G12	3	TP53BP1	NM_005657	sample	8.05887032617343	38.6587112171838	4.86511239029182	227752.319809069	2713.46120728518	0.447096260938743	3.01193317422434	1.70712136766229	18336.0715990453	1108.11901231215	1257	1922042	79138.93	1307.54	290.56	20	4	2.5	53.2	13.7	4.9	2.5	48.8	14.9	10.3	16.1	7.2	12.4	0.6	13.7	1.7	13.8	17.5	17.6	16.2
1	G13	1	FAT1	NM_005245	sample	10.7549857549858	49.8812915479582	4.9476058795494	293843.957264957	2893.85951471803	1.1633428300095	9.91832858499525	5.52252359532053	81113.2782526116	4091.28720691985	1053	2121028	163235.52	1565.81	610.32	22.4	2.7	15.8	3.7	17	1.6	18.6	3.2	12.8	8.6	40.4	9.2	10.7	1.6	19.7	5	18.5	42.8	21.5	45.8
1	G13	2	FAT1	NM_005245	sample	9.62892483349191	44.2930542340628	5.63829310440832	261565.896289248	2821.58432054153	1.19314938154139	9.37868696479543	5.34794297809815	73768.8144624167	3863.13610701812	1051	1985330	157662.58	1508.97	599.94	20.2	3.1	15.9	7.2	17.7	3.3	19	5.3	13.4	10.4	35.8	9.3	14.4	1.7	17	4.6	16.7	40.7	20.1	42.6
1	G13	3	FAT1	NM_005245	sample	11.1362126245847	45.6954595791805	3.9450771941746	254626.070874862	2811.99330716195	1.28792912513843	9.97452934662237	5.20544975976902	73920.6279069767	3758.08252887297	903	1966657	151079.47	1457.4	561.83	21	3.9	15.3	4.2	16.7	2.3	16.7	3	8.3	5.6	46.1	7.2	9.1	3.5	22.7	5.1	21	49.2	22.8	48.5
1	G14	1	BAP1	NM_004656	sample	10.0452127659574	46.5496453900709	5.07467108078152	292878.423758865	2838.2259689299	1.03102836879433	8.35460992907801	4.77706310588536	61982.9104609929	3396.00805102531	1128	2127963	139059.2	1511.51	506.48	21.1	2.7	9.6	9.4	15.6	1.6	9.9	9.1	11.6	9.4	36.3	8.3	12.1	0.9	18.7	3.9	17.4	38.5	22.3	40.3
1	G14	2	BAP1	NM_004656	sample	9.3112	42.2432	4.99573994896578	238809.0104	2839.84204390837	1.1768	9.1616	5.07974272665346	70327.8984	3628.80748333532	1250	2062773	144847.8	1483.77	523.63	24.7	3.4	12.2	7.1	18.6	3.8	13	6.4	15.9	12.7	36.2	9.2	14.5	0.9	18.1	4.8	17.5	40.3	21.6	42.4
1	G14	3	BAP1	NM_004656	sample	10.1311172668513	41.6842105263158	3.8480166685047	197583.813481071	2624.63613459129	1.13942751615882	9.09972299168975	5.1872012332172	63958.1634349031	3476.64713597764	1083	1870946	138301.21	1338.31	502.88	22.1	3.5	12.1	10.8	16.7	2.4	13.8	9.4	9.8	9.5	46.2	6.8	13	2.1	19	4.7	19.4	49.3	21.1	47.8
1	G15	1	ZNF516	NM_014643	sample	10.7811484290358	48.8049837486457	5.63681848354762	291232.540628386	2935.92922636075	1.38569880823402	10.2697724810401	5.26226285218229	75531.0812567714	4078.41011564838	923	2069881	157023.47	1607.07	582.33	21.1	2	15.6	5.2	17.7	1.1	16.1	4.6	11.4	6.6	39.3	9.4	8	0.5	20.4	7.6	19.4	44.7	21.6	48.2
1	G15	2	ZNF516	NM_014643	sample	11.376753507014	48.6152304609218	3.80956502066194	256850.544088176	2859.76995483977	1.19238476953908	9.9749498997996	5.60309857399949	72789.1793587174	3747.54835410641	998	2088575	138505.27	1443.99	496.04	23.9	2.9	10.3	10.2	18.1	1.1	9.1	10.2	10.9	8	40.5	8.5	10.1	1	21.8	4.5	20.6	45.2	24.4	47.1
1	G15	3	ZNF516	NM_014643	sample	9.29268292682927	39.1651031894934	3.84946336217021	228789.81988743	2724.59904342172	1.24015009380863	9.88930581613509	5.32553078986024	69681.5187617261	3657.24874036518	1066	1935902	153488.29	1360.39	560.96	20.8	5	16.4	5.5	15.2	5.2	16.8	4.1	11.7	10.1	47.5	7.7	12	2.5	17.7	4.9	16.4	50.9	19.8	50.2
1	G16	1	GRIN2A	NM_000833	sample	9.72743521000894	45.9508489722967	4.92185338347793	260622.124218052	2759.25184805505	1.25826630920465	11.1313672922252	5.93148610231263	83877.6255585344	3887.53870946322	1119	1956882	132227.39	1340.76	474.27	22.3	5.5	8.8	15.4	13.9	11.7	9	15.1	18.1	10.1	43.8	8.2	14.7	0.7	19	5.1	17.2	46.6	20.5	47.6
1	G16	2	GRIN2A	NM_000833	sample	11.0751811594203	46.2038043478261	3.81636990858177	223409.808876812	2692.92164098513	1.14855072463768	10.0018115942029	5.60481404541986	74967.3079710145	3806.79880063529	1104	1908023	138179.03	1318.72	498.11	23.6	6.2	10.4	12.5	15.3	10.1	10.4	12.3	12.7	9.3	40.1	7.7	13.6	0.7	23.6	5.2	20.3	43.8	21.7	45.1
1	G16	3	GRIN2A	NM_000833	sample	10.0412556053812	44.3892376681614	4.63029159489277	243457.755156951	2658.31375586514	1.00358744394619	9.01345291479821	5.20506898772169	62842.1515695067	3115.72642171161	1115	1964630	129561	1323.6	471.49	24.8	4.4	9.4	8.9	15.2	7.8	10.1	7.4	12.8	9.1	43.9	6.9	12.6	2.2	19.4	3.6	19.1	45.7	20.5	44.9
1	G17	1	RF	NA	Neutral	10.1630188679245	41.3924528301887	3.98003183222149	206067.494339623	2663.73617148908	1.08150943396226	9.23245283018868	5.06304222127711	67894.3886792453	3483.36027589265	1325	1915586	135254.24	1363.97	492.96	23.1	2.3	8.6	7.8	14.4	3.8	8.2	8.8	14.6	11.8	39	7.4	15.2	0.4	19.6	4.1	17	40.3	20	42.2
1	G17	2	RF	NA	Neutral	10.2859795728877	45.8458681522748	4.79268512760479	257149.290622098	2783.87340514869	1.16620241411328	9.29619312906221	5.19005271895981	66000.2850510678	3471.25954492985	1077	1916507	133407.86	1426.79	496.18	21.5	4.4	9.4	9.7	15.1	5	9.5	8.9	14.6	8.4	36.6	8.2	12.8	0.6	20.6	4.8	17.9	40.9	20.8	42.8
1	G17	3	RF	NA	Neutral	10.9592720970537	45.526863084922	3.9637400302758	240590.181109185	2728.95239077519	1.1317157712305	9.57972270363951	5.57259539222138	67896.9150779896	3611.2289968408	1154	1911736	119605.46	1374.11	438.55	21.1	7.6	8.1	14.4	16.8	7.2	9.4	14	9	7.5	47.8	7.3	11.1	3.1	22	2.9	19.5	50.4	21.4	49.1
1	G18	1	RF	NA	Neutral	9.89201877934272	39.9953051643192	4.46038455687772	197682.404694836	2668.73421173626	0.96150234741784	8.55211267605634	5.36837214105891	63031.3483568075	3441.28630569482	1065	1845790	146559.19	1393.97	543.25	22.6	4.1	12	7.2	16.3	3.8	13	5.3	13.7	10	39.6	7.1	14.6	0.7	18.6	3.3	17.3	40.7	19.9	41.5
1	G18	2	RF	NA	Neutral	9.45351867940921	41.105125977411	3.92858321411327	230622.094700261	2636.92314335948	1.10686359687228	9.46394439617724	5.387042307364	70593.2945264987	3766.45366112074	1151	1884460	143409.05	1376.31	535.73	18.6	3.2	10.8	7.8	14.6	1.7	12.3	5.6	12.3	10.3	38.9	5.6	13.3	0.6	16.8	4.4	15.6	42.4	17.8	44
1	G18	3	RF	NA	Neutral	9.83677298311445	45.3808630393996	4.56458943510052	271230.207317073	2879.28721003528	1.01688555347092	8.82926829268293	4.80863895686581	60843.8789868668	3117.04843807825	1066	2060575	133971.76	1507.37	492.35	22.7	2.4	10.3	6.8	18.5	2.7	10.7	5.4	12.8	9	41.9	8.9	11.5	1.6	18	3.1	18.4	44.3	21.9	43.2
1	G19	1	RF	NA	Neutral	9.97035040431267	43.6999101527403	5.42564662176163	231851.277628032	2800.93322050323	1.05300988319856	9.20575022461815	5.42278123430769	71273.8858939802	3671.5171440132	1113	1991461	142804.91	1441.24	528.18	23.2	2.1	11.6	8.4	16.6	2.9	12.3	6.6	14	10	38.7	8.6	13.8	1.1	19.9	4.9	17.6	41.1	21.5	42.8
1	G19	2	RF	NA	Neutral	11.0842844600527	43.3081650570676	3.64782428922498	225085.675153644	2837.3166984179	1.05092186128183	9.12642669007902	5.4861678077323	70190.7076382792	3627.46364813272	1139	1991190	143372.1	1495.17	539.32	21.9	2.3	10.5	8.3	18.3	1	12	7.4	8.7	6.6	37	8.4	8.2	1	21.2	4.3	17.5	41.2	20.6	42.2
1	G19	3	RF	NA	Neutral	9.00159362549801	39.6462151394422	3.95922811303352	226437.140239044	2598.19576013158	1.03266932270916	8.21593625498008	4.63406890248306	57793.0047808765	3077.60583045342	1255	1894285	114249.36	1375.83	432.71	20.2	8.3	9.4	23.7	16.1	9.7	10.4	23	11.6	15.1	39.5	8	18.3	2.5	16.4	3.9	15.9	41.6	18.6	41.2
1	G20	1	RF	NA	Neutral	10.4259259259259	45.2319223985891	4.58515939652672	239094.877425044	2799.7947965776	1.13844797178131	9.84479717813051	5.3109674146145	72841.208994709	3543.59742033503	1134	1833643	141639.56	1469.11	531.12	20.5	5.6	10.1	6.9	16.6	5.7	11.9	7	13.8	8.4	40.3	8.4	13.1	0.9	21.2	4.5	18.7	41.9	21.8	43.5
1	G20	2	RF	NA	Neutral	9.63919259882254	44.4137931034483	4.06598115330093	261078.393608074	2722.04547402314	1.12531539108495	9.41295206055509	5.31728254787412	68372.5920941968	3494.76614168002	1189	1904118	135675.25	1413.33	506.97	19.7	5.7	9.8	8.1	15.1	4.5	9.3	7	13	10.6	36.7	8.2	14.6	0.5	18.3	4.2	17.2	41.5	18.9	42.6
1	G20	3	RF	NA	Neutral	11.3102803738318	49.6392523364486	3.85209156933442	287159.442056075	2787.74400525016	1.17570093457944	9.6588785046729	5.38846396680673	70158.6523364486	3673.33356290681	1070	2211995	142176.85	1544.25	532.7	25.6	2.2	13.4	7.9	20.7	3.2	14.8	7.2	9	8.7	46.4	8.5	10.8	2.7	22.4	4.8	21.7	49.7	24.8	48.7
1	G21	1	RF	NA	Neutral	9.15880893300248	42.8105872622002	4.95168247992638	258359.4681555	2769.3364827865	1.21009098428453	9.85111662531017	5.15037665418239	73930.0851943755	3634.88453437698	1209	1980916	149805.67	1480.48	563.31	21.7	3.6	12.1	6	16.3	2.2	13.6	4.5	15.2	12.7	38.4	7.8	15.8	0.7	17	5.1	16.6	40	20.5	41.9
1	G21	2	RF	NA	Neutral	9.72920517560074	44.1792975970425	4.71716808619599	252651.277264325	2826.82643946278	1.26987060998152	10.7855822550832	5.67915579375921	81260.9658040665	3871.61893560727	1082	1970642	147007.49	1449.66	547.48	21.8	3.3	11.8	6.2	16.7	3.7	13	4.3	13.2	8.7	39.8	7.6	11	0.9	17.7	4.7	15.6	45.7	18.9	47.3
1	G21	3	RF	NA	Neutral	10.2580952380952	43.6085714285714	4.72747221007031	242722.459047619	2883.48937260987	1.09333333333333	9.06952380952381	5.27554631083203	66568.8085714286	3519.94599609141	1050	2054050	145494	1535.63	557.48	25.3	2.9	12.8	6.4	20.6	1.7	16.9	4.1	10.6	9.3	45.6	9.3	10.2	2.2	20.6	4.3	20.1	49	23.7	48.2
1	G22	1	RF	NA	Neutral	10.5510948905109	51.367700729927	4.99016633952102	293146.731751825	2792.69005987245	1.29379562043796	10.8175182481752	5.82215304431243	85250.2098540146	4065.14284566223	1096	1979180	147189.87	1429.34	544.94	21.3	6	12.5	8.7	16.6	6.1	12.4	7.3	15.8	10.8	42.4	8.9	15.6	0.7	20.1	5.4	19.9	45.4	22.5	47.4
1	G22	2	RF	NA	Neutral	9.15144596651446	36.3797564687976	3.89222763880025	181697.417047184	2586.58009812563	1.02663622526636	8.93911719939117	5.49652343630428	67979.6392694064	3754.85715494055	1314	1754769	142099.13	1292.2	515.19	18.1	8.2	11.1	9.1	12.9	8.4	11.7	7.4	11.2	8.8	39	5.9	14.1	0.6	15.9	3.2	13.2	42.5	15.7	44.7
1	G22	3	RF	NA	Neutral	10.0850708924103	44.7331109257715	4.90610565729043	249402.716430359	2669.79782059961	1.0975813177648	8.91743119266055	5.17087064752879	64452.1801501251	3456.67407055786	1199	1967430	141012.1	1396.54	513.45	21.4	4.2	11.9	5.7	16.2	3.7	13.5	4.3	10.2	10.3	43.5	8	13.5	3.6	18.7	3.8	17.6	46.4	20.1	45.3
1	H03	1	CHEK1	NA	Positive	11.3700873362445	95.2085152838428	18.5549241693323	851125.361353712	4237.99653749236	1.70742358078603	14.3853711790393	5.76375280863	98871.9475982533	3856.71242784637	916	3446102	137876.35	2732.26	519.21	32.6	2.3	9	9.9	29.5	2.4	10.9	7.2	30.1	4.8	43.9	21.5	6.8	0.3	22.8	12.3	31.6	50	36.4	50.8
1	H03	2	CHEK1	NA	Positive	9.51930894308943	85.7723577235772	15.0693199881038	799509.542682927	4289.96142861956	1.61178861788618	13.1605691056911	5.43707456596997	87780.6209349594	3529.58732181038	984	3346178	137671.5	2828.65	509.42	32	3.2	9	10.1	29	3.4	10.2	8.1	31.3	8.8	39.5	22.6	10.4	0.3	17	10.4	26.9	46.2	32.4	47.1
1	H03	3	CHEK1	NA	Positive	10.8337899543379	86.2228310502283	13.822515654048	741820.275799087	3930.5826185957	1.55068493150685	12.2675799086758	4.89082808918852	76124.3716894977	3187.1154813194	1095	3193776	124092.14	2445.08	448	32.3	3.5	8.7	12.4	28.5	3.2	8.1	10.4	25.8	7.9	44.4	20.8	9.8	1.5	21.1	9.3	30.7	47.5	35.3	46.8
1	H04	1	CHEK1	NA	Positive	10.2075829383886	102.476777251185	21.6607198140582	996813.779146919	4675.59823630059	1.539336492891	12.6777251184834	4.95823710814852	90477.5004739336	3565.8229280297	1055	3860868	149397.26	3139.71	561.24	35.9	3.4	13.6	10.5	35.2	2.6	15	6.8	39.6	8.2	38.5	26.4	9.7	0.9	19.1	11.1	34.9	41.9	39.1	43.8
1	H04	2	CHEK1	NA	Positive	11.7399014778325	97.6916256157635	18.6629627950215	884770.281773399	4408.40979387098	1.6807881773399	13.6955665024631	5.41513574296334	96867.9783251232	3769.52596326545	1015	3698885	143508.59	2860.78	524.22	36	3	13.2	14.5	34.5	2.1	12.8	10.6	28.3	6.3	39.1	23.7	7.2	1.5	23.7	12.2	34	45.3	40.7	47.5
1	H04	3	CHEK1	NA	Positive	8.6401179941003	79.1128318584071	16.1497210389576	727478.044247788	4089.99878839934	1.47345132743363	11.891592920354	4.93435910506772	78378.994100295	3262.99208486033	1356	3105583	136065.95	2622.2	493.74	32.4	10.5	12.3	11.6	28.8	10.8	11.9	8.6	31.5	13.2	44.9	23.2	14.8	2.2	17.3	9.4	29.4	48.5	33.4	47.3
1	H05	1	CHEK1	NA	Positive	8.30250648228176	73.847882454624	13.9387054700727	668087.914433881	4009.38525394592	1.4209161624892	11.971477960242	5.19720159939032	80352.6162489196	3368.8369911835	1157	2991616	131767.36	2562.57	485.4	27.1	3.3	8.3	12.9	25.2	2.5	8.2	10	34.3	8.9	40.1	19.9	10.3	0.2	15.2	10.8	25.7	44.2	29.7	45.5
1	H05	2	CHEK1	NA	Positive	11.0405278039585	84.1093308199812	12.6109840286611	717002.357210179	3964.41110124083	1.32610744580584	10.9359095193214	4.94670888800558	72658.0895381715	3310.6137082035	1061	3137074	138947.08	2492.03	507.64	33.6	3.2	10.1	9.6	29.5	2.9	9.1	6.9	26.2	8.1	36.5	18.9	9.3	0.2	23.1	9.2	31.2	42.4	34.5	43.1
1	H05	3	CHEK1	NA	Positive	9.66885553470919	92.2448405253283	19.0631491685038	877964.835834897	4329.56467493313	1.3921200750469	10.8874296435272	4.48224167507383	67237.5994371482	2875.27428231837	1066	3586434	130037.54	2897.01	480.55	33.6	5.1	10.9	10.3	31.7	3.4	11.4	7.2	30.8	11.2	40.3	23.3	11.9	1.7	18.2	8.7	32.4	44.2	36.9	43.1
1	H06	1	CHEK1	NA	Positive	10.1329243353783	97.4274028629857	19.20183792858	909087.36809816	4569.39776694844	1.7719836400818	14.5	5.24285744097124	102934.371165644	3788.30587165272	978	3637686	148439.38	3023.59	562.13	34.8	3.9	15.2	11.6	33.6	2.8	14.9	7.9	33.1	7.9	40.4	28.2	9.1	0.3	20.6	13.3	33.2	44.7	38.2	46.8
1	H06	2	CHEK1	NA	Positive	9.43561973525872	99	23.6367537623169	975627.286401925	4680.79877396348	1.7424789410349	14.2551143200963	5.08982236196912	97644.1889290012	3542.45496197648	831	3860008	146334.69	3230.25	542.57	36.2	2.3	12.4	9.6	34.2	1.4	12.8	6.3	38.7	10.3	37.1	27	11.3	1	17.4	11.9	33.1	43.2	38	44
1	H06	3	CHEK1	NA	Positive	11.7315369261477	97.1457085828343	17.9802623000834	878202.121756487	4734.7024806334	1.37824351297405	10.6956087824351	4.67941814898728	72510.7964071856	3225.19361093237	1002	3654493	123617	3177.75	466.21	36.6	2.8	8.1	14.5	36.4	0.4	10.4	10.6	25.8	4.4	42	26.6	4.4	3.3	23.6	9.4	36.1	45.8	41.8	44.9
1	H07	1	CHEK1	NA	Positive	10.3748810656518	98.546146527117	18.9847614747226	893537.518553758	4298.76112207526	1.54234062797336	13.1141769743102	5.38810247143307	86716.6784015224	3458.88979123456	1051	3461350	130674.39	2854.03	482.42	33.2	4.3	8	13.7	30.9	3	7.5	10.6	34.5	8.6	40.9	24.3	10.4	0.8	19.4	11	31.8	44.7	36.1	45.4
1	H07	2	CHEK1	NA	Positive	10.5320829220138	86.7433366238894	14.1843442333316	755311.70088845	4012.15996017429	1.5893385982231	12.7423494570582	5.07684133911071	80657.1747285291	3377.92110089409	1013	3245953	131757.19	2555.55	483.95	30.3	3.9	6.9	10.9	29.4	2.3	7.3	7.9	28.8	7.3	37.7	20.8	9.2	0.1	20.7	11.8	30	44.6	34	45.4
1	H07	3	CHEK1	NA	Positive	9.82640144665461	84.8227848101266	17.8855881893223	782673.898734177	4257.1211920312	1.33453887884268	10.8860759493671	4.89244890135475	67982.8236889693	3066.32057047077	1106	3333915	127967.98	2728.83	464.24	31.7	3.1	10.2	13.9	30	2.4	8.8	9.1	29.5	8.8	43.5	22.4	9.4	1.6	17.7	8	31	46.8	35.5	45
1	H08	1	CHEK1	NA	Positive	10.1942800788955	92.7948717948718	17.339065791441	889174.983234714	4490.81152278286	2.01676528599606	15.4871794871795	5.43097728290296	108391.848126233	3824.91978517214	1014	3642112	152889.47	2984.93	562.82	35.8	1.8	13.3	8.7	32.3	0.9	13.1	4.7	30	7.7	40.3	24.4	8.4	0.8	19.7	13.9	31.8	46.6	37.8	47.5
1	H08	2	CHEK1	NA	Positive	9.61222627737226	87.2463503649635	15.6664500250554	804881.144160584	4212.31387682515	1.53375912408759	12.8111313868613	5.19984197887502	84341.5656934307	3422.50725063014	1096	3240842	140028.53	2683.02	520.54	30.3	4	11	11.4	30.7	4.2	11.9	7.1	30.8	8.8	37.4	23.5	10.7	0.6	18	10.1	29.5	42.7	35	44.2
1	H08	3	CHEK1	NA	Positive	9.32722273143905	97.8322639780018	21.1920625521279	954146.12923923	4667.34000632504	1.65261228230981	12.9697525206233	5.04410887988101	85144.9303391384	3476.18734856568	1091	3669034	147178.83	3173.29	556.62	35.3	2.5	15.7	9.3	34	1.6	17.8	6	33.9	8.6	44.8	26.2	9.5	2.7	18.5	11.5	33.4	48.8	37.9	48.3
1	H09	1	NOTCH2	NM_024408	sample	9.73987398739874	48.8586858685869	5.92419819041514	311974.751575158	2949.40009892	1.16561656165617	9.82088208820882	5.38120508608683	71474.8379837984	3774.86105209458	1111	2171969	133936.13	1571.61	492.9	22.5	3.6	8.1	8.7	19.1	4.6	8.1	6.5	15.7	10.5	41.9	9.8	12.9	0.7	19	4.4	18.3	44.5	21.2	46.3
1	H09	2	NOTCH2	NM_024408	sample	10.5447647951442	45.1593323216995	4.41576437894296	262309.351289833	2883.20557166376	1.05083459787557	9.26024279210926	5.23546354255371	67560.2071320182	3379.18602388284	1318	2191684	148212.39	1527.09	543.77	25.4	2.4	11.6	5.3	19.6	2	13.1	3.9	11.5	9	37.7	8.6	11.5	0.6	19.7	4.2	18.1	42	22.3	43
1	H09	3	NOTCH2	NM_024408	sample	10.768352365416	46.1223491027732	4.04837431678194	262353.046492659	2910.12414857743	1.07748776508972	9.60032626427406	4.99473968958405	67165.0220228385	3256.79803021086	1226	2142469	129545.42	1537.55	476.39	24.7	2.5	7.9	5.8	20.6	2.4	8.6	5.4	11	8.1	45.2	9.8	10	2.4	20.5	4	19.3	46.6	22.3	45.5
1	H10	1	FANCM	NM_020937	sample	9.50091407678245	43.3839122486289	5.48844922428868	247579.001828154	2898.72026175088	1.35740402193784	10.9250457038391	5.53087164360633	85121.8409506399	4043.50546124315	1094	1979868	151564.2	1527.11	576.1	20.6	4.4	13	7.4	16.5	4	15.7	6	13.1	8.2	42.6	7.5	10	0.5	18.2	7.5	17.6	45.5	20.8	47.8
1	H10	2	FANCM	NM_020937	sample	11.2140845070423	53.018779342723	5.28503484713612	311876.067605634	3066.71788874683	1.48732394366197	12.9774647887324	6.14441324023916	102205.282629108	4330.39692695038	1065	2226379	156447.59	1591.47	565.66	27.5	2.9	14.7	5.4	20.6	2.5	13.8	3.8	13	6.3	43.6	9.4	8.5	0.9	21.1	8.2	21.4	50.4	27.2	51.8
1	H10	3	FANCM	NM_020937	sample	10.4535017221584	50.1239954075775	6.7297455038078	298453.169919633	3020.64010562487	1.29965556831228	10.3122847301952	5.17810307437173	73613.7106773823	3781.39233719531	871	2140564	144815.18	1627.32	541.42	24.7	3.2	15.2	6.1	20.8	1.4	16.5	4.5	11.1	5.7	47.8	8.4	7.8	2.5	19.6	6.7	23.5	51.3	26.5	50.7
1	H11	1	RASA1	NM_022650	sample	8.77777777777778	41.249797242498	4.19501062202205	247749.875101379	2928.85265656411	1.21897810218978	9.47931873479319	5.02590818948532	64392.4444444444	3519.66194843606	1233	2036367	134968.47	1527.52	508.97	19.9	1	7.4	9.2	16.7	0.2	9.7	8	12.2	7.7	39.8	8.4	8.5	0.2	14.3	4.4	13.9	42.6	19	44.7
1	H11	2	RASA1	NM_022650	sample	11.4156729131175	52.8935264054514	4.86781674950647	309705.446337308	3091.55747947824	0.996592844974446	8.66609880749574	5.28306729088466	63209.2546848382	3544.47245462664	1174	2207663	138669.87	1647.66	528.34	25.9	2.6	10.2	8.3	22.1	1.7	10.4	6.4	11.4	6.1	38.1	10.6	8.2	0.8	21.5	3.8	20	42.6	25.2	43.8
1	H11	3	RASA1	NM_022650	sample	10.0381760339343	46.0286320254507	5.26315746140294	273561.755037116	3043.36413498213	1.07741251325557	8.23011664899258	4.47792709591506	54909.5949098621	3103.11421716773	943	2141803	140826.35	1597.76	534.83	25.2	1.1	12.2	6.2	21.1	0.7	16	3.5	13.3	8	40	10.3	9.2	2.1	18.7	4	19.4	44.1	23	43.1
1	H12	1	KDM5C	NM_004187	sample	9.25100563153661	41.555108608206	4.51163792911043	216024.165728077	2706.22731193963	1.09010458567981	9.30973451327434	5.20045069356452	66902.0370072405	3465.44999605295	1243	1926024	133374.51	1397.08	492.25	22.6	3.1	7.6	11.2	15	4.5	8	9.3	14.8	12.8	40.2	7.5	15.8	0.4	17.2	5.1	16.7	40.6	19.5	42.8
1	H12	2	KDM5C	NM_004187	sample	9.72869735553379	47.1498530852106	6.92139953451402	266580.525954946	2865.58806198662	1.13418217433888	9.35455435847209	5.1535978564734	63809.402546523	3428.53172962851	1021	2017753	140222.44	1515.79	526.69	22.9	4.3	10.5	8.5	18.8	4.4	11.9	7.1	14.6	8.5	36.9	9.3	12.5	0.2	18.2	4.7	17.8	41.2	22.1	43
1	H12	3	KDM5C	NM_004187	sample	9.33565737051793	43.4083665338645	5.13323884634859	234531.87250996	2810.90870446435	1.18027888446215	9.29183266932271	4.98495210606655	64440.3296812749	3321.77488853962	1004	1994648	131819.77	1452.31	479.03	22.7	5.4	9.6	8	16.9	5.2	9.4	7	15	13	44.3	9.2	14.9	3.1	18.1	4.3	18.4	47	21.8	45.6
1	H13	1	FAS	NA	sample	11.8881700554529	51.9362292051756	4.34102076354175	285466	2844.28470783649	1.30591497227357	10.779112754159	5.48558956647457	84290.6229205176	3862.39827663505	1082	2146341	143923.17	1531.9	523.55	25.8	2.2	10.5	6.5	19.4	1.8	11.6	7	10.2	7.7	40.9	8	11.1	1	24	5.9	21	43.8	24.6	45
1	H13	2	FAS	NA	sample	11.1604838709677	43.9322580645161	3.55889449088032	219725.446774194	2753.29386289617	0.928225806451613	8.35564516129032	5.25084931139957	64280.8556451613	3494.80405820209	1240	2031272	145860.44	1474.4	532.99	24.6	2.7	9.7	4.9	19.1	1.9	11	4.3	10.1	7.6	37.7	7.2	10.3	1	21	3.2	17.7	40.2	21	42.1
1	H13	3	FAS	NA	sample	11.9781160799239	54.5328258801142	3.82593898657165	294608.538534729	2702.27936501274	1.06660323501427	8.523311132255	4.90361879817035	63174.6013320647	3432.40309369937	1051	2077938	142084.3	1464.11	525.55	24.7	9.9	12.7	6.1	20.7	9.5	14.7	4.9	11	9.8	42.2	9.6	17.5	3.9	23.4	4.5	23.7	45.5	26.1	44.7
1	H14	1	PTPRC	NR_052021	sample	10.9770723104056	45.2663139329806	4.36565943808225	232453.164902998	2800.81717660586	1.25220458553792	11.5890652557319	6.20532295681363	98626.7486772487	4477.53873682806	1134	1992947	153558.28	1459.62	562.13	21.1	1.6	13.6	6.2	15.6	1.1	13.1	5.1	10.3	7.2	43.7	7.1	9.3	2.3	19.3	5.6	17.3	46.3	21.2	47.9
1	H14	2	PTPRC	NR_052021	sample	10.3423236514523	46.0726141078838	6.22761270648705	263348.656639004	2907.3828307977	1.29668049792531	10.8827800829876	6.00847160849754	90021.9968879668	4365.57089252629	964	2076007	162978.14	1539.38	593.08	23.9	2.4	17.8	4.9	17.8	3.4	16	3.7	14	8.3	41.4	8.4	11.4	1.2	20.7	6.7	18.7	47.1	22.1	47.9
1	H14	3	PTPRC	NR_052021	sample	9.73444347063979	42.6546888694128	5.05612122510937	245492.353198948	2823.36715829471	1.0464504820333	9.42331288343558	5.7157696350443	72540.078878177	3844.01257761277	1141	2063847	143677.41	1495.95	531.09	24.5	3.5	14.5	8.1	17.8	2.8	14.6	7.2	12.2	10.1	47.5	8.5	11.7	4.2	18.8	4.1	17.1	51	21.2	50.2
1	H15	1	PTPRU	NM_133178	sample	9.52780016116036	41.9194198227236	4.8899972740712	234518.236099919	2781.71261518239	1.04754230459307	9.38033843674456	5.34161961795927	70681.0725221595	3584.79304647665	1241	1955349	129977.27	1412.62	456.7	23	2.4	7	10.1	14.9	4.8	5.6	8.8	14.9	10.2	41	6.8	13.9	0.7	18.6	3.9	16.5	41.8	19.5	43
1	H15	2	PTPRU	NM_133178	sample	9.20776699029126	39.0310679611651	4.00945529218503	186988.3	2645.42735417406	1.04466019417476	9.64466019417476	6.07038957940657	73342.4766990291	3886.89090954276	1030	1850851	136777.53	1282.14	481.54	19.6	4.3	6.5	7.6	13.7	5.4	8.4	6.9	14.9	11.3	42.6	6.8	13.8	0.6	15.8	3.8	14.7	46.7	16.9	47.9
1	H15	3	PTPRU	NM_133178	sample	10.8168557536467	42.7836304700162	3.67323723256297	208249.623176661	2608.59713715546	0.993517017828201	8.95056726094003	5.07879240239984	65028.273095624	3362.87548373961	1234	1957108	137555.24	1328.29	479.79	22.9	2.2	9.4	4.6	15.6	2.9	8.8	4.2	8.8	10.4	44.8	6.9	12.9	2.7	21.3	3.6	18.7	46.8	21.6	46.3
1	H16	1	FUBP1	NM_003902	sample	10.0176423416199	43.6816359262229	4.49290526471667	240258.08340016	2709.63780658788	0.992782678428228	8.53809141940657	5.147534204711	64519.1820368885	3499.31617816863	1247	1990289	138793.74	1452.8	509.32	22.7	2.5	9.5	7.2	17.4	3.5	10.2	7	12.9	11.6	38.4	7.9	14.4	1.1	20.1	3.3	17.2	40.1	20.5	41.9
1	H16	2	FUBP1	NM_003902	sample	9.22093023255814	39.246511627907	4.216285500973	196110.691472868	2705.34797400837	1.04806201550388	9.38062015503876	5.34016554504927	69437.1085271318	3613.21978933719	1290	1934011	141580.76	1371.42	513.57	22.1	4.5	11.6	10.4	16.4	4.3	9.6	8.8	15.9	12.4	39.5	6.3	14.6	0.5	17.4	4	17.1	42.5	20.5	43.4
1	H16	3	FUBP1	NM_003902	sample	10.0710808179163	41.4878286270691	4.11772519431117	209533.635832522	2714.95238777813	1.0350535540409	8.80038948393379	5.38475445573407	63325.9123661149	3572.13978207125	1027	1900832	147576.67	1363.41	528.88	21.2	1.6	14.3	4.4	15.7	1.2	13.4	2.8	10.3	8.2	45.9	7	10.1	3.5	18.2	3.3	18	48.2	20.2	46.8
1	H17	1	CHEK1	NA	Positive	9.44833782569632	90.533692722372	19.5985709646524	860360.281221923	4282.62666731469	1.63791554357592	12.9092542677448	5.15612411595105	85751.1752021563	3476.93890031005	1113	3475404	133779.19	2813.71	485.89	32.6	3.1	10.6	14.1	29.1	2.7	8.4	10.4	32.8	11	40.8	21.7	11.8	0.4	17.8	11.6	30.5	43.5	35	45.2
1	H17	2	CHEK1	NA	Positive	9.80333951762523	92.0918367346939	23.7602505754616	836989.356215213	4511.87644441563	1.44619666048237	11.7458256029685	5.13817352635296	81149.680890538	3499.83623162814	1078	3262580	135225.33	3026.46	522.47	32.6	7.1	9.7	11.9	32.4	6.9	11.1	6.9	34.2	6.4	36.9	24	11.2	1.3	18.6	9.9	32.7	42.8	38.2	43.5
1	H17	3	CHEK1	NA	Positive	9.83190394511149	81.3481989708405	13.9378204505667	699450.256432247	3970.72852131368	1.55917667238422	12.4614065180103	5.46890499321546	81174.4416809605	3530.26739327374	1166	3016781	131947.57	2465.34	492.7	29.6	3.2	9.6	9.2	28.6	1.8	11.5	6.3	28.4	8.7	49.2	19.6	9.3	2.2	18.7	11.1	28.8	52.7	32.8	51.9
1	H18	1	CHEK1	NA	Positive	9.91705937794533	87.7360980207352	17.3931520317873	806768.024505184	4443.82918149314	1.70688030160226	14.569274269557	5.78388723121699	102415.952874647	4064.29513236789	1061	3342027	135124.81	2802.74	505.3	31.8	2.4	10.9	13.9	30.1	0.8	10.4	10.8	30.8	5.7	43.5	24.3	6.5	0.8	19	12.3	32.9	49.1	37.4	50.8
1	H18	2	CHEK1	NA	Positive	10.2169603524229	93.9614537444934	21.6397216673989	889216.959251101	4669.69271027408	1.73237885462555	13.7555066079295	5.25091817384812	94968.191629956	3691.83223791819	908	3580804	147262.52	3109.38	568	36.5	2.9	12.6	11.2	35.1	2	16.4	6.2	33.8	6.7	39.1	27.5	7.6	1	20.7	12.7	32.8	45.3	38.4	47.2
1	H18	3	CHEK1	NA	Positive	8.6743961352657	88.5072463768116	22.5864466679618	866777.342995169	4430.43646503104	1.69661835748792	13.3082125603865	5.67627029778055	89431.1082125604	3832.56760161514	1035	3509030	134736.93	2852.29	510.63	29.3	3.8	11.7	9.2	29.7	3.3	12.8	5	33.4	8.1	48.7	24.1	8.5	4	15.9	12.4	30.4	53.5	35.6	53.2
1	H19	1	CHEK1	NA	Positive	10.4300100704935	90.8841893252769	19.5308443138736	877281.383685801	4524.12270266894	1.42094662638469	12.7210473313192	5.78798741623492	90608.8177240685	3761.49123463405	993	3638675	145625.91	3046.26	548.38	31.7	1.3	13.4	11.5	30.5	0.8	13.7	7.4	28.1	5.5	42.6	25.1	5.9	0.5	18.8	9.8	31.6	46.4	36.5	48.4
1	H19	2	CHEK1	NA	Positive	12.0206896551724	94.8827586206897	18.7343589244859	860753.533990148	4306.57710727546	1.65221674876847	13.4847290640394	5.55036243490242	94819.3142857143	3906.96113100115	1015	3618633	139545.81	2806.95	505.28	33.7	1.9	10	9.6	30.9	1.1	9.6	7.8	25	4.6	39.6	22.3	5.8	1.7	24.4	11	31.5	46.9	36.8	47.5
1	H19	3	CHEK1	NA	Positive	11.0704070407041	98.2805280528053	20.9221985037556	903348.225522552	4500.46315803583	1.58195819581958	13.1430143014301	5.58638729730727	85950.5720572057	3593.95039168641	909	3492777	136505.87	2985.93	518.64	33.4	3.3	10.9	8.7	33.7	1	11.9	4.5	29.9	5.3	49	24.1	6.3	3.2	21.8	10.9	36.9	52.9	40.8	52.1
1	H20	1	CHEK1	NA	Positive	8.35582255083179	79.2541589648798	17.3971202561262	707048.240295749	4133.58326113294	1.90573012939002	15.7606284658041	5.8942648859491	107286.905730129	3960.26719875976	1082	2978880	144988.23	2631.62	539.36	28.9	4.3	11.2	8.7	27.5	4.1	11.7	5	35.9	11.1	45.3	20.6	12.2	1.1	15.8	13.5	28.4	49.4	33.7	50.8
1	H20	2	CHEK1	NA	Positive	8.55383123181377	88.0678952473327	22.1712972955893	878817.598448109	4703.43106343251	1.59553831231814	13.5538312318138	5.40656290068576	92223.0271580989	3677.35678020696	1031	3492531	140518.46	3122.72	534.56	33.8	3.2	11.2	12	31.6	3.3	12.6	8.4	35.8	9.2	40.1	26	10.3	0.2	14.5	11	30.8	46	37	47.2
1	H20	3	CHEK1	NA	Positive	10.4398854961832	96.206106870229	18.9120190603583	879083.574427481	4482.46315018194	1.58587786259542	12.3912213740458	5.24066514559273	81499.3969465649	3603.5969382612	1048	3668727	135177.89	2829.7	494.96	33.8	2.4	10.7	9.5	32.9	2	11.2	6.8	32.4	6.7	48	25.8	7.5	2.7	19.8	11.8	32.9	52.5	37.7	51.8
1	H21	1	CHEK1	NA	Positive	8.1533269045323	95.1600771456123	24.9125113334006	988199.984570878	4599.1239196211	1.34426229508197	11.4098360655738	4.8374374213021	76971.9710703954	3166.33043585638	1037	3762072	136867.51	3169.05	502.2	32.3	2.2	10.1	10.5	30.4	2.2	9.5	8.1	36.5	12.4	37.6	26	13.1	0.4	16	9.3	30.3	40.9	34.1	41.8
1	H21	2	CHEK1	NA	Positive	9.18408437200383	92.2233940556088	22.3450823606818	905203.164908917	4440.32939637679	1.64046021093001	13.8398849472675	5.52937865909194	98212.2233940556	3799.86875840386	1043	3543942	143808.19	2931.54	533.29	31.7	4.3	11.7	9.8	31.4	4.8	12.4	6.7	34.4	9.7	40.6	24.3	11.3	1	17.9	12.1	31.8	45.6	35.9	46.7
1	H21	3	CHEK1	NA	Positive	9.13440860215054	88.2279569892473	20.7168378949296	804664.443010753	4124.40996504037	1.50752688172043	12.2344086021505	5.11077312969201	78467.8129032258	3337.73910328222	930	3252511	129954.96	2730.14	488.03	30.2	7.3	13.5	15.7	30.4	5.8	12.8	12	29.2	9.1	45.9	22.8	14.1	1.5	17.1	9.4	31.3	49.1	35.6	48.1
1	H22	1	CHEK1	NA	Positive	10.8994023904382	83.9073705179283	16.5209316261416	741759.352589641	4163.57965872844	1.65637450199203	12.9711155378486	5.01728279420515	88884.0697211155	3606.74909273937	1004	3354187	149487.84	2735	558.42	32.8	2.9	13.5	8.6	31.2	1.2	14	5.8	23.7	6.9	39.4	20.8	7.1	0.4	22	12.8	29.8	44.3	34.8	45.4
1	H22	2	CHEK1	NA	Positive	10.2968917470525	93.6870310825295	18.3700941243677	868843.535905681	4295.36988217162	1.68917470525188	13.2400857449089	5.1558317288924	90523.5198285102	3581.46748740108	933	3547207	143250.48	2857	523.29	32.8	2.8	10.8	9.9	32.2	1.1	9.6	6.8	32.3	8.9	37.8	24	10.4	1.2	18.6	10.7	31.8	45.3	36.3	46.2
1	H22	3	CHEK1	NA	Positive	10.6690582959641	83.9865470852018	15.3463328209452	738025.325560538	4057.52272848951	1.51210762331839	12.0080717488789	5.40066432140805	80192.9739910314	3561.46484870787	1115	3289323	132678.57	2600.73	482.95	31.8	2.2	9.8	9.1	30	1.1	10.5	6.7	24.4	7.1	46.5	21.3	7.5	3.3	20.4	9.9	29.4	50.7	34	50.3
1	I03	1	RPA32	NA	Positive	12.4531615925059	53.0035128805621	5.21230235734863	284536.183840749	2976.10491512916	1.32552693208431	10.9379391100703	5.84211459289364	82006.0948477752	4294.11601368814	854	2209446	157514.6	1623.9	571.34	25.8	1.1	14.9	3.6	19.2	0.7	12.4	2.8	11.2	4.3	45.3	8.1	6.3	0.5	24.4	7	23.1	47.4	25.8	50.1
1	I03	2	RPA32	NA	Positive	11.2369172216936	60.336822074215	5.14319586690316	380888.165556613	3119.78864485313	1.32540437678402	10.977164605138	5.68353318898038	75836.417697431	3725.84598547816	1051	2429683	139631.45	1667.75	496.86	27	2.9	10	8.2	22.2	2	9	6.8	17.8	8	41.1	11.1	10.8	0.2	21.6	6.9	22.3	46.1	26.1	47.4
1	I03	3	RPA32	NA	Positive	11.3847583643123	58.1691449814126	5.14697110113199	333749.521375465	3101.37708021915	1.12081784386617	9.8317843866171	5.68673214358379	64810.6477695167	3458.91285366391	1076	2166851	121380.4	1616.49	451.03	25	2.8	6.6	12.9	22.6	2.9	7.6	11.6	15.6	8.1	49.5	10.9	10.2	2.1	22.2	5.4	23.4	52.3	27	50.9
1	I04	1	RPA32	NA	Positive	11.5327942497754	52.9308176100629	4.47194753212924	282994.604672058	2980.0230708843	1.21293800539084	10.7133872416891	6.23996734854776	81025.8301886792	4159.26406136002	1113	2175865	144995.02	1572.09	533.7	24.1	1.9	10.2	6.1	19.6	1.3	10.7	5.2	15.8	7.5	46.2	10.2	9.5	0.7	22.3	5.8	20.3	47.9	23.6	50
1	I04	2	RPA32	NA	Positive	13.6032967032967	59.3142857142857	4.34174445393797	322762.106593407	3017.52814535624	1.40769230769231	11.5505494505495	5.80275776116436	88099.8945054945	4115.4291484835	910	2326226	152670.23	1607.14	539.37	28.9	1.2	13.2	4.8	21.2	0.4	11.8	4.5	10.2	4.5	40.7	9.2	6.5	0.8	28.7	7.5	25.6	45.9	29.2	48
1	I04	3	RPA32	NA	Positive	10.8138718173837	51.4126426690079	4.52447991513764	302194.911325724	2991.8006029042	1.21158911325724	10.0948200175593	5.46534712540837	72572.9420544337	3666.038424703	1139	2307501	134182.02	1601.9	487.65	25.6	1.7	11.9	9.7	20.7	1.9	11.2	10.2	10.5	7.6	46.9	11	8.5	2.7	20.7	5.4	21.3	50.5	24.1	49.7
1	I05	1	RPA32	NA	Positive	12.3364293085655	58.3931888544892	4.16533541297721	332601.442724458	2991.4856733078	1.12074303405573	9.73168214654283	5.77963219844025	72484.8730650155	3821.60521925737	969	2367721	151164.97	1676.34	545.09	27.1	1.3	13.4	7.1	22.4	1.3	12.4	6.6	12.9	7.5	41.9	10.9	10.3	0.3	24.4	5.4	22.9	44	26	46.3
1	I05	2	RPA32	NA	Positive	12.5590179414542	60.0868744098206	5.5122822919678	347782.143531634	3022.32195862335	1.1671388101983	10.1057601510859	5.85275855479113	74669.2200188857	3831.75469730173	1059	2323481	141171.89	1583.59	501.72	26.3	2.7	10.9	5.2	22	3.6	9.3	5.6	13.7	6.2	41.9	9.7	9.8	0.8	25.4	5.6	24.1	45.5	27.7	47.2
1	I05	3	RPA32	NA	Positive	10.7317073170732	47.7898686679174	3.89377794735448	260471.162288931	2709.61196748078	1.00093808630394	8.68480300187617	5.08590708494312	58705.7917448405	3228.75226579215	1066	2078978	133254.29	1439.05	473.58	23.2	2.5	9.9	8.8	19.8	3	8.7	7.8	10.9	10.6	45.1	8.1	13.5	1.9	20.5	3.8	20.5	47.2	23	45.9
1	I06	1	RPA32	NA	Positive	12.1920353982301	62.5548672566372	5.96170224597458	409720.532743363	3182.39374291351	1.2212389380531	10.6893805309735	5.72655471516244	75677.0796460177	3769.23365284956	1130	2530894	142075.03	1813.33	511.65	28.2	1.4	9.4	6.5	22.7	1.1	8.8	5.5	12.5	6.9	43	11	8.3	0.8	24.2	5.2	23.6	45.5	28.8	46.6
1	I06	2	RPA32	NA	Positive	11.3177570093458	63.2523364485981	6.96122904347251	400431.079439252	3191.01352169714	1.31028037383178	10.8579439252336	5.60537179694391	75138.7785046729	3741.58886446872	1070	2428692	134790.52	1730.8	489.23	28.8	3.5	9.3	9.7	22.3	3.7	10.1	8.8	19.9	9.3	40.3	12.1	10.7	0.1	22.7	7.5	24.7	47.1	28.4	48.1
1	I06	3	RPA32	NA	Positive	11.3466407010711	56.2521908471276	4.96685421464183	319286.875365141	2896.46605387354	1.0350535540409	9.17916260954236	5.55325890494746	60010.8344693281	3348.54953341676	1027	2203878	136705.46	1500.02	491.08	25.8	4.8	10	6.3	20.4	5.3	10.6	5.6	13.8	8.6	48.3	9.9	12	1.4	22.2	3.8	22.2	50.9	26	50.2
1	I07	1	RPA32	NA	Positive	13.9672466734903	63.8935516888434	6.80004351593465	364942.671443193	3240.05578802195	1.35414534288639	10.2364380757421	5.63521145066693	79137.2507676561	4257.09488530383	977	2461238	147897.31	1832.21	540.45	27.3	1.2	11.2	4.7	24	0.9	11.5	3.2	10.1	2.9	42.1	12.3	3.7	1.2	28.4	8.1	26.9	46.8	31.1	48.6
1	I07	2	RPA32	NA	Positive	15.9090909090909	71.4370208105148	6.16602453987893	398462.207009858	3332.49322030975	1.35815991237678	11.3997809419496	6.18551989021634	84558.6922234392	4200.45599375449	913	2572980	147489.71	1899.15	528.22	29.5	1.1	11.8	6.1	26.5	0	9.7	5.4	9.5	2.2	43.5	12.5	2.7	1.1	34.6	6.8	32.2	49.8	35.6	51
1	I07	3	RPA32	NA	Positive	11.1101774042951	45.9411764705882	4.09324344583254	243971.219421102	2803.35323040344	1.04201680672269	9.18300653594771	5.40884917382866	63691.8842203548	3523.76722270954	1071	2004614	137932.2	1440.53	491.8	21.7	3.6	10.7	6.7	15	4.6	10.4	5.2	9	5.4	48.4	7.4	7.5	2.1	20.4	3.7	20.1	49.9	22.4	48.6
1	I08	1	RPA32	NA	Positive	10.2727272727273	54.1477272727273	5.34047872440974	336978.684917355	3124.02385717872	1.60227272727273	13.0692148760331	6.5367417873526	101557.279958678	4834.92124986933	968	2252573	150812.86	1639.4	549.23	23.5	2.1	12.9	7.3	19.7	0.8	12.5	5.1	16	7.3	48.5	11.2	8.5	0.7	19.5	8.5	19.6	52.2	23.2	54.8
1	I08	2	RPA32	NA	Positive	11.6954954954955	57.4378378378378	4.80258402334143	349049.164864865	3068.87841341642	1.14504504504505	10.0036036036036	5.95147764397764	75995.1207207207	3937.11913642481	1110	2363863	151954.01	1655.15	549.8	26.5	2.1	13.2	5.5	23.2	1.4	13	5.4	14.4	8.4	40.4	10.7	10.7	0.9	22.6	6.3	22.2	45	26.5	47
1	I08	3	RPA32	NA	Positive	11.2353535353535	59.0333333333333	6.27189126460821	383447.590909091	3190.60099269233	1.36767676767677	10.9767676767677	5.83325047799922	77700.202020202	3952.20955560969	990	2637301	144879.43	1728.42	512.81	27.7	1.9	14.7	5.5	23.4	0.9	13.4	6.5	15.5	6.5	50.2	11.6	7.7	4.3	19.7	7.2	22.4	53.9	26.7	53.4
1	I09	1	ARHGAP35	NM_004491	sample	11.3836363636364	48.4309090909091	4.27818519558093	289290.679090909	2807.64810688555	1.1	9.01545454545455	5.16009920145882	63251.1027272727	3379.6391613706	1100	2110020	139640.75	1464.8	517.72	22.5	2.4	9.7	7.4	15.1	1.6	10.5	6.3	8.2	5.5	39.5	7.4	9	0.4	22.1	3.5	18.8	40	21.2	42.1
1	I09	2	ARHGAP35	NM_004491	sample	10.8819095477387	44.3551088777219	4.47377373002229	244151.726968174	2741.47915889181	0.992462311557789	8.27973199329983	5.02666298824997	57141.1088777219	3207.95419425411	1194	2053162	120614.33	1444.25	439.87	24	2.8	6	15.9	16.2	3.9	6.2	13.4	11	8.5	35.7	7.1	11.6	0.7	21.4	2.7	17.1	39.9	20.1	40.7
1	I09	3	ARHGAP35	NM_004491	sample	9.61680672268908	41.2117647058824	4.2416466537501	238705.601680672	2655.72080176602	1.09075630252101	9.34453781512605	5.32760302326612	63211.0546218487	3361.01715791776	1190	1921460	128155.61	1320.25	467.39	20.3	3.8	8.8	7.5	13.6	4.8	10.3	6.8	9.2	6.6	46.4	6.4	11.5	2.1	16.1	3.9	15.7	48.7	17.4	47.3
1	I10	1	AHNAK	NM_024060	sample	10.3593155893536	52.282319391635	5.44258957557103	337046.756653992	2909.48918536819	1.43155893536122	11.1102661596958	5.43490759220737	83149.6986692015	3977.93056810101	1052	2261123	149936.41	1625.34	545.03	23.3	3.6	12.6	8	18.6	2.8	11.5	5.3	15.8	10.9	40.4	9.3	12.5	1	20.1	6.8	17.7	44.4	21.4	45.6
1	I10	2	AHNAK	NM_024060	sample	10.2542204568024	54.3227408142999	5.92514318640557	349484.665342602	3053.65995335116	1.41807348560079	10.1717974180735	5.21897926285085	74053.0307845084	3765.2477552094	1007	2230312	156765.34	1706.59	584.76	25.2	2.6	15.6	5.4	20.4	1.9	15.9	4.2	17.7	10	35.6	11.2	12.6	0.9	19.1	6.6	20.7	41.6	24.6	44
1	I10	3	AHNAK	NM_024060	sample	9.01759530791789	41.2033235581623	4.34490210619505	230471.06744868	2704.55852320841	1.12805474095797	9.60899315738025	5.27985330001098	71632.2737047898	3511.09444178536	1023	1880685	137212.4	1403.34	503.95	20.3	4.3	11.5	8.9	16	4.4	12.1	7.1	12.4	11.1	44.5	8.3	13.8	3.3	15.7	4.5	16.3	47.8	19.5	47.1
1	I11	1	SH2B3	NM_005475	sample	9.67544539116964	37.1897753679318	3.46873500343416	189687.412083656	2638.93434384111	0.90007745933385	7.47947327652982	4.63103724695286	53877.2687838885	3118.32443359392	1291	1944987	138154.46	1403.06	502.52	22.9	2.2	9.1	7.1	15.6	1.5	8.7	6	8.8	10.6	34.5	6.6	13	0.4	18.7	2.3	15.4	35.9	18.5	37.5
1	I11	2	SH2B3	NM_005475	sample	13.3699002719855	50.7035358114234	3.68776298068133	251713.676337262	2941.39196401984	0.984587488667271	8.40344514959202	4.97892026388912	59964.9519492294	3363.51808115689	1103	2187945	128136.49	1580.37	475.21	26.2	1.9	7.6	12.8	21.4	0.5	9	10.6	7.2	4	36.2	8.8	5.6	0.4	28.3	3.4	22.5	39.3	26.5	40.5
1	I11	3	SH2B3	NM_005475	sample	8.62048192771084	32.8847891566265	4.00187824540958	160563.628012048	2645.66431636441	0.806475903614458	7.18448795180723	4.65861750573724	49571.1460843374	2976.15145575682	1328	1922792	130422.07	1380.89	473.02	22.2	3.2	8.9	6.2	16.9	1.8	8.7	5.3	9	10.7	41.3	6.4	11.7	2	14.8	2.1	14	43	17.7	41.9
1	I12	1	MSH2	NM_000251	sample	11.5458673932788	49.0717529518619	3.77457187402316	274333.744777475	2948.9001057404	1.0063578564941	8.58038147138965	4.80368097869261	59471.7420526794	3214.18849204722	1101	2138312	129918.13	1649.89	500.16	24	2.1	7.2	9.5	22.2	1.6	8.6	7.9	9	7.2	37.3	10.8	9.9	0.1	22	3.5	19.9	37.6	24.3	39.2
1	I12	2	MSH2	NM_000251	sample	12.4594059405941	53.3673267326733	4.87283547297894	302394.946534653	3195.11140083907	1.14554455445545	9.91485148514852	5.68685205425305	74756.6455445545	3903.2834870975	1010	2302134	143038.05	1738.71	540.57	27.5	2.6	10.1	6.9	24.3	0.7	11.9	4.8	13.1	5.9	40.4	11	6.8	1.2	26.6	4.9	22.5	45	27	46.6
1	I12	3	MSH2	NM_000251	sample	12.328073089701	49.7308970099668	4.13720822872836	252064.75	3015.53127852908	1.18687707641196	10.2308970099668	5.54905073798371	74188.053986711	3798.1351283039	1204	2115839	138156.82	1598.47	516.23	24.8	1.4	11.4	9.1	21.3	0.8	12.8	6.6	6	4.2	48.8	9.1	5.5	2.7	24.3	5.2	22.8	51.9	27.7	51.2
1	I13	1	NOTCH1	NM_017617	sample	12.1669595782074	47.4279437609842	3.83365243649929	243571.144112478	2993.6043048631	1.05008787346221	9.05799648506151	5.34848118238032	65958.0413005272	3715.70016427893	1138	2137068	143505.3	1645.73	547.09	24.6	0.8	11.9	9.1	23.6	0.4	13.4	7.6	7.9	3.6	40.9	8	4.9	0.4	24.6	3.4	19.9	42.5	24.7	44.6
1	I13	2	NOTCH1	NM_017617	sample	12.9419795221843	55.69795221843	5.1634665996318	313731.672354949	3136.41453558693	0.879692832764505	7.46843003412969	4.5666102293561	52605.9607508532	2997.52311649502	1172	2278300	126849.39	1748.84	481.73	27	2.6	7.8	12.8	23.8	0.9	9.6	9.9	9	5.1	34	11.8	6.1	0.4	26.7	3.1	24.4	36	28.2	37.5
1	I13	3	NOTCH1	NM_017617	sample	11.3109939759036	44.8637048192771	3.94930624821484	234642.083584337	2820.73106807669	0.789156626506024	6.96009036144578	4.72891446739338	46041.8524096386	2844.26862545526	1328	1989775	123777.26	1533.47	465.73	23.1	2.5	7.5	8.6	21	0.5	8.9	6.1	7.2	7	41.9	8.4	8.6	1.4	21.3	1.8	20.3	43.3	23.6	42.4
1	I14	1	RAD51	NM_133487	sample	17.1222606689735	101.016147635525	5.81612318540563	609323.647058824	3699.75541276113	3.86043829296424	27.6920415224914	6.00445665673129	183940.98615917	4467.93238052114	867	3182854	156939.71	2039.06	552.06	42.2	1.2	16.4	5.4	31.6	0.7	10.3	4.2	20.5	3.5	46.4	18.6	4.2	1	39.3	23.4	43.7	56.6	48	58.5
1	I14	2	RAD51	NM_133487	sample	17.1588571428571	96.1817142857143	4.78548704504433	560737.616	3674.44497922596	3.37714285714286	24.6091428571429	5.91688911758399	168253.561142857	4465.36340842455	875	3055715	159557.96	2019.03	561.76	41.9	1.6	16.7	4.5	34.1	0.7	15.1	4.1	18.4	2.6	42.2	18.2	3.4	0.8	39.3	21.3	43.9	55.2	48.2	56.3
1	I14	3	RAD51	NM_133487	sample	16.6288056206089	105.202576112412	6.32776967266777	668301.483606557	3737.53854124856	3.29742388758782	22.6826697892272	5.43361956341388	141960.031615925	3981.64136661511	854	3262558	145995.72	2061.24	518.25	42.9	1.3	16	9.3	34.3	0.8	13.7	8.8	20.5	4	52.5	18.7	4.7	2.2	37.7	21.1	47.1	59.4	49.8	58.5
1	I15	1	ZFHX4	NM_024721	sample	10.8172661870504	41.7302158273381	4.72022590065796	204111.827338129	2778.78013514533	0.9	7.7726618705036	4.81581280430201	57318.6913669065	3186.69610587337	1390	1954732	135250.35	1397.95	486.8	23.3	3.6	8.3	7.5	14.5	2.6	7.7	6.8	10.1	6.7	37.3	6.7	10.4	0.2	21.2	2.9	17.9	38.3	21.1	40.1
1	I15	2	ZFHX4	NM_024721	sample	9.89824854045037	40.9032527105922	4.78257932147753	229334.525437865	2796.86068587801	1.08507089241034	8.79733110925772	5.0108236440164	64640.9349457882	3434.96809158386	1199	1904003	137810.61	1365.74	513.59	22.1	3.9	10.3	8.8	13.9	4.9	10.7	7.9	11.6	8.6	34.9	6.9	12.2	0.6	19.4	4	17.8	39.4	21.8	40.8
1	I15	3	ZFHX4	NM_024721	sample	10.9366391184573	43.1000918273646	5.03947773938848	214435.963269054	2785.48858849455	1.02662993572084	8.50321395775941	5.04686815388056	58632.1193755739	3302.75525573117	1089	1970581	131461.9	1408.51	482.51	22.8	2.4	9.3	7.5	15	1.3	10.6	7.8	7.3	6.3	44.3	7.5	8.5	1.6	20.7	2.8	18.5	46.6	22.1	45.7
1	I16	1	KMT2C	NM_170606	sample	10.7173717371737	46.9315931593159	4.15564271855834	245341.917191719	2764.01528774206	1.18181818181818	8.73987398739874	4.66622004737349	58934.6579657966	3260.28706335933	1111	1945916	132780.76	1485.62	510.17	24.3	4.8	8.9	8.4	19.7	4.7	11.1	5.3	11.6	9.3	37.4	8.1	13.4	0.5	22	5	20.1	39.3	23.5	41.1
1	I16	2	KMT2C	NM_170606	sample	11.940119760479	50.4640718562874	4.30692494040554	259905.288423154	2935.64810349355	1.2315369261477	10.1147704590818	5.32018586470987	71733.6167664671	3624.2464306586	1002	2077092	145818.98	1596.16	566.44	25.8	3.6	13.5	8.9	23.4	1.4	16	6.5	11.2	7	39.5	9.4	9.3	0.3	23.8	5.3	22.2	46.1	26	47.1
1	I16	3	KMT2C	NM_170606	sample	9.80986475735879	39.5107398568019	4.57536078696375	206998.395385839	2677.10675635399	0.88703261734288	7.55369928400955	4.71958661239863	53999.7637231504	3237.61549799015	1257	1836169	135523.78	1467.16	533.91	22	4.1	11.3	7.6	19	2.4	14.5	5.7	9.5	10.8	41.5	7.1	13.4	2.4	18.8	3.3	18.5	43.2	21.2	42.7
1	I17	1	RPA32	NA	Positive	14.0766355140187	62.6644859813084	4.64359893044107	332601.042990654	3134.35916769981	1.29252336448598	10.4448598130841	5.2019844471475	76610.6626168224	3785.96441677898	1070	2341413	149643.87	1743.13	548.01	28.3	2.2	13.4	10.3	23.6	0.7	14.1	9.3	11.1	4.3	39.2	12.4	5.7	0.6	28.7	6.9	26.6	44	30.5	46
1	I17	2	RPA32	NA	Positive	12.6555671175858	64.8688865764828	7.05933033848351	403395.072840791	3167.98130831472	1.52029136316337	11.1155046826223	5.47332967821741	80196.2653485952	4103.88296687681	961	2473170	149211.79	1809.75	543.41	27.8	4.1	13.9	8.8	24.1	2.8	14.4	6.7	15.7	6.2	39.1	12.3	8.9	1.2	25.4	9.1	25.8	47.6	28.4	49
1	I17	3	RPA32	NA	Positive	12.7969543147208	60.8609137055838	5.09847048010944	355667.267005076	3080.75976020802	1.34010152284264	10.6172588832487	5.40212751883773	78197.0538071066	3873.29713689396	985	2359651	145242.84	1663.62	530.88	26.5	1.7	13.9	8.8	23.8	3.2	14.6	8.5	11.2	7.2	47.5	11.4	10.1	4.2	24.3	7.3	25.6	51.3	29.7	50.5
1	I18	1	RPA32	NA	Positive	10.6575809199319	54.8560477001704	5.08700239048369	347757.796422487	3058.05286440469	1.5366269165247	12.1022146507666	6.20770870619273	93418.4258943782	4483.55899724795	1174	2288037	150158.93	1609.38	549.57	23.4	3.4	14.5	8	18.7	3	12.9	6.5	17.6	7.8	45.9	10.1	9.8	1.2	21	8.3	19.5	51.3	22.9	53.6
1	I18	2	RPA32	NA	Positive	12.9845857418112	64.228323699422	5.27191038545927	377907.331406551	3195.40392910375	1.67244701348748	12.0915221579961	5.66310281104227	97023.2726396917	4416.10869528575	1038	2390965	162331.11	1786.51	615.22	28.3	2.9	16.8	7.7	26	3.3	18.6	5.5	14.7	8.3	38	13.5	10.9	0.9	26.4	11.3	26.9	47.2	31	49.9
1	I18	3	RPA32	NA	Positive	10.3927576601671	53.0297121634169	5.24877033466012	322458.818012999	3030.20191938918	1.31940575673166	11.238625812442	6.17196800444383	80160.6731662024	4079.63715458732	1077	2131568	137120.5	1553.3	498.55	22.7	4.4	10.2	5	18.6	4.3	10.9	3.2	16.9	8.3	53.2	9.6	10.8	3.1	19.7	5.9	20.7	56.9	24.3	56.5
1	I19	1	RPA32	NA	Positive	13.6416416416416	63.3113113113113	4.17919348291228	352327.982982983	2986.25045342739	1.47647647647648	12.5145145145145	6.32938109715888	98909.2902902903	4629.5889944309	999	2183435	161842.69	1604.78	605.98	22.6	1.4	14.7	3	19	1.3	15.5	2.6	10.7	5.2	45.8	8.8	7.3	2	28.8	9.3	26.3	52	28.7	53.6
1	I19	2	RPA32	NA	Positive	13.4270734032412	63.2430886558627	5.26623494317204	370813.853193518	3092.27296056375	1.61105815061964	13.2850333651096	6.27991287048372	104345.90943756	4564.32306948451	1049	2346703	151350.84	1676.55	552.04	25.2	2.6	13.8	5.7	21.6	1.6	13.1	4.7	10.7	4.6	44.7	10.5	7.2	1.2	26.9	10	24.8	52.9	28.8	54.5
1	I19	3	RPA32	NA	Positive	12.7651905252317	62.1936148300721	6.22585776551293	367003.132852729	3152.69159406307	1.48918640576725	11.6446961894954	6.03107435945007	88484.1483007209	4267.26122839486	971	2315155	147927.06	1721.6	547.33	25.7	1.4	15	4.7	23.2	0.7	14.1	4.4	11.1	4.2	50.6	10.9	5.7	4.5	25.3	7.8	26.2	55.6	29.4	55.7
1	I20	1	RPA32	NA	Positive	10.6846846846847	51.3153153153153	5.1881346198461	292436.992992993	2833.90839889177	1.33333333333333	10.7697697697698	5.8144435598555	78589.5655655656	4044.9713748313	999	2010885	142376.4	1484.99	531.84	19.8	5.8	10.4	8.8	16.5	5.9	10.5	7.3	12.9	8.8	43.4	8.2	12.8	1.4	18.9	7.4	20.5	48	23.6	49.6
1	I20	2	RPA32	NA	Positive	10.952	56.62	5.20786813876435	350378.48	3046.91985069778	1.412	11.198	5.87923759018759	87343.701	4285.04076077252	1000	2252947	154553.94	1593.05	557.75	23.1	2.3	14.3	6.1	17.5	2.4	13.5	3.1	15.9	6.5	40.8	10.1	9.3	1.4	20.4	8.6	19.6	46.9	23.7	48.3
1	I20	3	RPA32	NA	Positive	12.7854406130268	64.5134099616858	7.27119561862374	378983.409003831	3407.73581603625	1.40421455938697	11.757662835249	6.03887313118095	91055.1245210728	4257.34008350098	1044	2482509	147609.47	1886.33	548.45	30	1.6	14.8	6.4	28	1.5	16.6	4.9	16.5	5.8	50.4	14.6	6.5	5.5	25	6.6	28.4	54.2	32.8	53.4
1	I21	1	RPA32	NA	Positive	12.8827160493827	64.9779541446208	5.82393506006021	423591.664902998	3109.11081389233	1.48059964726631	11.7178130511464	5.87886766407809	92384.7504409171	4406.38692537459	1134	2535430	155312.09	1712.66	554.8	24.7	2.4	13.6	3.8	19.6	2.1	13.1	3.2	12.3	4.4	43.6	10.7	6.9	1.4	25.5	7.9	24.6	47.6	26.7	49.6
1	I21	2	RPA32	NA	Positive	12.8522727272727	62.2923553719008	5.38519852741635	349047.538223141	2991.14302818973	1.48140495867769	11.9276859504132	5.93087691078763	91942.1642561983	4349.60969797839	968	2278450	152705.34	1623.96	559.5	27	2.5	14.2	8.7	21.4	3.9	14.8	8.5	12.2	5.8	43.2	10	10.3	1.8	25.3	8.5	26	49.9	29.4	51.1
1	I21	3	RPA32	NA	Positive	14.2848893166506	68.6852743022137	5.09375484567522	423918.739172281	3179.08660803089	1.12127045235804	9.23387872954764	5.53092724121422	66984.9624639076	3680.84814729145	1039	2627356	139261.21	1741	491.69	29.7	1.4	11.5	5.9	23	0.4	11.1	5	9.9	4	46.4	11.1	5.4	3.1	31.1	4.4	28.8	50.4	30.7	49.8
1	I22	1	RPA32	NA	Positive	13.2171280276817	56.3122837370242	4.91950740175453	304274.051038062	3157.83390227377	1.51643598615917	12.9385813148789	6.17307712526278	102958.328719723	4503.92100897027	1156	2401050	151293.7	1647.99	539.61	28.6	0.6	12.6	4.6	21.5	0.4	9.9	4.9	9.1	3.6	45.2	9.4	4.5	1.5	26.8	8.7	24.5	49.7	29.1	51.8
1	I22	2	RPA32	NA	Positive	11.1308325709058	54.0896614821592	5.32962638931227	302399.54894785	2953.62214696575	1.58279963403477	12.5745654162855	6.27720285216531	100938.069533394	4713.86132718959	1093	2096538	163469.72	1551.09	595.12	24.9	5.2	18	5.2	19.8	5.3	17	4.2	14.6	9.4	43.5	9.9	12.4	2	21.7	10	21.8	51.4	25	53.5
1	I22	3	RPA32	NA	Positive	11.3981220657277	54.6215962441315	5.6306789159632	315000.089201878	2917.57034839869	1.3943661971831	10.7868544600939	5.86505824636004	84045.4572769953	4461.83346837308	1065	2104436	151361.08	1490.39	553.83	21.2	2.8	15.4	4.4	18.4	2.7	16	3.3	12.1	5.9	49.6	9.6	9.5	5.5	20.8	7.1	22.3	55.4	24.1	55.1
1	J03	1	ATR	NA	Positive	8.37610976594027	31.8861985472155	4.23418146126795	142249.99677159	2243.66463666538	0.879741727199354	8.33979015334948	5.45127791229486	59224.7836965295	3310.42805041812	1239	1444973	120416.63	1067.87	431.24	12.7	9.8	5.1	12.8	6.6	10.3	4.8	11.9	10.1	12	40	3.5	19.3	0.2	14.3	2.7	11.8	41.2	12.5	42.2
1	J03	2	ATR	NA	Positive	7.19796954314721	32.9847715736041	5.90404532706045	206255.575296108	2422.12837073204	0.880710659898477	8.41285956006768	5.16477269032706	58121.5905245347	3116.41262139424	1182	1639886	128630.52	1173.84	460.09	12.3	6.7	7.4	9.1	7.7	10.2	6.9	9.5	14.1	13	37.7	5.8	19.6	0	10.7	3	10.2	39.4	11.6	40.1
1	J03	3	ATR	NA	Positive	7.11305872042068	30.2094653812445	5.80618544837083	160185.940403155	2472.0956932516	0.909728308501315	7.51358457493427	4.72109434125016	48096.5749342682	2994.49866453153	1141	1562843	131567.21	1208.67	467.76	12.1	4.5	9.8	7.7	8	4	7.9	6.4	10.1	10.4	43.3	5	15.1	0.8	11	2.5	12.4	45.7	14	45
1	J04	1	ATR	NA	Positive	7.80882352941176	30.7549019607843	4.02979680175837	150007.680555556	2430.20581673157	1.08006535947712	9.45424836601307	5.54101126016855	73174.9950980392	3713.07947810319	1224	1684591	146189.52	1211.03	525.23	15.3	6.4	11.5	5.8	8.4	5.2	11.2	4.6	12.2	11.6	41.9	4.9	15.4	1	12.1	6	10.1	43.8	12.9	44.9
1	J04	2	ATR	NA	Positive	9.36548672566372	36.3867256637168	5.11156944291577	184304.774336283	2657.55657232284	1.01769911504425	9.23982300884956	5.68915630909437	69678.5362831858	3752.03393861179	1130	1773624	141780.55	1333.81	514.45	17.9	2.7	10.1	7.8	10.4	1.9	9	7.1	11	5.9	40.1	5.3	9.1	0.4	16.2	3.1	14.1	43.4	16.3	44.9
1	J04	3	ATR	NA	Positive	7.36595744680851	30.5489361702128	4.81266070763656	154108.714042553	2526.37242565209	0.936170212765957	8.68510638297872	5.37759141152758	63534.4944680851	3457.29519226652	1175	1677315	133664.88	1248.79	483.52	16.1	4.3	10.9	8.5	10	5.1	11	7.4	11.7	11.1	46	5	14.6	3.2	12	2.6	11.5	47.5	13.9	46.3
1	J05	1	ATR	NA	Positive	8.24650698602794	32.2045908183633	3.88286271235047	156953.339321357	2315.09908266827	1.01297405189621	8.59580838323353	5.07870666306529	61530.1387225549	3345.87833162653	1002	1659420	138519.79	1183	495.92	14.5	2.7	10.1	8.3	9	3.4	8.3	8.2	11.2	10.6	38	4.4	16.1	0.3	14.6	3.9	12.2	39.8	13.4	41.5
1	J05	2	ATR	NA	Positive	6.721657544957	28.5105551211884	5.32393680550559	148160.598123534	2565.0179735335	0.9147771696638	8.54652071931196	5.35654141380295	60236.5895230649	3291.49275862269	1279	1638177	122489.16	1211.95	441.94	14.9	7.5	6.8	15.1	9.8	9.9	6.6	14.6	18.3	12	38.6	6.1	15.7	0.4	10.7	3.8	10.9	41.8	14.2	42.3
1	J05	3	ATR	NA	Positive	6.55852317360566	28.9638648860958	4.94314504946779	164332.542026709	2368.84896025388	0.842105263157895	7.77769049489395	4.9942425886063	51308.5789473684	2829.07011025053	1273	1607425	115195.8	1184.84	414.06	12.6	4.6	5.2	12.6	8.8	6.5	4.4	11.5	13.1	13.7	42.2	5	17.7	1.3	9.1	2.8	10.1	43.6	12.1	42.8
1	J06	1	ATR	NA	Positive	6.88266199649737	28.907180385289	4.53152975381624	157824.192644483	2440.58915096263	0.899299474605955	8.23029772329247	5.18159244433325	59042.7907180385	3270.62249057048	1142	1619602	133496.82	1192.33	478.55	11.6	3.9	7.8	7.2	7.1	4.7	8	7.1	13.2	9.9	39.1	4.9	16.4	0.2	9.6	3.4	9.1	40.1	11.4	41.7
1	J06	2	ATR	NA	Positive	6.93342877594846	26.6657122405154	4.02822651471925	121217.663564782	2296.88655054997	0.813171080887616	7.31066571224052	4.56888033952084	52553.8239083751	2990.2733645246	1397	1481677	126402.09	1114.73	463.06	12.7	6.7	7.4	12.4	8.2	7.1	7.1	10.6	14.6	13.4	33.1	3.1	19.8	0.4	10.6	2.4	9.7	36.1	11.7	37.2
1	J06	3	ATR	NA	Positive	5.57865612648221	21.3383399209486	3.94836347076198	94620.3249011858	2150.17850508395	0.815810276679842	7.60395256916996	4.88102300430609	52510.2347826087	2982.77904844843	1265	1376900	131329.81	1032.07	476.11	11	5.8	10.1	7	5.8	8.1	9.8	6.5	13.3	17.1	43	3.4	22.9	1.5	8	2.4	7.4	44.8	9.8	43.1
1	J07	1	ATR	NA	Positive	8.85402097902098	33.9038461538462	3.31015458577786	180239.895104895	2535.77216288512	0.965034965034965	8.51660839160839	5.13909825919196	59505.8531468531	3231.42424146497	1144	1835376	135679.08	1341.04	492.27	17.9	1.5	8.3	8.7	9.8	0.7	7.8	7.6	9	8.1	37.5	5.2	11.2	0.4	15	3.7	10.9	39.2	13.8	40
1	J07	2	ATR	NA	Positive	8.38809946714032	33.214920071048	4.05939314337694	169614.59946714	2560.30482622637	1.04085257548845	9.20248667850799	5.48842663448765	67618.1047957371	3525.96592361009	1126	1751842	142751.15	1317.77	528.23	16.3	5.5	11.5	7.6	11.2	2.9	10.5	4.4	11	9	38.5	4.4	13.1	1	14.1	4.2	11.9	42.4	13.7	43.7
1	J07	3	ATR	NA	Positive	7.33060853769301	29.661217075386	4.26859341143582	158453.148955495	2504.30948151232	0.833787465940054	7.37238873751135	4.65019707412318	48175.8310626703	2850.87244664409	1101	1751684	124137.43	1335.32	452.38	15.8	2.5	7.4	9.7	10.3	1.9	8.1	9.1	11.4	11.2	41.6	5.1	13.6	1.4	11.4	2.7	11.4	43.5	12.9	41.1
1	J08	1	ATR	NA	Positive	6.84092725819345	31.7274180655476	5.17491606136383	195175.306155076	2395.639030615	0.88968824940048	7.88009592326139	4.85602371801145	56824.0087929656	3135.71536608967	1251	1683128	125771.11	1197.83	454.29	13	7	7.4	13	7.4	7.5	6.9	11.9	14.4	13.4	37.2	4.2	19.6	0.3	9.8	3	10	38.7	12.2	40
1	J08	2	ATR	NA	Positive	7.6831119544592	34.73055028463	6.14215374707767	205848.740986717	2570.46975277466	0.970588235294118	8.11290322580645	5.05223905504885	54611.3197343454	3126.01721425754	1054	1807513	137625.28	1324.98	510.68	14.4	6.2	10.3	7.7	10.4	7.6	11.4	7.8	14.9	10.8	36.7	5.3	15.8	0.5	11.1	3.4	11.4	40	13.9	41.3
1	J08	3	ATR	NA	Positive	6.14394516374714	24.4204112718964	5.10143302785094	138683.552170602	2405.02994873403	0.803503427265803	6.85224676313785	4.3169202042774	48247.0434120335	2792.00108205418	1313	1693438	129903.83	1292.47	474.44	15.1	4	9.9	7.8	10.8	3.8	11.2	8.1	11.1	14.5	38.2	4.6	17.7	1.4	8.6	3.1	9.3	41	12	39.7
1	J09	1	STIM1	NM_003156	sample	8.09468599033816	39.7661835748792	5.2016785879032	243658.954589372	2775.77942735952	1.28695652173913	11.1101449275362	6.08216961282636	88276.6280193237	4265.94183281934	1035	1953958	152312.58	1369.49	545.49	18.5	3.4	13.5	6.3	13.9	3.8	10.8	5.2	18.9	12.9	43.6	8.3	15.4	1.5	12.5	6.3	13.5	46.9	16.8	48.2
1	J09	2	STIM1	NM_003156	sample	9	42.5102586975914	5.0405312320865	258943.172167707	2764.2652926394	1.1793041926851	9.79393398751115	5.75159317587953	77981.8938447814	3956.16079965293	1121	2019169	151472.06	1450.79	556.75	23.3	3.7	15.6	10.1	16.9	4.6	14.6	10	17.2	12.5	38.8	7.6	15.8	1.4	16.2	4.7	15.1	43.2	18	44.7
1	J09	3	STIM1	NM_003156	sample	9.36206896551724	38.6091954022989	4.25361328614433	216715.213601533	2574.42652124379	0.939655172413793	8.41570881226054	5.12153147512343	60071.0957854406	3306.42360405934	1044	1902705	151430.27	1321.42	543.81	20	3.6	15.5	5.5	13.6	3.8	14.9	4.3	11	10.4	43.5	6.1	15.4	2.5	16.2	3.6	15.4	45.7	17.5	44.9
1	J10	1	DICER1	NM_030621	sample	8.75126903553299	40.3993231810491	5.12183830654766	218549.385786802	2564.83484739742	1.1912013536379	9.66835871404399	5.2705879266472	71292.8358714044	3638.65954782663	1182	1882727	139862.79	1354.94	500.93	22.4	5.8	10.3	10.6	15.1	7.9	10.8	10.6	18	15.2	39.8	6.4	19.6	0.5	17.4	3.9	16.2	40.4	18.6	41.9
1	J10	2	DICER1	NM_030621	sample	8.96727549467276	41.279299847793	4.12876576645138	232563.687214612	2785.50546821335	1.09665144596651	9.02511415525114	5.20496238599216	61363.4315068493	3329.8676214748	1314	1971243	133146.19	1377.52	490.77	22.4	4.8	9.2	12.1	17.3	3.7	8.8	10.3	17	11.4	37.6	7.9	14.1	0.5	16.1	4	15.1	41.7	19.6	42.8
1	J10	3	DICER1	NM_030621	sample	8.26470588235294	41.2476780185759	4.90625216885989	228731.714396285	2625.252769499	1.0750773993808	8.6609907120743	5.05545856135479	57205.1648606811	3225.75850148565	1292	1814726	122922.23	1284.85	448.75	19.6	10.1	8.7	13.2	15.2	11.3	8.5	9.8	19.6	14.6	45.7	8.9	18.7	1.3	14.6	5	15.2	49.5	17.8	48
1	J11	1	PASK	NM_015148	sample	8.41136801541426	36.1618497109827	6.02974369056733	208189.870905588	2784.16247235626	1.0606936416185	9.1271676300578	5.21547997924362	67161.9229287091	3539.35229692379	1038	1907604	126428.81	1460.79	471.27	19.5	4.7	7.6	13.9	14.5	6.7	7.9	14.5	13.6	9.8	39.9	6.7	12.6	0.2	15.3	4.7	13.3	41.2	17.2	42.8
1	J11	2	PASK	NM_015148	sample	9.89049235993209	39.6247877758913	4.70047522721902	212596.20713073	2813.63640059567	1.01188455008489	9.04668930390492	5.39805638042699	67358.6595925297	3467.19842779625	1178	2061218	140132.71	1427.47	492.62	23.8	1.9	9.6	8.1	15.1	1.9	8.1	8	12.3	5.9	37.9	6.9	8.6	1.3	18.5	3.2	15.8	41.9	19.1	42.6
1	J11	3	PASK	NM_015148	sample	10.7621268656716	44.0559701492537	5.1452712111938	237688.609141791	2842.47663762695	1.03544776119403	8.71735074626866	5.01825515138454	62810.3619402985	3356.07253224745	1072	2044556	135888.09	1473.68	477.56	23	1.9	10	5.4	15.3	1	8.5	4.4	10.4	6.1	44.7	6.9	7.1	3.3	20.7	3.5	18.7	47.8	21.9	46.8
1	J12	1	EZH2	NM_152998	sample	9.24752475247525	38.9306930693069	4.7371474228594	208554.388338834	2892.83303801904	1.28492849284929	10.9064906490649	5.82692763141301	83583.2321232123	4016.72333223945	909	1998040	159010.53	1570.76	604.17	22	1.9	16.4	6.5	17.7	0.4	17.1	4	12.9	8.1	42.1	6.9	8.8	1.2	15.8	4.8	13.6	45.7	17.1	47.2
1	J12	2	EZH2	NM_152998	sample	10.1147842056933	42.2837465564738	5.64463912690034	248736.1184573	2963.14436475852	0.98989898989899	8.60330578512397	5.37680120996237	66355.0220385675	3734.6382101116	1089	2090121	152998.55	1649.86	569.17	21.6	3.4	14.8	8	18.8	1.3	16.9	6.9	10.7	7.9	36.7	7.8	9.1	0.6	18.8	3.9	16.8	40.6	19.4	42.6
1	J12	3	EZH2	NM_152998	sample	10.0431985294118	42.1700367647059	4.30981605025682	229180.21875	2770.94537328177	0.961397058823529	8.32720588235294	5.21137603940342	57446.3814338235	3244.4769959129	1088	1945858	127482.69	1451.62	467.77	20.3	2.5	8.5	8.7	15.9	1.7	9.4	7	10.8	8	44.1	6.7	9.7	1.9	15.9	3.1	16.9	46	20.1	45.9
1	J13	1	ATF7IP	NM_018179	sample	10.2867383512545	42.8727598566308	4.17662890736038	241254.629928315	2847.91917030728	1.04838709677419	9.26971326164874	5.81900577021545	68312.2795698925	3780.27246243522	1116	2005227	125873.89	1487.54	467.3	22	3	8.1	15	17.5	1.3	7.4	13.6	10.6	6.6	44.2	7.6	9.9	0.8	19.7	3.4	16.4	44.8	19.7	46.2
1	J13	2	ATF7IP	NM_018179	sample	11.3497716894977	49.4684931506849	5.9122620675461	271480.826484018	2919.30476814146	1.07397260273973	9.42191780821918	5.56676467625966	67178.6657534247	3660.98200009228	1095	2098039	131809.56	1532.97	477	23.5	2.6	8.3	9.4	18.4	2.1	7.5	7.1	10.7	5.8	41.5	8.8	8.6	0.4	22	4.2	21.8	44.6	24.3	46.2
1	J13	3	ATF7IP	NM_018179	sample	10.4185855263158	43.0353618421053	4.30528672500214	233342.746710526	2848.50731757309	1.00328947368421	8.84703947368421	5.27456579735655	62307.5065789474	3321.59685425642	1216	2043242	129035.42	1533.12	477.65	23.8	1.3	9.8	8.6	18.6	0.5	10.2	7.5	9.4	8.1	45.1	7.6	8.4	2.6	20.1	3.1	18.7	46.8	22.1	46.2
1	J14	1	RB1	NM_000321	sample	10.4358047016275	45.0895117540687	3.83187534588778	258974.25045208	2835.70118092974	1.07233273056058	8.7875226039783	5.17572882617857	64745.4095840868	3506.71478802249	1106	2126417	138924.02	1529.24	506.68	23.4	1.8	8.8	6.4	17.5	0.6	9.3	5.4	11.9	7.7	38.4	8.8	9.4	0.6	19.4	4.4	17	41.3	21.2	42.9
1	J14	2	RB1	NM_000321	sample	12.0631665299426	49.7940935192781	4.48894968994123	281164.610336341	2905.53996654351	1.21657095980312	9.79819524200164	5.06201257204249	72922.623461854	3527.92883360462	1219	2225658	139752.98	1571.61	499.6	26.4	2	9.5	6.5	20.7	1.4	8.1	5.6	10.4	6.6	36.2	8.7	8.1	0.7	22.5	4.8	19.8	39.4	23.4	42.3
1	J14	3	RB1	NM_000321	sample	10.2774193548387	44.7087557603687	5.8615956621479	247020.451612903	2809.97373022545	0.971428571428571	8.67834101382488	5.13820108207205	59660.4147465438	3160.02609197742	1085	2055476	140333.99	1514.49	516.07	23.5	1.8	11.8	5.3	19.7	2	13.1	3.7	10.7	8.7	43.4	8.6	11.2	2	20	2.9	20	45.2	22.3	43.9
1	J15	1	RPA2	NM_002946	sample	11.8108365019011	58.8441064638783	5.73061882815657	356621.378326996	3136.72660279467	1.37072243346008	11.884030418251	5.76259340863251	88828.9923954373	4111.93829827344	1052	2425829	153159.95	1688.09	554.83	26.4	2.1	13.9	4.7	22.2	1.2	12.6	3	16.1	7.8	44	11.9	9.6	0.6	22.1	6.6	22.6	46.5	26.8	48.6
1	J15	2	RPA2	NM_002946	sample	11.1398305084746	55.8550847457627	4.87258078440814	323363.581355932	3053.92071056724	1.23813559322034	10.364406779661	5.50482777746092	72876.3016949153	3641.30720180063	1180	2246551	137964.21	1611.09	504.19	25.8	3.5	9.8	9.9	21.7	3.9	11.1	9	17.5	8.8	40.3	9.8	11.7	0.4	23.3	6	22	44.8	26.4	45.8
1	J15	3	RPA2	NM_002946	sample	10.5166051660517	54.3330258302583	5.74515576864397	321758.116236162	2940.6354989036	1.14206642066421	9.93265682656827	5.56971995547593	69378.2961254613	3566.49061667147	1084	2124278	132388.07	1495.33	482.11	23.1	3.4	9.3	7.9	20	5.9	9	6.8	15.2	9.3	48.6	10.7	12.5	2.2	20.9	4.3	21.4	51.2	23.8	50.5
1	J16	1	RPS2	NM_002952	sample	10.8355091383812	59.0587467362924	5.17702992130796	373751.125326371	3120.7766662152	1.53916449086162	11.6318537859008	5.66541733615039	83202.045691906	3913.46071718621	766	2246874	143195.13	1672.78	542.51	25.6	2.9	10.8	9.1	20.9	2.1	13.1	6.7	16.1	8.5	39.9	12.8	11.4	0.5	20.6	8.5	22.3	45.4	27.4	47.4
1	J16	2	RPS2	NM_002952	sample	9.74250832408435	45.2930077691454	5.48333178976363	270879.764705882	2981.74459103448	1.40177580466149	11.2963374028857	5.90368347684973	86122.1065482797	4228.89682409593	901	1937721	137838.92	1570.24	537.5	21.3	4.2	11	11	17.1	2.1	13	7	15.5	8.4	39.6	9.3	11.7	0.8	19	7.7	17.6	46.5	21.4	47.2
1	J16	3	RPS2	NM_002952	sample	9.2573673870334	41.1247544204322	4.97463669159358	228238.525540275	2874.98115227214	1.25147347740668	10.2927308447937	5.56356307845986	75553.9135559921	3740.77034635507	1018	1924749	138177.5	1462.57	530.09	23.1	3.2	12.6	8.6	19.3	2.3	14.6	6.7	12.9	9.1	46.4	7.7	10.4	3	16.7	5.5	18.6	49.8	22.8	49.3
1	J17	1	ATR	NA	Positive	7.91254416961131	35.7031802120141	4.55376469957185	208458.906360424	2562.02541208262	1.21819787985866	9.56802120141343	5.17961662679107	70655.5697879859	3716.72032210841	1132	1833849	145323.63	1302.56	523.39	16.2	3.8	11.7	6	11	4.7	10.2	6	14.3	11.7	39	6	15.6	1	12.7	6.3	11.1	43.5	13.9	44.3
1	J17	2	ATR	NA	Positive	6.88064192577733	30.3500501504514	4.25679320607461	177456.088264794	2418.87251654994	1.10631895687061	9.10832497492477	5.20730907830223	66887.8044132397	3587.75998813682	997	1666130	138707.6	1240.39	512.28	13.2	4.9	11.5	10.6	7.9	3.5	12.7	9.2	12	13.2	36.3	4.9	17.8	0.5	10.4	4.6	9	42	10.9	42.3
1	J17	3	ATR	NA	Positive	6.69155844155844	31.5081168831169	5.14756440267839	182461.362824675	2377.80062814185	0.918831168831169	7.51055194805195	4.68680341483913	51061.6371753247	3003.99753807453	1232	1623415	123924.8	1180.02	446.58	14.4	8	9.6	10.9	10.1	12.4	8.4	9.7	15.3	17.2	40.8	6.1	21.2	1.7	11.4	4.2	11.9	43.5	13.6	42.5
1	J18	1	ATR	NA	Positive	8.34415584415584	34.0243506493507	5.1061160450857	184568.38474026	2469.25475208404	0.994318181818182	8.51461038961039	4.92448680723936	62323.9147727273	3340.49811433875	1232	1752263	137485.27	1301.26	499.99	16.1	4.1	9.1	8.5	10.1	4.2	8.3	7.9	10.1	12.5	38.1	4.5	16.8	0.3	13.4	3.7	12.1	38.4	14.4	40
1	J18	2	ATR	NA	Positive	7.76923076923077	29.4817404817405	4.48372059543372	122320.476301476	2445.31470742381	1.06138306138306	9.51515151515152	5.77940745611303	71005.4032634033	3871.86133361763	1287	1500596	128734.8	1149.1	476.91	13.4	7.5	7.8	12.3	8.3	7	8.9	10.6	14.1	10.5	42	3.3	14.3	0.5	12.9	4.4	10.8	46.2	12.8	47.5
1	J18	3	ATR	NA	Positive	7.28292268479184	32.9872557349193	5.37068797443707	193225.297366185	2468.39107870203	1.13423959218352	9.2999150382328	5.08999611842097	67194.945624469	3397.02560354413	1177	1637738	133001.81	1219.8	481.48	13.3	9.4	10.6	11	9.3	8.7	10.5	9.8	13.2	12.4	43.8	6.2	18.8	3.1	12.8	5.2	12.7	47.2	14.7	46.1
1	J19	1	ATR	NA	Positive	6.76068376068376	26.7410256410256	4.12167193967269	128411.347008547	2341.36707992247	1.12820512820513	9.75299145299145	5.62279019411911	73985.8239316239	3819.38674675774	1170	1453530	142581.18	1143.25	537.06	10.7	5.2	10.3	7.1	6.7	4.4	11.8	5.8	11.4	12	40.9	3.8	16.7	1.1	9.5	5.8	8.8	43.8	10.3	45.2
1	J19	2	ATR	NA	Positive	8.56510416666667	33.5546875	4.80476679208339	162905.475694444	2506.76044726719	1.27430555555556	10.5538194444444	5.65754324150719	82176.5121527778	4015.39987782027	1152	1678813	144543.13	1219.39	520.7	15.5	4	11.1	9	10.2	4.2	10.4	7.6	13	7.4	40.4	4.8	12.7	0.8	14.4	7.3	12.3	45.4	16.1	47.3
1	J19	3	ATR	NA	Positive	7.89783001808318	33.6726943942134	4.4442402471642	174024.498191682	2478.43231505563	1.06600361663653	9.12748643761302	5.04814459325083	67106.6835443038	3385.20563411799	1106	1688000	139138.86	1206.1	509.67	15.4	4.4	12.3	10.2	10.1	5.8	13.3	9.1	13.7	10	43.2	4.5	14.5	2.4	12.9	3.9	13.5	45.9	15.1	45.6
1	J20	1	ATR	NA	Positive	6.51857968620974	29.8373245251858	5.04672343577063	169480.516928159	2314.67777935757	1.07679603633361	9.12056151940545	5.09443042121477	68465.3418662263	3525.58774578834	1211	1621467	148294.27	1122.66	531.71	11.6	4.6	12.2	5.2	6.1	5.7	11.1	4	14.4	14.7	38.2	4.3	19.5	0.5	9.8	5	8.7	40.9	11	42.5
1	J20	2	ATR	NA	Positive	8.1572934973638	32.1959578207381	4.84009479563792	152175.05887522	2403.46628745598	1.08523725834798	8.86291739894552	5.28436444266828	63045.7601054482	3474.66574100908	1138	1614154	135212.21	1215.24	489.76	14.3	6.5	9.9	11.7	9.8	6.2	8.9	10.5	13.7	12.8	38.3	4.7	17.4	0.4	14.9	4.2	12.6	41.4	13.5	43.1
1	J20	3	ATR	NA	Positive	6.85040071237756	31.0124666073019	4.57770755892162	174610.237756011	2411.499792261	0.926090828138914	8.27515583259127	5.18936650944142	58455.893143366	3349.6535627179	1123	1652193	131501.45	1187.68	486.48	14.3	4.2	10	6.2	9.2	4.5	10.4	5	15.1	13	44.6	5	16.9	2.1	10.7	3.4	10.2	47.1	12.8	46.1
1	J21	1	ATR	NA	Positive	7.20365535248042	30.3585726718886	4.55941042760759	154580.885117493	2517.55017178284	1.07919930374238	9.73368146214099	5.86162093288563	72564.5726718886	3788.58184321011	1149	1594187	138941.66	1261.65	513.63	14.1	4.8	10.3	7.5	8.6	4.7	9.7	6.4	17.1	11.8	43.7	5.9	17.9	1	11	3.3	10.6	44	13.5	45.4
1	J21	2	ATR	NA	Positive	9.0077519379845	33.7635658914729	3.64170520570597	146108.253875969	2487.5474968607	1.29263565891473	10.6182170542636	5.71022390212071	80054.7877906977	4116.0010373113	1032	1603313	151977.81	1232.95	547.22	14.9	4	13	5.4	9.9	3.1	11.9	4.5	9.5	7	41.3	4.7	11.8	0.9	15.5	6.1	12.4	46.4	15.5	47.9
1	J21	3	ATR	NA	Positive	6.72550750220653	28.811120917917	4.37529278200703	150067.781112092	2353.22772001151	0.953221535745808	8.5648720211827	5.18667528888531	62639.7299205649	3388.86931665239	1133	1596769	146565.18	1159.77	538.7	14.3	4.1	13	3.9	8.2	4.3	14.6	2.6	12.9	14.4	43.9	3.9	17.4	2.6	10.5	3.4	10.5	47	12.5	45.8
1	J22	1	ATR	NA	Positive	8.64267990074442	37.4416873449131	4.19012380587995	196387.162117452	2380.96420312846	1.06203473945409	9.32754342431762	5.58810538595889	74784.6840363937	3823.55898170992	1209	1636507	146387.38	1150.22	520.29	12.9	7.5	10.6	6.1	7.4	9.4	10.5	4.1	11.4	10.7	39.5	4.7	16.7	1.4	14.3	4.3	12.7	41.7	13.6	43.1
1	J22	2	ATR	NA	Positive	7.32286212914485	32.7897033158813	4.42902946356376	174387.559336824	2464.57295743513	1.19546247818499	10.5959860383944	5.64160052667906	82441.9554973822	3890.86137075225	1146	1638562	152724.35	1179.72	548.32	14.5	5.2	12.5	5.8	9.7	9.6	12.4	6.2	16	13	40	4.7	18.3	0.6	11.3	6.5	10.6	44.2	14	45.6
1	J22	3	ATR	NA	Positive	7.44193548387097	29.9346774193548	4.86861762470933	142958.483870968	2316.82427909964	1.10967741935484	9.04435483870968	5.27399700592432	67532.75	3711.57048814759	1240	1518614	150765.58	1096.19	542.44	13.4	8.6	14	3.8	8.1	9.6	14.4	2.5	12.2	13	46.4	4.4	19.5	3.5	11.5	5.2	12	49	13.5	48.3
1	K03	1	OTNT	NA	Neutral	9.70341614906832	42.7026397515528	4.46244343386096	238402.537267081	2715.77821655573	1.03649068322981	8.76785714285714	5.03404644565336	61680.150621118	3202.42821614385	1288	1980144	139154.94	1422.61	515.18	23.3	4.8	9.8	7.3	17.5	6.3	9.9	6.2	13.4	11.5	38.3	8	15.8	0.2	18.5	3.6	17.5	39.4	21	40.5
1	K03	2	OTNT	NA	Neutral	9.22361359570662	37.2665474060823	3.71982826123959	187803.359570662	2567.04980239915	0.937388193202147	8.56261180679785	5.38172023183875	60029.7003577818	3327.90888767425	1118	1762824	131457.52	1280.39	482.6	20.8	6.3	8.1	11.7	13.7	8.7	8.1	9.1	14.2	11.4	38.5	7	16.9	0.4	19.4	2.3	15.8	41.3	18.7	42.3
1	K03	3	OTNT	NA	Neutral	10.0194805194805	39.976461038961	3.79704538770446	203019.681818182	2647.00228071042	0.978896103896104	8.66233766233766	5.18936639169382	62122.6850649351	3298.68396596695	1232	1858768	123213.44	1313.59	443.47	20.5	3	7.1	8.2	14	4.8	7	8.7	9	8.6	46.4	5.8	12.2	2.7	18.2	3.5	16.2	48.1	19.3	46.6
1	K04	1	OTNT	NA	Neutral	10.1456392887384	42.4335309060119	4.02799772568825	222948.239627434	2682.13374765308	1.0584250635055	9.33446232006774	5.62432914649257	69328.8281117697	3805.73949527084	1181	1879203	146515.36	1350.73	530.14	18.8	4.1	10.5	6.2	13.7	5	10.2	5.3	11.6	9.8	42.8	6.9	13	0.5	18.7	4.5	16.9	43.5	19.5	45.6
1	K04	2	OTNT	NA	Neutral	10.8181003584229	45.4820788530466	4.58447688985666	240204.990143369	2725.49578259878	1.10125448028674	9.79301075268817	5.65044799709164	73821.8163082437	3707.68421805022	1116	2010325	153346.12	1444.96	558.75	22.9	5.7	13.8	5.8	18.3	4.1	13	4.8	12.5	9	39.7	7.3	13	0.9	22	4.5	18.3	43	20.9	43.9
1	K04	3	OTNT	NA	Neutral	7.41598207617625	36.075429424944	5.50173748330732	200093.1321882	2500.19536489167	0.90739357729649	8.06273338312173	4.9564104282802	53824.4563106796	3034.66057969509	1339	1674587	119103.68	1227.41	430.61	18.3	11.8	7.5	16.4	13.2	12.9	7.5	13.8	19.2	16.5	43.7	6.6	21.1	1.3	13.9	3.2	15	46.1	17.6	44.7
1	K05	1	OTNT	NA	Neutral	12.0712074303406	51.8968008255934	4.32488435746018	287182.143446852	3155.63895162926	1.12796697626419	9.47471620227038	5.46399355751933	69650.6181630547	3699.0926671685	969	2289687	146047.5	1748.76	542.36	26.7	1.8	10.8	6.6	23.1	0.2	10.9	4.5	10.8	3.9	40.8	10.9	5	0.7	24.1	4.2	21.6	44.4	25.3	45.5
1	K05	2	OTNT	NA	Neutral	11.0629194630872	40.0285234899329	3.56057918577938	190866.291946309	2664.89629536514	0.819630872483222	6.63171140939597	4.18970704459717	44004.6216442953	2638.42847225992	1192	2042394	107606.51	1411.67	390.08	24.3	2	5.4	23.7	16.7	1.3	3.9	22.4	6.1	7.2	31.2	5.4	8.8	0.1	21.9	2.7	17	33.3	18.9	34.1
1	K05	3	OTNT	NA	Neutral	9.53759398496241	37.0172932330827	4.35026214162037	191613.495488722	2592.55176037157	0.793984962406015	7.54812030075188	4.91740490023761	52081.4187969925	2900.00684734841	1330	1900896	118675.24	1332.8	421.54	21.9	5	6.6	13.2	14.9	5.3	6.2	13	8.5	10.2	41.1	5	14.4	1.8	18.1	2	16.8	42.1	19	41.6
1	K06	1	OTNT	NA	Neutral	11.5012594458438	48.9655751469354	4.75710034295293	276854.816960537	2918.62082662284	0.973971452560873	8.07388748950462	4.6640741097872	54554.4181360202	3001.66291711614	1191	2130522	127585.93	1625.29	472.44	22.6	1.7	5.6	12.5	18	0.8	6.2	11.3	9.6	6.8	36.6	9.2	9	0.3	21.5	2.5	19.6	37.4	22.7	38.4
1	K06	2	OTNT	NA	Neutral	10.6108022239873	43.8324066719619	4.28449906008796	229529.007148531	2838.29684418788	0.924543288324067	8.45512311358221	5.28711695852558	59006.0087370929	3254.81126060549	1259	1978666	126341.1	1446.39	461.56	23.4	3.4	7.5	11.4	17.7	2.9	7.2	10.2	12.8	7.7	38.1	7.5	10.4	0.2	20.5	2.5	18.7	40.8	21.8	41.5
1	K06	3	OTNT	NA	Neutral	12.2904263877715	44.3692679002414	3.21844941859988	201765.847948512	2715.33646456263	0.853580048270314	7.25985518905873	4.5844488906999	47612.9340305712	2737.62483608278	1243	2001581	110898.37	1387	391.36	24.9	1.9	5.6	14.4	17.6	2.2	4.7	14.7	7.5	6.5	39.5	6.3	7.8	1	26.1	2.5	21.6	41.2	24.5	39.9
1	K07	1	OTNT	NA	Neutral	11.7078947368421	50.4149122807018	4.45500320564341	290288.842982456	2941.37093005474	1.05087719298246	9.29473684210526	5.29539471993073	68057.1307017544	3485.46781897602	1140	2213470	138919.42	1593.31	514.52	25.1	2.1	10.4	10.7	19.7	1.8	11.4	9.9	10.5	6	40	9.9	8.7	0.3	22.7	4.4	20.4	41.8	24.1	43.2
1	K07	2	OTNT	NA	Neutral	10.1671924290221	44.5347003154574	3.92832172962432	270956.451892744	2915.6766756166	1.10173501577287	9.1782334384858	5.2383385968658	62858.0299684543	3420.34673622581	1268	2145736	139465.02	1529.91	521.33	22.2	2.4	10.3	10	18.9	1.7	11.4	8.7	12.8	7.1	38.5	7.5	9.5	0.7	19.5	4.3	17.2	41.8	20.9	43.1
1	K07	3	OTNT	NA	Neutral	8.06176961602671	32.364774624374	3.66762739929796	175934.060934891	2669.93653248726	0.834724540901503	7.4424040066778	4.54329275299864	49726.4390651085	2762.8372143285	1198	1884379	119942.56	1327.15	434.08	20.4	2.8	7.4	12.7	14.6	2.3	7.5	11.9	11.5	12.6	41.7	6.8	13.7	1.8	13.3	2.1	12.8	43.2	15.9	42
1	K08	1	OTNT	NA	Neutral	8.47429906542056	37.5771028037383	4.09239509886746	197507.057632399	2444.57198021322	0.977414330218069	8.66433021806854	4.93988556108166	63321.0848909657	3299.51106196242	1284	1707686	123507.88	1248.09	453.11	18.8	23.8	9.3	20.3	14.6	24.3	9	19.1	13.6	14.6	37.4	7.2	25.1	0.5	15	3.7	13.6	39.2	17	40.4
1	K08	2	OTNT	NA	Neutral	8.79799666110184	42.1928213689482	5.6414062078685	229379.234557596	3026.2440369962	1.06928213689482	9.56677796327212	6.02766131576907	71527.5383973289	3888.47054497956	1198	1948797	134483.45	1461	493.25	23.2	2.6	9.1	10.4	17.9	2	9	8.1	21	8.8	42.2	8.1	9.8	1.3	16.2	3.8	16.6	45.9	22	47.7
1	K08	3	OTNT	NA	Neutral	8.76618705035971	41.408273381295	5.71646755713755	266967.209532374	2842.13672186162	0.97841726618705	7.9091726618705	4.81004210259268	52188.7419064748	2956.18857557889	1112	2196058	136129.59	1569.4	498.75	24.6	1.5	9.8	6.4	19.8	2.2	12	5.1	12.7	11.3	41.7	9	13.1	1.4	16.3	3.1	15.9	43.8	18.6	41.6
1	K09	1	RAD21	NM_006265	sample	11.406191369606	52.0637898686679	4.33904566595006	276070.47467167	2919.34871341575	1.16510318949343	9.953095684803	5.59289547524198	76993.6500938086	3765.46637531758	1066	2061634	143914.57	1495.66	549.1	22.5	3.4	11.7	9.7	18.6	2.1	12	8.9	15.1	7.6	39.7	7.6	10.5	1.6	22.4	4.7	23.7	42.5	27.5	43.8
1	K09	2	RAD21	NM_006265	sample	10.7617021276596	49.6110638297872	5.04749854867534	264829.608510638	2919.83838648484	1.01191489361702	8.54382978723404	4.94582261223714	63641.2944680851	3216.59680968225	1175	2012155	139352.65	1465.4	513.54	23.1	4.6	10.9	9.8	17.5	4.3	10.8	8.4	13.5	7.2	32.8	7.8	11.7	1	20.9	4	21.5	36.3	25.5	37
1	K09	3	RAD21	NM_006265	sample	9.873	44.358	6.33795747465578	237906.724	2985.70971929019	0.912	8.615	4.97865540588444	63272.699	3061.38253993912	1000	1996759	138746.64	1519.56	514.73	23.2	3.5	11.8	8.9	18.3	1.5	13.9	5.9	14.3	9.4	40.1	8.3	10.6	2.7	18.4	2.6	22.6	42	27.4	40.2
1	K10	1	CUX1	NM_181500	sample	9.97299729972997	48.4374437443744	5.57349639487257	293262.813681368	2997.36117198714	1.26732673267327	10.4410441044104	5.5761798318099	78017.2907290729	3853.32344647225	1111	2173552	147463.26	1616.88	547.21	23.6	2.3	13.7	8.2	19.9	2.3	13.9	6	15.8	8.6	41.8	10.5	11.6	0.9	18.1	5.8	18.5	44.7	23.2	47.1
1	K10	2	CUX1	NM_181500	sample	11.4779717373234	56.2618453865337	4.69009468268102	330923.561097257	3053.05012854962	1.49044056525353	11.2427265170407	5.58769918461158	81031.8478802992	3973.85202714714	1203	2226233	146647.03	1651.31	544.11	27.7	3.7	13.1	7.1	21.7	2.7	13.4	4.6	15.4	7.1	39.7	10	9.3	1	23.6	7.8	23.4	47.5	26.8	48.3
1	K10	3	CUX1	NM_181500	sample	7.91445874337623	35.4557153671461	4.72546563720132	194461.61014383	2543.25802516007	0.932626797880394	7.81604844814534	4.74203795825673	50930.9159727479	2973.82402015784	1321	1721957	123823.05	1242.29	455.29	19.7	6.4	7	8.4	14.8	8.6	8	6.4	14.5	14.4	42.8	6.1	18.5	0.8	14.8	3.1	14.6	45.3	18.7	44.3
1	K11	1	POLE	NM_006231	sample	22.7904124860647	148.173913043478	6.92479425781941	1019816.81605351	4087.72061761797	2.99777034559643	15.5094760312152	4.4479414795548	94002.0122630992	3648.53603323112	897	4243696	160309.89	2485.37	524.67	52.2	0.9	16.7	5.2	41.2	0.4	9.4	5.5	24.7	4	32.1	27.1	4.9	0.4	47.6	21.5	48.9	46.9	51.8	49.6
1	K11	2	POLE	NM_006231	sample	21.3870967741935	138.360599078341	5.97793253226255	950011.737327189	4092.90579272823	3.7258064516129	19.3179723502304	4.84064880278732	121681.487327189	4027.92452995061	868	4170636	171139.99	2487	577.95	51.3	1.3	21.8	4.3	43.5	0.7	15.8	4.1	24.4	4.8	29.7	26	5.4	0.9	44.7	25.8	45	52.5	49	54.3
1	K11	3	POLE	NM_006231	sample	24.2100558659218	151.894972067039	7.02460366276025	975136.417877095	4020.25200208527	3.20111731843575	15.4703910614525	4.15695461648961	90713.3094972067	3353.11121431352	895	4316251	160731.73	2424.89	518.33	53.9	1.9	20.1	5.6	45.6	1.1	12	5.6	24.5	7.5	35.3	27.2	7.7	2.3	46.3	19.1	47.4	51.4	52.8	49.9
1	K12	1	NCOA6	NM_014071	sample	11.5432862190813	61.5220848056537	5.85017724350883	390563.033568905	3197.4261981695	1.4160777385159	10.5600706713781	4.94956655261131	74875.8683745583	3425.28937995708	1132	2406283	139256.62	1832.26	538.22	27.9	4.5	10.7	10.7	24.5	2.7	11.7	8	17.9	8.4	37.5	14.9	10.5	0.4	23.2	6.6	23.5	39.8	27.2	41.9
1	K12	2	NCOA6	NM_014071	sample	9.9406779661017	48.944530046225	4.98558221448328	294280.854391371	3040.13104316689	1.07704160246533	8.64175654853621	4.87990135418202	57752.62403698	3272.79788667572	1298	2162321	134897.47	1704.77	526.94	24.9	4.5	10.2	15.1	22.6	1.9	12.4	10.2	16.9	9.4	35.4	10.7	10.9	0.2	19.2	4.3	19.3	38.9	23.2	41.1
1	K12	3	NCOA6	NM_014071	sample	10.4304932735426	48.6502242152466	5.14206863774489	283412.724962631	2953.16481091454	1.00224215246637	8.03437967115097	4.71198681054564	55510.5605381166	3165.56324613209	1338	2185387	135344.4	1654.31	515.31	27.7	1.9	11.4	7.7	23.9	1.2	13.8	5.1	12.2	10.3	43.3	11.3	11.4	2.2	21.5	3.6	22.6	45.8	26.1	44.8
1	K13	1	APC	NM_000038	sample	10.0926216640502	41.3971742543171	4.06011211640742	241614.145211931	2824.50615030313	1.23390894819466	10.5117739403454	5.61936484328348	76799.6711145997	3724.0614141984	1274	2092374	135245.99	1481.44	491.1	19.8	1.7	9.7	10.7	16	0.5	9.2	9.5	9.7	5.7	43.9	7.9	7.2	0.3	18.6	4.4	15.5	44	18.4	46.4
1	K13	2	APC	NM_000038	sample	11.9891625615764	44.2837438423645	5.20098239624124	235862.743842365	3019.27261785088	1.05911330049261	8.77044334975369	5.52865353037767	64980.5261083744	3849.81087986464	1015	2173181	141626.24	1679.46	539.27	23.9	1.4	11.1	10.1	20.9	0.4	13	7.8	6.1	3.3	39.2	7.4	3.8	1.1	25.2	4.1	20.9	44.9	24.9	46.2
1	K13	3	APC	NM_000038	sample	10.0228571428571	36.1412244897959	3.91209629666204	161617.21877551	2673.06404062687	0.910204081632653	8.19428571428571	5.14963971545819	51928.3240816327	3056.48070579388	1225	1791267	115550.72	1344.49	424.25	19.7	2.1	5.3	9.6	13.8	0.7	6	8	7.4	6.9	46.8	5.6	8.5	1	19.4	2.8	16.2	48.6	19.1	47.3
1	K14	1	CREBBP	NM_004380	sample	10.4387197501952	45.160031225605	4.70989265343628	255298.427790788	2841.8678141094	1.18657298985168	10.5690866510539	5.62619103647746	81725.093676815	3859.08446050808	1281	2057072	138603.99	1509.66	527.89	22.3	4.8	10.6	10.1	17.6	3.7	12.6	8	10.5	7.3	42.1	8	9.5	1.2	19.6	4.3	17.5	43.5	20.8	44.9
1	K14	2	CREBBP	NM_004380	sample	11.3841754051478	47.9942802669209	4.90613382322898	279760.816015253	3106.88211985556	1.27836034318398	10.7311725452812	5.5197467832163	84974.9723546234	3966.77087330127	1049	2289685	148518.92	1732.63	559.77	26.1	1.6	13.3	7.5	22.2	0.3	14.5	5.1	10.8	4.9	37.7	10.2	5.3	1.3	22.6	4.6	19.5	43.1	23.1	44.5
1	K14	3	CREBBP	NM_004380	sample	10.4766666666667	43.8016666666667	4.34932838513499	247787.683333333	2901.2906794676	1.11833333333333	10.0591666666667	5.64362373583207	75329.3116666667	3683.55764503779	1200	2076443	132728.67	1533.35	494.77	24.3	2.2	10.2	6.2	19.6	2.2	12.2	4.8	10.2	7.7	45.7	9	9	4.2	18.8	3.6	18	48.8	21.7	48.2
1	K15	1	MGA	NM_001080541	sample	11.8725581395349	47.5618604651163	3.79793862321955	253526.263255814	2857.41570237232	1.05767441860465	8.86232558139535	4.57731141106743	64748.7934883721	3103.68601169455	1075	2052061	144171.21	1507.11	538.81	23.1	2.6	10.7	9.1	18.6	1.7	12.3	7.5	8.8	6	34.3	8.2	7.5	0.7	23.5	4.9	20.4	36.1	24.8	38
1	K15	2	MGA	NM_001080541	sample	9.97215397215397	44.1547911547912	4.28691014982828	252870.266994267	2753.71962421023	1.01719901719902	8.66420966420966	4.78784638784639	56520.4864864865	3027.32400968111	1221	2016214	129369.78	1430.54	472.88	23.2	4.8	7.5	12.3	15.8	4.8	8.3	10.7	13.4	9.5	36.3	7.2	13.4	0.3	18.9	4.1	17.9	39.8	20.8	40.6
1	K15	3	MGA	NM_001080541	sample	12.7875955819881	53.6125743415463	4.28831045340844	294265.183517417	2967.24173153104	0.955819881053526	7.73152081563297	4.52014266449562	51665	2978.9913193302	1177	2218557	134558.07	1614.6	493.35	27.2	1.9	11	8.4	21.2	0.6	11.7	7.6	8.5	6	41.1	9.3	6.8	1.7	26.7	3.1	24.8	43.2	28.4	42.1
1	K16	1	CHEK1	NM_001274	sample	12.5681186283596	93.3901760889713	15.0767894898614	814740.000926784	4216.77269504834	1.5032437442076	11.6746987951807	4.958955547619	72647.3002780352	3212.75746785274	1079	3523208	136375.8	2759.19	482.83	35.4	2.7	10	10.1	30.8	2.8	7.8	8.2	25.2	7.2	38.3	21.4	8.7	0.8	25.7	9.7	34.3	42.8	38.6	44.5
1	K16	2	CHEK1	NM_001274	sample	11.7808716707022	101.38014527845	19.0609353504875	968712.052058111	4726.43940334261	1.85351089588378	14.8837772397094	5.92483831188212	103048.418886199	4058.99729727839	826	3814360	157028.34	3106.58	590.39	34.3	1.6	15.3	8.6	35.1	0.4	15.5	5.3	29.9	3.8	42.7	26.6	3.9	0.7	23.4	13.9	34.5	51.9	40.7	53
1	K16	3	CHEK1	NM_001274	sample	9.73844641101278	100.285152409046	25.6064899201472	988728.046214356	4632.95951875246	1.51720747295969	12.1740412979351	5.018656034951	77689.4267453294	3216.69683151329	1017	3730038	128950.8	3169.9	474.81	33.9	4.4	10.5	12.2	34.4	4.9	11.1	8.3	33.9	10.6	44.9	26.5	12.8	2.1	19.2	9.9	35.2	48.1	39.5	47.4
1	K17	1	OTNT	NA	Neutral	10.7144168962351	44.8640955004591	4.67347068157789	261201.837465565	2785.92068853361	1.04224058769513	8.9742883379247	5.28669001169714	67880.1616161616	3559.93921102851	1089	2010940	148347.9	1467.64	545.99	21	3.2	11.9	5.9	15.8	2.2	12.2	4.3	9.1	7	39.1	7.5	11.6	0.7	19.4	3.5	17.4	40.4	21.7	42
1	K17	2	OTNT	NA	Neutral	8.75900720576461	38.4235388310649	4.29502992045439	229569.857485989	2716.45542558283	1.13370696557246	9.27301841473179	5.21966108348827	68886.7373899119	3613.03708522918	1249	2017967	135539.06	1484.91	496.57	22.6	2.6	9.3	10.6	15.7	2.4	10.5	9.8	13.2	11.8	37.2	7.6	14.2	0.5	16.4	4.6	15	42	16.8	43.2
1	K17	3	OTNT	NA	Neutral	7.93565891472868	31.2170542635659	4.06766884097558	152567.391472868	2352.33359916617	0.963565891472868	7.88604651162791	4.74424295558016	56540.3124031008	3207.92526990385	1290	1612003	133515.17	1211.27	497.61	17.4	8.6	9.7	9.1	12.6	10.2	11.1	8.2	12.1	13.4	43.2	5	19.7	2	13.6	4.5	15.3	45.3	16.7	43.7
1	K18	1	OTNT	NA	Neutral	9.37295434969854	42.9181739879414	4.22360523918934	239591.133505599	2750.30056507481	1.15762273901809	9.81481481481481	5.63215394599438	74467.1541774332	3856.84925490347	1161	1973146	139254.41	1404.76	510.1	21.6	2.9	9.5	8.1	15.1	3	10.6	8.5	17.2	10.8	41.4	7.8	14.4	0.6	17.4	4	16	43.9	19.5	45.8
1	K18	2	OTNT	NA	Neutral	10.5719921104536	50.2524654832347	4.92977559945336	293394.007889546	2793.63427004735	1.18540433925049	9.47140039447732	5.39265921917124	66043.150887574	3576.25094382334	1014	2097183	134429.19	1452.64	490.76	21.6	4.2	9	10.3	17.9	3.9	8.5	7.1	16.4	8.4	39.3	7.9	13.3	0.5	20.4	3.9	18.9	44.4	21.1	45.8
1	K18	3	OTNT	NA	Neutral	8.12905982905983	36.5179487179487	4.95994217389109	199677.213675214	2702.44141554666	1.05982905982906	9.48888888888889	5.77128633865196	70812.6598290598	3834.23352840835	1170	1789897	135898.62	1345.77	504.7	18.6	2.7	11	9.4	14.7	2.6	12.1	7.1	15.8	10.3	49.2	6	12.1	2.8	15.2	3.3	14.5	51.7	17.9	50.8
1	K19	1	OTNT	NA	Neutral	8.67310924369748	43.0924369747899	4.39900077173012	262574.857142857	2729.89193818773	1.11260504201681	9.33529411764706	5.06334004127041	70581.6512605042	3538.42424799575	1190	1979332	144033.41	1443.39	532.52	22.3	3.5	9.9	5.1	16.4	5.4	10.3	3.9	16.6	13.5	37.6	7.6	17.1	0.7	16.6	5.6	14.7	40.1	17.8	41.5
1	K19	2	OTNT	NA	Neutral	8.81291946308725	39.5125838926175	4.03519487030726	203048.125	2556.43100280134	1.16442953020134	9.82298657718121	5.3792929729449	72235.8783557047	3686.21044328414	1192	1820649	140769.68	1286.59	513.43	20.5	6.8	11.3	9.3	14.4	7.7	10.9	8.4	17.4	13.8	38.8	6	18.5	0.5	16.5	4.9	15.2	43.5	17.9	44.6
1	K19	3	OTNT	NA	Neutral	6.78913738019169	32.5790734824281	4.66536374677846	187838.707667732	2491.76202395339	1.0055910543131	8.37939297124601	5.0865420025309	56025.7068690096	3191.45083239159	1252	1679179	136514.81	1205.93	511.03	14.9	6.5	10.5	5.7	10.9	6.4	11.7	5.2	16.5	13.8	44.2	5.1	17.7	1.8	11.1	3.7	10.4	46.7	13	45.5
1	K20	1	OTNT	NA	Neutral	10.8968692449355	47.4852670349908	4.56053447997019	245852.17771639	2763.58024522256	1.20165745856354	10.0082872928177	5.67112421780605	71765.7799263352	3801.82921179059	1086	1964369	135868.8	1434.62	504.72	23	1.8	9.9	7.6	16.9	3.9	10.3	7.5	13.4	7.6	44.3	7.2	10.5	0.5	21	4.8	19.2	44.8	21	47.5
1	K20	2	OTNT	NA	Neutral	8.30555555555556	40.8993055555556	4.65528575652842	256582.1328125	2697.60391929232	1.24565972222222	10.6684027777778	5.59472208638022	80411.0946180556	3840.96524985664	1152	1840053	155902.79	1339.72	570.28	17.3	8.3	14.6	4.8	13.7	8.7	13	3.3	17	11.2	39	6.8	15.5	0.9	13.6	5.9	13.1	43.5	16.3	45.3
1	K20	3	OTNT	NA	Neutral	8.39935327405012	39.7744543249798	4.44864609294354	224043.756669361	2561.90983837725	1.0784155214228	9.18835893290218	5.13876780944194	66519.0679062247	3455.1132127594	1237	1808585	138558.4	1291.59	513.28	19.2	9.4	12.4	7.7	14.9	10.4	14	6.6	15.9	15.5	44	7.6	19.3	3.2	14.7	4.1	14.8	46.9	18.1	46.2
1	K21	1	OTNT	NA	Neutral	8.62972292191436	37.7867338371117	4.03180019946292	192606.425692695	2496.82990655237	1.02854743912678	9.00923593618808	4.87835070457562	65355.4265323258	3301.6727984532	1191	1783583	139271.97	1300.29	508.17	20.5	5.9	9	7.1	13.9	6.5	9.6	5.3	15.4	14	37.8	6.5	18.2	0.2	16.2	3.9	15.2	39.5	17.7	41.1
1	K21	2	OTNT	NA	Neutral	8.97245409015025	38.6068447412354	4.41809423546035	197014.038397329	2596.64009320837	1.04340567612688	8.84974958263773	5.26437940724579	63485.4849749583	3378.85683065441	1198	1790067	141306.24	1304.72	517.79	21	5.4	10.4	7.8	15.5	9.5	11.6	6.2	17.2	12.9	37.6	5.9	18	0.3	17.4	3.8	15.7	41.5	19.1	42.3
1	K21	3	OTNT	NA	Neutral	8.74527526705012	37.2062448644207	4.56028470491866	187683.176663928	2508.46766150016	1.00410846343468	8.66885784716516	5.20745416722848	64865.3878389482	3547.9773003633	1217	1811406	143904.56	1288.77	529.92	20.4	4.7	12.7	4.9	15.6	7.5	15.3	3.4	13.7	14.2	45	5.7	16.5	4.4	15.7	3.9	15.3	47.7	18.1	47.1
1	K22	1	OTNT	NA	Neutral	9.84724540901503	44.6936560934891	4.56308982810795	257856.681135225	2718.78886094944	1.17195325542571	9.18363939899833	5.21298728731627	66981.8313856427	3680.57854987056	1198	1988496	142657.86	1435.24	526.44	22.6	4.8	9.8	7.2	16.4	4.4	10.3	5.3	13.8	11.4	38.5	7.4	15.8	0.4	19.8	4.3	17.6	40.7	20.8	43.4
1	K22	2	OTNT	NA	Neutral	9.51386321626617	37.6441774491682	3.66246498431606	178542.766173752	2610.35754471884	1.14417744916821	10.1062846580407	5.80405159198718	79352.9500924214	4037.67619931112	1082	1797823	151237.93	1285.82	548.79	21.9	4.3	12.2	5.2	14.4	5.5	12.9	3.6	13.6	8.9	41.3	5.8	14.1	1	17	4.7	14.8	44.8	18	46.8
1	K22	3	OTNT	NA	Neutral	8.51049538203191	42.5004198152813	4.81358024762423	250917.370277078	2615.80979731584	1.10411418975651	8.76994122586062	5.14988090872792	58664.9546599496	3268.17378721418	1191	1920977	131617.34	1294.59	470.84	21	6.2	10.5	10.2	14.5	7.4	9.9	8.5	16.7	13.9	44.8	7	17.6	1.3	16.4	4.1	15.9	48	19.3	46.1
1	L03	1	RF	NA	Neutral	8.8760585065435	41.9630484988453	4.22780116316645	208130.165511932	2526.8687627257	0.914549653579677	8.54349499615089	5.33510553909956	61162.7967667436	3275.97405047204	1299	1682710	129336.98	1250.88	493.61	19.9	13.2	8.2	13.1	14.5	12.4	10.1	11.6	16.3	13.9	38.5	6.9	19.9	0.7	16.9	3	15.8	39.4	18.2	40.3
1	L03	2	RF	NA	Neutral	8.9740680713128	39.3168557536467	4.7298776622306	197655.777957861	2598.76198027792	0.876823338735819	7.89627228525122	4.95675013512033	52702.670178282	2997.94308870684	1234	1784096	126102.5	1281.44	462.85	21.3	9.7	6.8	13.2	14.9	10.5	7.6	11.1	17.4	14.5	37	6.6	18.6	0.2	16.9	2.6	15.9	39.1	19.7	40
1	L03	3	RF	NA	Neutral	7.60588235294118	39.0394957983193	5.17092958050409	232221.693277311	2571.34438445307	0.915126050420168	7.69831932773109	4.64261304521809	48800.718487395	2709.35392323189	1190	1827269	114481.22	1261.38	418.23	19.6	7.8	6.1	14.4	13.4	10.7	6.5	13.5	18.4	16	42.1	6.8	19.8	0.7	14.4	3.2	15.1	43.4	17.6	41.7
1	L04	1	RF	NA	Neutral	7.5907012195122	34.7393292682927	5.06855019201948	180414.205792683	2670.18652271043	1.04039634146341	10.1928353658537	6.10319192833238	77599.1173780488	3876.60622325148	1312	1780409	145434.65	1322.35	530.68	19.3	2.7	11.9	5.9	14	5.7	10.6	5.2	17.4	13.2	43.8	7.1	15.7	0.9	13.6	3	13.1	46	15.5	47.5
1	L04	2	RF	NA	Neutral	9.49548192771084	35.7981927710843	3.72753439948151	164431.829819277	2667.54876779303	1.01129518072289	9.62876506024096	5.74191177157464	71856.5030120482	3630.04969011887	1328	1742794	142626	1295.76	519.52	19.1	3.5	11	9.2	14.3	3	11	7.9	12.3	7.8	41	6.3	11.6	0.5	17.7	3.6	14.5	43.9	16.9	45
1	L04	3	RF	NA	Neutral	8.26769731489015	41.6753458096013	4.53849529951405	261663.128559805	2746.28999857417	1.00406834825061	9.19528071602929	5.26853329294338	69080.4304312449	3481.07545253003	1229	2013587	141292.25	1394.67	511.94	21.9	6.3	12.9	7.6	15.9	6.8	13.7	7.9	16.3	13.7	44.6	8.8	16.4	3.4	15.5	3.2	16	47.1	19.4	46.3
1	L05	1	RF	NA	Neutral	8.97403619197482	34.8489378442172	3.70382204231776	173576.846577498	2662.44779363333	0.945712037765539	8.8095987411487	5.44604663376248	65321.346184107	3474.46097984552	1271	1813589	138346.06	1330.35	510.98	18.3	2.8	9.7	6	12.7	3.5	9	4.7	12	9.2	41.1	6.8	12.7	0.6	15.9	2.4	14.5	41.4	17.2	43
1	L05	2	RF	NA	Neutral	9.39601593625498	37.9330677290837	4.09097231378156	205985.674900398	2693.36012107974	0.905179282868526	8.44143426294821	5.24017290237546	60141.3458167331	3254.19974973322	1255	2002485	135665.71	1381.4	482.73	22.7	2.5	8.3	8	15.9	1.4	7.9	6.9	10.2	9.1	38.2	5.8	11.9	0.2	16.3	3	13.9	40.5	17.7	41
1	L05	3	RF	NA	Neutral	8.18426966292135	37.2217228464419	4.12932667176789	212144.310861423	2639.06383449664	0.919101123595506	8.34681647940075	5.1014238626757	56731.9820224719	3104.78882924665	1335	1898037	122207.97	1316.22	445.7	19.3	2.3	6.1	8.7	14.8	3.7	7.3	8.4	13.9	12.1	45.5	6.4	14.2	1.6	13.7	2.5	13.3	47.2	16.4	45.5
1	L06	1	RF	NA	Neutral	8.78056188306758	36.7919514047077	3.80768020215129	209327.912680334	2706.69238567672	0.962034927866363	8.15565679574791	4.90219280638695	57065.2733485194	3276.15595652992	1317	2006116	138478.42	1444.46	509.94	23	1.8	9.2	7.7	15.3	2	9.6	6.7	12.2	12.2	38.7	6.8	14	0.2	15.7	3.3	13.8	39.2	17.8	40.5
1	L06	2	RF	NA	Neutral	8.43556895252449	36.3036925395629	4.22326492571214	196677.495101733	2645.31512090395	0.892991710625471	7.79879427279578	4.64264728574576	53271.3858327054	2914.42882764609	1327	1860349	127216.85	1342.93	465.24	22	5.2	6.6	12.1	16	4.4	7.1	10.1	14.8	12.3	33.2	6.5	15.1	0.3	14.9	3	14.1	36.6	17.9	36.5
1	L06	3	RF	NA	Neutral	7.9129734085415	34.986301369863	5.153230515545	197480.136986301	2690.56205359444	0.901692183722804	7.29975825946817	4.63952198572156	49177.0975020145	2958.96892567732	1241	1857775	120210.42	1370.42	444.8	20.7	4.5	6.4	9.4	16.4	6	6.7	8.9	14.5	12	42.2	6.8	14.7	1.5	14.1	2.9	13.5	44.4	16.8	42.9
1	L07	1	RF	NA	Neutral	8.44881889763779	36.9588801399825	4.22521514937458	212346.869641295	2717.31624397776	0.958005249343832	8.31583552055993	5.12795773573815	57283.0349956255	3264.07426730761	1143	1968759	138168.04	1440.63	509.33	22.3	2.4	8.8	9.2	16.1	2.1	9.4	7.6	15	10.4	38.4	7.5	12.2	0.4	16.2	2.4	12.6	40.3	16.3	41.9
1	L07	2	RF	NA	Neutral	8.86237785016287	42.8794788273616	5.12461802174574	265665.32247557	2707.04559936225	0.95114006514658	8.1742671009772	4.85299508685988	56067.4055374593	2997.65330477658	1228	1974828	135231.73	1452.21	497.53	21.4	4	8.8	8.8	16.2	2.9	9.7	7.3	14.4	13.8	35.2	7.1	16.7	0.2	16.3	3.3	15.6	38	19	38.7
1	L07	3	RF	NA	Neutral	7.76654411764706	34.0643382352941	3.94561684878841	178991.128676471	2455.289830679	0.790441176470588	6.53584558823529	4.31977775084393	40942.2463235294	2638.30495629642	1088	1839031	127540.99	1308.49	471.28	20.8	3.9	8.4	10	15.9	6.3	8.3	8.9	14.1	18.4	39.6	6.4	21.1	0.9	14.3	1.6	14.3	41.5	16.2	39.4
1	L08	1	RF	NA	Neutral	7.77928692699491	38.383701188455	5.03991769480955	251370.438879457	2640.80837095309	0.932937181663837	7.43548387096774	4.38852152472728	49053.0076400679	2869.41826215954	1178	1899500	117784.23	1407.96	431.47	20.1	18	8.1	24	16.5	17.8	7.3	21.4	15.1	15.9	35.1	8.8	23.3	0	14.6	3.2	14.3	34.6	17.1	36.4
1	L08	2	RF	NA	Neutral	8.79580674567001	39.4165907019143	4.51880832028621	219349.007292616	2673.73567196961	0.95077484047402	8.30720145852325	5.0759045320121	58131.6927985415	3227.00279277525	1097	1974136	139513.25	1395.6	504.49	21	2.6	10.2	9.3	16	2	8.9	7.6	15.4	11.5	37.4	6.9	13.9	0.1	15.1	2.9	14.1	38.7	16.5	40.5
1	L08	3	RF	NA	Neutral	7.48725418790969	32.9890750182083	4.29267242419488	183655.623452294	2545.68517374808	0.85360524399126	7.07647487254188	4.62145853032737	44242.3670793882	2688.40388626037	1373	1910107	126718.86	1340.08	457.6	21.7	3.7	7.5	8	16	3.4	7.4	6.9	16	16.9	40	6.4	18.5	0.9	13.9	3.3	13.3	42	16	40.5
1	L09	1	PIGN	NM_012327	sample	8.01143946615825	36.1811248808389	4.96828047043716	212013.795042898	2713.53904861037	0.948522402287893	7.71782650142993	4.68720696473318	52703.1992373689	3016.62698876046	1049	1908306	119031.56	1413.11	439.36	19.3	5.8	6.7	17.3	15	4.8	6.4	15	17.3	12.5	36.6	7.2	14.5	0.2	13.8	3.3	14.4	37.3	16.7	38.2
1	L09	2	PIGN	NM_012327	sample	7.82654723127036	33.3200325732899	5.83358242489905	179864.71009772	2695.51029289044	1.02931596091205	8.16530944625407	4.91274410408486	59556.8859934853	3419.14389325989	1228	1793861	136784.88	1378.99	495	19.5	3.3	9.7	8.2	13	4.4	9.9	8	16.8	11.8	35.7	6.8	15.1	0.3	12.7	3.1	11.9	40.1	15.6	40.8
1	L09	3	PIGN	NM_012327	sample	7.76788830715532	34.8455497382199	4.39258222496263	180606.273123909	2501.06068524464	1.00349040139616	8.55148342059337	5.0995240787339	59970.3385689354	3243.57950042847	1146	1761359	133175.36	1184.97	472.24	19	5.5	9.7	6.3	11.5	8.2	8.6	6.1	18.8	15.2	45.6	5.7	17.6	2.3	14.2	3.4	14.4	47.5	16.8	46.6
1	L10	1	ERCC5	NM_000123	sample	9.66499582289056	39.7142857142857	4.01126254173768	193395.526315789	2468.63917548296	0.994987468671679	8.9749373433584	5.09583754347434	64926.7251461988	3369.37606927231	1197	1775685	129917.85	1277.55	472.65	19.1	8.1	8	15.2	13.5	10.4	7.9	14.2	14.6	10.9	38.7	6.1	19.9	0.6	17.7	4.8	16	39.4	17.9	40.9
1	L10	2	ERCC5	NM_000123	sample	9.67424857839155	43.5515840779854	4.13702150753414	245015.004061738	2737.11283118865	1.0714865962632	9.29650690495532	5.5184183637226	69188.5686433794	3681.37418206133	1231	2041141	146870.66	1422.6	538.15	21.9	4	11	6.3	17.4	5	12.4	4.2	15.6	11.9	39.2	7.8	13.8	0.5	18	3.7	15.5	42.2	19.3	44
1	L10	3	ERCC5	NM_000123	sample	8.33556547619048	40.6941964285714	4.91967361585428	231487.969494048	2640.64472823388	0.916666666666667	7.82514880952381	4.75251947843531	54776.4910714286	3095.79149739326	1344	1934086	134315.02	1335.78	483.54	22.1	3.6	11.3	6.8	15.1	6.7	11.2	6.7	17.6	14.9	42	7.1	17.7	2.4	14.8	3.2	15.2	44.1	18.6	43.2
1	L11	1	PHF6	NM_032335	sample	10.7536092396535	45.8556304138595	4.72187163713421	263538.533205005	2820.76596601954	1.01058710298364	8.55726660250241	5.05309906022031	62374.4879692012	3332.93825163108	1039	2124829	145167.9	1497.53	517.86	23.3	2.2	11.8	10.4	17.7	1.7	11	8.6	10	7.4	37.1	7.4	9.1	0.6	19.6	3.2	16.7	37.2	20.6	39.1
1	L11	2	PHF6	NM_032335	sample	9.98510242085661	39.9199255121043	4.3250564537822	207246.369646182	2608.52333398775	0.958100558659218	7.90502793296089	4.68518552535036	57362.3491620112	3197.94417711882	1074	1923087	144565.52	1371.06	519.87	21.7	3.3	11.5	9.7	15.5	2.9	12.2	8	9.4	10.1	34.1	5.2	13.2	0.7	19.6	3	16.7	37.3	19.3	38.5
1	L11	3	PHF6	NM_032335	sample	10.2816091954023	43.1379310344828	3.98126996649026	233230.922003284	2684.0227111011	0.951559934318555	8.16174055829228	4.97136439772705	55088.145320197	3055.8369880774	1218	1981921	138075.54	1407.66	507.26	22.4	4.4	12.3	7	16.8	3	12.3	6	10.2	10.3	43.1	7.1	12.7	1.8	19	3.7	18	45.1	20	43.8
1	L12	1	BLM	NM_000057	sample	9.6932735426009	44.6089686098655	5.36202402185837	274404.303139013	2809.91145790287	1.18654708520179	9.52107623318386	5.13139356807779	67779.3793721973	3580.20765488032	1115	2162716	142673.12	1527.84	518.68	20.7	1.9	11.3	9.4	14.2	1.3	10	7	12.6	9.7	39.5	7.6	12.1	0.4	17.6	4.8	15.5	42.7	18.5	44.7
1	L12	2	BLM	NM_000057	sample	10.7760416666667	42.9991319444444	3.37879369666735	215204.735243056	2719.06220921426	1.08420138888889	9.45486111111111	5.25405767733298	71890.9947916667	3581.99466259081	1152	1930092	138354.13	1348.03	497.82	21.8	2.8	9.5	9	13.8	1.2	9.2	7.5	8.3	4.9	37.3	6.2	7.7	0.3	21.4	4.3	17.2	40.5	20.5	42.1
1	L12	3	BLM	NM_000057	sample	10.1204188481675	42.3019197207679	4.96862954618637	243231.555846422	2807.82938375363	0.99738219895288	8.99040139616056	5.38475306288437	62658.4982547993	3374.48948913067	1146	2072577	139175.01	1467.17	504.37	23.2	3.2	10.3	6.5	15.5	3	10.9	5.1	10.9	7.5	46.1	6.4	9.6	1.7	19	3.4	17.6	48.7	19.7	48.3
1	L13	1	ARID1A	NM_006015	sample	9.86729857819905	39.418009478673	4.05595261281776	197410.112796209	2698.35804171807	1.16872037914692	9.43981042654028	4.97737223029446	66551.7791469194	3345.97592482367	1055	2002892	145204.49	1409.68	519.96	23.5	2.7	12.3	8.2	15.5	2	10.7	7.9	13.2	10.3	38.2	7.3	13.1	0.2	18.5	5.1	16.2	39.6	19.7	41.7
1	L13	2	ARID1A	NM_006015	sample	9.635305528613	37.5877788554801	5.71364344209646	202783.93986421	2740.13165370092	1.04558680892338	7.95732298739088	4.49494977479432	57453.6440349176	3151.54224260495	1031	2000598	147608.26	1515.74	533.26	24.2	2.3	12.4	8.1	17.3	2	12.9	8.2	10.7	10.9	31.6	6.7	13.9	0.4	17.7	5.1	15.8	36.9	18.8	38.3
1	L13	3	ARID1A	NM_006015	sample	10.8246753246753	41.9545454545455	4.11030209355122	210246.270871985	2761.77843476473	0.959183673469388	8.25510204081633	5.07049721305287	59114.5630797774	3296.95003099359	1078	1993616	143199.99	1463.29	523.61	24.4	2.7	13.1	6.9	19.4	1.3	14.6	6.5	8.9	7.1	44.6	8.2	8.8	2.7	19.2	4	18	46.5	21.9	44.9
1	L14	1	EZH1	NM_001991	sample	8.62779156327543	39.1100082712986	4.75396841641638	226353.397849462	2770.8862380071	1	8.78990901571547	5.20103302263249	62544.7320099256	3309.11476621091	1209	1991230	136476.11	1510.6	509.25	23.5	2.6	9.1	8.3	18.1	3.1	9.5	7.8	16	12.2	40	8.2	15	0.1	16.6	3.5	14.3	40.6	19	41.8
1	L14	2	EZH1	NM_001991	sample	9.49299474605954	41.8169877408056	4.87875982888418	254981.685639229	2726.3017026089	1.06567425569177	9.36077057793345	5.26763203536869	67500.6619964974	3408.68426285761	1142	2038877	140216.82	1477.55	512.49	20.8	5.1	9.3	8.1	15.7	3.4	9.8	6.7	10.8	9.4	37.4	7.7	13	0.4	16.8	3.6	15	41.1	17.5	42.3
1	L14	3	EZH1	NM_001991	sample	9.34450171821306	45.1331615120275	5.23254730999502	280086.068728522	2928.24071939988	1.00085910652921	8.32044673539519	5.09521089704953	58442.5103092784	3217.58597607602	1164	2234687	136739.98	1565	501.36	27.9	2.6	10.5	5.2	23.2	2.1	11.3	5.2	15.1	11.5	42.5	10.3	13	2.4	16.8	3.9	18	45.3	22.2	43.7
1	L15	1	ARID2	NM_152641	sample	9.88201712654615	41.0095147478592	4.82229655299396	220720.850618459	2678.97922168838	1.01236917221694	8.42626070409134	5.06567644260009	59677.039961941	3394.72307779323	1051	1810216	145808.53	1419.73	556.17	19.1	2.8	10.4	5.1	14.7	2.8	13.4	4	9.8	7.9	37.6	6.8	12.6	0	18.5	3.7	15.9	40.2	18.5	41.7
1	L15	2	ARID2	NM_152641	sample	9.5824357912179	38.5434962717481	4.24269606866149	200656.523612262	2678.93774705705	0.990886495443248	7.59652029826015	4.5434343992102	53009.7473073737	3119.63212434284	1207	1836060	127951.54	1401.17	487.27	21	4.5	9.9	18	16.2	4.1	10.6	15	11.4	9.1	33	6.5	12.6	0.2	17.3	3.6	14.8	36.5	18.1	38.2
1	L15	3	ARID2	NM_152641	sample	8.47453703703704	38.0555555555556	4.4665307674237	210785.438271605	2594.64389103025	0.983796296296296	8.12191358024691	4.88451855500467	55895.4228395062	3129.46186854048	1296	1787768	127851.85	1335.76	479.68	18.5	7.3	8.6	8.6	15.7	6.2	9.2	6	12.3	12.7	43.3	7	15	1.7	15.4	2.8	15.4	46.5	17.7	45.3
1	L16	1	FLT4	NM_002020	sample	10.9230028873917	44.5226179018287	3.83116124240349	220773.906641001	2705.10278180518	1.14244465832531	8.73339749759384	4.8290890907158	63355.906641001	3444.51711769718	1039	1997720	140896.57	1438.94	514.64	23.4	3.1	9.7	6.9	16.5	3.4	8.7	5.5	10.5	10.2	37.4	7.8	13.3	0.5	20.2	5	18.4	39.9	21.3	41.6
1	L16	2	FLT4	NM_002020	sample	10.207100591716	45.3288250211327	5.34160149417204	256118.108199493	2843.51400167827	1.16737109044801	9.19188503803889	4.94463088393245	66712.9129332206	3452.07986173045	1183	2033334	141907.92	1544.48	536.47	22.1	3.1	11.3	9.1	18.3	2.5	13.4	7.4	13.4	9.7	35.5	9.3	12.8	0.8	19.7	5.1	18.3	40.7	21.7	41.8
1	L16	3	FLT4	NM_002020	sample	9.65546942291128	49.8260120585702	4.96859365341199	310180.391042205	2885.26633002205	1.03703703703704	8.25925925925926	4.78183488234737	57086.5874246339	3150.82338337765	1161	2176070	134405.84	1613.17	509.87	25.4	3.4	10.5	6.9	23.3	2.9	12.7	5	15.4	13.4	40.9	12.1	14.8	2.8	18.9	4.7	19.9	43.8	24.4	43.2
1	L17	1	RF	NA	Neutral	8.94182124789207	42.8010118043845	4.3815113820037	261334.966273187	2698.46907554193	1.04384485666105	8.79005059021922	5.37366343980979	64367.1593591906	3569.1672343232	1186	1959272	137364.17	1389.91	501.27	20.4	2.3	9.4	7.7	14.7	4.5	8.3	6.2	16.1	11.3	39	7.2	14	0.7	16.3	3.5	15.5	41	17.3	42.7
1	L17	2	RF	NA	Neutral	8.82912457912458	36.5791245791246	4.90660625262078	193287.38047138	2707.80821442354	0.936026936026936	8.16077441077441	5.0751713579328	58978.4604377104	3368.96123970773	1188	1840176	140447.77	1373.9	520.76	19.7	3.6	9.8	7.3	14.9	4	10.3	6.2	13	10.6	36.7	6.4	14.1	0.3	15.6	3.5	14.8	39.4	18.1	40.7
1	L17	3	RF	NA	Neutral	9.05540661304736	41.7980339588919	3.80311002119608	258863.851653262	2666.6853974141	0.986595174262735	7.89008042895442	5.02568502270245	54593.5174262735	3281.97016495767	1119	2016401	128649.27	1385.47	476.96	20.7	3.8	9.5	8.8	16.5	2.6	10.3	7.9	12.2	12.2	43.9	8.1	14.9	2.1	16.7	4	15.6	47.2	18	45.5
1	L18	1	RF	NA	Neutral	8.89848619768477	42.6090828138914	4.16067904774058	257807.021371327	2704.26433182234	1.06678539626002	9.15316117542297	5.52309461738276	71352.6411398041	3788.59518110531	1123	1991048	135290.33	1443.47	506.26	21.7	2.7	9	9.8	16.2	4.5	10	7.9	15.9	15	40.5	7.7	17.2	0.7	17.2	4	15.4	42.4	18.5	43.6
1	L18	2	RF	NA	Neutral	8.99845440494591	39.1816074188563	4.41759245436903	218700.612055641	2799.46048227668	1.12828438948995	9.31761978361669	5.37422000914051	69307.7449768161	3740.131693178	1294	1954213	141632.97	1458.34	524.51	22.3	3.2	10.7	8.3	17.7	3.8	11.6	7.3	13.2	10.4	38.6	8.1	12.1	0.5	16.4	4.3	14.4	41.3	18.8	43
1	L18	3	RF	NA	Neutral	7.97040605643496	35.0495526496903	4.50733018469721	188277.181004818	2638.5567464371	0.933929800412939	7.83344803854095	4.68704050566161	56516.5086028906	3204.3518022842	1453	1879853	135499.72	1374.73	493.38	22	2.2	11.1	5.8	16.6	2.9	11.2	4.7	13.9	14.9	41.8	8.1	17.1	2.5	14.2	3	15.5	43.6	18.1	42.1
1	L19	1	RF	NA	Neutral	7.94285714285714	34.1820408163265	4.29731648898121	172052.813061225	2567.13123565236	1.00163265306122	8.56571428571429	5.21607394871737	62630.8457142857	3511.26034797709	1225	1757485	139543.14	1318.94	516.29	19.7	3.3	8.5	7.3	14.8	4.4	10.5	6.2	17.9	14.9	39.6	6.4	17.6	0.7	15.5	3.3	14.4	41.3	18.1	43.4
1	L19	2	RF	NA	Neutral	9.89400164338537	44.9909613804437	4.09990518281907	227952.693508628	2732.35465562276	1.16269515201315	10.3385373870173	5.64450614282518	78358.0616269515	3763.54667074972	1217	1895196	138032.76	1368.03	504.17	22.6	4.3	9.8	8.8	17.2	5.2	9.4	7.1	17.1	10.5	39.9	8.1	15.6	0.7	19.1	4.8	18.1	43.5	21.4	44.7
1	L19	3	RF	NA	Neutral	7.94715447154472	36.9861788617886	4.18429424679593	191570.691869919	2424.72957515601	0.976422764227642	8.54065040650407	4.82608627144643	59983.1804878049	3090.14297509453	1230	1732271	132897.22	1249.69	493.51	19.3	6.7	12.1	7.4	15.5	8.5	12.2	6.7	15.7	17.2	42.1	6.7	21.3	2.1	14.2	3.1	15	43.8	17.4	42.6
1	L20	1	RF	NA	Neutral	8.19074675324675	36.1006493506493	4.42787101530228	184107.289772727	2626.68604933582	0.978896103896104	8.49675324675325	5.12346639679486	62170.4967532468	3395.82399321482	1232	1752502	135322.23	1321.39	514.62	20.6	8.3	10.1	10.4	14.5	8.8	10.1	9.2	19.1	14.9	39	7	18	0.4	16.5	3.9	14.9	40.4	18.1	41.6
1	L20	2	RF	NA	Neutral	8.88409475465313	42.2978003384095	4.44659958863159	248326.407783418	2668.78455263024	1.11928934010152	8.92724196277496	4.98086221286741	64373.3384094755	3449.64340596781	1182	1937959	143917.72	1402.04	522.41	21	6.3	9.5	7.2	16.8	6.8	9.9	4.7	16.8	15	36	8.8	19.3	1	15.8	5.1	15.7	40.6	19	42.1
1	L20	3	RF	NA	Neutral	7.50924369747899	33.7974789915966	4.58624085043948	170388.950420168	2689.2611715957	1.06806722689076	8.93445378151261	5.27089839161471	61998.787394958	3503.36402528525	1190	1758042	134621.05	1351.52	510.73	20.1	4.1	11.4	8.5	15.9	3.9	13.2	7	17	13.5	47.6	7.1	15.6	2.3	13.9	3.6	15.1	50.2	18.2	49
1	L21	1	RF	NA	Neutral	8.60017346053773	41.4189071986123	4.88103017666329	243482.151777971	2709.59947948043	1.13616652211622	9.65307892454467	5.39916763832522	68707.0711188205	3587.5021664568	1153	1976773	139813.41	1405.49	508.46	22	4.8	9.5	9.1	15.7	7.1	10.8	8.2	18.1	14.5	41.1	8	17.3	0.5	15.6	5.3	15.8	43.1	20.5	44.7
1	L21	2	RF	NA	Neutral	7.77392739273927	37.3844884488449	4.78494636578238	193157.136138614	2566.55132248839	1.05858085808581	8.74339933993399	5.15130578560981	61087.5239273927	3322.90926087027	1212	1752618	139247.22	1290.95	516.57	20.5	10.9	10.7	11.3	15.8	13.9	11.1	9.4	19.6	16.7	36.4	7.3	21.5	0.4	15.2	3.8	14.9	39.9	18.2	40.5
1	L21	3	RF	NA	Neutral	7.2303664921466	36.1937172774869	5.42850038655337	210517.798803291	2603.49898898941	0.911742707554226	7.77112939416604	4.7889640215915	50887.8713537771	3015.00440507014	1337	1769993	130494.87	1323.05	476.28	18	4.3	9.8	8.6	14.4	7	9.4	7.8	19	17.3	43.1	6.8	19.6	0.9	12.9	2.8	14.4	44.9	17.2	43.4
1	L22	1	RF	NA	Neutral	8.46955719557196	39.3025830258303	5.39417003679997	219316.316420664	2717.67706168658	1.15774907749077	9.46586715867159	5.46040488517765	72104.3228782288	3857.79239102855	1084	1810746	145375.08	1386.33	546.4	18.2	6.4	12.4	10.4	13.8	4.2	13.2	8.1	16.1	12.1	41.3	7.7	14.9	0.9	15	5.2	15.6	43.7	18.8	45.3
1	L22	2	RF	NA	Neutral	9.27837613918807	42.0803645401823	4.25686402070594	246898.02071251	2682.6431643087	1.26097763048882	10.6072908036454	5.53299185683995	79127.8135874068	3670.36586564379	1207	1943395	141089.74	1385.7	512.24	19.2	3.8	10.8	8.8	14.7	5.9	11.2	7.3	15.3	10.9	38.5	8	14.4	0.8	17.4	4.2	15.3	42.3	18.1	43.8
1	L22	3	RF	NA	Neutral	8.35889070146819	42.1044045676998	4.70474235467508	257271.542414356	2572.31226467496	0.949429037520392	7.8694942903752	4.74232246164664	55126.4796084829	3151.54518960309	1226	1971762	129525.99	1361.79	478.11	21	8.6	10.4	13.8	16.2	9.9	10.3	11.5	15.1	17.2	42.2	8.6	20.1	1.8	15.6	2.7	16.3	45.1	19.5	44
1	M03	1	OTNT	NA	Neutral	11.4277408637874	41.3770764119601	3.68651939949451	192397.869601329	2690.3978621741	0.916112956810631	8.40116279069767	5.36630809666524	59787.2840531561	3332.86004115488	1204	1899319	139449.34	1419.17	516.49	22.1	2.5	8.9	6.6	16.8	1.2	9.2	5.4	6.1	5.2	40.2	5.6	8	0.6	21.4	2.4	17.1	40.9	20.4	42.3
1	M03	2	OTNT	NA	Neutral	10.9017781541067	39.3539373412362	3.49541803991952	167473.628281118	2638.56315929133	0.955122777307367	8.78408128704488	5.38528113752021	62952.6384419983	3409.50476394024	1181	1818602	139086.45	1336.42	503.6	21.6	2.7	9.5	6.6	14.3	1.3	9.7	5.5	9.7	6	38.3	5.8	9.7	0.3	20.4	3.6	16.6	41.2	19.4	42.4
1	M03	3	OTNT	NA	Neutral	8.82531458179127	35.1139896373057	4.03551084845209	177671.803849001	2513.34743404003	0.874167283493708	8.00962250185048	5.04865568821342	54107.1051073279	2999.39129864719	1351	1725707	123981.68	1230.75	450.72	19	7.1	7	9.5	12.3	8.1	7.8	8.4	9.1	9.8	43.3	5.3	13.8	1.9	16.5	2.3	14.7	45	15.9	43.7
1	M04	1	OTNT	NA	Neutral	9.28387096774193	40.2354838709677	5.21631524304931	224632.867741935	2740.92905278758	1.06290322580645	8.75403225806452	4.84824087195403	62350.8056451613	3250.65071679645	1240	2014495	135958.21	1445.56	502.76	22.7	4.3	8.9	9.4	16.6	3.9	11.1	7.9	13.1	10.6	36.6	7.7	12.8	0.2	17.4	4	16.5	39	19.9	40.4
1	M04	2	OTNT	NA	Neutral	9.2278156996587	39.0887372013652	3.84148031899757	206811.71672355	2615.06804426111	1.09470989761092	9.22269624573379	5.12043606361165	65583.7448805461	3398.94174817955	1172	1869340	133128.99	1310.91	475.38	19.9	3.4	10	14.6	13.8	4.3	8.9	13.3	12.2	9.8	36.8	6.3	12.7	0.2	16.8	4.2	14.8	41.2	17.6	42.2
1	M04	3	OTNT	NA	Neutral	8.00086281276963	36.2131147540984	3.75542041165958	198658.72907679	2380.89515691747	0.930974978429681	7.76962899050906	4.43722956013993	54057.5720448663	2838.47190855217	1159	1670986	131113.77	1197.51	483.17	18.3	12.9	10.4	9.9	12.9	13.8	10	7.9	12.2	15.8	38.3	6.2	22.3	2.2	14.3	2.8	14.1	40.5	16.9	39.4
1	M05	1	OTNT	NA	Neutral	11.6143572621035	45.0409015025042	3.66140876638527	221492.64524207	2781.48159827607	1.18030050083472	9.74207011686144	5.34885444781687	70786.387312187	3696.11337410035	1198	1981547	144537.12	1468.06	531.97	22.4	2	11.9	7.1	16.8	1.2	11	5.2	10	5.8	40.6	8.2	8.9	0.3	21.3	4.3	19.1	42.2	21.2	43.6
1	M05	2	OTNT	NA	Neutral	11.4908073541167	45.5515587529976	4.03606150922593	237389.006394884	2675.82446077483	0.952837729816147	8.31974420463629	4.71155271617562	58005.4396482814	2971.66555592817	1251	2000531	131012.93	1412.23	479.96	21.9	2.9	9.3	12.5	16.5	2	8.6	8.7	8.2	5.7	34.9	6.3	9.4	0.5	22.9	3.4	19	37.4	20.5	38
1	M05	3	OTNT	NA	Neutral	9.60680034873583	34.9468177855275	4.00014603928021	163622.313862249	2490.16287586959	0.932868352223191	8.32083696599826	5.26440218487904	56176.9014821273	3190.99037152476	1147	1771930	129334.28	1248.46	460.23	20.2	7.1	9.4	9.9	14	8.3	8.3	8.7	7.3	8.6	45.7	5.1	14.2	1.5	16.9	2.9	16	47.4	17.6	46
1	M06	1	OTNT	NA	Neutral	11.368574199806	52.9699321047527	5.68821411740225	341425.598448109	3094.56480241312	1.2192046556741	9.97672162948594	5.48737559176987	74827.1794374394	3747.14919411473	1031	2361640	150691.13	1723.5	570.68	25.5	1.3	14.9	7.4	22.5	1.4	14.5	5.8	10.6	5.1	39.6	10.6	9	0.5	21.2	5.4	19.7	43.2	24.3	44.7
1	M06	2	OTNT	NA	Neutral	10.2117847993168	46.2613151152861	4.29507251809209	287917.299743809	2944.70162635711	1.09649871904355	8.94534585824082	5.15304251709069	64098.8138343296	3367.67335902335	1171	2129398	137219.51	1641.82	517.17	23.1	2.8	9.6	10.2	20.8	1.5	12.5	8.5	11.4	7.4	34.5	8.4	9.2	0.6	19.6	3.9	17	39.5	20.8	40.1
1	M06	3	OTNT	NA	Neutral	7.85564516129032	34.9282258064516	3.84470880510944	194418.066935484	2536.02899953611	0.925	7.88064516129032	4.88272357641415	55748.3137096774	3177.79219044779	1240	1872743	133886.59	1333.33	486.83	21.2	4.1	10.2	7.7	15.6	3.5	10.4	6.1	11	14.8	43.2	6.7	18	2.6	14	3.2	13.9	45.9	16.9	44.3
1	M07	1	OTNT	NA	Neutral	10.3628899835796	45.3875205254516	4.60181403984615	253668.697044335	2700.11306221557	0.994252873563218	8.61822660098522	5.23402568732294	64118.578817734	3433.99118522442	1218	1937722	133829.82	1396.96	484	21.3	4.8	11.2	13.7	15.8	4.4	8.7	11.5	11.3	8.6	37.9	7.5	13.3	0.6	20	3.9	18.9	39.3	21.2	41.4
1	M07	2	OTNT	NA	Neutral	10.6475849731664	45.0196779964222	4.91526932575256	238278.169051878	2840.69911934105	1.05098389982111	9.60554561717352	5.69838270749428	71575.1940966011	3709.33758292554	1118	1958965	135554.58	1430.94	501.52	21.2	3	8.5	10	16.1	2	10	7.9	10.9	6.4	40.4	7.3	9	0.7	20.1	3.8	17.4	44	21.7	44.8
1	M07	3	OTNT	NA	Neutral	9.1032	35.4312	3.40727981481478	175624.584	2587.81903809596	0.9272	7.8648	4.79445662337662	53633.6344	3063.76607254826	1250	1873908	130440.71	1338.03	476.94	21.8	2.4	9	7.8	15.4	3.5	10.3	7.4	9.5	10.7	42.4	6	13.5	1.5	17.1	2.9	15	45.2	17.8	43.8
1	M08	1	OTNT	NA	Neutral	12.0060553633218	44.5484429065744	3.95477041619845	216856.442906574	2824.48801938638	1.04498269896194	8.87456747404844	5.36831268932912	63083.2690311419	3485.51378077555	1156	1976987	135592.29	1494.39	495.08	22.8	1.6	10.7	10.3	17.2	0.2	8.8	9.6	7.3	3.3	40.1	6.4	4.8	0.1	22.9	3.5	19.5	41.1	22.3	42.7
1	M08	2	OTNT	NA	Neutral	9.35823293172691	45.8080321285141	4.7336372772449	282170.886746988	2790.12108183173	1.09397590361446	9.29879518072289	5.34489833046471	63475.6473895582	3407.44448568752	1245	2030818	132791.6	1427.36	487.44	20.5	4.1	7.3	8.4	15.7	4.9	8	6.4	15.8	9.7	38.8	7.6	13.7	0.1	16.8	3.9	15.7	42.3	19.1	43.5
1	M08	3	OTNT	NA	Neutral	7.54582319545823	36.7201946472019	4.77219234937912	220600.97810219	2632.40440263853	0.910786699107867	8.00243309002433	4.83197858643114	55200.1638280616	3011.6346129295	1233	1888773	134213.33	1344.18	486	22.1	3.6	9.2	6.1	15.5	5.2	10.4	4.4	14.9	14.8	42.1	8.4	17.9	1.1	13.5	2.8	14.8	44.6	18.8	43.2
1	M09	1	DNM2	NM_001005362	sample	11.6278350515464	51.080412371134	4.85455526993169	303701.822680412	2961.22924653109	1.02061855670103	7.56185567010309	4.41110561234803	53264.0072164948	3059.43801830499	970	2252567	143544.91	1646.15	526.34	27.8	1.8	11.5	9.5	21.5	0.6	11.8	6.3	10.2	5.6	33	8.8	7.4	0.1	22.7	4.3	20.1	35.5	23.9	37
1	M09	2	DNM2	NM_001005362	sample	11.2097235462345	50.8198284080076	4.56698841345148	284451.642516683	2917.05560936483	1.18303145853194	9.04957102001907	4.65384935290546	64453.3098188751	3296.49432057788	1049	2131224	141716.94	1515.11	521.55	26	3.8	10.4	8.9	20	3.8	11.2	7.1	14.3	6.7	33.2	9.2	11.4	0.5	22	5.3	20.2	38.5	24.2	39.4
1	M09	3	DNM2	NM_001005362	sample	10.0569498069498	42.9797297297297	5.34543070728571	232587.214285714	2806.64411031419	0.852316602316602	6.80212355212355	4.23795860028003	44876.6312741313	2735.98808295467	1036	2036262	140447.77	1498.75	499.9	26.7	3.6	12.6	8	17.1	3.9	12.8	6.3	10.8	9.2	38.2	8.4	12.5	1.4	18.8	3.4	20	40.9	23.4	40
1	M10	1	PRF1	NM_005041	sample	13.4627930682977	52.0907237512742	4.02213140098355	277672.126401631	2948.59667280317	1.05606523955148	9.27930682976555	5.57998978142709	70973.9480122324	3682.46279937822	981	2167651	132014.45	1540.81	474.45	24.5	5	8.3	11.1	16.5	6.4	6.9	10.3	6.8	3.8	39.8	7.1	6.8	0.8	29.2	3.8	22.7	42.4	25.9	43.5
1	M10	2	PRF1	NM_005041	sample	11.8854262144821	44.0229147571036	3.78432819366751	216109.954170486	2649.12032128882	1.07332722273144	9.08340971585701	5.41879375323434	67191.0366636114	3591.13555142394	1091	2044332	145478	1378.8	521.39	21.1	1.8	11.4	8.2	14.2	1.8	10.6	6.3	6.2	7	37.7	5.5	9.4	0.7	24.1	2.8	19	41.1	20.6	42.9
1	M10	3	PRF1	NM_005041	sample	9.14930875576037	38.2921658986175	4.96508395272318	193747.359447005	2532.89109763316	0.903225806451613	8.363133640553	5.25717522492868	59698.2608294931	3385.26027786791	1085	1753355	131577.14	1262.33	476.82	18.4	4.1	8.7	7.1	13.4	5.5	9.2	6.6	11.4	11.2	45.3	5.2	17.1	2.9	16.7	2.8	16	47.6	18.7	46.6
1	M11	1	DSN1	NM_024918	sample	10.2873462214411	42.3787346221441	4.24380684834405	226752.091388401	2748.35538912643	1.05711775043937	9.68980667838313	5.5844847114634	72865.9648506151	3682.28917361185	1138	1866223	141668.05	1459.96	537.98	20.3	3.1	9.4	7.2	14.3	2.2	11.2	5.4	11	8	41.4	6.5	9.1	0.4	18.7	3.9	15.2	41.8	18.9	43.8
1	M11	2	DSN1	NM_024918	sample	11.2553407934893	44.2319430315361	3.81333805638724	231920.350966429	2762.76706310559	1.06408952187182	9.20040691759919	5.20941636365345	67679.4394710071	3568.74001131767	983	1966416	147590.05	1436.89	545.87	20.7	1.7	11	7	17.5	1.1	12.1	4.7	8.9	4.9	37.8	6.1	7.8	0.7	21.3	4.1	17.5	40.6	19.6	42.4
1	M11	3	DSN1	NM_024918	sample	8.8036303630363	34.9579207920792	3.69353073533612	174347.70049505	2671.24865462459	0.886138613861386	8.4546204620462	5.36236539519337	62050.9430693069	3438.39141205623	1212	1781288	130281.18	1336.77	480.7	20	2.2	9.7	8.5	15.4	1.8	9.9	7.8	10.7	8.1	45.4	7.2	10.7	3	14.8	2.3	14	46.7	17.3	46
1	M12	1	CBLB	NM_170662	sample	11.5021459227468	41.9587982832618	3.75659636339269	196126.611158798	2834.45987603457	1.00515021459227	8.83261802575107	5.37115366373602	63085.1433476395	3486.66495234304	1165	2012553	131726.29	1487.43	489.16	22.9	1.7	8.2	11.7	15.8	0.3	8.4	8.2	7.5	5	40.1	6.6	6	0.4	24	2.9	18.7	41.3	20.9	42.9
1	M12	2	CBLB	NM_170662	sample	10.8846480067854	46.4995759117897	4.08936529244666	243653.551314673	2893.6236398555	0.935538592027142	8.47667514843087	5.51427248349116	62938.1798134012	3615.03369190219	1179	1986420	134448.81	1486.87	497.19	23.2	3.1	9	14.2	18.4	3.6	9.5	10.5	12.6	6.8	38.8	8.2	9	0.3	21.1	3.1	19.8	41.6	22.7	43.8
1	M12	3	CBLB	NM_170662	sample	8.97927461139896	40.6373056994819	4.15949140644384	219354.476683938	2679.57937625192	0.941278065630397	7.72107081174439	4.6161606312513	53638.4179620035	2986.46117316932	1158	1807037	115030.88	1316.53	421.08	21.2	7.8	6.6	20.3	15.2	9	7.2	16.3	13	11.5	41	7.8	15.7	2.8	16.8	3.6	17.4	43.1	19.8	41.7
1	M13	1	EP300	NM_001429	sample	9.01968205904618	38.6495079485238	5.21528983989914	218908.493565481	2609.64680305386	0.975775927327782	8.35730507191522	5.11635178890088	62381.2869038607	3384.13391476572	1321	1855151	151770.63	1332.62	543.71	18.8	5	12.7	5.6	10.7	4.2	10.8	3.6	11.9	9.5	37.9	6.6	14.1	0.3	15.7	3.9	13.2	38.5	15.1	40.3
1	M13	2	EP300	NM_001429	sample	10.962293794187	48.019638648861	3.8180393085347	275936.249803614	2732.26120232628	1.26708562450903	11.0816967792616	5.85766268192864	82553.8601728201	3837.94866894852	1273	2144444	147220.25	1386.26	518.94	22.7	3.6	13.5	8.4	14.8	2.4	10.1	7.6	10.3	8.2	41.4	6.8	10.8	1	21.4	4	17.7	44.9	20.1	45.9
1	M13	3	EP300	NM_001429	sample	10.8346456692913	38.1842519685039	3.247242962226	165579.909448819	2490.34860890815	0.891338582677165	8.35275590551181	5.32312281941478	60389.4842519685	3299.32593632071	1270	1763161	134030.38	1262.95	496.3	19.7	4.1	12.2	9.6	13.5	2.3	12.6	8.8	6.6	6.7	44.6	4.3	10.6	2.9	21.5	2.8	17.7	46.3	18.7	45.7
1	M14	1	PHOX2B	NM_003924	sample	13.4171220400729	53.4298724954463	4.32468137057727	273364.141165756	2934.40305672612	1.03187613843352	9.00364298724955	5.54027385193451	67465.3652094718	3596.38316512228	1098	2168897	119033.03	1548.6	439.61	23.9	5.6	6.5	21.9	19	4.8	6.2	20.3	8.6	4.7	39.4	8.6	7.9	0.6	29	4.6	24.8	42.6	27	43.3
1	M14	2	PHOX2B	NM_003924	sample	11.0610367892977	44.876254180602	3.92639063429017	236618.914715719	2819.71162082676	1.06103678929766	9.13127090301003	5.3841092070986	65833.3428093645	3565.44978527322	1196	2034901	134747.5	1504.24	499.69	23.2	1.8	9.9	10.9	18	1.6	11.5	8.9	9.5	6.8	39.5	7.9	9.4	0.3	20.5	3.5	17.8	42.9	21.5	44.2
1	M14	3	PHOX2B	NM_003924	sample	10.6391571553995	43.8200175592625	4.19164840106131	230092.253731343	2688.94777804854	1.05531167690957	8.84021071115013	4.85585110227619	61856.237928007	3187.01157244397	1139	1977299	128673.77	1409.69	475.96	22.1	3	9.8	11.1	17.3	2.7	10.1	9.3	10	9	42	7.1	12.1	2.7	20.5	4.4	18.9	44.6	21.8	43.5
1	M15	1	LATS1	NM_004690	sample	13.4268774703557	54.9081027667984	4.58994490960186	282762.666007905	3040.51979490183	1.13438735177866	9.07312252964427	5.26850355868878	67638.2717391304	3624.75680233757	1012	2418793	145444.91	1736.53	530.94	30.7	1	11.4	8.7	24.5	0.3	12	6.7	7.7	4	39.4	9.4	4.7	0.5	27.2	4.4	23.8	42.1	27.6	43.5
1	M15	2	LATS1	NM_004690	sample	11.0161839863714	44.4676320272572	4.62117935674015	244543.763202726	2901.8117013187	0.955706984667802	8.08858603066439	5.05571843096332	59679.8202725724	3406.42877004225	1174	2175775	140782.78	1540.28	510.78	26.1	2	11.2	10.1	19.4	0.3	10.7	7.7	8.3	5.1	36.5	7.2	6.6	0.4	20.7	3.9	16.9	39.8	21.6	41.6
1	M15	3	LATS1	NM_004690	sample	10.1752677702045	41.8461538461538	4.01825270670961	247652.600778968	2836.22160310081	0.97176241480039	8.07400194741967	5.07904257243352	58955.3359298929	3382.86105261827	1027	2198329	138646.91	1533.61	515.96	26	2.5	11.5	8.3	20	1	14.4	7.4	9.6	8.5	42.6	7.3	9.2	3.3	18.7	4.1	16.9	46.3	20.1	45.6
1	M16	1	CUL3	NM_003590	sample	9.85429447852761	44.6472392638037	4.39741623079971	253334.273773006	3006.7478393427	1.10429447852761	9.59739263803681	5.20806882985571	69165.7891104295	3503.29623813652	1304	2216772	136020.68	1621.88	505.35	26.9	2.3	9.3	10.4	21.9	1.2	10.2	7.9	14.1	8.9	39.6	10.1	10.1	0.4	18.9	4.1	19.5	40.5	24.3	42.2
1	M16	2	CUL3	NM_003590	sample	9.26553672316384	39.6198547215496	4.82240211655443	217854.491525424	2948.44319259531	1.03389830508475	8.97013720742534	5.24698699602749	64578.008071025	3426.15702618935	1239	2090587	137381.44	1550.82	513.01	26.2	3.2	10.4	12.2	19.9	1	11.1	10.5	13.8	8.5	37.4	8	9.5	0.3	17.1	3.2	14.6	40.3	18.9	41.3
1	M16	3	CUL3	NM_003590	sample	9.38301282051282	40.6971153846154	4.42337857451096	233179.83974359	2810.60378645439	0.989583333333333	8.29246794871795	4.72820204980947	56818.4246794872	2992.44914227278	1248	2050249	124471.51	1490.28	460.64	24.8	3.4	9.1	15.9	19.6	2.2	9.4	12.3	11	9.5	40.9	7.6	11.4	1.9	17.4	3	16.9	43.2	20.3	42.1
1	M17	1	OTNT	NA	Neutral	10.748449955713	42.303808680248	3.89049931314054	204489.71656333	2770.80779139283	1.12223206377325	9.65810451727192	5.51767053682465	73666.4340124004	3715.10961882822	1129	1891412	138185.68	1458.55	523.76	22.9	5.1	10.3	9.2	19.4	4.2	10.9	7.3	12	8.1	39.9	8	12.3	0.2	21.9	4.9	19.3	43	22.9	44.6
1	M17	2	OTNT	NA	Neutral	10.7648624667258	44.058562555457	3.72326403041988	224384.727595386	2757.40888006233	1.10736468500444	9.10736468500444	5.2217146740119	67710.330079858	3657.49739320026	1127	1847604	129813.94	1423.14	499.81	21.9	8.3	9.2	16	19	7.1	10.6	13.7	10.9	7	37.3	8.6	12.4	0.4	20.5	5.4	18.4	40.3	22.2	42.7
1	M17	3	OTNT	NA	Neutral	9.95377777777778	42.5875555555556	5.64475118738677	232055.474666667	2724.20076715939	1.05155555555556	9.22844444444444	5.37004550918754	64155.4924444444	3384.94900199755	1125	2003289	139348.75	1395.26	505.27	21.6	3.1	11.2	6	16.2	2.8	11.9	4.6	13.9	8.4	45.3	6.1	11.8	2.6	19	4.2	17.2	47.4	20.1	46.5
1	M18	1	OTNT	NA	Neutral	8.69484361792054	41.6686390532544	5.32038644054612	246043.403212172	2725.6822445539	1.16398985629755	9.75993237531699	5.36128012035699	72605.9847844463	3671.0495290537	1183	1879415	141141.23	1443.06	522.96	20.8	10.5	11.1	10.1	16.9	10.2	12.3	7.4	18	13.9	40	8	18.1	0.5	16.2	4.8	16.7	42.4	19.9	43.9
1	M18	2	OTNT	NA	Neutral	10.9453053783045	46.8140382862352	4.72144884135023	245972.484958979	2685.35328406972	1.09936189608022	9.36463081130356	5.28560019428727	67259.6107566089	3499.489323079	1097	1867268	144030.02	1373.17	527.63	21.3	7.7	12.3	10.6	16.2	8.7	11.4	9	14.2	6.6	37.5	7.4	15.1	0.8	22.1	3.9	20.2	42.1	22.1	43.4
1	M18	3	OTNT	NA	Neutral	10.728943338438	47.1049004594181	4.26819886946074	260727.434150077	2844.61201299271	0.944869831546707	8.22970903522205	4.75861748639314	58605.7993874426	3125.53777513905	1306	2016555	140859.67	1508.77	527.2	22.8	3.4	11.9	7.1	19.1	2.5	14.5	5.3	10.1	8.3	42.3	10.3	10.6	2.1	21.4	4.3	21.4	44.3	23	43.2
1	M19	1	OTNT	NA	Neutral	12.4054747647562	51.2925577416595	4.46330116821081	278574.647562019	2850.62437386004	1.1497005988024	9.40461933276305	5.4039660549622	70732.0607356715	3649.18829009777	1169	2037264	141484.4	1559.26	537.19	20.7	2.2	10.3	8.2	17.3	1.2	12.4	6.3	7.5	4.2	39.8	7.2	6.4	0.7	25.6	4.1	21.5	42.1	23	43.7
1	M19	2	OTNT	NA	Neutral	9.18641114982578	39.3005226480836	4.02459597779723	207770.43815331	2660.05451078433	1.23954703832753	9.68554006968641	5.28230331689665	70245.3780487805	3789.42649670427	1148	1864122	136453.48	1385.6	508.97	22.7	3.5	9.9	14.2	15.9	4.8	10.7	11.8	13.6	10.3	37.8	7.1	13.9	0.2	17.4	6.4	15.2	43.6	18.6	45.5
1	M19	3	OTNT	NA	Neutral	10.4370308590492	39.2310258548791	4.07812348789327	192666.57881568	2695.2899992771	0.996663886572143	9.07839866555463	5.40962922924331	65665.6455379483	3493.08745147818	1199	1870183	130250.81	1361.21	477.92	20.7	2.2	7.8	7.7	14.7	1.4	9.1	7.2	8.8	7.5	47.6	5.9	9.2	2.6	20.7	3.4	17.9	49.2	20.9	48.3
1	M20	1	OTNT	NA	Neutral	8.53063063063063	39.0414414414414	4.33878847327413	226979.846846847	2743.05682921864	1.16576576576577	9.36846846846847	5.16940787227338	67839.5387387387	3604.83686068461	1110	1890930	149226.04	1407.24	562.89	18.8	4.6	11.5	8	15.5	4.4	13.8	6	15.7	11.2	38.5	7.8	13.8	0.4	15.3	5	14.3	40.9	17.4	43
1	M20	2	OTNT	NA	Neutral	11.1343154246101	48.1126516464471	4.49440636472693	268064.265164645	2770.97900248463	1.13431542461005	9.02512998266898	4.87941922861379	64121.6395147314	3451.63007586662	1154	2061527	138226.75	1501.19	522.82	23.6	3.6	12.1	13.3	19.2	2.3	12.9	11.4	11.5	6.5	34.6	7.2	11.7	0.8	22.3	4.1	18.4	39.8	21.7	40.6
1	M20	3	OTNT	NA	Neutral	9.31233595800525	40.0498687664042	5.08498921419518	217880.570428696	2719.88630013631	1.0087489063867	8.52755905511811	4.95961472829364	60532.0498687664	3268.32085699227	1143	1903783	130927.02	1410.12	484.11	22.3	3.1	10.5	11.1	17.1	3.8	11.8	8.9	12.5	8.9	43.7	7.4	12.1	2.5	17.4	4.5	17.1	46.9	21.1	45.5
1	M21	1	OTNT	NA	Neutral	8.5343567251462	40.0292397660819	4.57228571676405	235610.214912281	2625.20042450044	1.12353801169591	9.35087719298246	5.27778186488512	67724.9371345029	3554.6391206263	1368	1855878	146558.55	1321.17	530.87	18.2	3.3	11.3	7.5	11.7	2.9	11.2	6.6	14	10.5	40.9	6.5	14.6	0.3	15.4	3.5	12.6	41.7	15.2	43.4
1	M21	2	OTNT	NA	Neutral	11.2793136320305	53.6158245948522	4.87846582759118	329514.503336511	2867.45612603735	1.11534795042898	8.98760724499523	5.07945137210124	68137.6348903718	3545.03635149528	1049	2144337	145807.66	1571.71	545.21	23.8	6.2	13	8.6	19.7	6.1	13.3	5.8	11.3	7.9	35.8	9.6	12.2	0.4	23.6	5.1	22.1	39.8	25.4	41.9
1	M21	3	OTNT	NA	Neutral	10.0509939498704	45.5557476231634	4.22998552525088	269165.872947277	2759.3233081679	1.08643042350908	9.11668107173725	5.28895340486177	65854.7700950735	3547.04390664288	1157	2024569	131918.58	1414.66	479.75	22.1	2.9	10.7	8.9	16.5	3.5	11.1	8.6	12.3	7.6	46.2	7.8	10.4	3.1	19.4	4.8	19	49.4	21	48.5
1	M22	1	OTNT	NA	Neutral	9.71963470319635	43.7616438356164	4.54476136387124	259281.530593607	2722.95262547433	1.34429223744292	10.6392694063927	5.66946015926071	78221.2310502283	3885.35165940883	1095	1956073	144305.91	1421.07	522.89	19.9	3.6	10.2	10.5	12.9	3	9.9	9.1	11.1	8.4	41.1	7.3	12.7	0.6	17.5	5.8	16	45	18.9	46.5
1	M22	2	OTNT	NA	Neutral	11.3972350230415	49.5391705069124	5.59912203068818	266338.052534562	2800.96378074206	1.23778801843318	10.2709677419355	5.71052855111611	78378.0396313364	3915.4265380811	1085	1937949	148411.88	1461.83	554.42	21.7	6.2	13.5	6.9	16.9	6.8	15.1	6.4	12.5	5.7	39.2	7.7	12.2	0.7	21.6	5.4	20	43.3	22.1	45.7
1	M22	3	OTNT	NA	Neutral	9.13936430317848	38.0285248573757	4.01730819176533	186736.593317033	2384.20102549759	1.01874490627547	9.05460472697636	5.51401682247241	63168.695191524	3481.89318366444	1227	1725409	135004.79	1253.85	502.67	20.6	14.3	15.3	15.3	15.7	14.4	16	13.6	13.4	13.3	47.4	6.8	23.5	2.4	17.4	4.3	16.3	49.2	17.4	47.9
1	N03	1	PLK1	NA	Negative	14.6193181818182	89.3352272727273	6.74698882942688	578582.954545455	3744.88820701551	2.54356060606061	19.3882575757576	5.52558196824168	138330.104166667	4038.5594117925	528	2950913	188423.6	2108.97	680.26	40.5	6.4	27.8	8.9	30.7	2.3	25.6	4.5	25.4	6.2	39.2	20.8	6.6	0.6	31.1	20.8	40.2	47.9	46.2	50.8
1	N03	2	PLK1	NA	Negative	12.0195381882771	76.3410301953819	7.80900728402595	491200.3339254	3595.47901728511	2.10834813499112	17.9058614564831	5.58211726261254	124431.952042629	3833.05304847979	563	2610639	167704.96	1878.08	610.34	34.1	10.8	23.3	15.3	24.7	3.7	22.7	12.3	26.6	7.1	38.5	18.5	8.9	0.9	22.2	17.4	33.9	47.2	41	47.8
1	N03	3	PLK1	NA	Negative	10.0277777777778	66.218954248366	6.38913171251454	445317.697712418	3375.268419153	2.01307189542484	16.0915032679739	5.23481398412298	117605.022875817	3715.95166403653	612	2457248	172328.33	1722.97	634.88	29.9	11.6	27.1	10	23.2	5.9	25.7	7.5	26.5	12.3	44	19	13.4	4.6	18.6	15.2	30.2	50	36.8	48
1	N04	1	PLK1	NA	Negative	10.9160063391442	71.6703645007924	9.01964999934519	491210.530903328	3648.40778246207	2.34389857369255	17.3930269413629	5.08206241709659	124273.015847861	3923.18690527748	631	2833648	179577.73	1989.45	661.37	34.7	7.8	26.1	11.1	26.8	2.1	23.9	7.3	32.2	9	38.4	18.9	10	1.1	18.9	18.5	32.5	45.8	39.6	47.4
1	N04	2	PLK1	NA	Negative	12.7032374100719	77.8974820143885	8.89137512058833	520084.426258993	3662.29239519042	2.32553956834532	18.9244604316547	5.82308331395108	141315.402877698	4253.26713003295	556	2635641	178288.42	1932.02	660.87	34.2	9.4	25.5	11.9	26.6	3.1	25.5	6.1	27.9	5.4	39.7	18.5	7.4	0.9	25.4	17.3	34.4	48.2	40.8	50.4
1	N04	3	PLK1	NA	Negative	13.0599415204678	79.8201754385965	8.45789298330131	519200.790935673	3771.7060253122	1.86988304093567	15.0540935672515	4.90085527742906	113498.539473684	3521.83432437072	684	2915326	168326.97	2132.84	597.7	40.4	9.1	25.3	12.9	33.8	2.5	22.5	9.4	23.4	8.9	42.4	22.8	9.8	4.5	26.5	15.1	40.5	47.5	46.2	46.6
1	N05	1	PLK1	NA	Negative	12.3824130879346	91.5255623721881	11.6694274818378	693930.351738241	3983.98208867618	2.41922290388548	17.6175869120654	5.44293214810971	121579.167689162	4004.31868860802	489	3264967	183273.12	2246.56	662.62	35.4	7.4	27	10.4	29.4	2.5	24.9	7.4	31.5	7.8	39.3	23.3	9	0.6	24.7	20.9	38.4	48.9	44.4	51.3
1	N05	2	PLK1	NA	Negative	12.145648312611	81.5808170515098	10.0780643707956	582018.161634103	4028.13928049484	1.98401420959147	16.2451154529307	5.2318922774069	114914.907637655	3659.68791266109	563	2861810	171134.88	2198.44	636.23	36.2	9.6	25.9	13.3	31.1	2.1	20.6	5.3	32.1	4.1	37.1	21.7	5.5	0.9	24.9	16.3	38.2	44.6	46.2	45.6
1	N05	3	PLK1	NA	Negative	11.14405360134	62.6046901172529	5.07363331936395	351867.721943049	3112.38355773219	1.6750418760469	14.2830820770519	5.43996956111696	93922.8190954774	3498.46986566155	597	2191720	153560.74	1537.36	557.49	27	14.9	19.1	12.4	20.9	10.6	17.9	7.9	25.1	9.7	46.4	12.9	14.2	1.8	22.6	14.2	33.2	50.9	35.8	50.6
1	N06	1	PLK1	NA	Negative	12.214859437751	76.6887550200803	9.33246332119624	500257.548192771	3594.09090609404	2.25100401606426	17.066265060241	5.29291163100482	123858.088353414	3943.9608646057	498	2775864	178873.85	1975.06	640.73	37.8	7.6	26.5	12	28.3	3.2	21.7	8	24.3	7.4	39.4	18.5	9	0.6	24.9	17.3	35.7	46.4	41	47.8
1	N06	2	PLK1	NA	Negative	12.2947558770344	84.3291139240506	9.8856032952463	610435.618444846	3901.61074615812	2.30198915009042	17.8860759493671	5.62031773804263	132033.705244123	4056.33397754737	553	3120367	190188.32	2098.09	673.57	41	9.6	28.9	11.6	31.1	3.6	26.8	6.9	31.8	8.9	37.8	23.1	10.1	1.8	24.6	20.1	38.7	46.8	44.5	47.6
1	N06	3	PLK1	NA	Negative	10.1017441860465	58.3662790697674	7.44574623677979	352250.947674419	3140.58869640449	1.69331395348837	12.1497093023256	4.54064469608994	85752.2412790698	3470.42382417757	688	2211407	160963.53	1669.36	598.84	28.9	11	23.3	13.7	23.5	5.1	22.5	8	24.7	11	40.7	14.7	12.9	3.2	21.1	11.9	31.1	46.7	36	45.8
1	N07	1	PLK1	NA	Negative	12.6536585365854	98.5951219512195	12.8056105481019	776518.004878049	4207.07777678564	2.1609756097561	17.3317073170732	5.26061118420875	127214.804878049	3666.91800509096	410	3325580	189422.45	2454.7	664.06	39.8	7.3	28.8	11	29.8	2.9	23.4	6.8	33.2	5.9	37.1	23.9	6.6	1.7	26.1	18.8	39.5	45.6	45.1	47.1
1	N07	2	PLK1	NA	Negative	12.8247232472325	89.8191881918819	7.81655918801293	647175.684501845	3965.91231463363	2.35239852398524	17.2029520295203	5.46930291983509	127471.699261993	4118.95319579829	542	3120012	188650.05	2167.49	685.78	38	8.9	28	11.4	32.5	3	24.7	4.4	32.3	7	36.9	23.1	7.9	0.6	25.3	16.2	40.4	46.9	46.7	49.1
1	N07	3	PLK1	NA	Negative	12.5628227194492	84.578313253012	10.2466023162837	628426.277108434	3822.95534855216	2.37349397590361	17.4234079173838	5.32503334695764	130354.111876076	3976.80578169188	581	3176851	186776.88	2229.46	696.93	38.4	9.8	31.5	9.3	31.2	2.8	30.3	5.3	25.5	8.3	45.4	22	9.5	3.6	24.1	16.4	34.8	51.5	40.8	52.2
1	N08	1	PLK1	NA	Negative	13.2288461538462	84.3923076923077	7.48202845461164	537198.073076923	3647.35717480929	2.22307692307692	15.6711538461538	5.05424293046223	111785.919230769	3899.24465879099	520	2723325	175412.69	2023.2	639.48	34.8	11	25	11.5	30.8	6.5	22.7	6.7	30.4	7.9	35.6	19.6	10.6	1	27.5	16.7	39.2	45	44.8	46.3
1	N08	2	PLK1	NA	Negative	12.7511013215859	86.6013215859031	7.3800606246214	612291.649779736	3661.55442818239	2.39867841409692	16.420704845815	4.64731247158301	116137.940528634	3927.72556605321	454	2976712	186047.08	1994.52	672.02	34.4	5.7	27.3	10.1	26	3.3	24.7	6.2	26.7	7.5	32.8	17.2	7.9	0.4	22.9	19.2	36.3	44.1	41.9	45.2
1	N08	3	PLK1	NA	Negative	10.9709172259508	73.6890380313199	8.74249222584042	505551.758389262	3504.63969717321	2.20581655480984	16.9574944071588	4.76217519498133	122028.590604027	3527.85101186644	447	2650166	168993.53	1885.12	629.59	28.2	8.9	26.6	12.3	23.3	3.8	26.6	8.3	25.3	9.6	42.3	15.9	10.5	2	19.2	18.1	33.1	49.4	37.1	47.7
1	N09	1	CIC	NM_015125	sample	11.6149279050042	43.5301102629347	3.87259324185739	206042.076335878	2570.36813285916	0.848176420695505	7.41221374045802	4.953855957811	53233.6683630195	3228.25247164799	1179	1763243	134439.95	1353.5	510.34	19.4	6.4	7.7	8.8	13.9	4.5	10.3	7	7.5	5.9	37.4	4.6	10.8	0.3	23.7	2.1	18.3	38.6	19.2	40.4
1	N09	2	CIC	NM_015125	sample	9.03626107977438	40.9468170829976	4.27723837663101	245953.441579371	2640.87283995569	0.935535858178888	8.33843674456084	5.08230201171378	61591.9484286865	3351.40339598424	1241	1912303	130842.24	1384	494.98	19.7	5.9	8.1	13.1	14.8	5	10.4	10.4	12.3	10.1	36.4	6.2	15.1	0.5	16	3.9	14.6	39.2	17.5	40
1	N09	3	CIC	NM_015125	sample	7.98013750954927	34.1978609625668	4.30784186820928	189350.640947288	2592.55736292456	0.781512605042017	6.99694423223835	4.54732640631579	46648.2284186402	2693.16319700707	1309	1740433	113903.28	1334.39	416.73	19.3	3.7	5.9	14.5	13.9	3.1	5.3	12.8	11	12.2	39.4	6.6	15.4	1.1	13.4	2	14.5	40.9	16.9	39.6
1	N10	1	SMARCA4	NM_003072	sample	7.36356466876972	33.9779179810726	4.30558721881813	197860.310725552	2634.05090381302	1.04337539432177	8.80205047318612	4.84605567070685	64568.4936908517	3298.93416185838	1268	1799332	128507.6	1346.13	482.84	19.2	7.8	8.1	13.7	14.1	9.9	9.2	12.6	15.4	16.1	36.6	8.8	20	0.5	12.1	2.6	12.5	38.4	15.4	39.9
1	N10	2	SMARCA4	NM_003072	sample	9.00082034454471	38.5865463494668	4.20467043429408	193776.186218212	2624.50884222439	0.947497949138638	8.52255947497949	5.19804257985657	60102.3437243642	3251.59789088756	1219	1761777	130546.46	1311.32	485.83	21.6	6.5	8	9.9	15	6.6	8.4	9.5	14	11.9	36.9	6.6	16.8	0.1	17.4	3.4	15.8	39.5	19.4	40.3
1	N10	3	SMARCA4	NM_003072	sample	7.90599675850891	36.8606158833063	5.24431635963866	225359.974068071	2651.00854905481	0.978119935170178	8.55348460291734	5.22361285671658	61239.1847649919	3436.00334417726	1234	1920722	128025.07	1386.27	475.14	18.9	3.4	7.6	7.4	14.3	3.2	9.4	5.6	12.8	12.1	45.8	7.5	14.3	1.9	13.7	2.8	13	48.2	17.5	47
1	N11	1	DOT1L	NM_032482	sample	9.18140794223827	43.3348375451264	4.725346170564	266948.341155235	2715.68726897956	1.06768953068592	8.60469314079422	4.68971655680871	58768.5315884477	3062.54644268356	1108	2011150	131755.58	1467.94	486.23	23.2	4	7.5	6.1	17.7	4.7	7.8	5.3	13.6	13.7	35.5	8.8	16.9	0.3	17.6	4.3	17.1	36.6	20.2	37.7
1	N11	2	DOT1L	NM_032482	sample	9.38700564971751	49.0583804143126	6.19021414774824	313727.810734463	2908.52261504887	1.2316384180791	10.3738229755179	5.59075433947418	75730.0838041431	3743.17908444329	1062	2175233	132951.7	1494.11	475.33	23	4.5	8.5	9.8	17.8	5.5	8.6	8.9	18	9.9	39.7	9.3	13.6	0.6	16.9	5.6	17.1	43.5	21.6	45
1	N11	3	DOT1L	NM_032482	sample	9.22651448639157	41.3582089552239	5.45562284698152	237966.604916593	2917.68339168881	1.12554872695347	9.88410886742757	5.42921492585802	70451.2467076383	3573.78733396387	1139	2063092	127142.27	1532.27	471.65	23.2	2.5	7.7	8.8	18.4	1.9	9.3	6.9	12.9	9.7	47.4	9	11.9	3.5	16.9	4.2	18.3	49.3	21.1	48.5
1	N12	1	XPC	NM_004628	sample	7.0168776371308	37.4694092827004	6.90824266958604	264563.296413502	2812.65939939611	0.966244725738397	7.87552742616034	4.53189231011706	57607.7679324894	3291.41655722065	948	1913534	134676.12	1461.77	494.74	16.2	3.8	9	11.2	11.7	3.3	9.2	9	17.5	13.8	33.4	8.9	16.5	0.4	11.2	3	12.7	36.2	15.3	37.1
1	N12	2	XPC	NM_004628	sample	9.21	38.6663636363636	4.622438904947	201170.027272727	2671.94678038068	0.991818181818182	9.27181818181818	5.30974585963044	71412.6363636364	3558.03984680682	1100	1788264	137763.54	1267.59	495.2	19.1	7	8.6	6.2	13	7.4	9	5.4	13.5	9.5	37.3	6.9	14.5	0.7	16.3	3.2	15.7	41.1	19.2	42.2
1	N12	3	XPC	NM_004628	sample	8.61485319516408	35.0759930915371	3.59579489905048	172643.372193437	2592.40756747806	1.09326424870466	9.03713298791019	5.11847725909415	62482.5146804836	3384.00191184294	1158	1782849	131985.42	1301.09	489.14	19.9	4.3	10.4	7.3	14.2	3.8	11.2	6.9	11.1	10.4	44.9	5.4	13.4	1.9	16	3.2	14.5	48.4	18.2	47.3
1	N13	1	EXT1	NM_000127	sample	9.42671292281006	45.347788378144	4.5347294842743	284472.445793582	2863.98034704361	1.22463139635733	10.0052038161318	5.52310720895367	74103.0043365134	3768.84804363264	1153	2082996	143201.92	1529.75	535.57	20	3.5	11.8	7.9	16.8	2	11.7	5.5	14.7	8.8	40.3	9.7	12	0.7	16.5	4.8	15.7	42.1	19.3	43.8
1	N13	2	EXT1	NM_000127	sample	11.5071301247772	46.4188948306595	3.92758987703456	244132.333333333	2818.29486794599	1.03386809269162	9.11675579322638	5.29820321067831	67881.7771836007	3552.76618659074	1122	1953302	139217.16	1482.17	520.89	21.5	3.7	9.4	8.5	17	3.1	10.5	7.7	9.4	6.1	36.7	8.8	10	0.8	21.6	3.7	18.8	40.6	21	41.9
1	N13	3	EXT1	NM_000127	sample	8.54561717352415	37.7388193202147	4.12981682957573	194960.097495528	2658.36136770045	1.08497316636852	9.49194991055456	5.21413917155196	67327.3819320215	3295.56630561443	1118	1806458	124550.71	1338.34	457.66	19.1	2.4	7.3	10.6	15.6	1.7	8.7	9.7	11.7	11.6	45.4	6.5	14.6	1.9	14.7	4	15	47.1	19.5	45.7
1	N14	1	MSH6	NM_000179	sample	9.53734061930783	41.7714025500911	4.69410418129481	237287.366120219	2687.39042442692	1.0063752276867	8.62112932604736	5.03586952061618	59808.1812386157	3271.58433927319	1098	1946151	128677.05	1443.74	478.72	20.1	3	7	9.1	15.3	1	7.1	6.3	11.7	9.5	37.9	7.3	12	0.5	17.2	3.5	16.1	39.2	19.4	40.4
1	N14	2	MSH6	NM_000179	sample	8.84261501210654	36.5528652138822	4.27789465760459	195403.409200969	2607.81194208814	0.999192897497982	8.88458434221146	5.24798592891026	67484.6941081517	3461.44937029283	1239	1801312	133142.25	1311.15	491.08	19	8	8.7	10.7	13.9	8.7	8.6	9	13	11.7	36.3	7.3	16.6	0.6	14.8	4.5	15	40	17.4	41
1	N14	3	MSH6	NM_000179	sample	6.02428810720268	30.7386934673367	4.85643102576566	208367.422948074	2616.81491581495	1.11390284757119	8.9463986599665	4.94476497217283	64879.202680067	3446.1391947679	1194	1863460	130862.18	1335.13	481.95	19.3	4.2	10	7.4	13.9	5.5	11.1	6.5	14.7	17	43.6	7.3	19.1	2.6	8.7	3.7	10	46.1	13.2	45.3
1	N15	1	FANCC	NM_000136	sample	10.005859375	48.658203125	4.942347639846	281192.243164063	2999.97771521578	1.11328125	9.1982421875	5.12275917014715	68244.2431640625	3549.60197863636	1024	2195983	137653.9	1671.73	505.86	26.7	2.2	9.4	6.9	21.2	1.8	9.2	6.1	13.2	10.1	38.9	11.4	11.1	1.2	20	4.6	18.4	40.9	23.1	43.3
1	N15	2	FANCC	NM_000136	sample	8.78097521982414	40.9152677857714	5.11766572525589	238841.254996003	2924.93505427949	0.936850519584333	8.57713828936851	5.35393359448762	60807.9488409273	3355.5142603522	1251	2038500	127258.58	1482.7	473.13	23.7	5.1	7.6	13.3	18.5	3.5	8.6	11.8	17.9	10.6	38.6	8.6	13.8	0.3	16.1	3.1	15.1	42.8	20.4	43.4
1	N15	3	FANCC	NM_000136	sample	7.84304584304584	36.6192696192696	5.17189438388918	214435.229215229	2757.76743912598	0.897435897435897	7.55633255633256	4.72869682060859	49693.8671328671	2986.32602633438	1287	1939827	124313.8	1450.69	461.14	22.2	3	8.7	13.4	17.6	2.5	9	11.8	13.2	11.6	42.6	8.8	13.8	1.6	12.6	2.6	14.5	44.8	18.7	43.7
1	N16	1	NCOR1	NM_006311	sample	10.8482490272374	47.329766536965	4.62766126447927	258682.567120623	2743.52210526914	1.17023346303502	10.4951361867704	5.42761145413908	79709.7811284047	3604.07146060178	1028	2033535	139924.22	1467.3	503.1	22.6	3.2	10.6	8.6	17.3	3.7	7.9	7.6	10.9	8	41.1	7.9	11.6	0.7	21.4	3.9	18	42.8	21.1	43.7
1	N16	2	NCOR1	NM_006311	sample	9.88542621448213	48.3913840513291	5.37586727074211	297823.45096242	2888.49502613186	1.13840513290559	10.1613198900092	5.51129712180621	75341.777268561	3592.0646483837	1091	2228562	147666.33	1527.74	520.17	25.2	4.9	11.9	7.1	19.2	6.9	9.5	5.8	17.2	13	39.9	9.5	15.9	0.6	18.1	3.8	17.4	42.4	21.6	44.1
1	N16	3	NCOR1	NM_006311	sample	8.75367647058824	44.3468137254902	5.43339656879317	273649.091911765	2947.59377572011	1.25857843137255	9.7843137254902	5.46203798312254	70156.5759803922	3650.43545231302	816	2038231	153643.59	1503.26	552.72	21.9	3.7	14.2	2.8	17.5	4.4	14.5	2.5	15.4	8.1	45.5	9.6	10.5	2.5	16.7	5.8	17.6	50.5	20.7	49.5
1	N17	1	PLK1	NA	Negative	10.1441441441441	48.7837837837838	6.18203961367336	281396.168918919	2821.16197526189	1.58333333333333	7.20495495495496	3.22439617127117	55325.3220720721	3191.87149851502	444	2178074	190608.38	1407.36	623.73	21.4	1.4	27.3	4.7	11.3	2.3	17.8	4.3	14.9	7.2	22.1	7	10.6	0.7	16.9	11.9	16.7	31.3	21.4	33.1
1	N17	2	PLK1	NA	Negative	12.1981132075472	60.5660377358491	7.81949754083709	369646.933962264	3061.09345612759	1.2185534591195	6.59276729559748	3.07317868430354	50728.3537735849	2758.29924139172	636	2370373	191761.75	1644.5	649.09	23.9	3	29.2	4.2	16.5	2.4	22.3	2.4	14	5.8	20.3	10.1	9.1	0.3	24.5	7.4	23.4	26.3	25.5	28.6
1	N17	3	PLK1	NA	Negative	11.2286821705426	63.9980620155039	7.77609372648798	399804.238372093	3090.32327855136	1.11240310077519	6.9515503875969	3.47251338013272	48347.0174418605	2717.67611862316	516	2296742	163023.17	1610.52	559.09	24.8	7.6	21.7	7.4	18.2	8.3	14.5	5.4	17.1	6.6	28.1	11.8	10.1	1.6	22.9	5.2	25.8	33.9	26.7	34.1
1	N18	1	PLK1	NA	Negative	10.563670411985	67.9082397003745	12.110722914977	488891.003745318	3403.09854352504	1.68352059925094	8.36704119850187	3.24763010096344	67709.7902621723	3027.2657463255	534	2613591	202085.44	1996.84	693.04	27.7	2.1	33	6.6	19.5	1.5	25.7	5.2	17.8	10.1	21	13.9	12.9	0.2	20	11.2	24.9	30	29.8	30.9
1	N18	2	PLK1	NA	Negative	8.67161716171617	51.8597359735974	7.47509101889484	337379.0330033	2808.98243242025	1.13861386138614	7.1980198019802	3.58961238963193	54716.2211221122	2740.75361771522	606	2078006	171163.73	1458.3	570.32	20.1	10.9	22.4	8.7	14.9	14.4	16.7	7.9	21.3	14	24.9	8.9	21	0.7	16	6.6	18.6	28.5	21.3	29.9
1	N18	3	PLK1	NA	Negative	9.64944649446494	60.8726937269373	10.292894427854	417880.095940959	3142.06644526883	1.57749077490775	7.88376383763838	3.63370345716827	59933.536900369	3162.19666597888	542	2348198	177409.77	1662.79	608.42	23.1	3.1	27.3	3.9	17.7	3.9	21.8	2.4	19.7	8.9	29.9	13.1	12.2	2.4	18.5	10.5	22.3	39.3	25.5	40
1	N19	1	PLK1	NA	Negative	9.08736059479554	57.5446096654275	8.79583522288444	402536.769516729	3112.0355999309	0.934944237918216	6.11338289962825	3.14705739553181	41994.2044609665	2401.24489890202	538	2410810	170741.75	1656.41	566.53	24.2	3.2	22.1	6.7	16.7	5.6	13.9	5.6	22.9	11.3	23.6	11.9	15.8	0.2	17.7	5.6	21	26.4	24.2	27.9
1	N19	2	PLK1	NA	Negative	9.38504672897196	46.3551401869159	8.86211723972682	270715.280373832	2804.25035275576	1.09532710280374	6.27476635514019	2.80485141805235	48653.108411215	2461.4955890173	535	2100228	184683.27	1461.61	637.56	21.7	4.5	28.4	5	12.9	4.9	18.5	3.7	15.7	10.7	18.7	8.2	14.2	0.4	17.6	7.3	17.4	25.4	20.7	27.3
1	N19	3	PLK1	NA	Negative	11.32995951417	59.0182186234818	9.41723267598986	374220.068825911	3194.61392756147	1.63562753036437	7.88866396761134	3.23757331794683	60610.4615384615	3203.7820372714	494	2500239	202007.86	1690	674.57	26.9	1.2	37	5.3	17.6	1	27.9	4.3	14.2	5.7	27.3	10.7	7.3	3.2	22.7	13.4	24.9	36.4	27.7	37.2
1	N20	1	PLK1	NA	Negative	8.51171171171171	48.8522522522522	6.38707711157726	310800.974774775	2840.49953711236	1.18198198198198	6.8972972972973	2.91326592561887	51249.5693693694	2474.8400914068	555	2178471	182523.45	1452.46	605.3	18.9	3.2	25.2	6.5	10.3	5.2	16.6	5.4	18.6	11.7	20.2	7.9	14.6	0.7	15	7.9	16.2	26.8	17.8	27.7
1	N20	2	PLK1	NA	Negative	10.1197916666667	56.1510416666667	10.7030479812458	389924.451388889	3271.64029887307	1.07118055555556	6.39756944444444	3.18415160023233	48449.7135416667	2856.09418894068	576	2416990	177523.14	1784.24	586.51	26.7	3	21.2	6.8	17.4	3.1	16.5	4.3	18.6	7.5	20.5	12.5	10.2	0.5	18.4	7.1	22.2	26.6	24.3	27.6
1	N20	3	PLK1	NA	Negative	9.27777777777778	51.6885521885522	6.74768233176558	337199.057239057	2988.7700643935	1.0016835016835	6.28787878787879	3.12491525063755	45578.2744107744	2460.76639940263	594	2260471	169351.97	1589.21	566.68	24.6	2.7	22.9	5.7	16.5	2.5	16.7	5.2	15.7	10.6	27.4	9.1	12.5	0.8	18	5.6	22.1	32.7	25.4	32
1	N21	1	PLK1	NA	Negative	10.400390625	62.078125	10.1545146465778	431309.318359375	3074.15571700406	1.279296875	7.24609375	3.40420855219372	55819.5234375	2725.22638845608	512	2427534	191332.8	1757.41	655.24	23.6	2.7	29.1	4.3	15.6	1.4	20.1	2.9	18.8	7.8	23.4	9.4	11.5	0.8	19.1	7	21.7	27.7	24.8	30.7
1	N21	2	PLK1	NA	Negative	5.63888888888889	38.5866013071895	7.93290898181801	231389.714052288	2169.87474341623	1.4281045751634	8.72549019607843	3.46320225166825	66224.6503267974	2882.92478314677	612	1428460	169629.97	950.65	562.17	10.5	28.1	20.4	7.7	7.8	43.8	14.2	6.7	30.9	21.7	22.9	5.1	28.9	0.5	9.8	9.2	12.3	29.6	12.1	30.9
1	N21	3	PLK1	NA	Negative	10.34034416826	55.5066921606119	8.24354378680709	331058.927342256	2899.51588954706	1.02485659655832	6.03059273422562	3.11911535472344	45874.1166347992	2535.42764618609	523	2219441	185203.51	1482.02	609.95	21.4	2.9	28.1	2.1	15.9	2.9	20.1	1.9	14.7	9.2	24.1	9.4	14.7	1.9	20.3	7.6	23.5	30.6	25	30.2
1	N22	1	PLK1	NA	Negative	9.35795454545455	65.9450757575758	10.4535478077317	498383.053030303	2915.64345758018	1.56439393939394	8.80113636363636	2.78167491180675	67607.5227272727	2683.52400440909	528	2403891	179165.02	1648.44	613.24	20.5	9.3	27.5	11.7	15.3	11	20.3	11.4	22	16.7	17.6	11.9	21.6	0.2	17.2	10.2	21.8	27.1	23.3	28.6
1	N22	2	PLK1	NA	Negative	10.6666666666667	65.1055276381909	11.8082274947433	463961.902847571	3266.71139603848	1.4070351758794	8.98157453936348	3.87821669209475	76145.9212730318	3360.18015327578	597	2605970	190675.83	1781.06	641.16	25.1	3.9	26.6	5.5	18.1	4.5	19.4	4	18.9	6.4	25	11.6	10.1	1.8	19.8	8.5	21.9	32.2	26.5	34
1	N22	3	PLK1	NA	Negative	9.57621440536013	53.3450586264657	10.0249861471878	342981.175879397	2938.95683472921	1.22110552763819	7.00670016750419	3.84672531581244	54974.6030150754	3156.07925235583	597	2201048	186329.92	1522.39	622.26	21.1	4	30.2	3.4	14.4	4.4	21.6	3	15.7	8.5	31.5	9	11.7	3.4	17.8	7.7	21.8	38.7	24	37.9
