# Supplementary material for: TRACERx analysis identifies a role for FAT1 in regulating chromosomal instability and whole-genome doubling via Hippo signalling
Source: Nat Cell Biol. 2024 Dec 30;27(1):154–68. doi: 10.1038/s41556-024-01558-w (PMC11735399; doi:10.1038/s41556-024-01558-w)
Supplement: Supplementary file 17 — Statistical source data. [file 41556_2024_1558_MOESM17_ESM.zip › extended fig1/ext fig1A source/data/rawData/HU24hr_H1650_RPAPS4S8.txt]

screenPlateOrder	plateWell	replicateNo	Content	ContentAnno	ContentType	MEAN_ObjectSpotTotalCountCh2	MEAN_ObjectSpotTotalAreaCh2	MEAN_ObjectSpotAvgAreaCh2	MEAN_ObjectSpotTotalIntenCh2	MEAN_ObjectSpotAvgIntenCh2	MEAN_ObjectSpotTotalCountCh3	MEAN_ObjectSpotTotalAreaCh3	MEAN_ObjectSpotAvgAreaCh3	MEAN_ObjectSpotTotalIntenCh3	MEAN_ObjectSpotAvgIntenCh3	ValidObjectCount	MEAN_Circ_TotalIntenCh2	MEAN_Circ_TotalIntenCh3	MEAN_Circ_AvgIntenCh2	MEAN_Circ_AvgIntenCh3	percentHIGH_Circ_TotalIntenCh2	percentHIGH_Circ_TotalIntenCh3	percentLOW_Circ_TotalIntenCh3	percentHIGH_Circ_AvgIntenCh2	percentLOW_Circ_AvgIntenCh2	percentHIGH_Circ_AvgIntenCh3	percentLOW_Circ_AvgIntenCh3	percentHIGH_SpotAvgAreaCh2	percentHIGH_SpotAvgAreaCh3	percentHIGH_SpotAvgIntenCh2	percentLOW_SpotAvgIntenCh2	percentHIGH_SpotAvgIntenCh3	percentHIGH_SpotCountCh2	percentHIGH_SpotCountCh3	percentHIGH_SpotTotalAreaCh2	percentHIGH_SpotTotalAreaCh3	percentHIGH_SpotTotalIntenCh2	percentHIGH_SpotTotalIntenCh3
1	C03	1	53BP1	NA	Positive	9.17941952506596	30.1609498680739	2.55597140685557	172262.208443272	2552.48908443836	12.6200527704485	70.3641160949868	2.49851879698426	412856.831134565	2213.63036436285	379	1673536.1	60066.11	1170.41	204.28	9.5	13.2	10.6	8.4	0	14.8	12.9	6.3	28	5	25.6	12.9	28	41.2	24.5	45.6	28.5	46.7
1	C03	2	53BP1	NA	Positive	6.882	20.58	2.71549941797334	95830.42	2388.93522620973	11.482	64.476	2.35744573853102	371773.632	2101.8563686719	500	1355683.2	56633.07	983.87	187.42	6.8	11.4	12	7	0	13.2	8.4	9.2	49.4	4	27.4	49.4	20.8	49.4	21	49.4	25.6	49.4
1	C03	3	53BP1	NA	Positive	2.38734567901235	5.99074074074074	0.872052750896017	23686.0262345679	864.966809441614	7.40740740740741	35.0756172839506	1.51647871007869	197293.228395062	1511.45895920175	648	957577.5	57638.32	621.44	195.58	5.1	18.2	27.6	4.6	0	19.6	23.8	1.9	35.6	0.6	73.1	35.6	9.7	35.6	9.9	35.6	10.8	35.6
1	C04	1	53BP1	NA	Positive	8.544080604534	27.9647355163728	2.79288927257825	148551.04534005	2575.73956119349	12.080604534005	66.4861460957179	2.53583212941519	389965.41813602	2291.7971634886	397	1647638.6	66602.98	1096.41	219.79	10.3	17.9	8.6	6.8	0	18.6	4.3	9.6	26.2	6	23.7	13.6	27	42.1	27	48.9	28.5	49.6
1	C04	2	53BP1	NA	Positive	6.30919765166341	20.6125244618395	2.54253618886652	119622.769080235	2201.45879802046	11.3013698630137	61.0254403131115	2.30852524919272	353534.506849315	2111.96574998981	511	1385941.6	53797.99	957.8	177.74	8.4	12.3	14.5	8	2	14.1	14.7	6.8	50.1	4.3	32.3	50.1	20	50.1	17.8	50.1	19.6	50.1
1	C04	3	53BP1	NA	Positive	3.52985074626866	9.95708955223881	1.68216676392471	51501.4682835821	1455.30966265214	10.3917910447761	52.3432835820896	2.15539640368411	300349.604477612	2006.06987643197	536	1337069.6	77269.63	908.69	246.44	8.4	28.4	12.5	7.6	0	28.7	14.6	4.3	45.7	2.4	58.4	45.7	15.5	45.7	14	45.7	16.8	45.7
1	C05	1	53BP1	NA	Positive	7.25081433224756	21.3452768729642	2.99722074963066	108530.306188925	2444.82364698403	10.2540716612378	58.1530944625407	2.277106575709	339873.094462541	1998.23799554507	307	1430453.1	61153.75	1003.5	199.61	6.5	10.7	8.1	7.2	0	12.7	4.2	6.5	26.4	4.9	29.3	11.7	24.1	36.2	24.4	40.1	26.1	40.1
1	C05	2	53BP1	NA	Positive	6.83590733590734	21.7046332046332	2.08448202462722	120110.577220077	2107.72172687666	8.76640926640927	51.8359073359073	2.11897145221277	350336.138996139	1938.30192145302	518	1398286	54079.83	972.04	196.09	10.4	13.5	23.9	7.5	0	15.4	17	5.8	41.3	3.9	41.5	41.3	22.6	41.3	22	41.3	25.7	41.3
1	C05	3	53BP1	NA	Positive	7.52105263157895	26.5657894736842	3.62532636769549	162399.978947368	2541.76498733942	10.4052631578947	59.5447368421053	2.58192247273039	395465.518421053	2249.46182638312	380	1580911.6	60606.31	1131.44	199.52	10.3	13.9	12.9	9.7	0	14.7	7.6	6.3	50.5	4.7	30	50.5	31.1	50.5	29.7	50.5	32.4	50.5
1	C06	1	53BP1	NA	Positive	8.46496815286624	25.6730360934183	2.97187672966375	132923.900212314	2623.29908326813	12.6942675159236	69.5626326963907	2.88386743416923	415327.110403397	2551.61679711837	471	1591585	64102.55	1132.14	208.42	9.1	14.2	6.4	7.9	0	18	4.5	6.6	30.4	5.5	23.8	15.5	27.6	44.8	25.5	51.2	28.2	52
1	C06	2	53BP1	NA	Positive	6.44567219152855	19.0478821362799	3.01855427311875	95793.3572744015	2280.19467923585	13.0331491712707	73.2891344383057	2.41940642069023	451726.178637201	2340.76759481663	543	1448073.5	61589.55	985.02	200.4	8.3	16	7.4	7.2	0	16.4	2.8	5.9	51.9	3.5	31.3	51.9	21.7	51.9	20.6	51.9	24.1	51.9
1	C06	3	53BP1	NA	Positive	7.88471177944862	26.0325814536341	3.57634550280628	158348.456140351	2685.192641754	12.9097744360902	73.984962406015	2.78946036966252	433658.804511278	2345.44771631296	399	1634433	53737.19	1195.88	179.67	11.5	11.8	20.6	11.3	0	13.8	18.3	8.8	53.1	5.5	25.1	53.1	34.1	53.1	31.6	53.1	33.8	53.1
1	C07	1	53BP1	NA	Positive	6.50431034482759	24.9094827586207	3.47720545424277	163100.405172414	2242.91026927128	8.56034482758621	50.6724137931034	1.85836407226712	313000.528017241	1708.07145227265	464	1276326.8	52612.64	981.26	185.44	8.2	11.4	23.5	10.3	0	13.4	21.3	9.5	22	6.9	41.4	11.6	19.4	28.2	21.3	32.5	23.1	33.2
1	C07	2	53BP1	NA	Positive	7.23984526112186	23.4816247582205	3.10510678163704	118852.226305609	2513.71331495038	10.9651837524178	65.0522243713733	2.79633437524125	404997.920696325	2213.86349708585	517	1404615.8	53890.27	1054.1	186.93	7.5	10.4	18.2	8.1	0	14.3	14.5	8.7	48.5	5.2	28.4	48.5	23.2	48.5	25.3	48.5	30.2	48.5
1	C07	3	53BP1	NA	Positive	6.50207468879668	22.4751037344398	3.45094617915547	128768.96473029	2463.24860764177	9.52904564315353	49.3672199170124	2.1499845428133	272665.018672199	1831.36019006506	482	1366661.2	54584.88	995.14	183	8.3	10.4	10.6	8.1	0	11.2	6	9.5	45.4	4.6	28	45.4	27	45.4	27.2	45.4	30.7	45.4
1	C08	1	53BP1	NA	Positive	7.51325757575758	26.530303030303	4.08325042672528	161570.147727273	2577.99867994269	11.0265151515152	59.1420454545455	2.13884096531807	339089.613636364	1981.2325113508	528	1574620.1	66378.8	1172.28	221.11	9.1	16.1	9.8	10	0	18.9	2.8	11	24.2	6.6	30.7	11.9	23.1	37.9	25.2	43	28	43.2
1	C08	2	53BP1	NA	Positive	8.48500881834215	26.2786596119929	3.10951890471936	138729.800705467	2563.55939023401	14.0740740740741	80.0670194003527	2.84601673246827	497233.058201058	2505.89193418493	567	1666913.6	64784.57	1167.2	213.82	11.3	19.8	13.8	12.3	0	22.8	8.1	8.1	54.5	6.9	28.2	54.5	26.5	54.5	25.9	54.5	29.5	54.5
1	C08	3	53BP1	NA	Positive	5.57037037037037	21.5950617283951	3.21214911216228	139438.807407407	2349.99933748933	11.4641975308642	66.0024691358025	2.35608430294447	407991.879012346	2100.22713307105	405	1530967.4	62126.25	1133.78	203.35	12.1	18.5	12.3	10.4	0	20.5	6.7	7.9	48.9	5.2	36.3	48.9	22.2	48.9	23	48.9	25.7	48.9
1	C09	1	PLCG2	NM_002661	sample	9.35880398671096	35.4285714285714	2.6521944992434	212334.219269103	2613.60077378836	11.5813953488372	68.3322259136213	2.44960008515677	413082.129568106	2134.56813378778	301	1918129.4	63175.63	1293.16	210.83	16.3	16.3	8.6	16.9	0	18.3	4	10.6	24.6	7.6	30.9	15	28.6	36.2	28.2	42.5	29.9	43.2
1	C09	2	PLCG2	NM_002661	sample	6.26624737945493	21	3.48119774220365	126500.234800839	2435.12129831598	11.0083857442348	60.0901467505241	2.09284383528689	349918.607966457	1919.02516348092	477	1510250.4	56624.74	1128.12	187.23	9.2	11.5	13.2	11.1	0	13	10.9	10.5	47.4	6.5	32.3	47.4	18	47.4	19.7	47.4	23.1	47.4
1	C09	3	PLCG2	NM_002661	sample	7.10731707317073	26.8219512195122	3.4160463540041	169765.468292683	2634.27906978416	10.6853658536585	59.1951219512195	2.18559609897632	341205.326829268	1948.97578808576	410	1607402.9	59971.63	1211.36	198.17	12.2	14.1	10	12.4	0	15.9	4.9	8.5	50	5.9	28	50	29	50	30.5	50	32.7	50
1	C10	1	SETD2	NM_014159	sample	8.26854219948849	24.1329923273657	2.47202080349458	119528.132992327	2374.75484834939	9.24552429667519	46.6598465473146	2.10109437486827	252943.046035806	1808.67083328825	391	1436695.9	58741.47	1044.99	212.87	6.1	10.2	8.2	6.9	0	12.5	5.6	7.9	19.7	2.6	28.9	8.4	28.1	32.2	27.6	39.1	29.7	39.4
1	C10	2	SETD2	NM_014159	sample	8.94022988505747	31.5747126436782	4.00312531107509	182289.409195402	2751.23573696794	13.2942528735632	70.5701149425287	2.345219316619	393422.556321839	2193.88371562875	435	1725198	66832.95	1246.57	220.91	12.2	19.3	8.5	11.3	0	22.5	2.5	10.3	54.3	7.8	25.7	54.3	27.6	54.3	29	54.3	32.4	54.3
1	C10	3	SETD2	NM_014159	sample	9.04842615012107	35.6755447941889	3.46755666273087	227739.888619855	2675.50592015887	9.42857142857143	49.9200968523002	2.1491067593008	293323.547215496	1870.92319408246	413	1741118.3	60793.55	1214.09	200.35	11.9	10.9	9	11.6	0	12.8	4.6	10.9	46.7	7.5	29.3	46.7	37.5	46.7	34.9	46.7	37.5	46.7
1	C11	1	IKZF1	NM_001220765	sample	8.08317214700193	27.1315280464217	3.63623000111467	157945.918762089	2452.61635983386	9.13926499032882	46.0406189555126	1.73494860436355	253145.727272727	1606.92386774971	517	1567670.1	54091.53	1089.65	178.2	8.1	6.6	13.2	7.9	0	9.1	9.1	8.7	18.4	3.7	29.2	6.6	24	30.9	23.4	35.6	25.7	36
1	C11	2	IKZF1	NM_001220765	sample	7.80154142581888	25.645472061657	4.05693577711754	152169.91522158	2523.15469208282	9.66088631984586	50.0500963391137	2.29883681525649	297508.816955684	1924.42732314245	519	1435170.5	55993.39	1111.38	188.71	7.9	10.2	11.9	8.7	0	12.3	2.7	8.9	46.6	6.4	28.3	46.6	23.5	46.6	23.7	46.6	26	46.6
1	C11	3	IKZF1	NM_001220765	sample	7.17348927875244	23.5360623781676	2.12350217703371	124167.816764133	2179.68750462816	11.2651072124756	60.1423001949318	2.29865063263917	340191.506822612	2080.62654455621	513	1444888	55420.2	1019.04	184.07	8.8	11.5	10.3	9.2	0	12.1	9.2	6	51.9	4.3	35.1	51.9	31	51.9	27.1	51.9	28.7	51.9
1	C12	1	COL2A1	NM_033150	sample	9.13392857142857	27.6845238095238	3.13517424032616	140832.101190476	2657.99217828195	9.99404761904762	54.3571428571429	2.32056749229602	328027.69047619	1918.81832225838	336	1646322.4	61950.37	1165.14	207.69	9.5	12.8	8.9	9.2	0	15.5	3.6	8.9	21.4	4.8	24.7	10.7	28	35.7	28	42.6	31	43.5
1	C12	2	COL2A1	NM_033150	sample	6.48941798941799	20.2804232804233	2.15995230592512	108807.563492063	2152.41288213179	9.90740740740741	56.1190476190476	2.18721012593298	339269.944444444	1977.06022013305	378	1434111.9	59484.6	960.23	200.51	8.2	14.6	13.5	6.3	0	17.2	8.2	6.9	50.5	3.4	34.9	50.5	19.8	50.5	18.5	50.5	22.2	50.5
1	C12	3	COL2A1	NM_033150	sample	6.89572192513369	21.3743315508021	3.07657638161076	107236.735294118	2295.505598851	9.82085561497326	54.4251336898396	2.0837287345338	325023.280748663	1823.59440238073	374	1247943.6	59419.32	950.99	201.41	8.6	13.1	13.9	7.8	0	14.7	7	8.6	43	3.5	34.5	43	27	43	28.3	43	31	43
1	C13	1	SMAD4	NM_005359	sample	8.47115384615385	26.1269230769231	2.74261545514579	143376.996153846	2518.36903430021	11.6403846153846	64.5403846153846	2.51626786341353	392578.338461538	2174.94994847707	520	1604056.4	55391.99	1141.77	193.43	9	10.2	13.8	7.3	0	12.5	7.3	7.5	23.3	5	26	13.7	24.8	40.2	23.1	44.4	24.8	46.2
1	C13	2	SMAD4	NM_005359	sample	10.5951327433628	32.1747787610619	3.07855544319708	167588.247787611	2711.86744610392	13.9070796460177	77.5154867256637	2.83016983746914	467251.411504425	2607.09173941762	452	1721645.3	64121.87	1243.91	217.79	13.1	14.6	8.8	12.8	0	18.4	4.4	7.7	60.2	6.9	23.7	60.2	35	60.2	32.5	60.2	35.6	60.2
1	C13	3	SMAD4	NM_005359	sample	6.92410714285714	20.3816964285714	2.49581329681697	105536.549107143	2217.66360258511	8.140625	44.2589285714286	1.81618660837475	259026.676339286	1648.15552927058	448	1363631.3	56173.01	919.71	187.7	9.6	12.1	7.8	6.9	0	13.2	3.8	5.6	42.6	2	29.9	42.6	27.9	42.6	24.8	42.6	26.6	42.6
1	C14	1	FANCF	NM_022725	sample	9.77319587628866	31.25	3.57538854414481	176863.595360825	2808.87365836741	13.5180412371134	74.2474226804124	2.4594426083385	437282.69072165	2222.96877904458	388	1809793.2	62655.59	1357.14	208.92	11.9	14.2	10.1	12.9	0	16	4.6	8.5	29.9	7.7	27.8	12.6	30.9	41	31.7	45.6	34.5	46.6
1	C14	2	FANCF	NM_022725	sample	4.58635097493036	15.142061281337	2.18102178463213	90028.1142061281	1622.45402024421	6.01810584958217	31.9011142061281	1.33490009744838	183669.064066852	1156.75914849932	718	947244.3	40086.14	756.21	171.64	5.7	7.7	45.4	6.4	0	9.2	15.9	5.2	28.4	4.9	55.3	28.4	13.9	28.4	14.1	28.4	16.6	28.4
1	C14	3	FANCF	NM_022725	sample	7.46766169154229	22.7611940298507	2.55170464050306	112348.019900498	2404.27177566197	9.3407960199005	50.3208955223881	2.17784743575336	287691.639303483	1833.57588098935	402	1440128.7	62578.42	1040.24	219.65	10.2	14.4	10.9	10.4	0	15.9	3.2	7.7	47.8	2.7	30.1	47.8	31.6	47.8	31.1	47.8	33.1	47.8
1	C15	1	Sep-12	NM_144605	sample	7.73462783171521	25.1197411003236	3.77038914235612	130904.521035599	2400.48013981383	8.05177993527508	44.0679611650485	1.87812315176926	258238.330097087	1712.34019339779	309	1360991.5	54561.96	954.02	183.21	8.7	9.1	11.3	6.8	0	11	6.5	11.3	19.4	5.8	28.8	9.4	23.3	26.9	24.3	34.3	27.2	36.6
1	C15	2	Sep-12	NM_144605	sample	7.09003215434084	23.9774919614148	4.46963184863579	146314.154340836	2511.88995523195	8.58199356913183	46.0514469453376	1.73383706389821	267557.836012862	1681.76212069192	311	1499267.4	60914.26	1108.58	199.23	9.3	14.1	10.9	9.6	0	16.1	7.4	10.9	48.2	4.8	31.8	48.2	23.2	48.2	24.8	48.2	29.3	48.2
1	C15	3	Sep-12	NM_144605	sample	4.31400966183575	12.9178743961353	1.63994270594747	64710.2125603865	1529.76405163623	6.4975845410628	30.4251207729469	1.40562032801501	153297.985507246	1217.29076780151	621	915265.7	51216.97	682.18	183.06	5.6	10.5	28	4.7	0	12.6	16.7	5.6	32.9	2.6	55.4	32.9	17.1	32.9	17.1	32.9	18.5	32.9
1	C16	1	GNPTAB	NM_024312	sample	7.15610859728507	22.3144796380091	3.73997157236396	120954.147058824	2580.22139757257	9.39592760180996	47.6244343891403	2.19110954657891	266728.156108597	1789.38406964495	442	1372259.9	55383.51	1093.03	185.05	6.6	10.4	16.7	8.6	0	11.5	11.8	12.9	20.6	6.1	29.4	9.5	21.7	30.5	24.2	39.1	26.9	40
1	C16	2	GNPTAB	NM_024312	sample	8.39429928741093	26.8598574821853	2.68502405262492	142939.304038005	2604.01923394898	11.2636579572447	63.624703087886	2.32919981200716	397490.289786223	2150.14767356989	421	1616984.2	61943.08	1119.45	204.36	10.7	11.4	7.1	9.3	0	14	4.8	8.3	52.5	5.2	24	52.5	24.9	52.5	25.2	52.5	29.5	52.5
1	C16	3	GNPTAB	NM_024312	sample	7.34923664122137	22.0667938931298	3.6356818470712	123766.555343511	2425.51459419331	9.8263358778626	47.0935114503817	1.94045667655397	251337.849236641	1734.25453551609	524	1532087.2	56341.2	1096.49	186.48	10.5	9.2	10.5	9.2	0	12.2	6.3	6.9	46.6	3.6	29.8	46.6	30.3	46.6	29.4	46.6	29.8	46.6
1	C17	1	53BP1	NA	Positive	7.02669039145907	21.6120996441281	2.75457418223377	117320.891459075	2273.99925076506	11.05871886121	59.2064056939502	2.11201575641792	345933.581850534	2006.64681255316	562	1342476.2	56506.88	950.55	191.18	5.5	13	19.2	5.9	0	14.9	16	7.1	25.3	5	33.1	11.9	21.5	37.9	21.5	41.8	23.7	42
1	C17	2	53BP1	NA	Positive	8.76267281105991	26.8064516129032	2.97507864443241	143295.034562212	2462.31750432729	10.9861751152074	61.3940092165899	2.29249623952227	381004.910138249	2095.39289150302	434	1505972	63112.1	1059.41	208.18	8.5	16.4	13.4	7.6	0	16.8	11.3	7.1	47.2	4.1	26.7	47.2	27.9	47.2	25.8	47.2	29	47.2
1	C17	3	53BP1	NA	Positive	7.62659846547315	22.9309462915601	2.32534341311248	108721.485933504	2102.40879184561	12.4782608695652	70.0179028132992	2.49225388661722	416393.585677749	2211.75020298114	391	1359869.7	61588.1	956.61	201.58	7.9	14.1	7.9	7.9	0	16.9	0.8	5.4	51.9	2.3	35.5	51.9	29.7	51.9	26.9	51.9	28.1	51.9
1	C18	1	53BP1	NA	Positive	7.89578163771712	28.5980148883375	5.13003468861847	179490.972704715	2729.9262817644	12.6178660049628	75.2779156327543	2.99697512777542	486957.915632754	2398.92678572966	403	1665241.8	65197.02	1288.18	214.77	11.7	17.4	8.4	11.4	0	18.9	2.5	9.9	29.5	6.7	28.8	16.6	25.1	39.2	25.8	45.4	28.3	45.9
1	C18	2	53BP1	NA	Positive	6.17425742574257	20.0693069306931	2.72390772319737	104714	2024.15057571063	10.2673267326733	59.009900990099	2.12666015138213	358661.966336634	1939.12928454278	505	1144699.8	51433.78	847.79	178.78	6.5	14.1	35.2	7.3	11.5	16.4	32.7	7.5	43	4.4	41.2	43	18	43	19	43	21.8	43
1	C18	3	53BP1	NA	Positive	8.20081135902637	26.2738336713996	3.19076440843529	155790.097363083	2720.65556370524	14.0324543610548	78.2454361054767	2.7163739616869	469349.320486815	2363.65740584939	493	1626513.8	63261.49	1174.95	206.19	12.8	15.6	10.1	10.8	0	18.7	5.9	7.7	52.5	5.1	23.7	52.5	36.9	52.5	31.8	52.5	34.3	52.5
1	C19	1	53BP1	NA	Positive	8.51645569620253	22.8632911392405	2.74868926409387	102423.886075949	2495.56171403313	15.0379746835443	84.7544303797468	2.78865351588214	518769.29113924	2535.3473981583	395	1562347.6	69721.74	1096.16	225.76	8.6	17	5.1	8.4	0	20.3	1.3	6.6	32.4	3.3	23.8	18	28.1	42.8	25.8	49.1	28.9	49.4
1	C19	2	53BP1	NA	Positive	6.19758672699849	18.920060331825	1.81748083407418	98060.0452488688	1801.94288965458	9.48567119155354	54.6500754147813	1.94968090954798	340830.601809955	1759.81726515402	663	1113641	53087.38	828	210.27	7.2	13.6	33.2	7.1	0	14.8	11.9	5.9	39.7	3.9	47.7	39.7	19.9	39.7	19.3	39.7	22.2	39.7
1	C19	3	53BP1	NA	Positive	8.18715083798883	25.8938547486034	3.10626866734632	138927.675977654	2753.77913907682	11.2067039106145	60.0307262569832	2.14311212883554	349815.544692737	2043.83591965344	358	1481310.5	55716.21	1150.71	186.53	9.5	12	12	11.2	0	14.2	7.3	10.3	49.4	7	22.1	49.4	32.4	49.4	31.6	49.4	34.9	49.4
1	C20	1	53BP1	NA	Positive	6.73333333333333	18.497619047619	1.46236873765693	77059.5690476191	1576.13345220521	9.31666666666667	53.5404761904762	1.83193709150918	315935.228571429	1651.53418945424	420	1019839	48795.13	688.2	179.53	4.5	9.5	31.7	3.1	0	12.6	10.7	3.3	21.4	1.4	49.3	10.2	21.4	30.2	20	33.8	20.5	33.8
1	C20	2	53BP1	NA	Positive	8.06986027944112	24.6646706586826	2.56017239111833	121319.441117764	2372.02832204396	11.4111776447106	61.1536926147705	2.39908631217246	354254.387225549	2080.87767215327	501	1405277.3	60453.63	964.24	201.15	7.6	15.6	10.2	6.2	0	16.4	3.4	7.6	49.7	4.2	26.5	49.7	26.1	49.7	26.7	49.7	29.9	49.7
1	C20	3	53BP1	NA	Positive	8.19844357976654	27.3599221789883	3.67340652086308	153534.922178988	2562.66108860069	12.8385214007782	73.4844357976654	2.6761782047209	460974.922178988	2388.63542344882	514	1532752.3	61933.06	1197.12	212.53	12.5	16	10.3	13	0	21.4	3.5	7.6	52.1	4.7	29.2	52.1	31.3	52.1	30.4	52.1	31.9	52.1
1	C21	1	53BP1	NA	Positive	7.80575539568345	24.273381294964	2.44838058650719	127525.136690647	2369.63269732289	10.1510791366906	53.2517985611511	2.08262436100979	311418.69352518	1935.5862755362	695	1391950.5	54010.94	949.75	184.26	6.9	9.5	14.2	6.9	0	10.9	11.1	8.5	23.3	4.2	27.2	11.4	23.7	33.7	21.3	39.6	23.7	40.3
1	C21	2	53BP1	NA	Positive	8.04963235294118	26.5220588235294	4.36745538613933	154823.242647059	2511.77618757999	12.7224264705882	73.0496323529412	2.63547231662241	452004.376838235	2356.12043563639	544	1410796.8	59522.68	1157.16	210.37	8.3	14.7	14.5	10.3	0	16.9	7.4	9.7	51.1	6.2	31.1	51.1	25	51.1	26.1	51.1	30.5	51.1
1	C21	3	53BP1	NA	Positive	9.439453125	28.18359375	2.44081875217348	141930.267578125	2541.50352624585	13.28515625	73.5703125	2.75510720693645	462897.18359375	2516.04216699035	512	1562119.1	63305.59	1087.14	210.02	11.3	15.2	10.2	9.4	0	18.6	4.1	5.1	53.5	3.7	24.6	53.5	37.7	53.5	32.6	53.5	33.6	53.5
1	C22	1	53BP1	NA	Positive	8.16216216216216	24.2558558558559	2.6117262603998	112837.210810811	2328.13482554734	12.6108108108108	71.3441441441441	2.43865633163582	424308.046846847	2178.19108140323	555	1420313.7	59877.43	1007.05	207.66	9.4	13.5	13.7	8.6	0	15.9	10.3	8.1	29	4	32.3	14.1	24.5	39.6	26.5	43.1	27.9	43.4
1	C22	2	53BP1	NA	Positive	7.19917012448133	22.3692946058091	2.41880724697336	121826.98340249	2391.01867083353	14.396265560166	82.6452282157676	2.7039233773041	496424.79253112	2367.17294430638	482	1501255	61364.76	1046.3	196.54	9.1	14.3	8.3	8.1	0	15.6	7.5	5.2	53.7	3.9	26.1	53.7	20.1	53.7	20.1	53.7	22	53.7
1	C22	3	53BP1	NA	Positive	5.6508875739645	17.4378698224852	2.43996889753671	92009.8362919132	1875.52332713607	9.86785009861933	56.3155818540434	2.18120257712681	350338.483234714	1939.31118945196	507	1111076.9	53697.54	787.47	189.17	7.7	13.6	28	6.3	0	16.2	26	8.3	42.6	3	44.8	42.6	24.7	42.6	21.9	42.6	23.5	42.6
1	D03	1	RAD51	NA	Positive	6.54452054794521	21.9657534246575	2.97426897718538	100186.859589041	2256.58387652109	8.43835616438356	38.1267123287671	2.3667468138322	191922.904109589	2060.53948074014	292	1185999.1	71134.03	841.81	222.35	6.5	20.2	12.7	7.5	0	19.9	5.8	7.9	24	3.1	28.4	6.2	16.8	43.8	28.1	49.7	28.1	50.3
1	D03	2	RAD51	NA	Positive	6.60211267605634	24.7535211267606	4.44803861246306	112346.704225352	2493.96492927404	9.23591549295775	44.9119718309859	2.78953955449111	237988.820422535	2260.05978496871	284	1196586.9	74039.14	878.48	233.19	5.3	24.6	14.4	7	0	22.9	14.4	14.8	60.2	5.6	24.6	60.2	20.4	60.2	31.3	60.2	33.8	60.2
1	D03	3	RAD51	NA	Positive	0.748613678373383	2.79112754158965	0.663164032460899	19286.3641404806	545.04004650673	2.5268022181146	10.3049907578558	1.102565049041	45441.8890942699	909.275117833324	541	689184.5	52423.01	560.28	193.59	3.5	17.2	47.5	3.9	0	18.3	35.3	2	28.3	1.7	84.5	28.3	3.1	28.3	3.1	28.3	3.5	28.3
1	D04	1	RAD51	NA	Positive	4.48876404494382	14.7949438202247	2.13500018768125	70165.8735955056	1643.47317284747	7.32022471910112	32.3230337078652	1.67220664871483	165175.028089888	1669.61478866196	356	863800.3	65215.82	639.48	218.25	2.8	20.5	27.5	5.6	0	21.1	12.6	8.1	16.6	2.5	47.2	6.5	11.8	33.7	19.7	37.1	19.1	37.6
1	D04	2	RAD51	NA	Positive	5.85762711864407	21.5593220338983	3.50190075330975	113047.244067797	2361.35229707555	8.10508474576271	38.9593220338983	2.3211375819336	205018.416949153	1988.13139119812	295	1202213	66490.84	846.45	210.74	5.8	16.9	12.2	6.1	0	16.6	4.7	9.5	54.9	6.8	26.4	54.9	15.3	54.9	22.4	54.9	25.4	54.9
1	D04	3	RAD51	NA	Positive	4.24679487179487	17.0897435897436	3.21602739931013	102343.862179487	1879.41604960039	7.39423076923077	34.1602564102564	1.74078914207105	186353.003205128	1630.66268193223	312	1008941.6	74719.58	746.43	234.1	5.8	21.8	17.6	5.1	0	20.2	5.8	9.9	44.2	3.8	43.3	44.2	21.8	44.2	25.6	44.2	25.3	44.2
1	D05	1	RAD51	NA	Positive	5.50533807829181	22.6583629893238	4.99251858634348	134370.889679715	2680.4341213788	7.47330960854093	34.1850533807829	2.25165253692087	184822.508896797	1979.82616524989	281	1215665.8	73472.21	974.2	235.87	5.3	19.9	17.1	8.2	0	18.5	1.1	14.9	21	8.9	29.5	9.3	17.1	35.2	26.7	43.8	31	45.2
1	D05	2	RAD51	NA	Positive	4.7467018469657	18.9894459102902	3.23114149335378	111932.807387863	2158.03072522317	7.23482849604222	31.7282321899736	2.00088015226854	156752.612137203	1869.3828548882	379	1105048.8	68330.09	816.02	223.68	3.4	17.2	21.9	5.3	0	18.2	12.9	12.4	49.6	4.7	35.6	49.6	12.4	49.6	19.8	49.6	21.4	49.6
1	D05	3	RAD51	NA	Positive	5.27707006369427	18.7547770700637	2.47060878911851	85007.0605095541	1897.77710326015	8.35987261146497	37.8375796178344	1.99795519415556	204975.292993631	1952.06028756301	314	988440.3	81842.46	664.83	256.74	5.1	22.6	15	4.5	0	24.8	6.1	6.1	50.6	2.2	34.4	50.6	23.2	50.6	26.8	50.6	26.4	50.6
1	D06	1	RAD51	NA	Positive	6.28928571428571	28.1142857142857	4.46419324725464	188515.535714286	2772.37262466912	7.48214285714286	34.35	2.15766893596139	181469.825	2016.59159114956	280	1412663.3	81161.98	1048.37	249.78	5.4	23.6	12.9	6.8	0	23.2	3.9	15.7	22.5	6.8	24.3	8.6	17.5	37.9	28.2	47.1	30.4	47.5
1	D06	2	RAD51	NA	Positive	4.17799352750809	12.7766990291262	2.66642891765103	47037.2200647249	1754.60331856875	6.6537216828479	31.3430420711974	2.00163323371767	164690.501618123	1703.91383685069	309	788691.5	66528.56	561.16	229.9	2.9	18.8	25.2	2.3	0	19.4	8.1	9.1	44.3	2.6	38.5	44.3	9.7	44.3	15.9	44.3	16.8	44.3
1	D06	3	RAD51	NA	Positive	5.59555555555556	17.7777777777778	3.39252274435272	67959.9155555556	2096.51256014587	8.02222222222222	37.84	2.4214321677335	202564.995555556	2017.89265255206	225	979907.5	69996.32	717.04	213.27	5.8	18.7	13.3	6.2	0	17.3	8	9.3	57.3	2.2	30.7	57.3	26.7	57.3	32	57.3	31.1	57.3
1	D07	1	RAD51	NA	Positive	6.2984496124031	23.2441860465116	3.55062001296371	128685.062015504	2473.43406891876	8.68217054263566	36.1860465116279	1.95481420661875	164723.34496124	1876.47200688909	258	1276893.6	69685.69	840.77	211.75	5.8	19.8	12	5.4	0	16.7	9.7	12	18.6	5.8	26.7	6.6	15.5	39.5	27.9	43.8	27.5	44.2
1	D07	2	RAD51	NA	Positive	5.45431472081218	21.6167512690355	4.63769042418222	120708.187817259	2388.65599403492	6.9492385786802	32.3883248730964	2.10568285567072	172001.365482233	1753.38111757398	394	1154326.1	61805.43	939.69	199.75	5.6	15.2	20.8	7.4	0	16.2	15.5	12.9	47.7	6.6	31.7	47.7	14.5	47.7	23.6	47.7	26.1	47.7
1	D07	3	RAD51	NA	Positive	6.18012422360248	21.4968944099379	4.10930238791675	98307.4037267081	2372.66378121314	9.56211180124224	45.9006211180124	2.67572089044321	247836.98757764	2381.865569526	322	1072787.1	77893.99	817.81	279.34	4.3	26.1	10.2	5.9	0	23.6	6.5	9	58.1	2.8	23.6	58.1	35.1	58.1	37	58.1	36.6	58.1
1	D08	1	RAD51	NA	Positive	6.47569444444444	26.3819444444444	4.24657659065023	160053.333333333	2504.89098568948	6.89583333333333	29.4236111111111	1.97952819497233	131434.1875	1715.17758223127	288	1390565.4	65374.01	939.7	209.09	5.2	16	9.7	5.2	0	15.6	1.4	15.3	22.2	6.6	27.8	4.2	18.4	33.3	29.2	41.3	27.1	41.3
1	D08	2	RAD51	NA	Positive	4.66871165644172	16.9631901840491	3.63996761366131	73794.6687116564	2133.2086671345	7.03680981595092	31.3926380368098	2.29633165896435	144443.279141104	1790.15773920206	326	1009556.1	63424.19	739.96	203.28	3.4	18.4	16.6	3.7	0	17.5	8	12.9	53.1	4.3	29.8	53.1	13.5	53.1	23	53.1	24.8	53.1
1	D08	3	RAD51	NA	Positive	5.66223404255319	20.3537234042553	4.42715538821216	104196.994680851	2274.678370595	7.37765957446809	31.9734042553191	1.87159865003184	152937.542553191	1622.89924639254	376	1093085.7	69908.24	807.85	214.6	5.6	19.9	12	6.4	0	18.9	6.1	9	47.1	4.3	26.9	47.1	28.2	47.1	31.9	47.1	29.3	47.1
1	D09	1	SMC3	NM_005445	sample	5.75434243176179	16.5880893300248	2.66975339537117	78311.5012406948	2095.76548298764	7.11414392059553	32.1017369727047	1.45709885902056	157675.240694789	1379.23729461182	403	1171381.5	59698.61	840.02	199.17	3.2	7.4	8.7	3.2	0	7.7	5.5	7.2	13.6	2.7	32.3	4.2	17.4	27.3	17.6	33	20.3	33.5
1	D09	2	SMC3	NM_005445	sample	5.86024096385542	20.966265060241	3.64234920833262	124158.612048193	2251.13826528068	7.91807228915663	39.8915662650602	1.76957262397439	212132.178313253	1471.92199614604	415	1210058.5	52338.41	965.57	178.41	6.7	9.6	21	8	0	10.6	14.2	11.6	40.2	5.5	34.9	40.2	20	40.2	19	40.2	23.1	40.2
1	D09	3	SMC3	NM_005445	sample	5.5343347639485	14.8476394849785	2.72692195200801	67596.0987124464	2052.83322248472	7.95922746781116	38.5343347639485	1.78051964132177	196497.690987124	1525.83348730976	466	1109697.5	52812.88	851.47	185.52	5.4	8.2	14.4	6.4	0	10.9	19.5	6.2	40.6	2.8	37.1	40.6	25.5	40.6	23.6	40.6	26.4	40.6
1	D10	1	CHD8	NM_020920	sample	7.41987179487179	26.2467948717949	4.54075613678052	168467.157051282	2582.40244802983	13.0865384615385	66.9070512820513	2.4325646225975	364404.461538462	2250.64637684034	312	1547949.4	61918.02	1251.09	210.55	8.7	14.1	8.3	8.7	0	17.6	4.8	9	27.6	5.4	30.8	9.9	22.4	43.6	26	50.3	26.6	51
1	D10	2	CHD8	NM_020920	sample	7.40786749482402	24.0414078674948	2.66019622584042	119278.594202899	2265.10404690219	10.3809523809524	52.9482401656315	2.57032849428407	285925.093167702	2018.93226282134	483	1328638.7	59015.57	967.21	201	6.8	12.4	9.3	6.8	0	13.9	6.4	8.3	53.8	4.6	30	53.8	21.3	53.8	21.5	53.8	24.8	53.8
1	D10	3	CHD8	NM_020920	sample	6.53253012048193	20.0506024096386	3.22489626499141	110069.421686747	2155.23407099614	10.8795180722892	54	2.13856395785749	266986.14939759	1882.64895216278	415	1281899.1	55754.41	985.46	183.16	6.7	7.7	8.7	7	0	10.6	7.7	5.3	52.5	3.4	35.7	52.5	31.3	52.5	25.5	52.5	27	52.5
1	D11	1	COL5A2	NM_000393	sample	6.63611111111111	21.1305555555556	3.55887672691732	117814.297222222	2285.39484335653	6.425	27.2	1.57049283737766	125292.761111111	1245.7818619595	360	1235109.5	52649.54	896.63	169.73	4.7	7.8	17.2	3.9	0	5.8	12.2	8.1	13.1	5	30.3	3.1	21.9	24.2	20.6	32.2	22.8	32.8
1	D11	2	COL5A2	NM_000393	sample	5.39090909090909	13.6969696969697	1.6366425513382	48820.9393939394	1648.02738822329	8.73333333333333	43.9818181818182	1.83199367767509	243178.806060606	1603.53172014399	330	1096222.5	53351.51	690.4	170.05	4.8	8.8	12.7	2.1	0	7.9	13.6	4.8	45.5	0.6	42.7	45.5	15.5	45.5	14.8	45.5	16.7	45.5
1	D11	3	COL5A2	NM_000393	sample	5.82409638554217	17.3301204819277	2.89475096601284	83886.8385542169	1916.93199002408	4.64096385542169	20.4698795180723	1.20069351843299	93020.3975903614	978.417073034234	415	1135855.7	54746.51	831.36	179.22	5.5	7.7	10.4	5.3	0	8	4.1	6.5	35.4	2.7	40	35.4	22.4	35.4	24.1	35.4	24.3	35.4
1	D12	1	BRCA2	NM_000059	sample	7.04421052631579	26.2	4.54263337319606	156146.848421053	2943.5223757329	8.87368421052632	51.8736842105263	2.10794131076551	348332.797894737	1837.79438966691	475	1493718.7	62792.87	1214.67	215.41	10.3	13.3	15.4	10.9	0	16.8	3.8	16.6	21.5	8.6	22.1	12	20.2	30.7	23.6	35.4	29.9	36
1	D12	2	BRCA2	NM_000059	sample	4.56646216768916	15.5541922290389	3.90482962149269	83741.0449897751	2313.49062973851	8.93251533742331	52.4294478527607	2.17848832019983	333793.249488753	1857.29868349403	489	1140385.5	59169.83	897.38	197.28	4.5	13.9	12.3	5.5	0	14.9	4.3	12.9	45.8	5.5	31.1	45.8	12.3	45.8	15.5	45.8	19.8	45.8
1	D12	3	BRCA2	NM_000059	sample	6.00707547169811	23.1084905660377	4.93432165007549	145220.990566038	2566.60650927563	8.95047169811321	47.1344339622642	1.98712969588387	277860.476415094	1781.24816771685	424	1391814.7	62265.14	1078.29	207.52	9	15.3	11.3	10.1	0	17.7	1.4	12.5	45.8	5.4	28.3	45.8	24.1	45.8	25.2	45.8	28.5	45.8
1	D13	1	UBR5	NM_015902	sample	9.35341365461847	39.0321285140562	3.39748891583121	278396.140562249	2915.50271216456	11.4417670682731	65.1807228915663	2.20445033549195	391491.120481928	1765.76231255508	249	2134713.6	60423.64	1457.31	197.7	16.5	16.5	14.1	18.5	0	16.1	12	12.9	22.5	14.1	28.1	10.4	24.5	29.3	25.3	36.1	31.3	37.3
1	D13	2	UBR5	NM_015902	sample	7.28901734104046	27.5809248554913	3.36610718176462	184548.526011561	2562.41712968919	11.7369942196532	66.8439306358381	2.23895212079327	409257.011560694	2086.13163757515	346	1871125.9	68404.84	1270.26	230.75	17.1	18.2	11	15.3	0	21.7	3.2	11.6	45.1	8.7	33.8	45.1	21.7	45.1	22.8	45.1	26.3	45.1
1	D13	3	UBR5	NM_015902	sample	7.27294685990338	25.6570048309179	4.22461050073996	163647.611111111	2408.80789810433	11.7004830917874	61.6014492753623	2.19295542951866	354000.678743961	1798.95703499564	414	1875001.9	58298.37	1214.79	188.21	16.7	12.8	11.1	13.8	0	13.8	6.5	7.7	43.5	4.8	37.4	43.5	25.6	43.5	27.1	43.5	29.2	43.5
1	D14	1	TET2	NM_017628	sample	7.10571428571429	22.64	3.58835725797922	127743.714285714	2591.39589270757	9.52571428571428	52.4457142857143	2.20963450755973	319645.854285714	1854.55850502155	350	1344701.1	59894.49	1030.15	210.14	7.4	14	12	7.4	0	15.4	3.7	12.9	20	6.6	26.9	12.9	21.4	30.6	24.3	36.3	26.9	36.6
1	D14	2	TET2	NM_017628	sample	8.15509259259259	22.1412037037037	2.08092004316945	99303.8078703704	2365.737210341	9.84722222222222	49.5578703703704	1.98187756948417	273774.657407407	1799.38684715819	432	1439773.7	57720.76	1013.64	191.91	7.4	10	9.5	6.5	0	11.3	4.4	5.8	48.8	4.4	28.5	48.8	25.7	48.8	25.2	48.8	27.1	48.8
1	D14	3	TET2	NM_017628	sample	8.06753812636166	23.1045751633987	2.67710282976192	117372.045751634	2454.09254178473	9.15032679738562	45.124183006536	1.94741548333047	246448.135076253	1744.81948566758	459	1387008.4	56700.62	1017.17	189.8	7.2	10.7	7.6	8.1	0	13.7	5.2	7.6	49	3.7	24.4	49	35.1	49	32.7	49	34.9	49
1	D15	1	AMER1	NM_152424	sample	7.78114478114478	29.6363636363636	4.36793532191114	201908.838383838	2528.53527173676	10.9023569023569	58.2558922558923	2.56534898601249	336276.269360269	2088.46273854162	297	1586506.2	65388.6	1112.31	219.89	8.8	14.8	12.5	7.1	0	18.5	6.1	11.1	25.3	5.4	31.6	11.4	24.2	39.4	25.9	45.1	27.9	45.1
1	D15	2	AMER1	NM_152424	sample	6.65783664459161	24.0264900662252	4.90263621803853	157134.584988962	2820.95070930634	11.1147902869757	58.832229580574	2.47597965432223	333340.461368653	2247.41611124602	453	1485762.1	65296.91	1234.79	223.6	8.2	18.5	13.5	9.7	0	21.6	7.9	14.3	52.8	9.9	28.7	52.8	20.1	52.8	23.4	52.8	27.6	52.8
1	D15	3	AMER1	NM_152424	sample	6.931330472103	20.0579399141631	2.71591274670358	95357.7210300429	2345.55268605824	11.225321888412	56.9699570815451	2.3786995617191	314614.019313305	2117.5103309008	466	1292218.4	61675.15	939.7	209.91	7.1	12.7	9.4	7.5	0	14.6	3	9.2	55.8	3.6	31.1	55.8	29.4	55.8	27.9	55.8	30.7	55.8
1	D16	1	EXT2	NM_207122	sample	5.03890160183066	17.4141876430206	3.63757068213668	100428.114416476	2325.99665406298	8.03203661327231	32.0823798627002	1.74398749262903	151637.066361556	1569.26096724639	437	1372689.5	59821.17	970.04	194.92	5.7	11.7	13	5.7	0	10.8	2.3	11.7	15.1	7.1	35.9	3.9	14.9	27.9	17.8	37.5	20.8	38.4
1	D16	2	EXT2	NM_207122	sample	5.998	17.77	2.44419935849842	82659.232	1868.07752896841	6.498	28.49	1.67484737833217	139630.01	1301.30953376531	500	1200051.2	59215.9	798.56	191.51	4.4	10.8	8.8	4	0	10.6	6.4	7.4	40.8	3.4	40	40.8	17.6	40.8	17.8	40.8	20.2	40.8
1	D16	3	EXT2	NM_207122	sample	5.30666666666667	19.096	4.51130568159336	128167.661333333	2286.38919853801	8.456	39.3546666666667	1.72035434962351	201604.298666667	1530.54779149017	375	1382858.8	64364.05	1053.12	209.19	8.3	12.3	9.9	8.8	0	13.3	4.5	8.3	45.3	5.3	36.5	45.3	23.5	45.3	21.3	45.3	23.2	45.3
1	D17	1	RAD51	NA	Positive	4.78116343490305	19.2603878116343	3.4038140325558	100510.315789474	1947.81306105564	7.6786703601108	33.5706371191136	2.14738807793469	170956.191135734	1782.58678797904	361	843075.7	65395.99	706.29	214.99	3.3	21.1	34.3	4.7	0	21.1	29.6	12.7	21.6	4.2	38.2	6.4	14.1	35.7	20.2	44.9	21.1	44.9
1	D17	2	RAD51	NA	Positive	6.40401146131805	23.919770773639	3.87940184455314	128519.896848138	2357.12658620351	7.90830945558739	33.6074498567335	2.00708072361361	160117.429799427	1897.0006284059	349	1176049.2	79046.28	833.9	249.77	5.7	23.8	14.9	6.3	0	23.2	4	11.2	54.2	4.9	30.4	54.2	16	54.2	26.1	54.2	28.9	54.2
1	D17	3	RAD51	NA	Positive	5.53511705685619	19.4080267558528	4.62765173657136	106360.662207358	2348.50062125887	8.01672240802676	35.1939799331104	2.3450557144822	169054.193979933	1887.32611944821	299	1069482	72235.24	899.77	236.62	4.3	19.1	11.7	6.4	0	20.1	7.4	9.4	52.5	5	29.1	52.5	28.4	52.5	30.4	52.5	29.4	52.5
1	D18	1	RAD51	NA	Positive	7.37542662116041	26.4607508532423	3.69636653150466	119542.880546075	2369.08391481603	7.59726962457338	33.1365187713311	2.03345302405458	156060.802047782	1768.52442930145	293	1241176.8	67519.52	852.18	213.89	4.4	17.4	16.7	5.1	0	16	5.1	11.3	20.8	5.1	25.9	5.5	20.5	35.2	30.4	41.6	30.7	42.3
1	D18	2	RAD51	NA	Positive	5.90243902439024	23.1676829268293	4.48874581560258	128141.015243902	2252.11061684026	7.10060975609756	32.8353658536585	2.02465651264127	170652.817073171	1702.21891281537	328	1079339.4	68688.05	783.58	216.32	4.3	18.6	14.6	5.2	0	18.3	6.1	13.4	50.6	4.6	28.7	50.6	15.9	50.6	27.1	50.6	28.4	50.6
1	D18	3	RAD51	NA	Positive	5.96969696969697	23.4734848484848	3.84980109005856	125172.628787879	2322.90584748523	6.94318181818182	30.4318181818182	1.85491379094998	141015.761363636	1559.58643094086	264	1073627.1	71229.4	850.65	225.41	5.3	20.8	15.9	6.1	0	22	6.8	12.1	45.5	4.5	31.4	45.5	26.9	45.5	33	45.5	34.8	45.5
1	D19	1	RAD51	NA	Positive	6.559670781893	23.1893004115226	4.27284935004341	105244.987654321	2433.14593410233	7.36625514403292	34.0205761316872	2.12264585276921	174866.325102881	1889.1126000212	243	1107469.3	70303.6	818.95	218.51	4.1	18.9	17.3	4.5	0	17.7	15.2	14.4	21	3.7	22.2	5.8	17.7	39.1	28.4	44.9	26.7	45.3
1	D19	2	RAD51	NA	Positive	7.01298701298701	25.4967532467532	3.92355492027312	114727.136363636	2466.24665872013	8.12012987012987	35.6883116883117	2.38166543334975	175500	2050.87514932769	308	1165204.6	79281.81	796.43	249.71	3.2	20.8	11.7	4.2	0	21.8	6.5	14.9	57.5	5.2	24.4	57.5	19.5	57.5	30.8	57.5	33.8	57.5
1	D19	3	RAD51	NA	Positive	5.44610778443114	18.6137724550898	2.73160560504201	85022.5838323353	2060.34407507778	6.18562874251497	27.7814371257485	1.77723522219234	138692.751497006	1504.53465993062	334	1004385.4	72543.41	756.9	236.79	6	18	13.2	4.8	0	18.3	5.7	8.4	46.4	2.4	30.2	46.4	24.6	46.4	28.1	46.4	28.4	46.4
1	D20	1	RAD51	NA	Positive	6.20689655172414	22.6015325670498	3.78491843165555	102300.049808429	2377.75818484425	8.03065134099617	36.0344827586207	2.32667084972536	178727.9348659	2013.7393582495	261	1021636	81202.41	805.12	262.95	3.8	23.8	11.5	5	0	25.7	3.4	15.7	23	5	24.5	7.3	17.6	38.3	26.1	46	26.8	47.1
1	D20	2	RAD51	NA	Positive	6.2972027972028	24.5944055944056	3.41819456811743	122394.947552448	2321.38602128784	6.72027972027972	28.8076923076923	2.06105597186473	147447.84965035	1938.49804176001	286	1116731.3	82644.71	772.7	253.71	5.6	23.8	15.7	4.9	0	21	7	11.5	54.2	5.2	30.8	54.2	16.8	54.2	29.4	54.2	31.1	54.2
1	D20	3	RAD51	NA	Positive	6.61931818181818	23.0568181818182	3.64718651335004	113243.321022727	2261.45212506138	7.87215909090909	34.0454545454545	2.01083497319652	163286.340909091	1804.31130483543	352	1150997.2	83152.12	793.1	291.44	6.8	24.1	13.1	5.1	0	24.1	4.3	9.4	50.9	2.8	27.3	50.9	31.8	50.9	34.4	50.9	35.8	50.9
1	D21	1	RAD51	NA	Positive	6.03508771929825	22.8070175438597	4.06636866423943	120706.304093567	2360.38887050054	8.28070175438597	40.3187134502924	2.26554924100065	219304.684210526	2026.73119396857	342	1141084.8	73000.15	889.07	226.73	4.4	16.1	13.2	6.7	0	15.5	5	13.2	24.6	6.4	29.8	9.6	18.4	38	26.6	44.7	27.2	45.6
1	D21	2	RAD51	NA	Positive	4.4375	16.5	3.4376454581629	85449.3107142857	1912.16381681906	6.15535714285714	26.1	1.62679819434119	127439.103571429	1513.08876613481	560	813675.9	57051.52	680.21	194.64	3.8	13.9	32.9	5	0	13.8	23.8	10.2	39.3	4.6	43.8	39.3	12.3	39.3	20	39.3	21.2	39.3
1	D21	3	RAD51	NA	Positive	6.71168831168831	26.1350649350649	3.89648768198885	137441.524675325	2422.49802493718	7.0025974025974	31.4649350649351	2.14691980124226	145990.732467532	1696.8648304499	385	1176502.2	58057.99	813.34	187.89	5.2	13.8	18.2	7	0	13.2	11.7	10.9	48.3	5.2	28.8	48.3	35.8	48.3	39	48.3	39.7	48.3
1	D22	1	RAD51	NA	Positive	4.96017699115044	19.5818584070796	5.04234643186109	104171.165929204	2412.61632773232	6.49115044247788	27.5818584070796	1.90551388362521	129825.85840708	1681.80866962488	452	969610.6	62617.49	860.88	210.11	3.1	16.8	21.5	5.3	0	14.8	4.9	15.5	17.3	4.6	26.3	4	13.3	32.7	22.3	39.6	23.9	40.3
1	D22	2	RAD51	NA	Positive	5.83055555555556	25.2861111111111	4.27193596960502	155096.002777778	2545.07899474481	7.87777777777778	36.0555555555556	2.30987791496451	174784.052777778	1951.35412528935	360	1205397.4	69935.83	880.12	233.89	4.7	18.9	17.2	6.4	0	18.9	3.3	13.6	53.1	6.4	26.4	53.1	15.3	53.1	28.1	53.1	31.4	53.1
1	D22	3	RAD51	NA	Positive	5.76630434782609	22.1114130434783	4.84706842660622	110071.586956522	2373.16263636129	6.36684782608696	29.133152173913	1.97919310086843	147567.127717391	1762.1758709463	368	994205.4	70047.93	853.09	227.67	4.9	19	14.4	6.2	0	20.7	1.9	11.1	48.6	3.8	28.5	48.6	25.8	48.6	34	48.6	34.2	48.6
1	E03	1	RF	NA	Neutral	12.2321428571429	45.9166666666667	4.53462724686277	290410.300595238	3179.5487037526	10.4077380952381	57.5625	2.45930068169573	344768.375	2154.80909943685	336	2235751.4	63130.11	1532.2	209.85	13.4	12.2	6.5	13.7	0	15.8	3.9	11.3	23.2	10.1	21.4	11.3	42.3	39.6	41.4	47.3	44.9	47.6
1	E03	2	RF	NA	Neutral	9.86402266288952	31.8413597733711	3.27177328132685	175325.402266289	2866.42409089424	10.4334277620397	57.9178470254958	2.52411933528526	344305.456090652	2087.82734134287	353	1791214.8	63232.09	1265.81	207.96	14.2	15.6	9.9	13	0	18.1	5.4	9.1	49.9	6.2	23.2	49.9	32	49.9	33.1	49.9	37.1	49.9
1	E03	3	RF	NA	Neutral	6.96467391304348	21.9239130434783	2.33486635781196	114516.233695652	2394.05173655611	11.7663043478261	67.2608695652174	2.7971019327681	424607.913043478	2442.54602222278	368	1635290.1	68891.62	1169.62	234.73	13	15.5	7.6	10.9	0	17.9	2.4	6.2	54.3	3.3	34.5	54.3	31	54.3	27.4	54.3	31.2	54.3
1	E04	1	RF	NA	Neutral	8.65879265091863	30.2362204724409	3.61990458089819	179730.6167979	2800.06828282255	10.2073490813648	53.8687664041995	2.2312672464665	311374.703412073	2003.27848976326	381	1739862.6	61292.44	1312.05	207.88	10.2	12.9	10.2	13.4	0	17.6	4.5	13.9	22.6	7.6	26.8	11.3	28.3	35.2	30.4	42.8	34.4	43.6
1	E04	2	RF	NA	Neutral	7.98237885462555	29.8105726872247	3.74779361906382	187507.841409692	2530.75777972636	7.65418502202643	41.8700440528634	2.24727158714235	251438.832599119	1776.48424767066	454	1614659.1	60859.63	1174.82	209.74	10.4	13.2	11.9	10.8	0	15	4.6	8.8	44.9	6.6	31.5	44.9	25.6	44.9	25.3	44.9	27.8	44.9
1	E04	3	RF	NA	Neutral	7.64285714285714	24.4263392857143	2.3459307034809	127889.747767857	2442.07469351408	10.3995535714286	51.5401785714286	2.1341081206233	298772.316964286	2038.07034025326	448	1673976.5	61232.46	1111.41	204.86	13.2	11.4	14.7	10.7	0	13.2	15.4	7.8	51.1	5.1	31.9	51.1	29.7	51.1	29.5	51.1	31.7	51.1
1	E05	1	RF	NA	Neutral	7.97931034482759	26.3241379310345	4.14073962961644	152564.657471264	2628.31800409594	10.4528735632184	55.2528735632184	2.40676862739916	326099.209195402	2063.49905280948	435	1813541.5	61660.55	1239.96	203.3	10.8	14.5	10.1	9.2	0	17	9	9	24.1	6	26	11.7	25.7	37.9	24.8	44.1	26.4	44.8
1	E05	2	RF	NA	Neutral	10.030303030303	31.6848484848485	3.05067553137356	164064.148484848	2640.64715937665	10.5787878787879	56.0818181818182	2.33345576740434	315054.8	2058.93125908068	330	1715734.7	59180.09	1162.26	195.21	11.2	12.4	7	9.7	0	13.9	7.3	8.5	55.2	5.2	26.1	55.2	29.7	55.2	30	55.2	33.9	55.2
1	E05	3	RF	NA	Neutral	8.97797356828194	30.784140969163	2.96779068898204	183825.742290749	2698.42862386744	10.715859030837	56.5330396475771	2.25343163903045	334053.731277533	2070.58286008118	454	1786845.8	60256.97	1247.26	201.69	12.8	11.5	9.3	11.2	0	13.4	9.9	8.1	50	5.5	27.1	50	34.8	50	31.7	50	33.9	50
1	E06	1	RF	NA	Neutral	8.90510948905109	33.492700729927	3.83910980946201	199207.368613139	2682.7782200409	9.57664233576642	56.8795620437956	2.23716358876886	345017.879562044	1903.97246973997	274	1779547.7	61323.26	1262.88	203.13	12.4	13.5	11.3	13.5	0	15.7	4.7	10.9	23.4	9.5	29.9	12	25.9	31.8	27.4	37.6	30.3	39.1
1	E06	2	RF	NA	Neutral	7.12573099415205	27.0526315789474	3.62341424131479	133671.716374269	2512.77237586401	7.57309941520468	34.8304093567251	2.54082848967998	180071.049707602	2142.21230346839	342	1238861.6	74017.68	934.13	243.17	6.4	20.2	14.9	7.9	0	22.5	12.6	13.5	57.6	5.3	24	57.6	18.4	57.6	27.5	57.6	30.7	57.6
1	E06	3	RF	NA	Neutral	9.40047393364929	32.2748815165877	3.13864560071509	182343.255924171	2756.58872349204	10.6398104265403	56.4241706161137	2.43238539648432	338461.680094787	2085.61189655617	422	1822594.9	60476.54	1283.44	206.28	14.7	11.1	4.7	13.3	0	17.1	1.7	6.6	50.5	3.6	26.3	50.5	40.8	50.5	36.7	50.5	40	50.5
1	E07	1	RF	NA	Neutral	8.35459183673469	31.9719387755102	5.27633871467799	209047.428571429	2949.16396890735	9.46938775510204	51.7627551020408	2.07591346872865	308282.515306122	1985.66736466488	392	1836332.9	60447.68	1339.7	202.76	9.7	11	9.2	13	0	15.6	3.1	12	22.2	8.7	27.6	12	26	33.4	31.6	39.5	33.7	40.1
1	E07	2	RF	NA	Neutral	5.13333333333333	19.62	5.10324346914212	102795.866666667	2176.92171756249	7.95666666666667	34.7066666666667	2.08731969372989	164989.263333333	1767.1122993709	300	968445.7	69594.08	727.58	219.79	4.7	19	17.3	4	0	18.7	11.7	10.3	49.3	3.7	31	49.3	12.7	49.3	25	49.3	25	49.3
1	E07	3	RF	NA	Neutral	8.75417661097852	27.1837708830549	3.13524351015733	150704.346062053	2604.06734786493	10.7732696897375	55.4200477326969	2.21694499513463	315082.708830549	2039.96500905651	419	1693218.3	61832.72	1166.85	207.68	12.2	12.6	9.8	10.5	0	16.2	3.8	5.7	51.8	3.8	28.2	51.8	35.6	51.8	34.8	51.8	37.2	51.8
1	E08	1	RF	NA	Neutral	5.59923664122137	21.9809160305344	3.43045288947982	149479.33778626	1998.01917179668	7.24427480916031	37.3893129770992	1.71668501264824	217334.898854962	1480.56532731522	524	1293728.1	46681.89	960.98	176	8.2	9.9	33.2	8.4	0	10.5	13.7	8.2	16	5.3	48.7	7.6	16.8	26.5	18.5	31.7	21	32.3
1	E08	2	RF	NA	Neutral	7.47384615384615	26.3015384615385	3.46606095542171	151191.073846154	2417.76982175057	9.65846153846154	56.9692307692308	2.10581259878951	361583.96	1909.81176141438	325	1564301.6	59008.82	1100.13	191.97	11.4	12.6	10.5	11.1	0	13.2	6.8	8	48.3	5.5	34.5	48.3	21.5	48.3	24.3	48.3	28	48.3
1	E08	3	RF	NA	Neutral	8.05191873589165	28.0316027088036	3.30569273466588	173256.939051919	2693.17755721819	9.63882618510158	51.8081264108352	2.37434881573825	314030.889390519	1990.18533376642	443	1699312.6	61594.76	1197.01	201.49	12.4	12.2	9.3	10.4	0	12.4	3.8	7.7	49.4	6.5	30.7	49.4	34.5	49.4	32.3	49.4	34.5	49.4
1	E09	1	MEX3C	NM_016626	sample	8.35654596100279	28.0139275766017	2.56998101745692	166332.557103064	2602.14722968075	12.6490250696379	70.7520891364903	2.49428177870084	449199.82172702	2334.18200848084	359	1791632.8	64549.82	1223.25	211.88	12.5	16.4	7.2	13.4	0	18.1	3.3	7	27	6.4	29.5	14.8	25.9	42.6	25.3	46	25.9	46
1	E09	2	MEX3C	NM_016626	sample	10.1382352941176	32.7529411764706	2.59069523079464	173609.420588235	2549.46844682185	11.2382352941176	66.3058823529412	3.37580714293865	439625.9	2228.18741815001	340	1694224.1	62574.86	1142.89	205.54	13.5	15.3	7.6	10.9	0	16.5	2.6	10.3	48.8	5.9	27.6	48.8	32.4	48.8	31.2	48.8	34.4	48.8
1	E09	3	MEX3C	NM_016626	sample	7.78054862842893	26.1546134663342	3.83234705886945	163497.012468828	2543.7776807719	10.7057356608479	58.9177057356608	2.26256998187171	360522.249376559	2052.89360786758	401	1579006	55237.33	1114.26	184.19	10.5	12.2	15.2	10	0	14.2	11.2	7.5	47.4	4.2	29.9	47.4	33.4	47.4	29.4	47.4	32.9	47.4
1	E10	1	CDKN2C	NM_078626	sample	9.75	38.9752252252252	4.47706312275718	265169.970720721	3025.87489879847	11.1373873873874	67.1058558558559	2.56782065513509	452049.736486487	2405.65432980002	444	1945456.9	61152.85	1468.94	206.58	16.4	14.6	11.9	15.8	0	17.6	8.1	10.8	27.7	9.9	26.1	18.2	30.4	37.4	32	41.7	34	42.1
1	E10	2	CDKN2C	NM_078626	sample	9.52083333333333	36.9395833333333	3.62937958984866	241922.945833333	2847.14752354218	11.9729166666667	76.93125	2.98309520533453	539478.8625	2570.08947697464	480	1877708.6	62835.16	1329.67	209.73	17.1	16.9	14	15	0.2	19	8.5	11.2	50.6	9.6	30.2	50.6	28.7	50.6	30.4	50.6	33.8	50.6
1	E10	3	CDKN2C	NM_078626	sample	9.19354838709677	36.8883374689826	3.1661133860439	264678.578163772	2808.41121769081	9.61538461538462	62.5980148883375	3.41566322488784	454391.684863524	2391.52441030543	403	1905377.9	68136	1349.56	238.11	17.9	20.8	8.9	16.4	0	25.8	5	10.2	51.4	7.4	31.5	51.4	35.5	51.4	34	51.4	37	51.4
1	E11	1	SPEN	NM_015001	sample	8.44845360824742	31.8969072164948	3.66866503171101	206825.682989691	2649.16235238659	10.5309278350515	61.4639175257732	2.29392247443562	402807.974226804	2069.07428171112	388	1756553.6	62042.68	1242.66	210.94	12.1	15.5	14.4	12.4	0	18.6	7.2	8.2	24.5	6.7	28.9	15.5	25.8	33.8	27.6	40.7	28.9	41.5
1	E11	2	SPEN	NM_015001	sample	8.24611398963731	33.2901554404145	4.19145295389829	226915.082901554	2772.60659070237	9.66321243523316	58.2357512953368	2.13076245333284	429249.974093264	2042.16782869595	386	1767177.2	61761.54	1265.56	208.43	16.1	16.6	16.1	14.2	0	17.6	6.5	13.5	45.1	9.6	31.3	45.1	21.5	45.1	24.1	45.1	28	45.1
1	E11	3	SPEN	NM_015001	sample	6.96111111111111	23.7240740740741	3.07019641410148	140890.32962963	2240.25451327605	9.0462962962963	45.1888888888889	1.87051203357722	264199.259259259	1638.67797990201	540	1468516	55822.8	986.32	184.71	10.6	11.3	20.4	8.5	0	12	12.4	7.4	39.4	5.4	38	39.4	23.5	39.4	25.6	39.4	27.2	39.4
1	E12	1	ARID1B	NM_017519	sample	9.69194312796209	30.9644549763033	3.01271565641675	172423.357819905	2844.2329716487	12.0355450236967	63.5734597156398	2.50372797014669	366991.604265403	2310.77949842991	422	1751010.6	61678.93	1254.13	207.51	10.2	12.1	9.2	9.5	0	14.9	5	9.7	24.4	5.9	21.3	13	30.3	41.2	30.3	47.2	32.7	48.6
1	E12	2	ARID1B	NM_017519	sample	9.32175925925926	31.412037037037	3.57765029996112	181622.513888889	2651.70795423525	10.1712962962963	57.3796296296296	2.18947143680883	358806.68287037	2139.34800024054	432	1733879	69386.48	1245.41	237.61	12.5	18.8	8.6	10.6	0	20.8	3.2	8.6	49.5	5.1	25.7	49.5	29.4	49.5	28.5	49.5	31.2	49.5
1	E12	3	ARID1B	NM_017519	sample	8.79800498753117	27.5187032418953	4.41363884208151	150413.982543641	2735.01433564065	12.6284289276808	67.4214463840399	2.33343542866293	387535.301745636	2240.97570395945	401	1610024.7	63940.88	1103.03	210.49	11.2	13.5	4.7	8.5	0	11.7	3	7.7	52.9	4.5	23.2	52.9	36.4	52.9	34.4	52.9	36.7	52.9
1	E13	1	ERCC4	NM_005236	sample	7.33426966292135	20.4691011235955	1.98354134138618	95471.1685393258	2143.51253726163	8.68820224719101	40.5280898876404	1.78163380107152	195857.634831461	1500.1398748123	356	1328970.5	55684.11	848.16	181.29	5.1	8.7	7.6	5.1	0	8.4	4.2	5.1	17.7	3.7	28.9	4.8	21.1	31.2	20.5	37.4	21.9	37.6
1	E13	2	ERCC4	NM_005236	sample	6.46753246753247	20.6006493506494	3.86156245795274	114220.081168831	2284.32235447278	8.37987012987013	47.0746753246753	1.81557537468064	259678.172077922	1498.65600659996	308	1252740.1	56313.11	986.38	191.18	6.8	12	17.2	8.1	0	12.3	7.5	8.8	41.9	5.5	30.2	41.9	19.2	41.9	21.1	41.9	24	41.9
1	E13	3	ERCC4	NM_005236	sample	6.3753280839895	17.9448818897638	3.09080704210372	85782.3070866142	2218.5433167431	8.83727034120735	41.503937007874	1.79187658781308	198189.965879265	1547.17575590498	381	1112245	47007.28	824.13	156.59	7.3	8.1	25.5	6	0	8.1	17.6	8.4	46.5	2.6	28.9	46.5	26.5	46.5	25.5	46.5	28.6	46.5
1	E14	1	ATR	NM_001184	sample	13.0769230769231	89.0961538461538	5.83210292483868	781530.28525641	4370.85924452877	13.1698717948718	151.403846153846	7.21558911806029	1427777.44871795	4309.24346310987	312	4018917.2	99178.92	2839.03	326.32	41.3	36.2	14.4	44.2	0	42.3	9.3	27.9	45.5	35.6	30.1	41	40.7	45.5	44.6	50.3	47.8	51.9
1	E14	2	ATR	NM_001184	sample	13.9738372093023	98.4302325581395	6.88499557223283	876961.040697674	4439.72970225346	13.3633720930233	163.15988372093	8.41625033940268	1593999.94767442	4667.4726860193	344	4188302.3	94472.55	2942.61	326.01	43.3	43	14.2	47.1	0	45.3	7.8	29.7	57.3	37.8	29.4	57.3	42.7	57.3	47.7	57.3	50	57.3
1	E14	3	ATR	NM_001184	sample	14.0032362459547	89.2362459546926	8.41418559031512	771560.990291262	4381.22320914029	15.6245954692557	173.491909385113	8.29653950182667	1598267.7605178	4626.80527316644	309	4055591.1	91003.53	2865.38	324.48	44.7	41.4	11	47.6	0	46	11.3	23.9	58.9	28.2	29.1	58.9	44.7	58.9	49.5	58.9	52.8	58.9
1	E15	1	STAG2	NM_006603	sample	11.2410501193317	37.8090692124105	3.35187016002631	230959.854415274	2832.51145031277	11.2267303102625	57.109785202864	2.05124790176386	345524.988066826	1968.82448158742	419	2005379	62539.81	1261.4	198.75	14.1	12.2	3.8	12.4	0	13.1	2.9	7.2	20.5	7.2	23.9	11	32.9	36	32	41.3	33.9	42.5
1	E15	2	STAG2	NM_006603	sample	8.48951048951049	28.7529137529138	3.35864278106309	171334.368298368	2751.8157127439	10.3403263403263	55.9114219114219	2.56703022812557	339633.118881119	1971.95855754583	429	1694581.2	57684.59	1229.83	196.83	11	13.1	14.9	11.2	0	15.4	11	10.3	46.2	7.9	25.9	46.2	24.5	46.2	25.9	46.2	30.5	46.2
1	E15	3	STAG2	NM_006603	sample	6.3489827856025	18.5508607198748	2.89083343706912	93876.0704225352	2316.23321089689	7.75586854460094	38.5978090766823	1.91146421467013	214000.993740219	1509.53137911309	639	1258793	53812.09	994.97	183.26	7.7	8.9	15	7.8	0	9.5	7.7	10.6	41.5	4.2	33.5	41.5	26.6	41.5	25	41.5	27.2	41.5
1	E16	1	WRN	NM_000553	sample	7.23544973544974	32.5185185185185	4.94255506467908	242219.732804233	2935.7493321755	8.44444444444444	41.8148148148148	1.61664985759584	226598.886243386	1501.04999131047	378	1946220	54588.52	1411.43	181.87	15.9	9	19	16.1	0	10.6	14	14.8	16.4	11.1	30.7	7.4	23.3	29.9	25.7	35.2	28.8	35.4
1	E16	2	WRN	NM_000553	sample	7.10277777777778	25.2777777777778	2.93308505963846	158473.580555556	2502.66059278303	10.3333333333333	54.3138888888889	2.23001050045329	334479.563888889	1946.59640231339	360	1718907.2	59490.78	1214.94	207.5	16.4	13.9	8.6	15	0	16.7	2.8	8.9	45.8	8.9	33.9	45.8	21.1	45.8	21.7	45.8	26.4	45.8
1	E16	3	WRN	NM_000553	sample	7.28318584070797	31.2949852507375	5.63996265294623	230608.501474926	2749.53823463133	8.95870206489676	50.1828908554572	1.9506301170448	296689.038348083	1714.53818249503	339	1944241.6	63894.06	1402.27	219.85	16.2	10	10.9	18.3	0	12.4	3.2	12.4	46.9	9.4	35.1	46.9	27.4	46.9	31	46.9	33.6	46.9
1	E17	1	RF	NA	Neutral	8.73020527859238	28.2375366568915	3.74311167577328	149646.703812317	2749.26445246233	10.4134897360704	56.2551319648094	2.34120670297479	345350.554252199	2010.51807366865	341	1561454	55434.41	1170.49	187.18	8.5	11.4	17	9.1	0	12.3	15.2	12.3	23.5	6.2	23.2	10.6	26.1	34.9	27.6	41.3	30.8	41.9
1	E17	2	RF	NA	Neutral	8.92654028436019	29.9834123222749	3.27721687929566	168300.642180095	2656.30993962521	9.24170616113744	48.9004739336493	2.33731020702625	295225.232227488	1943.35502417452	422	1538511	57700.16	1128.15	189.87	10.2	10.2	12.3	10.7	0	10.9	12.3	9.5	47.9	6.9	27.5	47.9	28.2	47.9	27	47.9	31.5	47.9
1	E17	3	RF	NA	Neutral	8.97906976744186	32.0697674418605	4.13999837774677	203514.981395349	2916.06470330689	8.73023255813954	46.5767441860465	2.14937650593088	277610.644186047	1952.08861817481	430	1762077.5	61576.85	1235.48	206.31	12.8	12.3	8.4	11.2	0	13.5	2.3	10.5	53.5	6.3	24.4	53.5	35.6	53.5	36.3	53.5	38.6	53.5
1	E18	1	RF	NA	Neutral	10.2094594594595	31.5923423423423	3.05725212289353	165848.713963964	2807.20077966126	10.0878378378378	49.5855855855856	2.42657303229584	277144.36036036	2111.44017138079	444	1818845.9	61557.74	1225.66	202.96	10.6	10.4	8.1	10.4	0	13.5	7.2	8.8	24.5	5	20.9	11.3	32.4	37.4	30.2	45.7	32.9	47.3
1	E18	2	RF	NA	Neutral	8.29385964912281	29.719298245614	3.56650157490009	182285.677631579	2599.38811811544	10.0921052631579	53.0350877192982	2.04863135844757	306739.824561403	1888.94909754359	456	1639138.5	58005.53	1126.78	199.83	10.7	11.2	11.2	9.6	0	13.4	4.4	11.4	46.7	6.1	29.8	46.7	26.5	46.7	25.9	46.7	30.3	46.7
1	E18	3	RF	NA	Neutral	9.79025423728813	34.0656779661017	4.05027794531757	208654.894067797	2841.8899096653	8.06991525423729	41.5656779661017	2.08982410550217	244117.080508475	1700.53365676434	472	1747448.1	58118.44	1250.57	194.93	15.3	11.2	11	15	0	11.7	3.6	10	43.4	6.8	29.2	43.4	36	43.4	36.7	43.4	39	43.4
1	E19	1	RF	NA	Neutral	9.50513347022587	29.2792607802875	2.85100013370409	150867.919917864	2618.57585763071	9.93839835728953	52.0225872689938	2.10153862135172	313843.751540041	2021.09458821562	487	1634015.7	63575.02	1142.17	211.44	9.7	12.1	8.8	8.8	0	14.8	1.8	8.8	22.2	5.5	27.3	10.9	31.4	35.1	30.8	41.1	34.1	42.3
1	E19	2	RF	NA	Neutral	10.7879518072289	39.2674698795181	5.49991150419966	248845.23373494	3382.87397923022	11.221686746988	61.089156626506	2.47864092668586	384449.262650602	2360.88237032974	415	1954361.7	62829.73	1536.84	217.83	14.9	15.9	13.3	16.6	0	19.3	6.7	13.5	52.3	12.3	21	52.3	33.5	52.3	36.6	52.3	41.4	52.3
1	E19	3	RF	NA	Neutral	10.2555555555556	33.1888888888889	4.3035487428574	196156.683333333	2921.80454560646	8.93333333333333	47.1361111111111	2.04823830086411	297867.252777778	1900.13645317886	360	1856691.1	66770.72	1283.95	220.61	13.9	14.2	9.2	12.8	0	16.9	1.7	9.4	44.7	5	22.5	44.7	38.6	44.7	36.1	44.7	40.3	44.7
1	E20	1	RF	NA	Neutral	8.85633802816901	29.6676056338028	3.0834849790867	171789.23943662	2653.24965324946	9.03661971830986	49.1859154929577	2.15031733081318	288437.709859155	1859.24138638486	355	1662905.5	62025.76	1187.5	203.7	9	12.7	7	8.7	0	13.8	2.3	10.4	22.3	5.1	25.9	9.3	26.8	33.2	27.9	40.6	30.1	41.1
1	E20	2	RF	NA	Neutral	8.61988304093567	26.2962962962963	3.21892857670121	136871.532163743	2625.5921139066	9.47953216374269	48.0701754385965	1.98465740809073	276977.565302144	1866.50177258128	513	1563144.3	59223.59	1123.08	199.55	7.8	10.7	8.8	9	0	13.6	3.9	9.4	47.4	5.1	23.8	47.4	28.8	47.4	26.5	47.4	30.2	47.4
1	E20	3	RF	NA	Neutral	8.07429718875502	25.8092369477912	3.49962562459383	144278.979919679	2531.34808428361	10.574297188755	54.2248995983936	1.99081544976129	311814.925702811	1897.47322651165	498	1539092.9	58840.26	1113.54	195.06	11.4	12.2	9.6	9	0	14.3	4.2	6.6	50.6	5	29.3	50.6	31.9	50.6	32.5	50.6	33.9	50.6
1	E21	1	RF	NA	Neutral	8.48054474708171	29.6400778210117	3.72705208218892	180262.019455253	2593.49980989809	9.26459143968872	48.1887159533074	2.05484505456486	282943.883268483	1871.70744728739	514	1718135.5	64142.58	1220.25	208.49	9.3	13.8	9.1	9.7	0	14.4	5.4	10.9	19.8	6.4	29.8	10.7	27.2	32.5	27.2	38.7	29.2	40.3
1	E21	2	RF	NA	Neutral	9.47294938917975	27.2321116928447	2.90167349476003	138806.42582897	2459.30637672859	10.2530541012216	55.326352530541	2.19957022390895	329020.897033159	2023.01516032464	573	1614468.2	59660.15	1110.86	194.74	9.9	14.5	7	9.4	0	15.4	2.6	4.9	52.9	3.7	26.5	52.9	31.1	52.9	28.8	52.9	32.5	52.9
1	E21	3	RF	NA	Neutral	9.34101382488479	28.7511520737327	2.78684136186356	153416.292626728	2418.43309716845	9.27649769585253	49	2.14502529290013	287302.235023041	1792.44686378684	434	1657806.5	58396.29	1174.88	199.51	13.6	10.8	10.8	11.1	0	15.9	6.2	7.1	45.6	3	31.1	45.6	37.3	45.6	33.6	45.6	36.2	45.6
1	E22	1	RF	NA	Neutral	9.17427385892116	29.1659751037344	3.50024453742966	169132.064315353	2735.91565469424	10.0124481327801	48.0290456431535	2.01998570925506	254404.566390041	1853.39006301624	482	1738006.9	58947.84	1231.74	198.24	10.6	10.4	9.1	10	0	11	5.4	10.2	19.3	7.5	27	8.1	28	33.8	28.2	39.4	31.5	40.5
1	E22	2	RF	NA	Neutral	8.26595744680851	25.3021276595745	2.34132511134632	115702.344680851	2381.34984457027	8.9531914893617	45.7851063829787	2.2085157862406	261418.129787234	1943.48292022002	470	1441027.1	58667.28	1022.43	197.81	8.9	10.6	10.4	8.7	0	14	6	7.2	49.8	4.7	28.3	49.8	27.7	49.8	28.1	49.8	31.1	49.8
1	E22	3	RF	NA	Neutral	7.64503816793893	23.6564885496183	2.72297514370329	118486.393129771	2255.81743581652	8.76335877862596	46.3301526717557	2.09600588063643	260104.395038168	1659.67263805639	524	1393273.6	54974.68	982.88	182.57	9.5	8.8	8.8	8.6	0	11.5	5	5	42.6	1.7	32.1	42.6	30.2	42.6	28.8	42.6	30.2	42.6
1	F03	1	OTNT	NA	Neutral	9.06543967280164	33.1431492842536	4.45519327921152	205064.200408998	2933.70751387126	10.6891615541922	55.1922290388548	2.30096290855541	302130.280163599	2054.98466406477	489	1773275.2	59660.8	1329.52	206.23	11	12.9	15.7	10.6	0	15.7	10.8	10.2	25.6	7	23.5	10.6	28.4	39.7	30.1	47	33.7	48.3
1	F03	2	OTNT	NA	Neutral	9.92283950617284	34.2438271604938	2.34625008242915	196912.169753086	2592.70343216171	10.7438271604938	56.962962962963	2.43014193521767	320060.055555556	1952.33606156541	324	1902032.5	63296.74	1230.86	208.31	14.8	14.8	14.2	12.7	0	17	15.7	7.1	47.5	4.6	27.2	47.5	29.6	47.5	28.1	47.5	31.8	47.5
1	F03	3	OTNT	NA	Neutral	8.67810026385224	30.6754617414248	3.42366646621136	195177.881266491	2816.77084900354	12.2427440633245	63.1081794195251	2.43058884633309	344531.224274406	2131.07648515586	379	1947412.4	65249.38	1342.79	209.74	14.8	15.8	5	12.7	0	17.9	4	8.4	55.1	5.5	25.6	55.1	35.9	55.1	34.8	55.1	36.9	55.1
1	F04	1	OTNT	NA	Neutral	9.90909090909091	37.3679653679654	4.12672227752454	245159.926406926	3025.4700386003	11.6969696969697	66.3160173160173	3.01985780027897	408820.688311688	2435.5238612594	231	1947352.4	68986.13	1491.3	234.42	16.5	18.6	7.4	15.2	0	25.1	4.3	12.6	25.5	7.8	21.6	14.7	32	41.6	31.2	49.4	32.9	50.6
1	F04	2	OTNT	NA	Neutral	8.16985138004246	29.2335456475584	3.25832096791929	183224.721868365	2470.67496184022	12.6539278131635	74.8619957537155	2.64971880038543	469263.129511677	2401.14013635297	471	1811972	68410.27	1226.97	231.86	13	18.9	7.9	11.5	0	23.1	1.3	8.9	53.7	5.5	33.3	53.7	24.6	53.7	24.8	53.7	27.4	53.7
1	F04	3	OTNT	NA	Neutral	7.33412322274881	25.2962085308057	3.75571000032736	156704.374407583	2568.49957900325	12.260663507109	67.585308056872	2.38708654749694	386581.132701422	2121.73430545364	422	1758489.1	70324.27	1397.6	262.62	15.2	17.3	13.3	16.6	0	23	9.5	8.8	51.7	6.6	34.6	51.7	30.3	51.7	29.9	51.7	32	51.7
1	F05	1	OTNT	NA	Neutral	11.9020172910663	43.4899135446686	3.27184255550232	265124.910662824	3091.56127417241	14.0576368876081	78.8904899135447	2.77574279551308	480133.126801153	2567.41758403483	347	2233177.4	69569.41	1546.26	234.78	16.4	18.7	7.2	17.3	0	24.2	3.2	10.7	31.7	8.9	20.2	18.7	36.6	45.5	38.3	49.6	39.2	50.1
1	F05	2	OTNT	NA	Neutral	9.27707808564232	29.4130982367758	2.60839204639049	145585.521410579	2649.58745604371	10.7430730478589	57.8740554156171	2.48610802681431	340344.405541562	2122.5460611083	397	1621167	60667.39	1163.14	207.72	10.6	12.3	9.6	11.3	0	16.1	5.5	9.6	50.1	6.8	23.4	50.1	30	50.1	27.5	50.1	32	50.1
1	F05	3	OTNT	NA	Neutral	6.52244897959184	22.4326530612245	2.48655795594172	139780.224489796	2205.92920214667	9.4734693877551	50.2326530612245	2.17275494000611	284551.1	1871.54388686954	490	1512527.6	58535.31	1048.53	189.26	9.2	12.7	5.7	9.2	0	15.3	4.7	6.1	48.8	3.9	35.3	48.8	28.6	48.8	25.9	48.8	27.3	48.8
1	F06	1	OTNT	NA	Neutral	8.3887323943662	31.6901408450704	3.72158416696302	195159.763380282	2762.53790214691	11.1859154929577	63.7492957746479	2.34306055642069	386203.03943662	2134.89401229719	355	1714395.9	63313.15	1271.64	219.99	10.7	14.6	8.5	11.3	0	19.2	3.4	10.4	23.9	8.2	28.2	14.9	28.2	37.7	27	42.8	31	43.7
1	F06	2	OTNT	NA	Neutral	9.63544303797468	31.9088607594937	3.50114904246303	184392.058227848	2864.25875754935	11.820253164557	67.3924050632911	2.7548997575498	449779.172151899	2428.80136665331	395	1948254.2	76977.81	1359.92	255.09	14.9	22.5	9.1	14.4	0	23.5	2.5	9.9	55.2	8.1	25.1	55.2	30.1	55.2	29.1	55.2	34.4	55.2
1	F06	3	OTNT	NA	Neutral	4.35227272727273	15.8181818181818	2.14358161598023	96947.4704545455	1586.62731493905	7.40681818181818	39.5886363636364	1.67680178085901	248106.813636364	1490.03639484931	440	1332812.8	56039.75	946.73	196.4	10	15.9	29.1	10.9	0	18.6	25.2	6.4	34.3	3.4	59.8	34.3	16.8	34.3	16.8	34.3	17.7	34.3
1	F07	1	OTNT	NA	Neutral	9.30240549828179	32.0309278350516	4.83925586299786	200088.896907216	2756.34741340243	11.3161512027491	60.893470790378	2.27062864957942	350888.450171821	2067.57881504339	291	1829533.5	62419.11	1210.8	244.13	11.7	11	7.2	9.3	0	12.4	3.8	10	23.7	6.9	25.8	11.7	27.1	38.8	30.6	46.7	31.6	46.4
1	F07	2	OTNT	NA	Neutral	8.19164619164619	28.5552825552826	3.48785801308263	181726.665847666	2775.14688021719	13.5307125307125	77.4496314496315	2.70025747460631	464689.894348894	2412.19299500891	407	1853858.6	61226.41	1257.51	195.57	13.5	14.5	9.3	12.3	0	15.5	13.5	7.9	55	7.1	26	55	26	55	28	55	30.5	55
1	F07	3	OTNT	NA	Neutral	8.00251889168766	28.3324937027708	2.95297344842681	176427.811083123	2501.68875990041	12.5037783375315	73.1410579345088	2.89464401236517	473465.340050378	2493.7057390888	397	1747842.5	66297.56	1213.33	224.88	11.8	15.6	7.3	11.8	0	19.6	3.5	7.1	56.7	4	31.7	56.7	32.7	56.7	32	56.7	35	56.7
1	F08	1	OTNT	NA	Neutral	9.16161616161616	35.9949494949495	3.25244894831815	233829.482323232	2789.81694673411	12.6616161616162	68	2.56242641196634	416070.159090909	2282.45206673828	396	1961590.5	65798.02	1346.08	214.45	11.6	14.6	9.1	11.9	0	16.4	4.8	12.9	26.5	8.6	28.8	11.6	27.3	42.9	29	47	30.1	47.5
1	F08	2	OTNT	NA	Neutral	7.40214477211796	28.2117962466488	4.61716579819898	189818.048257373	2528.82873065904	9.98391420911528	56.9034852546917	2.06581652355549	360160.351206434	1947.54633223674	373	1696285.3	64445.14	1208.87	218.1	13.4	16.4	12.1	13.4	2.4	19	8	11.3	45.3	9.9	38.6	45.3	23.9	45.3	24.4	45.3	27.6	45.3
1	F08	3	OTNT	NA	Neutral	7.76023391812866	24.8986354775828	3.82972327054269	143378.231968811	2653.9223613118	11.2573099415205	59.9805068226121	2.40082046962763	339194.510721248	2117.5911716874	513	1572819.3	60838.94	1191.95	208.68	10.9	11.9	6.8	11.9	0	14.8	3.5	7.2	49.9	4.3	28.3	49.9	32.2	49.9	29.6	49.9	34.7	49.9
1	F09	1	PTPRB	NM_002837	sample	9.2760736196319	44.0899795501023	5.26714432095237	342646.102249489	3182.59495701358	12.3783231083845	73.4601226993865	2.85721444207864	489966.300613497	2512.20602851383	489	2395448.5	60654.47	1679.66	202.85	17.6	13.9	11	18.8	0	15.3	11.2	14.1	28.8	12.7	28.8	17.2	29.9	42.3	31.7	46.4	35.2	46.8
1	F09	2	PTPRB	NM_002837	sample	10.6363636363636	54.0029325513196	3.21205606413837	436075.307917889	2996.98581619008	13.5571847507331	80.1847507331378	3.26808810073628	510931.08797654	2586.63628427424	341	2742521.9	70731.45	1787.27	226.82	22.9	19.6	9.4	21.1	0	21.4	5.6	11.4	58.7	12.9	32.8	58.7	34.6	58.7	33.4	58.7	35.8	58.7
1	F09	3	PTPRB	NM_002837	sample	10.1866359447005	39.3294930875576	3.70914461667481	262565.626728111	2807.88941451758	12.205069124424	72.6866359447005	2.53490528063963	466721.071428571	2237.46365772256	434	2125341.6	65060.38	1406.25	213.04	19.4	19.4	8.8	15.4	0	20.3	3.9	7.6	48.8	7.6	29	48.8	36.4	48.8	34.6	48.8	36.9	48.8
1	F10	1	WAS	NM_000377	sample	9.0975	36.2375	4.55918444796971	229620.9025	2764.78729288934	7.8575	41.69	2.29103933303657	236307.6725	1690.80243362592	400	1764429.2	62910.31	1252.27	225.85	10.8	11.8	9.8	10.8	0	14.5	2	12	19.8	7.2	25.2	8	26.8	28	29.2	33.8	31.2	34.5
1	F10	2	WAS	NM_000377	sample	8.88048780487805	28.5	2.63800747602729	153738.912195122	2674.16295661652	10.3780487804878	56.7926829268293	2.44776751780052	362970.368292683	2253.84666347786	410	1649629.2	63314.79	1151.13	216.76	11.7	14.6	12	10.5	0	15.6	3.9	8.8	51.2	7.6	27.3	51.2	30.7	51.2	30.2	51.2	33.2	51.2
1	F10	3	WAS	NM_000377	sample	8.47368421052632	25.7070938215103	2.37727275879956	131284.041189931	2535.98202245943	10.1052631578947	51.2059496567506	1.95349284358602	282413.864988558	1835.53292912302	437	1544960.3	54809.75	1047.28	193.8	9.8	10.3	14.9	7.3	0	13	8	6.6	48.3	3.4	24.5	48.3	32	48.3	30.7	48.3	34.1	48.3
1	F11	1	ODAM	NM_017855	sample	8.93438320209974	29.7952755905512	4.75986821014018	182989.299212598	2907.74703363482	10.1916010498688	52.0288713910761	2.70130656187475	290752.396325459	2009.9366338645	381	1665705.8	61539.44	1284.36	208.44	7.9	10.5	9.2	9.2	0	11.5	2.1	10	25.2	8.7	24.4	8.9	29.7	33.6	30.4	42.5	33.6	43.6
1	F11	2	ODAM	NM_017855	sample	9.68834080717489	27.3968609865471	2.51853094738093	131109.452914798	2362.36049308273	10.0470852017937	53.3340807174888	2.01760993716611	309906.556053812	1823.55090314583	446	1533980.4	54480.14	1019.96	176.12	9	7.4	11	8.3	0	7.6	9.9	5.6	48.2	2.5	27.8	48.2	31.6	48.2	29.8	48.2	31.2	48.2
1	F11	3	ODAM	NM_017855	sample	6.19958847736626	17.9938271604938	2.92797370725058	98098.5967078189	2328.47527901204	8.53909465020576	42.5534979423868	1.91140666549238	239026.654320988	1626.87440767224	486	1348087	50366.35	964.41	177.33	8.6	7.8	14	7	0	9.1	10.5	6.8	43.4	2.9	32.1	43.4	25.9	43.4	25.5	43.4	27.8	43.4
1	F12	1	BRIP1	NM_032043	sample	10.8081896551724	37.6487068965517	4.50743641739409	227273.631465517	3175.69335179602	10.5538793103448	54.4116379310345	2.21177415724129	330503.767241379	2197.29598993394	464	1976671.8	67751.22	1380.69	226.89	11	13.8	7.5	11	0	16.6	1.9	11.4	24.1	8	19.6	13.4	34.9	38.4	33.6	45.3	38.8	47
1	F12	2	BRIP1	NM_032043	sample	9.02832244008715	28.8104575163399	2.85673780209409	152232.825708061	2419.72266114187	8.61873638344227	42.7342047930283	1.87166698601771	238777.008714597	1714.45238727467	459	1548822.1	60029.07	1036.21	199.45	10	10.9	9.6	7.8	0	13.3	3.5	7.4	46.2	4.4	30.9	46.2	29.2	46.2	27.9	46.2	32.7	46.2
1	F12	3	BRIP1	NM_032043	sample	8.675	31.0425	3.08501414530387	195172.0075	2653.55546689295	10.265	55.405	2.16619800538345	327997.2325	1921.90907459083	400	1673829	59054.3	1194.72	200.35	14.5	10.8	11	11.5	0	12.8	1	8.8	47.8	5.5	29.5	47.8	35	47.8	33.8	47.8	35.5	47.8
1	F13	1	ATRX	NM_138270	sample	8.00201207243461	25.9939637826962	3.03274668090761	135851.488933602	2508.93488294781	13.1448692152918	76.327967806841	2.56119718160245	471874.197183099	2327.86658559002	497	1561630.9	65313.38	1101.44	213.03	9.9	16.5	8.5	9.5	0	17.3	4.8	9.9	30.4	5	28.2	16.7	23.9	40.2	23.7	44.5	25.6	44.9
1	F13	2	ATRX	NM_138270	sample	9.51605995717345	29.4047109207709	2.53478166626515	157372.65738758	2544.08208715314	13.1755888650964	77.1263383297645	2.96594664109584	487687.421841542	2534.29796515134	467	1681546.4	61305.39	1167.14	203.23	11.6	15.4	13.1	11.8	0	19.5	12.4	8.6	56.3	5.4	26.8	56.3	29.1	56.3	28.3	56.3	30.6	56.3
1	F13	3	ATRX	NM_138270	sample	8.4949083503055	25.9979633401222	2.79012437896902	140445.600814664	2475.990746373	12.6537678207739	77.4745417515275	2.5100539175699	490619.468431772	2186.93931265421	491	1626352	64116.96	1134.07	210.39	11.2	13.6	6.3	9.8	0	17.3	1.8	6.1	51.3	4.1	27.7	51.3	33.6	51.3	29.3	51.3	31.8	51.3
1	F14	1	PLXNB2	NM_012401	sample	10.4147368421053	35.4210526315789	3.6536912354175	197397.061052632	2751.43473121573	11.4715789473684	60.6105263157895	2.25424439312154	353956.837894737	2133.66795207575	475	1725454.3	63560.33	1248.55	209.46	11.2	16	13.5	10.1	0	17.9	5.9	9.3	24.6	6.3	26.5	12.6	32.2	39.2	33.5	43.8	36	45.5
1	F14	2	PLXNB2	NM_012401	sample	8.74089068825911	31.7044534412955	3.48528417239177	187669.097165992	2409.94620730289	9.22672064777328	50.2874493927126	2.16342160763147	290220.210526316	1789.35347826096	247	1501585.3	59165.52	1110.07	202.7	11.7	13	15.8	10.9	0	17.8	7.7	8.1	46.2	5.7	35.6	46.2	27.9	46.2	28.7	46.2	30.4	46.2
1	F14	3	PLXNB2	NM_012401	sample	7.39248434237996	24.4050104384134	3.61148477137267	127071.098121086	2446.21851880162	6.83089770354906	33.2129436325679	1.89457531800522	175761.070981211	1587.31781847883	479	1390886.6	60395.94	1061.22	209.26	10	11.5	12.9	9.8	0	13.4	6.5	7.9	46.6	3.8	30.7	46.6	29.6	46.6	31.9	46.6	33.4	46.6
1	F15	1	ZMYM2	NM_197968	sample	10.0115273775216	30.8242074927954	3.70677575331038	168549.657060519	2821.35704214791	11.4553314121037	55.2449567723343	2.04835245356454	301964.224783862	1977.79299237246	347	1788538.5	62561.99	1245.94	200.9	9.5	13	8.4	8.1	0	13.5	2	8.9	21.3	6.1	23.3	8.1	33.7	36.6	31.1	43.8	34.3	45.2
1	F15	2	ZMYM2	NM_197968	sample	7.64210526315789	26.0589473684211	6.41421349971767	167956.654736842	2845.33522830834	8.77263157894737	41.2778947368421	2.10311359165301	212850.362105263	1678.41597696776	475	1501253	55293.21	1165.97	187.99	9.1	9.1	14.5	7.8	0	9.9	5.7	13.1	47.8	7.2	24	47.8	24.4	47.8	26.3	47.8	30.7	47.8
1	F15	3	ZMYM2	NM_197968	sample	7.98250728862974	28.4198250728863	4.70164309555578	181248.309037901	2658.7361318264	9.6997084548105	55.0758017492711	2.25128725162702	320757.075801749	1816.04872117506	343	1559740.5	57243.62	1190.09	187.75	12.5	10.2	10.5	13.4	0	13.1	2.6	9.3	44.6	6.4	28.9	44.6	30.6	44.6	32.1	44.6	33.5	44.6
1	F16	1	MBD1	NM_015845	sample	5.71704180064309	15.5819935691318	2.41144049371002	67031.6302250804	1959.78819559325	6.62057877813505	31.7331189710611	1.40619904767079	183929.569131833	1336.15835701435	311	1106281.8	58324.28	796.99	189.43	4.2	7.7	7.4	5.1	0	7.7	1.9	6.1	10.6	2.9	35.7	4.8	15.4	24.8	15.8	31.2	17.7	30.9
1	F16	2	MBD1	NM_015845	sample	6.61639344262295	21.1901639344262	2.85761242240766	114300.714754098	2281.25440329255	7.84262295081967	39.5016393442623	1.78066773175395	218320.108196721	1646.89798288687	305	1297398.1	56122.5	956.89	194.71	7.2	10.8	11.8	8.9	0	13.1	2.3	10.5	48.5	4.3	30.5	48.5	19	48.5	19	48.5	22	48.5
1	F16	3	MBD1	NM_015845	sample	6.08651399491094	22.0254452926209	4.4348843266932	144120.083969466	2452.39045908111	7.17557251908397	32.0610687022901	1.40781890514389	171380.55216285	1471.92440239162	393	1377804	57188.97	1111.91	196.36	8.4	12.5	19.3	9.7	0	15.5	10.2	9.9	47.3	5.6	34.6	47.3	27.5	47.3	30.5	47.3	32.6	47.3
1	F17	1	OTNT	NA	Neutral	7.77066115702479	26.8760330578512	3.33857560429177	158699.58677686	2434.73346345675	8.61363636363636	44.9607438016529	2.01982901503777	264618.119834711	1817.8815267972	484	1517347.3	56377.34	1085.9	184.08	8.7	10.5	8.3	8.5	0	12.4	10.3	9.5	20	6	29.5	10.3	23.6	31	23.6	37.8	25.8	38
1	F17	2	OTNT	NA	Neutral	9.03249097472924	29.9729241877256	3.37494622383322	178399.783393502	2743.13505100239	11.7527075812274	60.5	2.20137965068057	358514.555956679	2161.88815529773	554	1813236.1	62283.98	1221.49	203.69	11.4	11.9	8.8	10.8	0	13.7	4.3	9.2	49.6	7	24.4	49.6	27.3	49.6	25.5	49.6	29.2	49.6
1	F17	3	OTNT	NA	Neutral	8.40946502057613	25.2304526748971	2.82786190116958	131561.950617284	2362.89420683215	9.24074074074074	45.3683127572016	2.19194873115471	247724.141975309	1744.67354349164	486	1392155.7	53996.26	1003.71	183.72	9.1	9.5	16.9	9.3	0	12.8	10.5	7.4	47.3	3.5	31.5	47.3	32.7	47.3	31.7	47.3	32.3	47.3
1	F18	1	OTNT	NA	Neutral	9.83813747228381	31.0709534368071	3.46469459982843	173892.403547672	2824.15062798774	11.3414634146341	61.3037694013304	2.83991617261939	382850.532150776	2203.01725788397	451	1760335.7	61460.69	1237.27	202.21	9.1	13.1	10.2	8.6	0	14.6	2.4	9.5	25.1	6	23.1	12	29.9	38.4	29.5	43.9	33.7	44.1
1	F18	2	OTNT	NA	Neutral	8.86542443064182	38.7474120082816	3.4848861404375	282967.865424431	3027.24886568645	10.9151138716356	65.6418219461698	3.2072545741632	432908.716356108	2483.63346964269	483	1981875.5	66408	1399.59	226.24	13.7	17.4	6.6	14.3	0	22.6	2.9	12.2	55.3	10.8	23.2	55.3	26.5	55.3	28.4	55.3	31.3	55.3
1	F18	3	OTNT	NA	Neutral	8.51820128479657	30.7922912205567	3.61124639403605	195662.576017131	2723.06284295572	11.2591006423983	62.3254817987152	2.5340899415437	378176.620985011	2173.10142608558	467	1682201.3	60300.31	1218.2	202.3	13.9	11.3	12.4	11.6	0	13.1	6.6	9	50.7	6.9	26.8	50.7	34.5	50.7	32.8	50.7	35.8	50.7
1	F19	1	OTNT	NA	Neutral	10.964824120603	40.1758793969849	4.05564610473833	255487.090452261	2978.2208482264	13.3316582914573	76.8065326633166	2.57448002911613	465840.359296482	2327.98788618481	398	2020314.7	63357.31	1420.25	211.05	13.6	15.3	9.5	14.8	0	19.8	2	11.1	29.6	9	24.1	15.6	37.2	44.2	33.9	47.7	37.4	48
1	F19	2	OTNT	NA	Neutral	8.6986301369863	29.7648401826484	3.470277770823	169551.002283105	2696.54916790459	13.4086757990868	75.0707762557078	2.79744872673134	440112.673515982	2467.57399245755	438	1646364.4	61401.13	1198.2	208.82	10.3	15.1	10.3	11	0	17.6	5.7	12.3	55	6.6	26.7	55	26.9	55	27.4	55	31.5	55
1	F19	3	OTNT	NA	Neutral	9.55256723716381	29.7066014669927	2.99983413826768	161313.295843521	2446.62702235353	9.62102689486553	50.0342298288509	2.01940588016317	285746.012224939	1835.89059709446	409	1586429.6	57773.04	1117.73	196.38	11.2	10.8	9.8	9	0	13.2	4.9	7.3	50.4	4.4	29.1	50.4	36.7	50.4	35.2	50.4	37.4	50.4
1	F20	1	OTNT	NA	Neutral	9.00389863547758	32.0916179337232	4.38523278464801	192346.122807018	2843.0012554021	11.5185185185185	62.1637426900585	2.21068245188372	361172.61208577	2016.86248425815	513	1758403	56607.8	1351.48	193.07	11.1	13.5	16.8	12.1	0	17.3	10.5	12.3	24.6	7.2	25.7	12.7	28.7	37.4	28.8	41.9	31.6	42.3
1	F20	2	OTNT	NA	Neutral	8.72467532467532	30.0909090909091	2.63881802557825	177519.979220779	2493.15707005202	11.1558441558442	62.2	2.34652945566725	388026.942857143	2166.59969960001	385	1683568.3	65394.19	1148.08	222.74	9.6	16.4	18.2	10.1	0	19.7	6.8	9.4	51.7	6.8	31.7	51.7	26.8	51.7	24.2	51.7	27	51.7
1	F20	3	OTNT	NA	Neutral	9.45566502463054	32.7733990147783	3.32767562213348	193346.591133005	2694.04728000018	10.8620689655172	58.4285714285714	2.58004588485905	348107.253694581	2096.03998857278	406	1685665.3	57588.42	1174.09	188.17	10.8	10.8	10.1	9.4	0	14.3	11.6	7.4	52	4.4	23.9	52	39.9	52	36.7	52	38.9	52
1	F21	1	OTNT	NA	Neutral	7.55913978494624	27.1569892473118	3.48841946338537	161453.004301075	2551.46124646047	8.35913978494624	43.8301075268817	1.94302234705085	250292.234408602	1735.24285416499	465	1518560.9	57956.65	1168.3	202.86	8	10.3	14.4	10.8	0	13.3	5.6	11.2	19.1	8.8	31	8	22.6	30.3	23.9	36.1	28	37.4
1	F21	2	OTNT	NA	Neutral	8.09841827768014	27.3093145869947	3.42940321382752	154674.646748682	2416.14583880517	10.908611599297	58.4358523725835	2.21720643076751	340994.9771529	1950.97562615168	569	1457301.1	50346.18	1059.28	168.17	8.6	8.1	24.4	8.3	0.4	10.4	19.5	9.3	48.7	5.6	30.1	48.7	23.6	48.7	23.2	48.7	26	48.7
1	F21	3	OTNT	NA	Neutral	8.97797356828194	32.2577092511013	3.51694461009144	204424.997797357	2585.74452879159	10.1519823788546	55.6629955947137	2.15432157804431	320620.405286344	1921.21032878944	454	1686030.9	58882.57	1179.69	224.83	13	11	9.3	11.5	0	13	7.7	8.6	49.6	5.7	28.9	49.6	35.7	49.6	33.7	49.6	36.6	49.6
1	F22	1	OTNT	NA	Neutral	8.32911392405063	29.4978902953587	3.46772081859933	181036.379746835	2752.03688952812	13.3396624472574	73.9535864978903	2.76678370785013	469546.540084388	2577.66635637895	474	1931611.1	77434.48	1372.64	263.42	12.9	19.2	9.7	14.1	0	21.7	4	11.2	29.1	8.9	30.6	18.1	26.6	43.9	26.6	49.2	30	50.4
1	F22	2	OTNT	NA	Neutral	4.65180102915952	14.6140651801029	2.17840478987976	74621.3156089194	1885.08965326013	9.93481989708405	50.9691252144082	2.59410554698157	283794.917667238	1805.64140886658	583	1247832.4	58840.62	904.82	213.83	6.5	10.1	12.7	6.2	0	12.9	9.4	7.7	43.2	3.3	42.2	43.2	15.1	43.2	15.3	43.2	18.7	43.2
1	F22	3	OTNT	NA	Neutral	7.37076271186441	24.8516949152542	3.53727722418715	148126.987288136	2606.5834257832	13.3919491525424	72.0550847457627	2.51394829965931	405735.625	2284.40259722371	472	1665707.8	60838.28	1176.46	203.95	12.9	13.8	7.8	12.5	0	14.4	3	9.5	54.7	5.1	26.9	54.7	30.5	54.7	30.1	54.7	33.1	54.7
1	G03	1	RF	NA	Neutral	8.67609254498715	26.2287917737789	3.26068088790778	135164.863753213	2647.78160640127	9.95629820051414	54.0796915167095	2.25560560606137	315697.565552699	1918.28908235531	389	1619935.8	57723.13	1135.6	192.81	9.3	11.6	12.6	9	0	14.7	11.6	7.7	23.1	4.6	24.2	9.3	26.7	34.2	26.2	41.6	30.1	42.9
1	G03	2	RF	NA	Neutral	8.83656509695291	29.6952908587258	3.64915797943653	167429.606648199	2584.88325842294	8.99445983379501	47.8171745152355	2.12968129849419	275320.249307479	1812.35851146727	361	1677051.5	59670.45	1190.24	197.08	10.2	12.2	8.3	9.1	0	14.1	7.8	8	47.4	6.4	26.9	47.4	28.5	47.4	27.7	47.4	31	47.4
1	G03	3	RF	NA	Neutral	6.99113082039911	22.629711751663	2.4146790696563	120618.303769401	2208.47111975755	6.98891352549889	36.2261640798226	1.67677316598632	208676.900221729	1419.8505340968	451	1460967.6	48876.03	1044.33	164.83	11.8	10.2	22.6	9.5	0	11.8	20.6	6.7	39.7	3.5	36.4	39.7	27.9	39.7	25.7	39.7	27.1	39.7
1	G04	1	RF	NA	Neutral	7.52808988764045	24.3887640449438	3.36350478960527	131921.031460674	2520.60621288995	10.8089887640449	60.523595505618	2.26157852558747	366445.721348315	2087.74984896677	445	1568853.6	58460.35	1097.67	195.32	7.2	12.8	13.7	7	0	14.8	13	9.7	22.5	4.5	27.9	13.5	23.4	35.7	23.6	41.3	26.1	42.7
1	G04	2	RF	NA	Neutral	8.30663615560641	26.5057208237986	3.2223650077322	136783.281464531	2654.89020986632	10.558352402746	57.6773455377574	2.52340533270807	338044.33409611	2164.28975500951	437	1578334.5	62439.52	1166.65	212.58	11.2	16.2	8.5	9.6	0	19.7	3	9.8	54.7	6.6	26.3	54.7	27.9	54.7	26.8	54.7	31.6	54.7
1	G04	3	RF	NA	Neutral	7.17971014492754	26.7217391304348	3.83519580956336	177518.562318841	2625.52853802969	9.54782608695652	54.0579710144928	2.23386215432541	303358.875362319	1850.27966564709	345	1687966.3	56277.79	1235.23	186.63	11	10.4	15.7	12.2	0	12.8	9.6	9.6	49.6	5.5	28.7	49.6	31	49.6	30.1	49.6	33	49.6
1	G05	1	RF	NA	Neutral	8.91698113207547	32.7132075471698	2.65013591881726	206846.969811321	2585.56735590901	10.0641509433962	53.1509433962264	1.97660883946962	315854.724528302	1953.61761546832	265	1727401.7	67525.65	1170.98	226.73	10.6	12.5	13.2	11.3	0	14.3	10.9	10.9	21.9	6.8	30.6	9.1	27.9	33.6	27.2	39.2	30.2	40
1	G05	2	RF	NA	Neutral	9.35820895522388	29.7731343283582	2.79529157339446	159794.214925373	2498.7679084346	11.0089552238806	58.1850746268657	2.29922793904736	347633.23880597	2204.17141316409	335	1675222.7	63988.53	1141.37	225.29	10.1	12.5	9.9	7.8	0	13.7	3.9	7.2	50.4	4.8	30.7	50.4	34.6	50.4	31	50.4	35.2	50.4
1	G05	3	RF	NA	Neutral	4.38177339901478	15.9852216748768	2.81433295556549	113391.298029557	2044.18148242849	7.98522167487685	41.8004926108374	1.86248357397443	257514.692118227	1695.01453797117	406	1455973.6	65450.07	975.44	215.61	12.1	17	14.8	8.6	0	17.5	4.7	7.1	40.1	3.9	49.3	40.1	18.5	40.1	18.2	40.1	23.2	40.1
1	G06	1	RF	NA	Neutral	10.1749347258486	34.0208877284595	4.14746152521343	198310.25848564	2951.8285374669	12.4046997389034	69.1148825065274	2.65471276686678	420977.689295039	2361.27664929556	383	1854191.5	62742.9	1407.1	222.33	12.3	15.4	11	15.1	0	16.7	3.9	12.5	29.5	8.6	24.5	15.9	31.3	41	31.3	48	33.7	48.8
1	G06	2	RF	NA	Neutral	9.30555555555556	29.4166666666667	2.80516162752616	170704.742063492	2905.02124377085	9.80952380952381	50.6944444444444	2.11650005112359	327269.091269841	2157.44638518272	252	1948102.7	69201.69	1356.76	233.23	13.9	17.9	8.3	15.1	0	22.2	0.4	9.1	52	7.1	27.4	52	30.2	52	30.6	52	34.9	52
1	G06	3	RF	NA	Neutral	2.17773019271949	7.76659528907923	1.29593143112803	55014.4561027837	1305.28028027139	5.86937901498929	24.271948608137	1.29355916443521	141269.631691649	1434.80998726602	467	1197416.6	65017.36	805.55	216.71	7.5	19.5	23.3	6.4	0	21.2	17.8	3.9	32.5	1.9	65.5	32.5	9.9	32.5	9	32.5	11.3	32.5
1	G07	1	RF	NA	Neutral	11.4604904632153	39.3351498637602	3.37991311791539	233664.59400545	2930.10533856538	12.4741144414169	71.5994550408719	3.12863327288295	431459.972752044	2444.8282965064	367	2052901.5	63331.95	1411.86	207.98	12	12.5	5.4	11.4	0	14.2	2.5	7.6	30	5.7	21.5	14.2	37.9	43.1	37.1	50.1	40.9	51.8
1	G07	2	RF	NA	Neutral	9.47826086956522	31.5434782608696	3.12642223015696	175287.193478261	2544.54417086829	8.46086956521739	42.3913043478261	2.02823544735211	226105.360869565	1715.10971370313	460	1656681.6	56417.85	1156.02	188.11	10.2	10.9	10.2	9.6	0	13.7	5.7	8.5	49.3	5.7	27.4	49.3	32.4	49.3	29.6	49.3	33	49.3
1	G07	3	RF	NA	Neutral	8.65011286681716	30.5440180586907	3.09371570491977	183245.410835214	2573.00391937296	10.9864559819413	65.7381489841986	2.40431969309343	416663.76523702	2061.10199641417	443	1723081.4	58411.08	1226.81	195.41	13.1	12	8.6	11.5	0	14.9	5.6	6.8	47.4	4.7	28.7	47.4	35.7	47.4	30.7	47.4	32.3	47.4
1	G08	1	RF	NA	Neutral	9.04705882352941	33.0735294117647	4.31192334577528	198313.191176471	2872.22905747902	9.47058823529412	55.1176470588235	2.57522987527308	341883.652941176	2103.5829996346	340	1791512.9	64107.7	1319.04	220.99	11.2	14.1	10.3	11.5	0	17.9	4.7	12.1	24.7	8.8	28.2	13.2	31.5	35.9	32.9	43.5	35.9	44.1
1	G08	2	RF	NA	Neutral	8.36144578313253	30.2560240963855	4.27717096766886	190194.951807229	2522.44367626844	10.0180722891566	54.421686746988	2.01276432694583	307720.936746988	1785.07428978452	332	1713558.2	56188.69	1166.56	184.15	13.6	11.1	9.3	12.7	0	11.1	5.1	9.3	46.7	7.2	30.7	46.7	26.2	46.7	24.1	46.7	28	46.7
1	G08	3	RF	NA	Neutral	7.76175548589342	25.8495297805643	2.60216820038666	137619.699059561	2317.80554180251	8.16614420062696	43.601880877743	1.73929902359755	245532.426332288	1544.92064618441	319	1424144.9	54030.78	1038.54	222.84	10.7	10.3	22.6	10.3	0	12.5	22.3	6	41.7	3.8	36.7	41.7	29.8	41.7	29.5	41.7	30.7	41.7
1	G09	1	BRCA1	NM_007298	sample	7.53580901856764	28.6472148541114	3.71362315906744	187605.580901857	2744.03593417924	9.6763925729443	51.6684350132626	2.38308106691349	287395.265251989	1955.28937256401	377	1677441.8	56986.47	1317.8	203.69	10.1	9.8	11.1	13	0	12.2	6.4	12.2	25.7	7.2	27.6	9.5	23.3	34.2	24.9	41.4	29.2	42.4
1	G09	2	BRCA1	NM_007298	sample	8.22701149425287	27.0632183908046	2.66910435000386	136382.864942529	2435.68936324748	11.3850574712644	62.6408045977011	3.07351742194895	374426.816091954	2202.17237099977	348	1440594.4	61813.17	989.97	237.82	9.5	12.9	11.5	9.2	0	15.2	8.3	11.5	51.7	5.7	29.3	51.7	23.6	51.7	24.7	51.7	27.3	51.7
1	G09	3	BRCA1	NM_007298	sample	7.01063829787234	19.813829787234	2.77006421488541	95975.1409574468	2255.70975406062	10.9973404255319	58.7898936170213	2.2073372015698	328670.736702128	1928.78529785564	376	1436439.5	58050.56	1006.42	191.04	11.4	11.2	8.8	6.4	0	12.5	7.4	6.9	48.9	2.4	33.2	48.9	29.8	48.9	26.3	48.9	28.5	48.9
1	G10	1	ASXL1	NM_015338	sample	8.24884792626728	27.0322580645161	3.57182693693422	163991.207373272	2697.08687529148	10.5207373271889	56.0529953917051	2.14047544309657	304196.935483871	1888.64781343431	434	1647810.6	58569.71	1178.79	193.89	9	11.1	6.9	8.8	0	13.6	3.2	8.1	25.6	6.9	27	9.4	25.6	34.6	27.2	39.9	29.5	41.5
1	G10	2	ASXL1	NM_015338	sample	10.0899122807018	29.3048245614035	2.7582787218818	148686.853070175	2681.91623808232	8.89035087719298	45.8179824561403	2.31324470876125	261510.195175439	1854.47657353587	456	1661185.3	59691.84	1203.19	202.67	8.8	12.1	7.9	9.9	0	14.9	3.9	6.8	48.2	5.5	24.1	48.2	32.5	48.2	30.3	48.2	34.6	48.2
1	G10	3	ASXL1	NM_015338	sample	6.78542510121457	26.3097165991903	4.44609303119952	183823.684210526	2492.41491276753	9.33400809716599	51.1599190283401	1.96769326663796	298113.961538462	1778.90905447652	494	1585329.4	50247.39	1174.69	173.54	11.5	10.7	24.3	10.9	0	12.1	21.5	8.7	44.1	7.5	39.7	44.1	26.7	44.1	28.1	44.1	31	44.1
1	G11	1	ASXL2	NM_018263	sample	8.52587991718426	24.6004140786749	2.45946607689749	124702.813664596	2391.21454236782	13.7722567287785	79.8737060041408	2.63691095931676	519001.15320911	2414.80755108263	483	1670502.7	60418.45	1111.25	198.82	9.1	14.3	14.7	7.2	0	15.9	18.6	6.4	29.2	4.1	29.4	14.9	24.8	41.2	23.2	47.6	25.9	48.4
1	G11	2	ASXL2	NM_018263	sample	9.25490196078431	28.0718954248366	3.68746912444477	147918.590413943	2503.37167628422	14.2113289760349	83.7581699346405	2.58987995339333	528281.180827887	2315.21314974012	459	1746553.9	59145.26	1115.03	189.74	12	15	14.4	9.8	0	15.9	15.5	8.3	50.3	4.1	26.6	50.3	26.8	50.3	24	50.3	29.6	50.3
1	G11	3	ASXL2	NM_018263	sample	5.25915492957746	14.5183098591549	1.93395481264342	74347.8563380282	1854.07715545188	12.8591549295775	79.4929577464789	2.45521622979454	506957.630985915	2229.62897347539	355	1400303.2	67649.44	908.84	218.7	10.1	18.6	7.3	7.9	0	20.6	5.4	4.8	47.6	2.3	42.3	47.6	21.4	47.6	18.6	47.6	20.3	47.6
1	G12	1	TP53BP1	NM_005657	sample	7.7421052631579	22.7508771929825	2.703739520207	113948.884210526	2429.49486824471	12.340350877193	69.9561403508772	2.38876686059129	424936.243859649	2259.91830292928	570	1452863.9	63180.22	1004.03	208.66	7.4	13.9	10.7	6.5	0	16.5	4.7	7.2	26.3	4.2	26.3	16.7	24.9	41.4	22.3	44.2	25.1	44.7
1	G12	2	TP53BP1	NM_005657	sample	9.09280742459397	29.0278422273782	2.69080319724619	146343.055684455	2532.4097536368	11.3201856148492	62.9141531322506	2.3762219137568	365524.201856148	2117.39270541377	431	1466622	57905.73	1089.78	196.31	7.7	12.8	11.1	8.4	0	15.3	9.5	9	55.5	5.3	26	55.5	29.2	55.5	29.5	55.5	32.7	55.5
1	G12	3	TP53BP1	NM_005657	sample	8.88381742738589	28.8547717842324	3.48672372079678	165194.319502075	2542.71877313262	12.6120331950207	73.2634854771784	2.51381435344605	443627.549792531	2252.47936513943	482	1607114.6	58763.47	1141.68	195.12	14.5	13.5	11.4	11	0	15.1	8.9	7.5	51.5	3.7	26.8	51.5	35.9	51.5	33	51.5	33.8	51.5
1	G13	1	FAT1	NM_005245	sample	7.62740384615385	26.625	4.72915025835941	163438.947115385	2486.55066355494	9.79807692307692	49.9927884615385	2.09031302445367	272673.163461538	1750.14900649719	416	1461338.3	55859.31	1041.02	186.45	9.1	10.8	10.6	8.4	0	12.5	4.8	8.7	20.2	5.3	30	7	22.1	30.3	23.6	36.8	24	38.5
1	G13	2	FAT1	NM_005245	sample	6.03385416666667	22.2526041666667	4.81889819331785	145552.916666667	2417.43064294651	7.94791666666667	42.6145833333333	1.91922966149351	233195.65625	1616.34925334151	384	1232225.4	54586.82	950.25	188.43	6.2	10.4	10.9	7.6	0	11.5	4.4	13	46.4	6	29.2	46.4	18.2	46.4	20.6	46.4	22.9	46.4
1	G13	3	FAT1	NM_005245	sample	4.58933333333333	15.248	2.96504703710189	82746.7386666667	1988.79594642227	6.136	31.5973333333333	1.56864279451558	162389.344	1210.85692939986	375	1036076.5	49588.47	800.4	170.28	5.9	5.1	12.3	6.1	0	6.7	9.1	7.2	37.1	2.4	36.5	37.1	17.9	37.1	17.9	37.1	20	37.1
1	G14	1	BAP1	NM_004656	sample	9.93333333333333	34.3858585858586	3.38216554620381	210954.218181818	2778.9724940825	11.169696969697	60.5535353535354	2.44212349297148	358294.090909091	2138.90555169098	495	1797847.4	59037.81	1301.35	209.42	9.9	12.1	13.7	9.7	0	16.6	8.9	9.7	24.4	6.5	23.6	11.3	30.7	38.6	28.7	44.8	30.7	46.1
1	G14	2	BAP1	NM_004656	sample	9.33160621761658	29.3264248704663	2.97354474263636	153642.090673575	2575.67724784564	10.3108808290155	61.0777202072539	2.52436453910079	383553.458549223	1986.24302533842	386	1576142.1	58722.59	1150.86	197.44	11.7	13	16.8	11.9	0	15.3	12.4	9.6	49	6.7	28.8	49	30.8	49	30.6	49	33.9	49
1	G14	3	BAP1	NM_004656	sample	8.06108597285068	25.8710407239819	3.91357522772652	145939.592760181	2718.3808658003	11.4547511312217	65.6244343891403	2.49460238491091	405456.472850679	2087.4308514854	442	1689159.2	63641.55	1314.74	218.2	14.5	14.9	9.3	14.3	0	17.6	3.2	8.8	49.1	5.2	27.8	49.1	33	49.1	31.7	49.1	34.4	49.1
1	G15	1	ZNF516	NM_014643	sample	7.53658536585366	26.2103658536585	4.03515935615168	151322.56402439	2659.50049973183	6.875	35.4542682926829	1.56560595727959	202879.87804878	1448.78852894413	328	1444417.2	50800.69	1075.49	171.56	6.7	6.7	14.3	7.6	0	7.9	14.6	11.3	15.2	6.4	25.6	6.1	24.7	26.8	24.1	31.7	29.3	32.3
1	G15	2	ZNF516	NM_014643	sample	9.92090395480226	34.9491525423729	4.11304440312355	208199.709039548	2648.97351318437	8.24576271186441	42.2203389830508	1.95530413582378	254374.683615819	1757.07269407423	354	1662487.8	57991.86	1138.96	195.5	11.3	11.3	11.9	10.2	0	13.3	7.3	7.9	51.4	5.6	23.2	51.4	28.5	51.4	29.1	51.4	31.4	51.4
1	G15	3	ZNF516	NM_014643	sample	6.97427652733119	24.0032154340836	4.45211296117317	142675.382636656	2722.47751809219	6.62057877813505	29.4180064308682	1.47538531725505	152159.093247588	1344.62379007675	311	1311569.7	52951.52	1141.55	182.25	7.7	9.3	14.1	10.9	0	11.9	8.7	10.9	42.8	5.5	23.5	42.8	28.9	42.8	30.2	42.8	32.8	42.8
1	G16	1	GRIN2A	NM_000833	sample	6.04076738609113	22.3741007194245	4.24039470329371	143431.64028777	2314.64396756031	10.2230215827338	59.0071942446043	2.47153070770113	368331.980815348	1913.03830967024	417	1284680.4	50790.48	1081.9	184.21	7.2	8.6	24.7	9.6	0	11.3	18.9	10.1	23.3	7.9	40	11	19.2	32.4	21.8	39.1	24.7	39.3
1	G16	2	GRIN2A	NM_000833	sample	7.75975975975976	32.5315315315315	4.86261644710781	213870.60960961	2911.01639511392	10.3813813813814	59.3873873873874	2.36860977556867	355512.567567568	1979.68274780636	333	1604843.9	57104.19	1389.92	211.12	12.9	14.4	20.4	18.3	0	18.3	8.7	18.3	50.8	12	30.3	50.8	24.9	50.8	27	50.8	31.5	50.8
1	G16	3	GRIN2A	NM_000833	sample	7.94019933554817	23.5481727574751	3.00560517222904	116187.800664452	2321.95992903939	12.4485049833887	71.3720930232558	2.56371069933493	417029.601328904	2083.06298198249	301	1362357.7	55048.83	1031.68	183.51	10.3	12	14.6	11	0	14.3	11	7	53.2	4.7	34.9	53.2	31.2	53.2	32.6	53.2	33.2	53.2
1	G17	1	RF	NA	Neutral	9.806	35.232	2.8901772530895	220138.764	2833.50157293445	9.772	51.196	2.16703124985807	333307.444	2031.32933725672	500	1878512.8	60179.35	1335.04	202.97	14	10.2	8.8	15	0	13	2.2	10.2	21.2	8.4	27.2	11.4	30.6	33.8	30	41.4	32.8	42.8
1	G17	2	RF	NA	Neutral	9.00539083557952	31.4474393530997	3.25600004141409	179234.714285714	2620.46289566542	9.97574123989218	54.1725067385445	2.24654095196632	333564.865229111	2203.75399030389	371	1715373.9	59617.32	1238.79	198.94	12.9	13.5	11.3	10	0	14.6	6.7	10	53.1	6.2	29.4	53.1	27.5	53.1	28.6	53.1	31.3	53.1
1	G17	3	RF	NA	Neutral	9.87738419618529	29.4196185286104	2.4338585290769	155604.065395095	2575.91820810871	11.8201634877384	60.2806539509537	2.1836619447961	359582.523160763	2139.9319603201	367	1704870.5	65111.19	1096.96	211.29	16.3	15	6.5	11.7	0	17.4	2.2	7.6	51.8	1.9	27.5	51.8	36.2	51.8	36.2	51.8	40.3	51.8
1	G18	1	RF	NA	Neutral	7.4645390070922	23.0709219858156	2.29645962602763	126537.340425532	2306.38545072352	10.4131205673759	57.5514184397163	2.10422795702332	354790.79787234	1986.01476704027	564	1475702.4	56780.24	1061.41	196.83	8.3	12.6	17.7	8.2	0	15.1	8	6.4	23	4.6	36.2	13.1	23.2	33.9	22.9	40.8	25.2	41.7
1	G18	2	RF	NA	Neutral	10.1051136363636	31.5710227272727	2.45018472998594	176569.306818182	2531.46380432989	10.6107954545455	60.1107954545455	2.19727085213584	381633.127840909	2045.41643293507	352	1809628.6	62189.38	1152.23	198.18	10.5	12.5	6.2	7.4	0	14.8	4	5.7	50.3	3.7	27.8	50.3	34.1	50.3	31.5	50.3	34.4	50.3
1	G18	3	RF	NA	Neutral	8.97923875432526	34.6193771626298	6.23245348121359	243425.325259516	3304.90695088099	10.0415224913495	54.4913494809689	2.81662277686724	329333.14532872	2231.24441748667	289	1794537.5	68792.32	1483.34	228.28	13.8	17.6	7.6	15.6	0	23.2	1	14.2	56.7	9	21.1	56.7	34.3	56.7	37.7	56.7	40.1	56.7
1	G19	1	RF	NA	Neutral	10.7461538461538	43.0807692307692	3.85332533942986	279991.946153846	3145.67687285289	9.75	56.3807692307692	2.63498088338297	335551.165384615	2196.0902864776	260	1909545.4	60487.37	1413.92	208.67	12.7	14.2	12.7	13.1	0	16.5	8.5	13.1	24.2	10.8	20.4	13.5	35.8	35	33.5	41.5	37.3	42.7
1	G19	2	RF	NA	Neutral	7.72238805970149	35.2746268656716	6.30165877175999	265553.017910448	2970.66316979794	8.90746268656716	46.3820895522388	2.2537799758962	274394.871641791	1813.31274289986	335	1812669.1	58990.73	1448.98	193.58	11.9	12.2	14.3	14.3	0	12.2	7.2	15.8	50.7	11.3	31.9	50.7	24.5	50.7	29.6	50.7	33.1	50.7
1	G19	3	RF	NA	Neutral	6.91735537190083	22.9917355371901	3.25366203663372	135204.099173554	2337.37015064529	8.02479338842975	39.3829201101928	1.81389203091946	203648.972451791	1646.95228075319	363	1429166.7	66982.21	1080.59	245.89	10.5	11.3	11.8	9.9	0	12.1	10.7	7.4	45.5	5	34.4	45.5	27.3	45.5	26.2	45.5	28.1	45.5
1	G20	1	RF	NA	Neutral	7.50564334085779	26.9097065462754	3.43095216253515	155851.483069977	2485.37952655834	8.29571106094808	45.6907449209932	1.97916769283362	261902.009029345	1657.44333516407	443	1503500.7	54715.72	1131.61	192.47	9.9	11.5	18.3	10.6	0	13.5	9.9	10.4	20.3	6.5	34.8	7.7	23.5	29.6	24.8	36.1	26.6	37
1	G20	2	RF	NA	Neutral	8.176	33.76	3.70846604302592	224640.402666667	2727.45646301667	9.22133333333333	51.608	2.40975135781973	307471.029333333	1972.38542445226	375	1755559.1	65629.06	1366.55	234.81	13.6	13.1	8.8	15.5	0	16.5	0.8	12.5	49.1	11.5	33.9	49.1	24.5	49.1	26.1	49.1	30.9	49.1
1	G20	3	RF	NA	Neutral	9.87345679012346	33.8734567901235	3.72717251183831	189211.324074074	2617.87808590653	10.3981481481481	56.462962962963	2.14814046080328	342196.765432099	1920.30262396502	324	1706596.6	61700.24	1203.18	208.6	14.8	13.9	12	14.2	0	17.9	7.4	9.9	50.6	4.6	29.6	50.6	37	50.6	38	50.6	39.8	50.6
1	G21	1	RF	NA	Neutral	8.05412371134021	25.6958762886598	2.21031066918823	137247.417525773	2230.46348472015	10.7603092783505	55.5154639175258	2.20454589658493	297891.368556701	1960.02060724031	388	1477788.4	55570.04	1009.11	193	7.5	11.9	19.8	7.5	0	14.9	16.5	7.5	24.2	4.4	33.2	9.3	24.7	39.7	21.6	44.3	23.2	44.8
1	G21	2	RF	NA	Neutral	9.87037037037037	31.4333333333333	3.1291370618118	158127.125925926	2741.64621376209	9.26666666666667	51.1296296296296	2.19525518343264	292836.948148148	1802.58617838556	270	1513388.5	57268.22	1146.81	195.04	11.5	10.4	12.6	11.9	0	15.2	4.8	11.5	50.4	5.2	23.7	50.4	32.6	50.4	33.7	50.4	38.5	50.4
1	G21	3	RF	NA	Neutral	8.32151300236407	27.7801418439716	3.62277780170478	157861.536643026	2616.6270613917	10.6004728132388	57.7115839243499	2.24721677871695	347523.304964539	1981.95735399004	423	1578482.7	61287.56	1166.06	206.32	11.3	11.3	10.6	13.2	0	15.1	5.7	9.2	48.7	6.1	30	48.7	31.7	48.7	31.4	48.7	34.8	48.7
1	G22	1	RF	NA	Neutral	8.68280871670702	30.9854721549637	4.62134525961594	191080.460048426	2989.47711545233	12.363196125908	66.5835351089588	2.45047750311504	395725.93220339	2367.42538087655	413	1761893.8	66511.4	1400.19	229.87	14	15.3	13.3	13.3	0	18.4	3.9	13.1	28.6	8	24.7	13.6	26.6	42.9	25.7	48.2	29.5	48.9
1	G22	2	RF	NA	Neutral	7.95126353790614	28.0523465703971	3.30500643773724	168023.52166065	2634.82415534612	10.3176895306859	56.5252707581227	2.14205672909544	328114.252707581	1940.05534916216	554	1603294.2	59949.54	1140.64	200.17	10.6	12.3	9	10.1	0	13.4	3.2	11.2	46.6	6.9	25.3	46.6	26	46.6	26.2	46.6	29.8	46.6
1	G22	3	RF	NA	Neutral	7.73584905660377	23.8833619210978	3.18849507913696	127100.770154374	2537.91354535035	9.65694682675815	50.5557461406518	2.04315496547872	294768.782161235	1861.64647207814	583	1494150.5	59933.38	1158.09	211.35	9.6	12.7	11.3	10.6	0	14.8	2.1	8.6	46.5	4.1	27.8	46.5	33.3	46.5	32.2	46.5	34.8	46.5
1	H03	1	CHEK1	NA	Positive	12.1602787456446	139.205574912892	10.5088622681207	1500981.70731707	5378.07420938231	9.45296167247387	69.1567944250871	2.88941166100118	487594.87804878	2365.35644992532	287	5842729.6	70177.68	3847.68	233.02	44.6	17.8	13.9	44.6	0	20.2	3.8	40.1	24.4	39.7	25.1	17.1	40.8	34.1	46.3	39.4	49.5	41.1
1	H03	2	CHEK1	NA	Positive	10.9262295081967	118.69262295082	9.22654448311194	1177237.43852459	5105.51824862784	8.50409836065574	73.5901639344262	5.8090853957871	579749.790983607	2298.13594535661	244	4556739	57963.73	3400.7	203.21	41	15.6	20.5	47.1	0	20.9	8.6	43.9	47.5	40.2	24.6	47.5	38.5	47.5	47.1	47.5	50.8	47.5
1	H03	3	CHEK1	NA	Positive	12.3665480427046	110.686832740214	10.5691534978189	1104947.13523132	5189.38852622085	10.0960854092527	83.7153024911032	4.87151365622562	669994.288256228	2897.17803400546	281	4919151.1	62032.24	3521.96	216.37	46.6	16.4	14.6	51.2	0	23.1	7.5	33.8	54.4	37	23.5	54.4	46.6	54.4	53.4	54.4	56.2	54.4
1	H04	1	CHEK1	NA	Positive	2.69398907103825	34.3169398907104	5.53406459945551	399865.147540984	1878.50111930031	2.01639344262295	12.7540983606557	1.16877625298118	95618.6721311475	792.825872609241	183	1750763	28904.35	1439.35	134.66	11.5	3.3	60.7	13.1	0	6.6	43.2	13.7	10.4	10.4	68.9	3.8	7.1	13.1	12.6	19.7	14.8	19.7
1	H04	2	CHEK1	NA	Positive	13.6228070175439	148.723684210526	15.8945735716922	1615477.49122807	6412.88021327279	11.7763157894737	92.8552631578947	5.76714295552277	708915.714912281	3080.16921723419	228	6481136.5	76877.09	4535.95	267.17	53.9	25	8.8	56.1	0	34.2	1.8	44.3	57.9	50.9	15.4	57.9	48.2	57.9	57.5	57.9	60.5	57.9
1	H04	3	CHEK1	NA	Positive	2.73747016706444	25.0835322195704	2.07535324411452	265685.31026253	1415.80444142488	2.29355608591885	16.9809069212411	1.35128117223047	135024.663484487	728.506032625127	419	1290074.2	23555.62	1222.65	121.24	10.5	4.5	71.1	13.1	0	6.4	58.5	9.8	15	11	80.2	15	10	15	12.9	15	14.1	15
1	H05	1	CHEK1	NA	Positive	14.2857142857143	140.465437788018	9.95043148050019	1467357.01843318	5743.8186659554	10.3456221198157	68.9861751152074	3.52481995854486	492126.391705069	2654.05471984324	217	6078347.2	66644.89	4056.08	229.35	47	18	15.7	50.7	0	20.3	15.7	40.1	24	45.2	20.7	16.6	46.5	39.2	53.5	46.1	54.8	48.4
1	H05	2	CHEK1	NA	Positive	11.9744897959184	150.428571428571	19.7070311190359	1703637.29081633	6001.59322581071	7.26530612244898	58.9438775510204	2.93451770298597	474895.37244898	2195.41426747552	196	6322767.7	60339.11	4159.03	202.94	45.4	12.8	12.8	50	0	17.9	1.5	47.4	49.5	45.4	24	49.5	37.8	49.5	53.6	49.5	56.1	49.5
1	H05	3	CHEK1	NA	Positive	9.34033613445378	96.390756302521	6.85642580147405	1030802.81092437	4395.1905824026	7.41176470588235	55.8655462184874	3.15817181997768	423254.701680672	1982.07067557214	238	4359818.3	63324.27	2970.29	228.9	33.2	16	18.1	36.6	0	23.1	5.9	29	40.3	31.5	36.1	40.3	36.1	40.3	41.2	40.3	41.2	40.3
1	H06	1	CHEK1	NA	Positive	11.6788617886179	136.906504065041	14.1326045314818	1510329.90650407	6356.84222625043	9.14227642276423	70.8455284552846	3.80969747870162	594945.130081301	2659.47070414047	246	6345263.9	64797.66	4454.28	227.36	52	15.9	32.1	55.7	0	18.7	24	44.7	25.2	53.3	19.1	20.7	42.7	35.4	54.5	39.8	59.3	41.9
1	H06	2	CHEK1	NA	Positive	11.5099337748344	113.953642384106	9.92496443680905	1233355.57615894	5440.52415525856	5.88741721854305	40.476821192053	2.75133484145475	358679.708609272	2113.37374198544	151	5394656.8	62964.01	3702.5	225.15	41.1	16.6	16.6	43	0	18.5	9.9	39.1	43.7	42.4	29.1	43.7	41.1	43.7	47.7	43.7	47.7	43.7
1	H06	3	CHEK1	NA	Positive	7.86705202312139	99.5260115606936	16.6551881974408	1168465.44508671	5580.85003179027	6.52601156069364	41.9479768786127	2.30501581575831	327357.919075145	2085.07220192167	173	5225917.7	68430.08	3763.53	237.58	40.5	17.9	9.8	43.9	0	21.4	0	38.2	44.5	35.8	28.9	44.5	35.8	44.5	48.6	44.5	51.4	44.5
1	H07	1	CHEK1	NA	Positive	9.08127208480565	115.551236749117	14.815099272087	1305726.98233216	5400.72101779987	8.07420494699647	53.2650176678445	2.79413227414872	396914.823321555	2230.44629042246	283	5160879.7	61182.73	3732.06	217.11	37.5	16.3	20.1	41.7	0	20.5	18.7	41.7	21.6	40.3	29.7	14.5	32.2	32.2	45.2	38.9	48.1	40.6
1	H07	2	CHEK1	NA	Positive	10.1397379912664	140.515283842795	15.9642142942606	1561965.79039301	5627.51745088469	8.59825327510917	54.7117903930131	2.7785486661254	370260.410480349	2168.98123772486	229	5462530.6	59520.41	3891.91	220.22	41	16.6	12.7	45	0	21.8	3.1	43.2	51.5	42.8	21.8	51.5	39.3	51.5	47.6	51.5	51.1	51.5
1	H07	3	CHEK1	NA	Positive	10.5248868778281	117.669683257919	9.78746744563007	1254786.74660633	5210.88622883266	7.45701357466063	51.7873303167421	2.99352625373497	382570.475113122	1984.94988380159	221	4539503	56539.06	3761.71	204.13	37.6	14.9	14.5	47.5	0	18.1	3.2	41.2	48	36.2	27.1	48	40.3	48	48.9	48	52	48
1	H08	1	CHEK1	NA	Positive	10.4708520179372	131.286995515695	21.2071388394472	1491772.84304933	5829.05458368821	8.26457399103139	72.0403587443946	5.71287089392342	629665.071748879	2874.23988370794	223	5805637.8	75569.47	4217.11	272.03	44.8	22	8.5	48.9	0	28.3	1.8	43.9	27.4	44.4	26	23.3	35.4	34.1	46.6	41.7	49.8	42.6
1	H08	2	CHEK1	NA	Positive	10.1150793650794	138.444444444444	13.8509229494091	1515741.6031746	5721.20094042998	7.90873015873016	67.8055555555556	4.48280260820984	560956.904761905	2616.88130651137	252	5340177.6	64007.47	3878.53	230.89	41.7	18.3	10.3	43.7	0	22.6	6.7	46	57.1	42.1	21.4	57.1	36.9	57.1	49.2	57.1	50.8	57.1
1	H08	3	CHEK1	NA	Positive	10.8710801393728	126.829268292683	11.1901155578034	1386781.20209059	4897.29871194854	7.39024390243902	55.3135888501742	3.13557484570971	421738.383275261	1993.6923012336	287	5152352.8	59804.43	3394.42	195.42	40.4	14.3	12.2	40.8	0	16.7	8.4	34.8	45.3	35.2	32.4	45.3	40.8	45.3	44.3	45.3	44.9	45.3
1	H09	1	NOTCH2	NM_024408	sample	9.34873949579832	31.9159663865546	3.17768938538196	181346.300420168	2764.14700248813	13.5798319327731	80.7668067226891	2.86931398666819	509708.855042017	2436.81924210159	476	1826615.7	58762.37	1248.1	196.07	10.5	14.5	12	10.5	0	15.5	6.7	10.1	30.3	5.5	22.1	15.3	30.7	42	27.1	47.1	31.3	48.1
1	H09	2	NOTCH2	NM_024408	sample	8.23052959501558	27.392523364486	3.57071716362705	155611.984423676	2690.61511877431	12.6479750778816	73.208722741433	2.64202223421074	454034.53271028	2300.64534400044	321	1638596.7	63377.78	1233.14	249.87	13.1	15	9.3	10.6	0	16.5	9	9.7	52.3	8.1	28.3	52.3	24.6	52.3	28.7	52.3	33	52.3
1	H09	3	NOTCH2	NM_024408	sample	8.02721088435374	29.9637188208617	3.64384263938959	196474.260770975	2681.96593573338	9.77324263038549	63.1111111111111	2.66530153592878	423823.702947846	2117.48919261616	441	1703757.3	52344.22	1239.1	182.23	12.2	9.8	15.6	12.9	0	13.4	14.7	8.4	48.1	5.9	28.8	48.1	34	48.1	33.6	48.1	34.9	48.1
1	H10	1	FANCM	NM_020937	sample	7.7907949790795	26.5041841004184	4.01151818475883	155910.838912134	2577.44939983274	3.9979079497908	18.897489539749	1.23407123896233	100880.525104603	1004.9547867462	478	1656740.3	53406.91	1159.38	173.89	9.6	4.2	9.2	7.9	0	6.3	4.8	9	8.6	5	28.5	2.7	25.1	16.3	25.3	22.6	27.2	22.8
1	H10	2	FANCM	NM_020937	sample	7.21390374331551	22.1604278074866	2.66198414032923	114732.823529412	2258.80042574334	5.51871657754011	26.1069518716578	1.36819787396799	127128.751336898	1162.14949578216	374	1436795	54529.83	977.76	179.55	8.3	7	11.8	6.7	0	8.8	7	8.8	39.3	4.3	32.6	39.3	23.5	39.3	21.1	39.3	25.9	39.3
1	H10	3	FANCM	NM_020937	sample	6.09210526315789	19.4184210526316	2.51440547348532	95721.652631579	2186.82530803468	3.26842105263158	14.8184210526316	1.29990499886496	79139.2789473684	1010.22988304853	380	1207162.1	47869.49	859.89	154.36	6.6	5.5	20	6.3	0	5.8	19.7	7.1	33.9	2.4	32.9	33.9	23.9	33.9	22.9	33.9	26.3	33.9
1	H11	1	RASA1	NM_022650	sample	9.21145374449339	41.8788546255507	4.86818128818179	314334.45154185	3138.49652586926	13.136563876652	80.2070484581498	3.0563205508786	540599.046255507	2534.56335094902	454	2363896.4	63592.64	1642.95	210.36	18.3	16.1	11.5	19.6	0	17.2	5.5	14.5	28.4	13.7	29.5	17.8	27.1	41.9	29.1	47.4	33	48.2
1	H11	2	RASA1	NM_022650	sample	8.94457831325301	35.6674698795181	4.61924201453912	245832.26746988	2882.69181496	14.055421686747	84.9421686746988	3.67864396904852	554391.065060241	2729.47294417159	415	2042672	68433.03	1491.47	230.02	15.4	20	10.4	16.4	0	23.6	7.7	11.6	58.1	10.4	29.4	58.1	27	58.1	28	58.1	31.3	58.1
1	H11	3	RASA1	NM_022650	sample	7.31263858093126	26.8337028824834	2.11057704767674	174214.472283814	2226.23070659574	10.6341463414634	57.8314855875831	2.1185006915126	349469.237250554	1963.60589132181	451	1692925.9	58866.18	1123.69	197.92	16	16.2	14.2	12.2	0	18.2	9.5	6.2	47.7	4.9	39.7	47.7	26.6	47.7	24.8	47.7	26.2	47.7
1	H12	1	KDM5C	NM_004187	sample	7.22993492407809	21.1583514099783	2.77517608505652	113420.023861171	2228.24754435447	11.1670281995662	62.3991323210412	2.27895488327547	397538.136659436	2142.9819456675	461	1533309	63602.81	1037.5	207.71	8.5	13.9	11.7	7.4	0	14.5	1.3	6.1	24.5	3.7	36.2	13.2	24.9	38.6	22.1	42.7	24.7	43.4
1	H12	2	KDM5C	NM_004187	sample	7.77241379310345	27.0206896551724	3.67556316483863	147084.186206897	2624.5674424966	9.22758620689655	52.7551724137931	2.28211308066396	335069.155172414	2004.36977261022	290	1543287.2	64539.23	1156.85	220.17	8.6	18.6	10	11	0	22.8	1.7	10.7	50.7	8.6	29	50.7	21.7	50.7	25.5	50.7	30.3	50.7
1	H12	3	KDM5C	NM_004187	sample	6.55131264916468	18.6921241050119	2.9840013753757	103985.212410501	2339.68722968312	12.7112171837709	66.9880668257757	2.8231834860915	377827.618138425	2177.03450620986	419	1596811.6	57459.62	1122.92	188.21	9.5	13.6	15	9.1	0	16.9	17.4	4.3	53.7	3.8	31.5	53.7	28.6	53.7	25.1	53.7	27.4	53.7
1	H13	1	FAS	NA	sample	8.10779816513761	25.6077981651376	2.8831321635519	139960.598623853	2257.66785915767	9.53440366972477	50.3142201834862	1.89391068765747	293300.087155963	1708.59169541737	436	1378530.1	49890.12	926.63	172.13	7.1	8.5	22.5	6.2	0	8.3	14.7	8	19.5	4.6	35.1	8.3	24.3	29.8	23.9	35.3	26.4	36.2
1	H13	2	FAS	NA	sample	8.62571428571429	30.0371428571429	4.55832239402631	184982.074285714	2833.25919919124	11.9428571428571	65.3428571428571	2.52583171249025	389687.497142857	2296.77645947295	350	1674910.3	63285.09	1267.78	210.53	10.6	14.6	9.7	11.1	0	17.1	7.4	11.7	56.6	8	25.4	56.6	28	56.6	31.1	56.6	34.6	56.6
1	H13	3	FAS	NA	sample	10.0769230769231	36.4576923076923	6.09836115481369	238877.230769231	2995.66025590471	10.5576923076923	53.2038461538462	3.21919379654622	290585.173076923	2029.13496645586	260	1765430.4	54666.36	1350.43	182.63	12.7	9.2	10.8	12.3	0	10	3.1	12.3	58.5	6.5	23.1	58.5	36.9	58.5	36.9	58.5	39.2	58.5
1	H14	1	PTPRC	NR_052021	sample	8.0575	24.355	5.05627582143803	127518.04	2411.15200337183	10.295	49.39	2.24382079227416	249709.7575	1799.91006837548	400	1387436.1	53113.99	1026.94	175	4.8	9.8	26	5.2	0	9.5	24.5	8.8	20.8	4	26.5	6.2	27	35.8	25.5	43.8	28.2	44.2
1	H14	2	PTPRC	NR_052021	sample	8.12371134020619	27.7814432989691	3.73079849300776	158395.828865979	2553.05045681407	9.36288659793814	44.6164948453608	1.90504066829853	234828.482474227	1702.66356991307	485	1403807.2	54942.67	1044.65	185.65	9.7	11.1	13	9.1	0	12.4	12.4	9.9	48.5	6	26	48.5	25.6	48.5	24.7	48.5	28.2	48.5
1	H14	3	PTPRC	NR_052021	sample	7.67105263157895	20.4013157894737	2.14270207928104	85069.1864035088	2060.0690313724	9.67105263157895	47.0789473684211	1.86680448968581	243420.076754386	1622.02021450946	456	1245579.7	59080.88	831.61	190.64	6.6	12.5	6.6	5.3	0	13.8	2.6	6.6	45.4	1.3	32.7	45.4	31.6	45.4	27.6	45.4	30.3	45.4
1	H15	1	PTPRU	NM_133178	sample	11.0142857142857	35.4657142857143	2.75988694602388	194157.728571429	2927.81065907197	13.72	82.38	2.92263496512039	509554.26	2594.28242106155	350	1940795.5	64676	1342.04	218.23	12	14.6	9.4	12.3	0	17.4	6.6	10.6	33.1	7.4	22.3	18	36	44.6	33.4	50	37.1	50.3
1	H15	2	PTPRU	NM_133178	sample	10.4258823529412	38.4776470588235	3.6148144312903	239906.512941176	2826.6395092758	12.1247058823529	68.0376470588235	2.36529767137299	406731.849411765	2187.39883869289	425	1888167.9	62767	1344.17	205.83	12.9	14.8	8.7	13.4	0	15.3	5.6	10.4	50.4	9.4	24.7	50.4	35.5	50.4	34.8	50.4	37.6	50.4
1	H15	3	PTPRU	NM_133178	sample	11.7125603864734	40.4227053140097	4.35698024776288	238634.507246377	2950.72366322954	14.6690821256039	83.207729468599	2.8877725446688	508621.20531401	2592.20264439591	414	2046219.5	61812.35	1368.18	203.26	16.4	15.9	8.7	14.3	0	16.9	5.1	9.2	61.1	6.3	21.3	61.1	43	61.1	39.1	61.1	42.8	61.1
1	H16	1	FUBP1	NM_003902	sample	3.6937984496124	12.3313953488372	3.13592687146923	77179.2965116279	1630.6691504392	6.27713178294574	29.0794573643411	1.27903739768776	152764.428294574	1085.46038385785	516	873509	41252.89	656.6	136.33	4.3	5.2	35.1	4.1	0	5.2	34.5	7.4	10.9	4.3	52.3	3.7	12.4	23.8	13.2	27.9	14.1	28.7
1	H16	2	FUBP1	NM_003902	sample	3.11538461538462	12.8313609467456	3.19427248611059	88394.9112426036	1696.9102432185	6.52662721893491	28.0325443786982	1.57945205183114	128654.792899408	1179.34358242756	338	1009793.4	55435.62	776.27	182.15	4.4	6.2	11.8	5	0	6.5	10.4	10.1	38.2	3.6	48.5	38.2	7.1	38.2	10.4	38.2	13	38.2
1	H16	3	FUBP1	NM_003902	sample	3.98324022346369	15.8324022346369	4.23517473661081	107023.572625698	1932.65151496171	6.85195530726257	34.6284916201117	2.26616203932557	185920.167597765	1340.06924993526	358	1203185.8	58740.87	903.63	206.42	7.3	12	10.3	7.3	0	14	7.8	10.9	39.7	4.7	46.4	39.7	15.1	39.7	18.2	39.7	21.2	39.7
1	H17	1	CHEK1	NA	Positive	10.6016483516484	128.247252747253	13.8257253025214	1433097.29945055	5254.54459737987	9.80494505494505	75.4038461538462	3.4193367895497	606508.706043956	2674.18704204962	364	5338000.9	55247.48	3646.48	194.04	39.3	14.3	24.7	42.6	0	17.9	21.7	39.8	27.2	39.8	30.8	20.6	35.2	38.2	45.3	44.2	46.7	44.5
1	H17	2	CHEK1	NA	Positive	12.337037037037	147.892592592593	12.9820960410884	1614258.37777778	5646.34424304567	11	72.6148148148148	3.33465055982217	516198.255555556	2609.73063672803	270	5933280.4	63404.97	4089.89	223.9	45.9	15.6	14.4	50	0	20	4.8	43	58.5	45.2	26.3	58.5	44.1	58.5	51.9	58.5	53.7	58.5
1	H17	3	CHEK1	NA	Positive	11.6976744186047	145.484496124031	21.9762630618979	1676310.62403101	6203.23983893796	11.5038759689922	76.3527131782946	3.03855848749792	572862.050387597	2771.24186270168	258	6688054	68490.68	4416.17	227.78	48.8	19	8.5	51.6	0	23.6	3.9	42.2	55.4	44.6	24.4	55.4	44.2	55.4	55	55.4	57.4	55.4
1	H18	1	CHEK1	NA	Positive	11.6234817813765	141.206477732794	15.9105362517871	1629386.29554656	6011.54296840646	9.69230769230769	78.3481781376518	4.30151137350114	695966.449392713	2861.42541632913	247	6340230.2	68435.81	4192.06	228.79	44.5	19.8	16.6	49	0	21.5	14.2	47.4	24.7	48.6	27.5	23.1	41.3	36	48.2	43.7	51.8	45.3
1	H18	2	CHEK1	NA	Positive	12.0719424460432	132.661870503597	15.7974374796669	1412867.82733813	5784.75586902436	10.658273381295	80.4028776978417	4.3447257070231	643468.525179856	2847.72094312599	278	5374917	66763.79	3915.21	232.79	44.6	17.6	13.7	50	0	20.5	5	45.7	57.9	45.7	23.4	57.9	42.1	57.9	51.4	57.9	54.3	57.9
1	H18	3	CHEK1	NA	Positive	7.86554621848739	104.743697478992	20.0299864963863	1228439.53361345	4933.59130918109	5.76470588235294	43.7899159663866	2.68745233020297	373262.575630252	1994.03561553563	238	4732275.4	55704.77	3369.15	194.88	34.5	10.9	19.3	37.4	0	12.6	10.9	32.8	46.6	33.2	34	46.6	32.4	46.6	40.8	46.6	42.9	46.6
1	H19	1	CHEK1	NA	Positive	7.84520123839009	84.1795665634675	8.96857541179918	903646.547987616	3966.53186569139	6.18266253869969	43.7925696594427	2.07200144360879	325505.897832817	1623.73035880573	323	3628915.4	47092.51	2695.17	172.06	29.1	10.2	39.3	33.1	0	13	33.4	27.9	15.8	30.7	46.1	11.5	25.1	24.5	33.4	30.3	35.6	31.6
1	H19	2	CHEK1	NA	Positive	11.4663677130045	168.668161434978	17.1017849426911	1863995.28699552	6262.68943827601	8.52017937219731	61.7757847533632	3.91157533407448	473134.103139013	2500.21383846741	223	6467476	58821.04	4443.58	212.63	46.6	13.9	10.3	51.6	0	22	7.2	49.3	57.4	49.8	18.8	57.4	43.5	57.4	53.8	57.4	57	57.4
1	H19	3	CHEK1	NA	Positive	9.07450980392157	122.109803921569	17.7114961974907	1430675.54509804	5478.9120992288	7.26666666666667	56.4901960784314	4.77280841048177	477291.647058824	2257.24970602981	255	5500117.7	59204	3873.88	209.02	40.8	14.1	15.7	42.4	0	17.3	3.5	37.6	51.4	39.2	31	51.4	35.7	51.4	46.7	51.4	48.6	51.4
1	H20	1	CHEK1	NA	Positive	9.90839694656488	118.057251908397	16.8623518850448	1310172.22900763	5351.44051721882	9.1412213740458	73.087786259542	4.19550167389296	597889.580152672	2557.4183507054	262	4845853.6	68146.61	3588.88	236.14	37	16.4	12.6	42	0	21.8	3.8	42.7	25.2	39.3	26	18.7	32.1	35.5	46.6	38.9	49.6	40.1
1	H20	2	CHEK1	NA	Positive	9.92957746478873	128.380281690141	19.3191847279034	1465353.18779343	5781.8018606619	7.65258215962441	58.887323943662	4.43284226075597	476578.661971831	2353.35311744317	213	5477204.2	64612.21	3963.14	222.46	43.2	16.4	10.8	48.4	0	20.7	3.3	39	51.2	43.7	25.4	51.2	32.9	51.2	46.9	51.2	49.8	51.2
1	H20	3	CHEK1	NA	Positive	10.7915057915058	119.111969111969	12.9956648004025	1290773.08494208	5289.17678254358	8.56370656370656	69.8725868725869	4.24571890297295	567631.181467181	2674.64685565723	259	5013204.5	68667.12	3596.6	241.94	42.1	20.1	10.8	45.6	0	24.7	2.7	35.5	56.4	35.5	26.3	56.4	42.1	56.4	46.7	56.4	49.8	56.4
1	H21	1	CHEK1	NA	Positive	13.198606271777	152.790940766551	12.1396453665358	1595170.39372822	6368.3605183185	9.85365853658537	74.9163763066202	3.56539132454158	596228.672473868	2721.54342205591	287	5908594.5	75475.74	4490.97	314.99	49.5	16.7	12.9	57.5	0	23.3	4.2	53.7	27.9	51.6	18.1	20.2	44.6	37.3	55.4	44.9	59.9	47
1	H21	2	CHEK1	NA	Positive	7.45357142857143	93.7357142857143	14.9122260306329	1117827.10714286	4755.14458163339	6.58214285714286	50.5642857142857	3.36150683428787	431752.096428571	2192.9627054411	280	4610866.9	68365.72	3245.87	275.33	32.5	12.9	14.3	35	0	17.5	1.8	33.2	50	32.9	38.2	50	23.9	50	36.4	50	38.9	50
1	H21	3	CHEK1	NA	Positive	9.14005602240896	84.7086834733894	9.57500548563984	868974.921568627	4050.6646761543	6.84873949579832	50.1820728291317	3.00657823927898	379986.473389356	2022.42123034047	357	3651815.8	56228.59	2706.23	208.3	31.1	12.9	31.1	35.3	0	16.2	21.6	26.3	43.7	27.5	41.5	43.7	32.8	43.7	37.8	43.7	41.5	43.7
1	H22	1	CHEK1	NA	Positive	10.0520231213873	149.942196531792	16.271676810836	1724946.6300578	6228.53209378191	7.86705202312139	58.364161849711	3.33690180321421	446345.676300578	2328.31150184872	173	6116492.6	79684.75	4525.45	316.62	48.6	16.8	13.9	54.9	0	22	4.6	47.4	23.7	48.6	28.9	16.8	37	32.9	52.6	39.3	54.3	41
1	H22	2	CHEK1	NA	Positive	10.9213836477987	134.924528301887	13.2603933978932	1489030.11320755	5534.26196249117	8.40880503144654	67.003144654088	3.43128994612897	548270.182389937	2498.32401978687	318	5606147.3	65066.2	3874.37	228.28	43.4	15.4	12.9	46.5	0	20.8	5	42.1	56.6	40.6	24.2	56.6	38.7	56.6	47.2	56.6	50.3	56.6
1	H22	3	CHEK1	NA	Positive	9.57088122605364	112.862068965517	12.9958640260021	1263281.60536398	5263.08231509688	7.24521072796935	52.1570881226054	2.41922740639091	384976.22605364	2091.89162063995	261	5116058	67298.52	3639.16	289.49	39.8	15.7	13.8	43.7	0	21.1	6.5	36	45.6	36	30.3	45.6	37.5	45.6	44.1	45.6	47.9	45.6
1	I03	1	RPA32	NA	Positive	14.5011709601874	73.751756440281	6.69163116290935	592704.096018735	4282.02878386699	4.50351288056206	14.4590163934426	1.3379277494478	56106.6299765808	1361.16873326249	427	3743758.2	54172.51	2505.82	179.41	36.5	5.9	14.3	38.6	0	5.4	10.8	20.8	6.8	26	19.4	1.2	46.6	29.5	50.1	39.6	53.4	40.3
1	I03	2	RPA32	NA	Positive	11.7987421383648	62.0471698113208	5.07447532666665	497661.336477987	3498.05563200462	3.65094339622642	11.2987421383648	1.17486738795124	42076.8647798742	1193.15415074856	318	3237227	52197.53	2214.24	170.86	33.6	4.4	12.3	32.4	0	6	6.9	17	50	22.3	33.6	50	38.1	50	39.6	50	43.4	50
1	I03	3	RPA32	NA	Positive	9.44587628865979	36.5567010309278	3.2401729909178	239301.703608247	3016.33810027644	4.5979381443299	14.6649484536082	1.33252896472015	53047.043814433	1284.83350604458	388	2501406.8	50066.28	1729.94	165	27.8	3.9	12.9	26.8	0	3.9	6.4	9.5	52.6	9.3	29.4	52.6	34.3	52.6	34.3	52.6	37.6	52.6
1	I04	1	RPA32	NA	Positive	11.4	58.434375	5.54057250043126	459622.403125	3551.65655620341	4.596875	13.159375	1.39445221606028	43050.090625	1354.02451329145	320	3023185.5	51632.85	2042.3	175.12	27.2	5.6	16.6	29.1	0	5.6	13.1	16.9	6.6	19.1	27.5	0.9	35.6	35.9	38.1	43.1	40	43.8
1	I04	2	RPA32	NA	Positive	12.6124721603563	61.4253897550111	5.21915688469529	463201.74610245	3755.89390301719	5.76391982182628	19.2093541202673	1.43009581900867	80294.9220489978	1470.76819609391	449	3083698.5	51027.75	2134.81	175.07	31.8	5.6	14.9	32.3	0	7.1	5.6	20.9	55.5	20.9	22.5	55.5	38.3	55.5	43.2	55.5	47	55.5
1	I04	3	RPA32	NA	Positive	9.8698224852071	46.6479289940828	4.30715354943843	359465.360946746	3583.326997223	3.78698224852071	11.9230769230769	1.34251801522657	44223.7721893491	1213.28337533706	338	2820318.3	47513.24	2038.44	202.18	32	3.3	18.9	33.1	0	4.7	12.1	14.8	50.9	14.8	25.7	50.9	41.7	50.9	43.2	50.9	46.2	50.9
1	I05	1	RPA32	NA	Positive	13.8553299492386	66.6116751269035	5.19037134903376	497348.720812183	3762.97638803742	4.76395939086294	14.4467005076142	1.36022507969232	49187.0406091371	1413.49447767336	394	3247220.6	51762.77	2150.3	168.36	29.9	3.6	10.9	29.2	0	4.8	5.8	15.2	5.3	19.3	20.8	0.3	43.1	34.8	46.7	43.9	49	45.2
1	I05	2	RPA32	NA	Positive	12.2638522427441	62.3482849604222	6.23699016980413	501030.696569921	3770.7368178653	4.3377308707124	12.1503957783641	1.39542211374107	38760.5382585752	1294.02714507069	379	3091077.3	46974.21	2176.28	155.67	31.4	3.7	22.2	30.1	0	4	17.2	15.3	55.7	20.3	22.2	55.7	37.2	55.7	40.6	55.7	42.7	55.7
1	I05	3	RPA32	NA	Positive	8.40483383685801	42.1842900302115	3.98172818604313	327797.03021148	3020.69624229697	3.32326283987915	12.0996978851964	1.14077724403392	47899.4682779456	1033.23485455219	331	2277571.8	51996.95	1789.44	214.75	21.5	7.3	28.1	24.2	0	11.5	7.6	15.4	39.6	13.3	34.4	39.6	29.9	39.6	34.1	39.6	35.6	39.6
1	I06	1	RPA32	NA	Positive	12.225181598063	70.1259079903148	6.00969542510092	558486.767554479	3934.81679638569	3.84019370460048	12.5762711864407	1.28464364519365	49096.9782082324	1219.35831377732	413	3168655	42640.45	2259.98	146.59	30.8	1	16.2	32.7	0	3.4	14.5	21.8	7.7	21.3	22.8	1	38	28.3	43.6	36.1	46	37.8
1	I06	2	RPA32	NA	Positive	12.5474254742547	66.609756097561	5.21510194662239	519605.677506775	3749.18966496498	4.57994579945799	14.1517615176152	1.39465032696126	47955.8130081301	1364.32751921262	369	3230183.4	49986.23	2157.89	168.99	32.5	4.3	13.6	32.8	0	4.6	1.4	20.1	55.6	22.2	21.4	55.6	39	55.6	42.3	55.6	45.8	55.6
1	I06	3	RPA32	NA	Positive	9.78643216080402	52.8618090452261	6.86597240036106	431544.218592965	3539.98248309483	3.00502512562814	10.6482412060301	1.15271968379033	42498.9949748744	995.516460391834	398	2868841.5	45689.75	2024.76	161.64	28.6	2.8	16.3	30.9	0	4.3	11.1	16.8	42.2	16.8	29.1	42.2	35.9	42.2	39.9	42.2	43.2	42.2
1	I07	1	RPA32	NA	Positive	12.730303030303	75.9484848484849	6.15342661432581	642675.921212121	3814.41441998844	3.94848484848485	10.7848484848485	1.09851446181912	33287.0818181818	1221.11148169591	330	3391779.1	48556.31	2307.74	167.12	32.4	3.6	14.2	31.8	0	5.5	6.1	21.5	4.8	21.8	26.1	0	40.3	30.3	44.2	36.1	46.4	37.9
1	I07	2	RPA32	NA	Positive	13.0934065934066	74.9615384615385	8.31303911216764	634601.634615385	4174.3686826074	4.64010989010989	14.7307692307692	1.90159560880092	57810.1483516483	1381.98615943099	364	3652368.5	50905.51	2537.36	167.55	37.1	6	11.5	37.1	0	5.8	7.7	19.2	56.3	22.8	20.1	56.3	42.6	56.3	46.4	56.3	48.9	56.3
1	I07	3	RPA32	NA	Positive	10.8941504178273	63.3231197771588	5.79632014208533	548881.442896936	3713.50266965792	3.94428969359331	11.5821727019499	1.28328011680586	39360.8440111421	1245.97334564359	359	3215380.6	44506.37	2212.13	156.07	30.4	6.1	25.9	31.5	0	6.7	12.3	18.1	52.4	17.3	25.3	52.4	40.4	52.4	42.3	52.4	44.8	52.4
1	I08	1	RPA32	NA	Positive	14.0106382978723	84.4609929078014	5.40645966399473	739165.780141844	4415.37126389123	4.14539007092199	12.0815602836879	1.53039504783403	42567.4042553191	1477.6442414751	282	4177879.9	50699.94	2751.03	164.83	40.4	6.4	13.5	42.2	0	7.1	14.2	23	5.7	29.4	24.5	1.8	45	29.8	47.9	38.3	51.1	40.4
1	I08	2	RPA32	NA	Positive	9.97135416666667	37.9192708333333	2.96806944257978	228662.947916667	3162.78570337849	4.9375	14.7213541666667	1.37376539528447	51101.5859375	1428.57307805351	384	2518630	61721.03	1668.89	211.04	25	6.5	16.7	26.3	0	7.3	7	14.1	57.8	12.8	21.1	57.8	35.4	57.8	34.4	57.8	38.3	57.8
1	I08	3	RPA32	NA	Positive	11.9683544303797	61.6582278481013	4.61655872652435	499984.42721519	3475.80656470826	3.8006329113924	11.4588607594937	1.46041463247543	45697.832278481	1317.08022671451	316	3143507.1	51355.53	2013.09	174.74	32.9	5.4	16.5	31.3	0	7.9	12.7	13.6	55.4	13.3	25.6	55.4	39.9	55.4	41.1	55.4	42.4	55.4
1	I09	1	ARHGAP35	NM_004491	sample	9.52878464818763	30.0362473347548	2.9366048597006	155955.138592751	2678.37381145042	12.0810234541578	70.1855010660981	2.7825254282001	434368.473347548	2414.00187887515	469	1693620.9	66596.69	1193.99	235.5	8.5	15.1	12.4	9.2	0	19.4	3	8.3	27.1	5.5	23.5	14.7	30.5	41.6	30.5	48	32.6	49.3
1	I09	2	ARHGAP35	NM_004491	sample	10.4416961130742	38.7879858657244	3.6516803284761	234459.332155477	3229.19862097346	13.0494699646643	74.2402826855124	3.16445669746582	462808.80565371	2629.60384610515	283	1942650.1	69069.65	1464.16	258.66	14.8	17.3	10.6	17	0	19.8	3.9	14.8	59.7	12.7	19.8	59.7	30	59.7	36	59.7	40.6	59.7
1	I09	3	ARHGAP35	NM_004491	sample	8.90889370932755	26.8373101952278	3.11731172743545	147232.731019523	2594.89747092698	14.7462039045553	83.4164859002169	2.99657059168335	496310.898047722	2668.03555886245	461	1739749	66753.71	1160.03	214.17	11.3	16.1	10.8	8.2	0	19.1	6.5	7.2	62.5	3.7	26.7	62.5	39.5	62.5	34.9	62.5	36	62.5
1	I10	1	AHNAK	NM_024060	sample	5.12280701754386	15.7894736842105	2.33516104189455	73537.037593985	2100.3055979951	9.06265664160401	45.4360902255639	1.90724610524954	233421.406015038	1729.13275916941	399	1185027.8	57701.11	872.87	195.05	3.8	9.5	11.8	5.5	0	11.5	5.8	7.5	18.5	4.3	35.3	7.3	15	35.3	16.8	41.1	20.8	42.1
1	I10	2	AHNAK	NM_024060	sample	5.57283950617284	16.7259259259259	3.51205106052346	86051.6740740741	2079.53827109717	9.61728395061728	47.0049382716049	2.06618760845868	248155.567901235	1816.43016900831	405	1121568.5	60427.4	840.85	198.95	3.7	11.9	14.8	4.9	0	12.6	9.1	8.1	51.1	3.7	32.8	51.1	16.5	51.1	17.5	51.1	20.5	51.1
1	I10	3	AHNAK	NM_024060	sample	4.37309644670051	12.0685279187817	2.20759248703641	55844.076142132	1800.81662011953	8.79187817258883	40.7741116751269	1.8975726975326	210905.327411167	1725.52851626432	394	1065883.8	61014.83	728.96	204.14	5.1	12.7	10.9	3.3	0	11.7	14	5.1	48.5	2	39.1	48.5	19.3	48.5	16.2	48.5	18.3	48.5
1	I11	1	SH2B3	NM_005475	sample	8.84186046511628	27.406976744186	3.3647102319525	146817.320930233	2475.91314439179	12.4651162790698	63.3325581395349	2.16083390536898	355940.251162791	2039.81961462154	430	1626711.8	60889.92	1095.57	203.32	8.1	14.7	9.3	8.1	0	14.7	7.7	6.7	23.3	4.2	27.9	10.5	28.6	39.8	25.8	44.7	27.2	44.9
1	I11	2	SH2B3	NM_005475	sample	7.02046035805627	25.9462915601023	3.90026872484686	161092.181585678	2545.96023459882	9.37084398976982	49.0409207161125	2.09204159660664	293815.971867008	1853.42765374483	391	1576225.5	59494.93	1097.23	195.9	8.4	11	14.6	8.4	0	14.1	7.7	10.5	48.6	7.2	30.4	48.6	21.7	48.6	22.8	48.6	25.8	48.6
1	I11	3	SH2B3	NM_005475	sample	6.4919168591224	18.6766743648961	2.07794866654907	85655.3949191686	2085.62824147565	8.8568129330254	45.0392609699769	1.71242545119347	250745.37182448	1590.24051539405	433	1344824.9	56100.06	908.44	183.45	9.2	9.2	11.5	7.4	0	9	4.2	5.3	44.8	1.6	33.7	44.8	27.3	44.8	23.1	44.8	24.7	44.8
1	I12	1	MSH2	NM_000251	sample	9.26912928759895	44.6675461741425	4.17857813321735	352058.62005277	3074.68104939006	12.3034300791557	83.5303430079156	4.59101177995082	600174.17414248	2581.24519739746	379	2306435.3	67172.88	1591.5	222.34	19.5	19.3	9.2	18.7	0	21.1	5	12.4	28.5	12.7	29.3	19.8	26.9	37.7	27.7	43.8	31.1	44.3
1	I12	2	MSH2	NM_000251	sample	8.81661891117479	46.1833810888252	4.96790745600001	371498.885386819	3069.09199127812	10.5845272206304	68.458452722063	2.48478543856116	484743.896848138	2183.07748506374	349	2337967.6	58652.92	1579.9	194.4	17.5	14	9.5	18.1	0	16	8.9	16.3	51.3	13.5	28.9	51.3	25.5	51.3	25.8	51.3	28.9	51.3
1	I12	3	MSH2	NM_000251	sample	7.2226148409894	31.7420494699647	4.54410708699422	231005.480565371	2707.64392781939	9.24558303886926	56.9664310954064	2.61137876708121	388739.938162544	1893.03849331036	566	1805749	59016.37	1360.69	211.81	13.4	13.8	14.8	15.5	0	15.5	5.5	11.5	43.6	8.7	35.5	43.6	27	43.6	27.9	43.6	31.3	43.6
1	I13	1	NOTCH1	NM_017617	sample	8.73304157549234	27.2582056892779	2.18922251982061	147306.358862144	2539.52435259886	14.3501094091904	83.9737417943107	3.03171612061831	525543.590809628	2575.23010378873	457	1745816.6	61507.17	1213.74	204.64	8.5	14.2	10.9	8.1	0	15.8	9.4	6.8	31.1	4.8	24.7	18.2	28.4	44.9	25.4	47.7	26.3	48.6
1	I13	2	NOTCH1	NM_017617	sample	10.4201680672269	33.0924369747899	3.88586930420277	192689.481792717	2975.88475613244	15.0868347338936	89.4313725490196	3.26547525927906	578589.56302521	2769.24005210358	357	2015501.8	70627.13	1387.57	233.88	15.1	20.7	9	14.8	0	26.1	3.9	8.4	60.2	7.8	23.5	60.2	33.9	60.2	33.1	60.2	36.4	60.2
1	I13	3	NOTCH1	NM_017617	sample	6.47511312217195	21.1787330316742	3.24397536681308	124467.84841629	2330.75248752782	11.1628959276018	62.1968325791855	2.22166144268151	375789.925339367	1985.155654733	442	1488810.9	55239.96	1101.09	190.55	8.6	12.4	19	7.9	0	14	12.2	7.7	47.7	4.1	35.3	47.7	26	47.7	25.1	47.7	27.6	47.7
1	I14	1	RAD51	NM_133487	sample	3.90374331550802	15.3930481283422	2.51971327606089	70288.1176470588	1619.26760766589	5.4144385026738	22.548128342246	1.24532264888958	117724.582887701	1246.59714142528	374	708403.9	48246.29	548.32	181.45	1.3	13.6	42.5	3.7	0	12	13.1	10.4	11.5	3.5	52.7	5.1	10.7	24.9	19.5	28.9	19.3	29.4
1	I14	2	RAD51	NM_133487	sample	6.86111111111111	29.0912698412698	4.46428632676601	193279.198412698	2784.65974725635	8.20634920634921	32.7896825396825	2.17665900704451	152301.218253968	1914.48949966505	252	1449139.8	76146.58	1108.82	238.2	7.9	20.6	14.3	9.9	0	21.4	7.1	12.7	59.5	9.1	21.4	59.5	19.8	59.5	29.8	59.5	28.2	59.5
1	I14	3	RAD51	NM_133487	sample	5.57095709570957	20.3828382838284	3.41200433728253	99457.7524752475	2178.35003065369	7.53795379537954	31.3927392739274	1.90107945272505	145133.557755776	1754.31713476286	303	1004300.4	70115.69	714.55	220	4.3	16.2	17.2	3.6	0	16.2	11.6	8.6	53.5	2.6	28.4	53.5	29.4	53.5	33.7	53.5	35.3	53.5
1	I15	1	ZFHX4	NM_024721	sample	8.02640264026403	25.1320132013201	3.60627351227682	147087.376237624	2901.37049861059	9.12211221122112	46.6105610561056	2.17053194718791	269505.382838284	1814.99757299113	303	1536987.1	56972.53	1198.61	195.55	6.6	8.9	9.9	8.6	0	9.6	3.3	8.9	18.2	6.9	22.4	8.6	26.1	30.7	25.7	37.6	30.4	39.3
1	I15	2	ZFHX4	NM_024721	sample	7.62426035502959	25.7455621301775	3.92898464427941	153575.73964497	2879.8815186584	9.94674556213018	52.4349112426035	2.0755300546311	293720.378698225	1862.71805035797	338	1633537.7	59865.25	1184.99	191.29	10.7	11.5	6.8	10.7	0	12.1	3.8	11.8	50.6	8.6	22.2	50.6	24.3	50.6	25.4	50.6	29	50.6
1	I15	3	ZFHX4	NM_024721	sample	6.95704057279236	23.2100238663485	3.48120705723964	141225.739856802	2332.77325883436	8.26491646778043	39.4988066825776	1.76006739288458	212184.002386635	1530.01552409278	419	1393839.7	53456.15	1091.76	186.88	7.4	8.1	12.2	8.1	0	10	6.7	7.4	43.2	4.1	33.4	43.2	29.4	43.2	27.4	43.2	29.6	43.2
1	I16	1	KMT2C	NM_170606	sample	8.75736961451247	27.5963718820862	4.62657905988783	158634.850340136	2757.79460021227	12.1292517006803	60.8185941043084	2.37188546610707	329128.142857143	2063.29383763893	441	1595168.9	62097.39	1149.32	203.27	7.9	10.9	10.4	7.7	0	13.2	2.3	8.2	24.7	7	24.9	10.4	27.7	38.5	29.5	46.7	30.6	47.4
1	I16	2	KMT2C	NM_170606	sample	7.72239747634069	27.3249211356467	4.8183006520109	185204.205047319	2730.97840497669	8.65615141955836	42.6529968454259	2.52162511373642	238312.384858044	1689.53049079758	317	1719984.8	65714	1234.72	219.89	12.6	15.1	10.1	10.4	0	16.1	1.9	9.8	48.9	7.6	30.3	48.9	24.9	48.9	25.2	48.9	29	48.9
1	I16	3	KMT2C	NM_170606	sample	7.30933333333333	22.184	3.79799946662225	123334.136	2465.05609340232	11.5306666666667	58.7973333333333	2.09610356501573	340797.765333333	2003.88191761804	375	1488724.6	64022.65	1100.25	209.48	12	15.2	12	10.1	0	15.5	2.7	9.6	50.1	4.3	33.3	50.1	29.1	50.1	28.3	50.1	32	50.1
1	I17	1	RPA32	NA	Positive	11	53.874651810585	4.17381058516843	437619.902506964	3529.70945818338	4.21448467966574	11.9052924791086	1.08571053868617	42255.2200557103	1134.04422552172	359	2983406.9	55443.15	1975.37	191.74	29.2	7	24.5	29.8	0	9.5	17.8	13.6	4.5	21.4	33.1	1.1	36.2	27.9	37	34	41.8	34.5
1	I17	2	RPA32	NA	Positive	12.7353846153846	63.5169230769231	6.21683521087625	510902.064615385	3953.48775520427	4.64615384615385	13.6030769230769	1.35105155630992	47064.5846153846	1409.07358169563	325	3441688.7	50819.45	2343.77	175.73	33.5	6.5	18.2	32.9	0	8.9	16.3	16	56.9	24	21.8	56.9	37.8	56.9	42.8	56.9	47.7	56.9
1	I17	3	RPA32	NA	Positive	14.8959731543624	79.6812080536913	7.55358715423947	666215.402684564	4278.69898692651	5.02348993288591	13.6006711409396	1.37149372637085	49740.6946308725	1496.59122281571	298	4122186.8	55090.21	2480.24	171.52	39.3	6.7	10.1	36.6	0	6.4	9.1	16.1	62.1	21.5	20.8	62.1	49.7	62.1	51.3	62.1	55.4	62.1
1	I18	1	RPA32	NA	Positive	15.0363636363636	84.1948051948052	6.53478167965896	700305.690909091	4389.93022795247	3.66233766233766	8.97142857142857	1.18837143515198	26885.6831168831	1279.60628147258	385	4057235.5	54140.19	2690.35	178.49	40.3	6.8	13	39.2	0	6.8	5.7	23.1	3.6	26	16.9	0.3	45.7	28.8	49.1	36.9	52.2	37.9
1	I18	2	RPA32	NA	Positive	12.8267973856209	56.983660130719	4.21681626613137	418925.290849673	3528.68924990368	5.04248366013072	13.3627450980392	1.33712460519634	41007.5620915033	1418.61956267592	306	2888418.9	50860.25	1973.66	176.68	30.4	5.2	11.8	30.1	0	7.5	4.6	13.4	62.1	17.6	24.5	62.1	40.5	62.1	41.8	62.1	46.1	62.1
1	I18	3	RPA32	NA	Positive	14.3719512195122	69.7774390243902	3.85744243837475	549496.942073171	3893.25987001542	3.875	8.61280487804878	1.18888937549703	22115.2926829268	1291.39145106206	328	3832856.5	54784.65	2327.21	176.46	42.1	4.3	7.3	36.3	0	4.9	1.2	13.1	59.8	14	22.9	59.8	50.9	59.8	49.7	59.8	54.9	59.8
1	I19	1	RPA32	NA	Positive	13.7290836653386	67.8844621513944	5.65078310788259	514680.027888446	3894.18349651932	4.53784860557769	12.6135458167331	1.28545702491057	37795.5856573705	1247.28957694022	251	2978383	46874.74	2137.15	160.89	28.3	2.8	16.3	32.3	0	4.4	10.8	19.1	5.6	20.7	18.7	0.8	42.6	33.9	44.2	39.8	49.4	40.6
1	I19	2	RPA32	NA	Positive	13.7722772277228	59.6699669966997	4.82815832021213	415697.534653465	3656.5448245482	5.54125412541254	17.3729372937294	1.41344398591598	73019.4620462046	1482.19796625548	303	2700974.8	52181.84	1877.74	173.66	29.4	6.9	15.5	29	0	7.3	5	15.5	61.1	19.1	18.5	61.1	41.9	61.1	43.6	61.1	48.8	61.1
1	I19	3	RPA32	NA	Positive	11.9839142091153	61.3485254691689	4.75563025957092	506387.209115282	3533.93752046482	4.56836461126005	12.171581769437	1.24926037981166	39651.4289544236	1258.78981069352	373	3216159.7	49719.19	2063.05	173.49	27.9	4.8	19.6	30.3	0	6.4	8	13.4	51.7	15	26.3	51.7	38.9	51.7	42.1	51.7	42.9	51.7
1	I20	1	RPA32	NA	Positive	15.7636363636364	86.369696969697	8.4559053704392	710689.184848485	4375.53586751357	4.70909090909091	12.0151515151515	1.25838138652754	38924.8060606061	1383.04235105723	330	3909589.4	56545.88	2540.95	196.77	38.5	6.4	13	37.3	0	8.5	0.9	20.9	3.3	26.4	17	0.3	46.4	33.9	53.3	42.7	55.2	45.2
1	I20	2	RPA32	NA	Positive	14.7974276527331	83.5852090032154	7.67705972965382	719848.694533762	4287.7494332309	4.81350482315113	11.7877813504823	1.40275764794006	36096.3922829582	1385.96239009714	311	3728904.4	58397.06	2510.86	198.89	38.9	7.7	9.3	37	0	9	3.2	22.8	58.5	26.7	19	58.5	44.1	58.5	50.2	58.5	51.4	58.5
1	I20	3	RPA32	NA	Positive	15.2418300653595	77.5849673202614	7.40227860809758	651176.532679739	4636.64603506147	5.13398692810458	14.062091503268	1.46942333569085	46708.0424836601	1449.85302608295	306	4058595.5	59463.84	2782.73	203.58	47.1	8.8	6.2	44.1	0	13.4	1	17.6	59.2	22.9	19.3	59.2	52.6	59.2	59.2	59.2	60.5	59.2
1	I21	1	RPA32	NA	Positive	12.4016853932584	66.4634831460674	5.46835009859752	528146.665730337	3961.57690346665	4.07584269662921	10.5674157303371	1.40176518679389	31193.9269662921	1303.84597364102	356	3174941.5	51327.9	2239.05	172.31	30.9	4.5	11.5	32.9	0	4.5	4.2	21.6	6.2	22.5	21.3	0.3	39.3	29.5	43.3	41.9	46.9	43.8
1	I21	2	RPA32	NA	Positive	15.1154639175258	73.1381443298969	7.01212839485059	562917.280412371	4102.68163019363	4.46185567010309	11.4288659793814	1.31568660668216	35494.3896907216	1372.18963541807	485	3412400.3	54359.18	2278.67	176.75	35.7	5.6	11.5	35.5	0	5.2	7.8	20.2	57.5	21.6	17.3	57.5	43.7	57.5	48	57.5	51.5	57.5
1	I21	3	RPA32	NA	Positive	11.3324873096447	53.3147208121827	5.23485572176332	417244.758883249	3554.40344255866	4.10406091370558	12.2969543147208	1.18631859366271	44663.8147208122	1174.95482951809	394	2795798	48971.71	1965.75	169.41	27.2	4.3	13.5	27.9	0	5.6	5.1	13.7	52.5	14.5	23.9	52.5	37.6	52.5	40.6	52.5	43.1	52.5
1	I22	1	RPA32	NA	Positive	13.4735202492212	85.3707165109034	7.782920106576	745712.903426791	4368.34602609363	3.67601246105919	11.5919003115265	1.69108440152627	50417.968847352	1294.81263668936	321	3859696.7	54516.94	2693.83	186.67	36.1	6.2	11.2	36.1	0	8.1	5.6	25.2	6.9	28	20.2	1.6	41.7	27.4	48.9	37.7	51.1	39.9
1	I22	2	RPA32	NA	Positive	13.7302452316076	71.8147138964578	6.37009807265138	614842.108991826	4103.28087108544	6.56948228882834	21.0762942779292	1.41687049009522	79406.2997275204	1469.36829721966	367	3646125.6	57207.39	2332.48	187.58	34.1	10.4	13.6	31.9	0	12.5	7.4	16.9	55.9	23.2	19.6	55.9	40.3	55.9	43.1	55.9	48.5	55.9
1	I22	3	RPA32	NA	Positive	13.0157790927022	66.8757396449704	5.96400335347088	538549.009861933	3897.4931105856	3.60355029585799	10.4260355029586	1.11110095760304	36980.392504931	1166.43286930737	507	3294399.2	54122.94	2257.45	184	32.5	7.1	14.4	32.1	0	7.9	6.3	16.6	49.1	18.7	21.9	49.1	44.6	49.1	48.3	49.1	50.1	49.1
1	J03	1	ATR	NA	Positive	14.7054054054054	93.8243243243243	5.91697517012407	790233.432432432	4645.63539719701	16.2837837837838	172.354054054054	7.68181279717542	1571142.06216216	4666.88771512559	370	4417731.8	86594.16	3013.03	287.72	46.2	38.9	14.1	48.9	0	43.2	8.9	27.6	51.4	37.8	22.4	43.5	45.7	53.2	51.9	56.5	53.2	57
1	J03	2	ATR	NA	Positive	12.6032258064516	90.1258064516129	6.12732350453409	786414.4	4334.78352945128	12.8032258064516	127.809677419355	7.04368972182054	1195640.20322581	4009.1769518726	310	3806846.8	82875.81	2641.06	283.81	39.7	28.7	14.5	40.3	0	37.1	9	33.2	57.4	34.8	26.5	57.4	39	57.4	43.5	57.4	48.1	57.4
1	J03	3	ATR	NA	Positive	12.9478458049887	89.3015873015873	7.82470881043254	815252.839002268	4798.43909800197	15.3106575963719	164.530612244898	8.98154015491613	1527986.81632653	4883.5339079383	441	4391367.3	84831.33	3189.78	292.44	46.9	38.5	17.2	48.8	0	43.8	12.5	25.6	63.3	32.7	24.9	63.3	47.8	63.3	50.8	63.3	54.2	63.3
1	J04	1	ATR	NA	Positive	14.8765743073048	97.9798488664987	7.31446007191754	856206.319899244	4757.83777568074	18.1410579345088	202.551637279597	9.04719981484268	1972207.23929471	5544.36059802492	397	4621825	100318.98	3199.11	333.59	51.1	46.9	10.1	53.1	0	52.6	3.8	27.2	57.2	39.8	24.9	52.4	48.6	59.2	51.4	61.7	54.4	61.7
1	J04	2	ATR	NA	Positive	12.6454293628809	88.6648199445983	6.78156261357153	779510.537396122	4487.71288420996	15.3628808864266	179.759002770083	9.18482596232825	1760095.5900277	5054.37831228084	361	4200385.3	94842.17	2873.81	315.21	45.7	44.6	10.5	47.1	0	48.2	9.7	31.6	62	37.1	25.8	62	43.2	62	46.8	62	49.3	62
1	J04	3	ATR	NA	Positive	13.1748071979434	87.8740359897172	6.67010817816674	786236.758354756	4365.56955947016	14.8946015424165	169.002570694087	8.56654196086455	1641362.6066838	4716.61352110445	389	4341640.8	98367.03	2935.12	316.53	46.8	45.2	9.8	47.8	0	48.6	5.7	24.2	56	30.6	33.2	56	44.5	56	49.4	56	51.4	56
1	J05	1	ATR	NA	Positive	8.00426742532006	54.022759601707	3.7736800041172	458608.361308677	2591.79408046545	9.35988620199146	101.790896159317	4.32031154745304	939445.231863442	2758.50952157455	703	2401424.8	45655.15	1693.6	159.12	26.2	20.9	54.8	27.9	0	23.6	51.5	18.5	31.6	20.2	56.2	26.2	26.5	31.6	29	33.3	31.3	33.4
1	J05	2	ATR	NA	Positive	13.219806763285	108.714975845411	8.39815712353034	1037187.22705314	4902.41379625005	13.1811594202899	155.86231884058	7.82760737700869	1517874.48550725	4510.22780910794	414	4571994.5	80326.69	3288.66	278.28	44.9	36.7	12.1	47.3	0	41.8	7.7	35	58.7	44.2	28.5	58.7	43.2	58.7	49.3	58.7	52.9	58.7
1	J05	3	ATR	NA	Positive	12.9262295081967	76.0054644808743	5.40275493804577	639999.117486339	4134.38170311781	14.655737704918	159.909836065574	7.11671777712171	1502053.45628415	4338.33365251915	366	3935368.5	102756.61	2609.71	332.25	42.6	41	13.9	45.4	0	43.7	15.8	21.6	57.4	27.9	30.1	57.4	44	57.4	45.1	57.4	49.2	57.4
1	J06	1	ATR	NA	Positive	12.8	105.585074626866	6.67551267693645	967539.749253731	4557.64270110784	12.9761194029851	152.238805970149	7.87191873066315	1462311.62985075	4448.55016141645	335	4380705.3	86705.05	3043.25	291.05	42.4	36.4	8.1	44.2	0	41.2	2.1	35.8	45.7	37	28.4	40.6	41.8	47.5	45.1	51.9	47.2	52.8
1	J06	2	ATR	NA	Positive	13.368909512761	88.3549883990719	6.51729366864674	749825.921113689	4649.61732911322	16.2807424593968	186.566125290023	8.78973398105857	1768009.60092807	5130.05752287337	431	4398400.2	86091.33	3012.89	287.87	48.5	39.7	17.2	52.4	0	44.5	9.7	29	63.6	38.5	23.7	63.6	46.4	63.6	49.9	63.6	55.5	63.6
1	J06	3	ATR	NA	Positive	9.58543417366947	72.2044817927171	6.82386640336798	689960.355742297	3851.06274932769	11.8067226890756	122.803921568627	8.14636563134793	1125368.81232493	3558.18103350187	357	3668438	88877.62	2514.89	293.98	35.3	33.6	13.2	39.5	0	37.3	6.7	21.3	47.9	25.5	37.8	47.9	33.1	47.9	40.3	47.9	41.2	47.9
1	J07	1	ATR	NA	Positive	12.9674796747967	80.6930894308943	6.65239676229465	673218.847560976	4227.59886522019	17.2581300813008	179.30487804878	7.40829340277927	1653694.47560976	4787.5550500826	492	3984238.6	91141.3	2733.11	296.95	44.9	40.2	8.5	46.1	0	43.3	4.1	26.8	52	30.9	26.4	45.3	43.9	54.3	46.7	58.1	51	58.5
1	J07	2	ATR	NA	Positive	13.7842105263158	92.071052631579	7.37506836453505	787102.431578947	4886.0291350587	15.6315789473684	184.013157894737	10.4546881633681	1769862.38947368	5313.88269788098	380	4289179.1	96594.62	3121.3	344.56	50.5	46.3	11.1	52.6	0	48.4	8.4	32.4	65.8	41.3	25	65.8	44.7	65.8	53.2	65.8	57.1	65.8
1	J07	3	ATR	NA	Positive	12.1766233766234	77.0545454545454	5.69070764254978	651055.449350649	4126.18373185201	14.3922077922078	161.132467532468	9.56966678936058	1542524.06753247	4743.1622412461	385	3777996.1	88174.17	2676.74	323.47	41	40.5	11.7	45.5	0	45.5	6.2	22.1	60.8	25.7	30.6	60.8	43.9	60.8	47	60.8	49.1	60.8
1	J08	1	ATR	NA	Positive	16.1717948717949	112.105128205128	6.49276250884418	998207.482051282	5214.85971759215	17.2538461538462	213.910256410256	10.2909203769723	2192059.62564103	5996.47756307461	390	5170177.2	107339.61	3452.36	346.78	53.8	51.8	7.2	55.9	0	55.9	3.3	32.1	57.4	45.6	19.2	54.4	52.6	62.3	56.9	64.6	59.7	65.6
1	J08	2	ATR	NA	Positive	12.7189873417722	107.048101265823	7.88531852349369	984625.597468354	4885.23741356907	13.4683544303797	171.425316455696	11.3024042969059	1743553.55189873	5126.41854110254	395	4453483.3	100324.96	3153.97	342.13	45.8	41.8	11.4	48.4	0	45.6	3.8	36.7	62	42.8	25.3	62	42	62	48.9	62	51.1	62
1	J08	3	ATR	NA	Positive	13.1356466876972	86.6466876971609	6.88833011713053	761246.485804416	4255.6764888189	13.2776025236593	168.249211356467	8.45695445149549	1688864.49842271	4715.08259915543	317	4097080.7	81770.75	2773.76	274.4	43.8	32.5	15.5	45.4	0	37.5	13.9	20.2	58	29	29	58	45.4	58	47.9	58	49.5	58
1	J09	1	STIM1	NM_003156	sample	8.5256064690027	24.8760107816712	2.71429755718675	124002.261455526	2586.95129583648	9.18598382749326	55.1105121293801	2.47559197707527	381562.800539084	2201.64395309628	371	1533466.4	72731.23	1126.55	258.99	8.4	17	9.7	8.4	0	19.1	4.3	8.1	22.9	4.9	24.8	14	27	33.4	26.4	41	29.1	41.8
1	J09	2	STIM1	NM_003156	sample	7.05654761904762	19.8065476190476	2.3841511708255	85108.7619047619	2159.38545996964	8.25892857142857	47.7202380952381	1.85393315644932	284849.086309524	1668.69762194943	336	1323628.5	59165.66	927.05	199.7	7.1	12.5	13.1	4.5	0	14.9	7.4	6.5	44	3.3	33.3	44	22	44	21.1	44	24.1	44
1	J09	3	STIM1	NM_003156	sample	7.49358974358974	24.2435897435897	3.37536638559821	123756.852564103	2143.80426939701	6.41025641025641	32.4711538461538	1.68070476347186	174467.368589744	1339.86903236818	312	1335202.2	52966.88	942.43	173.15	11.2	6.4	9.9	8	0	8	11.9	6.7	39.4	2.6	35.9	39.4	26	39.4	25.3	39.4	26.6	39.4
1	J10	1	DICER1	NM_030621	sample	7.78877005347594	28.6016042780749	4.35986684647946	182599.78342246	2910.1861702755	14.7219251336898	89.1310160427807	3.11884189958337	542585.631016043	2555.87407342211	374	1792766.2	69073.34	1394.51	230.65	10.7	20.6	9.9	12.8	0	22.2	4.3	11	33.4	10.2	23.3	19	24.9	43.9	25.1	48.1	28.6	48.7
1	J10	2	DICER1	NM_030621	sample	6.09782608695652	19.5353260869565	2.35405280161219	98181.8206521739	2183.18825917186	7.65760869565217	46.3913043478261	2.0213089343884	278734.423913043	1633.57631360977	368	1299905.8	57025.73	956.03	193.05	7.9	10.1	6.5	8.2	0	12	1.4	7.9	43.2	4.6	34.2	43.2	18.8	43.2	18.8	43.2	21.5	43.2
1	J10	3	DICER1	NM_030621	sample	7.45606694560669	24.2845188284519	2.76002150929211	131658.518828452	2399.45115681292	10.0167364016736	50.0523012552301	2.03392640613967	270056.713389121	1746.12870133212	478	1627419.1	60535.45	1103.86	203.07	12.1	12.6	9.4	10	0	14	7.5	9.6	43.7	4.2	31.6	43.7	29.1	43.7	27.6	43.7	29.3	43.7
1	J11	1	PASK	NM_015148	sample	7.3825	23.3375	2.5458210559885	124197.69	2345.50997743535	9.2375	45.9175	2.19638409457628	257873.3075	1941.2864276749	400	1434403.2	56156.61	969.77	185.74	8.2	8.8	11.2	7.5	0	9.8	7.5	10	21.2	5	31.8	10.2	21.5	32	22.8	39.5	24.5	41.8
1	J11	2	PASK	NM_015148	sample	6.62046204620462	20.8712871287129	2.99861505138113	110211.940594059	2236.0692489389	9.34653465346535	50.8349834983498	2.08408326320388	295808.435643564	1868.25385424157	303	1318744.9	54262.15	912.86	173.31	5.9	10.2	11.6	5.9	0	9.9	12.5	10.9	51.8	3.6	29.7	51.8	21.8	51.8	19.1	51.8	23.4	51.8
1	J11	3	PASK	NM_015148	sample	7.10471204188482	26.4973821989529	5.44262891562843	180986.306282723	2380.85034753164	9.37434554973822	50.261780104712	2.04011618999038	294797.769633508	1805.69214901758	382	1580986.7	50735.56	1106.05	165.46	13.4	8.4	20.9	9.2	0	9.4	17	9.4	49	5.2	37.7	49	28	49	25.9	49	26.7	49
1	J12	1	EZH2	NM_152998	sample	8.8527397260274	29.9143835616438	4.39099063554408	166820.095890411	2774.04721084212	8.76369863013699	47.7876712328767	2.39279263053465	282642.04109589	1860.70525452993	292	1565911.7	53790.43	1192.01	181.85	8.9	9.2	11.3	8.6	0	8.2	10.6	9.9	19.9	6.2	22.9	9.2	26.4	33.2	27.7	40.8	30.1	42.1
1	J12	2	EZH2	NM_152998	sample	9.84	35.6428571428571	3.61321985624548	227744.16	2994.66315862312	9.64	51.0914285714286	2.7472366118748	308727.291428571	2072.92381696442	350	2021602.6	67863.81	1337.31	221.54	15.7	17.1	6.6	11.7	0	17.7	1.1	13.1	54	8.6	25.1	54	31.7	54	34.6	54	36.9	54
1	J12	3	EZH2	NM_152998	sample	8.58196721311475	28.6926229508197	3.79022074603071	165103.924180328	2707.9608286855	7.90368852459016	42.2930327868852	2.23990161271972	261459.125	1887.45925232458	488	1650131.9	59732.59	1161.41	203.17	11.3	10.7	9	10.2	0	14.3	4.9	6.1	47.3	3.5	24.6	47.3	35.9	47.3	32.6	47.3	36.9	47.3
1	J13	1	ATF7IP	NM_018179	sample	6.93584905660377	22.8094339622642	2.2887456135078	124527.458490566	2049.00822526845	8.56037735849057	43.6037735849057	1.94715927351534	241113.70754717	1595.41407319376	530	1238582.2	48643.56	837.32	169.22	6.8	8.7	24.9	5.5	0	8.9	26.2	6.6	19.2	5.1	42.6	8.7	21.3	27.9	22.1	33.8	23.8	34.5
1	J13	2	ATF7IP	NM_018179	sample	7.60571428571429	24.5857142857143	4.32002574173541	136032.411428571	2435.11553776118	7.74	37.6857142857143	1.96562503797982	200099.525714286	1540.57990472541	350	1371598	52534.97	1084.47	181.37	7.1	7.1	10.6	8.9	0	10	6	11.4	46	5.7	32.3	46	24.6	46	26.3	46	29.7	46
1	J13	3	ATF7IP	NM_018179	sample	7.80779220779221	23.8285714285714	3.49008020259984	132748.581818182	2450.38316288374	9.81038961038961	48.3350649350649	1.94306116711605	261482.101298701	1723.080392368	385	1590094.7	61389.76	1120.95	199.37	10.4	12.5	8.1	9.1	0	14.3	2.9	6.8	48.8	3.4	29.1	48.8	31.2	48.8	29.6	48.8	31.9	48.8
1	J14	1	RB1	NM_000321	sample	8.14718614718615	23.7186147186147	2.28921770810975	105439.551948052	2267.66943734599	9.62770562770563	52.3961038961039	1.8756814505115	316019.525974026	1773.1098314102	462	1424179.7	59760.8	1007.77	198.58	6.7	11.7	7.8	5.8	0	13.9	3.9	6.5	18.8	3.5	28.8	8.7	24.9	31.8	23.4	35.5	25.1	36.8
1	J14	2	RB1	NM_000321	sample	7.47941888619855	28.2929782082324	3.54575296347798	179513.607748184	2524.48084455668	10.2397094430993	54.7481840193705	2.29437440982219	311510.469733656	1888.38972597002	413	1599654.6	58351.36	1219.22	200.56	9	11.4	10.7	9.2	0	13.1	5.8	10.4	48.9	6.5	29.3	48.9	23	48.9	24.9	48.9	28.3	48.9
1	J14	3	RB1	NM_000321	sample	7.4978813559322	24.4364406779661	2.44666539187666	129445.019067797	2389.42322971776	13.4491525423729	73.646186440678	2.43441459966975	416258.377118644	2131.99406094056	472	1602911.7	60456.08	1111.53	203.2	12.5	14.8	8.5	13.6	0	16.3	4.4	6.4	51.1	3.2	29.4	51.1	30.3	51.1	28.2	51.1	31.1	51.1
1	J15	1	RPA2	NM_002946	sample	14.4132231404959	75.7906336088154	6.27967803992693	641201.798898072	4308.07317692015	4.366391184573	12.0716253443526	1.36321118784832	44866.5482093664	1501.45866843835	363	4261709.5	59496.74	2690.03	192.4	40.8	7.7	9.9	40.2	0	9.1	2.5	16.5	5.2	29.2	24.2	1.7	46.3	32.8	46.8	41.3	49.3	44.4
1	J15	2	RPA2	NM_002946	sample	12.9201680672269	74.2857142857143	5.33396442959041	620957.004201681	4038.05903190477	4.67647058823529	14.0672268907563	1.56042823414636	54549.5084033613	1403.44600254956	238	3430516.3	51694.75	2364.08	177.31	31.9	3.8	10.5	33.6	0	7.1	4.6	24.8	58.4	28.6	26.5	58.4	40.3	58.4	43.7	58.4	48.7	58.4
1	J15	3	RPA2	NM_002946	sample	14.3558823529412	74.7441176470588	7.29459205256288	629301.894117647	4232.21284904928	5.00882352941176	14.5117647058824	1.30067582702398	55094.0764705882	1438.49676529731	340	3744181.4	58835.25	2409.53	199.47	37.1	10	10.3	36.2	0	9.4	5.6	16.5	55.9	21.2	22.9	55.9	46.2	55.9	49.1	55.9	53.8	55.9
1	J16	1	RPS2	NM_002952	sample	5.66455696202532	19.5506329113924	3.74689514641997	102979.430379747	1946.36372315184	5.93670886075949	29.9683544303797	3.5759628137477	165675.696202532	1604.23917421568	158	944895.6	54815.41	724.6	189.98	2.5	8.2	6.3	3.2	0	8.9	3.8	10.8	19.6	2.5	33.5	5.1	18.4	29.1	20.9	40.5	19.6	39.9
1	J16	2	RPS2	NM_002952	sample	6.11206896551724	23.6206896551724	4.5267138898565	158762.439655172	2437.28180426442	6.16810344827586	34.4956896551724	1.93085114344072	211423.112068966	1652.75689216382	232	1172769.2	56374.89	949.06	191.57	6.9	9.9	8.2	6.5	0	13.8	1.3	10.3	47	6.5	33.6	47	21.1	47	20.7	47	21.6	47
1	J16	3	RPS2	NM_002952	sample	4.98373983739837	22.9878048780488	5.8052677582166	183461.62601626	2649.2241545831	6.3739837398374	40.6056910569106	2.04298814912532	274604.792682927	1693.05869043492	246	1298779.8	57311.58	1142.71	209.05	10.2	9.8	11	11.8	0	13.4	2.8	13.4	43.5	8.5	37.4	43.5	18.3	43.5	23.6	43.5	26.8	43.5
1	J17	1	ATR	NA	Positive	13.3628571428571	95.66	9.13579474220338	832453.351428571	4705.7504236825	14.92	154.662857142857	6.63579576084896	1435113.57714286	4576.6763396447	350	4067734	95126.19	3012.71	336.16	43.4	40.9	13.4	46.9	0	46.3	4.6	33.4	48	39.1	26.6	44.6	41.7	50	48.3	54.6	50.3	54.9
1	J17	2	ATR	NA	Positive	14.4188311688312	84.8344155844156	4.92367495384634	682005.159090909	4516.18927243107	16.8928571428571	196.181818181818	9.00082577055757	1938731.81818182	5676.72369914226	308	4175388.4	100017.3	2968.46	342.22	51.9	44.8	11.7	53.9	0	51	9.4	23.4	66.2	40.6	26.9	66.2	47.4	66.2	50.6	66.2	55.5	66.2
1	J17	3	ATR	NA	Positive	14.1277258566978	95.0218068535826	6.8337345302361	814364.398753894	4240.29296926283	15.4797507788162	160.775700934579	7.53532533533615	1473049.66043614	4461.52496866338	321	3948992.9	83000.61	2735.89	282.33	44.9	32.7	14	45.5	0	35.8	3.7	26.8	59.2	28	30.8	59.2	45.5	59.2	47	59.2	50.2	59.2
1	J18	1	ATR	NA	Positive	13.3594202898551	97.831884057971	7.29873939784625	882661.779710145	4966.9310007135	15.1623188405797	174.559420289855	10.2873016930401	1723212.31014493	5351.41599637395	345	4324125	102962.92	3221.79	373.99	45.2	42.9	7	50.4	0	48.4	2.3	35.4	53.6	42	25.8	47.5	44.3	54.8	51.3	59.1	53.6	59.4
1	J18	2	ATR	NA	Positive	10.9213483146067	68.7303370786517	6.31290459850929	611441.050561798	4410.21763888996	13.8286516853933	151.733146067416	8.73465305673364	1452314.92134831	4916.76640116289	356	3676839.9	96247.27	2831.03	335.45	44.4	43	10.1	48.3	0	47.2	2.2	25.3	61.5	37.6	30.6	61.5	36.8	61.5	42.1	61.5	48.6	61.5
1	J18	3	ATR	NA	Positive	11.8217054263566	94.953488372093	10.4402557768775	907876.899224806	4799.87185376032	12.2403100775194	133.37984496124	7.79664368523881	1265961.36821705	4331.26631030434	258	4326695.6	98691.32	3113.06	385.71	43.8	34.5	11.2	48.4	0	39.9	5.4	30.2	58.9	37.2	31	58.9	40.3	58.9	48.1	58.9	51.9	58.9
1	J19	1	ATR	NA	Positive	14.2303370786517	88.4859550561798	8.16211837718059	743546.387640449	4754.6230040006	16.8623595505618	174.387640449438	8.12602358230875	1597780.67977528	5089.1304792604	356	4214305.2	86241.14	2965.32	284.85	46.6	36.8	14.3	50.8	0	41.6	9.6	29.5	54.5	36.8	21.6	48	44.4	57	51.4	62.6	54.5	62.9
1	J19	2	ATR	NA	Positive	13.7727272727273	100.363636363636	8.28053632402272	906292.891608392	4536.38050654936	13.0699300699301	173.926573426573	8.93379427458426	1815156.12237762	4952.0461502227	286	4111285.5	95477.26	2979.66	326.2	44.4	39.9	12.6	46.2	0	45.5	7.7	29.4	60.5	38.5	26.9	60.5	42	60.5	46.9	60.5	49.7	60.5
1	J19	3	ATR	NA	Positive	11.4657534246575	82.1506849315068	5.12359243967643	748161.886986301	3809.48858362593	12.4041095890411	136.852739726027	5.86221993660429	1299927.35958904	3771.75986557898	292	3839879.8	74459.11	2576.32	244.49	38	32.2	12.3	39.4	0	34.6	7.5	22.9	52.1	26	38.4	52.1	40.1	52.1	42.5	52.1	44.5	52.1
1	J20	1	ATR	NA	Positive	15.030701754386	102.90350877193	7.24775158645955	882253.298245614	4682.42892815582	15.7105263157895	192.583333333333	10.7407665505471	1890792.05263158	5237.6385749249	228	4488787	90508.62	3191.39	302.65	50	40.8	10.1	52.2	0	42.5	3.1	33.8	54.4	42.1	27.6	47.4	48.2	56.1	51.8	61.4	54.4	61.4
1	J20	2	ATR	NA	Positive	13.1488549618321	101.007633587786	8.28266781443536	945004.129770992	4985.30708113657	14.5687022900763	177.137404580153	9.33586823788387	1777891.28625954	5268.26995197137	262	4500536.5	100431.16	3283.57	353.9	48.1	43.5	8.4	52.7	0	50.4	4.6	34.7	66.8	42.7	26	66.8	42.4	66.8	49.2	66.8	54.6	66.8
1	J20	3	ATR	NA	Positive	13.5812274368231	95.9386281588448	8.41586077417163	859705.841155235	4501.65686343687	15.0938628158845	173.046931407942	10.5431832092388	1699036.81227437	5097.19107925788	277	4247428.8	97946.95	2916.65	325.87	44	43	5.4	45.8	0	48.7	1.1	27.8	64.3	29.2	27.8	64.3	46.6	64.3	50.5	64.3	52.3	64.3
1	J21	1	ATR	NA	Positive	13.0929487179487	92.0384615384615	7.20642465815868	792616.022435897	4433.68060889267	15.4262820512821	163.551282051282	6.99033200608986	1501909.79487179	4541.99984887174	312	4149099.2	98354.61	2973.97	350.88	43.3	37.8	9.9	47.4	0	42.3	4.5	31.4	48.1	36.2	30.4	42.6	40.1	50.6	45.5	53.8	49	54.5
1	J21	2	ATR	NA	Positive	18.0412698412698	109.638095238095	6.71196118679575	909228.723809524	5149.91375543075	19.2126984126984	216.533333333333	10.3334104851461	2028836.07619048	5855.91490366124	315	4738900.5	100262.13	3328.46	330.85	55.6	49.8	5.1	59	0	56.2	3.8	31.1	73	44.4	18.4	73	57.5	73	61	73	62.9	73
1	J21	3	ATR	NA	Positive	12.2512315270936	85.2487684729064	6.42791503068223	761224.036945813	4195.35429333701	13.1133004926108	149.896551724138	7.34911326677109	1435683.80295566	4269.57580050636	406	3702584.3	82677.61	2717.39	294.93	39.2	33.5	20.2	43.8	0	41.4	12.3	26.8	55.4	26.6	32.3	55.4	43.1	55.4	47.3	55.4	50	55.4
1	J22	1	ATR	NA	Positive	14.2	107.526315789474	9.56741533698662	997289.026315789	5344.15953715838	15.9210526315789	188.989473684211	12.0646402722145	1847407.32105263	5684.3149554055	380	4798965.7	105978.32	3561.51	371.48	51.8	43.2	11.6	54.5	0	48.7	9.5	35.5	56.8	48.4	24.2	52.6	46.8	59.2	55.8	62.6	58.4	63.2
1	J22	2	ATR	NA	Positive	12.0615835777126	99.0117302052786	11.5765632075769	940132.284457478	4709.52468785534	13.2228739002933	147.765395894428	9.55773458525331	1392955.3431085	4221.65299711526	341	4062367.4	85147.55	3039.24	287.73	38.1	34.6	12.6	42.8	0	41.1	5.3	36.1	57.2	39.3	29.3	57.2	39.9	57.2	47.2	57.2	51	57.2
1	J22	3	ATR	NA	Positive	15.2420212765957	111.31914893617	7.79179444110561	1010084.84308511	5409.46010721431	14.8909574468085	175.255319148936	9.81161033590546	1702043.42819149	5234.00485488215	376	4797911.4	87868.93	3524.42	305.14	51.3	40.7	9	55.6	0	50	1.3	33.8	64.1	43.4	21.8	64.1	51.9	64.1	57.2	64.1	59.8	64.1
1	K03	1	OTNT	NA	Neutral	7.1007556675063	24.3047858942066	3.30914575239316	138886.755667506	2266.45248356439	7.88664987405542	39.4785894206549	1.74592418740777	209083.677581864	1564.28487346545	397	1404007.4	49342.05	1074.61	175.94	7.3	6	18.4	8.6	0	9.3	12.8	7.8	16.9	5.3	35.8	6.5	23.2	29.7	24.4	35.3	27.2	36
1	K03	2	OTNT	NA	Neutral	10.2694805194805	34.6136363636364	2.42135690775613	205326.198051948	2915.57298602887	14.5584415584416	84.9675324675325	2.94510845147641	519656.142857143	2588.0894082996	308	2111654.2	63253.55	1430.81	206.94	13	16.9	5.5	12.7	0	18.5	7.5	5.8	57.5	6.5	21.1	57.5	33.8	57.5	32.1	57.5	37	57.5
1	K03	3	OTNT	NA	Neutral	9.09181141439206	31.106699751861	2.97202999559655	178665.836228288	2619.94522786878	11.5856079404466	61.2208436724566	2.49498089276491	352403.11662531	2156.64094742822	403	1839100.9	64740.49	1283.12	213.9	13.9	17.1	7.7	13.2	0	19.4	3.5	8.4	52.1	5.2	30.5	52.1	38.2	52.1	36	52.1	39	52.1
1	K04	1	OTNT	NA	Neutral	8.40772532188841	27.1330472103004	2.4685559254694	142862.701716738	2618.25098473512	13.206008583691	70.5858369098712	2.37826775450083	390329.723175966	2207.99406696365	466	1754581.7	60427.88	1186.87	196	10.5	12	7.1	9.9	0	12.4	4.7	7.9	27.7	4.7	24.7	12.7	26.6	41.8	23.4	46.1	27.5	47.4
1	K04	2	OTNT	NA	Neutral	9.52646239554318	33.1782729805014	3.50723079871056	192462.072423398	2972.27081652732	11.1587743732591	60.5905292479109	2.77835841206656	344735.111420613	2223.86914919922	359	1826077.4	62252.82	1438.02	225.46	13.4	14.5	10	15	0	18.1	9.2	11.1	55.2	7	23.1	55.2	32.3	55.2	32	55.2	36.8	55.2
1	K04	3	OTNT	NA	Neutral	8.51639344262295	33.4262295081967	4.15444997991819	212809.833333333	2897.67981385437	11.7950819672131	65.9289617486339	2.73130772482854	388566.702185792	2323.48892292986	366	1769204	61102.37	1360.39	216.22	12.3	15.6	9.3	13.9	0	18.3	7.7	12.3	55.5	9	27.3	55.5	33.1	55.5	35	55.5	37.7	55.5
1	K05	1	OTNT	NA	Neutral	9.27930174563591	30.431421446384	4.00544231035051	172765.783042394	2768.40929202312	12.0922693266833	66.5361596009975	2.61233496910361	382600.411471322	2233.94665203494	401	1782362.3	60659.18	1277.97	199.58	10.2	12.2	9.2	9.7	0	13.7	5.2	8.7	29.4	5.2	22.4	12	31.7	40.6	29.9	47.4	32.7	47.4
1	K05	2	OTNT	NA	Neutral	8.26700251889169	31.4055415617128	3.09707009131281	201462.589420655	2610.51798036047	11.0856423173804	62.5088161209068	2.50802555167105	366063.710327456	2128.69568409959	397	1833104	57510.66	1300.32	193.21	14.1	12.3	9.1	14.1	0	13.9	6.3	8.3	51.1	8.3	30.5	51.1	25.4	51.1	24.9	51.1	27.7	51.1
1	K05	3	OTNT	NA	Neutral	9.06451612903226	36.3817204301075	3.50924300263174	258729.833333333	2708.93435519703	10.7123655913978	54.4569892473118	2.13057377051895	296015.462365591	1820.94807712942	372	1961146.2	59311.25	1231.52	187.32	15.1	9.4	6.5	11.3	0	11	1.1	9.1	47	6.2	28.8	47	33.3	47	34.7	47	36.6	47
1	K06	1	OTNT	NA	Neutral	8.93793103448276	30.8551724137931	2.94743227713094	174577.526436782	2665.17992097221	11.0206896551724	63.7793103448276	2.54618258296687	394660.354022989	2168.13093474583	435	1692105.8	58011.03	1200.06	193.09	10.6	9.9	10.3	10.1	0	12.2	5.1	8.3	26.7	6.4	26.4	14.5	26.9	38.9	28.5	43.4	30.6	44.8
1	K06	2	OTNT	NA	Neutral	8.93684210526316	32.9105263157895	3.16555457606419	196708.965789474	2717.32728111802	10.9263157894737	67.8394736842105	3.29709066093593	438476.313157895	2380.67151766642	380	1845497.9	60995.87	1320.6	204.13	13.2	14.2	10.5	14.2	0	17.6	7.1	8.7	53.9	7.1	27.4	53.9	27.6	53.9	28.2	53.9	32.1	53.9
1	K06	3	OTNT	NA	Neutral	8.63888888888889	33.5861111111111	3.60236291568689	218217.644444444	2669.34915457627	13.2416666666667	78.575	2.76142709094847	472930.525	2396.85733439333	360	1885934.6	60236.41	1310.73	201.18	14.7	13.9	9.2	13.1	0	18.6	3.1	9.7	53.9	6.7	29.4	53.9	33.1	53.9	32.8	53.9	33.6	53.9
1	K07	1	OTNT	NA	Neutral	7.25568181818182	26.7159090909091	4.69303698937134	182189.715909091	2606.45398267774	9.42045454545455	46.3352272727273	2.30223703048135	255553.622159091	2012.09144466522	352	1647167.4	60714.76	1220	203.56	10.2	11.6	9.4	8.8	0	12.8	6.2	9.7	22.2	7.4	31.5	10.8	23.3	34.1	25	42	26.7	43.2
1	K07	2	OTNT	NA	Neutral	10.2849002849003	37.6096866096866	3.99688627237439	232759.321937322	2947.22021004711	13.4330484330484	83.5413105413105	3.08053747460352	533037.065527066	2615.16696160383	351	1982152.3	61649.59	1458.46	213.67	15.1	16.8	13.4	15.1	0	21.1	8.5	11.7	56.7	8.3	24.5	56.7	33	56.7	33	56.7	36.2	56.7
1	K07	3	OTNT	NA	Neutral	6.97058823529412	22.8176470588235	2.73911929571532	133074.935294118	2455.47174240045	9.72941176470588	56.8205882352941	2.04540125269156	355583.288235294	1850.07109127037	340	1569919.2	59953.89	1092.68	201.73	12.4	14.4	13.5	10.6	0	17.6	11.5	7.6	43.2	5.6	30.3	43.2	28.5	43.2	26.8	43.2	29.7	43.2
1	K08	1	OTNT	NA	Neutral	8.40603248259861	33.092807424594	5.63407005334896	224774.044083527	3095.3178889674	11.6890951276102	68.0812064965197	2.49214981395741	436267.654292343	2270.44902476566	431	1928748.5	64707.15	1451.66	221.09	12.8	15.3	7.2	15.3	0	18.1	2.3	13.2	27.8	10.9	27.1	15.3	25.5	36.9	30.2	41.8	32.5	42.7
1	K08	2	OTNT	NA	Neutral	7.58653846153846	25.0408653846154	3.04113993453303	152343.245192308	2530.15153662193	11.2331730769231	63.3605769230769	2.37986351749937	400746.961538462	2331.34207826971	416	1739016.1	72905.64	1221.35	240.23	12.5	16.8	9.4	11.5	0	18.3	3.1	8.4	52.4	7.2	33.2	52.4	22.6	52.4	22.4	52.4	24.8	52.4
1	K08	3	OTNT	NA	Neutral	9.36061381074169	30.9335038363171	3.27701649315104	184702.10741688	2680.12224548944	12.4833759590793	67.383631713555	2.42270438019665	395159.250639386	2215.47158387664	391	1838763.3	57014.19	1238.92	188.14	13.6	9.7	11	11.5	0	12.8	7.7	6.6	53.7	3.6	27.4	53.7	38.1	53.7	32.5	53.7	36.1	53.7
1	K09	1	RAD21	NM_006265	sample	6.59778597785978	22.9557195571956	3.49502479488942	115148.033210332	2509.19290804812	6.03690036900369	30	1.51229954126282	166842.911439114	1423.62887209095	271	1240195.2	58459	993.44	190.99	6.6	10.7	10.3	8.1	0	10.3	3.7	14.4	14.4	4.8	26.9	5.5	18.1	25.5	22.5	31.7	25.5	32.8
1	K09	2	RAD21	NM_006265	sample	5.3984375	25.25	3.94407177854545	184166.515625	2270.13262439727	5.34765625	28.53125	1.52976588178394	172285.6640625	1300.05172809152	256	1293979.3	51153.5	1010.67	182.11	9	7.4	17.6	9	0	9.4	9.4	16.4	43.8	5.9	41.8	43.8	16.8	43.8	20.3	43.8	23	43.8
1	K09	3	RAD21	NM_006265	sample	6.1699604743083	22.798418972332	3.64803406928247	127308.948616601	2146.10053884401	5.5296442687747	29.1304347826087	1.47393927133837	173535.644268775	1279.89518558619	253	1064332.9	53988.46	814.22	183.83	7.9	7.5	11.9	7.1	0	9.1	2	8.7	42.3	4	37.2	42.3	19.4	42.3	26.1	42.3	27.7	42.3
1	K10	1	CUX1	NM_181500	sample	10.3913043478261	33.1875	2.77842553407711	177450.225543478	2642.9907271921	13.875	81.1630434782609	2.74680093355719	481404.065217391	2409.60236689319	368	1867571.2	63023.09	1293.63	205.72	12.2	15.5	5.4	10.3	0	19.6	2.2	7.3	31	6.2	25.8	14.9	32.9	43.2	31.2	48.4	33.2	48.4
1	K10	2	CUX1	NM_181500	sample	9.26687116564417	31.5705521472393	4.00972032403043	178782.325153374	2837.01085881611	11.4754601226994	68.9294478527607	3.1914464358956	410755.834355828	2335.2424131938	326	1753969.8	61715.38	1349.79	226.17	12	16.3	11.7	14.1	0	19.9	7.1	10.1	56.1	8	26.1	56.1	28.5	56.1	30.4	56.1	35	56.1
1	K10	3	CUX1	NM_181500	sample	9.51201923076923	31.3653846153846	3.10612321750017	183961.877403846	2859.39015684068	12.7956730769231	74.4230769230769	3.10934380350134	472456.387019231	2567.70010025505	416	1890388.8	63829.92	1330.44	215.5	11.5	16.1	6.5	11.1	0	19.7	3.4	6.5	59.1	4.6	22.1	59.1	41.6	59.1	34.9	59.1	38	59.1
1	K11	1	POLE	NM_006231	sample	8.88817891373802	28.9552715654952	3.75153004277842	169798.530351438	2647.62629607314	16.9233226837061	89.8977635782748	3.11349233556828	554221.009584664	2694.44174963604	313	1843090.5	72665.84	1137.58	227.84	10.5	21.7	11.2	8.9	0	20.8	6.7	11.8	33.5	6.7	28.1	16.9	24.9	45	29.1	51.8	31.6	52.1
1	K11	2	POLE	NM_006231	sample	9.87139107611549	35.496062992126	4.39051823616738	229007.118110236	2895.02108227343	15.4173228346457	83.737532808399	2.6687343737138	552433.039370079	2812.19741371984	381	1952928.9	77598.57	1302.12	250.15	14.7	26.2	9.4	14.7	0	27	2.4	11.8	55.1	11	28.3	55.1	30.2	55.1	29.9	55.1	36	55.1
1	K11	3	POLE	NM_006231	sample	9.40773809523809	27.235119047619	3.51635958794411	142715.860119048	2497.15107339624	19.3244047619048	106.190476190476	2.7475972881715	670632.333333333	2717.5978848468	336	1695710.3	67818.28	1085.68	211.69	14.3	23.8	10.7	9.5	0	21.1	6	8.6	58.3	3.6	26.8	58.3	35.1	58.3	32.7	58.3	34.8	58.3
1	K12	1	NCOA6	NM_014071	sample	11.1835106382979	45.4095744680851	4.21837437510144	293240.510638298	3209.32942896247	10.936170212766	63.3271276595745	2.38863494709572	405708.018617021	2272.44129125699	376	2042529.3	61415.8	1528.84	208.18	14.1	13.3	9.3	16.2	0	16.8	3.5	15.7	25.5	12	22.9	14.9	35.1	38.6	34.6	43.9	38.8	44.7
1	K12	2	NCOA6	NM_014071	sample	10.2657894736842	39.1105263157895	4.84525435964581	268146.839473684	3522.15683155788	11.8263157894737	70.1578947368421	2.64246374003373	540620.25	2770.57329781893	380	2269114	77837.83	1718.6	258.91	19.5	26.1	7.9	20.5	0	29.7	0.8	12.9	52.1	15.3	24.5	52.1	31.6	52.1	35.3	52.1	41.3	52.1
1	K12	3	NCOA6	NM_014071	sample	9.15647921760391	34.59902200489	4.96448594065788	258535.525672372	3380.04284934462	11.6650366748166	66.5696821515892	2.29582777082039	511114.447432763	2655.48571489381	409	2273729.7	78697.87	1552.65	255.62	20	26.7	8.3	15.9	0	28.1	4.4	9.3	48.4	9	22.5	48.4	34.5	48.4	36.2	48.4	40.8	48.4
1	K13	1	APC	NM_000038	sample	6.93382352941176	19.0906862745098	2.22054062571561	82630.0833333333	2148.72931257745	10.4093137254902	62.093137254902	2.44696618087398	386774.022058824	2042.7542514802	408	1283462.9	56801.02	817.01	181.53	4.2	11.8	8.8	3.2	0	13	6.1	4.9	26	2	27.9	13.7	20.3	35	20.1	42.2	22.5	42.6
1	K13	2	APC	NM_000038	sample	2.36379613356766	7.73637961335677	2.30689428414694	45374.1405975395	1146.44213631614	5.82776801405975	30.1845342706503	1.21271009260241	175563.803163445	1196.4753617554	569	611309.6	41483.95	447.97	156.66	2.6	6.3	44.5	2.3	35.5	8.4	42.4	4.2	33.7	2.1	62.9	33.7	6	33.7	8.1	33.7	8.3	33.7
1	K13	3	APC	NM_000038	sample	7.27295918367347	22.3010204081633	3.55561049012007	121784.910714286	2402.01409076253	8.9030612244898	51.3418367346939	1.9725770885441	332315.540816327	1742.9952050225	392	1355156.1	55263.18	960.48	177.52	9.4	8.7	10.5	8.2	0	8.7	4.1	8.4	47.7	4.6	29.3	47.7	27.3	47.7	27.8	47.7	28.8	47.7
1	K14	1	CREBBP	NM_004380	sample	6.70606060606061	19.5636363636364	2.60488754206221	90300.0727272727	2340.13955771768	8.36969696969697	44.130303030303	2.07005572412801	264103.448484848	1728.16033037111	330	1312659	59265.29	970.84	204.09	4.8	11.5	10.9	4.8	0	11.8	3.6	9.1	17.6	4.5	31.2	8.5	17.9	30	22.1	39.1	24.2	40
1	K14	2	CREBBP	NM_004380	sample	7.63128491620112	22.3687150837989	2.91615276563431	101887.51396648	2271.79139864111	7.37709497206704	36.0837988826816	1.69902975121208	195186.561452514	1507.45277474687	358	1397867.5	60038.14	960.42	196.62	7.8	10.9	6.1	7.5	0	13.4	1.1	7.5	44.4	3.9	30.7	44.4	23.5	44.4	23.5	44.4	26.8	44.4
1	K14	3	CREBBP	NM_004380	sample	9.04710144927536	29.1304347826087	2.29271979187561	158273.608695652	2459.43392333453	9.46376811594203	48.1050724637681	1.71879517697557	269857.706521739	1653.55940973356	276	1742818.5	65444.84	1139.99	216.24	11.6	10.9	7.2	10.5	0	13.8	6.2	7.2	45.3	4.3	35.1	45.3	34.8	45.3	34.4	45.3	36.2	45.3
1	K15	1	MGA	NM_001080541	sample	8.4953560371517	24.9287925696594	2.77249590370508	123863.780185759	2526.38568860053	13.8328173374613	84.1547987616099	2.62536886444983	554867.631578947	2444.45545875379	323	1499795.3	66479.99	1073.29	214.73	6.5	17.6	11.5	7.4	0	18.9	5.3	7.4	28.2	5.3	26	20.1	27.9	41.8	26.6	47.1	28.5	48.3
1	K15	2	MGA	NM_001080541	sample	7.8030303030303	23.7212121212121	2.80901937666415	129213.363636364	2402.30848669811	12.5363636363636	77.8181818181818	2.84166620179008	521837.021212121	2487.65924660398	330	1492465.9	69496.8	1063.52	224.52	9.7	19.1	6.1	8.8	0	21.8	3.9	6.7	58.5	4.5	29.1	58.5	25.5	58.5	26.4	58.5	28.8	58.5
1	K15	3	MGA	NM_001080541	sample	7.71542553191489	22.7340425531915	3.57835100576829	122084.103723404	2474.52455202042	11.3962765957447	63.3510638297872	2.22873185629047	415679.930851064	2050.73643890092	376	1455114	60843.43	1045.57	203.15	10.9	13.8	18.1	9.6	0	14.6	9	7.2	50	3.7	30.9	50	31.4	50	27.7	50	30.3	50
1	K16	1	CHEK1	NM_001274	sample	12.0636042402827	156.310954063604	22.0321811318428	1713306.91166078	6666.13777898768	9.57950530035336	71.7173144876325	4.11804905722956	577152.240282686	2841.55500633047	283	6127369.8	61830.57	4533.41	246.35	49.5	18.4	21.2	54.4	0	24.4	11	59.4	28.3	52.3	14.8	22.3	42.4	37.8	56.5	45.6	60.8	46.6
1	K16	2	CHEK1	NM_001274	sample	9.46689895470383	131.024390243902	18.0095316287783	1484782.5087108	5896.04740010969	7.58188153310105	51.3240418118467	3.85983071162856	381420.369337979	2218.32167221344	287	5168030	59953.01	3938.28	216.35	41.1	13.9	14.6	46.7	0	19.2	0.7	46.7	55.1	43.9	21.6	55.1	31.7	55.1	46.7	55.1	51.6	55.1
1	K16	3	CHEK1	NM_001274	sample	10.0555555555556	111.5	13.3868194371035	1210477.05925926	4979.43074690165	8.61481481481482	53.8814814814815	2.58879354537648	397778.796296296	2185.88855299819	270	4764418.8	63371.7	3273.81	223.28	39.6	18.9	17.4	41.1	0	21.1	11.5	34.1	48.9	33	30.4	48.9	37.4	48.9	44.8	48.9	46.7	48.9
1	K17	1	OTNT	NA	Neutral	9.31948881789137	33.1597444089457	4.56713091629951	221935.437699681	2832.17600976271	13.7316293929712	76.9329073482428	2.64217848830621	450214.980830671	2393.14681663339	313	1949065.4	63589.99	1416.32	211.18	12.8	14.1	10.2	13.7	0	16.9	8.9	8.6	29.4	9.3	30	15.7	28.8	41.9	28.8	47	32.6	47
1	K17	2	OTNT	NA	Neutral	7.77272727272727	27.4318181818182	3.05741518732087	155264.306818182	2371.81421984481	10.9403409090909	59.1306818181818	2.33610412598267	336476.553977273	2131.68604171513	352	1576241.6	63330.53	1099.19	223.97	10.5	14.5	12.2	8.2	0	17.6	7.4	9.7	52.3	5.7	34.1	52.3	23.9	52.3	26.1	52.3	29	52.3
1	K17	3	OTNT	NA	Neutral	8.81050228310502	30.1803652968037	3.24743050066718	197177.691780822	2736.95450794455	13.3219178082192	68.1415525114155	2.23031469465937	379924.310502283	2127.96213475671	438	2001908.4	64476.31	1495.44	249	16.9	14.6	21	17.8	0	15.5	17.8	6.6	49.8	5.9	26.9	49.8	36.1	49.8	32.6	49.8	34	49.8
1	K18	1	OTNT	NA	Neutral	9.8390243902439	31.8073170731707	3.40442827756501	173283.748780488	2561.01293714895	11.319512195122	64.880487804878	2.4805958133887	391725.058536585	2114.49632509477	410	1653425	59932.58	1225.39	208.05	10	12.4	10.2	11.2	0	17.1	5.6	8.3	25.9	5.4	29.5	13.2	30.5	36.6	30	42.2	32.7	43.2
1	K18	2	OTNT	NA	Neutral	8.78501628664495	30.7133550488599	4.7223556854318	175901.456026059	2802.44775680037	12.257328990228	66.1465798045603	2.41045740314475	368325.527687296	2107.09155497238	307	1740661.9	59040.78	1362.31	197.5	11.4	13	11.4	13.7	0	16.3	1.3	11.4	53.1	8.1	28	53.1	26.7	53.1	30.6	53.1	34.2	53.1
1	K18	3	OTNT	NA	Neutral	9.07062146892655	33.7542372881356	2.7343449395032	221475.796610169	2691.19378036074	11.6694915254237	65.3785310734463	2.54299399168709	411483.338983051	2341.87111028261	354	1803692.6	71804.1	1279.95	245.94	14.4	19.2	6.8	11.9	0	23.7	2.5	7.1	56.5	6.2	29.4	56.5	36.7	56.5	35	56.5	37.6	56.5
1	K19	1	OTNT	NA	Neutral	8.92619047619048	28.8380952380952	4.21188809305275	162363.464285714	2661.06448255991	9.89285714285714	53.7261904761905	2.37331178000484	318602.785714286	1995.55416830686	420	1539230.1	53157.4	1175.53	183.38	7.9	10.7	18.3	9	0	12.9	16.9	8.8	24.8	6.4	25	10.2	28.8	36.2	28.8	42.4	29.5	43.6
1	K19	2	OTNT	NA	Neutral	10.8333333333333	38.9625850340136	3.52311343391781	219775.738095238	2906.62535092435	13.2210884353741	75.9421768707483	2.67853295834517	447902.040816327	2325.6994602316	294	1855665.6	59691.35	1402.31	203.06	16.3	15.3	12.9	16.7	0	19	5.1	13.3	53.1	9.9	23.5	53.1	34.4	53.1	34.7	53.1	38.8	53.1
1	K19	3	OTNT	NA	Neutral	9.58056265984655	61.3171355498721	5.82617201787433	546975.759590793	3305.06108756369	11.0869565217391	94.4910485933504	4.49150597073748	786291.250639386	2743.06957661856	391	2951746.6	72788.42	2001.64	254.06	23	22.3	20.7	28.1	0	26.3	13	18.7	51.4	18.9	36.3	51.4	29.4	51.4	32.7	51.4	33.5	51.4
1	K20	1	OTNT	NA	Neutral	8.23979591836735	31.0765306122449	4.80525131097989	208253.553571429	2736.58859730951	10.4234693877551	55.2295918367347	2.2643466318104	325868.665816327	1893.8086473673	392	1776057.1	60667.31	1299.74	202.83	9.4	11.7	9.4	11.5	0	13.8	6.6	9.9	25	7.7	26.8	9.4	25	33.7	26.8	40.1	28.6	40.8
1	K20	2	OTNT	NA	Neutral	6.75709779179811	28.384858044164	4.03007522851112	218124.19873817	2485.25839347155	8.27760252365931	45.6561514195584	2.0684096524161	268131.388012618	1738.25983491944	317	1740904.2	58833.97	1304.56	203.51	10.4	11	14.2	12.3	0	13.9	8.5	11.4	47.6	8.8	37.9	47.6	19.9	47.6	21.5	47.6	24	47.6
1	K20	3	OTNT	NA	Neutral	8.51070336391437	29.1070336391437	4.41099758493424	180042.149847095	2767.92736656305	9.75229357798165	55.3088685015291	2.19298467119757	322996.226299694	1806.71578598305	327	1638433.6	55255.32	1278.53	191.51	14.1	9.5	10.1	15	0	11.6	4	9.5	46.8	5.5	28.7	46.8	36.1	46.8	32.1	46.8	35.2	46.8
1	K21	1	OTNT	NA	Neutral	9.22101449275362	32.0869565217391	3.05767041841503	176595.010869565	2749.51724998618	10.0869565217391	58.9202898550725	2.74935180951068	367873.673913043	2177.99774794281	276	1651585.7	62527.03	1204.27	213.38	10.5	13.4	6.5	12	0	15.9	0	11.6	26.1	6.9	25	12	29	38	29	46	33.3	47.1
1	K21	2	OTNT	NA	Neutral	7.35561497326203	25.9465240641711	3.30160094397796	160456.042780749	2511.63545260859	9.77807486631016	59.4866310160428	2.71598074239413	395864.157754011	2224.2854113583	374	1481419.9	61483.28	1081.84	212.19	10.2	16	12	9.6	0	17.9	5.3	8.8	52.7	7.2	31.8	52.7	21.7	52.7	24.9	52.7	27.3	52.7
1	K21	3	OTNT	NA	Neutral	8.01432664756447	29.1833810888252	4.26264904222665	192388.449856734	2585.3429083696	9.73065902578796	56.4756446991404	2.43637721759141	367756.690544413	1910.2770177314	349	1647222.5	56574.66	1205.53	185.89	10.3	8.6	11.7	12	0	11.2	6.9	9.2	44.7	5.4	32.1	44.7	31.5	44.7	29.8	44.7	31.5	44.7
1	K22	1	OTNT	NA	Neutral	8.24180327868852	29.8114754098361	3.74611708623902	191802.893442623	2954.55393784091	12.5204918032787	71.6967213114754	2.76168737896488	457738.327868852	2477.04533683252	244	1745527.8	71606.22	1347.47	243.04	9.4	23.4	6.6	11.5	0	25.4	1.2	11.9	30.7	10.7	26.6	16.4	27.5	39.3	29.5	45.5	31.6	45.5
1	K22	2	OTNT	NA	Neutral	6.82515991471215	23.9594882729211	4.49777751329741	154466.961620469	2514.24227102721	10.3070362473348	54.1791044776119	2.30318390221572	306365.859275053	1971.68285832441	469	1551744.8	60797.26	1194.71	203.07	9.2	11.3	8.3	9.8	0	13.4	2.1	11.5	50.5	7.9	35.2	50.5	20.3	50.5	23.7	50.5	27.1	50.5
1	K22	3	OTNT	NA	Neutral	5.53589315525876	16.7061769616027	2.17609920493475	85597.4106844741	1608.1716737004	7.62771285475793	38.6828046744574	1.53949207143705	216997.572621035	1426.0851333506	599	1044493	42226.27	760.84	157.33	7.8	7.5	40.2	7.5	0	12.4	30.4	4.5	36.1	2.3	51.9	36.1	22.5	36.1	21.9	36.1	22.2	36.1
1	L03	1	RF	NA	Neutral	8.36585365853658	30.8184281842818	3.5658762431674	182319.582655827	2752.85985003332	10.6666666666667	57.5880758807588	2.33423048644636	325594.796747967	1952.84298182623	369	1859056.1	63120.36	1346.92	211.47	11.9	13.8	7.6	13.3	0	14.4	1.9	10	24.4	7.6	26.6	9.2	24.7	34.1	27.9	40.9	30.6	41.2
1	L03	2	RF	NA	Neutral	8.65822784810127	29.2379746835443	2.417303046246	157612.22278481	2534.90320073282	8.3493670886076	43.0556962025316	1.93945845360934	239318.382278481	1688.77349678733	395	1739342.9	52557.63	1189.9	171.73	11.1	8.4	11.6	12.2	0	9.1	10.1	9.6	46.3	6.8	29.9	46.3	26.8	46.3	28.1	46.3	32.4	46.3
1	L03	3	RF	NA	Neutral	6.82633053221288	21.8571428571429	2.04164157519402	114271.490196078	2219.58225319713	10.0812324929972	52.156862745098	2.18492583864103	284645.991596639	1776.09795208687	357	1583739.9	61531.38	1115.5	214.07	12.9	12	26.3	13.4	0	15.7	28	5.6	45.4	2	37.3	45.4	25.5	45.4	25.5	45.4	26.3	45.4
1	L04	1	RF	NA	Neutral	8.95631067961165	29.9733009708738	4.51185476271837	176892.235436893	2689.58859803786	10.0412621359223	50.5679611650485	2.07621102624865	276782.669902913	1898.97198812854	412	1771497.4	63600.21	1285.38	209.47	9.7	14.6	7.5	10.7	0	15.8	3.2	8.5	22.3	6.3	28.2	10	26.7	35	28.4	42	30.6	42.5
1	L04	2	RF	NA	Neutral	9.1672131147541	36.4983606557377	2.76919972499896	238961.668852459	2682.14224457486	9.74426229508197	53.2524590163934	2.1442567407024	320791.514754098	2015.48274752851	305	1966118.7	66356.22	1299.76	221.45	13.1	16.4	8.2	11.5	0	20.7	3.3	9.8	49.5	7.5	29.5	49.5	28.5	49.5	29.2	49.5	30.5	49.5
1	L04	3	RF	NA	Neutral	8.73694390715667	30.0967117988395	3.6421683260201	169988.487427466	2546.36875014981	9.8220502901354	49.2959381044487	1.99313045367068	278945.433268859	1847.34997905975	517	1745271.9	59968.48	1173.72	198.21	12.8	12.2	9.5	11.8	0	14.5	6.6	7.4	48.4	5	28.6	48.4	32.9	48.4	31.9	48.4	35	48.4
1	L05	1	RF	NA	Neutral	8.16814159292035	26.2013274336283	3.38990800429757	149065.446902655	2539.76872576813	10.0530973451327	56.3053097345133	2.29797873753441	338764.316371681	1994.41510936239	452	1683864.5	61766.09	1169.25	210.29	9.7	13.7	13.7	8.8	0	17	9.5	9.3	22.6	5.1	29	11.1	26.8	34.1	25	41.2	27.9	41.8
1	L05	2	RF	NA	Neutral	7.96282527881041	25.3048327137546	3.00535655017562	129891.903345725	2529.09393186772	10.1765799256506	56.6022304832714	2.45033309963855	331875.884758364	2112.83054691221	538	1652558.6	57025.55	1151.49	188.73	11.2	10.8	15.1	11.5	0	13	13.9	11	51.1	5	28.4	51.1	24.7	51.1	26.4	51.1	30.7	51.1
1	L05	3	RF	NA	Neutral	6.39824945295405	22.2691466083151	3.93125491210174	136308.09190372	2419.28170801904	7.65207877461707	44.4507658643326	2.2135952160315	276463.833698031	1759.70873892818	457	1317296.3	51244.02	1085.54	179.93	8.1	8.8	15.1	9	0	10.3	12.9	9.2	42.9	4.4	32.6	42.9	26.7	42.9	26	42.9	28	42.9
1	L06	1	RF	NA	Neutral	7.91228070175439	26.546365914787	3.71871610554556	146819.71679198	2665.15599748773	8.00751879699248	41.8822055137845	2.25129244343277	238059.563909774	1825.89858958408	399	1624339	56568.39	1175	188.14	9.3	8.3	7.5	9.5	0	7.8	2.5	10.5	23.3	5.5	27.3	8.5	25.3	28.1	25.6	39.3	28.6	40.1
1	L06	2	RF	NA	Neutral	8.22702702702703	25.5756756756757	3.37624427783282	128284.078378378	2523.41023814795	7.46216216216216	40.9540540540541	1.88235604765096	243357.078378378	1614.87498322992	370	1500661.9	54968.42	1125.41	184.63	8.9	8.9	9.7	10.3	0	11.4	5.4	9.2	45.4	5.1	28.4	45.4	27.8	45.4	27.8	45.4	31.6	45.4
1	L06	3	RF	NA	Neutral	6.88040712468193	25.1043256997455	3.4187549286139	151186.796437659	2510.01934221199	7.51399491094148	38.3969465648855	1.92713133646469	216556.903307888	1630.851788789	393	1441549.1	53313.91	1041.91	180.58	9.7	6.9	9.2	8.9	0	9.4	5.9	8.4	46.6	4.8	27.2	46.6	27.2	46.6	25.4	46.6	28.2	46.6
1	L07	1	RF	NA	Neutral	8.4452736318408	31.3084577114428	5.38682928637298	198418.497512438	3034.16205920247	11.8084577114428	66.3482587064677	2.72082162253963	419615.517412935	2564.56742270131	402	1915158.6	68337.17	1428.03	224.23	13.7	18.2	9	15.2	0	21.1	2.2	13.4	26.6	11.2	28.4	18.4	27.9	42.3	31.1	49.8	35.3	51.7
1	L07	2	RF	NA	Neutral	7.3027027027027	26.4432432432432	4.49599995741734	170973.283783784	2513.73415360892	8.14054054054054	43.2810810810811	2.83578888300369	251597.381081081	1654.93925227062	370	1539009.1	52642.21	1140.84	177.77	8.9	7.6	12.4	9.2	0.3	10	8.6	9.2	43.2	7	34.6	43.2	23.5	43.2	23.2	43.2	27.3	43.2
1	L07	3	RF	NA	Neutral	6.85333333333333	21.2866666666667	2.69531321184342	113622.871111111	2338.92461350109	9.14222222222222	49.0222222222222	2.07719941025485	287905.368888889	1746.20693796998	450	1404671.2	53866.85	983.89	186.76	10	8.9	12.4	9.1	0	11.1	10.9	7.6	43.3	3.3	32.9	43.3	28.9	43.3	27.6	43.3	30	43.3
1	L08	1	RF	NA	Neutral	9.82474226804124	32.7237113402062	3.49915030263386	185435.125773196	2929.79474754143	10.5855670103093	55.1443298969072	2.30523598066091	341533.055670103	2205.36920797823	485	1916321.3	68527.04	1341.2	221.81	12.8	14	7.8	12.2	0	16.1	2.7	9.5	23.3	7.2	23.5	13	31.8	37.3	30.1	42.9	35.1	43.3
1	L08	2	RF	NA	Neutral	9.19755600814664	29.6639511201629	2.91630760781554	165419.745417515	2756.61885629077	10.8594704684318	61.9022403258656	2.51251884158462	398919.032586558	2244.62194611378	491	1796706.3	62506.44	1204.64	209.07	12.2	16.1	10.4	10.6	0	17.9	6.9	7.9	50.1	6.3	25.3	50.1	31.2	50.1	29.1	50.1	34	50.1
1	L08	3	RF	NA	Neutral	6.88442211055276	21.0477386934673	2.68304176685617	116369.035175879	2322.26396142814	9.6356783919598	47.9472361809045	2.10745717146729	263786.218592965	1812.51611422289	398	1552785.4	56407.63	1073.14	186.38	10.3	8.3	13.3	8.3	0	9.3	10.3	6.8	48.7	3.3	34.4	48.7	28.4	48.7	28.1	48.7	31.2	48.7
1	L09	1	PIGN	NM_012327	sample	6.34108527131783	22.6614987080103	2.8531288069712	135897.573643411	2348.99707648645	9.01550387596899	47.4134366925065	2.47391219298731	267033.720930233	1943.19153805311	387	1400632.8	58737.09	1037.65	204.3	6.5	10.3	7.8	7.5	0	11.9	6.7	10.6	23	5.4	32.8	10.1	19.4	32.8	19.9	40.3	23	40.8
1	L09	2	PIGN	NM_012327	sample	7.40277777777778	25.4930555555556	2.98093987363481	143658.229166667	2453.46887070991	12.0185185185185	66.4189814814815	2.57867031526417	383485.173611111	2265.949121973	432	1559087	60770.5	1139.09	208.18	7.2	14.6	13.2	9.7	0	19.7	12.7	8.3	54.6	5.8	29.6	54.6	24.3	54.6	25.7	54.6	28.7	54.6
1	L09	3	PIGN	NM_012327	sample	7.59210526315789	23.8342105263158	3.26129271152707	125617.873684211	2453.71845283605	12.0421052631579	61.4026315789474	2.4286108008777	322686.876315789	2113.53134262174	380	1429538	55628.39	1074.47	187.87	9.2	10.8	12.1	8.4	0	14.7	12.9	7.4	56.1	3.9	30	56.1	30	56.1	30.5	56.1	31.8	56.1
1	L10	1	ERCC5	NM_000123	sample	9.72911392405063	32.5189873417722	2.5317555050019	173558.8	2510.85620379085	10.273417721519	54.6278481012658	2.03561237706232	315867.982278481	1778.86968671305	395	1620907.1	55502.52	1086.61	184.4	8.1	8.1	10.6	7.6	0	11.6	6.3	8.6	21.5	5.3	26.1	8.6	30.4	32.4	28.6	37.2	31.9	38
1	L10	2	ERCC5	NM_000123	sample	9.13924050632911	30.5949367088608	2.5622141676098	151064.632911392	2486.98615978911	9.59177215189873	49.6518987341772	2.07976003618786	280594.085443038	1867.77693177815	316	1522702.1	58831.21	1105.76	200.65	8.2	13	15.2	7.3	0.6	14.9	13.9	8.9	49.7	5.1	29.1	49.7	30.1	49.7	28.2	49.7	31	49.7
1	L10	3	ERCC5	NM_000123	sample	8.95710455764075	26.4101876675603	2.3534521368399	132631.013404826	2399.99066764125	11.6112600536193	63.6514745308311	2.51518257377245	375363.651474531	2124.1962800283	373	1599829.2	61813.94	1093.38	203.95	12.6	14.2	7	11	0	16.6	2.9	6.4	53.6	4	30.6	53.6	32.4	53.6	31.4	53.6	33	53.6
1	L11	1	PHF6	NM_032335	sample	10.7254901960784	36.0411764705882	2.68779890761189	199975.519607843	2757.48415594881	12.0764705882353	64.5411764705882	2.28683177766763	394061.629411765	2079.95726805481	510	1926765.7	59739.9	1252.83	195.79	13.3	12.5	10.8	11.6	0	13.3	5.5	8.4	23.3	7.3	23.1	11.6	32.7	35.5	31.2	41.4	33.7	43.1
1	L11	2	PHF6	NM_032335	sample	9.07788944723618	32.5251256281407	4.3416754513599	198768.507537688	2781.66679974643	11.0628140703518	64.5854271356784	2.38393868662917	429152.384422111	2234.96093018352	398	1760620.5	59949.16	1275.52	199.21	14.3	14.6	9.3	13.6	0	15.8	4	9.8	50.8	8	26.1	50.8	25.1	50.8	29.9	50.8	31.7	50.8
1	L11	3	PHF6	NM_032335	sample	8.86486486486486	30.8540540540541	3.08702885534023	179347.251351351	2545.23892800799	10.4918918918919	57.4567567567568	1.98499821231823	353417.481081081	1900.94608779838	370	1763252.6	56976.35	1174.85	187.49	14.9	10.5	11.4	11.6	0	11.6	5.7	7.8	46.8	3.5	28.4	46.8	30.8	46.8	27.8	46.8	31.9	46.8
1	L12	1	BLM	NM_000057	sample	10.2853598014888	41.6079404466501	3.27609519982894	286850.325062035	3108.17660096301	8.07692307692308	41.8312655086849	1.98243748566644	269271.861042184	1771.87199336092	403	2398576.6	65513.38	1559.63	215.41	18.1	14.1	9.4	18.1	0	15.9	3.5	12.4	17.1	12.4	28.3	8.4	29.5	27.5	29.8	35.7	33.7	36.2
1	L12	2	BLM	NM_000057	sample	10.3732809430255	38.5442043222004	3.08332568918626	237184.94302554	2900.49997279603	8.32612966601179	40.1316306483301	1.70372703969155	216504.497053045	1599.06066236206	509	2171353.6	55775.11	1414.81	181.66	19.6	9	11.4	18.1	0	10.2	7.7	11.8	46.4	10.4	27.3	46.4	29.9	46.4	28.7	46.4	33.4	46.4
1	L12	3	BLM	NM_000057	sample	8.32853025936599	34.6743515850144	3.51146935124535	239089.801152738	2748.54465930357	7.80115273775216	38.7636887608069	1.5661087734238	208775.244956772	1473.95317828119	347	2028102.2	60334.92	1331.42	194.22	18.4	11.2	8.9	14.7	0	12.4	3.7	10.4	42.9	6.1	31.1	42.9	32	42.9	32.6	42.9	34.9	42.9
1	L13	1	ARID1A	NM_006015	sample	8.31547619047619	27.4285714285714	4.59274497560391	165991.297619048	2712.56948350636	9.59821428571429	49.9553571428571	2.20886739499592	288596.654761905	2042.34407246958	336	1649467.3	60296.02	1178.68	199.05	8	11	8	8	0	14	4.5	8.9	22	4.2	24.1	9.8	29.2	35.4	30.1	44	31	44.6
1	L13	2	ARID1A	NM_006015	sample	7.68312757201646	22.1008230452675	2.92335599200644	103661.413580247	2437.1660003666	10.5144032921811	51.7201646090535	2.26961709111646	280561.154320988	2037.23258249143	486	1442354.8	57810.99	981.89	187.27	8.4	8.8	7.6	6.2	0	11.3	4.7	7.6	57.4	4.3	26.1	57.4	23.9	57.4	22	57.4	26.1	57.4
1	L13	3	ARID1A	NM_006015	sample	6.76893939393939	24.6003787878788	5.27501752840658	170635.272727273	2657.55968743746	10.0170454545455	45.9356060606061	2.02322607079126	241687.617424242	1830.20727079835	528	1539579.3	53917.16	1155.78	179.54	10.2	8.5	10	10.2	0	10	2.1	10.4	52.5	6.2	27.5	52.5	27.7	52.5	29.4	52.5	30.5	52.5
1	L14	1	EZH1	NM_001991	sample	7.19647355163728	23.5239294710327	4.81825457106081	144050.171284635	2472.01981829916	12.2544080604534	68.1889168765743	2.33365966545973	422998.662468514	2280.63597269208	397	1421060.6	65250.64	1096.59	212.56	6.8	17.6	9.1	6.8	0	19.1	2	7.3	26.4	6	31.7	16.6	20.9	37	23.2	42.8	24.9	44.6
1	L14	2	EZH1	NM_001991	sample	8.76335877862596	23.4351145038168	2.77061823224837	108890.554707379	2349.17555266504	14.2162849872774	79.4834605597964	2.5953430480735	535690.190839695	2690.16493858339	393	1611729.6	70941.39	1006.83	223.9	10.7	20.9	6.4	7.4	0	21.1	2.5	3.6	61.1	2.5	27.5	61.1	29	61.1	24.2	61.1	27	61.1
1	L14	3	EZH1	NM_001991	sample	7.2	29.0215384615385	4.12588345267699	194402.04	2520.28018911147	11.5107692307692	65.1292307692308	2.56059268529078	407607.492307692	2239.46291064638	325	1471889.3	59552.1	1076.86	195.37	9.2	13.2	10.8	11.1	0	16	4.3	12.9	54.8	5.8	33.8	54.8	30.5	54.8	31.4	54.8	34.2	54.8
1	L15	1	ARID2	NM_152641	sample	5.69211822660098	16.4975369458128	2.46728747491961	82297.5640394089	2017.09302170783	7.7192118226601	34.0812807881773	1.45114895903411	175006.184729064	1424.76380892941	406	1124258.6	59828.2	793.59	195.24	3.7	10.3	10.1	3.4	0	10.1	8.4	6.4	12.8	3.7	36.7	5.2	16.5	29.3	17.7	33.7	18.2	34.2
1	L15	2	ARID2	NM_152641	sample	5.64784053156146	18.0996677740864	3.27863778747661	110421.239202658	2150.54781651045	8.20598006644518	40.468438538206	1.82089277955521	234564.677740864	1620.5531716021	301	1182584.8	55926.55	857.81	184.34	5	9.3	11.6	5.6	0	12	8.3	9	45.2	6	37.2	45.2	16.3	45.2	18.6	45.2	20.6	45.2
1	L15	3	ARID2	NM_152641	sample	5.46210268948655	17.5476772616137	3.59927318097645	101567.369193154	2151.48086223934	7.03667481662592	32.4229828850856	1.58798914013091	170885.28606357	1481.03132739699	409	1140073	61103.29	822.96	198.19	6.1	9.5	9.5	6.1	0	9.8	2	7.3	46.2	5.6	38.4	46.2	24	46.2	26.9	46.2	26.7	46.2
1	L16	1	FLT4	NM_002020	sample	9.25065274151436	33.556135770235	4.59003339764647	222710.775456919	3115.39811994836	10.4334203655352	60.2741514360313	2.79457006151099	401403.624020888	2351.85178033105	383	1820023.6	65273.19	1470.6	256.32	13.3	12.8	10.4	16.4	0	19.1	1.3	13.8	21.9	11.2	25.3	14.9	31.1	35.5	32.1	43.3	35.2	44.6
1	L16	2	FLT4	NM_002020	sample	8.89195979899498	29.4020100502513	3.35844690948794	169921.685929648	2622.8230382976	11.6331658291457	73.4396984924623	2.87863664997697	508200.984924623	2488.39014222114	398	1738106.9	65927.68	1238.77	223.32	14.3	18.3	13.3	14.1	1.3	21.1	5.5	8.5	52.8	7.8	32.4	52.8	28.6	52.8	27.9	52.8	32.9	52.8
1	L16	3	FLT4	NM_002020	sample	9.11611374407583	29.5331753554502	3.91740789425059	175027.201421801	2880.5625084796	11.6943127962085	60.3767772511848	2.40729345275642	367566.682464455	2282.67677979762	422	1805211.1	63034.75	1240.96	205.08	12.8	15.6	8.5	12.1	0	15.9	1.2	9.5	57.1	7.3	23	57.1	36.3	57.1	34.8	57.1	37.4	57.1
1	L17	1	RF	NA	Neutral	7.85761589403973	29.6423841059603	4.03164253589872	190457.205298013	2553.46304222307	11.2715231788079	59.9503311258278	2.24534221678638	336329.927152318	1892.42479311135	302	1585445.1	52034.31	1149.87	172.52	10.9	9.6	18.2	11.9	0	11.6	22.8	10.6	25.8	8.3	30.1	10.6	22.2	34.8	23.2	41.4	25.5	41.7
1	L17	2	RF	NA	Neutral	9.21227621483376	33.23273657289	2.80867931990949	200569.797953964	2743.11880644101	11.5575447570332	59.1585677749361	2.29215793625772	322396.191815857	2050.31309115678	391	1882567.1	61665.73	1299.12	205.62	12.8	12.8	9.7	13.8	0	14.3	7.2	9.5	52.2	9.5	29.9	52.2	28.4	52.2	29.4	52.2	32.5	52.2
1	L17	3	RF	NA	Neutral	9.47058823529412	34.2179930795848	4.1872303255636	204157.387543253	2719.18165329065	9.8961937716263	52.9446366782007	2.3021946070002	300759.78200692	1794.95475590016	289	1736911.3	53837.5	1233.33	176.19	14.5	8.7	8.7	13.5	0	9.7	5.2	10.7	46.4	5.2	27.3	46.4	37	46.4	34.3	46.4	38.4	46.4
1	L18	1	RF	NA	Neutral	10.4610778443114	34.811377245509	3.81741320520242	200418.035928144	2920.83613871811	9.61976047904192	52.877245508982	2.26313762579176	301877.541916168	1859.32629926977	334	1824401.8	59853.64	1344.7	203.28	13.2	13.5	14.4	13.5	0	18.3	11.1	7.5	22.8	8.1	22.5	10.5	35	35.6	35	40.4	37.7	41
1	L18	2	RF	NA	Neutral	10.6625514403292	34.8909465020576	3.10541185424067	196254.240740741	2746.20228688271	11.0205761316872	56.0020576131687	2.44709524774268	324454.218106996	2031.72963701794	486	1814022.8	59129.34	1314.66	200.45	11.3	11.9	14.2	10.7	0	14.6	14.8	8	51.2	6	25.3	51.2	35.6	51.2	33.7	51.2	37.7	51.2
1	L18	3	RF	NA	Neutral	8.63287671232877	27.6054794520548	3.90419856992003	156312.506849315	2574.38749809085	10.3780821917808	56.1534246575342	2.02643029676959	330138.736986301	1834.949550911	365	1575512.3	55798.73	1143.21	183.33	14	10.1	10.4	12.9	0	12.6	8.5	8.8	47.1	3.3	28.5	47.1	32.6	47.1	32.6	47.1	34.5	47.1
1	L19	1	RF	NA	Neutral	8.85138004246284	27.0955414012739	2.81544436882658	135656.978768578	2576.25947889881	9.98513800424628	49.0276008492569	2.18815501648339	264991.836518047	1886.87278282888	471	1518299.5	58815.87	1088.84	204.68	7.9	10.2	12.7	7.4	0	11.3	7.6	8.9	21.9	4.2	25.7	9.8	27.8	34.4	25.7	43.1	27.8	43.5
1	L19	2	RF	NA	Neutral	9.59276018099547	31.5723981900452	3.5145662554095	174412.556561086	2771.84120541834	10.7511312217195	57.5429864253394	2.411226142288	334995.699095023	2117.44010829338	442	1780625.9	63185.62	1291.68	211.92	11.3	15.2	10	12	0	17.6	5.2	9.5	53.2	6.3	23.5	53.2	30.3	53.2	29.2	53.2	34.4	53.2
1	L19	3	RF	NA	Neutral	8.22303921568627	26.5563725490196	3.00946356431975	141147.772058824	2322.61015498441	8.44117647058824	45.5563725490196	1.82753994500599	264573.198529412	1699.58209897544	408	1524851.3	61785.04	1231.93	232.19	11.5	16.4	16.7	11.5	0	26.5	10.8	7.6	43.1	4.4	35.3	43.1	29.9	43.1	32.4	43.1	33.6	43.1
1	L20	1	RF	NA	Neutral	9.10855263157895	33.4210526315789	3.83052633904655	213713.411184211	2985.69272491661	9.6546052631579	56.1381578947368	2.603421754205	344445.361842105	2079.23625994035	304	1828646.1	62680.21	1421.15	216.36	9.5	13.8	9.9	12.5	0	19.4	4.6	10.2	26.6	7.2	25	11.2	31.6	37.8	30.6	44.4	34.2	45.4
1	L20	2	RF	NA	Neutral	8.28440366972477	25.9036697247706	2.62105149510195	148295.972477064	2525.49169674536	12.0825688073394	62.9288990825688	2.32568644356954	343564.394495413	2086.14791108435	436	1676897.5	60468.79	1202.55	208.74	11.7	14.2	13.5	10.3	0	18.1	5	7.3	52.5	7.3	29.4	52.5	28.4	52.5	25.2	52.5	28.9	52.5
1	L20	3	RF	NA	Neutral	5.05622489959839	18.6345381526104	3.64623668017444	122785.329317269	2132.76118981437	7.19477911646586	34.0321285140562	1.5353270189558	175695.190763052	1361.97159231303	498	1155107.7	47920.59	971.24	174.98	6.2	10.2	32.5	7.4	0	12.7	27.9	7.8	39.6	6	37.8	39.6	21.1	39.6	21.9	39.6	23.1	39.6
1	L21	1	RF	NA	Neutral	9.33707865168539	32.2106741573034	3.40839739494912	201733.401685393	2932.44759193896	12.3848314606742	63.7584269662921	2.52544144443532	377981.75	2312.41445378677	356	1941647.1	64220.42	1309.44	210.49	13.5	13.2	6.5	11.5	0	15.7	2.5	11.8	25.6	8.4	23.9	11.8	26.7	41.6	27.8	48.6	30.1	49.7
1	L21	2	RF	NA	Neutral	7.78917378917379	28.042735042735	4.30505645436227	178843.64957265	2648.41408574229	9.02279202279202	51.7037037037037	2.1885639572736	334207.518518519	1934.59443809527	351	1556162.3	59756.5	1168.37	201.43	11.7	12.5	8.8	10.8	0	15.7	3.4	10.8	48.7	5.4	26.2	48.7	23.6	48.7	24.5	48.7	26.8	48.7
1	L21	3	RF	NA	Neutral	8.48317307692308	28.9663461538462	4.29881441854303	174710.923076923	2774.90571980461	9.30048076923077	46.65625	1.82991126347463	258572.980769231	1661.58826075359	416	1647771.9	56910.45	1237.67	187.86	13	8.9	9.4	12.3	0	12.3	5.3	9.4	44.2	6.5	27.9	44.2	33.9	44.2	36.1	44.2	37	44.2
1	L22	1	RF	NA	Neutral	9.06188925081433	28.8697068403909	2.87845093059696	151087.912052117	2664.20754269372	11.9869706840391	64.4104234527687	2.2002852931501	360035.133550489	2085.68500483577	307	1660022.5	61245.08	1172.6	203.31	10.1	13.4	11.4	10.4	0	14.7	7.2	8.5	22.1	5.5	26.1	11.1	29.3	39.1	27	44.3	29	45
1	L22	2	RF	NA	Neutral	8.2562358276644	26.750566893424	3.30886470121966	161378.598639456	2526.50715956174	11.1337868480726	62.0385487528345	2.60807228943358	381667.215419501	2152.22437799097	441	1716292.7	66238.85	1236.91	217.65	10.7	17.7	7.5	10.7	0	20.6	2.3	7.7	50.8	6.1	31.1	50.8	24.9	50.8	23.6	50.8	27.4	50.8
1	L22	3	RF	NA	Neutral	8.9156010230179	27.7033248081841	2.70718064450657	156648.52685422	2696.84991060166	11.5626598465473	61.9616368286445	2.36579040251179	363244.043478261	2074.94235400609	391	1782383.8	65914.14	1171.52	212.95	15.9	15.6	7.4	13.6	0	17.9	3.1	8.2	50.1	4.1	27.1	50.1	35.8	50.1	33	50.1	35.5	50.1
1	M03	1	OTNT	NA	Neutral	6.41730769230769	23.9557692307692	2.75708752381697	164129.740384615	2082.60585163426	9.65	52.8076923076923	2.11218695025782	309992.648076923	1893.5867107432	520	1461584	50382.54	1044.98	175.06	8.5	10	26.7	8.1	0	12.1	20.4	8.3	22.5	4.8	43.1	9.8	21.3	32.7	21.9	38.3	23.7	39.2
1	M03	2	OTNT	NA	Neutral	8.97325102880659	30.7654320987654	2.38403432737502	190223.952674897	2694.00829517648	12.5864197530864	72.8004115226338	2.75416127681867	455146.024691358	2469.94147946296	486	1943168.9	62670.7	1255.27	201.94	11.5	15	9.3	9.3	0	16.9	8.8	8.2	54.7	7.2	25.5	54.7	27.4	54.7	27	54.7	31.5	54.7
1	M03	3	OTNT	NA	Neutral	7.68723404255319	26.2510638297872	3.09220747881672	158849.880851064	2399.37185601519	10.0297872340426	50.131914893617	2.01024889871701	269411.34893617	1809.61495903318	470	1615838.1	52835.64	1097.68	171.62	11.7	10.6	19.8	8.9	0	11.9	15.1	6	47.4	4	33	47.4	31.7	47.4	31.3	47.4	33.2	47.4
1	M04	1	OTNT	NA	Neutral	8.82738095238095	27.8571428571429	2.35654445576007	151753.51984127	2589.31829395673	13.1884920634921	72.8511904761905	2.59472641610585	454083.974206349	2528.60169211169	504	1871077.4	68430.07	1235.05	223.28	10.1	16.5	6.2	10.3	0	18.8	2.4	5.4	29.4	5.2	28.6	15.1	30.2	47	28.8	51.2	30	52.4
1	M04	2	OTNT	NA	Neutral	8.93072824156305	27.8916518650089	3.26343456111805	152276.740674956	2712.15012772865	12.8330373001776	66.1793960923623	2.52973864079538	374165.325044405	2237.36863780855	563	1786442.6	56449.66	1230.01	191.3	11.4	11	12.3	11	0	13.1	9.4	9.1	51.9	6	24.7	51.9	29	51.9	26.5	51.9	31.4	51.9
1	M04	3	OTNT	NA	Neutral	7.69082125603865	32.3695652173913	4.81939717742766	228291.509661836	2634.32437003075	12.2536231884058	68.3502415458937	2.90808877490658	410178.388888889	2199.41771542474	414	1782729	60245.01	1275.27	190.58	13.5	14	5.8	13.3	0	14.3	7.5	8.9	51.9	6.3	33.3	51.9	27.8	51.9	27.8	51.9	30	51.9
1	M05	1	OTNT	NA	Neutral	7.4020979020979	21.5087412587413	2.31024468655105	108586.27972028	2355.9351335882	11.1555944055944	60.8828671328671	2.3270229366541	360297.784965035	2072.37954735191	572	1508064.9	58758.12	1067.22	196.3	6.1	11.5	10	6.8	0	14.5	7	7.2	24.7	4.9	31.1	11.2	24.3	38.6	22.2	42.7	24.3	42.8
1	M05	2	OTNT	NA	Neutral	6.6969696969697	21.2074592074592	2.38305005470476	108859.344988345	2223.60807628784	11.0559440559441	61.5174825174825	2.46449378006838	358349.738927739	2165.58101424193	429	1424160.8	57283.68	998.43	192.45	7.2	13.5	14.5	8.4	0	17.9	15.2	8.6	50.1	4.7	33.3	50.1	23.1	50.1	19.8	50.1	23.5	50.1
1	M05	3	OTNT	NA	Neutral	7.20646766169154	24.7114427860697	3.76452595900796	153155.569651741	2579.05446489629	11.2412935323383	66.4577114427861	2.68510743289915	404756.651741294	2205.37669745564	402	1596447.5	57758.47	1139.36	192.06	11.2	12.4	9.5	10.7	0	15.9	4.2	8.7	49.5	4	26.9	49.5	31.8	49.5	30.1	49.5	30.6	49.5
1	M06	1	OTNT	NA	Neutral	8.12266666666667	29.9626666666667	4.27338408605207	190333.250666667	2764.56925134969	12.088	67.0186666666667	3.80813673325728	412488.445333333	2582.44650820348	375	1907058.9	66596.05	1410.64	225.66	11.2	16.8	9.1	11.7	0	19.5	8.5	10.4	29.9	7.7	29.1	16.5	25.6	42.1	26.9	50.9	29.3	52
1	M06	2	OTNT	NA	Neutral	6.07826086956522	23.2934782608696	3.09002777251977	153086.87173913	2294.54107257547	9.29782608695652	52.5347826086957	2.28322001007828	317737.147826087	1971.73036268914	460	1467558	56241.65	1060.49	198.06	8.7	13.3	19.8	9.3	5.9	16.3	11.1	9.1	47.2	5.7	38.7	47.2	19.3	47.2	20	47.2	24.8	47.2
1	M06	3	OTNT	NA	Neutral	7.25187032418953	26.1920199501247	3.84982700303414	168482.840399002	2602.61613769462	8.87032418952619	47.7980049875312	1.89250831802515	271221.66084788	1689.26564746319	401	1599497.6	58401.79	1174.69	192.01	12.7	12.7	10.2	12	0	15.5	3.5	10.7	42.1	5.7	30.4	42.1	29.7	42.1	30.4	42.1	33.4	42.1
1	M07	1	OTNT	NA	Neutral	2.99324324324324	10.5148648648649	1.00351716125263	66315.2918918919	1008.22789949268	4.01621621621622	20.6202702702703	0.793122476342297	115720.975675676	750.653987472364	740	651704.9	26919.35	461.79	135.27	5	3.1	65.4	4.1	0	3.4	40	3.5	8.6	2.7	74.2	2.8	8.8	13.9	9.2	15.9	10	16.5
1	M07	2	OTNT	NA	Neutral	9.25464190981432	32.7533156498674	2.90891632691863	191520.835543767	2895.38798422549	10.2281167108753	58.6631299734748	2.54937305765681	371786.294429708	2292.00263132601	377	1941715	65741.52	1378.34	222.38	15.4	16.2	8.5	16.4	0	17.2	2.7	10.1	53.1	10.1	28.6	53.1	28.9	53.1	31	53.1	35	53.1
1	M07	3	OTNT	NA	Neutral	8.68194842406877	28.702005730659	2.74804653530871	165000.673352436	2541.19381636543	9.68767908309456	53.6934097421203	2.21320768632777	326547.29512894	1854.48986695284	349	1574109.6	55494.95	1096.31	182.18	12	9.5	6.9	8.9	0	10.6	4	7.4	46.4	4.3	28.4	46.4	34.4	46.4	33.2	46.4	34.4	46.4
1	M08	1	OTNT	NA	Neutral	8.8742746615087	28.8239845261122	3.17039740633402	154547.249516441	2801.7704413579	12.110251450677	64.7234042553192	2.47726769068489	389940.342359768	2283.97487561757	517	1829969.2	65507.07	1264.37	213.19	11.6	14.9	7	11.6	0	16.4	1.5	9.9	26.1	7.2	25	13.5	28.8	41.6	28	48.2	32.1	49.5
1	M08	2	OTNT	NA	Neutral	7.81163434903047	24.9030470914127	2.59477320379256	123718.653739612	2469.27611256549	9.45983379501385	55.7257617728532	2.48521592619802	349654.922437673	2068.3684294332	361	1444903.9	59198.31	1078.61	205.13	8.9	13	13.3	9.1	0	15.8	3	10.8	48.8	4.7	29.1	48.8	23.5	48.8	24.9	48.8	28	48.8
1	M08	3	OTNT	NA	Neutral	7.08682634730539	25.1916167664671	3.0052250268526	156507.808383234	2575.32820257297	12.8592814371257	70.3532934131737	3.26651528404271	402082.763473054	2462.83923588523	334	1780001.4	64389.1	1215.1	216.57	12.3	14.7	4.8	11.1	0	20.4	2.7	7.5	57.8	6	29.3	57.8	31.1	57.8	25.7	57.8	29.3	57.8
1	M09	1	DNM2	NM_001005362	sample	5.19787234042553	17.8446808510638	2.36571017225403	96196.5595744681	1998.23503411537	9.78085106382979	53.2234042553191	2.36521742694411	283183.661702128	1947.04673060568	470	1141889	52147.97	863.9	178.65	3.8	7	12.1	4.3	0	9.4	8.5	8.3	28.3	3.4	36.8	10.6	14.3	36.4	15.7	43.2	18.1	43.6
1	M09	2	DNM2	NM_001005362	sample	4.32801418439716	12.863475177305	2.0094782665663	59147.9078014184	1759.58039004279	9.60460992907801	51.3333333333333	2.18722410584039	292451.24822695	1908.92986160519	564	1030310.2	51941.25	760.17	176.9	3.5	6.9	17.2	4.1	0	8.7	11.9	8	45.7	2.3	43.4	45.7	13.5	45.7	13.5	45.7	15.4	45.7
1	M09	3	DNM2	NM_001005362	sample	4.25766871165644	12.9877300613497	1.91969743478782	65584.8139059305	1628.88046171234	10.321063394683	53.6196319018405	2.19247291992188	284881.533742331	1796.85427005128	489	956051.1	51711.31	688.16	184.53	4.5	6.1	12.1	3.9	0	7	7.4	5.3	45	2.2	46.4	45	17.4	45	16.4	45	17.4	45
1	M10	1	PRF1	NM_005041	sample	9.31428571428571	29.9428571428571	3.10911097464282	157741.004081633	2709.16514172116	11.2387755102041	57.6061224489796	2.21827646425687	336407.351020408	2072.5856694899	490	1771831.2	60021.7	1239.47	204.72	10.2	11.6	9.8	10.2	0	14.9	4.1	8.8	22.9	5.9	26.5	10	30.4	39.4	31.8	46.3	34.5	47.1
1	M10	2	PRF1	NM_005041	sample	7.90291262135922	26.2888349514563	3.07725503756847	152599.662621359	2577.04667207503	9.10436893203883	54.1747572815534	2.55397648726135	357119.577669903	2109.63050985463	412	1521343.1	62182.77	1138.44	211.15	8	14.1	9.5	8.3	0	16.3	1.5	11.2	50.7	6.8	27.7	50.7	25.5	50.7	25.5	50.7	28.4	50.7
1	M10	3	PRF1	NM_005041	sample	8.20383693045564	23.8033573141487	2.54541657612363	111384.997601918	2367.01005949741	10.7410071942446	56.4964028776978	2.09919829285462	323817.60911271	1986.32499937936	417	1397082.6	55005.31	994.72	184.63	8.9	8.6	13.4	7.7	0	12	10.6	6.5	48	3.1	29.3	48	35	48	32.1	48	34.1	48
1	M11	1	DSN1	NM_024918	sample	6.56477732793522	19.4251012145749	3.02985568228502	94176.6437246964	2256.19758390202	8.03846153846154	39.1052631578947	1.95912049704172	200519.437246964	1603.70390558733	494	1256341.9	50981.84	938.54	173.04	5.5	5.5	14	5.5	0	6.7	8.3	8.5	19	4.7	32.8	6.1	20.2	28.1	19.8	35.4	24.1	36.2
1	M11	2	DSN1	NM_024918	sample	6.88487584650113	22.7516930022573	3.87189185901303	136000.880361174	2508.66552867421	10.6049661399549	55.3476297968397	2.41305639696822	341905.968397291	2150.55472146302	443	1500555.6	63793.02	1076.92	242.68	9.9	13.8	9.3	7.7	0	16.7	5.4	9.5	49	5.2	30.2	49	20.3	49	22.3	49	26	49
1	M11	3	DSN1	NM_024918	sample	5.65631929046563	16.1507760532151	2.11901329807253	73359.3481152993	1899.12321248794	9.63414634146342	46.5365853658537	1.85925110237821	251482.33924612	1652.33486561527	451	1158246.1	55362.47	797.79	181.19	5.5	8.6	9.8	5.3	0	9.1	5.3	5.3	44.1	1.6	36.6	44.1	22.8	44.1	19.1	44.1	20.8	44.1
1	M12	1	CBLB	NM_170662	sample	9.39198218262806	27.8084632516704	2.67090695447061	130947.102449889	2547.03365372418	9.27839643652561	44.5523385300668	1.85291641930396	228702.559020045	1665.30454351829	449	1479022.1	54190.38	1056.75	182.16	6.5	7.8	16.7	7.1	0	8.7	12.7	8.2	20.9	5.3	26.7	5.6	31.4	31.8	32.7	37.6	34.5	38.5
1	M12	2	CBLB	NM_170662	sample	8.66509433962264	28.7122641509434	4.71608975909466	172852.681603774	2873.8334409942	10.9292452830189	51.8655660377358	2.08166787583202	261924.853773585	1923.09290977858	424	1645108.2	58394.7	1249.88	192.47	9.2	9.7	9	10.4	0	11.8	5	9.7	52.8	7.5	23.1	52.8	28.5	52.8	30.2	52.8	33.3	52.8
1	M12	3	CBLB	NM_170662	sample	6.5563025210084	20.3747899159664	3.13331216173211	106805.650420168	2160.55927655179	7.76302521008403	37.6655462184874	1.63334792681869	185293.32605042	1395.27267047832	595	1233443.2	48820.38	936.24	166.83	7.1	4.4	15.3	6.4	0	5.9	7.2	6.6	40.3	2.9	34.8	40.3	26.2	40.3	24.5	40.3	25.5	40.3
1	M13	1	EP300	NM_001429	sample	10.4955357142857	29.671875	2.80723801985489	135420.8125	2686.1472463722	11.5200892857143	61.8415178571429	2.22110773028241	362471.183035714	2117.95881130031	448	1528193.9	52502.43	1065.67	175.71	6	5.8	13.6	6.2	0	7.1	6.2	7.6	25.9	3.6	20.8	12.5	34.8	37.7	32.6	43.8	33.5	44.4
1	M13	2	EP300	NM_001429	sample	11.3808411214953	34.4182242990654	3.78481025815508	171408.41588785	2874.11218724694	11.2570093457944	64.7219626168224	2.52628376864468	386323.177570093	2061.15716086287	428	1571760.5	52544.67	1164.07	177.81	8.4	8.2	13.6	9.3	0	9.6	8.2	11.2	50.9	7.7	20.6	50.9	37.9	50.9	36.9	50.9	41.1	50.9
1	M13	3	EP300	NM_001429	sample	9.52370689655172	31.8060344827586	5.15362987725385	197269.665948276	2957.27219722178	10.7887931034483	56.0862068965517	2.25124939508029	318625.495689655	1898.44980151609	464	1641175.8	52351.36	1251.06	186.91	11.4	5.6	12.9	9.5	0	7.1	4.1	9.9	47	6	23.7	47	39.4	47	39.4	47	41.6	47
1	M14	1	PHOX2B	NM_003924	sample	7.08227848101266	23.3755274261603	3.57026554106814	141243.337552743	2384.95147949869	9.36919831223629	45.6940928270042	2.19737957623843	261559.054852321	1912.72654976008	474	1470043.4	50700.35	1046.27	175.44	5.7	5.1	12.2	5.5	0	6.5	8	9.3	19.2	5.5	29.7	8.9	22.8	34.4	22.2	42	23	43
1	M14	2	PHOX2B	NM_003924	sample	8.9089219330855	26.8085501858736	4.05621543062229	153677.44795539	2707.67713893519	13.9349442379182	73.6598513011152	2.36802080064531	444915.098513011	2314.23387674003	538	1649368.4	60895.3	1186.04	199.4	10.4	14.7	13.4	10.2	0	14.9	8.6	9.9	51.5	5.6	24.2	51.5	28.6	51.5	28.4	51.5	32.3	51.5
1	M14	3	PHOX2B	NM_003924	sample	6.00566037735849	24.5905660377359	3.36882402025218	172999.058490566	2366.78666703825	9.60754716981132	51.322641509434	2.0528058418011	310375.450943396	1866.92404617165	530	1576254	52386.55	1068.88	178.46	10.4	9.1	14.2	8.5	0	9.1	2.8	11.9	48.7	5.5	35.3	48.7	24.9	48.7	25.8	48.7	28.1	48.7
1	M15	1	LATS1	NM_004690	sample	6.02052785923754	18.8621700879765	3.83560587410622	104831.516129032	2198.90539107416	8.58357771260997	41.049853372434	1.71684943084351	201552.492668622	1454.4196486936	341	1221588.1	49466.46	973.9	169.04	5	4.7	15	7	0	6.2	12.6	10.3	19.1	5	35.8	4.4	19.4	29	20.5	34.9	22	34.6
1	M15	2	LATS1	NM_004690	sample	5.76822916666667	18.7291666666667	3.91374194183054	100323.252604167	2327.45889560724	7.703125	37.0755208333333	1.8335940098181	184654.934895833	1416.11589036833	384	1132112.8	55883.24	985.12	194.75	4.9	7.3	14.3	8.1	0	9.6	8.9	13	40.6	6.5	34.1	40.6	17.2	40.6	19	40.6	23.7	40.6
1	M15	3	LATS1	NM_004690	sample	6.54583333333333	18.2083333333333	3.10151867897415	89730.7229166667	2334.73172649515	8.27916666666667	39.225	1.91005857665789	190282.095833333	1462.32180988524	480	1231371	48357.79	998.33	165.55	7.1	5.8	14.2	7.1	0	7.5	12.9	8.5	44.4	5.6	34.2	44.4	29	44.4	27.7	44.4	29.2	44.4
1	M16	1	CUL3	NM_003590	sample	7.33578431372549	26.421568627451	3.96993431148874	158471.382352941	2575.84422625839	8.875	43.1004901960784	1.95960073406826	218356.242647059	1734.88971033885	408	1459962.4	57642.66	1151.36	200.94	7.8	7.8	7.4	10.8	0	12	6.4	11.8	20.6	7.8	30.9	6.1	21.6	33.8	23.3	40.4	27	41.4
1	M16	2	CUL3	NM_003590	sample	7.19014084507042	25.5211267605634	2.46205887796418	151690.190140845	2155.97764815037	9.50469483568075	45.6338028169014	2.06618895045188	243535.044600939	1805.05555805178	426	1475442.6	62880.61	1041.4	211.53	10.8	12.9	12	10.8	0.2	14.8	4.2	8.2	47.9	5.4	40.1	47.9	21.6	47.9	21.6	47.9	24.6	47.9
1	M16	3	CUL3	NM_003590	sample	7.28333333333333	25.5645833333333	2.53546680459454	153914.2875	2140.51447217882	8.67291666666667	45.5	1.78048188776283	256285.222916667	1563.18112683575	480	1462543.9	53876.07	998.13	181.77	12.3	8.3	16	9.6	0	10.6	11	8.1	42.5	4.4	41.2	42.5	29	42.5	28.5	42.5	29.4	42.5
1	M17	1	OTNT	NA	Neutral	10.0556844547564	32.8723897911833	3.19393266025093	174365.549883991	2779.12801005953	12.7238979118329	66.9303944315545	2.42312571686853	368780.877030162	2192.54748101782	431	1722757	60092.75	1270.38	204.55	9	11.8	12.1	9.5	0	14.8	5.8	10.4	26.9	5.1	20.6	13.2	31.6	41.5	30.6	47.8	32.9	48.3
1	M17	2	OTNT	NA	Neutral	7.52452830188679	23.1169811320755	3.56824409478663	129945.713207547	2489.05914036208	11.4132075471698	63.4490566037736	2.56220561785518	385710.20754717	2256.15290088234	530	1563586.6	62839.35	1136.09	209.22	9.2	14.7	6.8	9.4	0.2	16	4.2	6.2	53	5.5	27.5	53	22.6	53	23.6	53	25.1	53
1	M17	3	OTNT	NA	Neutral	6.36061381074169	20.2813299232737	3.33751756051692	119812.879795396	2222.1644041426	10.0971867007673	52.0511508951407	2.39171682141302	283025.803069054	1896.47966463973	391	1423831.3	58914.2	1046.19	197.5	8.4	13	10.5	7.4	0	16.6	7.2	7.4	48.1	3.8	37.6	48.1	28.1	48.1	26.6	48.1	29.9	48.1
1	M18	1	OTNT	NA	Neutral	8.33898305084746	31.1673728813559	3.73622185478926	210102.616525424	2802.79190723467	12.3135593220339	66.3072033898305	3.02072145816267	387679.353813559	2347.30804115954	472	1917028.6	67630.08	1346.25	226.62	12.7	14.4	8.5	10.8	0	18.6	6.1	8.5	26.7	8.1	26.5	13.8	26.7	42.4	28.6	48.9	30.3	49.4
1	M18	2	OTNT	NA	Neutral	8.54098360655738	27.2185792349727	2.4599275780338	152689.644808743	2531.28957009806	12.6092896174863	67.4262295081967	2.36872302060594	383265.415300546	2194.84017880159	366	1663974	58655.18	1181.35	201.03	10.9	13.1	10.1	12	0	15.3	9.8	6.8	54.6	5.5	29	54.6	27.6	54.6	28.7	54.6	30.1	54.6
1	M18	3	OTNT	NA	Neutral	4.21153846153846	15.8173076923077	3.02735660460504	109992.725961538	1835.34827409058	6.52403846153846	30.6490384615385	1.38287084124112	143103.586538462	1192.39157164575	208	1050764.3	56200.5	853.79	181.41	7.7	7.7	10.1	8.2	0	8.2	6.2	6.7	40.9	3.8	45.7	40.9	15.9	40.9	18.3	40.9	20.2	40.9
1	M19	1	OTNT	NA	Neutral	8.01453488372093	30.0843023255814	7.02009467177863	196888.014534884	2690.35386859985	10.7238372093023	57.6976744186046	2.58896592605701	327603.776162791	2074.92981891402	344	1737878.8	62607.93	1302.81	211.69	9.9	11.6	9	10.2	0	14	6.7	10.2	23.8	7	27.6	10.8	27	37.5	26.5	44.5	27.9	44.8
1	M19	2	OTNT	NA	Neutral	6.02862985685072	20.560327198364	3.20996705765741	131798.552147239	2287.68506591469	9.76073619631902	50.159509202454	2.04167547895946	299066.239263804	1847.94135955545	489	1486084.7	61397.96	1107.07	208.92	8.4	12.9	10.4	9	0	15.1	3.9	9.4	46.6	6.3	37.4	46.6	17	46.6	17.8	46.6	21.3	46.6
1	M19	3	OTNT	NA	Neutral	7.5884476534296	24.0234657039711	3.00173838130262	130312.23465704	2401.19302438447	11.5920577617329	66.8916967509025	2.71741429056153	406558.75631769	2237.69285819967	554	1594953.8	62582.32	1202.79	223.04	13	15.9	19	12.6	0	21.8	14.4	7.2	50.7	3.2	33.4	50.7	30.7	50.7	30.9	50.7	32.5	50.7
1	M20	1	OTNT	NA	Neutral	8.59615384615385	30.1076923076923	3.27194680429091	175511.438461538	2663.64685470974	11.4846153846154	54.6615384615385	2.43239974880495	264295.492307692	1941.6850963902	260	1635440.8	53993.5	1246.9	184.13	10.4	9.6	19.6	11.2	0	11.9	16.5	11.9	27.7	6.2	27.7	5	27.7	40	26.5	44.6	29.6	45.4
1	M20	2	OTNT	NA	Neutral	7.12041884816754	25.9293193717278	2.98541949566313	167346.151832461	2171.35061497663	10.0916230366492	57.2513089005236	2.17902417598125	340704.92408377	1914.96230744005	382	1488957.9	58220.64	1085.69	201.68	11	14.4	24.1	10.5	13.9	17.5	20.4	7.9	45.5	7.6	45.8	45.5	23	45.5	25.7	45.5	26.4	45.5
1	M20	3	OTNT	NA	Neutral	9.42746615087041	34.110251450677	3.73407632435932	207681.212765957	2793.93898998575	12.6982591876209	69.6982591876209	2.68324430668778	402102.562862669	2189.08214513485	517	1796330.6	60780.23	1399.29	207.44	13.2	14.9	9.1	15.7	0	17.4	1.4	8.3	53.4	7	27.5	53.4	37.9	53.4	36.2	53.4	38.5	53.4
1	M21	1	OTNT	NA	Neutral	9.88571428571429	37.4964285714286	4.74194727244588	248615.082142857	2895.38956133478	13.9607142857143	78.8892857142857	2.7540284369928	479849.578571429	2525.05486095913	280	1986043.3	65926.89	1474.76	220.99	12.5	14.6	8.9	15.4	0	16.4	6.4	10.4	30	8.6	27.9	16.8	31.4	48.2	32.9	50.7	33.6	51.1
1	M21	2	OTNT	NA	Neutral	7.44387755102041	22.3367346938776	2.25167747005485	116163.857142857	2038.27224859513	10.1479591836735	53.3639455782313	1.97209303316077	297261.076530612	1740.91927537667	588	1313422.5	49282.3	921.78	169.74	8.3	9.4	23.6	6.8	0.7	10.4	21.1	4.9	44.2	3.2	40.5	44.2	23.6	44.2	21.4	44.2	24.5	44.2
1	M21	3	OTNT	NA	Neutral	4.66199158485273	13.8863955119215	1.84231241963988	72896.0757363254	1464.37749421538	7.40953716690042	36.2412342215989	1.26794489594471	193813.6914446	1172.87699074824	713	899413.3	33552.48	653.3	131.13	6.7	6	55.8	5.9	0	6.9	53.9	3.8	30.2	2.4	59.6	30.2	18.7	30.2	18.7	30.2	20.2	30.2
1	M22	1	OTNT	NA	Neutral	7.41300191204589	25.7074569789675	3.32016950629506	157551.619502868	2455.99517667157	10.17017208413	56.7495219885277	2.45898877273089	339996.13957935	2049.78339978529	523	1605316.1	59397.94	1180.15	210.82	8.2	13.2	8.8	9.4	0	16.8	4.2	8.8	23.1	5.5	31.4	12.4	24.1	37.1	23.7	43.6	26.2	44.2
1	M22	2	OTNT	NA	Neutral	7.37662337662338	22.4126984126984	2.68130725215023	120152.197691198	2458.8376383888	11.7532467532468	59.3708513708514	2.1694323395893	330649.468975469	2005.81466358027	693	1525937.6	57915.08	1077.39	192.44	8.7	12	10.1	7.8	0	14.4	4.9	8.5	50.2	5.2	30.3	50.2	23.2	50.2	23.1	50.2	27	50.2
1	M22	3	OTNT	NA	Neutral	4.80645161290323	14.0069124423963	1.3548238885084	73206.7914746544	1647.48148643452	10.4493087557604	56.6152073732719	1.92204791029158	345713.100230415	1757.18481194363	868	1196959.2	48186.77	809.06	169.99	7.8	10.9	29.7	5.8	0	11.9	30.5	3	41	1.7	49.7	41	20	41	15.2	41	17.1	41
1	N03	1	PLK1	NA	Negative	6.54591836734694	27.7040816326531	4.1677239029913	170766.454081633	2924.29957469532	5.34183673469388	27.1836734693878	1.85699516266773	156610.158163265	1477.63666272181	196	1502886.9	57334.49	1101.34	192.17	10.2	11.7	14.8	10.2	0	11.7	4.1	18.9	16.8	9.2	20.4	5.1	19.4	23	24.5	36.2	27	36.7
1	N03	2	PLK1	NA	Negative	7.80295566502463	31.4285714285714	5.96906432088382	197592.517241379	3090.23999640705	7.37931034482759	36.4187192118227	2.25798055939627	198693.009852217	1588.95983393089	203	1434272.4	53686.95	1204.93	184.67	9.4	9.4	17.2	12.3	0	10.8	4.4	22.2	45.3	10.3	25.1	45.3	22.2	45.3	34	45.3	39.4	45.3
1	N03	3	PLK1	NA	Negative	5.75757575757576	29.5488215488216	6.0429130313697	223309.286195286	2881.80439733189	5.08080808080808	24.5690235690236	2.08618089479757	121584.468013468	1386.58255850283	297	1505200	51171.59	1264.92	182.76	12.8	8.4	20.9	13.5	0	11.4	8.1	17.5	44.4	9.4	29.6	44.4	20.5	44.4	30.6	44.4	33.3	44.4
1	N04	1	PLK1	NA	Negative	7.07878787878788	34.2787878787879	5.10185080220888	255099.351515152	3266.94524677581	4.72121212121212	30.1333333333333	2.17945490670306	213800.539393939	1659.2305719523	165	1919073	59882.07	1487.68	216.07	14.5	13.9	16.4	17	0	13.9	0.6	19.4	17	13.9	28.5	7.9	18.8	23	28.5	30.9	35.2	31.5
1	N04	2	PLK1	NA	Negative	7.0495867768595	34.6652892561983	7.40408686618664	264607.272727273	3455.81642263874	6.64876033057851	34.7107438016529	2.01338370200324	218106.144628099	1602.88178270161	242	1706556.5	61889.05	1476.34	220.34	13.6	15.3	19.4	14.9	0	17.4	3.7	20.2	44.2	16.5	29.8	44.2	21.9	44.2	33.9	44.2	38.8	44.2
1	N04	3	PLK1	NA	Negative	8.26222222222222	32.1244444444444	3.94748069286523	188448.951111111	2902.2034017929	6.09333333333333	33.0666666666667	2.41464983189051	197812.782222222	1806.75363760338	225	1453397.8	56131.02	1056.21	198.69	11.1	10.2	13.8	10.7	0	12	2.7	13.8	51.1	5.8	20.4	51.1	32	51.1	33.8	51.1	36.4	51.1
1	N05	1	PLK1	NA	Negative	6.91739130434783	31.0826086956522	5.59900435398456	219271.8	2890.1778323367	7.03478260869565	36.7695652173913	1.86583419561097	195809.526086957	1546.98253107648	230	1467128.3	54756.07	1283.58	194.38	9.1	9.6	22.2	10.9	0	13.5	7	16.1	19.6	9.6	29.1	8.3	22.6	27	30	35.7	33.5	35.7
1	N05	2	PLK1	NA	Negative	5.83495145631068	20.2912621359223	3.05740020705738	108549.048543689	2363.27216498383	6.02912621359223	32.5776699029126	2.36272974990807	176070.276699029	1533.33949265075	206	1371469.6	50287.79	1008.71	173.28	7.8	5.8	18	8.3	0	7.3	3.4	14.6	46.1	5.8	34.5	46.1	17	46.1	21.8	46.1	27.2	46.1
1	N05	3	PLK1	NA	Negative	8.34412955465587	32.7611336032389	4.74384900362456	200768.817813765	3000.77151600466	6.87044534412955	35.1295546558704	2.17601790163691	195708.425101215	1636.39261365435	247	1698848.2	56850.42	1302.16	197.02	14.6	10.9	17.4	13.8	0	11.7	11.7	16.2	48.2	7.7	24.3	48.2	32.8	48.2	38.1	48.2	40.1	48.2
1	N06	1	PLK1	NA	Negative	8.29411764705882	37.8235294117647	6.68945742963957	253674.845588235	3458.09936624705	5.57352941176471	32.5735294117647	1.88812967846684	199348.448529412	1403.67759869895	136	1656595.2	52663.56	1468.97	180.59	11.8	11	19.1	16.2	0	11	2.9	23.5	16.2	16.2	21.3	5.9	24.3	25	36	39	38.2	38.2
1	N06	2	PLK1	NA	Negative	7.63758389261745	38.8657718120805	7.89966077116228	277852.295302013	3427.89803581317	6.32214765100671	34.9395973154362	2.44222078905567	187866.765100671	1678.24889238844	149	1687511.9	52581.6	1556.8	197.46	12.1	10.1	24.2	16.1	0	12.8	12.1	26.2	47	12.8	22.1	47	24.8	47	36.9	47	43	47
1	N06	3	PLK1	NA	Negative	4.9030612244898	24.0510204081633	7.03832787679473	188327.204081633	2711.13756814182	5.70408163265306	29.219387755102	2.62338134841429	152133.81122449	1517.31588543516	196	1413209.3	50876.54	1277.44	194.31	11.2	10.2	20.4	12.2	0	16.3	14.8	13.3	42.9	7.7	31.6	42.9	20.9	42.9	28.6	42.9	31.6	42.9
1	N07	1	PLK1	NA	Negative	4.28260869565217	21.8333333333333	2.95174504209326	162547.949275362	1883.92166769232	3.8768115942029	20.0144927536232	1.13652101573193	124850.550724638	918.783660976507	138	1217401.4	36699.59	974.39	146.51	9.4	6.5	49.3	13	0	5.8	39.9	13	11.6	9.4	58	3.6	13.8	14.5	18.1	22.5	20.3	22.5
1	N07	2	PLK1	NA	Negative	6.24460431654676	36.8057553956835	8.38851238769323	267294.690647482	3078.70625367873	4.37410071942446	21.9568345323741	1.59089357229585	113765.201438849	1143.84750221319	139	1574835.6	49533.59	1337.63	169.95	9.4	7.2	15.1	12.2	0	5	2.2	26.6	42.4	12.2	28.8	42.4	16.5	42.4	30.2	42.4	36	42.4
1	N07	3	PLK1	NA	Negative	7.69078947368421	30.4078947368421	6.06380122052453	171989.085526316	2651.29898121254	7.40131578947368	40.7894736842105	2.37536137196226	235835.388157895	1691.05648713819	152	1458123.4	56974.8	1200.14	202.65	10.5	11.2	23.7	11.2	0	12.5	4.6	14.5	50	5.3	28.3	50	31.6	50	35.5	50	40.1	50
1	N08	1	PLK1	NA	Negative	8.39393939393939	39.4015151515151	5.36907723402482	253473.75	3104.26901290399	6.99242424242424	37.3712121212121	2.41655880584911	232305.075757576	2001.89594539975	132	1827349.8	64428.52	1287.73	232.76	13.6	15.2	11.4	12.9	0	18.9	1.5	18.9	23.5	10.6	22	9.1	19.7	30.3	31.1	42.4	31.1	43.9
1	N08	2	PLK1	NA	Negative	6.9811320754717	30.7169811320755	3.40111128756824	199422.226415094	2758.18468164262	7.4811320754717	36.8301886792453	1.83902370973159	181824.632075472	1588.1690642778	106	1642049.4	55438.87	1221.4	196.45	10.4	14.2	15.1	13.2	0	12.3	6.6	17	50.9	8.5	31.1	50.9	21.7	50.9	27.4	50.9	32.1	50.9
1	N08	3	PLK1	NA	Negative	6.19852941176471	28.7941176470588	5.97862460516781	213386.125	2518.43105017835	5.49264705882353	25.6397058823529	2.56606871513297	128107.022058824	1467.54844397204	136	1498116.9	53195.53	1210.96	188.62	14	8.1	14	10.3	0	9.6	8.1	15.4	47.1	5.9	37.5	47.1	17.6	47.1	27.2	47.1	27.9	47.1
1	N09	1	CIC	NM_015125	sample	6.27142857142857	20.0595238095238	2.88192403227468	109829.292857143	2275.1647243993	10.9190476190476	61.9119047619048	2.26376696365656	377819.261904762	1951.48584095056	420	1359928.8	59036.88	935.65	193.8	6.4	10.5	7.6	6	0	13.6	6.4	7.9	22.4	4.3	31.2	10.2	18.1	33.8	18.8	40	20	40.7
1	N09	2	CIC	NM_015125	sample	5.71849865951743	15.5093833780161	2.37536807348506	67933.0241286863	2106.23241301487	12.2359249329759	64.0938337801609	2.31169234789763	350882.81233244	1982.8088123527	373	1333219.1	58236.82	899.09	185.57	4.8	9.7	6.7	4.3	0	11	4.6	5.9	47.2	2.4	31.9	47.2	16.4	47.2	16.4	47.2	19.3	47.2
1	N09	3	CIC	NM_015125	sample	5.72	18.4288888888889	3.51621443705595	107337.913333333	2206.39340477109	10.7066666666667	58.8288888888889	2.42948977366669	334620.784444444	1886.14728217793	450	1341261.1	56401.32	913.24	189.36	6.9	8.9	8.7	6.4	0	11.1	5.6	8.7	47.3	3.1	32.7	47.3	23.8	47.3	23.3	47.3	25.1	47.3
1	N10	1	SMARCA4	NM_003072	sample	5.36658932714617	16.6125290023202	2.27300080208222	85859.0092807425	1973.2052089609	9.37587006960557	48.7911832946636	1.95469667470864	245467.013921114	1663.46844018198	431	1091201.1	51794.66	810.58	172.77	4.2	5.8	9.7	4.6	0	7.9	9.3	6.3	22	3.2	34.3	7	16.5	31.6	16	37.1	16.2	38.1
1	N10	2	SMARCA4	NM_003072	sample	4.74662162162162	14.5743243243243	2.0612654451938	65733.9391891892	2011.96816386926	7.65202702702703	41.2398648648649	2.12194487725197	207843.168918919	1662.22480937521	296	962687.7	56777.78	806.12	206	2.7	10.5	6.8	5.4	0	16.6	4.7	7.1	46.3	3	34.8	46.3	12.5	46.3	13.9	46.3	17.2	46.3
1	N10	3	SMARCA4	NM_003072	sample	3.27336448598131	14.4065420560748	1.88278723571578	102309.093457944	1383.32491943423	4.34345794392523	25.231308411215	1.19643174990174	133549.154205607	929.424054908809	428	860041.7	38360.43	591.2	145.1	5.4	2.8	29.9	5.1	0	3	12.4	4.2	29.2	3.3	56.8	29.2	12.9	29.2	14	29.2	13.1	29.2
1	N11	1	DOT1L	NM_032482	sample	8.80943025540275	25.8467583497053	2.3594485396135	126387.933202358	2547.93866561243	11.8722986247544	61.0884086444008	2.27679893569999	352189.440078585	2174.85485239707	509	1673789.6	58044.65	1113.68	186.7	8.8	10	8.6	8.4	0	11	5.7	7.5	23.4	4.9	25.5	11.8	27.7	42.6	25.9	47	28.3	47.9
1	N11	2	DOT1L	NM_032482	sample	5.51246537396122	16.2105263157895	2.40825030829651	92124.5041551247	1919.26042717863	8.89473684210526	47.3614958448754	1.79773176987533	302216.275623269	1682.79529374769	722	1169416.9	50789.55	832.17	180.33	5.8	10.4	24.9	4.3	5.3	10.8	10.2	5.7	38.6	2.9	42.2	38.6	17.2	38.6	15.5	38.6	19	38.6
1	N11	3	DOT1L	NM_032482	sample	8.26215644820296	24.5475687103594	3.37451578098451	127960.456659619	2509.61564901834	10.3636363636364	55.5010570824524	2.09078398101544	329577.484143763	1885.89440905245	473	1436624.9	57868.34	1039.26	215.11	9.5	11.8	13.7	7.6	0	12.9	11.4	7.4	45.7	3.8	24.7	45.7	33.6	45.7	31.1	45.7	33.4	45.7
1	N12	1	XPC	NM_004628	sample	7.735368956743	26.5445292620865	3.86891124419505	153150.290076336	2703.36475555059	13.8625954198473	81.4300254452926	2.83309006729862	519392.066157761	2557.48506596566	393	1667406.3	63252.31	1234.49	202.04	8.7	11.7	8.9	11.2	0	15	5.3	9.4	31.8	8.1	27.2	18.8	24.7	43.5	26.2	48.3	27.2	48.6
1	N12	2	XPC	NM_004628	sample	4.17886178861789	12.4105691056911	1.64195840621571	64827.2723577236	1476.5137559378	7.69241192411924	42.890243902439	1.65457715922845	274914.994579946	1550.6285632117	738	903937.3	40297.02	659.86	154.28	5	8.1	45.4	3.9	0.5	10.4	32.1	4.7	33.2	2.4	56.5	33.2	13.7	33.2	12.2	33.2	14.9	33.2
1	N12	3	XPC	NM_004628	sample	7.81315396113602	22.9626307922272	2.87290738501618	120180.408071749	2550.55402730392	9.18535127055307	47.1210762331839	2.0892801234147	277389.837070254	1914.2924145232	669	1487689.9	60515.47	1048.64	199	10.2	10.9	7	8.4	0	11.4	0.9	7.8	46.5	3.1	26	46.5	31.4	46.5	29.3	46.5	31.4	46.5
1	N13	1	EXT1	NM_000127	sample	9.29258517034068	32.7935871743487	4.75230005073188	207937.196392786	2762.01336946442	13.0320641282565	89.2424849699399	3.09945190952627	705388.785571142	2795.80322916271	499	1834690.4	66101.84	1286.46	222.61	12.6	18.6	10.2	11	0	20.6	4	8.6	31.3	7.8	29.3	22	28.7	39.1	28.1	44.3	30.3	44.7
1	N13	2	EXT1	NM_000127	sample	8.6908077994429	26.899721448468	2.43528516010625	135896.236768802	2532.35073495957	10.4484679665738	62.6183844011142	2.41624002844419	434167.04178273	2205.6042952134	359	1584040.5	61538.09	1088.66	209.94	10	14.8	9.7	10.3	0	18.7	3.1	7.2	47.1	5.6	28.7	47.1	26.5	47.1	25.9	47.1	28.4	47.1
1	N13	3	EXT1	NM_000127	sample	8.96918767507003	28.3025210084034	2.60157916557553	156172.719887955	2358.27444346412	12.8347338935574	80.4341736694678	2.94530227821767	541664.117647059	2290.06211642385	357	1747174	63156.13	1125.25	207.43	16.2	16.8	7	13.4	0	19.3	3.1	6.2	49.6	3.1	35	49.6	31.1	49.6	30	49.6	32.2	49.6
1	N14	1	MSH6	NM_000179	sample	6.7890625	23.7083333333333	3.94258523163334	139725.473958333	2428.07219074438	8.734375	43.8776041666667	1.87462353862944	249987.341145833	1728.4505201538	384	1370794.4	55967.39	1008.64	183.03	5.2	7.8	7.6	7.8	0	7.8	2.9	9.4	19.8	5.7	34.1	9.1	21.4	30.7	24	37.5	26	37.5
1	N14	2	MSH6	NM_000179	sample	6.01507537688442	21.2914572864322	3.86403888141785	128215.213567839	2301.66767053596	8.02010050251256	43.7010050251256	1.85979825264318	269179.836683417	1745.8211672349	398	1229423.6	49265.36	885.54	164.92	7	7.8	26.9	7.3	5.3	10.1	23.4	10.1	48.2	5.8	33.7	48.2	18.3	48.2	19.3	48.2	21.6	48.2
1	N14	3	MSH6	NM_000179	sample	6.05694760820046	17.874715261959	2.37440321948039	94944.0523917995	2249.48409733887	8.20273348519362	40.2687927107062	1.85881362202692	219062.715261959	1600.55979647668	439	1298451.6	56803.67	889.99	192.92	8.7	8.7	7.5	6.4	0	10.3	1.6	7.1	46.7	4.8	34.6	46.7	26	46.7	25.3	46.7	25.7	46.7
1	N15	1	FANCC	NM_000136	sample	7.14462809917355	20.4194214876033	2.33167372674508	98415.8243801653	2223.29987888338	9.55578512396694	49.6590909090909	1.91987000893884	284751.464876033	1773.47399929326	484	1455037.5	60105.63	986.23	198.01	8.5	12.6	10.1	5.4	0	14.5	8.7	7	18.4	3.9	30.8	9.3	22.5	32.6	21.9	36.2	23.1	36.8
1	N15	2	FANCC	NM_000136	sample	7.02213279678068	20.5432595573441	2.1231803007295	101968.237424547	2083.0318280328	10.6981891348089	55.7887323943662	1.90071805502674	317563.804828974	1790.20972454658	497	1380819.7	55514.06	944.78	180.32	7.4	14.5	13.7	7.2	0	14.3	16.1	7.2	48.1	4	36.2	48.1	21.7	48.1	20.1	48.1	22.1	48.1
1	N15	3	FANCC	NM_000136	sample	6.20754716981132	22.3981132075472	3.35288529679247	142086.941509434	2306.26361931452	8.35849056603774	41.5358490566038	1.65924262375232	229975.260377359	1421.52744284146	530	1456207.4	52909.06	1092.03	173.89	9.6	7.7	12.3	9.1	0	8.9	11.7	8.9	39.4	4.7	37.4	39.4	24.5	39.4	24	39.4	26.6	39.4
1	N16	1	NCOR1	NM_006311	sample	7.8252427184466	29.8252427184466	4.24293915292045	189450.555825243	2484.35813033847	8.63834951456311	53.3980582524272	2.46047873176531	369222.902912621	1968.46993822416	412	1501716.7	58404.69	1198.33	199.93	10.4	12.9	12.6	11.7	0	15.3	4.9	12.1	20.9	8.5	34	11.9	25	31.1	26.5	40	27.9	41
1	N16	2	NCOR1	NM_006311	sample	5.68493150684932	19.9095890410959	4.42510392779601	125275.030136986	2179.61940957775	9.62739726027397	54.1041095890411	2.00512475460949	329285.668493151	1795.49647993961	365	1335146.2	55861.26	1049.05	185.28	9.6	11.5	14	9.6	0	12.6	8.2	8.5	46.8	5.2	41.9	46.8	17.3	46.8	20.5	46.8	22.5	46.8
1	N16	3	NCOR1	NM_006311	sample	4.32645403377111	14.3452157598499	2.8946483745929	83916.4540337711	1715.47917281338	6.91932457786116	36.125703564728	1.54133374473278	213965.176360225	1318.35080560225	533	1018328.2	48688.16	815.03	176.37	7.7	8.8	29.3	8.1	0	10.1	9.9	7.5	33.6	3.4	53.1	33.6	17.4	33.6	18.6	33.6	20.3	33.6
1	N17	1	PLK1	NA	Negative	11.8518518518519	50.3703703703704	9.43122929539596	402406.407407407	3144.9703414152	10.1481481481481	45.7407407407407	1.97891113946112	214235.666666667	1645.92661226767	27	2205393.6	57118.89	1565.46	191.09	14.8	11.1	14.8	11.1	0	14.8	0	14.8	25.9	11.1	22.2	3.7	29.6	40.7	33.3	48.1	33.3	48.1
1	N17	2	PLK1	NA	Negative	11	88.6428571428571	31.4651819280344	863656.857142857	4858.43901821341	11	95.7142857142857	5.370295400769	631027.071428571	2579.28267483053	14	2613817.6	55814.64	2891.2	210.76	35.7	21.4	35.7	42.9	0	35.7	21.4	35.7	50	28.6	21.4	50	28.6	50	57.1	50	57.1	50
1	N17	3	PLK1	NA	Negative	5.90566037735849	31.7547169811321	4.85431546304393	241044.943396226	2600.20587786621	6	33.622641509434	3.52118648754748	192748.452830189	1873.98649572408	53	1632773.6	58300.74	1418.31	207.4	13.2	15.1	15.1	18.9	0	20.8	5.7	15.1	41.5	13.2	47.2	41.5	24.5	41.5	32.1	41.5	32.1	41.5
1	N18	1	PLK1	NA	Negative	1.25	34.5	8.8125	474365.5	4067.32481751825	0	0	0	0	0	4	1275767.8	19428.75	980.19	101.7	25	0	50	25	0	0	75	25	0	25	50	0	0	0	25	0	25	0
1	N18	2	PLK1	NA	Negative	3.69047619047619	38.7142857142857	15.0450752950753	392487.595238095	3191.1699527573	2.45238095238095	24.0952380952381	2.72160259452618	147837.904761905	1158.95778267899	42	1414080.1	45841.31	1602.52	177.25	11.9	4.8	28.6	19	0	9.5	14.3	28.6	33.3	26.2	52.4	33.3	14.3	33.3	31	33.3	31	33.3
1	N18	3	PLK1	NA	Negative	2.375	10	3.46436011904762	28642.25	1417.43795023602	0.6875	1.84375	1.20052083333333	3831.09375	522.716510572761	32	326801.4	34586.84	504.08	147.41	0	3.1	46.9	0	0	3.1	18.8	15.6	31.2	0	34.4	31.2	6.2	31.2	6.2	31.2	6.2	31.2
1	N19	1	PLK1	NA	Negative	9.57894736842105	46.5789473684211	7.28408280494288	323664.947368421	3379.64128418779	12.7894736842105	58.9473684210526	1.92393875133449	260933.684210526	1653.33737518403	19	1664987.8	55547.26	1568.21	203.3	10.5	21.1	31.6	10.5	0	21.1	15.8	31.6	21.1	10.5	31.6	5.3	21.1	42.1	42.1	42.1	42.1	42.1
1	N19	2	PLK1	NA	Negative	6.65625	27.90625	2.55661609299517	180201.65625	2186.11625966801	7.78125	46.1875	2.3051860294643	232198.25	1634.65388431704	32	1477378.8	51629.22	1094.78	189.52	12.5	6.2	12.5	12.5	0	9.4	3.1	12.5	46.9	9.4	46.9	46.9	21.9	46.9	28.1	46.9	31.2	46.9
1	N19	3	PLK1	NA	Negative	4.96	50	4.80235209235209	446035.12	3193.76992759309	4.76	22.56	1.19833110767759	97526.64	1007.41747482406	25	2352000.4	51703.2	1697.61	159.93	20	8	28	24	0	12	24	28	40	16	40	40	20	40	32	40	32	40
1	N20	1	PLK1	NA	Negative	4.5	52.5	6.25324675324675	379681.25	3533.82634320175	11.25	73.75	2.66860465116279	346691.75	1830.5100174216	4	1914650.8	79703.25	1187.05	253.18	25	25	0	25	0	25	0	50	50	25	50	0	0	25	50	50	50	50
1	N20	2	PLK1	NA	Negative	3.71428571428571	40.5714285714286	14.5595238095238	266489.571428571	2802.21629151661	0.428571428571429	1.28571428571429	0.428571428571429	1554	172.666666666667	7	1105635.7	22711	1296.44	113.26	14.3	0	71.4	14.3	0	0	42.9	28.6	14.3	14.3	42.9	14.3	14.3	14.3	42.9	14.3	42.9	14.3
1	N20	3	PLK1	NA	Negative	1.85714285714286	4.04761904761905	1.29434850863422	9052.90476190476	1001.37346938775	2	9.61904761904762	0.53968253968254	36488	424.933283730159	21	403100.3	45745.57	341.63	179.57	0	0	9.5	0	0	9.5	0	0	23.8	0	47.6	23.8	4.8	23.8	4.8	23.8	4.8	23.8
1	N21	1	PLK1	NA	Negative	2.58333333333333	51.1388888888889	16.8305274971942	521869.138888889	4191.08235078728	0.638888888888889	11.8333333333333	1.93019943019943	76725.5555555556	553.373936217268	36	2136546.7	32800.25	2585.39	142.53	25	2.8	36.1	38.9	0	5.6	19.4	33.3	8.3	36.1	47.2	2.8	8.3	5.6	33.3	8.3	33.3	8.3
1	N21	2	PLK1	NA	Negative	4.57142857142857	54.8285714285714	14.7589821825536	538720.857142857	4301.36766969277	4.08571428571429	22.6	1.67339825807965	124500.657142857	1037.09030528925	35	1792438.7	48052.91	1938.41	168.84	20	5.7	22.9	28.6	0	8.6	11.4	37.1	34.3	34.3	37.1	34.3	11.4	34.3	45.7	34.3	45.7	34.3
1	N21	3	PLK1	NA	Negative	7.3921568627451	39.8627450980392	9.47884862068432	275635.980392157	3061.03140601397	10.3137254901961	63.3725490196078	2.09642906817366	327991.137254902	1585.1852975455	51	1469579.9	49051.61	1455.58	189.12	11.8	7.8	25.5	19.6	0	13.7	5.9	23.5	37.3	11.8	29.4	37.3	21.6	37.3	39.2	37.3	39.2	37.3
1	N22	1	PLK1	NA	Negative	2.46341463414634	43.5121951219512	29.7034354178128	489656.634146341	4414.69225915893	2.78048780487805	23.5609756097561	1.46249672174141	157699.756097561	868.921243985517	41	1378012.6	40531.27	2093.96	157.39	12.2	4.9	29.3	24.4	0	4.9	9.8	36.6	9.8	26.8	26.8	4.9	7.3	17.1	31.7	19.5	34.1	19.5
1	N22	2	PLK1	NA	Negative	3.48214285714286	19.9642857142857	12.1380200156986	192683.071428571	2807.14137962205	5.39285714285714	26.4821428571429	1.86440232714213	132592.017857143	1574.95923250831	56	1090142.7	61662.38	1331.4	219.85	3.6	16.1	16.1	14.3	0	16.1	5.4	14.3	50	12.5	35.7	50	10.7	50	17.9	50	21.4	50
1	N22	3	PLK1	NA	Negative	3.29032258064516	23.3870967741935	2.52886586452763	158845.483870968	1428.85965701285	2.32258064516129	8.58064516129032	1.0547192353644	26509.3225806452	567.973851211596	31	1198307.2	29952.16	1083.16	147.63	9.7	3.2	61.3	16.1	0	6.5	19.4	9.7	22.6	9.7	71	22.6	12.9	22.6	19.4	22.6	19.4	22.6
