# Supplementary material for: TRACERx analysis identifies a role for FAT1 in regulating chromosomal instability and whole-genome doubling via Hippo signalling
Source: Nat Cell Biol. 2024 Dec 30;27(1):154–68. doi: 10.1038/s41556-024-01558-w (PMC11735399; doi:10.1038/s41556-024-01558-w)
Supplement: Supplementary file 17 — Statistical source data. [file 41556_2024_1558_MOESM17_ESM.zip › extended fig1/ext fig1A source/data/rawData/IR24Hr_H1792_RAD51.txt]

screenPlateOrder	plateWell	replicateNo	Content	ContentAnno	ContentType	MEAN_ObjectSpotTotalCountCh2	MEAN_ObjectSpotTotalAreaCh2	MEAN_ObjectSpotAvgAreaCh2	MEAN_ObjectSpotTotalIntenCh2	MEAN_ObjectSpotAvgIntenCh2	MEAN_ObjectSpotTotalCountCh3	MEAN_ObjectSpotTotalAreaCh3	MEAN_ObjectSpotAvgAreaCh3	MEAN_ObjectSpotTotalIntenCh3	MEAN_ObjectSpotAvgIntenCh3	ValidObjectCount	percentHIGH_SpotAvgAreaCh2	percentLOW_SpotAvgAreaCh2	percentHIGH_SpotAvgAreaCh3	percentHIGH_SpotAvgIntenCh2	percentLOW_SpotAvgIntenCh2	percentHIGH_SpotAvgIntenCh3	percentHIGH_SpotCountCh2	percentHIGH_SpotCountCh3	percentHIGH_SpotTotalAreaCh2	percentHIGH_SpotTotalAreaCh3	percentHIGH_SpotTotalIntenCh2	percentHIGH_SpotTotalIntenCh3	MEAN_Circ_TotalIntenCh2	MEAN_Circ_TotalIntenCh3	MEAN_Circ_AvgIntenCh2	MEAN_Circ_AvgIntenCh3	percentHIGH_Circ_TotalIntenCh2	percentLOW_Circ_TotalIntenCh2	percentHIGH_Circ_TotalIntenCh3	percentLOW_Circ_TotalIntenCh3	percentHIGH_Circ_AvgIntenCh2	percentLOW_Circ_AvgIntenCh2	percentHIGH_Circ_AvgIntenCh3	percentLOW_Circ_AvgIntenCh3
1	C03	1	53BP1	NA	Positive	10.57223183391	47.9018166089965	4.83369533454745	168905.753892734	2470.3565330336	3.00086505190311	10.8135813148789	1.1471922371778	39986.8053633218	1178.0716010437	2312	5.3	15	38.5	6	13.2	38.5	32.2	38.5	23.8	38.5	26.4	38.5	808257.9	71368.59	721.93	267.04	15.5	4.1	1	23.2	10.9	0.6	1.3	30.3
1	C03	2	53BP1	NA	Positive	10.5812449474535	46.4135004042037	4.7181541324939	163225.064672595	2462.18908242816	2.75828617623282	9.55254648342765	1.05036362605314	34646.1984640259	1103.3490303221	2474	4.8	15	36.2	5.9	14.1	36.2	32.4	36.2	23.6	36.2	24.4	36.2	817878.5	71756.81	733.64	267.86	16.7	3.5	1	26.3	11.2	0.9	1.6	37.8
1	C03	3	53BP1	NA	Positive	10.3058169375535	46.1834901625321	4.61953966810018	159063.410607357	2439.55825110799	3.09024807527802	11.2386655260907	1.13409634425978	39127.0201026518	1101.95184455275	2338	4.7	17.1	37.5	6.6	14.5	37.5	31.2	37.5	24.1	37.5	27.9	37.5	791405.8	70780.81	705.94	264.51	17.9	4.6	0.8	20.1	11.8	0.5	1.5	25.7
1	C04	1	53BP1	NA	Positive	11.4772243507876	52.8573861217539	4.84572115379305	193617.108982546	2628.88094934339	3.81013197105151	14.1451681566624	1.25553119942127	60146.7718177948	1459.37848185387	2349	5.3	14.6	40.1	8.7	12.7	40.1	34.1	40.1	28.2	40.1	32.1	40.1	878498	98325.86	789.46	367.41	19.1	3.7	5.4	12.6	14.2	0.4	6.1	12
1	C04	2	53BP1	NA	Positive	12.2879644588045	58.1522617124394	5.90433832224972	232499.388529887	2853.00310391518	4.07310177705977	15.4337641357027	1.3443873435633	68329.1142972536	1588.20283832105	2476	5.9	13.1	41.9	9	11.2	41.9	37.7	41.9	31	41.9	35.5	41.9	969517.8	96826.39	900.15	363.53	22.3	3.9	5.3	15	15.4	1.2	6.5	14.8
1	C04	3	53BP1	NA	Positive	11.569171648164	52.0431255337319	4.67295316937634	189271.495730145	2644.69860288947	3.67036720751494	13.3159692570453	1.29432590327676	54425.1507258753	1451.76614020469	2342	5	13.8	41.5	8.2	11.6	41.5	35.4	41.5	27.5	41.5	32.9	41.5	884397.2	89250.87	767.98	327.75	20.8	3.6	3.7	13.2	15.7	0.7	3.9	14
1	C05	1	53BP1	NA	Positive	11.1161460624725	52.4197096348438	5.11109966585074	196629.978442587	2611.92439975627	3.38055433347998	12.2393312802464	1.21648173732528	54024.6000879894	1514.67775920531	2273	5.5	15.1	38.9	8.2	13.8	38.9	33.4	38.9	27.7	38.9	30.8	38.9	894997.6	113063.61	787.88	421.24	20.1	4.4	10	12.9	13.4	2.8	11.5	10.7
1	C05	2	53BP1	NA	Positive	12.1409597257926	58.6006855184233	5.99102099523472	240357.479862896	2755.59662586026	3.96186803770351	14.7883461868038	1.29021266873865	63295.9048843188	1521.58459190659	2334	6	12.1	40.6	8.6	10.7	40.6	36.7	40.6	30.5	40.6	32.6	40.6	990518.4	107906.7	853.05	395.67	19.9	4.6	8.6	11.8	13.3	0.9	7.8	10.4
1	C05	3	53BP1	NA	Positive	12.0143385753932	58.2062904717854	5.52236734629853	232774.577705828	2810.43565262903	4.35938945420907	16.4236817761332	1.50969863155681	76862.2617946346	1849.60114848067	2162	6	12.5	45.5	9.5	10.3	45.5	37.5	45.5	32.4	45.5	37.6	45.5	957764.5	121098.18	864.3	442.39	21.9	2.7	11.7	7.4	16.4	2.3	12.1	3.8
1	C06	1	53BP1	NA	Positive	11.3714285714286	56.6380952380952	6.11442264987713	228222.98952381	2768.52397478972	3.34095238095238	12.4409523809524	1.21328150208285	52610.8380952381	1413.19820944846	2100	7.5	14	38.6	9.6	12.7	38.6	34.4	38.6	30.5	38.6	33.6	38.6	914606	104085.66	884.61	390.17	21.7	3.8	6.9	10.8	16.7	2.7	7.3	7.2
1	C06	2	53BP1	NA	Positive	12.4642248722317	60.3994889267462	5.97460927579392	238494.806218058	2833.16444339705	3.82538330494037	14.1656729131175	1.21198969658473	65139.4787052811	1513.37079153232	2348	6.3	13.1	38.9	10.1	11.9	38.9	38.2	38.9	32	38.9	36.4	38.9	997346.8	107080.96	957.64	402.68	23.5	3.7	8.3	13.7	17.5	0.6	8.1	11
1	C06	3	53BP1	NA	Positive	12.3266094420601	58.8296137339056	5.34254737952376	225002.274678112	2693.56300573576	4.44334763948498	17.3326180257511	1.51464622685181	78296.8725321888	1730.21779952674	2330	5.9	14	44.5	9.5	12.1	44.5	38.8	44.5	32.4	44.5	37	44.5	918649.4	113439.51	843.65	423.82	21.8	3.8	8.6	8.2	15.8	0.5	9.3	3.1
1	C07	1	53BP1	NA	Positive	11.9823245848956	59.0787359400107	5.19258477238717	218703.709694697	2651.61942015447	3.99946438136047	15.4777718264596	1.43362245662693	68202.4761649705	1688.47404922807	1867	5.6	13.2	44.9	7.2	11.9	44.9	37	44.9	31.9	44.9	35.6	44.9	909909.2	107383.13	770.02	397.36	20.8	3.9	7.8	10.8	14.6	1.6	7.8	9.1
1	C07	2	53BP1	NA	Positive	11.7926247288503	55.4407809110629	5.86509479035777	216073.086334056	2877.69079758326	3.33145336225597	12.3301518438178	1.27184964271793	52796.3852494577	1452.87973573003	2305	6.9	12.9	39.8	9.8	11.2	39.8	37.2	39.8	30.4	39.8	35	39.8	935173.7	93752.51	945.1	346.74	21.1	4.3	4.9	18.7	15.3	1.2	5.5	18.8
1	C07	3	53BP1	NA	Positive	11.3801057184046	56.8399807784719	6.04954000696888	235217.456511293	2770.92537970105	3.92647765497357	14.7241710716002	1.35054588079128	67070.4469005286	1679.48277026945	2081	6.7	13.8	42.5	8.8	11.4	42.5	33.3	42.5	29.8	42.5	34.9	42.5	951403.5	117122.32	858.78	437.45	22	3.9	11.5	9.2	17.2	0.5	11.8	3.7
1	C08	1	53BP1	NA	Positive	11.9661959777493	58.461703038083	5.6377360095903	230864.614890886	2825.35570553441	3.3329054343175	12.3765511339324	1.24179016167097	56305.8716302953	1485.83294785578	2337	6.5	11.9	38.1	10.4	10.7	38.1	35.8	38.1	31	38.1	36	38.1	982646.4	100530.79	887.69	375.38	22.5	4.4	5.7	14.9	18.9	0.7	6.3	11.9
1	C08	2	53BP1	NA	Positive	11.4868609651218	56.5484949832776	6.9833749980074	254165.596273292	2951.01723380524	3.67892976588629	14.0621118012422	1.30182720632737	64537.0243669374	1561.2936019392	2093	7.1	13.6	40.8	10.8	11.6	40.8	34.1	40.8	28.8	40.8	33.1	40.8	1033208.9	110149.72	1027.28	423.71	21.9	3.9	8.6	10.9	18.2	0.9	9.4	6.9
1	C08	3	53BP1	NA	Positive	11.4094847241222	55.3917008663931	5.67440894190327	228036.853169175	2798.90541123394	3.48290013679891	12.8312813497492	1.28526905320134	59066.5444596443	1637.10556860178	2193	5.7	13.1	41.3	9.1	11.1	41.3	35.3	41.3	29.9	41.3	34.9	41.3	965699.7	111152.78	867.32	415.45	22.3	4.7	9.1	10.7	18.5	1.4	9.5	6.6
1	C09	1	PLCG2	NM_002661	sample	7.39304812834225	37.8738859180036	5.92260167438719	165504.471033868	2588.30935494888	1.63680926916221	5.34447415329768	0.746358624620594	21097.2312834225	914.496180332457	2244	8.6	16.6	27	9.8	17.5	27	19.2	27	16.1	27	19.5	27	811049.2	98490.25	838.51	380.1	15.8	5.4	6.3	13	16.4	1.2	7.4	9.9
1	C09	2	PLCG2	NM_002661	sample	6.90571100038329	33.7232656190111	5.3264093965984	156521.785358375	2552.38433858308	1.5634342660023	4.88156381755462	0.734670037723606	20017.4020697585	938.326707127781	2609	7.6	20.3	26.6	9.1	18.5	26.6	16.7	26.6	13.6	26.6	17.4	26.6	808937.1	96210.43	836.75	379.56	16.7	5	7.3	19.7	15.8	2	9.2	19.1
1	C09	3	PLCG2	NM_002661	sample	6.52931726907631	31.7835341365462	5.01046528974489	132464.547389558	2345.91145057231	1.49116465863454	4.52369477911647	0.688300719240424	17564.8975903614	846.312399846943	2490	7	20.2	25.1	7.6	19	25.1	15.8	25.1	12.6	25.1	15.7	25.1	710802.7	95426.85	708.16	372.18	13.3	5.8	4.9	12.7	13.1	2.5	6.3	9
1	C10	1	SETD2	NM_014159	sample	7.66340841478963	38.7360815979601	5.88315044993973	170818.887802805	2668.49218063264	1.32936676583085	3.97025074373141	0.666343108215435	16601.5193370166	860.721229204906	2353	8.2	15	24.9	10.3	14.1	24.9	20.2	24.9	16.4	24.9	20.4	24.9	849737.8	105780.95	847.77	411.6	16.6	4.2	7.2	11.5	18.1	0.8	8.4	6.2
1	C10	2	SETD2	NM_014159	sample	7.5272365805169	38.137972166998	5.80978851477047	170508.526043738	2669.39677523733	1.58648111332008	4.66043737574553	0.753950774831157	19325.8238568588	1031.15518603484	2515	7.6	16.7	29.7	9.3	14.8	29.7	19.3	29.7	16.4	29.7	20	29.7	845148.8	108971.01	841.34	432.01	17.1	3.9	8.3	11.1	16.4	0.6	11.3	6
1	C10	3	SETD2	NM_014159	sample	8.1200164406083	39.6999588984792	5.24481090437236	170024.784217016	2567.90307812843	1.62104397862721	4.6354295108919	0.710734942546266	18338.641594739	946.100792652412	2433	7.3	16.1	27.5	8.6	15.1	27.5	20.6	27.5	17.3	27.5	21.7	27.5	811155	107055.96	775.64	418.15	17.3	4.6	8.3	10.7	16.7	4.7	10.1	6.4
1	C11	1	IKZF1	NM_001220765	sample	6.40548400498546	30.6414624013295	4.84073501826443	124446.83714167	2322.30968630251	1.22559202326548	3.68176152887412	0.628020178873196	13514.4815122559	777.918014241849	2407	7.4	20.2	24.4	6.7	20.1	24.4	14.3	24.4	11.5	24.4	14.6	24.4	681354.4	101128.63	666.58	402.14	12.2	5.8	6.1	11.8	12.3	1.4	8.9	6.4
1	C11	2	IKZF1	NM_001220765	sample	6.54260299625468	32.5908239700375	5.50117650571026	146041.338014981	2393.05864419675	1.24157303370787	3.57958801498127	0.628187504947962	13872.4957865169	797.437212177008	2136	6.5	20.3	24.7	7.9	21.2	24.7	15.7	24.7	11.8	24.7	14.8	24.7	721943.4	102611.33	738.71	413.56	12	5.9	7.3	13.5	12.8	2.5	8.2	7.7
1	C11	3	IKZF1	NM_001220765	sample	6.54060913705584	30.9847715736041	5.08285788538032	127817.209813875	2394.76989878269	1.63832487309645	5.04018612521151	0.694340017791125	20313.885786802	903.866669327241	2364	6.9	20.7	26.5	6.8	17.9	26.5	15.8	26.5	13	26.5	16.3	26.5	698926.7	101970.33	703.35	404.24	13.4	5.9	7.4	13.7	13	1.2	9.4	9.2
1	C12	1	COL2A1	NM_033150	sample	7.7799815498155	38.654520295203	5.47143127783353	158838.372232472	2433.33056414573	1.77721402214022	5.54289667896679	0.768362606431016	22007.5645756458	975.757616723022	2168	6.4	16.5	29.2	7.3	16.2	29.2	20.5	29.2	16.4	29.2	19	29.2	812132.3	100286.21	727.52	376.45	16.5	4.6	7.3	15.1	14.9	1.6	7	12.1
1	C12	2	COL2A1	NM_033150	sample	8.15506715506715	38.2401302401302	5.25751829028353	150953.581603582	2425.07791499475	2.01628001628002	6.28530728530728	0.892432604674905	25942.0936100936	1154.92520658156	2457	5.7	18.5	32.4	6.8	18	32.4	21.3	32.4	16.4	32.4	19.4	32.4	783153.2	104019	721.63	405.38	16.2	4.3	8.3	15.2	14.3	1.6	10.1	13.8
1	C12	3	COL2A1	NM_033150	sample	8.06184265881363	39.7177114009255	5.45995368913914	165345.878418174	2519.90749773111	2.10180900294489	6.67395877156079	0.899986562492619	27516.9890618427	1208.40293168363	2377	6.5	16.1	33.2	7.6	14.9	33.2	20.9	33.2	17.9	33.2	22.8	33.2	814044	109007.9	789.28	418.9	17.5	4.2	8.2	9.3	16.7	1.6	10.6	6
1	C13	1	SMAD4	NM_005359	sample	7.4178544636159	36.0551387846962	5.52825236335344	152308.418229557	2546.74716528515	1.43173293323331	4.25543885971493	0.674331236973125	16212.0037509377	844.418545645182	2666	7.3	17	25.5	8.8	16.2	25.5	18.3	25.5	14.4	25.5	18.6	25.5	791787.2	88326.13	786.03	338.35	17	5.4	5.1	19.1	15.8	1.5	4.9	18.4
1	C13	2	SMAD4	NM_005359	sample	7.78153153153153	37.4917417417417	5.0679438220177	148112.500750751	2494.33265663166	1.7210960960961	5.3018018018018	0.690409178033091	21854.515015015	944.463220083597	2664	6.8	15.8	27.1	6.6	15	27.1	19	27.1	15.5	27.1	18.5	27.1	783757.2	100002	719.35	385.77	16	4.5	7.2	14.5	14.3	1.4	7.4	12.1
1	C13	3	SMAD4	NM_005359	sample	7.72833806818182	36.4208096590909	5.28200217987285	152325.339133523	2574.93683030029	1.69779829545455	5.14311079545455	0.76656371121247	21226.1580255682	1040.74895966363	2816	6.6	16	29.9	8.6	14.1	29.9	20.1	29.9	15.3	29.9	20.1	29.9	802905	102820.95	795.64	399.24	16.8	4.3	7.1	12.5	16.9	1.3	9.6	9.1
1	C14	1	FANCF	NM_022725	sample	6.98155737704918	35.3741803278688	5.41613353709851	148309.150409836	2437.86254287614	1.45491803278689	4.4422131147541	0.65157865487748	18102.1393442623	874.697644483505	2440	7.8	17.3	25.4	7.7	17.7	25.4	17.2	25.4	14.8	25.4	18.6	25.4	730748.5	102115.64	734.42	399.79	14.8	3.9	6.3	10.9	13	1.2	7.8	5.7
1	C14	2	FANCF	NM_022725	sample	7.06526994359388	35.1829170024174	5.53897472883312	167140.808219178	2646.3331050405	1.45648670427075	4.10958904109589	0.670928539120678	15839.3666398066	898.481519154982	2482	7.5	16.3	26.7	9.1	14.9	26.7	16.6	26.7	13.2	26.7	17.4	26.7	828047.7	100449.62	830.35	397.71	15.6	5.6	7.1	15.4	16.2	1.2	9.8	13.1
1	C14	3	FANCF	NM_022725	sample	7.47143916913947	36.2796735905045	5.48241991887938	156869.082715134	2534.02247998111	1.513353115727	4.56008902077151	0.705798824563302	18608.0864243323	940.107264178705	2696	7.3	18.1	27.1	8.5	15.5	27.1	19	27.1	16.1	27.1	20.6	27.1	801724	100974.88	791.64	399.16	16.1	4.9	6.6	11	16.4	1.5	8.6	8.1
1	C15	1	Sep-12	NM_144605	sample	7.71421568627451	38.9916666666667	5.88425503395732	160790.314215686	2544.47702409969	1.88039215686275	5.83823529411765	0.853901014650704	22242.8465686275	1020.29302612424	2040	8.4	16.1	31	8.6	16.8	31	20.9	31	18	31	21.5	31	793043.4	95733.96	788.55	363.23	17.4	4.6	5.5	14	15.2	1.5	5.4	11.9
1	C15	2	Sep-12	NM_144605	sample	7.98091042584435	40.8095937347039	6.01497851587058	182593.411160059	2680.3851808796	2.15712187958884	6.95594713656388	1.03022662494154	28871.2354380813	1232.83406076243	2043	7.4	16.4	35.3	9.3	15.6	35.3	20.9	35.3	18.9	35.3	23	35.3	900956.4	110997.62	844.15	420.97	18.5	4.1	9.6	12.6	15.3	1	10.1	9.4
1	C15	3	Sep-12	NM_144605	sample	8.43849493487699	40.9040038591413	5.51842025712551	161207.452484322	2501.57222978058	2.16546068499759	6.81186685962373	1.00822133555996	25559.9392185239	1176.57899956508	2073	6.9	15.5	36.2	6.9	15.1	36.2	22.4	36.2	19.3	36.2	23.7	36.2	835904.1	100383.5	770.87	373.75	18.3	3.7	5.6	9.8	14.3	0.7	5.6	7.2
1	C16	1	GNPTAB	NM_024312	sample	7.96927871772039	38.733303650935	5.20830718252156	158179.495992876	2505.57164147146	1.84327693677649	5.71994657168299	0.808555685677734	22270.7132680321	991.501310772838	2246	7.3	17.6	29.6	8.3	17.7	29.6	21.1	29.6	16.7	29.6	19.8	29.6	774692.6	97114.61	770.87	381.91	16	4.9	5.3	13	16.4	0.8	8.1	8.2
1	C16	2	GNPTAB	NM_024312	sample	7.44243792325056	36.0120391271633	5.33798559014194	156642.857035365	2574.17290169464	1.71068472535741	5.19375470278405	0.705587245407353	20489.9029345372	913.123634441867	2658	7.6	17.1	26.2	8.7	15.7	26.2	18.7	26.2	14.7	26.2	18.5	26.2	784483.9	100277.88	778.47	391.25	15.9	5	6.1	12.2	14.1	1.9	8.1	9.6
1	C16	3	GNPTAB	NM_024312	sample	7.91456228956229	37.3859427609428	5.0179261096976	156114.955387205	2511.26854413466	2.11994949494949	6.53956228956229	0.875789864777106	26808.1085858586	1120.15628254896	2376	6.6	18.3	31.5	8.2	16.7	31.5	20	31.5	16.6	31.5	20.9	31.5	822131.6	110798.26	786.26	426.22	18.8	5.9	9.1	10.9	17.1	0.8	11	5.3
1	C17	1	53BP1	NA	Positive	10.6131354026091	50.2060278902384	5.3201868652463	199740.758434548	2620.14148987222	3.16104363472785	11.3657219973009	1.15515862216102	45664.3580746739	1320.06172986669	2223	6.2	17.6	38.2	8.6	14.9	38.2	31.6	38.2	26.2	38.2	30.6	38.2	858929.5	86211.51	792.45	329.48	19.1	4.5	3.4	18.1	14.2	0.6	4.6	19.3
1	C17	2	53BP1	NA	Positive	12.2880110243454	58.4754248966468	5.50545048742003	231977.561782269	2821.40885970303	4.12218649517685	15.4836931557189	1.35042170798144	71819.8883785025	1675.53302966926	2177	6.8	13.1	42.4	10	11.8	42.4	38.1	42.4	32.9	42.4	36.1	42.4	945149.4	105025.83	903.86	388.58	21.2	4.8	8.5	15.8	15.9	1.4	6.9	13
1	C17	3	53BP1	NA	Positive	12.5281236582224	58.8707599828252	5.50573626788749	231025.360669815	2843.99751885482	4.30828681837699	16.0137398024903	1.44589132792551	71183.7908973809	1776.03934938642	2329	5.9	12.7	45.8	10.3	10.2	45.8	38.6	45.8	32.2	45.8	38.3	45.8	966685.1	117558.65	885.78	435.08	23.1	3.3	11.4	8.6	16.7	0.3	11.5	4.4
1	C18	1	53BP1	NA	Positive	11.7521628498728	54.3328244274809	5.366954679595	218775.366412214	2706.12493381724	3.49007633587786	12.6452926208651	1.27396449939942	54729.358778626	1540.16964471581	1965	5.4	13	41.9	8.8	12	41.9	36.6	41.9	29.2	41.9	33.1	41.9	914863.7	108991.6	848.41	405.66	20.4	3.7	8	10.3	14	0.7	9.2	6.2
1	C18	2	53BP1	NA	Positive	12.4179421768707	57.8193027210884	5.55225920598384	227871.477040816	2814.01006389455	3.82142857142857	13.5518707482993	1.26249249851105	59570.5892857143	1589.20955929977	2352	6.2	11.5	41.3	9	9.8	41.3	37	41.3	31	41.3	33.8	41.3	946958.7	108829.43	878.66	406.81	20.6	4	8	11.8	15.4	0.6	8.2	7.4
1	C18	3	53BP1	NA	Positive	11.3053866203301	53.757167680278	5.49933215390923	216498.328410078	2750.34965288107	3.6120764552563	13.3518679409209	1.26626624937753	59315.4539530843	1531.64929211334	2302	6.4	13.3	41.1	9.7	11	41.1	34.6	41.1	29.4	41.1	33.5	41.1	915155.5	102634.08	835.04	379.98	20.4	4.1	7	14.1	15.9	0.7	6.5	9.3
1	C19	1	53BP1	NA	Positive	12.0640776699029	58.2058252427184	5.56712094418205	235180.895631068	2726.17002267949	3.88834951456311	14.1383495145631	1.38990167493865	60208.9839805825	1638.91741320028	2060	6.1	13.3	44.5	8.7	13.4	44.5	37.9	44.5	31.7	44.5	35.6	44.5	945355.5	108887.97	841.62	404.27	19.2	3.4	7.4	10.8	14.9	1.2	8.6	7.9
1	C19	2	53BP1	NA	Positive	11.7066607851787	57.0595500661667	6.19641831054247	232790.296426996	2844.93834862469	3.93824437582708	14.8919276576974	1.35084532802861	68410.8297309219	1676.90067160652	2267	6.7	12.3	43.1	9.6	11.5	43.1	35.7	43.1	29.8	43.1	33.4	43.1	943364.9	111157.92	919.14	415.95	21.8	4.2	10	11.6	14.8	0.8	9.9	7.7
1	C19	3	53BP1	NA	Positive	11.4488291413703	54.4067649609714	5.48826453963768	217268.307892454	2746.93448519561	3.78404163052905	14.039462272333	1.36009181995258	62781.8109280139	1663.52374178096	2306	5.8	13.1	43.7	8.7	11.2	43.7	34.5	43.7	28.5	43.7	33.4	43.7	848920.1	97963.84	842.71	374.49	17.7	3.6	6.9	17.6	14.2	3.3	8.8	16.9
1	C20	1	53BP1	NA	Positive	12.3188287921919	56.1846278975193	5.17463203666013	207856.579503863	2733.99492178693	3.98454656364376	14.3851159007727	1.2687402398497	63019.2342415616	1583.66404422842	2459	6	12.3	41.4	8.1	10.6	41.4	35.6	41.4	29.5	41.4	33.7	41.4	890003.8	107297.7	831.98	402.76	21.2	3.7	7.5	11	15.1	0.9	8.3	8.1
1	C20	2	53BP1	NA	Positive	11.7961555654895	56.4273580688422	5.55842415921575	222875.322753688	2786.67758713341	4.27760393383996	16.5587840858292	1.4262664908841	75759.4506034868	1726.00561726284	2237	6.3	12.6	44.5	9.2	11.5	44.5	37.1	44.5	29.9	44.5	33.5	44.5	935045.1	107358.22	859.31	396.68	21	3.7	8	10.5	16	0.7	7.6	7.8
1	C20	3	53BP1	NA	Positive	12.1381957773512	59.1309980806142	6.04787915176145	240242.079174664	2859.88867587704	4.47984644913628	17.0619001919386	1.43266335391108	76357.1204414587	1710.61557258558	2084	7.3	12.6	45.8	10.3	11.2	45.8	37.1	45.8	31.9	45.8	37.4	45.8	926280.4	106268.54	939.81	389.64	20.5	3.9	7.2	10.4	16	0.9	7	6.2
1	C21	1	53BP1	NA	Positive	11.5455723542117	54.5196544276458	5.68064941200378	207934.600863931	2657.5804974905	3.78056155507559	13.7887688984881	1.27684211890393	58651.5343412527	1507.72277968724	2315	6.4	13.3	41	7.9	13.3	41	34.5	41	28.5	41	32.6	41	857530.4	96636.3	815.9	364.26	18.3	4.9	5.2	16.4	14.8	1.6	5.9	14.3
1	C21	2	53BP1	NA	Positive	12.5036529680365	57.2703196347032	5.47149518934426	214320.580365297	2748.5465579999	4.31095890410959	15.8799086757991	1.47559582557895	70117.2082191781	1771.56861216561	2190	5.3	11.6	46.3	8.6	11.1	46.3	38.4	46.3	31.5	46.3	34.8	46.3	901901.1	106425.08	826.27	392.69	19.4	3.6	7.2	11	14	1.1	6.8	7.4
1	C21	3	53BP1	NA	Positive	12.61	58.655	5.10108592813874	210397.305	2671.55331481457	4.34045454545455	16.3809090909091	1.61817241604952	73244.6422727273	1900.05700117475	2200	5	12	49.5	7.7	11.2	49.5	40.3	49.5	33	49.5	37.4	49.5	851984.7	99602.47	807.46	375.91	17.9	4	6	11	14.5	0.9	7.3	8.5
1	C22	1	53BP1	NA	Positive	11.7860262008734	54.761135371179	5.55851629436288	201725.066812227	2655.88582082868	3.85196506550218	14.0152838427948	1.37615475277688	58871.8331877729	1634.57248005685	2290	5.3	14.2	44.3	8.4	12.6	44.3	38.1	44.3	29.9	44.3	34.1	44.3	841660.8	94651.71	814.67	358.57	19.1	5	5	14.6	15.1	1.5	6.1	14.2
1	C22	2	53BP1	NA	Positive	11.3669304456476	52.8350687213661	5.59698895718526	205330.224073303	2737.67020111129	3.44981257809246	12.1636817992503	1.25577892202709	50812.7650978759	1506.30998261797	2401	5.9	13.4	42.1	8.5	12	42.1	34.9	42.1	27	42.1	30.3	42.1	825717.7	89808.52	818.48	346.68	16.7	4	3.5	20.2	13.9	1.4	4.6	18.9
1	C22	3	53BP1	NA	Positive	11.7036608863198	54.835838150289	5.17287131083029	210364.716763006	2666.05161835549	4.24585741811175	15.5263969171484	1.38121474347696	68839.5591522158	1706.53015334022	2595	5.1	13.3	44	8.1	12.4	44	36.5	44	30.2	44	34.6	44	873182.5	102968.91	814.62	394.64	19.2	3.7	5.5	9.6	15.8	1.2	7	5.5
1	D03	1	RAD51	NA	Positive	11.4556574923547	52.6880733944954	5.71419088265581	224899.71778069	2699.33272067087	0.775884665792923	2.24421144604631	0.444402741004658	9002.70773263434	489.296997444593	2289	8.3	17.2	17	10.6	14.6	17	32.4	17	25.3	17	28.1	17	990010.5	91389.5	987.24	345.5	22.7	4.5	5	19.1	20	1	5.9	19.7
1	D03	2	RAD51	NA	Positive	10.9546506247108	49.6844053678852	5.56372093346883	207636.009717723	2590.87375106467	0.689032855159648	2.02730217491902	0.389259267882471	7864.91022674688	469.315740789954	2161	7.4	17.1	15.5	9.7	16.8	15.5	30.2	15.5	23.1	15.5	25.2	15.5	998225.7	94670.41	933.9	356.95	21.7	4.3	5.9	17.3	18.1	0.8	6.1	16.7
1	D03	3	RAD51	NA	Positive	11.4372586872587	51.7697876447876	5.41060004890861	209842.469111969	2579.95562440895	0.808397683397683	1.96525096525097	0.525869626320714	6085.61341698842	531.417847349808	2072	8.3	15.3	23.3	9.1	13.6	23.3	32.9	23.3	24.9	23.3	27.2	23.3	1011434.9	61774.67	913.65	227.16	21.9	4.2	0.7	30.8	18.3	0.4	0.8	45.2
1	D04	1	RAD51	NA	Positive	11.3406439570695	52.845076994867	5.78830027614075	220634.419038731	2682.95186768579	0.842743817078861	2.55576294913672	0.544077196424829	11736.7279514699	586.584496690174	2143	7.4	15.9	18.9	10	14	18.9	31.4	18.9	24.8	18.9	28.2	18.9	995412.5	95212.41	958.36	360.25	21.7	4.3	5.6	18.1	20	1.4	6	15.3
1	D04	2	RAD51	NA	Positive	11.6078697421981	53.9090909090909	6.14579225132068	245974.916779738	2768.40656242806	0.922659430122117	2.57756671189507	0.412721737478974	10292.0108548168	572.633434198954	2211	8.2	14.9	18.7	9.5	13.5	18.7	33	18.7	25.5	18.7	28.4	18.7	1088269.4	96085.84	1046.3	355.8	24.2	5.2	5.5	17.3	19.9	1.9	5.2	17.7
1	D04	3	RAD51	NA	Positive	12.7705232837254	58.2525204032645	6.42063493489101	250416.421507441	2809.82236277225	0.682669227076332	2.10801728276524	0.395728677472587	8791.73211713874	490.692205926891	2083	8	14.3	16.1	10.1	11.6	16.1	37.9	16.1	29.5	16.1	32.7	16.1	1073021.4	89620.14	1079.67	341.59	25	4.1	4.2	16.9	23	0.3	4.8	15.1
1	D05	1	RAD51	NA	Positive	11.2958015267176	50.3086832061069	5.18152584344489	209693.395992366	2639.4976809886	0.787690839694656	2.39360687022901	0.445823707231291	9730.03005725191	535.538060634354	2096	6.2	16.5	17.9	10.2	14.6	17.9	33.6	17.9	25.1	17.9	28.2	17.9	1043246.7	88667.86	988.34	341.92	22.9	4.3	4.6	19.1	21.8	0.4	5.9	22.1
1	D05	2	RAD51	NA	Positive	14.2773954473266	64.0667019587083	5.39079411741518	256125.539968237	2744.38870699971	0.743250397035468	2.03335097935416	0.387524579664864	7175.52091053467	498.582392757226	1889	7.3	13	17.4	10.1	12.1	17.4	41.4	17.4	33.1	17.4	33.9	17.4	1137430.4	88924.6	987.96	317.92	26.8	4.3	4.6	21.9	20.3	0.4	4.3	26.9
1	D05	3	RAD51	NA	Positive	12.3231276495525	55.3650494583137	5.2207703788505	221358.869524258	2647.22902816121	0.848798869524258	2.45124823363165	0.438510164361489	9227.48563353745	546.087895775321	2123	7.4	15.2	18	9.7	12.7	18	36	18	28.1	18	31.8	18	1049907.4	96931.24	982.82	361.57	24.4	3.3	6	14.9	22.8	0.4	7	12.3
1	D06	1	RAD51	NA	Positive	12.2223234624146	55.0050113895216	5.45245985108889	221435.090660592	2731.39387475141	0.719817767653758	2.0246013667426	0.356968281699113	7973.56264236902	464.060218042822	2195	7.7	14.3	16	11.6	13.5	16	33.9	16	27.7	16	30.8	16	1062418	88428.24	1043.33	332.39	25.7	4.4	4.3	22.4	22.5	0.4	5	19.6
1	D06	2	RAD51	NA	Positive	11.874503968254	53.328373015873	5.63779142867639	222092.873015873	2671.66302267345	0.830853174603175	2.33978174603175	0.43616630769898	8761.49206349206	511.820707641843	2016	7.5	15.8	17.3	10.3	14.2	17.3	35.5	17.3	26.6	17.3	27.7	17.3	1037762.5	91336.46	991.55	344.78	22.7	3.5	4	15.2	19.5	0.4	3.5	15.5
1	D06	3	RAD51	NA	Positive	12.0525834476452	54.7965249199817	5.2559226073034	226608.727480567	2705.09489762093	0.791037951531779	2.29903978052126	0.414222481289506	8881.11842706904	523.040906255005	2187	7.4	14.8	17.6	11	11.9	17.6	35.4	17.6	27.3	17.6	31	17.6	1046804.1	96392.08	994.32	365.55	25.6	4.6	6.4	14.7	24.5	0.8	6.9	11.9
1	D07	1	RAD51	NA	Positive	12.2456692913386	57.2692913385827	5.39176877596229	235556.076115486	2657.97753318934	0.521784776902887	1.75800524934383	0.414463034637542	9075.46194225722	421.345586586454	1905	6.6	16.4	14.5	9.5	13.9	14.5	34.4	14.5	28.5	14.5	30.2	14.5	1104909.7	90162.48	960.85	334.05	26.4	4.9	4.9	20.6	23.1	0.5	5.2	20.3
1	D07	2	RAD51	NA	Positive	11.5135520684736	52.2006657156443	5.49367444307151	226318.534950071	2748.60322873549	0.637660485021398	1.87826913932477	0.34881791333812	7597.16690442225	477.141893850901	2103	7.3	16.9	16.4	10.2	13	16.4	33.5	16.4	24.9	16.4	27	16.4	1074840.8	94140.05	992.71	352.61	24.7	5.1	5	18.1	20.1	0.8	5.5	16.6
1	D07	3	RAD51	NA	Positive	12.4756554307116	57.9689673622258	5.90935255576853	244882.636169074	2793.70177880342	0.736757624398074	2.11182450508293	0.405220787032947	8107.60032102729	514.605867709134	1869	8.7	14.8	17.3	11.7	12.6	17.3	37.1	17.3	29.5	17.3	33.5	17.3	1104457.8	94793.58	1082.85	362.41	26	4.9	5.5	15.9	25	0.7	6.3	10.3
1	D08	1	RAD51	NA	Positive	11.2765255634964	54.5508521165476	5.76580651961247	255103.636063771	2800.27276595061	0.682242990654206	1.74656404617922	0.357653087319479	6413.26278174821	505.823872403463	1819	7.8	17	17.7	12.7	13.9	17.7	32.2	17.7	26.3	17.7	29.3	17.7	1155980.6	94976.38	1061.04	353.21	26.2	4.6	5	15	23.7	0.7	6.1	12.4
1	D08	2	RAD51	NA	Positive	12.2047920433996	57.4611211573237	5.5218347648409	263348.840415913	2816.33171961233	0.696654611211573	2.02622061482821	0.347443004719347	7545.1835443038	456.43609406605	2212	8.3	15.8	15.6	11.8	13.2	15.6	34.7	15.6	27.1	15.6	29.2	15.6	1128700.5	93483.73	1052.88	345.54	25.7	4.1	4.3	17.9	21.2	1.4	4.8	17.2
1	D08	3	RAD51	NA	Positive	12.1783472803347	56.7489539748954	5.87039791295475	241888.601987448	2786.79360369042	0.814330543933054	2.27876569037657	0.3765591806557	8775.75993723849	516.953567838288	1912	10.1	14.4	17.5	10.9	11.3	17.5	34.9	17.5	27.4	17.5	31.4	17.5	1102437.1	90303.12	1047.04	337.35	25.7	4.3	4.8	18.6	23.3	0.5	5.2	16.5
1	D09	1	SMC3	NM_005445	sample	9.91274068004916	48.2253174928308	5.55426277517681	208810.267103646	2685.24359902403	2.86317083162638	9.48996312986481	0.979350775724453	41495.3449405981	1354.32633282604	2441	8	16.3	35	9.7	14	35	29.5	35	23.1	35	26.1	35	1027902.2	119665.94	929.06	444.52	24.2	4.2	14.2	11.6	19.5	1.2	13.8	8.7
1	D09	2	SMC3	NM_005445	sample	9.69214255045084	46.0141691713182	5.83196452126255	200054.967797338	2721.10471218041	3.17003005581795	10.5839416058394	1.11029655215352	47316.9879776728	1512.51043284764	2329	7.4	15.4	38.5	9.1	13.3	38.5	28.9	38.5	22.1	38.5	25.1	38.5	977592.8	119808.33	938.73	467.04	22.5	4.5	13.1	12.2	19.3	1.1	16	8.4
1	D09	3	SMC3	NM_005445	sample	9.28790613718412	44.3650722021661	5.42694832985955	189844.273916968	2596.46499667375	2.88898916967509	9.5658844765343	1.05787783166204	43346.2712093863	1390.86567488933	2216	7.6	19	35.9	9.3	16.2	35.9	26.4	35.9	21.3	35.9	26	35.9	963703.3	117006.58	895.65	438.35	22.2	4.3	13	11.9	19.4	1.8	13.7	9.2
1	D10	1	CHD8	NM_020920	sample	7.80928208846991	39.7585206671501	5.2608500876269	157130.861856418	2518.72066227085	1.71646120377085	5.33248730964467	0.737308558803956	22558.529369108	1023.669559598	2758	7.7	15.2	28.8	7.3	14.1	28.8	19.4	28.8	16.9	28.8	20.5	28.8	809372.3	114124.71	721.77	439.68	16.4	3.6	9.8	9.4	16.7	2.1	11.7	6.1
1	D10	2	CHD8	NM_020920	sample	8.3366573593937	42.7682489030714	5.73515296461185	188785.475867571	2705.82402231004	1.87275628240925	5.68727562824093	0.859830228537155	25296.423214998	1216.82812113695	2507	7.3	16.1	31.8	9.5	14.2	31.8	20.9	31.8	18.8	31.8	22.4	31.8	933004.7	122994.55	835.5	470.84	19.8	4.9	14.4	10	18.3	1.5	14.8	5
1	D10	3	CHD8	NM_020920	sample	8.09020723283218	40.1418122714344	5.24502509522003	160740.449410809	2518.85670823521	1.99715562779358	6.23242584315319	0.86884623544314	26224.1495327103	1194.25451303506	2461	7.6	15.8	32.3	7.9	14.6	32.3	20.5	32.3	17.9	32.3	22.8	32.3	855194.2	117756.75	758.62	446.04	19.5	4.4	12.3	9.5	17.8	1.3	12.6	5.6
1	D11	1	COL5A2	NM_000393	sample	7.24908573750508	36.1259650548557	5.27077852684393	146799.555465258	2402.73972666039	1.33929297033726	4.11133685493702	0.650088077166244	15820.0601381552	820.95164123221	2461	6.8	19	24.9	7.4	18.6	24.9	17	24.9	15	24.9	18	24.9	808394.6	104924.38	724.61	395.8	16.3	5.4	8.3	14.5	14.7	4.9	9.8	14.2
1	D11	2	COL5A2	NM_000393	sample	8.62131340935903	41.5045222178529	5.00621163685977	164650.686197405	2617.75866959199	1.71451042076288	5.2831301612269	0.77620800997124	20848.0566260322	1001.33834874235	2543	7.2	14.1	29.5	8.8	14.2	29.5	22.6	29.5	18.1	29.5	21.8	29.5	925032.9	91389.77	785.53	349.71	20.5	3.8	6	23.6	17.7	1.8	6.5	23.8
1	D11	3	COL5A2	NM_000393	sample	7.80710466004584	38.2543926661574	5.23381964130043	161206.151260504	2504.78314051141	1.71543162719633	5.33766233766234	0.75511987466565	22195.6417112299	1018.78528860514	2618	6.7	17.5	28.6	7.6	15.4	28.6	19.7	28.6	16.2	28.6	20.8	28.6	869016.2	113151.4	781.5	427.45	18.1	4.2	10.1	11	16.8	1	11.2	6.4
1	D12	1	BRCA2	NM_000059	sample	8.95316979929914	41.7139216310927	5.28907883783505	189626.979292768	2731.71077949934	0.576935329722842	1.83943931188277	0.406295142885452	7774.04491876394	426.47285144851	3139	6.6	15.8	13.2	11.2	13	13.2	24.8	13.2	18.5	13.2	22.8	13.2	887109	76021.09	933.8	313.45	18.1	6.3	2.5	27.7	22.7	3	3.9	24.8
1	D12	2	BRCA2	NM_000059	sample	8.71582844800987	42.1033631595187	5.58011203427834	191102.963591484	2786.70190106202	0.570502931194076	1.67479173094724	0.365044324996886	6575.71737118173	421.923646097778	3241	6.8	15.9	13.9	11.5	13.4	13.9	25.1	13.9	18.9	13.9	23.8	13.9	878987.8	81225.5	974.21	336.86	19	6.4	3.3	25	22.6	0.8	4.4	20.8
1	D12	3	BRCA2	NM_000059	sample	9.1893816769181	43.4978957591454	5.86097435698347	190743.894787957	2777.52115058542	0.663321463256717	2.02492716089349	0.349955077037192	7785.98640336679	418.658112240452	3089	7.7	16.5	13.5	11.5	13.1	13.5	25.6	13.5	20.8	13.5	26.4	13.5	889993.2	87916.53	986.98	357.18	20.1	6.6	4.5	19.5	24.2	0.8	5.5	10.9
1	D13	1	UBR5	NM_015902	sample	6.74057843996494	33.5972830850131	5.59183657861893	162203.21121823	2479.04724686541	1.43339176161262	4.51928133216477	0.682071408301077	18803.9434706398	865.422055155405	2282	7.8	19.1	24.7	8.3	19.2	24.7	15.8	24.7	13	24.7	16.2	24.7	743143.8	111042.86	801.66	431.58	13	4.9	10.5	12.9	13.4	7	11.8	9.2
1	D13	2	UBR5	NM_015902	sample	6.2908560311284	31.8900778210117	6.38580479917687	163535.926070039	2520.61491256868	1.81809338521401	5.4829766536965	0.7081563535144	23055.7461089494	989.433152102762	2056	8	23.1	28	9.3	21.7	28	14	28	12.6	28	15.2	28	769531.3	115792.02	882.44	443.26	14.6	3.4	11.4	10.6	13.5	0.9	14.3	8
1	D13	3	UBR5	NM_015902	sample	6.99444444444444	34.287962962963	5.42392514032429	164329.228240741	2462.72642259741	2.21018518518519	6.83240740740741	0.855502791278277	27857.9861111111	1154.02356898862	2160	7.3	19.6	32	7.8	17.5	32	15.6	32	13.1	32	16.8	32	779279.1	119474.91	772.77	467.38	14	4.4	12.5	7.7	13.2	0.9	14.5	3.5
1	D14	1	TET2	NM_017628	sample	7.9627581120944	39.6220501474926	5.55351690905308	175792.893436578	2588.88109411044	1.39786135693215	4.10545722713864	0.64827071841398	16085.7190265487	865.284856035795	2712	7.6	17.3	25.3	8.8	15.7	25.3	19.6	25.3	16.9	25.3	20.4	25.3	849905.9	92916.26	836.24	366.54	17.5	5.7	4.9	18	16.8	2	7.6	15.1
1	D14	2	TET2	NM_017628	sample	7.89253187613843	36.9850637522769	5.37632983352629	147244.585428051	2581.79100163348	1.46047358834244	4.35701275045537	0.665639660666203	17518.3967213115	901.500919900889	2745	6.3	14.8	25.7	7.1	13.6	25.7	18.9	25.7	15.2	25.7	18.9	25.7	786701	109068.79	759.3	416.89	16.4	4.3	7.7	10	14.4	1.8	9	5.6
1	D14	3	TET2	NM_017628	sample	8.11495894323456	39.6097822206355	5.26400198000051	168596.927525884	2587.60456328633	1.53302392002856	4.69046769011067	0.688849168029647	19375.6429846483	923.619295522113	2801	7.3	16.4	26	8.1	14.2	26	21.8	26	17.8	26	22.3	26	835638.5	107482.2	792.32	412.65	17.8	4	7.2	8.6	16.5	2.5	9.2	5.9
1	D15	1	AMER1	NM_152424	sample	7.27953890489914	36.8299711815562	5.27727267345994	159945.770687526	2507.11956895777	1.68711403869905	5.2260189378345	0.765662065508151	21423.5817208728	1022.97514184962	2429	7.6	16.6	28.5	8.2	16.2	28.5	18.9	28.5	15.4	28.5	18.6	28.5	771727.9	106386.28	763.28	409.6	14.2	5.3	8.3	12.8	13.6	1.1	9.8	8.6
1	D15	2	AMER1	NM_152424	sample	7.32311977715877	35.9192200557103	5.71051207599747	158721.003979308	2611.10548753864	1.76840429765221	5.34301631516116	0.775395299517734	22795.0640668524	1106.3578400656	2513	7.9	16.6	30	8.1	15.5	30	18.6	30	15.3	30	18.2	30	807676.8	117306.91	796.22	450.21	16.1	4.4	11.4	11.1	14.4	1.2	12.9	5.9
1	D15	3	AMER1	NM_152424	sample	6.8977051730844	34.1575262543757	5.44478976602692	151419.127576818	2517.14804754644	1.61532477635161	4.93348891481914	0.768244709860468	21398.9249319331	1083.09744191313	2571	7.6	17.8	28.8	8.1	16.1	28.8	18.1	28.8	14.2	28.8	18	28.8	751677	119898.07	771.1	467.48	15.7	3.8	11.1	7.5	14.2	1	14.3	3.3
1	D16	1	EXT2	NM_207122	sample	7.81377219575574	36.4586401039411	5.15452433141109	149606.918146384	2407.65382553409	1.99870073624946	6.18882633174534	0.944923961116183	21266.2789086184	1049.73483594694	2309	6.1	19.7	35.2	7	18.1	35.2	21.7	35.2	16.1	35.2	18.6	35.2	810954.4	75115.89	770.87	283.64	14.9	4.7	2.4	23.3	12.7	1	2.8	31.1
1	D16	2	EXT2	NM_207122	sample	8.106	40.969	6.02761304965031	182869.42	2502.74360955336	2.706	8.8545	1.0920719176992	37108.3615	1378.71294460906	2000	7.3	20.5	37.5	8.8	19.2	37.5	20.9	37.5	19.1	37.5	21.8	37.5	882701.8	109451.6	853.12	423.21	19.6	3.6	11.2	15.3	16.7	1.8	12.6	13.4
1	D16	3	EXT2	NM_207122	sample	8.16587427363972	41.6302165874274	5.85796915352562	187628.171156894	2636.17663695862	2.75171685155837	9.01796090861067	1.04820422302674	38641.8795562599	1366.87625707452	1893	9	17.3	37.4	10	15.8	37.4	21.3	37.4	19.3	37.4	23.7	37.4	838201.5	120013.41	900.71	463.61	17.9	4.4	14.9	12.9	17.4	0.7	16.7	6.8
1	D17	1	RAD51	NA	Positive	11.5540054005401	53.5540054005401	6.46805531938183	225438.295229523	2769.30278150442	0.86003600360036	2.32403240324032	0.453717910183178	8199.39288928893	571.483884467998	2222	9	14.2	20.9	10.4	13.2	20.9	33.3	20.9	26.1	20.9	29.3	20.9	959823.2	74055.02	1028.97	281.92	21.4	4.6	1.7	23.7	20.7	0.9	2	30.1
1	D17	2	RAD51	NA	Positive	12.6147842056933	58.5055096418733	5.46558427455043	241565.179981635	2721.92482459142	0.931588613406795	2.53902662993572	0.428468776218079	8961.44903581267	534.465100447113	2178	7	14	18.8	9.9	13.6	18.8	37.7	18.8	29.3	18.8	30.5	18.8	1012191.9	85105.3	961.83	327.99	22.3	5.1	4.3	22.6	21.4	1.4	5.1	26
1	D17	3	RAD51	NA	Positive	12.7651183172656	57.8825591586328	5.90300244959188	242541.5	2798.14527674442	0.710780017528484	1.95267309377739	0.349729053827881	7041.08106923751	449.027327853723	2282	8	14.2	15.8	11.3	13.7	15.8	37	15.8	29.5	15.8	33.7	15.8	1011847.9	77709.86	1020.69	297.74	25.3	6.8	2.6	25.2	24.4	6.2	3.3	23.2
1	D18	1	RAD51	NA	Positive	13.1296116504854	60.2402912621359	5.56296245031903	248891.257281553	2697.64154144436	0.704368932038835	1.9747572815534	0.348738016702197	7399.24708737864	442.879130531853	2060	7.4	14.9	15	10.4	13.5	15	36.7	15	29.6	15	31.8	15	1043196	84845.95	982.11	317.85	23.8	5.6	2.9	19.2	19.6	1.3	4.1	21.8
1	D18	2	RAD51	NA	Positive	13.0919835560123	60.6233299075026	5.99313160520704	259329.674203494	2821.02474077965	0.826310380267215	2.26515930113052	0.451461508943275	8657.13874614594	554.879679063893	1946	8.4	14.4	19.6	11.4	13.2	19.6	36.6	19.6	29.9	19.6	31.9	19.6	1106978.7	89707.93	1072.95	336.18	24.9	3.5	4	18	21.8	0.8	3.6	20.8
1	D18	3	RAD51	NA	Positive	11.3813976377953	55.8444881889764	6.72248042013329	270192.987204724	2936.19099532477	0.735236220472441	2.04527559055118	0.389360081883646	7547.60433070866	490.509112773632	2032	10.3	16.4	17.4	14.5	12.9	17.4	31.3	17.4	26.7	17.4	30.7	17.4	1127474.9	89894.39	1216.68	350.88	23.8	5.1	4.3	16.1	24.4	1.5	6.2	13.2
1	D19	1	RAD51	NA	Positive	12.6639175257732	57.9505154639175	6.01203190496759	241041.302680412	2853.21448193427	0.870927835051546	2.51835051546392	0.424154720410594	10239.0086597938	571.710684523679	2425	7.2	12.2	17.5	10.5	10.4	17.5	36.2	17.5	28.7	17.5	32.2	17.5	1055555.9	97509.52	1030.74	375.18	25.2	4.4	5.5	15.8	23.6	0.6	6.7	12.2
1	D19	2	RAD51	NA	Positive	13.1094627105052	57.121090617482	5.81646912502275	234419.570970329	2751.42180034838	0.699679230152366	1.94426623897354	0.398458826545342	7337.61267040898	463.76740710024	2494	7.7	14.6	16.3	10.7	12.9	16.3	39.1	16.3	28.4	16.3	30.7	16.3	1053677.2	84895.33	1008.04	323.82	24.3	5.3	3.2	21.9	20.8	0.8	3.8	24.5
1	D19	3	RAD51	NA	Positive	13.0548639926233	57.4472106961734	5.56075603031369	230930.32780083	2779.47709786007	0.582295988934993	1.51913324112494	0.334070736156833	5208.68925772245	433.227188513603	2169	7.1	13.8	15.4	11.3	10.6	15.4	37.7	15.4	28.1	15.4	33.3	15.4	1060148.3	87058.79	1012.38	331.36	23.8	6.1	4.2	17.5	23.4	1.3	5.5	18.4
1	D20	1	RAD51	NA	Positive	12.2700044702727	54.312025033527	5.33194141990758	225125.833705856	2697.47493390724	0.795708538220831	2.3822083147072	0.489810969242592	9745.98256593652	521.989836305961	2237	6.5	15.3	17.3	9.7	12.4	17.3	34.8	17.3	26.6	17.3	28.9	17.3	1022177	89379.63	967.86	333.89	22.9	4.2	4.1	19.3	19.3	0.6	5.1	20.6
1	D20	2	RAD51	NA	Positive	11.6532926297427	52.2337549062364	6.24063690042471	224726.195813345	2723.09110753085	0.706498037505451	2.12080244221544	0.364833784736577	8104.35630178805	459.457285622391	2293	6.8	15	15.7	10.6	13	15.7	34.3	15.7	25.3	15.7	28	15.7	987255.9	86951.38	972.59	325.35	22.2	4.5	2.9	17.4	19.2	1.4	2.7	16.8
1	D20	3	RAD51	NA	Positive	11.427807486631	50.2416140009723	5.21408297947814	215754.644628099	2639.35279884636	0.663587749149246	1.82644628099174	0.299564568851181	6582.35439961108	399.168046218746	2057	6.8	18.5	13.7	10.6	15.5	13.7	34.1	13.7	24.8	13.7	28.9	13.7	1034917.4	85269.2	976.78	323.33	23.3	5.8	3.6	21	23.5	4.2	4.4	19
1	D21	1	RAD51	NA	Positive	12.4569202566453	54.7745187901008	6.12491844382013	240705.588450962	2787.91630734774	0.635197066911091	1.7910174152154	0.3628787187878	6774.1471127406	456.288394771506	2182	7.6	15.4	15.4	11.7	13	15.4	35.9	15.4	25.8	15.4	29.1	15.4	1093676.6	85674.1	1047.34	317.42	25	4.4	3.3	19.1	22.8	1	3.9	21.2
1	D21	2	RAD51	NA	Positive	13.4534068136273	61.4443887775551	5.64088634408286	260254.53256513	2858.80543604273	0.745991983967936	2.16633266533066	0.418385422860856	7948.13426853707	513.2092295298	1996	7.6	11.7	18.1	11.3	10.9	18.1	39.9	18.1	29.7	18.1	31.9	18.1	1085722.6	81643.72	1055.76	305.8	24.5	4.4	2.5	21.8	21.4	1	3.2	25.9
1	D21	3	RAD51	NA	Positive	12.3720930232558	54.4455084359325	5.61492142490723	221147.03875969	2684.86240781881	0.732330141358869	2.01550387596899	0.363016314885759	7165.62517099863	458.214189007746	2193	7.8	14.6	16.1	10.4	13	16.1	34.9	16.1	27.6	16.1	30.6	16.1	986865.5	87099.08	950.57	321.87	22.7	5.1	3.6	15.7	21.2	1.9	4	14.1
1	D22	1	RAD51	NA	Positive	11.3396567299006	52.0090334236676	6.34935486909924	231928.035682023	2797.85174330789	0.742095754290876	2.22357723577236	0.389082338669206	8323.08265582656	484.774013827838	2214	8.7	16.2	16.3	11.4	14.2	16.3	32.4	16.3	25.9	16.3	28.4	16.3	969248.3	80027.6	1044.35	309.03	22	3.1	2.6	20.7	21.2	1.3	3.5	24.1
1	D22	2	RAD51	NA	Positive	11.8445595854922	52.4743287800283	5.92061217815471	217467.573716439	2695.96034964826	0.549693829486576	1.49411210551107	0.31351898461299	5101.63165332077	381.713251756317	2123	7.5	13.9	13.8	9.7	13	13.8	35	13.8	24.8	13.8	26.1	13.8	951493.1	77319.46	953.16	293.33	19.6	4.5	1.1	20.6	17.7	1.3	1.4	23.7
1	D22	3	RAD51	NA	Positive	11.8250919493257	52.1806293420515	5.54464600062021	220829.341234164	2648.78112087313	0.615038823048631	1.91091131998365	0.416833213345307	7909.50510829587	408.869496160922	2447	6.4	16.8	13.6	10.5	13.3	13.6	34.9	13.6	26.4	13.6	29.4	13.6	996132.1	81967.09	941.26	315.91	22	5	3.5	20.3	19.1	0.8	4.4	21.5
1	E03	1	RF	NA	Neutral	7.26666666666667	33.7621505376344	4.7084317235063	138999.576774194	2323.94998356393	1.36043010752688	3.88731182795699	0.590187693864231	13587.9827956989	734.47311816599	2325	5.5	20.4	24.1	6.5	20	24.1	18.3	24.1	13.5	24.1	15.6	24.1	758375.9	87186.19	671.34	330.31	14.5	6.2	3.7	17.9	12.1	3.4	4.3	18.3
1	E03	2	RF	NA	Neutral	7.5971996092478	35.8583523282318	4.82638903489233	147385.942038424	2456.16759988682	1.45555193747965	4.544773689352	0.645615849707919	20016.4327580593	872.770576771916	3071	5.3	18.5	23.7	6.8	16.1	23.7	19.4	23.7	15	23.7	18.1	23.7	793336.1	103099.74	719.58	399.26	16.3	4.3	8.2	15	13.9	2.1	9.2	14.1
1	E03	3	RF	NA	Neutral	5.40104849279161	23.6544342507645	3.91785634119591	90777.7339449541	1880.82513973163	1.44954128440367	4.47531673219747	0.675114241137772	15555.8256880734	778.201807333776	2289	5.2	31.4	25.4	4.8	31.7	25.4	12.3	25.4	8.7	25.4	10.4	25.4	584988.6	92727.54	569.47	356.46	10.2	4.6	5.1	16.4	9.8	2.6	6.1	13.7
1	E04	1	RF	NA	Neutral	7.47410358565737	35.3957503320053	4.79343431943922	142912.390880921	2413.51779914797	1.62107127047366	4.95573262505533	0.770369558863343	21577.6498450642	994.305657450503	2259	6.6	20	27.9	7.9	18.7	27.9	18.6	27.9	14.4	27.9	18	27.9	767165.5	109021.32	727.74	420.02	15.9	5.3	10.3	15.3	15.7	4.5	13.2	12.3
1	E04	2	RF	NA	Neutral	7.67699282206271	36.0759350207782	4.98548993011862	146151.536456366	2524.93002527749	1.79108424631658	5.55836796373253	0.742612415222728	24322.7075935021	1063.52745732368	2647	7.6	17.8	28.7	8.7	16.3	28.7	19.3	28.7	15.6	28.7	19.2	28.7	802121	112354.01	759.03	438.79	16.7	5	10.5	13.1	16.7	1.5	12.8	10.3
1	E04	3	RF	NA	Neutral	7.94748439221447	37.0848329048843	4.82695123619023	144716.519647448	2474.80777017313	2.02423797282409	6.15901579140654	0.836737890598306	26908.0642673522	1188.76427827499	2723	5.2	16.8	31.8	8.4	14.7	31.8	20.5	31.8	15.8	31.8	20.9	31.8	839018.1	117335.07	747.53	453.52	18.6	4.1	11.6	8.1	18.3	1.1	14.7	5.1
1	E05	1	RF	NA	Neutral	8.02880288028803	41.7835283528353	5.9388446102468	191573.067506751	2619.09702360104	1.51620162016202	4.56795679567957	0.743848947748781	19351.6795679568	1026.31759321827	2222	8.1	16.2	28.9	9.2	16	28.9	21.6	28.9	18.5	28.9	23	28.9	928164.3	109176.41	854.94	422.74	18.8	5.9	9.9	14.8	19.2	3.8	11.7	10.3
1	E05	2	RF	NA	Neutral	8.0161225312374	40.4308746473196	5.98619304257419	200928.515921	2658.11164138967	1.60177347843611	4.49496170898831	0.664410050368902	17349.100362757	965.064432060594	2481	7	16	28.5	8.2	15.2	28.5	20.5	28.5	16	28.5	19.1	28.5	1002552.9	114055.35	935.75	440.4	18.9	4.1	8.8	9.4	18.4	2	12.3	6.1
1	E05	3	RF	NA	Neutral	7.93518886679921	39.4027833001988	5.58985120536008	182384.940357853	2554.13469691396	2.01351888667992	6.14910536779324	0.876414835067929	26617.7928429423	1177.02876447221	2515	6.1	18.9	31.7	8.5	16.5	31.7	20.1	31.7	17.7	31.7	21.4	31.7	887153.1	112895.36	845.65	451.09	18.7	4.7	9.9	9.5	18.6	1.6	12.6	5.1
1	E06	1	RF	NA	Neutral	7.84239558707644	38.6028368794326	5.56622387122235	160120.815996848	2535.97037245235	1.46572104018913	4.45626477541371	0.70848688443373	18760.7647754137	977.298698377752	2538	7	16.5	27.1	7.7	16	27.1	20	27.1	16.3	27.1	20.4	27.1	834925.2	111014.6	812.49	431.7	18.3	5.4	9.3	12	17.2	1.1	11.2	6.4
1	E06	2	RF	NA	Neutral	11.8593598448109	56.6091173617847	5.82118397434458	244856.673132881	2779.7093119802	0.857419980601358	2.23811833171678	0.431495034114564	8052.88651794374	598.815426177854	2062	8	13.4	20.5	10.4	12.8	20.5	34.8	20.5	27	20.5	28.6	20.5	1033606.1	91572.14	1002.08	349.76	23.4	5.3	4	17.5	20.8	0.8	5.5	15
1	E06	3	RF	NA	Neutral	7.57760240511086	37.3201803833145	4.96116229387017	156800.547162721	2532.56201939117	1.60465990229237	5.03757985719654	0.698538976179286	22060.0871852687	950.662582288875	2661	7.7	18.3	25.9	9.2	16.2	25.9	18.6	25.9	15.5	25.9	21.1	25.9	819285.5	100065.99	790.45	390.41	17.4	4.8	7	16.1	18.3	1.3	9.5	15.1
1	E07	1	RF	NA	Neutral	6.93143544506816	33.5120288692863	5.31094925152551	130921.689655172	2362.25438797519	1.53127506014435	4.43424218123496	0.649449515713587	17825.0874097835	889.53049464847	2494	6.9	20.7	25.2	7.1	19.6	25.2	17.3	25.2	13.4	25.2	17.1	25.2	734365.8	106515.92	750.32	416.55	15.1	5.4	8.3	11.6	14.4	1.7	10.3	6.9
1	E07	2	RF	NA	Neutral	7.87994891443167	38.0519369944657	5.63282711686965	155329.148573861	2587.23891177491	1.67816091954023	4.84887186036611	0.722308052173461	19727.5304384845	1019.27141303164	2349	7.5	15.8	29.1	8.7	14.9	29.1	20.7	29.1	16.3	29.1	19.9	29.1	830968	103278.24	818.44	404.02	17.4	5	6.9	14.8	16.9	0.8	9.2	12.2
1	E07	3	RF	NA	Neutral	7.93346774193548	37.8274193548387	4.89062756879515	144962.502419355	2352.25138400732	1.96693548387097	6.35201612903226	0.829117594810566	29312.9008064516	1098.68809206268	2480	6.8	19.6	29.8	7.5	19.2	29.8	20.2	29.8	16.8	29.8	20.8	29.8	785732.6	108550.21	711.14	417.25	17.7	6.1	9.4	13.8	16.5	3.9	10.8	10.3
1	E08	1	RF	NA	Neutral	7.40407086317377	35.7173011684885	4.86808709136713	147761.198643046	2490.66014499362	1.49641914813419	4.49491142103279	0.730881470158154	19546.0784018093	956.063516555229	2653	7.2	19.6	26.2	8.4	17.1	26.2	19.3	26.2	15.4	26.2	19.8	26.2	853972.1	111303.82	790.54	436.89	18.8	4.4	10.3	11.9	18.4	0.9	12.7	8.9
1	E08	2	RF	NA	Neutral	7.38807157057654	36.7733598409543	5.19713126126543	162887.376143141	2570.92655460077	1.75427435387674	5.09940357852883	0.757116671275378	20397.6775347913	1036.52944194436	2515	6.8	18.4	29.7	8.7	17.2	29.7	18.7	29.7	15	29.7	18.5	29.7	822181.2	110674.36	793.91	428.23	17.1	5.3	8.8	12.1	15.9	1.6	10	7.3
1	E08	3	RF	NA	Neutral	7.47738502470544	35.7012542759407	4.74177021789113	136188.092360319	2381.09590998852	1.80387685290764	5.51539338654504	0.824115420611102	23513.0410490308	1114.97542482801	2631	5.9	18.8	30.3	7.1	16.8	30.3	18.3	30.3	15.7	30.3	20.3	30.3	796767.6	110770.88	700.92	422.24	18.2	5	10	9.6	16.4	1.1	10.1	6.1
1	E09	1	MEX3C	NM_016626	sample	6.38471716837579	29.0099239166391	4.66541975126445	116325.581210718	2363.96057356665	0.97717499173007	2.9698974528614	0.591860751229945	10396.0972543831	685.347893919183	3023	6.1	20.9	23.3	7.1	18.8	23.3	14.5	23.3	10.7	23.3	14.1	23.3	703213.1	73113.13	726.45	286.15	12.2	5.2	1.2	22.2	12.7	1.1	1.9	26.6
1	E09	2	MEX3C	NM_016626	sample	6.74233825198638	33.1339387060159	5.35484024334774	149459.938327658	2593.69732637505	1.2894438138479	3.93567915247824	0.671089921500164	15387.077185017	821.269815629655	2643	6.5	17.4	24.3	9	16	24.3	15.8	24.3	12.4	24.3	16.2	24.3	785964.9	94071.82	823.25	369.28	14.7	5.8	5.6	17.2	15.4	1.7	7	14.6
1	E09	3	MEX3C	NM_016626	sample	6.23658536585366	30.7240418118467	5.23232693328297	129221.395818815	2341.37934060305	1.37073170731707	4.11219512195122	0.636699228473408	16801.4996515679	883.561548031568	2870	7.1	20.9	25	7.6	19.7	25	14.6	25	12.4	25	16.2	25	712208.9	106041.93	716.62	422.59	14.6	5.9	8.9	11.6	15.4	3.1	11.4	6.5
1	E10	1	CDKN2C	NM_078626	sample	8.20196671709531	38.6996974281392	4.93695959796104	153991.071860817	2517.08761489067	1.45461422087746	4.19137670196672	0.667259624172072	15818.645612708	906.746931102227	2644	6.6	16.5	27.4	8.4	15.5	27.4	21.9	27.4	17.2	27.4	20.9	27.4	820554.7	96945.82	824.98	394.95	18.7	5.6	6.4	19.3	19.8	1.1	10.6	13.7
1	E10	2	CDKN2C	NM_078626	sample	7.63750926612305	36.1304670126019	5.22020173301454	150107.800963677	2558.68672140101	1.41067457375834	4.16048925129726	0.668482765445321	16215.0348406227	873.26398981033	2698	6	16.5	26.2	8.9	14.3	26.2	19.3	26.2	15	26.2	18.8	26.2	822643.8	95718.12	768.37	377.56	17	4.9	6.4	19	16.3	1.7	7.6	16
1	E10	3	CDKN2C	NM_078626	sample	7.63566552901024	37.7623720136519	5.47650866113053	157263.298208191	2603.13208789372	1.50597269624573	4.43344709897611	0.666700924476786	18762.0763651877	940.254630878998	2344	7.4	15.1	27.2	9	13.6	27.2	18.9	27.2	15.6	27.2	21.3	27.2	797485.8	105028.97	787.11	418.24	17.5	4.7	7.6	11.9	18.5	2	10.7	8
1	E11	1	SPEN	NM_015001	sample	7.46106160402945	37.2173576133282	5.09629682425446	155363.967841922	2490.67072024251	1.53583882216195	4.83920960867881	0.710807046012559	19367.084850833	895.672139090369	2581	6.9	19.1	26.1	8.6	18.1	26.1	18.2	26.1	16.2	26.1	19.6	26.1	781404.9	87619.15	759.89	345.37	16.1	6.5	3.6	16.6	14.2	2.9	5.3	16.5
1	E11	2	SPEN	NM_015001	sample	7.42481511914544	39.601068200493	6.7629835977807	193130.260476582	2635.28909530831	1.69884963023829	5.17050123253903	0.740082464280269	21713.2547247329	990.131911700938	2434	8.6	18	28.3	9.6	18.7	28.3	18.4	28.3	16.3	28.3	19.7	28.3	844049.2	99711.28	892.5	391.48	14.6	6.5	7.4	16.1	15.4	2.3	9	12.9
1	E11	3	SPEN	NM_015001	sample	8.38932190179267	42.0381917381138	5.62213492048102	181083.634840218	2543.12360928748	2.08067030397506	6.9166017147311	0.781521057244787	29725.1332813718	1021.91258584838	2566	6.9	18.5	27.9	8	17.4	27.9	22.4	27.9	19.5	27.9	24.2	27.9	827332	89160.29	796.61	345.86	18	5.6	5.2	18	17.1	5.2	6.7	17.7
1	E12	1	ARID1B	NM_017519	sample	8.14451313755796	39.8361669242658	5.52902645190611	165582.296367852	2669.52862730996	1.52086553323029	4.4161514683153	0.674747198826037	17286.4648377125	912.310250678872	2588	7.8	15.7	26.6	10.8	14.2	26.6	21.2	26.6	17.2	26.6	22.6	26.6	875619.5	97297.68	822.64	377.84	19.3	4.4	6.2	15.6	19.7	2.8	7.2	12.4
1	E12	2	ARID1B	NM_017519	sample	8.20561122244489	41.6320641282565	5.55339888636368	184201.724248497	2781.41639658099	1.31022044088176	3.7062124248497	0.662591549124487	15055.7623246493	891.882610304195	2495	8.6	14.6	26.5	12	13.8	26.5	20.9	26.5	18.2	26.5	22.7	26.5	946686.2	103532.31	901.44	399.78	19.8	5.4	7	14.2	21	1.3	8.3	9.5
1	E12	3	ARID1B	NM_017519	sample	7.28595744680851	34.6289361702128	4.6616772374234	138096.294042553	2439.07307642466	1.43191489361702	4.0736170212766	0.693992774556207	15825.0527659574	944.320934700646	2350	6.7	18.3	28.4	8.6	17.8	28.4	17.7	28.4	14.4	28.4	19.4	28.4	776171.2	96078.99	718.69	381.6	15.1	6.9	4.6	12.4	16.3	5.9	6	4.7
1	E13	1	ERCC4	NM_005236	sample	7.66240511386336	34.3379944067119	4.73772939668981	126284.31961646	2277.65298625421	1.39472632840591	4.23371953655613	0.717858563555109	14494.4646424291	784.747956970672	2503	5.6	20.8	28.1	5.9	20.3	28.1	20	28.1	14.9	28.1	16.9	28.1	705522.3	60878.53	641.22	236.89	14.5	6.4	1.1	39.8	11.3	9.8	2	46.1
1	E13	2	ERCC4	NM_005236	sample	7.67491166077739	38.7177071063997	6.15638772777915	173857.569297212	2716.33123136726	1.6592069100903	5.30742049469965	0.744411231306106	20338.3270514331	919.099051848331	2547	7.9	15.6	28.2	9.3	14.6	28.2	20.2	28.2	16.6	28.2	20.1	28.2	846382.8	98029.88	832.3	380.31	15.7	4.6	5.9	14.5	15.2	1.2	7.3	12.2
1	E13	3	ERCC4	NM_005236	sample	7.29422649888971	33.6498889711325	4.73732959772419	136540.146928201	2454.86117031111	1.38712065136936	4.19356032568468	0.692095791104584	15102.3564026647	765.799362966822	2702	6.6	20	26.3	7.4	16.8	26.3	17.9	26.3	14.5	26.3	18.3	26.3	760989.3	70209.2	743.79	279.43	16.2	5	1.7	25.5	14.4	1.2	2.1	29.9
1	E14	1	ATR	NM_001184	sample	7.18453639383872	40.455451525219	6.57861074456241	267194.612201752	2793.5309412215	0.686197523406826	1.87617034128662	0.485695441289233	6200.70250679553	552.476678948697	3311	8.9	21.8	20.8	11.2	16.3	20.8	17.8	20.8	12.9	20.8	16.6	20.8	1102318.1	65224.45	1109.42	268.82	16.1	6.4	0.7	30.2	18.1	1.1	1.6	32.2
1	E14	2	ATR	NM_001184	sample	7.27114053566055	40.7926572374361	7.92593915619165	262059.402046344	3009.7112445812	0.925669575684622	2.55130905808005	0.517047682004272	10013.5684622329	682.654282197003	3323	9.3	18.4	21.2	13.1	14	21.2	18.9	21.2	13.7	21.2	18.9	21.2	1028943.8	88944.92	1176.36	369.58	16.3	6.9	4.9	23.6	19	0.9	7	17.6
1	E14	3	ATR	NM_001184	sample	6.77016574585635	37.5345303867403	6.01800555746703	241617.735911602	2743.88190180249	0.619337016574586	1.62596685082873	0.424321026353851	5211.97486187845	490.053806164148	3620	7.8	21.7	18.6	10.2	15.1	18.6	15.7	18.6	11.9	18.6	16.7	18.6	1006326	64427.38	1046.73	263.36	14	7.4	0.8	27.7	16.5	1	1.1	27.8
1	E15	1	STAG2	NM_006603	sample	8.48111332007952	42.382902584493	6.00797827914791	188769.716500994	2619.81652457847	1.66640159045726	4.79920477137177	0.803875571542609	16259.7236580517	903.59855095948	2515	6.9	17.7	31.5	8.5	15.3	31.5	24	31.5	19.9	31.5	23.8	31.5	954614.9	69608.7	903.68	274.7	20.8	4.9	1.2	25.9	18.6	1.4	1.2	33.5
1	E15	2	STAG2	NM_006603	sample	9.0315908236179	45.2286573899962	5.44710829904738	196344.601729974	2727.33830972762	2.20872508461828	6.9206468597217	0.750465422482055	29112.7950357277	1009.54568388981	2659	7.2	16.4	28.6	10.8	14.3	28.6	24.5	28.6	22.6	28.6	26.2	28.6	989155.8	101111.94	862.36	388.28	22.9	5	7.9	15.2	20.8	1.8	8	12.6
1	E15	3	STAG2	NM_006603	sample	8.23542944785276	39.3427914110429	5.20707801933263	166510.026840491	2634.28786276178	1.77875766871166	5.2569018404908	0.762315849292206	17547.8320552147	878.128205056914	2608	6.2	15.6	30.9	8.4	13.1	30.9	22.3	30.9	17.7	30.9	22.7	30.9	917070.1	69596.46	844.32	271.7	20	3.9	1.3	23.5	20.1	1	1.9	28.1
1	E16	1	WRN	NM_000553	sample	6.65199853318665	30.7216721672167	4.74359350384073	123431.260726073	2330.37690529138	1.19325265859919	3.36633663366337	0.598162506129036	11035.6571323799	668.289134569748	2727	5.6	20.3	24.4	6.6	19.4	24.4	15.1	24.4	11.3	24.4	14.7	24.4	735259.8	68557.84	707.54	263.78	14	5.3	0.8	24.3	13.2	1.1	1.2	33.4
1	E16	2	WRN	NM_000553	sample	7.73449980981362	35.1019399011031	4.79198489442132	140979.00684671	2497.28936110327	1.6918980600989	5.24001521491061	0.746174512300232	21333.2696842906	895.669220357253	2629	6.7	17.5	26.2	8.1	17	26.2	20.1	26.2	14.3	26.2	17.4	26.2	807296.2	91007.43	758.28	351.13	17	5.2	4.4	19	16.2	1.3	5.1	17.3
1	E16	3	WRN	NM_000553	sample	7.34226073257188	34.2174084285152	4.91055029157601	135771.408428515	2402.8944827671	1.62032296179598	4.82670342654588	0.735309417435441	18648.0736510437	930.70811551893	2539	6.9	18.3	27.6	7.6	16.6	27.6	18.2	27.6	14.1	27.6	18.1	27.6	750693.3	93126.65	710.89	363.35	13.9	4.9	4.4	11.8	14.1	1.9	5.9	9.4
1	E17	1	RF	NA	Neutral	9.467255334805	43.4426048565121	4.80742124878836	162051.180647535	2627.9076548393	2.23657100809419	7.19352465047829	0.902579312908887	30483.0912435614	1184.0473745516	2718	5.6	14.8	31.5	8.4	12.8	31.5	27.1	31.5	20.6	31.5	25.6	31.5	844388.3	105705.99	738.43	401.5	19.9	4.5	8.1	12.6	15.8	1.3	9.8	10.1
1	E17	2	RF	NA	Neutral	9.90185258178952	47.6334253054789	5.59406842549184	204250.897122586	2799.30578995794	2.51675206937328	8.02522664564446	0.986444506723774	34715.9168309026	1307.8850293625	2537	7.1	15	35.5	10.7	13.1	35.5	26.7	35.5	21.6	35.5	26.5	35.5	990149.5	110446.31	909.39	416.48	22.5	4.5	10.4	12.5	19	1.6	10.7	11.1
1	E17	3	RF	NA	Neutral	8.28905950095969	39.3209213051823	4.76212477328253	151782.665259117	2501.21643687543	2.08714011516315	6.84529750479846	0.827961751990553	28619.1193857965	1042.141616186	2605	5.7	17.5	28.6	7.5	14.8	28.6	21.2	28.6	18.2	28.6	23	28.6	789774.1	108424.65	706.81	418.37	16	5.3	8.5	11.2	14.2	1.1	10.2	6.3
1	E18	1	RF	NA	Neutral	8.60853040540541	41.8986486486486	5.80909707004131	174934.546030405	2717.02231446601	2.13133445945946	6.63597972972973	0.94231235224543	27598.8040540541	1188.74358114722	2368	7.3	14.2	33.5	9.3	13.1	33.5	23.2	33.5	19	33.5	23.6	33.5	862559.8	101208.61	831.97	390.23	19.9	3.8	6.4	11.4	17.7	0.7	8.4	8.7
1	E18	2	RF	NA	Neutral	7.73168214654283	36.7306501547988	5.29987463444868	151766.70244238	2623.1202269314	1.61231510147919	4.83625730994152	0.698082404216876	20050.6687306502	982.42066757755	2907	6.5	16.5	27.1	8.6	14.6	27.1	19.2	27.1	15.7	27.1	19.2	27.1	796319.5	101049.67	793.83	395.64	16.1	4.7	7.2	14.4	15.1	1.3	9.7	13.2
1	E18	3	RF	NA	Neutral	7.46245919477693	35.2684076895176	5.05837200869276	147986.766050054	2413.97552308364	1.64816829887559	4.9626405513239	0.72811957564683	20411.2216177004	975.963214440676	2757	7.2	21.1	27.6	8.5	21.1	27.6	19.7	27.6	16.1	27.6	20.2	27.6	765595	97207.65	751.27	382.9	17.3	10	7.1	18.3	16.4	8.2	8.6	14.2
1	E19	1	RF	NA	Neutral	7.79609793420046	38.5512624330528	5.19748457404878	165249.472073451	2574.41320344103	1.56924254016832	4.47016067329763	0.628709170605529	17295.1296863045	885.061315771844	2614	6.8	18.1	26.1	8.9	16.7	26.1	20.6	26.1	16.7	26.1	20.8	26.1	811809.3	93733.13	781.84	367.08	17.1	5.4	5.2	14.6	15.6	1.4	7.7	14.7
1	E19	2	RF	NA	Neutral	7.77395209580838	38.1702844311377	5.24250230894154	166899.416916168	2626.42735367733	1.82223053892216	5.49064371257485	0.757209188485346	22303.9752994012	1009.93169945268	2672	7.3	16.7	29.2	8.9	15.5	29.2	20.1	29.2	16.5	29.2	20.2	29.2	825276.4	94445.62	820.36	373.06	16.6	4.8	4.9	14.9	14.3	1.2	6.7	14.3
1	E19	3	RF	NA	Neutral	7.36981566820277	36.0192012288787	5.31354595464152	149207.198156682	2504.72689728044	1.62327188940092	4.9247311827957	0.68564298706056	18060.4831029186	832.353443160704	2604	6.5	18.8	26.3	7.9	16.7	26.3	18.4	26.3	16.2	26.3	20.7	26.3	770415.8	76801.98	737.03	294.32	16.4	5.1	2.5	20.5	14.4	1.7	2.9	25.3
1	E20	1	RF	NA	Neutral	7.84574468085106	38.436170212766	5.04948150488294	159378.74751773	2600.46326212942	1.87553191489362	5.83581560283688	0.830368899366239	24589.2609929078	1069.21343785373	2820	7.8	15.6	29.3	9	14.6	29.3	20.1	29.3	16.2	29.3	20.9	29.3	804687	90430.43	763.29	354.01	16.5	5.2	5.5	22.3	16.5	2.1	7.6	21.9
1	E20	2	RF	NA	Neutral	7.50456370938299	36.7677984665936	4.87390342502669	153098.655348667	2514.73722278575	1.73603504928806	5.36619204089084	0.781716551456145	22337.8933917488	1032.30567203269	2739	6.5	17.2	28.6	7.5	15.8	28.6	19.1	28.6	15.2	28.6	18.7	28.6	790542.9	94874.95	729	376.73	17	5.5	5.7	17.7	15.3	1.9	7.3	15.2
1	E20	3	RF	NA	Neutral	7.42836727402644	35.258663808503	4.55714266704892	146141.280814577	2386.44629738504	1.74776705966417	5.41693461950697	0.722244756904557	22433.9221150411	971.968602464423	2799	5.8	21.2	26.9	7.8	18.6	26.9	19.3	26.9	14.6	26.9	19.6	26.9	785909.3	98602.96	724.38	390.24	16.5	5.8	6.2	11.8	15.9	5.8	9	9.5
1	E21	1	RF	NA	Neutral	7.91458699472759	36.0038664323374	5.19600414616851	134957.707205624	2509.75079562109	1.53181019332162	4.4481546572935	0.671023377548917	15900.1237258348	837.187965897488	2845	5.8	16.9	26.6	7.5	15.5	26.6	20.6	26.6	15.5	26.6	19.9	26.6	758327.2	77772.53	741.81	299.54	15.5	4.3	1.9	23.5	12.8	1.2	3.2	26.8
1	E21	2	RF	NA	Neutral	7.94792056950169	37.4357437242413	5.08171493073572	147370.056200824	2511.46558171303	1.73210940427126	5.36942675159236	0.752520275184168	22180.2214312477	1019.84664771719	2669	6.3	17.2	29	8.5	16.1	29	20.2	29	17.1	29	20.5	29	796055.9	93433.83	730.2	369.67	16.9	5	6.1	20.6	15.4	1.3	8.4	19.2
1	E21	3	RF	NA	Neutral	7.57581227436823	35.5646209386282	5.00565621460252	146625.34368231	2535.22378488552	1.60902527075812	4.88628158844765	0.722970302063996	19340.6220216606	931.517510021151	2770	6.6	18.5	27.1	8	16.1	27.1	18.9	27.1	15.5	27.1	20.9	27.1	786249.3	87206.93	751.25	339.13	15.6	5.2	4.2	18.5	14.2	1.4	6.2	19.8
1	E22	1	RF	NA	Neutral	7.98694410444716	37.9090167278662	4.93213131527844	144824.639330885	2403.07582806396	1.82252141982864	5.55446756425949	0.763325800816627	21607.6564667483	964.930609135394	2451	6.4	16.9	28.7	7	16.7	28.7	20.1	28.7	15.8	28.7	18.3	28.7	764276.8	103491.6	681.79	393.43	16.6	4	6.8	10.6	14.9	1.6	7.8	8.6
1	E22	2	RF	NA	Neutral	7.8347272003186	37.8677817602549	5.49797788296547	161938.215053763	2545.84485244429	1.805256869773	5.3600159299084	0.726989780319148	20387.6439665472	947.450403095113	2511	7.5	18.6	28.2	8.6	18.4	28.2	19	28.2	15.5	28.2	19.5	28.2	826528.7	92626.28	797.08	356.95	17.8	6.1	5.3	20.2	16.1	2.3	6.2	19.5
1	E22	3	RF	NA	Neutral	8.25860778443114	39.061002994012	5.01594855613719	158282.915419162	2652.92705472191	1.89782934131737	5.60516467065868	0.840368903866719	23662.0785928144	1137.76714016195	2672	8.1	14.7	32	9.5	13.1	32	22.2	32	18.5	32	24	32	829410.4	105716.5	832.2	412.67	18.4	4.8	7.1	11.3	19.5	1.4	10.7	7.3
1	F03	1	OTNT	NA	Neutral	7.15222063037249	33.080229226361	4.36628686134285	125926.429083095	2316.69184074814	1.20916905444126	3.49498567335244	0.581591343843206	14104.1296561605	820.693927898785	2792	5.9	19.2	23.4	6.9	18.1	23.4	17.8	23.4	12.2	23.4	15.8	23.4	720371.9	114137.09	660.48	452.63	14.9	5.2	10.7	9.9	15.3	1.6	14	5.2
1	F03	2	OTNT	NA	Neutral	7.73452043707001	37.3472278429786	5.25046387650475	154320.288951841	2464.24008467293	1.7462565762849	5.30594900849858	0.709784928748547	21139.5511938486	933.817846613124	2471	6.5	18	27	8.5	18.2	27	19.7	27	16.4	27	18.6	27	787493.3	106096.56	754.61	409.36	15.9	5.5	8.9	13.8	15.3	5.1	9.4	10.4
1	F03	3	OTNT	NA	Neutral	7.27051330086175	33.4649681528662	5.07033725625061	125732.181341326	2313.23487530323	1.5751217684526	4.6399400524541	0.706887382642289	18928.724615961	955.646085522751	2669	5.5	17.8	27.2	6.2	16.8	27.2	17.9	27.2	14.3	27.2	17.2	27.2	746795.1	109417.12	690.77	423.08	15.9	3.7	8.3	9.4	15.5	0.6	10.7	5.4
1	F04	1	OTNT	NA	Neutral	7.51991310644461	36.6506154960174	5.13842436945795	144701.88884866	2560.31888999861	1.33671252715424	4.00615496017379	0.665877402070708	16682.58435916	926.365524382625	2762	7.1	16.5	26.4	8.3	14.6	26.4	19.4	26.4	14.8	26.4	19.7	26.4	837830.6	100454.86	777.9	391.12	18.1	4.5	6.7	14.9	18.3	0.8	8.8	13.7
1	F04	2	OTNT	NA	Neutral	7.17099480623252	37.1030763084299	6.01432794289236	171484.779464642	2618.80945578435	1.56292449061127	4.8134238913304	0.756281915930067	22502.0878945266	991.546528937211	2503	8.1	17.5	26.8	9.7	16.5	26.8	17.5	26.8	15.1	26.8	18.5	26.8	852042.1	109754.66	837.69	445.79	16.9	5.9	8.3	18.2	16.3	2.3	9.8	13.6
1	F04	3	OTNT	NA	Neutral	7.75045620437956	37.5301094890511	5.19772387703994	156939.744525547	2513.10863165723	1.82618613138686	5.29197080291971	0.795930291133933	21243.6473540146	1100.25309254865	2192	7	15.7	31.8	9	14.8	31.8	19.3	31.8	15.7	31.8	20.7	31.8	863709.8	115031.89	753.91	439.86	18.4	4.3	9.9	7.9	18.2	0.8	11.9	4.1
1	F05	1	OTNT	NA	Neutral	7.71005061460593	36.3152566883586	5.12021800016788	147784.202096891	2504.8536814706	1.29934924078091	3.76138828633406	0.596432148274911	15374.0777295734	841.590974506253	2766	6.9	17.1	24.1	8.3	15.9	24.1	20	24.1	15.5	24.1	19	24.1	819687.5	106806.37	786.61	420.2	17	4.6	8.5	13	16.8	1.3	10.6	10.1
1	F05	2	OTNT	NA	Neutral	7.52570990023024	36.7651573292402	5.22476306153287	153360.978127398	2510.25863626161	1.52762854950115	4.61818879508826	0.649562226466062	18090.6987720645	876.679279463038	2606	7.3	18.5	25.9	7.9	17.2	25.9	19.1	25.9	15.7	25.9	18.6	25.9	790077.7	105873.09	793.49	417.45	16.4	5.8	7.3	12.4	16.6	2.2	9.2	6.4
1	F05	3	OTNT	NA	Neutral	8.05326049846364	36.9593717992489	4.9025764354933	143334.928644589	2536.54988770332	1.56606350290201	4.63400477978832	0.711060580547767	19208.6217138955	990.724186752734	2929	6.7	16.7	27.7	7.2	13.6	27.7	20.1	27.7	15.7	27.7	20.3	27.7	827226.3	115349.94	755.65	445.74	18.5	4.4	11.1	10	17.7	1.2	15	6.2
1	F06	1	OTNT	NA	Neutral	7.1904414447282	34.598686610726	5.12546668545674	136989.263772346	2412.67215303585	1.43816125501642	4.21379058737687	0.633827504956996	15997.8303538854	835.825910816857	2741	6.2	17.8	25.4	7.6	16.9	25.4	17.5	25.4	14.3	25.4	17.3	25.4	773020.7	93259.21	726.37	367.51	16.2	5.2	4.7	14.2	15.1	1.3	7.2	13.9
1	F06	2	OTNT	NA	Neutral	7.65186028853455	37.5060744115414	5.19029424027406	162877.498481397	2616.86788047151	1.78094153378891	5.49810174639332	0.826270599895496	23182.3470007593	1023.10038372942	2634	7.6	16.6	28.9	9.5	15.2	28.9	19.1	28.9	15.4	28.9	19.1	28.9	836558.6	99561.13	787.84	392.77	17.3	5.3	6	14.2	16.8	2.1	7.5	13.1
1	F06	3	OTNT	NA	Neutral	7.53380226651036	36.5662368112544	5.1035987852588	154902.304806565	2492.01486173495	1.53419304415787	4.53028526768269	0.694021124525801	17639.2293864791	910.454469202013	2559	6.8	18.1	27.3	8.3	16.3	27.3	18.5	27.3	15.3	27.3	20.4	27.3	829764.9	99214.17	790.82	386.81	18.2	4.3	6.3	14.3	18.4	1.3	9.1	11.1
1	F07	1	OTNT	NA	Neutral	8.17840557275542	39.2016253869969	5.1053821640303	152652.853328173	2478.65730945024	1.44582043343653	4.44504643962848	0.652354501832124	18518.9539473684	881.922510171103	2584	7.5	17.5	24.3	8.6	16.1	24.3	21.2	24.3	16.4	24.3	20	24.3	858163	111259.93	775.84	427.34	18.8	4.4	9.1	12	17.8	1.1	11.3	8.1
1	F07	2	OTNT	NA	Neutral	7.23975774848593	34.3003206270039	5.08010759195556	138450.967581047	2437.20060768437	1.33950837192732	4.08656929105807	0.623220868888996	16306.4456715354	804.256844808937	2807	6.2	18.7	24.4	7.1	17.6	24.4	18.5	24.4	13.5	24.4	16.7	24.4	790494.3	98299.43	732.24	388.73	15.9	5.9	5.3	14.8	15.3	1.7	7.7	12.1
1	F07	3	OTNT	NA	Neutral	7.40723495702006	35.5354584527221	4.93918571905183	142898.297277937	2427.54760287377	1.57987106017192	4.79333810888252	0.658823377903313	20081.3775071633	951.672765828725	2792	7.3	18.8	26.5	8.4	16.9	26.5	19	26.5	15	26.5	18.5	26.5	815755.8	108978.58	750.56	424.31	16.5	4.8	9	11.1	16.2	1.6	11.4	7.8
1	F08	1	OTNT	NA	Neutral	7.40547445255474	33.4733576642336	4.83515824820112	132220.660583942	2426.30731664631	1.31934306569343	3.89525547445255	0.679202871774392	16834.5419708029	885.657878621678	2740	6.4	19.3	24.9	7.8	17	24.9	18.6	24.9	13.3	24.9	17.6	24.9	824131.3	109066.19	767.28	420.65	18.2	4.2	8.8	10.9	17.4	1.5	10.4	7
1	F08	2	OTNT	NA	Neutral	7.26078431372549	35.5043137254902	4.97716677885211	150873.980784314	2545.34415189451	1.53372549019608	4.67294117647059	0.724377888542452	19087.3592156863	949.822431390544	2550	7.5	19.5	26.9	8.6	17.9	26.9	19.5	26.9	15.8	26.9	19.7	26.9	827010.4	104739.25	774.18	405.66	17.8	5.3	6.9	11.3	15.9	1.6	8.1	7.5
1	F08	3	OTNT	NA	Neutral	7.30913860953214	35.5255793616091	4.80268744163128	144596.675120245	2424.03200920234	1.72321818976826	5.28202885876694	0.829538778800367	23186.4538696983	1082.77097882911	2287	6.9	19.6	29.6	8.7	17.8	29.6	18.2	29.6	15.1	29.6	19.2	29.6	789786.4	104247.52	737.7	403.32	16.7	6.2	7.1	13.8	16	3.8	9.7	10
1	F09	1	PTPRB	NM_002837	sample	6.71715610510046	31.8164605873261	5.20724144096154	136163.794435858	2316.31876644559	1.19397217928903	3.5919629057187	0.574822792154962	14188.7148377125	747.424897684025	2588	6.4	20.9	23.1	7.3	21.9	23.1	15.5	23.1	12.2	23.1	14.8	23.1	711406.9	92636.63	731.49	359.87	13.9	6.8	6.6	21.4	15	8.3	7.5	19.7
1	F09	2	PTPRB	NM_002837	sample	6.96187050359712	36.0830935251799	6.04810709426154	171841.708633094	2684.30137606747	1.34892086330935	4.09820143884892	0.674974622174087	17463.4230215827	913.751672262204	2780	8.2	15.7	25.3	9.7	14.7	25.3	16.7	25.3	14.3	25.3	17.7	25.3	842435.4	106856.37	876.55	422.31	16.4	4.6	8.9	12.9	17.6	1	10.6	8.5
1	F09	3	PTPRB	NM_002837	sample	6.88821548821549	31.8888888888889	4.62755272046465	124300.088552189	2339.34296163268	1.16902356902357	3.59259259259259	0.666048030607696	12903.1861952862	715.513577881461	2970	6.2	21.3	23.6	8	18.9	23.6	16.9	23.6	13.1	23.6	17.8	23.6	723840.2	76744.42	690.66	296.03	15	6	2.2	20.5	12.8	1.3	2.7	21.9
1	F10	1	WAS	NM_000377	sample	8.55199648968846	40.1667397981571	5.41627524659943	165991.154892497	2523.81538053854	1.84291355857832	5.57305835892936	0.877757037604869	22221.5309346204	1041.56045174249	2279	6.9	16.7	31	8.2	15.8	31	23.5	31	18.1	31	21.4	31	899011.5	104787.12	799.13	397.8	20.3	4.3	8.3	12.5	17.9	1.3	10.4	10.1
1	F10	2	WAS	NM_000377	sample	8.59694719471947	42.2982673267327	5.58103932997255	189599.770627063	2800.40512028011	2.13448844884488	6.55899339933993	0.85847160934799	27923.0532178218	1176.92329687544	2424	8.4	14.9	32.6	10.9	13	32.6	22.5	32.6	18.7	32.6	23.1	32.6	975825.8	112403.69	923.35	434.7	21.8	3.5	9.3	10.7	20.3	0.7	11.9	7
1	F10	3	WAS	NM_000377	sample	8.16154145581939	38.6298170494356	5.01473810753342	156406.801868431	2506.26492944109	2.16893732970027	7.00194628260023	0.88245523391235	28515.9926041261	1125.60734032214	2569	6.5	16.9	31.9	8	14.7	31.9	21.9	31.9	17.6	31.9	22.6	31.9	836991.4	106433.9	772.09	412.44	18.6	4	7.7	9.1	18	1.1	10.4	5
1	F11	1	ODAM	NM_017855	sample	7.94032194738909	38.1150372987829	5.09733106079758	160690.492343934	2584.7123367061	1.76010993325481	5.50255202198665	0.769967973673896	22767.1056144484	1011.05153119959	2547	7.3	18.9	28.3	9.5	16.6	28.3	20.8	28.3	16.9	28.3	21.3	28.3	832509.1	105397.49	802.86	403.12	19	4.8	8.8	13.2	16.7	2.2	10.1	10.7
1	F11	2	ODAM	NM_017855	sample	8.10158472165786	39.5351483136936	5.54605525058928	171432.689963429	2590.56310636598	1.80170662332385	5.76716781796018	0.729243707535044	23720.2633075985	960.05863953016	2461	7	16.9	26.9	8.6	15.3	26.9	21.2	26.9	17.1	26.9	20.5	26.9	878474.4	107505.3	810.74	412.95	18.6	5	7.8	12.2	16.8	1.5	9.2	6.4
1	F11	3	ODAM	NM_017855	sample	8.27884994092162	40.8759354076408	5.3490758668728	175494.466719181	2646.79525393114	2.18038597873178	6.91335171327294	0.895001583249798	28866.3792831824	1106.80783869826	2539	7.6	16.1	30.9	8.5	14	30.9	21.6	30.9	18.2	30.9	23.6	30.9	865724	97299.16	808.87	370.58	17.9	6	5.9	12.8	16.2	2.6	6.7	8.8
1	F12	1	BRIP1	NM_032043	sample	7.39864382583869	37.4825124910778	5.59249257832259	166093.072091363	2647.81357359307	1.2790863668808	3.74339757316203	0.654756218691158	15480.8929336188	907.906152566451	2802	8	16.2	25.2	10.5	15.1	25.2	18.2	25.2	15.6	25.2	20.6	25.2	844871.9	98840.1	836.17	386.05	18.5	7.3	7.3	17.4	19.5	5.9	8.5	12.8
1	F12	2	BRIP1	NM_032043	sample	7.30180505415162	36.6220216606498	5.40657461547252	163409.645848375	2666.59131583451	1.50649819494585	4.84115523465704	0.748866471563571	21996.6942238267	930.738550501169	2770	7.7	17.9	26	9.3	15.6	26	18.2	26	14.7	26	19.4	26	853395.5	97475.67	855.24	387.49	17.5	5.7	5.7	15.8	17.3	1.1	8.2	13.3
1	F12	3	BRIP1	NM_032043	sample	7.32123411978221	35.4079854809437	5.29819604971148	142375.433756806	2414.71913603443	1.48820326678766	4.28421052631579	0.72946518943087	16867.7811252269	918.936632265081	2755	6.1	17.9	26.8	8.1	17.6	26.8	17.4	26.8	14	26.8	18.4	26.8	722103.3	94453.77	704.48	372.82	14.6	8.9	6.5	18.7	15	8.1	8.4	14.2
1	F13	1	ATRX	NM_138270	sample	7.68507588532884	37.6256323777403	5.25665220803536	156214.677487352	2484.38501851838	1.67453625632378	5.25548060708263	0.810664486558761	22059.4616357504	961.311848295893	2372	6.7	18.4	27.4	8.3	16.3	27.4	19.1	27.4	16.2	27.4	19.5	27.4	787232.7	103590.18	763.57	413.97	16.6	5.6	7.8	13.5	15.8	2.3	10.1	12.3
1	F13	2	ATRX	NM_138270	sample	7.64448529411765	37.99375	5.57109943746985	163921.027205882	2631.08067200818	1.59632352941176	4.69485294117647	0.689119749287451	19243.4878676471	961.403418387507	2720	7.3	16.1	27.1	9.2	14.7	27.1	18.8	27.1	15.8	27.1	19.6	27.1	854312.8	108123.76	817.37	426.3	17.6	5.4	8.5	12.8	16.2	1.6	11.3	9.5
1	F13	3	ATRX	NM_138270	sample	7.73819263666791	39.3469691335069	5.68831989153147	173800.19003347	2673.8928142516	1.78765340275195	5.51915210115285	0.718324344306476	22242.0193380439	953.800217164536	2689	9	15.1	27.4	9.7	14	27.4	18.5	27.4	16.3	27.4	21.8	27.4	796208.5	92539.2	856.82	357.44	16.3	7.4	7.1	23	17.9	8.1	8.4	19.4
1	F14	1	PLXNB2	NM_012401	sample	7.65873666940115	36.6452009844135	5.04326283623224	137213.698933552	2435.05906072572	1.76702214930271	5.39540607054963	0.848748717593969	18050.4282198523	901.202658235061	2438	6	16.3	32.2	6.7	16.7	32.2	20.2	32.2	16.1	32.2	20	32.2	792492.5	71415.12	711.38	273.44	17.2	3.7	1.7	23	13.8	0.5	1.5	31.3
1	F14	2	PLXNB2	NM_012401	sample	8.20750738085196	41.379164909321	5.46581248535231	179340.454660481	2673.19628862552	2.21172501054407	7.02867988190637	0.986356752117348	29753.712779418	1241.24440561283	2371	7.4	15.9	34.8	9.8	15.1	34.8	22.6	34.8	18.2	34.8	23.1	34.8	879148.8	92244.58	842.99	366.04	17.8	4.9	6	19.5	17.2	1.1	7.5	19.1
1	F14	3	PLXNB2	NM_012401	sample	8.7440036900369	45.2619926199262	5.54536328435819	189048.46402214	2631.87210488733	2.35055350553506	7.8210332103321	1.05054714637893	28183.4128228782	1075.56815241715	2168	8.5	15.4	35.8	10.7	17.7	34.9	24.1	35.8	21.5	35.8	26.1	34.9	865480.2	77016.31	773.52	289.54	17.9	7.6	2.7	21.7	15.6	9.2	3	23.8
1	F15	1	ZMYM2	NM_197968	sample	8.19163636363636	39.6134545454545	5.14032406062796	164533.397818182	2569.48143014978	1.49381818181818	4.43454545454545	0.654158986969456	17439.688	851.920803064778	2750	7.7	17.4	25.1	8.4	14.8	25.1	20.1	25.1	16.3	25.1	20.1	25.1	830489.4	99428.01	758.77	381.4	17.6	5.1	6	14.7	15.9	1.7	7.7	10.7
1	F15	2	ZMYM2	NM_197968	sample	8.16352429296592	37.93219724438	4.86284268348681	145799.070703408	2479.31369182682	1.65445975344453	5.06526468455403	0.698027226323507	19436.3313995649	870.853909407841	2758	5.5	16.6	26.7	7	16.1	26.7	21.3	26.7	16.4	26.7	19.2	26.7	777766.8	88053.53	711.15	338.61	15.4	5.6	4.5	18.5	13.9	1.9	4.7	21.1
1	F15	3	ZMYM2	NM_197968	sample	8.13568023469014	38.6798679867987	5.10097689140727	156060.29556289	2618.6721810744	1.84048404840484	5.61386138613861	0.793822428238964	20120.9262926293	919.467888138225	2727	7.2	16.1	30	8.8	12.9	30	21	30	17.6	30	22.6	30	811963.9	74917.65	778.64	283.39	17.3	4.5	2.1	22.5	15.8	1.1	2.6	26.5
1	F16	1	MBD1	NM_015845	sample	7.86932773109244	36.5424369747899	5.18190914948359	152440.31302521	2512.83607610147	1.59915966386555	4.93403361344538	0.787817473092689	17111.7903361345	860.819208232536	2380	6.5	17.4	29.2	8.1	15.4	29.2	20.5	29.2	15.4	29.2	18.9	29.2	835107.5	76349.71	793.46	285.89	17.5	4.4	1.4	19.6	15.6	0.7	1.4	23.4
1	F16	2	MBD1	NM_015845	sample	8.39139344262295	40.3688524590164	5.16585905228196	172004.469262295	2562.63670381961	2.24508196721311	7.19016393442623	0.932262047006026	28930.3004098361	1165.72185848694	2440	6.9	16.4	32.8	8	16.7	32.8	21.9	32.8	18.5	32.8	21.6	32.8	867747.1	95529.85	783.96	364.38	19.1	3.5	6.6	17.9	14.6	0.7	7.5	19.4
1	F16	3	MBD1	NM_015845	sample	8.5385577323885	39.348478532722	5.14526519998344	152644.497707378	2519.82045781308	2.32847019591496	7.40808670279283	0.996948747518366	29156.5218841184	1172.80551935702	2399	6	15.4	35.3	7.9	13.9	35.3	23	35.3	18.5	35.3	22.5	35.3	801179.6	87560.61	722.81	331.47	17.1	3.8	2.8	13.6	13.9	3.2	4.5	14.3
1	F17	1	OTNT	NA	Neutral	6.81309090909091	32.9596363636364	5.05046838975755	139605.044727273	2416.08611026684	1.35890909090909	4.14363636363636	0.666005833147238	16973.2738181818	836.323452526118	2750	7	20.9	24.8	8.4	19.3	24.8	17	24.8	13.3	24.8	16.6	24.8	755040.8	93591.87	729.04	370.26	14.9	6.3	4.8	16.6	14.1	1.4	6.7	13.3
1	F17	2	OTNT	NA	Neutral	7.23897058823529	34.2143382352941	5.12930249557273	140196.936764706	2502.33726803682	1.50294117647059	4.52573529411765	0.613917515160653	18672.5430147059	857.84255061129	2720	7.1	18.9	24.2	8.5	17.9	24.2	17.8	24.2	14.1	24.2	17.7	24.2	777135.2	99043.39	774	383.5	16	5.3	7.2	16.9	15.3	1.8	7.7	15.8
1	F17	3	OTNT	NA	Neutral	7.34615384615385	35.9121915820029	5.32185552387407	158489.534833091	2473.64645691192	1.63425253991292	5.00435413642961	0.709663502070663	20189.0765602322	910.951897795291	2756	7.2	18.8	26	8.1	16.4	26	17.4	26	15	26	19.3	26	799762.1	104606.1	737.31	404.18	16.7	6.1	7.3	11.8	14.7	5.3	8.6	5.5
1	F18	1	OTNT	NA	Neutral	7.62899082568807	37.0124770642202	5.32774811738365	165652.153761468	2596.53307074814	1.39266055045872	4.14752293577982	0.657937386290233	15613.2278899083	820.257662111591	2725	7.3	17.6	25.7	9.7	16	25.7	19.4	25.7	16	25.7	19.8	25.7	859528.8	91616.98	828.22	356.16	17.7	4.9	3.7	15.7	17.8	2.4	5.5	13.8
1	F18	2	OTNT	NA	Neutral	8.09549274255157	39.6890756302521	5.5304638610666	179034.688693659	2682.74275187897	1.81398013750955	5.40488922841864	0.808892808451434	21420.281894576	1066.61043493162	2618	6.8	16.6	31.5	9.7	15.6	31.5	21.5	31.5	16.9	31.5	21	31.5	884428	100491.66	864.89	391.78	18.4	6	6.7	13.7	18.6	2	7.1	10.1
1	F18	3	OTNT	NA	Neutral	7.57348703170029	35.8112391930836	5.21987325805569	149455.507204611	2530.97274966003	1.31448126801153	3.8771613832853	0.644346155740107	15639.4207492795	844.084264939339	2776	7.3	18.6	25	8.4	15.7	25	18.9	25	15.4	25	19.3	25	749792.4	96705.38	781.11	379.3	14.7	5	5.8	12.6	15.7	2.8	7.4	8.5
1	F19	1	OTNT	NA	Neutral	8.32837528604119	39.4702517162471	5.0673832832404	149660.06979405	2453.76483444845	1.63196033562166	5.01792524790236	0.716308128050418	19863.6003051106	875.595976538922	2622	6.7	17.3	25.2	7.4	16.3	25.2	21.7	25.2	17.1	25.2	20.7	25.2	773625.5	89946.05	711.49	345.58	16	7.4	4	20.9	15.5	2.3	5.7	19
1	F19	2	OTNT	NA	Neutral	7.91844331641286	37.4460236886633	5.28405682094341	152850.417935702	2527.36482232662	1.40947546531303	4.2751269035533	0.641053240273954	16890.4172588832	828.390308121021	2955	6.6	16.8	24.5	8.4	15.9	24.5	21	24.5	16.3	24.5	19.9	24.5	800554.6	90991.06	760.95	356.13	16.2	6	3.9	15	15.8	2	5	14.4
1	F19	3	OTNT	NA	Neutral	8.16087560806115	38.1528839471855	5.43129661437661	152956.021542738	2512.79281491423	1.63307852675469	4.82140375260598	0.708261039055647	18777.148019458	908.447156908067	2878	6.8	17	26.4	7.4	15.1	26.4	20.7	26.4	16.9	26.4	21	26.4	791444.4	93822.39	756.16	365.27	17.1	5.7	6	20.1	16.9	1.6	7.5	17
1	F20	1	OTNT	NA	Neutral	7.58400292184076	37.036157779401	5.49348088560841	149344.706720234	2470.0290756919	1.53140978816654	4.87764791818846	0.753529366695859	20922.3571950329	972.223181296871	2738	8	16.5	26.9	7.8	16.8	26.9	19.6	26.9	16	26.9	19.5	26.9	747828.7	97404.29	729.25	382.12	15.1	5.7	6	15.6	14.6	3.6	7.6	12.4
1	F20	2	OTNT	NA	Neutral	7.22380585516179	37.1471494607088	6.28751939984889	189044.352465331	2767.78338487829	1.4826656394453	4.51964560862866	0.736210228155668	18585.4637904468	916.426274523466	2596	9.2	17.9	27	10.8	16	27	17.6	27	14.2	27	18.1	27	891148.1	99638.2	953.81	393.58	17.1	5.7	6.5	16.4	16.3	2.5	8.4	12.4
1	F20	3	OTNT	NA	Neutral	7.934420015163	39.3354814253222	5.5351392389576	168942.574677786	2585.21135351764	1.6819560272934	5.21948445792267	0.789676800685365	22023.4181197877	996.765666519493	2638	8.3	15.5	27.4	8.5	14.4	27.4	21	27.4	17.3	27.4	21.6	27.4	828685.1	100714.1	767.44	382.34	17	5.6	5.5	12.1	15.4	1.4	6.1	7.1
1	F21	1	OTNT	NA	Neutral	8.13210702341137	38.9034280936455	5.32948482782131	159131.913461538	2508.66198406386	1.82190635451505	5.44105351170569	0.736415029228947	20811.7938963211	926.959512597597	2392	6.3	16.2	27.8	7.9	15.8	27.8	20	27.8	16.9	27.8	20.6	27.8	805635.8	91798.77	757.43	354.59	16.4	5.1	4.6	16.6	15.4	1.4	6.8	17.5
1	F21	2	OTNT	NA	Neutral	7.57837635615413	35.5888514777404	4.95623703540404	143736.396184063	2430.85941421155	1.62401795735129	4.54582865693977	0.726903922235885	17979.6835016835	947.170043924173	2673	6.5	17.7	28.3	6.3	16.9	28.3	19.2	28.3	13.8	28.3	17.5	28.3	746519.3	95208.18	697.4	375.84	14.4	5.3	4.4	14.7	13.9	2.2	6.7	14.4
1	F21	3	OTNT	NA	Neutral	7.47540983606557	36.296174863388	4.87853512274768	155416.481238616	2462.27204044391	1.76757741347905	5.41639344262295	0.747117540755967	22131.004007286	922.347416083998	2745	7	17.9	27	7.6	16.2	27	18.9	27	15.3	27	19.9	27	773307.3	94348.48	725.54	376.67	15.6	5.4	5.5	14.2	15.4	1.7	7.9	10.7
1	F22	1	OTNT	NA	Neutral	7.37758830694275	35.4129110840438	4.92889661600015	150572.763296793	2430.53528281295	1.36459602111246	4.04222492894844	0.639388687912436	15621.1762078766	810.10573338964	2463	5.9	17	24.5	7.4	16.9	24.5	17.7	24.5	14	24.5	16.3	24.5	794607.3	92233.71	720.88	367.23	14	4.6	4.5	15.3	13.8	1.3	5.5	15
1	F22	2	OTNT	NA	Neutral	7.41212558643089	35.089137495489	4.85003162763074	149365.992421508	2500.07537462135	1.64669794298087	4.97870804763623	0.676107697938719	19850.2872609166	922.592189744608	2771	7	18.4	26.7	8.4	17.2	26.7	18.5	26.7	14.1	26.7	17.3	26.7	784402.1	101151.75	744.3	396.42	16.1	5.2	6.1	14.8	15.8	1.2	8.7	10.9
1	F22	3	OTNT	NA	Neutral	7.87630864676231	38.2272198526561	5.23086941123394	159245.421093447	2493.24307419866	1.78867778208608	5.49282667700659	0.75084125927853	21825.1182628926	1007.22565367906	2579	7.3	18	29.4	8.5	16.9	29.4	20.2	29.4	16.1	29.4	21.1	29.4	788698.8	92313.27	790.96	370.12	16.7	5.7	5.3	16.2	17.8	1.8	6.5	12.9
1	G03	1	RF	NA	Neutral	6.76773927392739	32.1588283828383	4.75752043026555	127112.262376238	2309.1236517441	1.37128712871287	4.06930693069307	0.612362323618412	15481.696369637	802.070178610002	2424	6.6	19.4	24.8	6.8	20.5	24.8	16	24.8	12.5	24.8	15.5	24.8	706356.4	98850.71	673.75	386.78	13.3	5.9	6.2	14.2	12.7	5.2	8	12.2
1	G03	2	RF	NA	Neutral	6.91704374057315	33.5082956259427	5.16800722478132	138293.806561086	2433.43876627278	1.45889894419306	4.19494720965309	0.650856621781964	16508.5049019608	885.150109630405	2652	6	18.9	25.4	7.7	19	25.4	17.4	25.4	14.1	25.4	17.5	25.4	757851.4	109290.69	737.07	429.53	16	5.5	9.2	11.7	15.3	1.8	10.8	7.3
1	G03	3	RF	NA	Neutral	7.01167471819646	31.8071658615137	4.56868024599155	117278.323268921	2247.60126539509	1.44001610305958	4.32165861513688	0.609631673482376	17191.751610306	820.691854882878	2484	5.2	20.7	23.5	5.8	18	23.5	18.2	23.5	13.4	23.5	16.7	23.5	712166.2	108773.75	654.34	410.38	16	3.9	9.1	9.5	13.4	1	9.7	7.2
1	G04	1	RF	NA	Neutral	7.9374737725556	38.4624422996223	5.12143056399793	156056.778850189	2535.01030293518	1.72010071338649	5.5577003776752	0.849550839475419	24705.5190935795	1039.99390604909	2383	7.2	17.2	28.1	8.8	16	28.1	19.4	28.1	16.6	28.1	20.8	28.1	828962.1	108379.29	749.3	422.11	17.5	6.7	10.7	16.8	16.3	5.5	12.8	11.9
1	G04	2	RF	NA	Neutral	7.99517490952955	38.2299959790913	5.15322128412129	155224.04141536	2534.44462681104	1.5589063128267	4.56574185765983	0.697270282457057	18602.2722155207	981.350840864787	2487	6.6	16.6	27.5	8.3	15.7	27.5	19.8	27.5	16.6	27.5	19.9	27.5	808698.7	110218.92	775.92	430.01	16.8	5.3	9.3	12.4	15.6	1.4	11.1	7.1
1	G04	3	RF	NA	Neutral	8.00788880540947	38.5946656649136	5.45654514145236	160297.891435011	2615.80566732087	1.92787377911345	5.96318557475582	0.877383536178625	25572.1119459053	1110.23960734378	2662	7.2	16.4	30.5	9.1	14.7	30.5	20.5	30.5	16.9	30.5	22	30.5	803695.2	101965.59	819.53	403.27	17.8	4.6	8	16.7	18.7	3	11.5	14.2
1	G05	1	RF	NA	Neutral	7.57324301439458	37.2413209144793	5.53542210612305	153597.896274344	2525.15300868	1.47332768839966	4.5194750211685	0.702815971292493	16108.4415749365	817.228019392275	2362	6.7	16	27.1	8.1	15.3	27.1	19.2	27.1	15.2	27.1	19.2	27.1	800585.6	85470.62	763.33	330.8	15.5	4.4	3.1	18.1	14.9	1.5	4.4	19.2
1	G05	2	RF	NA	Neutral	8.12707756232687	39.9241689750693	5.20039574116332	170000.022853186	2557.65514556428	1.51142659279778	4.53047091412742	0.714404772455801	18434.6890581717	894.448474014856	2888	6	15.3	25.8	8	14.4	25.8	20.7	25.8	15.7	25.8	19.6	25.8	819816.2	101080.02	755.97	392.71	15.2	4.6	6.9	13.1	14.2	1.6	8	11
1	G05	3	RF	NA	Neutral	7.6201399688958	36.8452566096423	5.2918633280993	154465.844090202	2578.2091825498	2.00155520995334	6.61702954898911	0.878125709405656	28448.266718507	1097.4289679753	2572	7	16.6	30.6	8.5	14.7	30.6	20.1	30.6	16.6	30.6	21.6	30.6	803005.4	95520.14	804.06	375.51	18.4	4.4	7.5	20.5	17.6	1	9.5	17.8
1	G06	1	RF	NA	Neutral	7.30213523131673	35.0505338078292	4.81477481678942	135893.101067616	2346.65990496612	1.36761565836299	4.07153024911032	0.633711986695512	15098.9352313167	826.533688058875	2810	5.9	17.7	25.2	7.1	20.9	23.7	18.1	25.2	14.6	25.2	17.6	23.7	744402	89557.25	690.09	352.9	15.1	10.4	4.8	21.1	14.1	9.5	7.5	18.5
1	G06	2	RF	NA	Neutral	7.27981651376147	36.3355681016231	5.29771574094777	161896.548694425	2668.96851383377	1.35638673253352	4.16231474947071	0.660237874901058	17268.5081157375	893.503201917768	2834	7.6	15.7	25	9.4	14.9	25	18	25	14.8	25	18.8	25	839190.2	103765.14	834.72	415.63	16.9	5.8	7.2	12.8	18.3	1.3	9.3	6.8
1	G06	3	RF	NA	Neutral	8.34549781832606	42.2439508131694	5.87888122293201	186484.864339548	2708.38941842877	2.02062673542245	6.24633082110274	0.82636331462856	25711.5692185641	1107.84793499794	2521	8.2	16.3	30.5	9.8	14.4	30.5	23.2	30.5	19.7	30.5	25.9	30.5	925328	100919.89	899.7	394.12	21	5.1	7.5	13.4	20.5	1.4	9	10.7
1	G07	1	RF	NA	Neutral	8.08400646203554	39.8812600969305	5.3964386354391	165547.665993538	2569.54923712167	1.5670436187399	4.81138933764136	0.719856443715718	18573.8957996769	883.472506527798	2476	8	16.3	26.7	8.6	15.9	26.7	20.7	26.7	17.8	26.7	21.6	26.7	844048.3	90976.58	785.9	346.95	17.2	4.2	5	16.9	16.7	1.7	6	19.7
1	G07	2	RF	NA	Neutral	7.9251315256981	38.8494536624848	5.39290124214846	165506.765277216	2597.13694753206	1.57871307163092	4.63132335087009	0.705628361129627	18603.748684743	940.193504240238	2471	7.2	16.3	27.8	8.8	16	27.8	19.7	27.8	16.4	27.8	20.5	27.8	842516.7	106363.45	784.62	407.1	16.3	5.5	7.9	13.8	14.9	1.8	9.6	9.8
1	G07	3	RF	NA	Neutral	7.91182285488335	39.3973902728351	5.60536530784584	160983.672202452	2635.8309659132	1.88256227758007	5.91656781336497	0.802224776257178	24783.3096085409	1011.64547152857	2529	8.5	15.1	29.1	9.6	13.4	29.1	19.6	29.1	16.4	29.1	21.9	29.1	802411.6	104372.53	842.49	398.17	17.6	4.2	7.3	11.3	17.2	0.9	9	7.1
1	G08	1	RF	NA	Neutral	7.27916331456154	35.347144006436	4.94517784332407	137061.846339501	2402.12257295339	1.54263877715205	4.83547868061142	0.648859195636393	20315.8169750603	882.424101460134	2486	6.9	18.1	25.5	7.4	17.8	25.5	18.7	25.5	15.3	25.5	18.6	25.5	755116	109663.53	731.46	424.52	16.5	5.3	8.6	10.6	14.9	2.3	11	6.2
1	G08	2	RF	NA	Neutral	7.74677754677755	37.8316008316008	5.19108114614897	156476.109355509	2606.25316924	1.84033264033264	5.64116424116424	0.750183452695324	23217.0245322245	1040.49818451104	2405	7.2	17.4	29.8	8.5	15.6	29.8	19.3	29.8	16	29.8	19	29.8	824306.5	103216.06	827.04	400.12	17.5	5.1	9	18.8	18.8	1.6	10.3	15.4
1	G08	3	RF	NA	Neutral	8.09733237202595	38.0472242249459	5.1093839740871	151470.191420332	2490.45366286416	1.7916366258111	5.48918529199712	0.777634047843615	22090.4628695025	1020.64632376983	2774	6.2	17.2	29.2	8	15.1	29.2	21.8	29.2	17.1	29.2	22.3	29.2	801589.8	95272.21	743.34	368.11	16.9	4.6	6.3	18.4	16.5	2.8	8.3	15.6
1	G09	1	BRCA1	NM_007298	sample	7.27088897367417	35.0702022128958	5.14593971052897	140307.988935521	2553.40368802203	0.713086608164823	1.99961846623426	0.438258762484128	7489.13086608165	553.667948869826	2621	7	15.9	18.4	8.8	14.7	18.4	17.6	18.4	14.5	18.4	19.4	18.4	808202.2	83090.47	774.31	326.6	16.3	5.9	2.6	20.6	17.9	4.8	4	20
1	G09	2	BRCA1	NM_007298	sample	7.29936034115139	38.0673773987207	6.28989582853306	174847.957356077	2947.70064927994	0.971855010660981	2.55522388059702	0.501812113840935	9108.99104477612	682.133639101296	2345	10.1	13	22.3	12.2	12.3	22.3	18.3	22.3	15.9	22.3	21.5	22.3	876281.4	88550.42	1008.98	355.21	17.5	5.8	4.4	19.4	20.7	1.5	5.8	15.6
1	G09	3	BRCA1	NM_007298	sample	7.77642134635508	36.8636205092431	5.2108595964053	148572.698639693	2667.11252486107	0.661318451342867	1.90408092082316	0.461115115452812	6310.47122427625	523.566415201455	2867	7.6	14.8	19.2	9.8	12.5	19.2	19.8	19.2	15.1	19.2	21.9	19.2	851076.2	64281.01	822.3	257.6	17.3	5.9	1.1	28.1	20.2	2.7	1.2	32.6
1	G10	1	ASXL1	NM_015338	sample	7.58059645149113	38.0332200830502	5.45666616810659	161950.060777652	2634.52593124701	1.44998112495281	4.39864099660249	0.703324802064046	18878.9203473009	976.852848577285	2649	7.7	15.5	26.5	9.3	14.8	26.5	19.6	26.5	16.9	26.5	21.4	26.5	810328.6	105121.49	791.5	414.47	17.7	4.9	7.5	11.6	17.4	4.5	10	6.8
1	G10	2	ASXL1	NM_015338	sample	7.64302416212003	38.9224473889322	5.45761444898904	171090.738503507	2674.74200524545	1.61652377240842	4.83008573655495	0.708251450289927	20003.0923616524	956.405587055495	2566	8.3	15.9	26.3	9.8	15.7	26.3	19.2	26.3	17	26.3	20.6	26.3	829388	98696.07	836.68	391.15	16.9	5.5	5.8	13.8	17	2.2	6.9	8.9
1	G10	3	ASXL1	NM_015338	sample	7.91497510532363	39.1983914209115	5.02482708072654	156959.855610877	2516.35174393396	1.68556108770586	5.10379165070854	0.778000526004243	21089.6644963615	1032.28138986245	2611	7.2	16.8	28.8	8.3	15.1	28.8	20.6	28.8	17.7	28.8	22.1	28.8	787887.1	102361.63	737.96	399.11	16.9	5.5	8.3	14.4	16.7	2.3	10.1	11
1	G11	1	ASXL2	NM_018263	sample	6.93644566496665	33.6292663789721	5.0527812969866	147798.369949	2495.88004635961	1.2985484503727	3.86151431934092	0.669478883721537	15465.5492349941	847.742587151119	2549	6.2	18.4	25.5	7.6	16.4	25.5	15.8	25.5	12.1	25.5	15.8	25.5	823862.1	95531.43	781.76	374.46	15.3	5.4	6.6	20.6	16	1.3	8.4	17.5
1	G11	2	ASXL2	NM_018263	sample	7.23575418994413	33.4897579143389	5.2611159932433	141825.94264432	2507.24675308719	1.48640595903166	4.38063314711359	0.690426458149166	17287.1422718808	923.188460873771	2685	6.4	19.3	26.7	8.1	18.3	26.7	17.6	26.7	12.9	26.7	16.9	26.7	758153.8	102784.59	792.77	407.62	15.6	5.9	6.7	13.2	14.8	1.9	8	8.7
1	G11	3	ASXL2	NM_018263	sample	7.40748980348535	35.4964775676678	5.15775267015862	143458.78235076	2515.84072865162	1.38932146829811	4.16907675194661	0.735971938311987	17480.6648127549	926.110567930451	2697	7.9	17.1	26.6	8.6	15.5	26.6	18.7	26.6	15.3	26.6	20.3	26.6	742446.5	100984.8	771.69	400.45	15.4	6.4	7.2	13.5	16.7	2.2	8.8	7.9
1	G12	1	TP53BP1	NM_005657	sample	13.0586129753915	63.3234899328859	5.75255221368446	253787.28098434	2855.87701651424	4.41029082774049	16.3892617449664	1.43333927497806	71017.6353467562	1683.1011036137	2235	6.7	10.8	45	9.4	10.2	45	40	45	33.7	45	37.3	45	980059.1	95678.61	930.03	364.86	20.8	3.4	6.2	17.3	16.7	1	7.8	17.6
1	G12	2	TP53BP1	NM_005657	sample	13.1282163105102	63.7963366768426	6.16251144505062	246817.797208897	2828.15620758242	4.55516790231138	17.0732664631487	1.5456313691094	75759.1993022242	1841.17718219826	2293	6.4	9.5	48.1	7.9	9	48.1	41.4	48.1	34.8	48.1	38.2	48.1	915010.2	106307.17	896.64	401.15	19.3	3.6	6.5	10.5	15.4	0.8	6.8	6.6
1	G12	3	TP53BP1	NM_005657	sample	13.8418803418803	67.7849002849003	5.63322220869609	258324.265432099	2847.31986313709	5.21937321937322	19.9938271604938	1.65670717666519	91397.83665717	1985.60013051995	2106	6.3	11	50.1	9.5	10	50.1	43.5	50.1	39.2	50.1	44.6	50.1	951502.2	101244.13	862.48	380.16	22.8	4.5	6.1	12	17.4	1.9	7.1	10.5
1	G13	1	FAT1	NM_005245	sample	8.29580781912388	42.3504474799812	5.64226717907936	179661.16015073	2642.47081041966	1.75836081017428	5.20819594912859	0.814619402363128	20221.2463495054	996.205655185624	2123	8.6	16	30.1	8.9	14.8	30.1	21	30.1	19.1	30.1	23.3	30.1	875899.8	93389.88	819.35	361.68	18.7	5.4	4.9	16	18	1.1	6	13.1
1	G13	2	FAT1	NM_005245	sample	8.09795570698467	40.1652470187394	5.71037791879899	174527.681856899	2800.83072229048	1.97231686541738	6.03960817717206	0.822957457575056	23773.167802385	1064.15567271915	2348	9.2	14.2	31.2	10.2	13.5	31.2	20.5	31.2	17.3	31.2	22	31.2	869174.8	102872.94	868.92	400.19	17.7	5	7.7	16.5	16.8	1.5	9.2	12.6
1	G13	3	FAT1	NM_005245	sample	8.22790489008524	41.7658142664872	6.01999473392581	176430.115746972	2755.54575945467	1.79318079856438	5.43248093315388	0.728459293655753	21473.6218034993	960.44669603579	2229	10	14.7	28.6	10.5	13.5	28.6	20.6	28.6	18.9	28.6	25.1	28.6	873931.8	106735.77	895.22	410.57	18.7	5.5	8.2	12.2	19.2	1.3	10.2	6.2
1	G14	1	BAP1	NM_004656	sample	8.10538286580743	42.5072024260804	5.98385698300214	198939.425701289	2846.68735472859	1.62433661865049	5.06482183472328	0.827489891564587	22178.2179681577	1060.84358336813	2638	9.1	14	28.8	11.7	12.7	28.8	20.7	28.8	17.4	28.8	23.2	28.8	956130.3	113396.22	956.13	445.95	20.5	4.5	10.2	11.3	22.2	0.8	12.9	5
1	G14	2	BAP1	NM_004656	sample	7.76612625043118	39.1914453259745	5.86236407493463	185588.699896516	2822.6796552906	1.60020696791997	4.72438771990342	0.756599507277919	20206.0248361504	1060.64396161973	2899	8.3	15.2	28.7	11.4	13.3	28.7	20.3	28.7	16.6	28.7	21.5	28.7	914131	110637.44	929.53	443.68	18.9	4.7	10.6	12	20.9	1.5	14.1	8.2
1	G14	3	BAP1	NM_004656	sample	7.55824403733149	37.4555824403733	5.38999554255633	164728.595575527	2676.31685561076	1.69650881437954	5.14621500172831	0.820560324194873	22346.8959557553	1112.18350584967	2893	7.7	17.1	30.5	10.3	14.7	30.5	18.8	30.5	15.4	30.5	21.6	30.5	841540.5	111220.47	837.73	442.39	18.3	4.7	10	11.7	19.7	1.6	13.4	5.6
1	G15	1	ZNF516	NM_014643	sample	9.17414965986394	46.1002267573696	5.85165024358837	201615.90521542	2751.88122184009	2.07301587301587	6.15736961451247	0.815727680146497	23850.8072562358	1102.58867299106	2205	8.4	14.1	32.9	10.7	13.3	32.9	24.1	32.9	20.4	32.9	25.4	32.9	947734.3	98939.98	912.53	384.46	20.9	4.6	6.8	14.2	21.1	1.5	7.1	11.3
1	G15	2	ZNF516	NM_014643	sample	7.91798821930222	41.9782510194835	6.40144464654834	203648.932940643	2812.60969799239	1.70457634798369	5.0747621205256	0.701972444009085	19633.5532396919	949.457001943223	2207	9.5	16.4	29	10.6	15.6	29	20.2	29	17.7	29	22.3	29	895768.2	95782.63	964.49	378.38	19.2	4.2	6.4	15.9	18.8	1.2	7.6	14.4
1	G15	3	ZNF516	NM_014643	sample	8.07825679475164	40.8102155576382	5.69030958179756	179171.605435801	2675.64868964812	1.8369259606373	5.81490159325211	0.808125640858711	24719.9320524836	1044.58026223885	2134	8.1	16.6	29.7	10	15.4	29.7	19.6	29.7	18.1	29.7	23.8	29.7	866034.6	109029.28	864.42	422.45	18.7	5	8.8	10.9	19.7	1.1	10.1	4.2
1	G16	1	GRIN2A	NM_000833	sample	7.48475724501317	36.4512608204742	5.93025087351727	151037.000376364	2565.75580374679	1.73127587504705	5.3703424915318	0.728280920378791	20211.1464057207	883.627928172098	2657	8.2	15.8	27.8	8.7	14.9	27.8	19	27.8	15.8	27.8	19.3	27.8	736937.1	82179.21	766.47	319.88	14.7	4.4	3.1	20.1	13.7	4	4.1	19.2
1	G16	2	GRIN2A	NM_000833	sample	7.61515265736902	36.4451564266868	5.43349123802403	150770.981153411	2489.99176464198	2.09046362608368	6.38258575197889	0.790092824860057	26490.0874481719	1069.43262922225	2653	6.4	16.9	30.5	7.7	16.3	30.5	18.4	30.5	14.8	30.5	18.1	30.5	760988.8	106920.69	755.26	419.63	14.7	4.4	7.8	12.2	12.7	1.4	8.8	8.7
1	G16	3	GRIN2A	NM_000833	sample	7.81201044386423	38.7471092875793	5.21582359681714	173344.795225662	2635.58101039679	2.07273405445729	6.54345393509884	0.834544601304115	28259.602387169	1122.74898588974	2681	8.4	16.1	30.8	9.6	14.7	30.8	19.9	30.8	16.6	30.8	22.1	30.8	831233.1	105353.17	847.27	413.95	17.3	4.1	8.6	10.8	16.8	2.9	10.8	7.2
1	G17	1	RF	NA	Neutral	8.44660982541616	41.1063743402355	5.6006890115156	171801.138855055	2645.81626701173	1.55948030856679	4.60048721071864	0.7002935512514	18435.4043848965	941.6384353121	2463	6.9	14.5	27.2	8.4	13.6	27.2	20.7	27.2	18.1	27.2	22.3	27.2	854964	99098.41	811.81	382.68	18.4	4.7	6	13.5	16.9	1.2	8.3	11.2
1	G17	2	RF	NA	Neutral	7.58088235294118	35.8790441176471	4.93819729143011	144487.870588235	2512.82495383596	1.65661764705882	4.94117647058824	0.724089999785206	20705.7922794118	961.387859118002	2720	6.2	17.2	27.5	7.6	15.5	27.5	19.8	27.5	15.4	27.5	17.9	27.5	766690.7	94331.33	733.12	375.4	16.3	6.2	5.6	17.1	15.6	1.8	8.1	16.3
1	G17	3	RF	NA	Neutral	7.70105723660226	37.5588771418155	5.56949408936656	158126.466277798	2531.43008197525	1.63361283266497	4.92781625956981	0.758696377576446	20252.0725483048	995.049694584352	2743	8.1	16.5	28.3	8.4	15.2	28.3	20.2	28.3	15.6	28.3	21.6	28.3	767246.2	96182.65	762.03	372.93	15.5	5.3	6	15.5	15.1	4.2	7.1	13.1
1	G18	1	RF	NA	Neutral	8.08744394618834	37.690956651719	4.93369950315104	145981.378550075	2536.12808419426	1.88714499252616	5.81464872944694	0.895030026576853	24267.8766816144	1059.91959379557	2676	6.1	15.7	29.9	8.3	14.6	29.9	20.9	29.9	16.1	29.9	20.4	29.9	780516.8	99569.57	741.68	386.22	16.6	4.6	5.7	11.9	16.3	1.7	8.3	8.4
1	G18	2	RF	NA	Neutral	7.80106209150327	37.2553104575163	5.12729303859524	156193.349673203	2634.38004411368	2.02900326797386	6.37418300653595	0.834111844373701	25729.7312091503	1026.44722613675	2448	7	15.7	29.5	9.3	14.5	29.5	18.9	29.5	15.9	29.5	19.6	29.5	820521.5	100575.73	791.66	386.37	17.4	5	6.3	13.6	15.9	1.3	6.4	9.6
1	G18	3	RF	NA	Neutral	8.02769461077844	37.9895209580838	4.90627607696996	147264.156062874	2519.34139379036	1.97193113772455	6.20321856287425	0.812949368941748	26787.7758233533	1084.84900456055	2672	6.7	16	29.8	7.5	13.2	29.8	21.1	29.8	17.1	29.8	22.2	29.8	781594.8	91108.85	720.73	350	16.7	4.8	5.3	18.1	16.6	3.1	7.2	19.4
1	G19	1	RF	NA	Neutral	8.0250307755437	38.5913007796471	5.23186962498225	159757.751333607	2558.89881624681	2.03200656544932	6.38572014772261	0.869642145315588	27151.677472302	1085.5321138698	2437	7.1	16	30.2	8.3	14.7	30.2	21.3	30.2	17	30.2	20.8	30.2	821273.9	100085.84	754.88	389.93	17.4	4.5	6.4	16.3	15.6	1.7	8.9	12.6
1	G19	2	RF	NA	Neutral	8.17795540597392	39.4051325199832	4.98394405273292	157301.0769878	2534.28227785336	2.00588977702987	6.2566259991586	0.817814500949072	25749.6234749684	1098.0884481731	2377	6.4	16.3	32.1	8.2	16.7	32.1	21.3	32.1	17.1	32.1	20.4	32.1	817044.7	99337.75	764.55	379.87	16.8	4.5	5.9	13.9	15.5	2.4	7.6	13.3
1	G19	3	RF	NA	Neutral	7.93824561403509	36.1666666666667	4.80372627110417	144243.935789474	2456.36025409794	1.57824561403509	4.75017543859649	0.749816897518893	16212.7136842105	840.651610618284	2850	6	18.5	29.1	7.1	15.8	29.1	20.4	29.1	15.2	29.1	19.7	29.1	805207.2	72562.91	734.63	279.02	16	5	1.5	20.4	14.1	1.5	1.8	25.6
1	G20	1	RF	NA	Neutral	8.21056877773296	40.825332795482	5.47463487346016	178173.068576039	2679.919753301	1.9479628882614	5.98588140379185	0.789587705229879	24487.3428801936	1056.15333320033	2479	7.3	15.7	30.5	10.9	15.4	30.5	20.7	30.5	17.4	30.5	22.5	30.5	850417.7	101653.55	841.22	389.48	18	5	7.3	14.2	17.6	1	9.2	11
1	G20	2	RF	NA	Neutral	7.58167870036101	37.6642599277978	5.33489154484533	164593.444494585	2552.67715202405	1.95983754512635	6.01083032490975	0.805026909634674	24081.9020758123	1070.4007440082	2216	7.1	17	31.5	9.5	17.2	31.5	19.1	31.5	15.7	31.5	19.3	31.5	820990	107230.27	774.32	416.37	16.1	4.4	7.4	9.9	15.7	1.4	9.2	5
1	G20	3	RF	NA	Neutral	7.51325757575758	34.4060606060606	4.92817731242626	134371.719318182	2409.32357292652	1.64469696969697	4.96893939393939	0.783916393384866	17875.2015151515	827.009154509364	2640	6.1	18.7	28	7.2	17	28	19.5	28	14.9	28	19.2	28	747983.7	70222.53	685.43	265.57	16.4	5.2	1.4	24.2	13.9	1.2	2.4	32.4
1	G21	1	RF	NA	Neutral	7.63700670141474	36.5703648548027	5.17809542842001	148382.896500372	2529.74620761971	1.86187639612807	5.91883842144453	0.787510961330712	24193.7583767684	1000.70881324147	2686	5.9	17.1	28.9	7.9	15.9	28.9	19.9	28.9	15.7	28.9	19.8	28.9	777008.6	94589.3	769.27	371.73	16.1	5.1	5.3	19.3	14.6	1.5	7.9	17.5
1	G21	2	RF	NA	Neutral	7.59359698681733	35.2854990583804	4.93141178830512	135209.019962335	2502.49476897319	1.67495291902072	4.98418079096045	0.729626426531679	20178.9465160075	972.785618351354	2655	6.5	16.9	27.8	7.4	15.4	27.8	18.9	27.8	14.5	27.8	18.4	27.8	731847.8	98736.5	719.88	384.54	15.6	5.8	6.6	15.8	14.2	1.9	8.1	13.6
1	G21	3	RF	NA	Neutral	8.39021431459765	40.5163768701981	5.46890107291469	166793.297209867	2540.05683225237	2.00202183582693	6.30206227254347	0.881950034504189	26692.5839061868	1097.28824692308	2473	7.5	15	30	7.6	14.1	30	22.4	30	18.6	30	22.8	30	807944.1	107388.73	762.86	405.7	17	5.2	8.2	10.1	15.3	1.7	8.8	6.5
1	G22	1	RF	NA	Neutral	8.19753086419753	40.1189300411523	5.33736604860793	168855.742798354	2582.0908456323	1.96008230452675	5.91934156378601	0.829595495237196	23440.1839506173	1074.71187855054	2430	7	16.3	31.4	9.3	15.5	31.4	20.6	31.4	16.5	31.4	21.4	31.4	844037	99307.34	808.14	384.91	18.4	4.6	6.5	16.6	17	1.8	8.2	13.3
1	G22	2	RF	NA	Neutral	7.41952707856598	35.312356979405	5.08632333325121	141911.151792525	2529.88444021636	1.54080854309687	4.50495804729214	0.759772338433446	18230.828375286	962.061696054928	2622	6.8	17.2	28.5	8.5	16.8	28.5	19	28.5	14.6	28.5	18	28.5	736994.9	93446.08	744.67	370.77	14.9	4.9	4.1	15.4	15.1	1.8	6.2	11.9
1	G22	3	RF	NA	Neutral	8.24333196553139	40.5112843660238	5.37776737128469	169431.654493229	2570.96754259013	2.16372589249077	6.68157570783751	0.872705042860185	27069.8608945425	1108.17104563691	2437	6.5	15.8	32	7.8	14.1	32	21.6	32	18.2	32	22.8	32	845239.9	99378.43	790.91	380.71	18.2	4.4	6.2	15.4	17.5	1.3	8.3	13.1
1	H03	1	CHEK1	NA	Positive	7.10357359176257	61.2816474863719	14.2473416463103	552658.043609933	3601.95738771124	1.03452453058752	2.88431253785584	0.493306567314829	10362.9600242277	634.080016504882	1651	16.1	16.5	21.3	19.9	14.7	21.3	17.6	21.3	21.3	21.3	25.6	21.3	1852733.1	93252.93	1931.88	389.61	24.2	6.1	5.4	15.4	28.2	1	8.1	8.2
1	H03	2	CHEK1	NA	Positive	7.98813376483279	74.4546925566343	18.0767216578451	717567.894822006	4399.04835335652	1.20226537216828	3.21251348435814	0.622297401364087	12545.0172599784	812.541382015597	1854	20.8	11.7	25.5	26.8	9.8	25.5	20.4	25.5	25.3	25.5	32.6	25.5	2235167.7	95506.72	2513.06	397.78	29.9	4.2	6	18.7	36.8	0.9	8.6	11.5
1	H03	3	CHEK1	NA	Positive	6.92307692307692	56.4111054508406	14.1978698953626	514810.502801834	3573.947569581	1.04482934284259	3.03718797758533	0.532407899279815	12445.2144676516	707.288300459259	1963	15.4	21.1	21.8	19.9	16.7	21.8	16.8	21.8	19.6	21.8	26.1	21.8	1787158.7	98050.2	1953.91	414.3	23.4	6.3	7	15.4	29.4	2	10.1	6.4
1	H04	1	CHEK1	NA	Positive	7.28289102202146	57.5465838509317	14.4222394985348	505779.658385093	3792.58672890452	1.65160926030491	4.50367024280068	0.826073108502453	19490.7939017504	1095.56164944741	1771	16.3	15.2	31.9	21.3	12.5	31.9	19	31.9	20.6	31.9	26.8	31.9	1716643.3	108927.34	1973.05	454.44	26.1	4.5	9.1	12.7	31.7	0.6	13.7	5.6
1	H04	2	CHEK1	NA	Positive	7.46150024838549	65.3879781420765	16.665620596917	616140.589667163	3989.97220790186	1.50471932439146	4.04073522106309	0.738606364371808	15791.9463487332	1038.07667200561	2013	17.1	14.3	32.4	22.5	11.5	32.4	18.2	32.4	22	32.4	27.7	32.4	1928553.3	105249.1	2150.65	445.24	24.6	4.7	8.2	14	31.7	0.9	13.5	6.4
1	H04	3	CHEK1	NA	Positive	7.0353982300885	65.3556415929204	17.3409849739438	637054.156526549	4109.22757652291	1.65652654867257	4.50553097345133	0.716576553961827	18802.4955752212	1026.36044528932	1808	19.4	16.3	31.4	23.5	11.9	31.4	16.4	31.4	21.8	31.4	29	31.4	2040603.6	89465.75	2266.73	378.38	26.9	5	6.6	27.8	33.8	1	11	23.4
1	H05	1	CHEK1	NA	Positive	6.98200654307525	69.582878953108	17.6925105436891	665592.123773173	4103.68998671204	1.27699018538713	3.32279171210469	0.592529593000906	12659.5038167939	795.231208924865	1834	20.9	15	25.8	24.3	12.9	25.8	17.2	25.8	23.6	25.8	30.2	25.8	2064702.7	89440.74	2321.13	375.9	26.7	5.2	5.6	18.8	32.3	1	8.1	11.7
1	H05	2	CHEK1	NA	Positive	7.70120988953183	75.1178327196212	17.8505881376581	735137.66175697	4384.9687067971	1.23724355602315	3.41557075223567	0.700969748492111	13789.3513940032	849.664244178305	1901	21.9	13.7	27	26.9	11	27	19.1	27	25.1	27	31.8	27	2279228.9	96626.63	2485.35	408.34	30.1	5.6	6.3	18.4	35	0.9	9.6	9.3
1	H05	3	CHEK1	NA	Positive	7.84951923076923	75.5466346153846	17.2887598994261	720528.189423077	4238.9217787347	1.25480769230769	3.77259615384615	0.596316931243173	15396.5259615385	742.104149688253	2080	21.4	13.5	23	25.9	10.8	23	19.8	23	25.2	23	32.3	23	2213049.4	92901.74	2420.14	394.83	28.1	4.2	5.2	17.5	36	0.3	9.4	9.8
1	H06	1	CHEK1	NA	Positive	7.08699676075891	63.2369273484498	15.8536307754348	577105.045349375	3899.00126251487	1.04812586765386	3.05830633965757	0.665471157053751	13578.9939842665	812.867142713331	2161	18	13.8	24.8	22.1	11	24.8	17.5	24.8	21.6	24.8	28.2	24.8	1847497.2	91909.72	2096.07	387.93	25.4	4.7	4.7	17.4	31.2	0.5	8.4	9.8
1	H06	2	CHEK1	NA	Positive	7.53347280334728	68.8274058577406	17.8196584229894	659387.67834728	4164.63864684499	1.48953974895397	3.76778242677824	0.686178350850715	13951.7599372385	911.22567163553	1912	19.5	14.6	30.6	24.7	12.2	30.6	18.8	30.6	24	30.6	30.6	30.6	2125302	90312.59	2330.25	377.92	27.9	6.1	4.8	19.8	33.6	0.9	7.1	13.2
1	H06	3	CHEK1	NA	Positive	7.65342298288509	79.2451100244499	22.9702171440163	804680.321515892	4649.91482055876	1.34657701711491	3.75550122249389	0.836435551463348	17350.2469437653	948.002787248014	1636	24.4	13	28	29.5	9.9	28	19.6	28	28.2	28	35.1	28	2434188.3	102151.02	2796.41	441.75	31.5	4.2	7.1	13.6	38.8	0.7	11	5.1
1	H07	1	CHEK1	NA	Positive	7.44184752365053	67.0294936004452	17.2557497486047	628538.10851419	4026.90196724824	1.26711185308848	3.43628269337785	0.636384135604538	12883.2954924875	858.942511200084	1797	19.4	15.3	28	23.7	12.3	28	18.9	28	23.1	28	29.5	28	2069001.6	95477.07	2161.94	395.11	27.4	5.8	5.8	14.7	32.7	0.6	8.3	5.8
1	H07	2	CHEK1	NA	Positive	7.93677606177606	71.1399613899614	17.2561432207554	666955.97972973	4202.67613961137	1.4773166023166	3.98407335907336	0.718291578877927	15616.6423745174	965.213180983282	2072	20.1	12.8	30.4	24.2	10.1	30.4	21.1	30.4	24.5	30.4	31.7	30.4	2100684.6	95199.07	2307.1	394.48	27.8	5.5	6.9	20.5	33.1	1.8	9.5	13.8
1	H07	3	CHEK1	NA	Positive	7.1320268179474	73.06034038164	20.7480680386288	733687.576585869	4534.71112641771	1.18102114492006	3.46157813305828	0.616372611120982	13800.1294481692	809.347112167015	1939	23.2	13.6	25.6	28.7	10.8	25.6	17.5	25.6	26	25.6	34.6	25.6	2223312.9	96966.28	2652.33	424.07	27.9	4.7	6.3	14.4	38.4	1	11.4	4.4
1	H08	1	CHEK1	NA	Positive	7.33188248095756	70.1191512513602	18.1045625347976	656658.131120784	4212.78322340256	1.26224156692057	3.49673558215452	0.594041437755734	15373.3046789989	835.651868822643	1838	22.4	15.6	25.8	26	12.7	25.8	18.1	25.8	25	25.8	31.4	25.8	2099371.4	102523.24	2418.87	428.91	28.5	5	7.9	15.3	35.6	0.7	12.2	7
1	H08	2	CHEK1	NA	Positive	7.87453358208955	74.3955223880597	18.4403734480838	705525.88386194	4319.15457398751	1.53964552238806	4.39925373134328	0.699213381433102	17111.8899253731	904.791904194554	2144	21	13.4	28.6	26.3	11.2	28.6	20.2	28.6	26.1	28.6	32.7	28.6	2160383.9	90933.28	2423.43	386	29	5.5	5.1	19.5	34	2.9	7.6	11.8
1	H08	3	CHEK1	NA	Positive	7.63495985176035	82.9598517603459	23.1675234872491	842428.877702285	4711.53733862141	1.54848672019765	4.3088326127239	0.816400189602665	18030.1043854231	987.521906176185	1619	24.7	11.9	31.3	29.6	9.5	31.3	19	31.3	28	31.3	35.9	31.3	2502206.9	93090.42	2854.86	390.66	31.6	4.2	4.6	14.1	40.1	0.7	7.4	4.1
1	H09	1	NOTCH2	NM_024408	sample	7.55089153046062	37.0631500742942	5.38874166229896	156069.682392273	2534.54022046542	1.17087667161961	3.40676077265973	0.606284994945776	13033.690564636	800.854181872461	2692	7.1	16.6	24.1	8.6	16.1	24.1	19.6	24.1	16	24.1	19.7	24.1	788403.8	86525.01	791.08	350.41	17.3	5.8	3.6	19.3	18.4	2.4	5.5	16.3
1	H09	2	NOTCH2	NM_024408	sample	7.42228502220428	37.893419459023	5.4832516105332	178417.433589019	2633.21022059619	1.22446507872426	3.40775131207105	0.596019190270688	13087.9979814291	815.753788221748	2477	8.5	17	24.6	10.3	16.2	24.6	19.8	24.6	15.5	24.6	19.9	24.6	862890.2	96435.87	860.27	388.48	16.1	5.7	5.7	14	17.3	2.2	7.5	10.3
1	H09	3	NOTCH2	NM_024408	sample	7.54173228346457	38.1523622047244	6.25481858012944	164742.805905512	2574.1866795032	1.52007874015748	4.61181102362205	0.721390903714742	19012.8153543307	960.486672657432	2540	8.2	15.9	28.1	9.4	15.8	28.1	19.6	28.1	16.8	28.1	21.6	28.1	777984	94853.64	815.93	381.01	14.6	5.9	4.7	14	17.7	2.5	6.7	7.8
1	H10	1	FANCM	NM_020937	sample	6.52495621716287	33.0529772329247	5.26093260297618	136542.813485114	2404.34529216848	1.22066549912434	3.67162872154116	0.666943880655854	15642.5901926445	785.449191747777	2284	7.5	17.6	23.9	8	18.6	23.9	15.6	23.9	13.6	23.9	16.9	23.9	669379.8	97423.04	707.35	382.89	13.3	5.7	5.7	14.3	13.1	1.7	7	9.8
1	H10	2	FANCM	NM_020937	sample	6.81036610448375	34.7754010695187	5.66597377552329	161074.156314274	2548.73937472583	1.48292883587001	3.95845331139449	0.641304429687041	15720.4018922254	945.871370777363	2431	8.2	17.8	27.7	8.9	18.3	27.7	15.9	27.7	13.9	27.7	17.3	27.7	743534.8	94976.77	777.05	369.54	13.7	6.5	5.9	16.3	13.5	3	6.7	14.8
1	H10	3	FANCM	NM_020937	sample	7.00214868929953	36.2131499785131	5.72999339555659	154353.912333477	2486.76724245667	1.51740438332617	4.38805328749463	0.743575710461317	17319.8745165449	921.055054286856	2327	8.7	16	27.2	9.6	15.7	27.2	17.3	27.2	14.4	27.2	18.7	27.2	722072.6	84266.44	720.6	325.73	13.2	5.6	4.3	23.2	14.7	1.7	5	19.1
1	H11	1	RASA1	NM_022650	sample	7.45920745920746	36.4786324786325	5.30973759303749	151026.498445998	2483.45683851279	1.19191919191919	3.52214452214452	0.627291594379473	14128.7964257964	774.705346500123	2574	7.1	17.2	23.4	8	17	23.4	18.3	23.4	13.9	23.4	18	23.4	749331.2	88370.68	778.27	350.61	14.4	6.5	5.4	22.8	15.7	2	6.4	21.8
1	H11	2	RASA1	NM_022650	sample	7.27580579355365	36.0220318237454	6.14456714988343	159149.989392085	2639.15483379267	1.32435740514076	3.93635250917993	0.653915854605307	15886.0179518564	809.398645042061	2451	8	16	24.4	10	14.9	24.4	17.4	24.4	14.8	24.4	18.8	24.4	763854.3	94138.89	821.16	381.03	15.5	6.1	5.1	17.1	15.8	2	6.1	11.8
1	H11	3	RASA1	NM_022650	sample	8.12731767614339	39.6909765142151	5.77576448556387	176116.985578904	2676.07060684304	1.55953852492789	4.60362587556654	0.687049882849188	18191.8038730944	905.731176309797	2427	7.7	15.9	26.6	10.4	13.3	26.6	20.5	26.6	18	26.6	23.1	26.6	842081.7	98572.11	854.1	386	17.5	5.1	6.1	11.9	18.7	1.1	7.8	7.4
1	H12	1	KDM5C	NM_004187	sample	8.33523887300939	39.8325847284606	5.11888547003887	162629.17844018	2473.71086826449	1.77991016741527	5.34422213148224	0.830817344381907	20499.3691302572	1007.64954345157	2449	6.6	16.7	30.7	8.4	20.2	30.7	22	30.7	17.1	30.7	22	30.7	812597.4	82526.29	765.34	319.14	18.3	10	3.3	21.6	16.8	8.4	4.2	21.6
1	H12	2	KDM5C	NM_004187	sample	8.13564796124344	39.403310456197	5.35233182947196	156914.09002826	2590.70774838066	1.69963665724667	5.25151392813888	0.817039781409029	21365.3488090432	974.166009125897	2477	6.9	15.8	28.4	8.6	14.7	28.4	21.9	28.4	18	28.4	21	28.4	801480.5	95603.7	793.57	381.6	16.3	5.3	5.5	16.6	16.1	2.1	6.8	13.5
1	H12	3	KDM5C	NM_004187	sample	8.66794331673688	42.9191880505553	5.6718885682417	180445.736882421	2574.988263665	1.94523171198774	5.78590578322482	0.796999141547016	23371.1861355802	1087.21858367967	2611	7.1	14.3	30.8	8.6	13.3	30.8	21.9	30.8	18.8	30.8	23.3	30.8	842553.6	100599.8	772.7	395.2	18	4.2	6.9	12.7	17.1	1.7	8.3	10.3
1	H13	1	FAS	NA	sample	6.90229357798165	35.5811926605505	5.59770590338071	150215.216055046	2581.66134121962	1.76788990825688	5.12660550458716	0.790214898042546	21821.4596330275	1072.04576065979	2180	8.9	16.9	30.7	9	16.6	30.7	17.7	30.7	15	30.7	19.3	30.7	760452.4	102836.82	792.36	409.05	15.4	5.3	7.5	14.6	16.9	1.4	11.2	12.1
1	H13	2	FAS	NA	sample	7.09213863060017	35.5570583262891	5.71166869073874	157843.247675402	2621.84461163239	1.67624683009298	4.82755705832629	0.818692334613277	16997.006339814	962.631920364315	2366	8.9	17.7	32.5	8.6	16.9	32.5	17.8	32.5	14.3	32.5	18.2	32.5	853593.7	73826.88	824.43	283.77	16.8	4.8	1.5	26	15.3	1.3	1.9	31.6
1	H13	3	FAS	NA	sample	7.96900745390349	38.9395841506473	5.31272135680242	152498.495880738	2583.31016201603	2.10317771675167	6.43271871322087	0.854586576187016	27658.0462926638	1190.09300431141	2549	8.5	15.5	32.1	9.2	14.5	32.1	21.5	32.1	17.1	32.1	22.6	32.1	801725.3	108520.47	768.86	428.48	17.9	4.7	8	9.5	18.3	2.4	11.6	5.5
1	H14	1	PTPRC	NR_052021	sample	8.1433607520564	41.5616921269095	6.06760096051403	181455.351351351	2706.55960298879	2.00078339208774	6.53153153153153	0.823230279343181	27674.9040344693	1036.24820372613	2553	8	14.6	28.2	9.8	13.3	28.2	20.3	28.2	18.4	28.2	23.5	28.2	855351.6	109283	862.62	414.57	18.1	4.8	10.1	11.5	17.7	1.5	10.5	6.8
1	H14	2	PTPRC	NR_052021	sample	7.34336890243902	37.2172256097561	5.48831931279808	165814.887195122	2617.68068466814	1.88414634146341	6.02858231707317	0.762180595195646	26337.5019054878	1029.12830267302	2624	7.7	16.7	27.5	8.6	16.1	27.5	18.1	27.5	15.3	27.5	19.4	27.5	813973.8	102110.17	797.29	401.54	16.5	6.3	7.7	15.3	15.5	2.1	8.4	10.7
1	H14	3	PTPRC	NR_052021	sample	7.35871826883063	38.5672076570953	5.57992105647616	169422.969621307	2577.82608564176	1.97960882230545	6.3491468997087	0.812982135522729	27875.632542655	1108.28257513684	2403	8.2	15.9	29.9	8.7	14.5	29.9	17.4	29.9	15.6	29.9	20.8	29.9	787749.1	113272.8	750.05	434.38	16.4	5.4	10	10.1	15.8	3.2	10.9	2.9
1	H15	1	PTPRU	NM_133178	sample	8.05937617437054	38.6166854565953	5.16431998320401	152470.415633221	2589.77672306957	1.62683201803833	5.03231867718903	0.75833409480969	20298.7527245396	964.861429692637	2661	6.1	14.3	27.9	8.3	13	27.9	20.4	27.9	16.5	27.9	20.5	27.9	784463.6	95223.05	740.74	370.51	16	4.1	4.8	13.7	16.2	0.8	7.6	12.1
1	H15	2	PTPRU	NM_133178	sample	7.71676067687349	38.0124899274778	5.48596725152664	168540.454069299	2685.04607237472	1.69742143432716	5.17606768734891	0.810785472920373	21212.8219178082	1002.19230137954	2482	7.8	15.9	29.3	9.6	14.7	29.3	19.7	29.3	15.9	29.3	19.3	29.3	834715.8	100019.31	843	394.12	16.4	5	5.8	14	16.2	1.1	7.7	10.4
1	H15	3	PTPRU	NM_133178	sample	8.26155539251651	42.1621423330888	5.63468989935889	173755.822817315	2557.03491267847	1.83345561261922	5.65590608950844	0.799582280797511	23367.5278796772	1001.17590269512	2726	8.1	13.8	28.8	8.5	14.4	28.8	20.4	28.8	18.3	28.8	23.2	28.8	781325.2	91429.12	726.1	354.26	16.1	6.9	5	18.3	15.4	6	6.2	15.3
1	H16	1	FUBP1	NM_003902	sample	8.25419463087248	39.0125838926175	5.03410748010596	156253.853187919	2494.91538148198	2.11451342281879	6.8758389261745	0.84257754674854	29281.8452181208	1124.6240081409	2384	6.7	15.8	30.7	7.4	14.5	30.7	21.5	30.7	16.6	30.7	20.3	30.7	772978.8	103634.41	761.66	395.65	15.4	5.8	7.2	14.5	13.1	1.2	9.2	10.9
1	H16	2	FUBP1	NM_003902	sample	7.66953271028037	35.781308411215	5.2218445305965	141638.978691589	2485.99263612523	2.07327102803738	6.51028037383178	0.881551061307987	27544.0586915888	1168.90112142352	2675	6.7	17.3	31.8	7.8	17.6	31.8	20.4	31.8	15.4	31.8	18.2	31.8	717258.5	102344.92	754.15	404.87	13.6	5.8	8.4	16.6	12.6	2.1	10	14.4
1	H16	3	FUBP1	NM_003902	sample	7.60833028863719	37.5016441359152	5.1608716508282	155242.954694921	2480.08961421235	1.84508586043113	5.64888564121301	0.818080316442036	23546.0135184509	1093.72402151912	2737	6.8	17	30.8	7.9	16.1	30.8	20.2	30.8	16.6	30.8	20.7	30.8	739386.9	100266.89	751.95	389.02	14.2	6.4	7.2	13.9	14.8	2.5	8	10.3
1	H17	1	CHEK1	NA	Positive	7.60424528301887	74.1457547169811	18.5195019760807	729364.751415094	4242.13078837858	1.28632075471698	3.5061320754717	0.62879999324224	14723.3146226415	844.565984149252	2120	20.3	13.5	26.5	26.1	11.4	26.5	20.1	26.5	24.4	26.5	30.8	26.5	2312277.5	88593.23	2377.5	370.75	28.2	6.3	4.8	19.2	35.9	1	7	12
1	H17	2	CHEK1	NA	Positive	7.98681818181818	66.7040909090909	16.6075835551499	601267.461363636	4051.29691328176	1.46772727272727	4.35727272727273	0.789783962085881	17551.9404545455	941.310845771325	2200	18	13.5	29	23.6	11.4	29	20.5	29	24.2	29	30.7	29	1977858.8	88232.16	2106.99	367.25	26.5	5.6	5	21	32.7	2	6	16.4
1	H17	3	CHEK1	NA	Positive	7.65427698574338	75.4628309572301	19.1465694318831	734618.986761711	4444.814061685	1.63034623217923	4.81059063136456	0.732604439730184	20834.6033604888	976.98640495615	1964	23.3	13.3	29.5	28.4	11.2	29.5	19.7	29.5	26.3	29.5	34.8	29.5	2240981.9	89087.36	2486.1	377.43	29.8	5.6	4.9	19.7	37.8	1.5	7.1	11.4
1	H18	1	CHEK1	NA	Positive	7.96835760924159	74.1381215469613	18.5780848580076	712700.036162732	4259.01614789147	1.41838272225013	3.91160220994475	0.743735469476525	15332.3365143144	946.691672602014	1991	19.6	13.6	29.8	26.2	11	29.8	21	29.8	25.7	29.8	32.1	29.8	2250081.9	91122.03	2408.53	382.13	30.3	5.1	5.4	17.5	37.8	1.2	7.8	8.9
1	H18	2	CHEK1	NA	Positive	7.81034482758621	75.0745272525028	21.3529045320755	732256.690211346	4414.61241220598	1.74193548387097	4.5789766407119	0.737912716086576	17819.2830923248	987.664623613333	1798	21.3	13	31.6	27	11.9	31.6	19.7	31.6	26.5	31.6	33.1	31.6	2312038.3	90901.11	2510.18	384.08	29.9	5.3	4.4	19.9	37.1	0.7	7	9.7
1	H18	3	CHEK1	NA	Positive	7.45190476190476	67.0409523809524	17.8360637400444	615832.540952381	4000.34524990191	1.51666666666667	4.27333333333333	0.682219038643281	15794.2180952381	847.382274516454	2100	20.4	14.2	27.9	24.1	11.8	27.9	17.6	27.9	23.4	27.9	30.9	27.9	1885081.9	81554.1	2096.64	341.19	25.4	6.1	3.4	21.9	32.6	2.2	5.9	14.8
1	H19	1	CHEK1	NA	Positive	7.54470652770159	70.1991223258365	15.6647677930306	664662.426769062	4005.37172450956	1.45639056500274	3.7855183763028	0.661617903810285	14950.2084476138	919.510316693633	1823	19.3	14.9	30.1	22.2	13.2	30.1	20.1	30.1	24	30.1	30	30.1	2052037.4	87495.68	2202.77	368.3	25.6	6	5	24.8	30.6	1.5	7.6	18.3
1	H19	2	CHEK1	NA	Positive	8.00342801175318	79.8702252693438	17.367982207088	791365.388834476	4318.50264578843	1.36238981390793	3.80656219392752	0.677422704643108	14616.041136141	846.672400147766	2042	20.4	13.8	27.8	26.7	11.3	27.8	21.1	27.8	26.3	27.8	32.1	27.8	2377172.1	86590.06	2464.79	368.79	30	5.3	4.4	20.6	34.6	1.7	6.5	14.2
1	H19	3	CHEK1	NA	Positive	7.89959432048682	75.6749492900609	17.0513218627477	707257.074036511	4246.03415355373	1.64908722109533	4.95841784989858	0.726434980349353	20172.7246450304	929.791762269917	1972	22.4	15.4	29.2	27.8	13.4	29.2	20.6	29.2	25.7	29.2	34.2	29.2	2158772.3	85439.56	2477.71	373.88	28.9	6.1	5.3	24.3	38.1	2.7	9.3	16.6
1	H20	1	CHEK1	NA	Positive	7.49363250454821	86.7325651910249	21.3338936713707	903166.935718617	4639.75500167262	1.35172832019406	3.35172832019406	0.600355610023955	11875.5451788963	845.894980797397	1649	25.5	14.5	29.2	30.3	11.9	29.2	18.7	29.2	28.4	29.2	34.3	29.2	2606894.3	85202.84	2839.95	359.39	31.2	3.6	4.7	23.3	39.4	1.8	7.4	16.1
1	H20	2	CHEK1	NA	Positive	7.49095744680851	81.5670212765957	21.5026465837508	853921.110106383	4568.23224946851	1.32021276595745	3.65691489361702	0.639165179219028	14179.4478723404	833.85082741411	1880	21.8	14.3	27	27.7	12.2	27	19.3	27	27.1	27	33.1	27	2577278.9	86915.1	2691.87	361	30.2	6.3	4.1	22.4	34.8	1.2	5.2	15.1
1	H20	3	CHEK1	NA	Positive	8.10216718266254	92.0736842105263	22.2092400020665	947975.957275542	4844.26204193672	1.66377708978328	4.0594427244582	0.674158076943113	14775.4569659443	971.629727061835	1615	26.5	13.7	33.4	32.2	11.1	33.4	20.6	33.4	31.3	33.4	39.1	33.4	2771800	100548.79	2974.55	419.45	33.3	3.9	7.2	12.3	40.7	0.4	10.1	4.5
1	H21	1	CHEK1	NA	Positive	6.99894011658718	70.422893481717	16.7011932248973	682623.783783784	4101.50879586265	1.27397986221516	3.6550079491256	0.760009034537381	16264.5903550609	811.691081249774	1887	20.7	15.5	25.3	24.7	12.3	25.3	17.1	25.3	22.9	25.3	28.8	25.3	2057549.8	91902.45	2299.96	394.54	26.2	4.7	4.3	18	32.6	1.5	8.7	12
1	H21	2	CHEK1	NA	Positive	7.3182302771855	81.7409381663113	22.4502332002042	852807.410447761	4646.42412759817	1.5181236673774	4.05863539445629	0.799708597302275	16526.1391257996	902.809770708303	1876	24.5	15.1	29.9	28.8	13.8	29.9	18.8	29.9	27.6	29.9	33.6	29.9	2522751.7	80314.47	2817.83	346.17	31.1	7.5	4.3	27.8	36.3	7.7	7	23.2
1	H21	3	CHEK1	NA	Positive	7.75579975579976	76.0140415140415	21.3578652586913	756642.562271062	4385.37585433892	1.504884004884	3.97069597069597	0.645608670352846	14379.5995115995	920.970977268887	1638	21.8	12.9	30.5	26.3	10.5	30.5	20.6	30.5	27.2	30.5	34.6	30.5	2358893.7	96036.25	2573.11	405.75	30.5	5.3	5.9	15.9	38.3	1.2	10.3	8.9
1	H22	1	CHEK1	NA	Positive	7.11611611611612	63.1361361361361	13.0400074366708	587823.07957958	3761.45482179288	1.20570570570571	3.50850850850851	0.648146556224685	13901.7997997998	800.571676076989	1998	16.7	17.3	25.5	20.9	13.6	25.5	17.4	25.5	20	25.5	25.8	25.5	1872864.4	89556.3	2046.24	367.94	23.6	4.6	4.2	17.7	29.6	1.2	5.9	13
1	H22	2	CHEK1	NA	Positive	7.04359526372444	69.5037674919268	20.8842276346297	699696.490850377	4294.51163447499	1.35522066738428	3.90258342303552	0.719020776555281	15616.524219591	848.195430511257	1858	19.8	13.5	27.7	25.5	11.5	27.7	16.7	27.7	23.6	27.7	30	27.7	2147664.3	91515.06	2389.68	379.89	28.3	4.8	4.8	16.4	32	1.4	6.4	9.4
1	H22	3	CHEK1	NA	Positive	8.38737292669877	78.1728196896736	20.1918602018058	739723.829320492	4497.00994299272	1.70679507758159	4.82932049224184	0.708828453820879	17974.7817014446	934.670431008188	1869	23.5	13.4	29.8	29.5	11	29.8	21.7	29.8	29.5	29.8	37.4	29.8	2230776	96923.98	2628.72	405.16	30.9	5.1	6.2	15.1	39.5	1.3	9.3	5.4
1	I03	1	RPA32	NA	Positive	11.6504155124654	120.305263157895	12.5222840596019	1092800.2299169	4619.0234844094	1.16343490304709	2.75290858725762	0.534953653504035	9821.86149584488	848.731002876299	1805	28.3	12.9	27.8	34	9.4	27.8	34.8	27.8	34.9	27.8	39.7	27.8	3798797	108697.54	3081.39	416.87	39.7	2.7	10.3	15	45	0.2	10.7	9.8
1	I03	2	RPA32	NA	Positive	12.3687979539642	119.463427109974	11.4380221323493	1069683.78772379	4521.49070170724	1.1381074168798	3.12020460358056	0.57960487463886	11203.4859335038	772.778218437515	1955	27.7	13.4	25.2	33.7	10.3	25.2	36.2	25.2	35.4	25.2	40.9	25.2	3685693.5	104764.69	2964.93	397.21	39.5	3.6	7.3	13.9	44.2	1.1	6.8	7.4
1	I03	3	RPA32	NA	Positive	10.7261640798226	88.4029933481153	8.55846556233277	757829.935144124	4072.31238706987	1.01829268292683	2.58758314855876	0.480344299695649	9191.10421286031	702.939017450009	1804	21.6	22.1	22.9	30.9	12.9	22.9	30.4	22.9	27.4	22.9	32.7	22.9	3447512.9	122081.22	2727.18	451.97	39.8	1.7	14.4	10.5	43.2	0.5	13.2	4.5
1	I04	1	RPA32	NA	Positive	11.7249190938511	122.277777777778	12.0222575056307	1121937.49892125	4595.74660430707	1.42934196332255	3.69039913700108	0.593027447043186	13740.7346278317	910.791103752716	1854	28.3	11.8	28.5	32.3	8.3	28.5	33.3	28.5	35.3	28.5	41	28.5	3666295.2	109377.53	2992.64	417.55	38	2.8	9.9	14.1	43.5	0.3	9.3	7
1	I04	2	RPA32	NA	Positive	12.0805797101449	128.171594202899	11.9498884114923	1183177.80173913	4680.06731608305	1.57159420289855	4.32985507246377	0.625971688806728	17081.0701449275	959.728236422955	1725	28.4	13.5	29.9	35	9.9	29.9	36.8	29.9	37.6	29.9	40.7	29.9	4009221.3	114591.62	3116.06	435.04	40.8	3.8	11.3	12.2	44.2	0.5	10.1	5.1
1	I04	3	RPA32	NA	Positive	12.8126219908913	147.803513337671	13.5529433385084	1471796.22251139	5298.12042842479	1.49186727391021	3.54651919323357	0.660520868024781	13167.4886141835	1010.2564268304	1537	33	9.9	32.3	40.1	6.8	32.3	37.4	32.3	42	32.3	48.1	32.3	4621826.5	117816.4	3659.38	461.08	44.7	2.5	11.1	9.4	52.6	0.2	13.6	2.7
1	I05	1	RPA32	NA	Positive	12.2012954658695	112.935226706527	10.9942912840982	1006919.52167414	4505.5360177614	1.13652217239661	3.04235176880917	0.557141263335875	11260.0214250125	827.617415789794	2007	26.4	12.9	25.9	32.6	9.9	25.9	35.8	25.9	34.8	25.9	41.6	25.9	3487883.6	106528.78	2909.82	407.92	38.7	3.6	9.2	16.1	43.4	0.5	10.3	10.3
1	I05	2	RPA32	NA	Positive	12.3898218829517	113.543511450382	11.000638095955	954097.966412214	4489.77958106933	1.06005089058524	2.535368956743	0.480902156645268	8798.20712468193	750.55559650875	1965	28.3	14.8	24.9	36	11.2	24.9	36.2	24.9	35.9	24.9	40.3	24.9	3516438.4	106428.07	2994.23	411.45	40.6	4	10.5	16.8	46.1	1.1	11	11.8
1	I05	3	RPA32	NA	Positive	10.4476534296029	101.053249097473	9.97784771513145	820547.823555957	4134.14424032664	1.22292418772563	3.11281588447653	0.554097319245172	11942.1687725632	821.937464825503	2216	28	20.8	26.4	35.2	14.2	26.4	31	26.4	32.2	26.4	38.4	26.4	3139740.1	101358.6	2802.98	403.08	38.4	3.7	8.7	17.9	46.1	4.1	10.3	12.5
1	I06	1	RPA32	NA	Positive	10.4223144306132	105.935454126325	10.7472927842677	919058.883817427	4245.41952304433	1.10419548178884	2.92070078377132	0.568009917090706	11299.3047487321	770.696174798944	2169	26.1	14.8	24.7	31.9	11	24.7	31.4	24.7	30.4	24.7	35.9	24.7	3235597.8	100405.07	2708.17	390.89	35.1	3.5	6.6	15.9	42.5	0.9	7.7	10.5
1	I06	2	RPA32	NA	Positive	12.4429411764706	130.095294117647	12.0180020091434	1190794.03235294	4844.55151898202	1.47764705882353	3.75882352941176	0.650703921621867	14016.7694117647	959.105242079183	1700	32.2	15	30.9	39.2	11.5	30.9	36.9	30.9	38.8	30.9	44.4	30.9	4093337.6	112715.44	3266.3	427.05	43.8	3.5	9.6	15.4	50.4	0.7	10.2	9.4
1	I06	3	RPA32	NA	Positive	12.9820944112859	128.817688551275	11.8126811942773	1109246.5257732	4766.82078624157	1.46608790016278	3.42539338035811	0.597609818655489	12087.217037439	904.633348842976	1843	31.6	11.2	29.7	37.7	6.7	29.7	38.1	29.7	39.1	29.7	44.5	29.7	3858046.7	113253.63	3236.79	435.11	43.1	2.8	11.7	14.3	51.3	0.2	12	5.5
1	I07	1	RPA32	NA	Positive	11.5819178082192	112.481095890411	10.2132564004391	961319.453150685	4339.30713193326	1.19068493150685	2.84164383561644	0.570243771359515	9979.45424657534	871.959950985405	1825	26.7	16.7	29.2	35.5	11.3	29.2	34.8	29.2	33.1	29.2	38.6	29.2	3600947.9	95479.59	2854.66	373.35	39.9	3	6.6	20.3	47.1	1.8	8	15
1	I07	2	RPA32	NA	Positive	12.0272417707151	111.771282633371	10.8016179148837	985146.251986379	4424.72598164008	1.51362088535755	3.91600454029512	0.66795338218151	15248.3870601589	1010.16237692722	1762	26.6	17.3	31.3	33.8	11.6	31.3	35.2	31.3	35.1	31.3	38.8	31.3	3682124.3	111816.14	2901.38	420.93	41.6	2.6	10.8	15.7	44.6	0.5	11.9	12
1	I07	3	RPA32	NA	Positive	12.1742006615215	127.354465270121	10.9397056041629	1094818.82524807	4657.25792200668	1.3335170893054	3.24696802646086	0.658061497630737	12836.5490628445	913.493325440884	1814	31.3	14.8	28.9	39.1	8.9	28.9	36	28.9	38.1	28.9	43.8	28.9	4060938.5	113707.1	3170.9	435.03	44.9	2.4	10.1	12	51.1	0.8	10.5	4.5
1	I08	1	RPA32	NA	Positive	12.1324414715719	130.77525083612	13.812890736758	1267493.95317726	5015.11360796637	1.69698996655518	4.43210702341137	0.80930583751118	18271.3993311037	1072.84216230426	1495	30.4	10.9	33.8	36.5	8.4	33.8	37.3	33.8	38.4	33.8	43.9	33.8	4186670.6	107939.04	3303.6	408.84	43.3	3.1	10	14	48.4	0.8	10.5	8.9
1	I08	2	RPA32	NA	Positive	11.7074869413813	128.052814857806	13.3985342278455	1177375.06964597	4963.85256923432	1.52640742890308	3.49854904236796	0.643023560386472	12690.2890307603	1031.28231165823	1723	31.8	13	33	39.3	7.5	33	36.2	33	38.2	33	42.5	33	4112013.6	109033.79	3374.91	417.88	45.2	2.6	8.4	13.8	51.2	0.5	9.5	7.1
1	I08	3	RPA32	NA	Positive	12.6672805402087	138.699815837937	12.9603775753138	1311362.74217311	4931.9638327132	1.74094536525476	4.40454266421117	0.650381917083213	16919.3707796194	1051.16285322055	1629	32.7	12.6	32.3	38.2	7.8	32.3	37.8	32.3	40.2	32.3	45	32.3	4298034	106349.69	3313.51	399.9	44.8	3.7	9.6	14.5	49.1	0.6	9.5	8.5
1	I09	1	ARHGAP35	NM_004491	sample	8.58522971232289	41.2567625590382	5.53860635204975	163517.672391584	2484.36382482839	1.98969514813225	6.13782739373122	0.822783804805288	24135.8990983255	1056.618714613	2329	7.7	16.5	31.3	8	15.9	31.3	23.3	31.3	17.6	31.3	21	31.3	803605.7	111705.88	734.71	415.5	17.4	4.5	10.6	12.9	15.3	3.1	10.3	10.4
1	I09	2	ARHGAP35	NM_004491	sample	8.04330534688467	40.0658418029165	5.44792724358859	168581.105612019	2637.56986696934	1.80291648254529	5.55148033583738	0.796956946192791	22281.1643835616	1034.57533088951	2263	7.5	15.1	30.5	9.7	14.8	30.5	21.4	30.5	17.5	30.5	21.4	30.5	825279.1	111488.79	812.33	433.64	17.4	5.2	9	11.5	17.2	1.5	10.6	6
1	I09	3	ARHGAP35	NM_004491	sample	7.86409966024915	39.9437523593809	5.61838211703002	173750.599849	2599.32249117977	1.94941487353718	6.10796526991317	0.803425376963559	25246.8652321631	1053.78252884113	2649	7.6	14.8	29.3	8.2	13.2	29.3	20.5	29.3	17.9	29.3	22.2	29.3	820986.6	106245.5	791.88	421.49	15.8	5.1	8.5	10.8	15.9	0.9	11.7	6.7
1	I10	1	AHNAK	NM_024060	sample	8.89211618257261	42.7795643153527	5.64136245459015	172982.099585062	2542.68284760262	2.61877593360996	8.10217842323651	0.949626874582109	32214.0544605809	1246.45019577979	1928	6.5	14.7	36.8	8.5	14.7	36.8	23.5	36.8	19.7	36.8	23.9	36.8	860653	113182.81	802.37	437.17	19.7	3.3	9.5	8.6	17.9	0.6	12.6	7.3
1	I10	2	AHNAK	NM_024060	sample	8.87212830515821	42.0173385348938	5.11314634636324	166122.795405288	2543.19795837152	2.35934113567404	7.32466406588643	0.938698911530019	30784.7910706545	1288.94171718957	2307	5.6	14	36.2	6.8	14.1	36.2	25.1	36.2	18.5	36.2	21.4	36.2	831976.9	108874.45	780.18	417.56	17.3	4	7.8	10.1	14	0.9	9.1	5
1	I10	3	AHNAK	NM_024060	sample	9.41040164778579	45.0653964984552	5.26433106060854	179587.703913491	2553.35551344971	3.11071060762101	9.95262615859938	1.13508869004085	39918.6153450052	1461.93025996608	1942	7.1	14	41.6	7.7	14	41.6	25.3	41.6	20.8	41.6	25.3	41.6	865407.1	110449.41	828.15	422.19	18	3.8	8.9	9.4	17.4	0.3	10	4.9
1	I11	1	SH2B3	NM_005475	sample	7.57884388517499	37.9638222571766	5.03703428368912	154887.034211561	2528.76676322447	2.12544239087692	7.16987809673614	0.911650343193587	31898.5064883995	1174.71472017633	2543	7.7	17	31.2	9.2	16.8	31.2	19.9	31.2	16.9	31.2	20.9	31.2	818542.8	117837.39	721.99	459.59	17.1	4.8	11.4	9.4	16.8	1.2	13.7	3.3
1	I11	2	SH2B3	NM_005475	sample	7.76678585617799	38.8959078267779	6.05727538802176	168198.70003973	2707.60831133781	2.07707588398888	6.86491855383393	0.851730876987526	30914.3488279698	1143.15815425439	2517	8.4	14.9	29.4	9	13.6	29.4	19.9	29.4	16.7	29.4	20.3	29.4	847293.3	115762.9	835.97	447.55	18.5	5	10.9	11.2	16.9	1.4	13.4	6.6
1	I11	3	SH2B3	NM_005475	sample	7.23342380767739	37.4079100426522	6.04848913333159	168246.940286933	2580.33785629953	2.22915858860023	7.74835207444746	0.916921691673085	33139.6514152772	1144.63414723562	2579	9	18.7	30.7	8.5	16.4	30.7	18.6	30.7	17	30.7	21.3	30.7	806847.6	105594.95	785.19	404.93	16.8	4.6	8.3	12.9	14.9	1.6	9.5	9.3
1	I12	1	MSH2	NM_000251	sample	7.40743388134382	37.9974982130093	5.45273531174935	168145.639742673	2636.50146858543	1.17905646890636	3.52394567548249	0.63575105074606	14763.9653323803	810.721203780971	2798	8.1	14.1	22.8	9.3	13.8	22.8	18.7	22.8	14.9	22.8	19.4	22.8	799046.7	98376.4	866.11	406.76	16.5	5.3	5.9	12.7	20.1	1.2	9	5.3
1	I12	2	MSH2	NM_000251	sample	8.20883685800604	42.9018126888217	6.01462636010614	201764.90521148	2778.22999906666	1.5083081570997	4.62537764350453	0.731589220176648	19464.878776435	914.094800574629	2648	8.2	14.8	26.7	10.7	13	26.7	21	26.7	18.5	26.7	24	26.7	903139.9	96500.08	975.8	400.13	19.6	5.6	5.5	15.7	23.6	0.8	7	8.4
1	I12	3	MSH2	NM_000251	sample	7.83806626098715	39.9901960784314	5.85451109835253	191838.81372549	2792.30904462733	1.42021636240703	4.21129141311697	0.666235444047532	16806.4229208925	860.250293974062	2958	8.7	15	25.2	12.1	11.9	25.2	19.7	25.2	17.3	25.2	22.5	25.2	880370.4	90339.57	917.78	373.32	17.7	5.3	4.6	16.4	22.3	0.8	6.5	10.7
1	I13	1	NOTCH1	NM_017617	sample	7.54255319148936	36.5326747720365	4.84383719072366	150459.270136778	2470.13294158981	1.6379179331307	4.96770516717325	0.831967421976997	16258.4426291793	886.373227981934	2632	6	17	32.1	7.3	16.1	32.1	19.5	32.1	14.8	32.1	18.1	32.1	817394.2	69772.65	741.41	273.75	15.8	6.2	1.4	24.5	15	1.4	2.3	32.3
1	I13	2	NOTCH1	NM_017617	sample	8.43427331887202	41.5284164859002	5.69644714886612	167509.378741866	2549.97999259342	2.26290672451193	7.09544468546638	0.811556444695363	29852.9514099783	1111.69237483753	2305	6.8	15.6	30.8	8.4	16.4	30.8	21.5	30.8	18.6	30.8	21.5	30.8	857003.2	116120.58	816.11	445.64	18.1	5.3	10.9	11.2	16.3	2.5	11.5	5.9
1	I13	3	NOTCH1	NM_017617	sample	7.53400503778338	37.4143576826196	5.07505302330615	150153.819059614	2482.78143641098	2.18891687657431	6.79806884970613	0.890498386579668	27682.056675063	1150.44979602008	2382	8.1	16.7	32.3	7.7	15.3	32.3	19.1	32.3	15.7	32.3	19.8	32.3	768254.9	107106.04	749.66	419.96	15.6	5.3	8	11.3	15.5	1.5	10.5	5.7
1	I14	1	RAD51	NM_133487	sample	14.364758698092	64.7250280583614	5.82957009268063	275034.51010101	2727.59485995433	1.23232323232323	2.8625140291807	0.729059904323411	8076.55387205387	782.39333629347	1782	7.4	13.4	33.7	9.7	11.9	33.7	40.9	33.7	32.1	33.7	32.1	33.7	1186326.9	62570.54	1031.25	227.44	27.2	4.3	1	32.6	21.5	0.6	0.7	48.7
1	I14	2	RAD51	NM_133487	sample	14.2094163805787	67.0833742030407	6.5418617139447	297776.721432075	3000.81764340494	1.06179499754782	2.82540461010299	0.553990667429201	11146.319274154	674.942501513301	2039	8.6	10.5	24.4	11.9	9.5	24.4	41	24.4	33.1	24.4	35.7	24.4	1164647.8	91498.6	1161.46	351.14	27.9	3.7	4.1	16.7	25.1	0.5	4.1	15.3
1	I14	3	RAD51	NM_133487	sample	12.5677622692481	58.1121116614138	5.6374941429783	239025.13912652	2627.27337029186	0.918054930211616	2.73255290409725	0.485198973246954	9968.83385862224	576.989240089562	2221	7.5	13.8	20.9	9.9	17.4	20.9	37.4	20.9	29.9	20.9	31.7	20.9	925031.7	71597.87	895.97	269.2	21.4	9.6	2.6	31.1	20.2	10.9	2.5	29.6
1	I15	1	ZFHX4	NM_024721	sample	8.92866463679861	44.2831665941714	6.00182973383404	185435.237059591	2815.8847001858	2.02392344497608	5.91735537190083	0.851508055779844	22789.9699869508	1085.91963551827	2299	8	12.4	32.2	11.2	12.3	32.2	22.1	32.2	19.7	32.2	25	32.2	886960.6	102082.38	897.3	396.5	19.4	4.8	7.6	14.4	19.9	0.9	9.5	10.7
1	I15	2	ZFHX4	NM_024721	sample	9.18040293040293	46.043956043956	5.91044361713421	200250.35485348	2759.81671202853	2.03800366300366	6.14972527472527	0.877344107987349	24225.7820512821	1110.06562672145	2184	8.5	12.5	32.2	9.9	12.5	32.2	23.8	32.2	20.4	32.2	25.6	32.2	917179.3	113554.83	882.57	437.96	19.7	4.6	10	11.5	19	1.6	11.5	5.5
1	I15	3	ZFHX4	NM_024721	sample	8.92985457656116	43.9195893926433	6.09404786503689	186956.919161677	2827.57125014834	2.30581693755346	6.99529512403764	0.921656857134972	26503.7386655261	1130.17661004665	2338	8.3	11.4	34.9	11.4	10.4	34.9	24.1	34.9	20	34.9	25.6	34.9	877619.1	85254.54	878.92	330.66	19.8	4.7	6.2	30.3	20.5	4.8	8.6	25.4
1	I16	1	KMT2C	NM_170606	sample	8.1264367816092	37.5602383993189	4.78029287517599	147417.346104725	2491.79511531162	2.01830566198382	6.12047679863772	0.839710575447382	24450.2733077906	1117.46173043275	2349	5.7	16	32.7	8.1	15.3	32.7	20.3	32.7	14.7	32.7	18.9	32.7	787216.8	103272.12	734.75	402.04	16.5	5.6	7.6	14.2	17.2	1.1	9.5	10.4
1	I16	2	KMT2C	NM_170606	sample	8.6974677920924	42.9897823189693	5.54145933206283	187278.755219902	2584.72072834993	2.39182585517548	7.27454464682363	0.909237706479451	29938.7107952021	1202.34888301412	2251	6.4	16.5	34.4	9.6	16.7	34.4	22.7	34.4	18.3	34.4	22.2	34.4	897561.2	106466.91	831.67	416.21	18.9	5.6	7.2	12.3	18.5	2.4	8.9	6.4
1	I16	3	KMT2C	NM_170606	sample	8.42306178669815	40.3215269578906	5.61861334385068	169112.991735537	2616.94914445773	2.08225108225108	6.56434474616293	0.882046766076112	28292.194411649	1144.78816051969	2541	6.3	14.3	31.4	8.6	12.9	31.4	21.2	31.4	17.3	31.4	21.8	31.4	834501.1	113308.12	812.5	434.52	18	4.5	10.3	9.2	16.4	2.3	11.5	4.3
1	I17	1	RPA32	NA	Positive	12.9301760777171	127.243472981178	10.7450858490877	1164947.4007286	4634.33250029782	1.89435336976321	4.51608986035216	0.799770926586632	17947.7225258045	1180.77779369209	1647	28.2	12.8	38.1	35	9.4	38.1	37.5	38.1	36.9	38.1	43	38.1	3896707.4	114146.06	3053.03	432.75	40.7	3.2	11.5	12.4	46.2	0.4	11.7	5.7
1	I17	2	RPA32	NA	Positive	11.9679284963197	112.902208201893	10.7119920842955	995343.453732913	4250.86312966868	1.83333333333333	4.68559411146162	0.731008227090607	17293.9153522608	1087.3668331334	1902	24.8	14.9	35.1	30.4	10.5	35.1	34.6	35.1	32.9	35.1	36.4	35.1	3420434.9	103175.47	2642.8	391.83	36.3	3.2	7.9	14.8	40.1	1.2	8.4	11.6
1	I17	3	RPA32	NA	Positive	12.0392051557465	114.77604726101	10.1051124390225	1011651.20784103	4309.15017063885	1.65682062298604	4.3077336197637	0.806774059973121	16637.6675617615	1079.18647698126	1862	25.3	15.4	33.3	31.4	9.7	33.3	33.3	33.3	33.2	33.3	38.5	33.3	3552611.6	113290.76	2779.16	435.32	38.1	3.2	10.4	11.3	42.8	0.4	11.5	5
1	I18	1	RPA32	NA	Positive	13.3864818024263	118.922010398614	10.1270550163652	1019840.76083189	4387.31590845412	1.92201039861352	4.88503755054882	0.752084002870173	18353.6348931254	1149.69317512622	1731	24.3	12.8	36	31.8	8.9	36	39.1	36	36.6	36	41.1	36	3585057.1	112795.39	2718.86	419.05	40.4	3.3	10.3	11.6	42.5	1	9.8	6.9
1	I18	2	RPA32	NA	Positive	11.7313034188034	120.994123931624	12.268840214439	1102239.54273504	4700.33992047641	1.54326923076923	3.89903846153846	0.791669561360039	16463.0352564103	1059.65443203278	1872	29.6	12.7	33.3	36	9.2	33.3	35.8	33.3	36.1	33.3	40.7	33.3	3648109.1	103606.79	3063.11	401.02	40.3	2.5	7.2	13.1	45.2	0.5	8.3	8.4
1	I18	3	RPA32	NA	Positive	13.068743818002	119.159248269041	9.77162997130888	1000573.95697329	4315.18521731468	1.52324431256182	3.9188921859545	0.617582248152541	15295.0232443126	996.881563183078	2022	26.3	13.9	31.2	33.2	9.4	31.2	37.4	31.2	35.6	31.2	40.6	31.2	3630513.4	111267.59	2781.65	427.06	40.2	3.4	10	11.1	43.9	1.9	11.1	6
1	I19	1	RPA32	NA	Positive	11.395694515633	106.266529984623	9.66628577697661	911078.648898001	4223.73575771436	1.77242439774475	4.54331112250128	0.715211537847571	16800.8134290108	1077.00886182198	1951	24.6	15	34.8	30.1	10.7	34.8	33.4	34.8	32	34.8	36.9	34.8	3395236.2	94699.4	2701.79	365	37.4	3.4	5.3	15.2	41.5	0.4	7.6	13
1	I19	2	RPA32	NA	Positive	12.2132390096008	112.66750884285	10.5253829958082	990679.66195048	4459.62635695344	1.87165234967155	5.1899949469429	0.796955597127723	21877.7650328449	1148.55442732294	1979	26.9	15.8	34.8	35	10.7	34.8	37.2	34.8	35.5	34.8	39.8	34.8	3503392.6	107149.66	2919.49	416.59	40	3.5	9.6	16.7	45.9	3.1	10.5	12.3
1	I19	3	RPA32	NA	Positive	12.2991900905193	107.98808956646	9.65747434533712	923512.162458314	4355.38050845666	1.7932348737494	4.70080990948071	0.741411139481352	18490.4883277751	1119.8858344581	2099	25.3	11	34.2	31.6	6.8	34.2	34.6	34.2	32.9	34.2	39.3	34.2	3200445.9	113321.01	2699.53	437.63	37	2.7	10.6	11.4	42.7	0.4	12.7	4.7
1	I20	1	RPA32	NA	Positive	12.5128205128205	121.058823529412	11.3127358513763	1113626.18602313	4695.15985645875	1.59426847662142	3.94268476621418	0.661832225636664	15068.978381096	1067.03312035284	1989	27.2	11.5	33	34.1	7.8	33	36.2	33	34.9	33	40.3	33	3757164.8	119046.2	2968.36	459.34	40.7	2.3	12.8	11.5	45.9	0.4	15.2	5.6
1	I20	2	RPA32	NA	Positive	12.5884194053208	127.600938967136	12.9362089402377	1201785.17788211	4860.87414094626	1.68127282211789	4.29107981220657	0.672323896659241	16142.404277517	1028.74673903513	1917	29.2	11.3	32.7	36.6	8.1	32.7	37.9	32.7	38	32.7	43.2	32.7	3898387.5	104096.13	3156.23	397.12	41.5	3.4	7.6	16	46.9	0.2	9.1	12.5
1	I20	3	RPA32	NA	Positive	12.4524772497472	126.775025278059	12.2725524959621	1179878.92618807	4831.30283644707	1.72194135490394	4.56016177957533	0.739432404207017	17577.2264914055	1117.74522717388	1978	30.5	14.3	34.6	37.7	8.9	34.6	35.4	34.6	37	34.6	43.7	34.6	3975290.5	106481.53	3222.5	412.27	43	3	10.3	16.6	48.2	0.4	10.7	11.1
1	I21	1	RPA32	NA	Positive	13.1030867792662	134.456610366919	11.7878320162492	1249345.8800233	4876.99419843107	1.69015725101922	3.94991263832266	0.660962534904223	14159.1648223646	1099.94199430924	1717	29.5	11.8	35.4	37.2	7.3	35.4	37.7	35.4	37.9	35.4	43	35.4	4247638.4	118718.73	3245.55	444.51	42.2	2.4	12.6	11.4	48.4	0.1	12.9	6.7
1	I21	2	RPA32	NA	Positive	12.1888594164456	130.173474801061	12.4558724036124	1256309.48806366	4931.55575012863	1.75278514588859	4.50079575596817	0.769530709262704	17991.6610079576	1168.17408391889	1885	29.4	12.7	35.4	35.8	9.6	35.4	35.5	35.4	35.8	35.4	41.8	35.4	4045308.2	121180.16	3310.58	473.75	40	3.8	12.9	13.2	46	0.8	14.3	5.1
1	I21	3	RPA32	NA	Positive	12.9487179487179	117.04347826087	10.9301902899072	1061780.72742475	4611.89447458158	1.99609810479376	5.49108138238573	0.696852918501218	21900.9364548495	1062.93645859237	1794	27.1	12.5	32	34.2	8.7	32	36.8	32	35.1	32	43.1	32	3568141.2	112675.6	2956.54	432.51	38.2	2.2	10.1	12.6	45.9	0.2	12.1	6.5
1	I22	1	RPA32	NA	Positive	12.1832191780822	124.451484018265	12.8931067929558	1197835.55022831	4880.56864398719	1.89041095890411	4.79566210045662	0.770081522091394	18576.4617579909	1174.22852413617	1752	28.9	13.1	36.9	37	9.1	36.9	34.4	36.9	35.9	36.9	41.6	36.9	3972941.3	115559.1	3275.75	446.75	41.3	2.9	10.6	11.3	46.7	0.8	12.8	4.4
1	I22	2	RPA32	NA	Positive	13.0015748031496	126.638320209974	12.426956549282	1221725.12808399	4923.15618249331	2.09238845144357	5.2010498687664	0.821589310757602	19943.537007874	1276.57090470471	1905	27.1	15	40.2	38.5	10.7	40.2	38.8	40.2	37.8	40.2	43	40.2	4026601.1	105303.9	3316.67	407.89	43.8	2.7	10	20	48.7	0.6	11.2	15
1	I22	3	RPA32	NA	Positive	12.6981799797776	115.5	10.9383426486858	1050925.4934277	4506.15182782522	1.96359959555106	5.314459049545	0.778315009692487	20554.9024266936	1175.129284428	1978	25.4	13	35.5	32.5	8.3	35.5	35.8	35.5	35	35.5	40.4	35.5	3636148.8	113413.92	2846.52	432.19	39.4	2.6	10.8	12.1	45.1	0.8	11.6	5.6
1	J03	1	ATR	NA	Positive	6.59064885496183	37.5718829516539	6.53996684611798	238703.196882952	2726.56501624601	0.755725190839695	2.0381679389313	0.43997952975341	7528.61132315522	569.855079649988	3144	8.5	20.6	18.4	10.2	16.6	18.4	14.2	18.4	11.9	18.4	15.7	18.4	924557.8	99240.87	1037.37	404.7	13.2	6.1	6.2	14.1	16.1	0.4	8.3	6.6
1	J03	2	ATR	NA	Positive	6.68368336025848	38.3786752827141	6.3248838415545	256438.021001616	2734.29066975344	0.774474959612278	2.03392568659128	0.480735038545412	7701.97867528271	661.481843050886	3095	8.2	21	21.2	11.1	17.6	21.2	15	21.2	11.5	21.2	14.6	21.2	1011544.1	98427.6	1068.01	411.9	14.3	6.9	6.3	15.9	16.8	0.7	8.8	8
1	J03	3	ATR	NA	Positive	5.84428950863214	30.9003984063745	5.42487423828275	205840.151394422	2527.61617603664	0.679614873837981	1.79880478087649	0.423527476507879	6988.79349269588	529.353203332589	3012	7.5	26.9	17.3	10.4	19.5	17.3	13.1	17.3	8.5	17.3	12.5	17.3	954947.3	103111.14	1001.88	407.4	14.1	5.7	7.9	13.1	15.8	2.3	9.2	7.1
1	J04	1	ATR	NA	Positive	6.96820292961772	37.3554841014648	6.24214653697837	218432.800643087	2751.31347131925	1.07181136120043	2.97284744551626	0.607322705936053	12554.4412290104	801.905082784932	2799	8.4	19.8	23.8	11.6	16.5	23.8	17.1	23.8	12.9	23.8	17.4	23.8	910287.4	96329.01	1033.05	399.18	15.1	7.1	5.5	17.1	17.9	0.7	8.7	8.4
1	J04	2	ATR	NA	Positive	6.45527930255086	40.2050371327091	8.47716847336337	291406.498224088	2931.53984242491	0.949628672909267	2.56506296415886	0.579612097143419	10528.38262835	756.199033137499	3097	10	21.5	23.2	12.9	16.9	23.2	14.8	23.2	12.9	23.2	16.6	23.2	1123396.5	94116.42	1216.16	386.66	16.1	7.5	4.9	16.8	19.1	1.7	6.5	7.2
1	J04	3	ATR	NA	Positive	6.3202416918429	36.3538100033568	7.01388115448323	242875.737160121	2714.94497131243	0.865726753944277	2.40416247062773	0.487358323062658	9285.8382007385	665.887932127122	2979	8.6	23.6	21.3	11.7	19	21.3	13.9	21.3	11.6	21.3	16.5	21.3	995202.5	100410.28	1079.08	410.11	14.9	5.6	7.1	12.2	17.9	3.3	9	5.6
1	J05	1	ATR	NA	Positive	7.33619834710744	41.0059504132231	6.74014197332706	253729.138512397	2835.74524045424	0.752396694214876	1.93190082644628	0.42264504424877	7038.53223140496	587.552299111973	3025	9.5	18.2	18.5	11.9	15.5	18.5	17.7	18.5	13.4	18.5	18.1	18.5	978557.1	96495.91	1100.69	393.6	15.9	7.7	5.4	16.9	19.1	1.7	7.9	8.8
1	J05	2	ATR	NA	Positive	7.54080221300138	43.4761410788382	6.81472164428264	290668.361687414	2974.1101325745	0.970262793914246	2.80394190871369	0.565830804779975	11403.4685338866	700.469754963854	2892	9.8	20.4	21.4	13.8	15.8	21.4	19.3	21.4	15.1	21.4	19.6	21.4	1107197.6	98039.88	1202.94	399.74	17	7.6	6.9	19.8	20	1.6	8	11.5
1	J05	3	ATR	NA	Positive	7.22412093328952	41.6628327308577	7.5260970427884	286851.059152153	2854.44758690665	0.926388432467959	2.53236937232994	0.477089839780102	9649.25665461715	648.523300396205	3043	9	21	20.2	11.7	15.3	20.2	18.2	20.2	14.5	20.2	18.6	20.2	1078653.8	93771.6	1147.72	381.73	16.2	7.2	5.2	17.6	19.1	1.5	6.8	8.1
1	J06	1	ATR	NA	Positive	6.57703927492447	42.2574689493119	9.61063260428856	310083.964753273	3142.60023835139	0.841557569654246	2.22792883517959	0.464009476614476	8226.07183618664	644.958616628426	2979	12.3	17.4	20.9	14.6	13.6	20.9	14.5	20.9	13.4	20.9	18.5	20.9	1170147.7	94271.19	1353.84	386.36	16.3	6.4	5.6	18.3	20.8	0.7	8.3	11.5
1	J06	2	ATR	NA	Positive	6.70957901159243	38.6629042098841	7.37883675353714	260569.07504576	2898.52895398553	0.789505796217206	2.19066503965833	0.543412302290339	9107.80506406345	645.998748572031	3278	8.7	20	20.3	11.8	15.6	20.3	15.4	20.3	11.8	20.3	15.8	20.3	1045826.3	93332.91	1108.87	382.58	15.3	6.8	5	18.2	16.7	1.1	6.6	12.1
1	J06	3	ATR	NA	Positive	6.94281729428173	42.2911436541144	7.26675297146617	302770.679218968	2899.05293848628	0.859135285913529	2.07357043235704	0.460183490398318	7652.24860529986	664.109129423524	2868	10.3	20.7	22.1	13.2	16.1	22.1	17.4	22.1	13.9	22.1	19.6	22.1	1104122.7	90293.13	1147.26	365.48	16	8	4.1	18.8	18.8	2.4	5.4	11.3
1	J07	1	ATR	NA	Positive	6.7149775164303	42.7125562089242	8.25715337649259	311872.835005189	3014.23962186752	0.711864406779661	1.92666897267382	0.405225687040133	7094.74610861294	540.264424510264	2891	11.3	19.5	17.7	13.4	15.8	17.7	14.6	17.7	13.2	17.7	18.1	17.7	1147527.1	90484.26	1296.01	364.94	16.7	6.8	4.3	18.7	19.6	1	5.3	9.8
1	J07	2	ATR	NA	Positive	6.75570247933884	39.6436363636364	7.1841716078357	268987.259173554	2785.83231324093	0.79801652892562	2.05388429752066	0.481382790114843	7589.35702479339	645.821082319441	3025	9	19.9	21	11.4	16.8	21	16.6	21	13	21	15.8	21	1043725.8	91644.89	1098.4	376.56	15.5	7.8	5.2	20.8	17.2	1.3	6.6	13.2
1	J07	3	ATR	NA	Positive	6.98741123305358	37.6213686249193	5.72683543034553	229475.921239509	2695.65053681848	0.79244673983215	2.10490639122014	0.445739604639115	7820.95803744351	555.157669451232	3098	8.1	21.6	18.1	10.7	16.3	18.1	16.5	18.1	12.4	18.1	16.6	18.1	974115.5	85187.9	985.75	342.62	14.6	8.1	3.5	20.1	16.4	1.6	4.7	13.2
1	J08	1	ATR	NA	Positive	7.02546024285155	42.9996083039561	9.80523757278493	305010.695260478	2990.57694536087	0.984332158245202	2.5436741088915	0.529234348735676	9204.12651782217	729.283686071369	2553	10.9	20.3	23.5	14.2	15.9	23.5	16.9	23.5	14	23.5	19.7	23.5	1207333.6	100927.21	1242.93	406.1	18.4	6.8	7.1	15.4	20.7	0.5	8.9	7.5
1	J08	2	ATR	NA	Positive	6.83310152990264	36.8908205841446	7.31776274380222	218458.290681502	2840.7540879795	0.986787204450626	2.54554937413074	0.515111764486411	9509.20827538248	744.630934119072	2876	8.7	20.1	23.1	12.4	16.7	23.1	16.8	23.1	13.2	23.1	18	23.1	967360.6	88784.63	1102.99	372.38	16.2	8.2	4.6	22.3	19.6	1.2	7	14.3
1	J08	3	ATR	NA	Positive	6.87616297722169	40.3275585498877	8.01767655909462	270190.863009304	2920.96807265752	0.842476740455566	2.20243824189926	0.47028611433387	8142.02598652551	662.192487175519	3117	9.1	20.1	21.3	12.6	14.9	21.3	16.3	21.3	13.9	21.3	19.1	21.3	1094896.4	87745.98	1208.69	361.34	17.5	7.4	3.9	20	21	1	6.3	13.4
1	J09	1	STIM1	NM_003156	sample	8.40900649953575	39.7349117920149	5.39558567679685	159347.122098422	2451.70189341631	2.09935004642526	6.47214484679666	0.787182352623528	25979.139275766	1055.86752706587	2154	5.9	17.8	30.4	7.4	16.8	30.4	22.2	30.4	17.6	30.4	20.5	30.4	812865.2	110345.82	804.86	417.36	17.8	4.2	10.5	13.9	14.5	0.4	11.5	12.1
1	J09	2	STIM1	NM_003156	sample	8.72080536912752	42.0729306487696	5.60755804503416	177062.028187919	2592.44502409775	2.09709172259508	6.58165548098434	0.876257208754203	27615.6348993289	1099.41671560497	2235	6.8	15.6	30.4	8.5	16.3	30.4	22.5	30.4	18.9	30.4	22.4	30.4	850403	115531.6	828.46	442.18	18.5	4.9	12	12.3	16.6	0.9	11.9	5.5
1	J09	3	STIM1	NM_003156	sample	9.06775700934579	45.196261682243	5.54565478952275	179106.053271028	2579.79503014085	2.61822429906542	8.21728971962617	0.962732499066351	33968.1182242991	1287.4794338494	2140	7.8	15.3	35.8	8.4	13.7	35.8	25.1	35.8	22.1	35.8	26.4	35.8	864572.6	116555.77	790.86	432.08	20	4.2	11.4	10.6	16.4	0.6	11.5	5.8
1	J10	1	DICER1	NM_030621	sample	7.64130434782609	37.5760869565217	5.49097375372438	155979.188003221	2487.05084706563	1.52697262479871	4.61272141706924	0.745855954068164	19673.020531401	941.579436998929	2484	6.9	15.7	27.5	7.8	15.9	27.5	19	27.5	15.5	27.5	19	27.5	785563.9	102005.14	757.59	410.54	15.9	5.8	7.5	12.9	15.5	1.8	10.1	8.5
1	J10	2	DICER1	NM_030621	sample	8.08111480865225	39.7915973377704	5.32535269482675	167522.642262895	2654.51220792863	1.5108153078203	4.44384359400998	0.673992442434864	18341.8514975042	924.788978966051	2404	7.1	15.1	26.6	9.6	14.3	26.6	20.1	26.6	16.7	26.6	20.8	26.6	828387.8	105559.91	847.18	423.3	17.4	4.9	7	12.9	17.7	1	10.1	8.4
1	J10	3	DICER1	NM_030621	sample	8.22021505376344	39.8636559139785	5.12935205545053	166320.139784946	2600.15170492766	1.81763440860215	5.47010752688172	0.844120271739343	22379.2021505376	1125.98129937515	2325	6.8	14.2	32.2	9	12.6	32.2	20.8	32.2	16.6	32.2	22.5	32.2	838629.4	107333.28	787.9	419.24	17	4.3	6.6	8.5	18.6	0.9	9.2	3.1
1	J11	1	PASK	NM_015148	sample	7.61634298277757	36.7947966288018	5.6955413213233	147432.587761085	2537.32120763872	1.65591791865152	5.15573470135581	0.813766602047511	22481.8721143276	1029.03110873337	2729	6.8	15	28.5	8.3	14.5	28.5	19.8	28.5	15	28.5	19.3	28.5	797367.6	104486.41	784.27	416.61	16.1	5.1	6	11.8	17.6	0.9	9.8	7.4
1	J11	2	PASK	NM_015148	sample	7.65055495882564	35.9563193698532	4.92173233964537	139945.886143931	2418.73041518118	1.58897243107769	4.76297887576083	0.681134610505344	18308.0984604368	886.61734378995	2793	6.1	16.1	26.6	6.2	16.9	26.6	19	26.6	15.5	26.6	17.4	26.6	736271.2	94324.33	722.94	369.19	14.1	5	4.8	14.4	12.8	1.5	5.7	11.1
1	J11	3	PASK	NM_015148	sample	8.43656307129799	39.1506398537477	4.91135963746635	152904.13308958	2461.4112492224	1.93893967093236	6.08043875685558	0.796998006882165	25989.2285191956	1058.5948393536	2735	6.5	16.6	28.7	7.8	15.5	28.7	21	28.7	17.6	28.7	21.6	28.7	786590.3	109082.98	728.64	423.57	17	7.1	10.2	12.5	16.4	4.5	11.8	6.9
1	J12	1	EZH2	NM_152998	sample	7.84929435483871	39.1255040322581	5.32988927716314	160646.07358871	2527.1384410222	2.0241935483871	6.41179435483871	0.879430068562142	25686.2600806452	1114.01247093377	1984	8.1	16.2	32.9	8.7	15.9	32.9	20	32.9	16.4	32.9	21.5	32.9	804892.8	94626.37	781.39	370.14	17.3	4.2	4.9	12.8	18.1	1.2	6.9	10.7
1	J12	2	EZH2	NM_152998	sample	7.71219715956558	38.8216374269006	5.94631068843239	162020.443609023	2677.06469838947	1.99248120300752	6.26775271512114	0.877578880468694	26640.1750208855	1105.0280274457	2394	8.5	14.1	31.2	9.4	13.7	31.2	19.8	31.2	16.4	31.2	21.4	31.2	804258.4	96859.86	829.86	379	16.9	4.8	4.8	13.8	16.8	1.3	6.6	11.2
1	J12	3	EZH2	NM_152998	sample	7.24212421242124	36.3190819081908	6.24930176649823	148075.076957696	2567.36207332407	1.89108910891089	5.85778577857786	0.798779149027856	22765.7740774077	1011.66115238142	2222	8	15.1	30.3	8.8	14.4	30.3	17.4	30.3	14.3	30.3	19.2	30.3	742662	93632.32	786.37	366.75	14.7	5	4.1	11.7	15.6	1.2	5.8	6.4
1	J13	1	ATF7IP	NM_018179	sample	7.84064386317907	39.8953722334004	5.77083623175514	170130.623742455	2669.52180842388	1.45674044265594	4.58993963782696	0.72061405787433	17706.9939637827	805.928974959935	2485	8.7	14.9	25	9.9	14	25	19.4	25	16.7	25	21.9	25	822723.8	81422.96	817.61	314.53	17.1	5.2	2.8	20.5	16.6	0.9	3.9	23.7
1	J13	2	ATF7IP	NM_018179	sample	8.11175020542317	40.6865242399343	5.39478249855006	168651.752670501	2630.90093183871	1.69474116680362	5.06573541495481	0.755091754824515	20167.4515201315	924.521143719256	2434	8.8	15	27.7	9.6	15	27.7	19.9	27.7	17.5	27.7	21.7	27.7	807395.3	95801.68	822.82	378.95	16.2	6	4.9	16.4	17.8	2.1	7.1	13.4
1	J13	3	ATF7IP	NM_018179	sample	7.99437991757212	39.1843387036343	5.7533580861085	160552.521543649	2586.77493895813	1.94604720869239	5.85912326714125	0.79744618119925	23659.974522293	1046.60629914297	2669	7	15.9	30	8.6	14.2	30	20.3	30	17.6	30	22.8	30	814250.7	95013.45	804.61	374.29	18.4	5	4.8	13.9	18.6	1	7.1	12.1
1	J14	1	RB1	NM_000321	sample	8.38728323699422	41.6597302504817	5.35928812730163	172789.187668593	2644.57661866629	1.69556840077071	5.22312138728324	0.764824089983587	21079.2497109827	967.768842819706	2595	6.9	13.5	28.2	9.1	12.8	28.2	22.8	28.2	18.9	28.2	23.2	28.2	855566.6	82969.93	791.55	325.3	18.3	4.6	3.9	23.6	17.9	1.2	4.6	26.6
1	J14	2	RB1	NM_000321	sample	8.88665207877462	43.3798687089716	5.30928008734956	183000.392122538	2679.96643119325	2.08183807439825	6.44857768052516	0.887261994564058	26525.3054704595	1128.74218912683	2285	6.7	14.8	32.6	9.5	14.3	32.6	23.9	32.6	19.3	32.6	23.6	32.6	904124.4	93493.84	870.73	367.39	19.8	5	5	17.2	19.9	1.4	6.5	16.6
1	J14	3	RB1	NM_000321	sample	8.92354507417269	42.2989729935337	5.37812341481243	168239.494104222	2689.78367726169	1.91707873716242	5.79155572461012	0.799108170795564	23192.2183339673	1064.01739944025	2629	7.2	12.3	31.2	9.4	10.6	31.2	23.2	31.2	19.1	31.2	24.5	31.2	877884.6	105673.87	829.97	409.18	19.9	3.7	7.1	8.8	19.4	0.8	9.6	4.7
1	J15	1	RPA2	NM_002946	sample	12.5726643598616	132.727797001153	11.496801072732	1174183.85755479	4907.78459021463	1.75432525951557	4.83391003460208	0.738384996395207	19987.0980392157	1018.66992470142	1734	31.8	12.6	31.9	39.5	8.5	31.9	37.7	31.9	39.6	31.9	44.7	31.9	4125043.1	105052.34	3385.19	401.98	44.2	2.5	8.3	14.2	49.8	0.4	9.7	11
1	J15	2	RPA2	NM_002946	sample	12.6488294314381	127.429208472687	13.3647270014661	1176369.99665552	4984.03790957761	1.62764771460424	3.81605351170569	0.69275862472461	14264.5133779264	1107.73803513542	1794	31.2	13.4	35.6	38.1	8.9	35.6	37.2	35.6	38.6	35.6	44.5	35.6	3984334.2	107046.17	3412.68	422.69	44.4	2.8	9.3	17.1	50.4	0.4	11.6	10.1
1	J15	3	RPA2	NM_002946	sample	14.2074340527578	141.463429256595	12.024336023315	1302215.62889688	4969.57817083491	1.91606714628297	4.54976019184652	0.735419630591372	17265.6193045564	1179.82957189211	1668	31.5	12.2	38.8	38.4	8	38.8	40.1	38.8	40.8	38.8	46.4	38.8	4332068	112340.96	3425.07	426.98	44.2	4.1	10.7	14.9	50.7	1.9	11.8	8.2
1	J16	1	RPS2	NM_002952	sample	10.409793814433	50.8599656357388	5.70724692549076	215401.018041237	2715.22765728097	3.36512027491409	9.29381443298969	1.1703935929655	34262.0489690722	1601.50911147308	1164	7.1	13.4	50.1	10.6	12.8	50.1	28.1	50.1	23.2	50.1	26.9	50.1	968499.7	111586.28	889.01	450.59	22	3.2	7.9	8	22.5	0.6	11.3	2.8
1	J16	2	RPS2	NM_002952	sample	9.04851752021563	45.0316711590296	5.15869461368356	184131.333557951	2662.30421657782	2.54649595687332	7.45013477088949	1.07622092993151	29255.3537735849	1385.03783363432	1484	7.1	13.7	43.4	11.3	15.4	43.4	24.7	43.4	21.1	43.4	26.1	43.4	849401.9	101814.11	832.72	415.17	19.1	2.6	6.5	11.3	21.8	0.9	8.4	6.8
1	J16	3	RPS2	NM_002952	sample	9.71081504702194	49.4890282131661	6.00113899216128	211321.71708464	2821.75986302908	3.04388714733542	8.65909090909091	1.12798306167772	32850.4396551724	1496.33249175066	1276	6.7	11.3	45.7	11.1	10.1	45.7	27	45.7	23.8	45.7	29.6	45.7	921456.2	113991.41	946.45	463.63	21.2	2.7	9	6.6	25.6	0.2	13.9	2.6
1	J17	1	ATR	NA	Positive	7.16597244472925	37.9977571291253	6.56645088678852	218732.492790772	2645.69466092671	0.833066324895867	2.20378083947453	0.49433670377183	8067.39442486383	628.578061333497	3121	7.9	19.6	20.8	9.7	16.8	20.8	17.7	20.8	13.1	20.8	16.6	20.8	904717.5	86917.57	945.17	357.74	13.9	6.9	3.7	19.1	15.3	1	5.4	13.4
1	J17	2	ATR	NA	Positive	7.34432466708941	38.352251109702	6.1266942606661	230702.30247305	2766.66047857574	0.847812301838935	2.34369055168041	0.501080964335241	9940.30659480025	648.410530059433	3154	8.1	19.5	20.1	10.8	15.4	20.1	17.4	20.1	12.8	20.1	16.1	20.1	949826	95134.91	1023.14	386.23	14.3	7.1	5.6	18	16.3	1.7	7.3	11.8
1	J17	3	ATR	NA	Positive	6.63041958041958	40.9688811188811	8.24708352937183	291874.484615385	2884.31844456307	0.908741258741259	2.37972027972028	0.594876440043038	9776.98601398601	720.930291688436	2860	10.5	20.5	23.1	13.5	20.2	23.1	14.9	23.1	13.6	23.1	18.3	23.1	1080005.7	89333.12	1190.52	369.05	15.8	12.2	5.3	21.3	19.9	7.4	6.9	12.9
1	J18	1	ATR	NA	Positive	7.20070546737213	43.3964726631393	7.49277388297886	290573.803174603	2806.43110626239	0.985537918871252	2.72204585537919	0.573788734378657	10808.297707231	758.616981906837	2835	9.2	20.3	24	11.9	17.6	24	18.2	24	13.7	24	18.1	24	1100354.7	96769.46	1072.82	386.43	15.4	7.8	5.4	16.3	17	1	6.9	8
1	J18	2	ATR	NA	Positive	7.01976160602258	41.8390840652447	7.3548544851839	288893.757841907	2983.39817139215	0.929736511919699	2.72082810539523	0.598749926759882	12052.4469887077	731.394472248687	3188	9.7	20.5	21.5	13.2	16.3	21.5	16.7	21.5	14.2	21.5	18.4	21.5	1123870.8	92871.74	1155.59	389.29	16.4	8.1	4.7	18.5	18.4	1.9	7.3	10.7
1	J18	3	ATR	NA	Positive	7.62926330150068	44.575034106412	7.38358070337552	306105.178035471	2934.37860380293	1.10197817189632	2.97885402455662	0.60010438686754	11553.7759208731	814.945655136836	2932	9.5	19.9	25.2	13	14.6	25.2	19.3	25.2	14.9	25.2	21	25.2	1157250.4	97361.1	1174.53	396.65	17.3	7.1	6.8	15.8	20.6	0.7	8.3	6.3
1	J19	1	ATR	NA	Positive	6.99961165048544	40.9452427184466	8.06241653258131	276953.938640777	2862.95428932429	1.10446601941748	2.64233009708738	0.521710955339015	10040.3902912621	845.821385593713	2575	9.2	19.3	25.9	12.1	16	25.9	16.9	25.9	12.9	25.9	17.3	25.9	1059723.6	106751.15	1160.66	446.31	15.9	6.7	8	13.2	18.9	1	12.2	3.4
1	J19	2	ATR	NA	Positive	7.32952252858104	41.4351042367182	8.47759192111713	279458.482515131	3065.055660621	1.11600537995965	3.1102891728312	0.573083827951749	12156.491593813	796.285841058221	2974	9.4	18.1	24.6	13.7	14	24.6	18.3	24.6	13.9	24.6	19	24.6	1090279.3	84529.45	1216.2	352.92	17	6.4	4.6	25.9	20.5	1.5	7	21.3
1	J19	3	ATR	NA	Positive	7.35775381182596	41.1647452584604	7.61558208470554	257098.497210859	2773.66609421965	1.23689103756043	3.33246560059502	0.610585250289018	13792.292301971	871.547875771036	2689	8.4	18	26.8	11.2	14.7	26.8	18.3	26.8	14.6	26.8	19	26.8	1029322.3	99075.6	1050.53	408.83	14.8	7.1	5.9	13.4	18.6	1	9.5	6.1
1	J20	1	ATR	NA	Positive	7.00786557025384	39.7861994994637	7.26445773660633	256836.579191991	2936.30292157778	1.15588130139435	3.07722559885592	0.560308134967368	11659.4608509117	815.281955431713	2797	8.9	17.3	25.2	12.5	13.6	25.2	16.9	25.2	13.8	25.2	18.3	25.2	1021628.4	94607.29	1098.41	388.95	15.1	5.8	5.6	17.3	18.1	0.8	8.9	10.1
1	J20	2	ATR	NA	Positive	7.59914921465969	39.2653795811518	6.63535306197931	222628.483311518	2790.00293542039	1.05333769633508	2.91753926701571	0.565304479164874	11687.2140052356	762.713640735616	3056	8.5	19.8	23.6	11.6	16.9	23.6	19.5	23.6	14.1	23.6	18.8	23.6	921522.6	88510.49	1013.81	365.73	15.7	8.3	5.7	25.1	18	1.4	6.2	16.5
1	J20	3	ATR	NA	Positive	7.29506511309116	40.5397532556546	6.90557700640498	254096.444482522	2898.44297904986	1.19945167923235	3.03735435229609	0.614777208863841	11676.3817683345	895.520257594146	2918	9.8	18.2	27.6	13	13.9	27.6	17.6	27.6	13.5	27.6	18.8	27.6	975823.2	93337.8	1074.92	380.28	15.4	7	6.1	21.1	18.4	2.2	8.5	12.9
1	J21	1	ATR	NA	Positive	7.56530343007916	40.5247361477573	7.2345141394325	240079.600923483	2802.4038899343	1.10191292875989	3.02374670184697	0.606669251337976	12601.1085092348	825.380956129591	3032	8.5	19.3	24.9	12.1	16	24.9	19	24.9	14.1	24.9	18.6	24.9	965871.3	107239.76	1079.11	429.89	16	7.8	8.6	15.4	18	1.6	11.3	6
1	J21	2	ATR	NA	Positive	7.28336134453782	42.6648739495798	7.54477095238885	289389.634285714	2952.49280293947	1.23563025210084	3.34386554621849	0.6846683665827	13389.1243697479	878.934766567135	2975	9.5	19.9	27.3	13.1	16.5	27.3	17.7	27.3	14.7	27.3	19.3	27.3	1114099.1	100456.94	1181.69	408.92	16.9	7.3	7.1	17.3	19.1	1.6	9.6	8.4
1	J21	3	ATR	NA	Positive	7.15670103092784	40.2116838487973	7.41721389152343	261621.475601375	2835.40408909935	0.984192439862543	2.56185567010309	0.532467878575659	10130.1350515464	725.831459947966	2910	8.2	19.6	23.3	10.9	14.9	23.3	17.8	23.3	13.3	23.3	18.5	23.3	1022787.3	92286.72	1115.46	379.42	14.2	7.1	4.5	15.3	17.4	1.4	7	7.6
1	J22	1	ATR	NA	Positive	7.22510275055327	37.7824849826114	6.73298445203294	218578.990515334	2675.8325328691	1.08789124249131	3.06544419854568	0.582340302536604	11950.8153651597	772.977352771289	3163	7	19	24	10	16.6	24	17.6	24	12	24	16.7	24	924400.7	92068.02	1001.07	380.1	14.2	6.6	5.1	19.6	16.6	1	7.1	11.9
1	J22	2	ATR	NA	Positive	7.01338432122371	39.9837476099426	7.45843000626194	264289.23486297	2857.31776184194	1.01051625239006	2.7080943275972	0.500495505985434	10447.6207775653	723.01440103957	3138	8.9	18.9	22.7	11.7	15.9	22.7	16.8	22.7	12.8	22.7	16.6	22.7	1042163.3	94173.55	1097.15	392.94	15.2	6.4	4.3	15.3	18.7	1.1	7.3	8.4
1	J22	3	ATR	NA	Positive	7.67428760768721	44.8137839628893	7.65552763498039	299533.890987409	2997.59282623821	1.13916500994036	3.16865473823724	0.615098441852386	12194.641815772	756.031516762436	3018	10.2	17.2	24	13	12.8	24	18.9	24	14.7	24	21.3	24	1101417	89299.6	1177.14	361.17	16.4	6.8	3.2	17.2	20.4	0.6	4.9	9.9
1	K03	1	OTNT	NA	Neutral	7.41295394983152	34.4009734181954	4.70944991460904	132074.94421565	2391.13418646289	1.38562336203669	4.08835642081617	0.605312600557675	15885.9760389367	819.094060026386	2671	5.8	17.6	24.6	6.7	16.5	24.6	18.3	24.6	13.7	24.6	17.1	24.6	749343.9	107530.83	712.2	424.32	15.3	5.4	8	12.4	15	0.7	11.8	7.8
1	K03	2	OTNT	NA	Neutral	7.62846946867565	35.8247422680412	4.72851897508914	133597.668120539	2263.11802679956	1.50753370340999	4.63838223632038	0.675290553075427	18411.6720856463	896.291313888167	2522	6.3	17.4	27	7.9	24.5	26.8	18.8	27	14.3	27	16.1	26.8	693423.3	93213.5	678.17	365.74	13.4	15.2	6.5	23.1	14	12.5	8.2	20.2
1	K03	3	OTNT	NA	Neutral	6.37632583792957	28.7174374204497	4.37846251152136	122903.565125159	2179.82153762725	1.28935086974968	3.67034365719134	0.626587011837028	14045.4263894782	833.270910440254	2357	5.7	24.6	25	6.3	21.8	25	15	25	10.7	25	14.1	25	789766.5	113088.36	705.65	440.8	15.4	3.9	11.1	12.7	16	2.2	14	9.6
1	K04	1	OTNT	NA	Neutral	7.168	33.6518095238095	4.7709654982976	134813.424380952	2472.95942410995	1.59161904761905	4.79276190476191	0.74178230593938	20481.9485714286	1035.11268278783	2625	5.6	17.3	29.1	8.8	16.1	29.1	17.9	29.1	13	29.1	17.8	29.1	768247.4	111981.87	749.57	447.92	15.7	5	9.3	9.8	17.2	1.1	12.5	3.4
1	K04	2	OTNT	NA	Neutral	7.95240213523132	38.4608540925267	5.05262898633879	163565.496886121	2600.74092747813	1.90124555160142	5.67081850533808	0.964210315513981	25329.8425266904	1224.34408643626	2248	6.8	16	34.5	9	16.1	34.5	20.6	34.5	15.9	34.5	20.3	34.5	828080.6	108680.88	836.47	429.88	17.5	4.9	8.2	10.4	18.6	1.5	10.2	5.2
1	K04	3	OTNT	NA	Neutral	6.91950064571675	31.8824795523031	4.59471683270642	124590.635385278	2372.57801405112	1.73568661213947	5.15497201894102	0.784873182770101	19922.9014205768	1033.70731093856	2323	5.6	19.4	30.4	7.4	17.2	30.3	16.2	30.4	12.4	30.4	16.9	30.3	753194.1	100492.41	729.32	407.26	16.1	4.1	9	18.9	18	2.8	13.1	16.1
1	K05	1	OTNT	NA	Neutral	7.14845280062671	34.5757931844888	5.13930306455857	147086.064629847	2515.26100292599	1.36819428123776	4.11594202898551	0.689047975697554	16290.607520564	853.849664952367	2553	7.7	17.1	25.4	8.9	16.9	25.4	16.9	25.4	14.5	25.4	17.8	25.4	768244.2	95254.3	785.05	379.3	15.3	6.1	6.4	21	14.8	1.3	7.8	18.2
1	K05	2	OTNT	NA	Neutral	7.82736997417927	39.0165990409443	6.00170684825245	174473.747694578	2680.64594873117	1.2700110660273	3.74990778310586	0.612879177061836	14553.3574326817	791.714846392648	2711	8.5	15.2	23.8	9.6	14.5	23.8	19.8	23.8	15.8	23.8	19.6	23.8	816622.6	96245.98	870.62	377.87	16	5	5.2	14.8	16.7	2	6.7	10.5
1	K05	3	OTNT	NA	Neutral	7.6527446300716	36.7859984089101	4.95014612804907	145855.65433572	2477.52607445032	1.57796340493238	4.78878281622912	0.713692614971874	18877.9156722355	961.196397697313	2514	7.5	16.3	27.6	8	14.2	27.6	19	27.6	15.2	27.6	20	27.6	778042.8	108048.13	727.87	419.39	15.4	5.1	7.8	10.1	16.4	1.3	10.2	4.7
1	K06	1	OTNT	NA	Neutral	7.57874682472481	38.5402201524132	5.73071495717324	166977.008890771	2540.2142858924	1.25317527519052	3.7688399661304	0.621025801757438	14722.7815410669	793.865832812359	2362	7.4	17.3	23.6	9.1	17.7	23.6	19.8	23.6	17.1	23.6	20.9	23.6	851589.4	87815.75	798.97	345.23	18	7.2	5	21	17.3	1.4	6.1	21.1
1	K06	2	OTNT	NA	Neutral	7.59100040176778	36.1707513057453	5.06964610084019	146730.607071113	2520.2314825411	1.56609079951788	4.62032944957814	0.692511453977946	18390.6568903174	934.312025473618	2489	7.3	16.8	27.5	9.2	16.5	27.5	19.8	27.5	15	27.5	18.9	27.5	785909.1	103514.63	759.33	403.49	16.4	6.4	6.8	14.7	15.8	2.7	7.5	8
1	K06	3	OTNT	NA	Neutral	7.73191165270373	37.1488956587966	5.04155581906454	148322.966869764	2470.93064701216	1.42498095963442	4.42079207920792	0.643785139629544	18079.3240670221	830.942930721005	2626	6.5	15.5	24.1	7.8	14.2	24.1	19.2	24.1	15.5	24.1	19.8	24.1	786362.5	98423.7	722.14	374.44	15.7	5	5.4	11.4	16.1	1.3	6.2	7.9
1	K07	1	OTNT	NA	Neutral	7.82498982498983	38.7781847781848	5.47521059670023	153899.167684168	2546.7936045014	1.48310948310948	4.65811965811966	0.692601264922788	17824.6105006105	865.219080451479	2457	7.9	15.6	25.9	8.2	14.1	25.9	19.9	25.9	15.9	25.9	20.1	25.9	814175.6	103573.08	778.05	392.74	17.2	4.5	6.1	11.4	16.4	1.3	6.9	6.4
1	K07	2	OTNT	NA	Neutral	7.53827655310621	37.4793587174349	5.14005276619078	153329.993587174	2475.18689083523	1.55310621242485	4.73947895791583	0.683550743385373	19321.4509018036	900.915717546012	2495	7.3	17.3	25.9	7.3	18	25.9	19	25.9	16.3	25.9	19.3	25.9	788323.8	104011.09	749.89	407.86	16.2	6.1	7.7	13.7	15.6	2.2	8.9	8.3
1	K07	3	OTNT	NA	Neutral	6.95094936708861	32.9256329113924	4.90184108476655	129584.622231013	2385.98442342442	1.5126582278481	4.66811708860759	0.650997054249545	18517.1613924051	815.484826866307	2528	6.8	18.2	24.2	7.3	17.5	24.2	17.7	24.2	14.5	24.2	18.5	24.2	712176.3	106831.45	717.2	418.12	15.2	4.9	8.5	11.2	15.5	1.5	10.2	5.4
1	K08	1	OTNT	NA	Neutral	8.07137654770575	37.323743627094	5.09457989938302	143836.554989075	2448.21622087394	1.56955571740714	4.83903860160233	0.682348173780129	19555.4836125273	888.849314041646	2746	5.8	17.3	25.7	7.2	15.5	25.7	21.2	25.7	16.2	25.7	19.5	25.7	781737	107488.29	735.91	420.85	18.2	4.7	8	9.8	15.4	1.4	9.1	6.1
1	K08	2	OTNT	NA	Neutral	7.23566308243728	36.9274193548387	5.45502862681312	156445.481182796	2517.38766733658	1.56989247311828	4.56272401433692	0.720001444541105	17493.0291218638	947.889997654102	2232	7.3	16.9	28.8	8.6	17	28.8	18	28.8	14.5	28.8	18.1	28.8	784307.6	98090.26	790.28	386.1	16.1	5.4	5.4	14	16	1.7	7	10.7
1	K08	3	OTNT	NA	Neutral	7.34798670114518	35.8921315108977	5.08870698810889	142168.837827854	2437.09165593064	1.57332840783155	4.76394532693018	0.688068643933683	19063.1307720724	911.561158550498	2707	7.3	15	26.6	7.5	14.6	26.6	18.3	26.6	15.2	26.6	19.2	26.6	761416.7	98288.11	695.33	382.43	16.4	6.6	5.5	12.7	15.1	5.5	7.5	9.1
1	K09	1	RAD21	NM_006265	sample	10.8995660260384	61.8146311221327	8.00341280842883	328548.514569126	3197.37580965149	4.10415375077495	14.6546807191569	1.31677636150048	66038.5443273404	1708.58335746871	1613	12.3	13.5	45.4	15.1	12.6	45.4	31.3	45.4	30.6	45.4	35.9	45.4	1350023.5	121809.6	1270.72	461.41	32.1	3.3	14.4	11.1	31.6	0.5	15.5	7.6
1	K09	2	RAD21	NM_006265	sample	12.1023102310231	63.5254125412541	7.23036381285792	295577.644884488	3207.13852064983	4.85148514851485	17.0620462046205	1.54549014833462	79314.2924092409	1941.23945842017	1515	11.6	11	49.8	14.6	9.6	49.8	36.4	49.8	33.4	49.8	39.9	49.8	1298442	129873.35	1227.85	491.72	33.2	3	17	9.7	29.8	0.5	18.7	5
1	K09	3	RAD21	NM_006265	sample	10.8694267515924	59.2025477707006	7.11293440604754	282033.791082803	3073.53205059825	4.07197452229299	14.2350318471338	1.26239831317389	62285.6324840764	1640.70606106639	1570	12.1	13.6	43.2	15	11.9	43.2	31.7	43.2	30.7	43.2	36.7	43.2	1157739.6	119402.61	1176.87	461.23	30.5	4.1	13.8	11.4	29.7	1	15.4	5.9
1	K10	1	CUX1	NM_181500	sample	8.85180572851806	43.2341220423412	5.10756556391188	177270.751764218	2715.27686163034	2.07139892071399	6.25072644250726	0.852198962186934	26620.401411374	1195.47535509435	2409	6.2	12.5	33.6	9.6	11.3	33.6	24.3	33.6	20.5	33.6	24.9	33.6	944560.8	115751.87	843.84	450.21	22.4	3.8	9.7	8.6	21.8	0.7	12.9	3.4
1	K10	2	CUX1	NM_181500	sample	8.16542904290429	43.1918316831683	6.45850890025435	212287.723184818	2887.29729464982	2.09075907590759	6.33704620462046	0.893403273122831	27247.3221947195	1259.4918262257	2424	8.7	13.1	35.1	12.4	12	35.1	20	35.1	17.2	35.1	22.9	35.1	967131.3	113823.77	964.79	451.42	20	4.3	9.6	9.5	22.1	1.5	11.9	4
1	K10	3	CUX1	NM_181500	sample	8.41650889814464	41.1355547141234	5.47886083505735	169243.868989019	2705.99542863291	1.79818250662628	5.56418023475956	0.905029985125591	22685.9579704657	1103.61439795431	2641	7.8	12.6	31.9	9.2	10.9	31.9	23.1	31.9	18	31.9	24.5	31.9	854896	96437.7	802.83	376.49	19	3.6	5.1	12.9	18.9	0.4	7	9.6
1	K11	1	POLE	NM_006231	sample	15.5495844875346	69.5085872576177	5.71793944420065	321883.398891967	2921.59504941462	2.78282548476454	7.75180055401662	0.994809755809746	29099.4121883657	1314.84825878443	1805	8.6	14.6	40.6	13.9	12.3	40.6	37.5	40.6	32	40.6	35.5	40.6	1517690.3	107389.43	1192.14	387.13	33	4	9.7	13.5	32	0.4	8.4	12
1	K11	2	POLE	NM_006231	sample	15.1665785298784	73.7937599153887	7.85481881043602	384413.140666314	3302.79168334353	2.49286092014807	6.48968799576943	0.853658495316871	24348.5764145955	1215.52569788946	1891	11.2	9.9	37.4	18	8.5	37.4	35.9	37.4	32.9	37.4	37.8	37.4	1621051.9	114446.17	1458.97	425.06	33.2	4.1	12.6	15.8	35.9	0.7	12	10.8
1	K11	3	POLE	NM_006231	sample	17.1504106776181	75.0728952772074	6.14512288288144	334207.265400411	3067.24001033867	2.98511293634497	8.74897330595483	1.02013243716213	34670.1914784394	1375.6224575476	1948	8.6	11	41.7	15.1	9.2	41.7	42.3	41.7	37.1	41.7	42.1	41.7	1498779.9	115674.19	1284.48	424.3	36.2	2.9	11.4	11.3	36.7	0.9	11.4	7.7
1	K12	1	NCOA6	NM_014071	sample	8.15143715143715	40.6966966966967	5.59371368122766	179706.220935221	2716.21947961168	1.91033891033891	5.95538395538396	0.879443337650316	24485.676962677	1053.10354261933	2331	7.5	14.8	30.8	10.3	12.6	30.8	20.3	30.8	17.4	30.8	22.5	30.8	896427	101313.36	860.44	385.62	18.8	5.1	6.4	14.6	19.1	1.9	8	10.9
1	K12	2	NCOA6	NM_014071	sample	7.95144411887819	39.7848472164085	5.39171401378482	177138.210129761	2722.8843796917	1.9593972373378	6.23775638342403	0.878288501764202	27286.8677270825	1122.0464647575	2389	8	15.9	31.2	10.5	14.1	31.2	20	31.2	17	31.2	21.3	31.2	885041.8	107036.49	875.5	427.03	18.7	4.1	7.9	11.8	19.3	1	10.4	6.6
1	K12	3	NCOA6	NM_014071	sample	7.99838709677419	39.5201612903226	5.35794676707576	171466.395564516	2739.45765276749	2.15685483870968	6.56854838709677	0.850084194826433	26006.5758064516	1105.38655064993	2480	8.1	16	32.2	11.4	12.6	32.2	21.3	32.2	16.9	32.2	23.5	32.2	879536.4	99558.13	884.05	393.3	20.5	4.8	6.2	12	21.6	1	8.3	7.9
1	K13	1	APC	NM_000038	sample	7.87476894639556	39.4889094269871	5.4800496168543	152178.006469501	2422.58410100966	2.40850277264325	8.17929759704251	1.02396584400122	34830.6594269871	1291.0456557567	2164	6.9	16.8	35	6.4	17.2	35	21.4	35	18.4	35	21.2	35	754500.6	117715.32	732.63	456.53	15.4	4.1	13	11	12.4	0.6	14.6	5.6
1	K13	2	APC	NM_000038	sample	8.83580613254204	43.9990108803165	5.64332582165204	183065.568249258	2685.98245671567	3.32888229475767	11.7705242334322	1.34074523255193	51337.481206726	1622.56254936156	2022	8.9	14.4	43.2	8.7	14.4	43.2	25.3	43.2	20.9	43.2	24.4	43.2	859787.4	112958.14	877.87	440.65	18.3	3.6	10.4	12	16.8	1.1	13	7.4
1	K13	3	APC	NM_000038	sample	8.45101424255503	41.8325420802762	5.58817075117293	173744.048769961	2572.51732842969	2.97885196374622	10.1778161415624	1.13940717613171	43987.5835131636	1431.93414156292	2317	8.4	16.1	38.3	8.6	14.7	38.3	23.2	38.3	20	38.3	24.3	38.3	798121.5	114120.22	832.42	442.53	16.6	4.1	10.1	9.3	16	1.5	12.2	4.2
1	K14	1	CREBBP	NM_004380	sample	9.09351892127012	46.3149195302305	5.58172801920273	192447.680730753	2577.26817822498	2.46324488908221	7.70769899956503	0.944849391108255	32252.0221835581	1192.70803132919	2299	7.4	14	33.3	8.2	14.9	33.3	23.6	33.3	20.7	33.3	24.1	33.3	871924.4	100011.34	810.89	381.37	18.2	4.4	7.4	13.9	15.6	0.8	8.5	13
1	K14	2	CREBBP	NM_004380	sample	8.32938949361098	42.3999053478467	6.82189701520669	201435.600567913	2779.47557213307	2.50780880265026	7.91292001893043	0.923510838596542	32786.6606720303	1185.65859200542	2113	8.8	14.2	33.1	10.3	13.7	33.1	21.8	33.1	19.4	33.1	22.5	33.1	935675.7	103740.7	961.42	400.8	19.9	4.7	8.1	14.2	17.1	1	9.7	10.6
1	K14	3	CREBBP	NM_004380	sample	9.06261647409616	43.8557584793142	5.62989908205196	181823.252329482	2602.66254160959	2.37756243011554	7.36265374580693	0.927670547510134	30213.2799105479	1259.25809207427	2683	7.1	15.8	35.3	8.9	13.7	35.3	24.6	35.3	21.2	35.3	25.2	35.3	872874.3	103692.13	824.73	394.47	18.8	4.4	7.4	12	17.1	1.3	8.8	9.2
1	K15	1	MGA	NM_001080541	sample	9.43375	40.7616666666667	4.3081686432393	138457.0375	2297.31638495377	2.00333333333333	5.77208333333333	0.847781996935791	19778.0495833333	1005.88940658494	2400	4	17	34.6	4.5	16.3	34.6	25	34.6	18.2	34.6	20.4	34.6	777242.8	74573.58	660.73	280.5	16.3	4.6	1.2	22	12	1.7	1.7	29.5
1	K15	2	MGA	NM_001080541	sample	8.85506607929515	42.4440528634361	5.09446781702262	170716.355947137	2519.91050085697	2.14757709251101	6.62643171806167	0.827640969988368	26386.9559471366	1090.88561518108	2270	6.7	15.8	31.5	7.5	15.5	31.5	23.5	31.5	18.7	31.5	21.4	31.5	811001.2	110990.21	750.16	422.74	16.2	5	8.6	11	13.4	1.7	10.1	7.3
1	K15	3	MGA	NM_001080541	sample	9.62303664921466	43.8358264771877	5.12277108306865	163454.037397158	2493.50997129978	2.29132385938669	7.00037397157816	0.813252704572846	28282.311144353	1092.16190240719	2674	6.2	15	30.9	6.8	14.2	30.9	24.7	30.9	20.2	30.9	24.1	30.9	816611.3	106532	746.05	407.46	17.7	4.2	8.8	12	15	1.5	9.9	8.9
1	K16	1	CHEK1	NM_001274	sample	7.55681818181818	76.5995989304813	16.3278324172921	744995.155748663	4383.30970163445	1.41377005347594	3.52339572192513	0.886248955701966	10962.1229946524	973.297688780441	1496	22.4	13.3	37.4	26.7	10.8	37.4	19.5	37.4	25.7	37.4	32.6	37.4	2299508	72168.98	2578.42	303.65	29.6	4.3	1.4	25.3	38.9	2.6	2.8	21.7
1	K16	2	CHEK1	NM_001274	sample	7.51074113856069	76.7212674543502	16.9151002247933	763762.865198711	4479.03010628513	1.60257787325457	4.09505907626208	0.752793649495914	15789.7379162191	1012.15032372941	1862	22.3	13.7	32.9	28.6	11.1	32.9	18	32.9	25.1	32.9	31.5	32.9	2276187.2	105070.22	2577.53	441.56	28.4	4.4	9.5	15.3	35.1	1.3	13.7	7.4
1	K16	3	CHEK1	NM_001274	sample	7.22558922558923	70.7031425364759	15.8829836375315	695650.593714927	4168.54637099066	1.56004489337823	3.96127946127946	0.658223818222175	14932.5903479237	926.924281587935	1782	21.3	14.3	30.2	24.5	12	30.2	17.6	30.2	23.3	30.2	30	30.2	2108292	101372.98	2389.98	425.34	27.2	5.6	7	14.8	35.1	1.1	11.4	6.6
1	K17	1	OTNT	NA	Neutral	7.88141962421712	38.6346555323591	5.58689966428071	167285.87473904	2546.35405292712	1.79707724425887	5.58413361169102	0.833797189118769	23200.6793319415	1026.92463443097	2395	6.9	16.2	29.9	8.5	16.8	29.9	20.8	29.9	16.9	29.9	20.8	29.9	822740	101972.04	781.57	392.14	17.6	5.1	6.8	12.8	15.7	2	8.1	10.4
1	K17	2	OTNT	NA	Neutral	7.64504988488104	37.7145049884881	5.65336797843971	160444.229086723	2603.29158426471	1.74136607828089	5.25172678434382	0.67732725637494	21022.2828089025	894.709322111816	2606	6.9	15.2	26.9	7.6	14.6	26.9	19	26.9	15.1	26.9	18.6	26.9	782750.1	99952.41	810.66	391.74	15.8	5	6.3	14.2	15.7	1.4	7.6	11.1
1	K17	3	OTNT	NA	Neutral	7.62387724550898	35.5082335329341	4.86354009803729	144876.75261976	2500.99382815818	1.68974550898204	5.05464071856287	0.742642934223689	20504.6107784431	999.548942527067	2672	6.1	17.5	28.2	8.7	15.3	28.2	19.2	28.2	14.7	28.2	19.6	28.2	784614.2	112373.59	763.87	451.86	17.2	5.5	9.5	9.3	18.3	1.5	13.7	3.9
1	K18	1	OTNT	NA	Neutral	8.98288288288288	43.9887387387387	5.3874232991596	186006.368018018	2571.49762307961	2.15720720720721	6.59054054054054	0.836321061391951	26133.5031531532	1079.24091059878	2220	7.4	15.8	31.7	9	15.4	31.7	23.3	31.7	19.5	31.7	23	31.7	893317	96670.1	807.51	367.42	19.2	4.5	4.8	15.6	17.7	0.8	6.6	14
1	K18	2	OTNT	NA	Neutral	8.78539371685027	42.6291309669523	5.45948160649209	181763.559363525	2630.91482587398	1.91472868217054	6.02162382700938	0.742951323392249	24518.7119543044	990.09189102151	2451	7.5	15.4	28.6	9.5	15	28.6	23.2	28.6	18.1	28.6	22.2	28.6	872223.6	98568.48	837.28	385.8	18.6	6.1	7.1	16.1	18.6	1.4	8	12.6
1	K18	3	OTNT	NA	Neutral	7.67056603773585	37.0954716981132	5.32410482965422	155586.993207547	2490.74370784628	1.92830188679245	5.8422641509434	0.737064894644156	22994.4196226415	976.475287146259	2650	6.5	18.1	28.5	7.6	16	28.5	18.7	28.5	15.7	28.5	19.7	28.5	778333.7	98271.13	771.37	385.55	16.6	5.5	5.7	11.9	16.8	1.6	7.4	5.8
1	K19	1	OTNT	NA	Neutral	8.15445232466509	40.5788022064618	5.8928005944069	185389.69464145	2630.43080177072	2.05988967691095	6.38376674546887	0.868967491276924	27509.6004728132	1108.11064001437	2538	7.5	16	30.6	9.4	15.7	30.6	21	30.6	17.4	30.6	21.6	30.6	882828.3	104701.16	889.17	411.51	18.8	4.6	6.3	12.4	17.8	1.4	7.8	9.7
1	K19	2	OTNT	NA	Neutral	7.93397409109904	39.202674467196	6.11106726405238	187862.753447555	2645.01801614209	1.97325532804012	5.85374007521939	0.796506514829233	22886.9623903051	1004.47168359378	2393	7.4	17.8	29.4	10.2	17.3	29.4	20.7	29.4	17	29.4	20.5	29.4	921847.1	106230.13	874.39	410.73	18.8	5.3	9.2	15.3	18	1.1	10.6	11.6
1	K19	3	OTNT	NA	Neutral	7.71898417985012	38.4870940882598	5.85246522298143	162144.211490425	2548.05150359856	1.86885928393006	5.61948376353039	0.873006312421167	23200.3288925895	1049.15725797685	2402	8.2	15.9	30.5	8.1	14.9	30.5	19.8	30.5	15.8	30.5	20.8	30.5	789189.4	101109.26	809.24	398.08	16.1	5.2	5.9	10.7	17.3	0.7	8.5	6.4
1	K20	1	OTNT	NA	Neutral	7.92207278481013	39.3267405063291	5.70710437707512	179601.182753165	2621.73249212418	1.5565664556962	4.35126582278481	0.685209407900505	17193.855221519	905.648311650776	2528	7.8	16.4	27.5	8.9	14.1	27.5	19.3	27.5	16.5	27.5	20.3	27.5	872461.8	107529.03	863.08	415.75	18	4	9.3	11.1	18.4	1.2	9.5	6
1	K20	2	OTNT	NA	Neutral	8.38637243515292	39.4661246612466	5.20787680955865	165454.154471545	2613.66639602397	2.22957801006581	6.87727448703058	0.830046387630781	27421.7932636469	1072.23212692036	2583	6.2	16.5	31.4	8.9	15.2	31.4	22	31.4	17.3	31.4	21	31.4	822506.1	101401.43	821.76	401.82	18.3	3.8	5.5	12.3	18	0.9	7.1	7.9
1	K20	3	OTNT	NA	Neutral	8.30662167861662	41.0480809784901	5.70583137805597	177433.278785323	2633.06345784359	2.14972585407001	6.63264445381695	0.866659572211369	26546.3049346267	1078.21756160217	2371	7.5	14.2	31.4	9.5	13.7	31.4	22.3	31.4	18.2	31.4	22.8	31.4	853827.7	102242.28	850.89	392.62	18.2	4.7	6.7	11.2	18.3	0.8	8.3	7
1	K21	1	OTNT	NA	Neutral	7.70263057567671	36.8139534883721	4.8000930542384	150589.791078917	2432.46838792971	1.76591688905833	5.29279451010294	0.717060825450553	21391.5253526496	996.548378962927	2623	5.8	17.7	28.7	7.7	17.9	28.7	19.5	28.7	16.5	28.7	19.9	28.7	765899.8	104413.39	742.61	415.97	16.2	6.1	6.7	11.5	15.4	1.2	10.8	6.1
1	K21	2	OTNT	NA	Neutral	8.84767676767677	42.3987878787879	5.4304969883851	179043.517979798	2579.36031703554	2.22343434343434	6.7010101010101	0.832725919099162	26834.7151515152	1110.21219213086	2475	7.2	15.6	32.1	8.4	16.5	32.1	22.5	32.1	19.1	32.1	22.4	32.1	877741.8	103336.44	832.31	402.66	18.6	5.3	7.5	14.5	16.9	1.9	9.4	11.8
1	K21	3	OTNT	NA	Neutral	8.53273688491257	40.4054493696625	4.94340258943007	163815.686864579	2502.30600655958	2.0394469296462	6.20048800325335	0.845748326124068	24885.6201708011	1071.26839977393	2459	6.1	14.2	30.9	7.3	13.2	30.9	21.9	30.9	17.8	30.9	21.4	30.9	821110.3	102982.59	739.65	396	16.7	5.3	6.1	11.5	16.1	1.7	7.9	7.3
1	K22	1	OTNT	NA	Neutral	9.05521235521235	41.7733590733591	4.97787119733569	162410.204247104	2500.95670831021	2.05714285714286	6.35752895752896	0.792959414911168	27465.4436293436	1116.25620465569	2590	6.4	16.2	30.5	8.6	15.8	30.5	23.1	30.5	18.6	30.5	22.3	30.5	816983.3	111079.04	798.29	428.43	18.3	5.1	8.6	12.1	16.9	1.2	11.1	6.2
1	K22	2	OTNT	NA	Neutral	7.73226452905812	37.0392785571142	5.41612827995182	160607.208016032	2606.16725843523	1.84048096192385	5.18076152304609	0.752286025924888	19578.0813627255	1033.89920001363	2495	7.3	16.4	31.5	9.9	15.4	31.5	20	31.5	15.8	31.5	20	31.5	816122	99650.4	814.25	390.61	16.7	5	6.5	15.5	16.5	1.2	8.4	12.3
1	K22	3	OTNT	NA	Neutral	7.73041749502982	36.6540755467197	5.57440932456626	154064.532007952	2504.90204381294	1.93558648111332	5.79642147117296	0.769342740656125	22731.2151093439	1027.77830509146	2515	6.6	16.9	30.2	8	15.4	30.2	19.5	30.2	16.4	30.2	20.6	30.2	789569.4	106300.48	773.58	414.54	17.2	4.7	8.2	11.7	17.3	1.5	10.3	7.2
1	L03	1	RF	NA	Neutral	6.97687007874016	34.0388779527559	5.17229161077371	139487.561515748	2418.1950279349	1.45964566929134	4.31938976377953	0.729245493911896	16923.1624015748	930.574167043666	2032	7.2	18.4	28	7.2	18.6	28	16.4	28	13.4	28	17.7	28	767228.1	118207.53	750.57	456.17	16.1	4.7	11.4	9.3	16.5	1.5	13.7	4.7
1	L03	2	RF	NA	Neutral	7.756735022115	36.0904704463209	4.81151686834884	141897.237233615	2388.88426597716	1.67068757539204	4.90148773622839	0.726158115516783	19984.8890229192	975.480737809652	2487	5.1	18.8	28.2	7.2	17.7	28.2	19.7	28.2	14.7	28.2	17.9	28.2	792687.5	117392.3	716.02	457.72	15.8	4.7	11.5	9.7	14.7	2.1	13.3	5.4
1	L03	3	RF	NA	Neutral	6.6268115942029	27.7596618357488	4.03830930077835	106132.499597424	2153.08338530043	1.44082125603865	4.39371980676329	0.678246879505676	17358.6976650564	827.478894461413	2484	5.1	24.9	24.9	6.1	21.7	24.9	15.7	24.9	10.5	24.9	13.4	24.9	723190.6	102328.2	642.14	391.93	14.8	3	7.9	14.4	14	4.5	10	13
1	L04	1	RF	NA	Neutral	7.79672801635992	35.6830265848671	4.58135394809955	134468.58404908	2367.93629384384	1.92433537832311	5.72147239263804	0.830850885642644	23046.491206544	1171.53993729546	2445	6.2	20.5	32.8	7.4	18.5	32.8	20.2	32.8	16	32.8	18.7	32.8	781041	117237.09	729.46	457.19	17.1	4	11.2	8.7	16.2	1	14.4	5
1	L04	2	RF	NA	Neutral	7.82848620432513	37.8579418344519	5.23627547071193	153988.996644295	2600.22632885121	1.94220730797912	6.0917225950783	0.827881301257609	26529.1692766592	1157.27023610513	2682	6.6	15.4	31.1	8.8	14.9	31.1	21	31.1	16.4	31.1	20.5	31.1	839339.1	115422.24	800.7	453.28	18.1	4.2	10.4	10.6	18.9	1.1	14.2	5.3
1	L04	3	RF	NA	Neutral	7.48286203941731	35.9575835475578	4.88174368518152	143448.895886889	2476.30996760275	2.04798628963153	6.41045415595544	0.869741649160015	27611.0964010283	1160.48491883195	2334	6.1	17.1	32.6	7.9	14.9	32.6	20.1	32.6	15.7	32.6	20.4	32.6	814736.9	106874.41	751.52	419.03	17.2	4.5	9.2	15.7	18.9	2.1	12	12.2
1	L05	1	RF	NA	Neutral	8.23926134082698	40.6961059815335	5.62376123506132	177119.961461261	2641.73170873569	1.61822561220393	4.686471296668	0.710701462980911	18524.2974708952	941.247422566569	2491	8.5	15.7	27.7	10.4	15	27.7	21.1	27.7	17.8	27.7	22.8	27.7	888908.1	99702.74	843.35	387.69	19.8	6.1	4.9	13.2	18.8	0.6	7.7	6.9
1	L05	2	RF	NA	Neutral	7.54496402877698	35.9564748201439	4.86125283768017	141770.494604317	2436.15249230444	1.50395683453237	4.60143884892086	0.700894137511491	18962.7348920863	937.384733215487	2780	5.8	18.3	26.9	7	17.9	26.9	19.8	26.9	15.7	26.9	18.8	26.9	753084	100028.35	701.41	391.72	15.7	6.3	5.6	13.2	13.4	2.7	7	9.2
1	L05	3	RF	NA	Neutral	7.3394495412844	34.4499401675309	4.79842502172261	132566.630235341	2404.0282044419	1.69644994016753	5.04068607897886	0.758143446498645	20615.0566414041	1031.0802420348	2507	6.9	18.4	29.2	7.4	16.4	29.2	18.3	29.2	14.1	29.2	18.4	29.2	743513.9	108002.29	704.68	411.27	15.5	5.9	8.3	11.3	15.1	2.1	9.5	6.5
1	L06	1	RF	NA	Neutral	7.86771037181996	36.8414872798434	5.02728215296752	143294.250097847	2494.55486252365	1.56242661448141	4.86771037181996	0.767958828819336	20960.6923679061	935.314790549034	2555	7.2	16	25.9	8.2	15.5	25.9	20.6	25.9	16.3	25.9	20	25.9	798501	100031.89	763.77	380.57	17.4	4.5	6.5	14.2	16.1	1	7.1	12.6
1	L06	2	RF	NA	Neutral	7.31323877068558	36.4393223010244	5.45842278166127	150120.392828999	2508.79386473641	1.64460204885737	4.84869976359338	0.724547406032759	19737.6847911742	989.770422637273	2538	7.6	16.7	28.3	8.4	16.4	28.3	18.4	28.3	15.5	28.3	19.3	28.3	772587.2	99138.41	751.65	394.24	15.3	5.5	6	14.6	15.5	1.1	8.2	10.1
1	L06	3	RF	NA	Neutral	7.24303700877528	33.6367798550172	4.74711451320546	130227.629530713	2421.67688320167	1.46127432277757	4.31552842426555	0.679604035338432	17483.6978252575	942.832327733441	2621	6.1	18.4	27	7.3	16.2	27	18	27	14.4	27	18.8	27	755275.9	95015.91	691.32	370.31	16	5.1	5	16.6	15.4	1.5	7.2	15.2
1	L07	1	RF	NA	Neutral	7.39507533994855	34.4895259095921	4.53597355375376	122915.413083425	2373.82092659912	1.49834619625138	4.54391767732451	0.746663518201094	18204.4428518927	895.152219647912	2721	6.1	18.2	25.9	6.8	17.6	25.9	19.5	25.9	15.3	25.9	18.8	25.9	731148.2	103459.72	721.69	414.76	16.1	5.4	7.2	13.6	16.3	1.5	9.8	8.1
1	L07	2	RF	NA	Neutral	7.73151750972763	37.6178988326848	5.44217319621597	160537.937743191	2563.78528568923	1.74552529182879	5.40739299610895	0.784466184830142	21751.5167315175	1001.34423775853	2570	7.1	17.3	29.2	8.1	16.2	29.2	19.3	29.2	15.5	29.2	18.8	29.2	814532	99424.75	805.94	393.08	17	4.9	6	13.2	15.9	1.7	8.3	11.2
1	L07	3	RF	NA	Neutral	7.38788870703764	34.8465630114566	5.35190930208588	141562.147708674	2458.20362657056	1.9652209492635	6.13011456628478	0.876677583571668	25262.2197217676	1135.38349775538	2444	7	19.1	32	7.6	16.4	32	19.4	32	15.2	32	19.6	32	772337.9	105143.93	775.01	412.98	17.6	5	7.6	9.9	17	1.3	10.2	6.1
1	L08	1	RF	NA	Neutral	6.93164230438521	34.6023215821152	4.93996211744197	135310.77472055	2393.46059670515	1.47463456577816	4.52665520206363	0.685129096354516	17926.828460877	868.573686365736	2326	7.4	17.1	26.5	7	17.1	26.5	16.1	26.5	13.5	26.5	17.5	26.5	711719	99467.73	677.4	379.34	14.5	6.2	6.4	16.4	12.8	2	7.2	12.6
1	L08	2	RF	NA	Neutral	8.05497885428681	38.8246828143022	5.45007022915539	165340.00615148	2649.61094355705	1.67128027681661	5.16532103037293	0.743045639073737	20920.829680892	959.691357650417	2601	7	15.9	28	8.8	14.4	28	20.6	28	16	28	20.2	28	861849.3	97899.55	839.42	381.83	18.1	4.3	5.8	15	17.1	0.8	7.5	14
1	L08	3	RF	NA	Neutral	8.19803104884513	39.2086330935252	5.07467954532816	157901.064748201	2464.4271981383	1.95910639909125	6.04808784551306	0.773082679871822	23953.69897766	997.295497326643	2641	6.2	17.2	29.1	7.3	15.3	29.1	22.8	29.1	17.8	29.1	21.9	29.1	785053	101579.44	743.88	391.72	17.3	4.9	6.4	11.6	15.2	2.4	7.5	8
1	L09	1	PIGN	NM_012327	sample	8.06361122086132	38.9561438166733	5.21227664654156	157767.978269459	2616.23389768621	1.70564994073489	5.06637692611616	0.739047902190068	20991.1947846701	1053.64937461283	2531	6.7	15.5	29.5	8.9	14.1	29.5	20.9	29.5	16.9	29.5	21.4	29.5	897481.2	113027.18	830.85	441.72	19.4	5.4	10.7	10	20.1	1.3	12.3	5.1
1	L09	2	PIGN	NM_012327	sample	7.99294312992943	39.2943129929431	5.40782157386635	172513.516811955	2668.7257107285	1.69406392694064	4.92652552926526	0.748051734943338	20060.800747198	1011.47503049245	2409	7.8	16.6	29.7	10.6	15.2	29.7	20	29.7	16.4	29.7	21.4	29.7	889685.2	105194.15	863.67	420.44	18.8	4.9	7.8	13.7	19.8	1.1	10.4	9
1	L09	3	PIGN	NM_012327	sample	7.93841642228739	39.3365102639296	5.33301524693211	166502.059384164	2625.19439686485	1.6341642228739	4.9941348973607	0.725700482316454	20845.6154692082	969.851992151886	2728	8	16.1	27.3	9.5	13.4	27.3	21.2	27.3	17.5	27.3	22.8	27.3	876565.1	107333.03	831.35	413.17	19.4	4.8	8.5	11.3	19.4	0.9	9.7	8
1	L10	1	ERCC5	NM_000123	sample	8.18671298306557	40.9795918367347	5.17003444702302	167518.424229266	2536.64453670191	1.93703864524533	6.26921406860617	0.929480506875007	28168.3617021277	1067.44796976678	2303	6.9	14.5	28.9	8.3	14.3	28.9	20.9	28.9	18.2	28.9	21.4	28.9	814081.8	103787.23	746.47	401.77	17.5	5.9	7.4	14.2	17.2	1.1	10	11.6
1	L10	2	ERCC5	NM_000123	sample	8.01542833942347	39.9326025172554	5.54257308938511	168983.708891596	2663.91294111473	1.977263499797	6.05156313438896	0.847260765990435	24472.814453918	1102.35486049359	2463	8.6	14.3	31.2	10.1	14.4	31.2	20.8	31.2	17.5	31.2	21.3	31.2	833658.8	108890.04	791.05	418.53	17.6	5	8.2	10.9	16.2	1.5	9.5	5
1	L10	3	ERCC5	NM_000123	sample	7.86201298701299	36.8754058441558	4.90730105404055	137603.911931818	2464.9220610766	1.89691558441558	5.79626623376623	0.786052298911794	23693.3969155844	1061.11448887225	2464	6.3	15	29.5	7.1	15.1	29.5	19.9	29.5	16	29.5	20.5	29.5	712952.9	107163.22	686.37	414.83	15.2	5.2	8	10.1	15.3	6.2	9.5	5.8
1	L11	1	PHF6	NM_032335	sample	8.27807486631016	41.2809917355372	5.6154916098745	166859.638308216	2586.64341474248	1.606222654351	4.77588721438989	0.69979811564509	19035.9752066116	936.805148276075	2057	8.5	15.2	28.2	8.6	13.9	28.2	21.2	28.2	17.9	28.2	22	28.2	761694	100923.88	817.85	392.96	16.4	5.1	6.3	14.8	17.5	0.6	7.6	8.6
1	L11	2	PHF6	NM_032335	sample	8.13832077502691	39.2685683530678	5.11696011358601	150888.454251884	2541.93796857642	1.95263724434876	5.85360602798708	0.823356976375354	23212.2911733046	1080.32959043494	1858	8.2	15.7	32.9	8.7	16.8	32.9	20.8	32.9	17	32.9	20.6	32.9	780679.5	107649.28	785.73	418.89	16.5	5.5	8.2	12.8	17.5	1.7	9.3	6
1	L11	3	PHF6	NM_032335	sample	7.50632318501171	37.3128805620609	5.22675166648103	149215.220608899	2433.42220563315	1.64355971896955	4.72833723653396	0.770700949234479	18947.2829039813	981.101033489358	2135	8.4	15.8	29	7.4	16.1	29	18.6	29	16.3	29	20.2	29	702229.8	108285.24	669.71	411.69	13.4	7.6	9.1	10.8	13.1	6.8	10.1	5.5
1	L12	1	BLM	NM_000057	sample	6.66766766766767	35.2722722722723	6.45837701141732	167328.129129129	2638.58586727901	1.91941941941942	5.72872872872873	0.812260781219554	24393.6101101101	1103.70450224131	1998	8.9	15.7	31.5	9.6	15.3	31.5	15.3	31.5	13.9	31.5	18	31.5	808141.3	112919.68	840.33	441.12	15.5	4.1	9.8	10.5	16.7	1	12.9	5.8
1	L12	2	BLM	NM_000057	sample	7.11102268205332	38.5224830879427	6.7630037147432	204520.416633506	2821.66449410634	1.83844011142061	5.80978909669718	0.827168217486775	24327.2928770394	1067.08598499607	2513	9.1	15	30.4	10.5	14.2	30.4	16.4	30.4	14.8	30.4	18.6	30.4	899436.4	110840.93	933.75	426.91	16.2	3.5	8	9.7	15.6	1.4	9.1	6.1
1	L12	3	BLM	NM_000057	sample	6.68511368511369	34.3483483483483	6.22834674267244	158075.713427713	2481.43545986427	1.76748176748177	5.33633633633634	0.795731825227333	17415.4577434577	853.480843359795	2331	9.4	18.1	29.9	9.4	21.9	26.1	14.8	29.9	14.3	29.9	17.6	26.1	706701.8	91604.33	782.64	360.06	12.7	9.8	8.9	27.8	14.5	14.1	10.2	24
1	L13	1	ARID1A	NM_006015	sample	8.1333032083145	40.2679620424763	6.06068773854761	178362.07275192	2591.91683683773	1.72616357885224	5.26253953908721	0.859250055550946	21176.8156348848	1041.23831611657	2213	7.5	15	31.7	8.4	15	31.7	20.6	31.7	17.3	31.7	20	31.7	878218.5	106635.14	821.59	408.91	17	3.8	7.3	9.4	16.8	1.3	9.3	5.2
1	L13	2	ARID1A	NM_006015	sample	8.05138516532618	40.5120643431635	6.05364405230645	181563.685433423	2686.15800719767	1.57372654155496	4.47676496872207	0.71668477360049	16901.4048257373	950.369910664267	2238	8.8	14.3	29.7	8.5	14.3	29.7	20.4	29.7	16.5	29.7	19.6	29.7	857757.9	106422.24	832.49	405.31	17.1	4.1	7.6	10.1	15.6	1.2	8	6.9
1	L13	3	ARID1A	NM_006015	sample	8.27059364933272	39.2604693971468	5.278252315733	159684.647031753	2561.87227677932	1.80579843534284	4.98205246203405	0.76523233984811	18522.7487344685	1060.91172516989	2173	7	14.5	32.7	7.2	12.7	32.7	21.2	32.7	17	32.7	21.7	32.7	811077.9	106768.4	734.11	395.55	17.1	3.8	7.6	9.1	15.2	1.6	7.8	5.1
1	L14	1	EZH1	NM_001991	sample	8.23253999219664	40.0202887241514	5.51241791573794	167118.219664456	2517.84844827713	2.05306281701131	6.55559890753024	0.808349247280991	26927.3823644167	1042.64568062911	2563	6.8	16.3	29.5	7.9	15.7	29.5	20.7	29.5	17.2	29.5	20.5	29.5	831339.1	105788.28	760.86	408.26	16.5	4.9	7.3	10.1	14.7	1.3	9.1	5.9
1	L14	2	EZH1	NM_001991	sample	7.79007774898186	37.2362088115513	5.72775386085023	150362.116993706	2554.22284869247	1.85338763420955	5.77267678637542	0.818788394601659	23827.1355053684	1033.20696731422	2701	7.3	15.2	29.3	8.6	15.1	29.3	19.8	29.3	16	29.3	18.7	29.3	754109.4	95196.99	765.22	375.26	14.8	4.7	4.9	15.5	14.8	1.9	6.3	13.8
1	L14	3	EZH1	NM_001991	sample	8.23998330550918	41.1752921535893	5.843922522224	179118.661936561	2552.71031920601	2.03171953255426	6.34724540901503	0.789200661418332	26005.0934891486	1033.4722172184	2396	7.4	15.7	29.5	8	14.9	29.5	21.1	29.5	18	29.5	21.7	29.5	797440	102462.57	744.52	385.91	15.7	6.3	7.5	13.7	14.6	7.9	8.6	11.2
1	L15	1	ARID2	NM_152641	sample	8.50261551874455	39.4049694856147	5.1977039721574	152648.252833479	2479.31572105717	2.00087183958152	6.10549258936356	0.847880755117481	24840.7794245859	1112.0398664574	2294	6.5	15.8	32.1	6.8	15.1	32.1	22.2	32.1	16.8	32.1	20	32.1	762739.8	105057.82	733.77	396.02	14.7	4.5	8.1	13.3	13.5	1.3	8.8	10
1	L15	2	ARID2	NM_152641	sample	8.07547974413646	37.2481876332623	4.74986647186555	142893.913006397	2430.83191076119	1.83283582089552	5.48017057569296	0.83276099052493	22205.9010660981	1060.91257186202	2345	6.4	16.5	31.2	7.3	16.7	31.2	21.3	31.2	16.1	31.2	17.8	31.2	759406.7	111313.33	741.56	429.26	15.3	4	10.1	12.1	14.4	1.6	10.8	8.9
1	L15	3	ARID2	NM_152641	sample	7.7463706233988	35.7937660119556	5.42990133543931	140574.545260461	2284.9972594535	1.81554227156277	5.31041844577284	0.859725036755699	21388.1643894108	1062.14950738817	2342	5.4	18.3	31.8	6.3	21.4	31.8	20	31.8	16.1	31.8	19.3	31.8	737677.2	99484.36	719.41	387.4	14.8	10	7.8	16.6	14.3	7.9	9.4	12.9
1	L16	1	FLT4	NM_002020	sample	8.08936170212766	38.8634042553191	5.07035199891719	166872.731489362	2549.87053254403	1.60893617021277	4.7	0.748912113278433	17203.254893617	906.894139076436	2350	6.9	18	29.2	8.7	17.1	29.2	20.8	29.2	17.2	29.2	21.8	29.2	864820.6	95864.61	816.91	381.51	18.6	4.9	5.5	13.1	18	1.4	7.4	8.7
1	L16	2	FLT4	NM_002020	sample	7.2995372318048	35.9377366428271	5.3993630629674	163387.80774085	2590.45740707384	1.56878418174169	4.44467816575515	0.696996747175042	17725.1792175011	929.393417715538	2377	7.4	18.1	28.2	9.7	16.9	28.2	18.2	28.2	14.3	28.2	17.9	28.2	817397.4	99991.57	855.14	405.98	16.1	4.6	6.2	16.7	17.3	1.3	9	11.4
1	L16	3	FLT4	NM_002020	sample	7.75633614939973	38.0244553134727	6.16575520151672	167270.50867052	2588.1374434809	1.78835037794575	5.31302801244998	0.772506048786969	21395.5331258337	986.201751463378	2249	8.8	16.8	29	9.2	14.9	29	20.1	29	16.7	29	21.5	29	810915.2	102402.38	824.73	401.91	16.8	5.6	6.8	12	15.7	1.6	8.4	8.3
1	L17	1	RF	NA	Neutral	8.97982456140351	44.0105263157895	5.69684171984227	188870.993859649	2578.08531772219	2.12149122807018	6.16271929824561	0.862806472294695	24423.6061403509	1136.52577969187	2280	6.6	16.3	33.3	8.6	15.8	33.3	23.3	33.3	19.2	33.3	23.5	33.3	879613.8	106034.99	835.67	412.77	19.7	4.7	7.8	10.7	18.7	1.7	9.8	6.5
1	L17	2	RF	NA	Neutral	7.80577427821522	37.8211473565804	5.36718865197846	164163.440194976	2566.17342370888	1.88976377952756	5.64679415073116	0.810405613232328	22950.6377952756	1070.05756680609	2667	6.6	16.4	30.8	8.4	16.3	30.8	20.5	30.8	16	30.8	20.2	30.8	807490.4	102266.76	816.83	409.68	16	4.6	6.7	11.8	16.2	1.3	9.3	8.2
1	L17	3	RF	NA	Neutral	8.30035756853397	39.746126340882	5.04243134545863	164537.232022249	2514.03647236225	2.14541120381406	6.62058005562177	0.828890540032315	27932.3686928884	1123.3803125066	2517	6.8	17.7	31	8	16.1	31	22.1	31	18.6	31	22.6	31	802708.3	104874.61	764.09	407.61	17	4.9	6.6	11	17.3	2.4	9	7.6
1	L18	1	RF	NA	Neutral	8.5008431703204	42.3372681281619	5.74317569323586	177843.059443508	2566.65772647931	2.0712478920742	6.29637436762226	0.798789198900379	25770.3849072513	1114.04822343572	2372	6.4	15.9	31.2	8.8	14.8	31.2	21.4	31.2	18.5	31.2	22.4	31.2	864916.9	107561.75	801.14	411.84	20.2	4.2	8	11.3	19.1	2.1	9.9	6.1
1	L18	2	RF	NA	Neutral	7.49256576439192	36.2161646969119	5.01131835826382	148109.478459779	2425.84934858938	1.79641631719405	5.52077773541746	0.839336210799718	22329.0507052993	992.07642115658	2623	6.1	18	29.5	7.3	18.9	29.5	19.9	29.5	14.5	29.5	18.1	29.5	728405.4	98190.66	734.6	391.85	14.3	5.1	5.3	13	15.2	2.7	6.9	9.6
1	L18	3	RF	NA	Neutral	8.51803024428073	40.3544009305933	4.98638991169706	168230.377665762	2561.72086549014	2.09616130283055	6.44474602559131	0.835053498394911	26687.2799534703	1125.7162805352	2579	6.4	16.1	31.7	7.7	14.3	31.7	22.6	31.7	18.6	31.7	23.2	31.7	869076.9	109980.1	786.69	421.37	19.5	3.6	8.2	9	17.2	0.9	10.1	5
1	L19	1	RF	NA	Neutral	7.97534553604781	39.1841613746731	5.65689039805803	164652.053791558	2614.24948681495	1.85618229361225	5.73104221143071	0.774854292291819	22858.7990287635	1015.09115524804	2677	7.5	15.4	29.2	8.5	14.8	29.2	19.9	29.2	16.2	29.2	20.2	29.2	837678.7	108664.59	838.25	419.86	17.6	3.7	7.8	10.4	16.9	0.9	10	7.1
1	L19	2	RF	NA	Neutral	8.4577620521893	41.6311366651924	5.43096572816475	182215.793454224	2684.15379441139	2.20477664750111	6.7328615656789	0.867607104637814	26406.0106147722	1115.22309228802	2261	7.5	15.8	33.2	10	15.6	33.2	21.6	33.2	18.4	33.2	22	33.2	890113.7	106105.48	896	407.75	19.6	5	8.7	12.6	18	1.3	9.5	8.4
1	L19	3	RF	NA	Neutral	7.78130016051364	37.3013643659711	5.13024683227489	145723.007223114	2489.2347691773	2.02126805778491	6.32423756019262	0.817908612820875	25435.393258427	1001.54155973993	2492	7	15	28.7	7.8	14.2	28.7	20	28.7	16.3	28.7	20.5	28.7	747707	105361.85	690.57	407.87	16.1	4.9	7.2	9.9	15	1.3	8.3	5.3
1	L20	1	RF	NA	Neutral	8.15495342929721	39.8103302286198	5.92874326278164	164659.708721423	2650.20384568897	2.1727349703641	6.32895850973751	0.821331957612538	24351.2734970364	1090.07392390427	2362	8.1	14.2	32.6	9	14.1	32.6	22.1	32.6	17.1	32.6	21.7	32.6	831028.7	98383.72	829.44	376.99	18.8	4.3	5	13.3	18.4	0.9	6.4	11.6
1	L20	2	RF	NA	Neutral	8.36643302180685	40.4684579439252	5.63271141527799	174173.626557632	2579.26380888441	1.93730529595016	5.68847352024922	0.795129473559397	22122.2180685358	1048.67564554093	2568	7.5	15.5	30.8	9.2	15.3	30.8	22.6	30.8	17.6	30.8	21.3	30.8	843761	100847.47	817.83	396.76	17.4	4.6	5.7	12.5	16.9	1.2	7.9	9.1
1	L20	3	RF	NA	Neutral	8.6159724875812	40.2533435231181	5.01048320330186	154309.657241116	2512.65396024735	2.33435231180741	7.30492930836836	0.899533746399919	29882.6725257929	1179.37572579741	2617	6	16.5	33.3	8.5	14.7	33.3	22.5	33.3	18.1	33.3	22.5	33.3	808285.4	104902.16	727.6	401	18.5	4.7	7.2	10.6	17.3	2.3	8.4	6.7
1	L21	1	RF	NA	Neutral	7.75928243637881	37.0550688360451	5.05695422408631	151303.05423446	2494.54539443003	1.7843137254902	5.44889445139758	0.784527765784045	21988.0513141427	998.847333900345	2397	6.5	16.1	28.7	7.8	16.1	28.7	19.6	28.7	15.2	28.7	19.4	28.7	776473.1	108508.34	753.16	424.56	15.6	5.7	7.6	11	15.7	1.8	10.6	5.9
1	L21	2	RF	NA	Neutral	8.63374485596708	42.5905349794239	5.81317529080316	185118.618930041	2629.40429052012	2.28641975308642	6.87942386831276	0.821712897527318	27238.4888888889	1140.24496094093	2430	7.9	15.2	33	8.5	15.8	33	22.8	33	18.1	33	21.6	33	840783.9	108699.22	854.97	423.03	17.9	4.8	8.7	11.9	16.5	1.1	10.4	7
1	L21	3	RF	NA	Neutral	8.64530892448513	40.3424866514111	5.02021432130053	156563.667429443	2452.90186616236	2.05987795575896	5.96834477498093	0.798417689211685	22957.5297482838	1077.32740809293	2622	6.7	15.7	31.2	7.2	14.5	31.2	22.3	31.2	17.8	31.2	21.9	31.2	832014.7	112109.01	712.04	422.82	17.8	4.4	8.4	9	15.6	1	10.5	4.8
1	L22	1	RF	NA	Neutral	7.55812937062937	37.1621503496503	5.05020127666448	159816.408653846	2514.95544640016	1.91171328671329	5.71896853146853	0.776717020266105	21548.847465035	1018.39856945431	2288	7.1	18	30.2	9.1	18.4	30.2	20.1	30.2	16.2	30.2	20	30.2	816930.4	101656.08	808.31	398.17	16.8	5.4	6.3	14.3	17	1.3	8.9	11.1
1	L22	2	RF	NA	Neutral	8.04281821720514	38.9311015959517	5.35925777640905	159271.161930712	2564.42809948404	1.86804203970417	5.51187232386143	0.805454419635333	21984.4713896458	1079.35023227928	2569	7.2	15.1	31	7.7	15.9	31	19.5	31	16.3	31	19.7	31	801586.8	98482.86	788.52	389.18	16.5	4.2	5.8	13.2	17.1	1.8	7.2	12.1
1	L22	3	RF	NA	Neutral	7.469140625	35.03046875	4.79077990188517	135290.10078125	2371.12238430996	1.95	5.910546875	0.802345153723077	23889.01171875	1060.77219216632	2560	6	18.6	30.9	7	17.6	30.9	18.7	30.9	15.2	30.9	19.1	30.9	725523.5	103437.31	660.92	398.57	15	4.7	7.2	11.8	13.2	1.2	8.9	6.8
1	M03	1	OTNT	NA	Neutral	7.18189233278956	32.9930668841762	4.98109973681658	132844.586867863	2342.75989171118	1.4963295269168	4.31688417618271	0.627761672755093	16333.4722675367	854.785932385563	2452	5.8	19	25.6	6.5	18.4	25.6	17.6	25.6	13.8	25.6	16.6	25.6	753770.2	108711.83	706.76	419.91	15.2	4.9	8.3	10.6	13.2	2	10.1	8
1	M03	2	OTNT	NA	Neutral	7.12204280886219	34.3897859556891	4.89524860385186	144920.240330454	2435.71204316444	1.41194141945175	4.12542245587683	0.614387893391814	16329.2662410815	825.609859893117	2663	6.7	18.6	24.6	7.8	18.4	24.6	17.6	24.6	13.6	24.6	17	24.6	740079.8	96386.92	748.67	383.74	14.3	5	6.6	19.4	14.9	2	7.9	15
1	M03	3	OTNT	NA	Neutral	7.38619119878604	36.5819423368741	5.48077736467075	153620.000379363	2481.43724363552	1.72003034901366	5.24848254931715	0.800512132749381	21387.8452200303	984.285982100329	2636	7.3	17	28.6	7.9	16.2	28.6	17.9	28.6	15.9	28.6	19.4	28.6	795294.3	111019.86	803.01	434.37	16.6	4.3	9.8	9.8	17	1.2	12.8	5.3
1	M04	1	OTNT	NA	Neutral	7.45851676261429	36.5960040636641	5.13128541612144	150186.359972909	2531.38594790169	1.31019302404335	3.99796816796478	0.635439429670594	16574.7934304098	854.156858323391	2953	7	16.8	24.2	8.5	15.3	24.2	19.1	24.2	14.5	24.2	19.3	24.2	786761.2	101823	748.41	399.19	16.5	4.9	6.8	12.4	16.7	1.3	9.2	9.2
1	M04	2	OTNT	NA	Neutral	7.34723148765844	34.7555036691127	5.49423242304247	154962.529019346	2556.1646308081	1.49633088725817	4.29086057371581	0.658728776127607	17219.2941961308	930.341167418327	2998	7	18.4	26.6	8	16.2	26.6	18.5	26.6	13.6	26.6	17.3	26.6	821718.7	99958.01	811.86	401.5	16.4	5.2	6.5	15.7	16.7	1.5	9	12.4
1	M04	3	OTNT	NA	Neutral	7.54673084636984	35.6117127958283	4.7393301140024	139760.38387485	2454.83772678624	1.63898916967509	4.71760930605696	0.768478156193481	19332.7545126354	1035.01238527913	2493	6.1	17.2	30	8	16.1	30	18.8	30	15.2	30	19.3	30	797973	111408.57	784.72	446.08	17.9	4.8	9.3	9.2	19.8	0.9	13.4	4.9
1	M05	1	OTNT	NA	Neutral	7.68672360248447	36.5093167701863	5.3969226801574	147077.255434783	2464.56928211686	1.34666149068323	3.94992236024845	0.672432588532208	16985.9875776398	881.121666662051	2576	6.6	17.5	25.1	8	15.5	25.1	19.3	25.1	14.2	25.1	18.4	25.1	799400	108830.26	759.24	424.27	16	5.3	9.1	11.8	16.2	1.6	11.6	7.5
1	M05	2	OTNT	NA	Neutral	8.09137055837564	37.3600435097897	4.90709462426412	147685.75453227	2523.21614560027	1.61711385061639	4.83502538071066	0.693173774757194	19279.7650471356	936.784077255056	2758	6.5	15.6	27.3	7.9	15.4	27.3	20.9	27.3	15.2	27.3	19	27.3	823507.2	103631.5	781.39	404.53	17	5.5	7.8	13.2	17.3	1.7	9.6	8.2
1	M05	3	OTNT	NA	Neutral	7.38614194416414	35.100235452405	4.89781336837948	134552.427850656	2419.67020542912	1.49108644466868	4.49646821392533	0.678735547608391	18538.0972082072	918.321896142003	2973	6	17.6	25.8	7.6	15.6	25.8	18.9	25.8	14.9	25.8	19.6	25.8	755334.7	105395.29	693.73	414	15.9	5.8	6.8	10.6	15.8	1.8	9.6	4.7
1	M06	1	OTNT	NA	Neutral	7.49466463414634	34.9912347560976	4.70519238937028	140215.73742378	2422.95462702663	1.47827743902439	4.66768292682927	0.699582598175415	19682.637195122	898.921625366509	2624	6.1	18.8	25.5	8	16.7	25.5	18	25.5	13.2	25.5	17.3	25.5	792172.5	110200.33	729.99	433.89	16.1	5.4	8.2	10.7	15.6	1.7	10.4	5.9
1	M06	2	OTNT	NA	Neutral	7.3608172199927	36.5505290040131	5.06613703157707	150507.112367749	2509.46536599691	1.61036118205035	4.95804450930317	0.758432748422575	20626.0036483035	1011.54950996341	2741	6.9	15	28.6	7.6	15.3	28.6	17.5	28.6	14	28.6	18.1	28.6	817510.6	102579.85	746.98	406.14	15.9	5	6.9	10.5	16.2	1	8.2	7.1
1	M06	3	OTNT	NA	Neutral	7.545521023766	36.6029250457038	5.13596159098245	148175.68190128	2511.16079900908	1.53893967093236	4.95539305301645	0.787509906690874	20604.3619744058	952.625040158747	2735	6.5	16.9	26.8	7.5	14.7	26.8	19	26.8	15.5	26.8	20	26.8	783361.7	95955.99	745.86	370.82	16.2	5	5.2	12.2	15.5	1	6	9.2
1	M07	1	OTNT	NA	Neutral	7.54416666666667	35.64375	4.75029878826763	137425.405416667	2404.7780282809	1.58166666666667	4.76416666666667	0.672614891419261	18840.9945833333	927.060536915862	2400	6.4	17.2	27	7.2	17	27	18.2	27	14.2	27	17.7	27	788276.6	107435.72	714.75	418.7	16.2	4.2	8.8	11.4	15.4	0.7	11.6	8
1	M07	2	OTNT	NA	Neutral	7.6836611802489	37.048976314733	4.91398037109774	151993.627057407	2486.97246758507	1.64552388598956	5.00682456844641	0.725633519741587	20450.3376154155	946.843412313532	2491	7	17.1	27.8	7.9	16.6	27.8	19.4	27.8	15.5	27.8	18.1	27.8	816146.8	99755.29	775.78	393.42	16.4	4.3	7.4	14.9	16.4	1	10.2	14.1
1	M07	3	OTNT	NA	Neutral	7.59990641085634	35.9532054281703	5.1835155950343	135607.656059897	2372.71538636503	1.79597566682265	5.37576041179223	0.781092885240499	20431.4356574637	1008.9815230194	2137	6.7	18.5	29.8	7	17.5	29.8	19.4	29.8	15.5	29.8	20.6	29.8	780411.2	108447.57	744.51	417.85	17.8	4.9	9.4	10.1	16.9	1.9	11.4	6.9
1	M08	1	OTNT	NA	Neutral	7.59754224270353	35.3279569892473	4.74050388531184	133318.676267281	2456.7250477922	1.40975422427035	4.33794162826421	0.705225186593896	16361.1889400922	824.808954477653	2604	6.5	17.7	26.5	7.5	17.1	26.5	18.8	26.5	15	26.5	19.4	26.5	782763.7	86006.34	737.81	330.44	16.9	4.9	3.4	16.1	16.1	1	3.6	15.4
1	M08	2	OTNT	NA	Neutral	7.72874806800618	37.782457496136	5.13275190512605	154375.342735703	2526.16615967046	1.68315301391036	5.25772797527048	0.834060596094673	22043.5255023184	991.849334637045	2588	6.6	15.2	27.9	7.5	15.5	27.9	19.4	27.9	16	27.9	18.6	27.9	815970.8	104794.03	754.4	412.92	17	4.9	7.8	12.1	16.8	1.7	9.5	8
1	M08	3	OTNT	NA	Neutral	7.65501344602382	36.8029197080292	5.1301087860569	141245.536304264	2480.14144177818	1.66845946984249	5.08912792931233	0.739191347406519	21340.721859393	973.137889137856	2603	7.6	15.5	27.2	8.3	15.5	27.2	19	27.2	15.8	27.2	20.2	27.2	750602.9	104498.13	715.75	412.36	16.6	6.2	7.3	13	16.7	5.6	10.2	8.9
1	M09	1	DNM2	NM_001005362	sample	7.62044088176353	35.5438877755511	5.00025118344479	138362.557915832	2391.08429661202	1.22685370741483	3.44048096192385	0.609511337649177	12836.553507014	838.834497218374	2495	6.5	17.8	26.6	7.2	17.7	26.6	18.8	26.6	14.4	26.6	17.4	26.6	765043.9	96583.89	729.99	382.78	15.7	3.7	5.3	14.7	16.2	0.9	7.5	12.5
1	M09	2	DNM2	NM_001005362	sample	7.00229779411765	33.4264705882353	5.10606990615871	141825.263327206	2522.63886665702	1.20128676470588	3.35110294117647	0.733486130625892	13824.0556066176	975.404891411937	2176	7.9	18.3	30.1	9.7	17.6	30.1	18.3	30.1	13.1	30.1	17.1	30.1	807933.5	103407.04	808.46	414.85	16.4	4	6.1	12.5	18	1.5	8	7.3
1	M09	3	DNM2	NM_001005362	sample	6.70614228899691	32.1396376491383	5.2207576753397	145023.602739726	2495.61152622535	1.3066725585506	3.58506407423774	0.680324578691661	14218.4949182501	912.089669405256	2263	8.1	18.4	28.4	9.2	17.4	28.4	15.7	28.4	12.1	28.4	16.1	28.4	788558.9	98088.95	833.95	399.79	14.9	5.2	7	16.9	17.9	3.5	10.1	11.2
1	M10	1	PRF1	NM_005041	sample	7.54649870322342	36.9870322341608	5.53102979473764	151924.048536495	2567.44682508646	1.31974805483512	3.95183401259726	0.700000519622468	16836.5079659133	917.352111483574	2699	6.7	16	26.5	9	15.1	26.5	18.8	26.5	14.9	26.5	19.5	26.5	792137.2	101139.96	777.55	400.5	16.2	5.3	5.8	12.8	16.7	1.3	7.4	6.7
1	M10	2	PRF1	NM_005041	sample	7.90653523183644	39.3194596568091	5.53004694284006	168828.236582694	2666.32393081789	1.65096750638919	5.15553121577218	0.77146333963989	20415.8054034319	946.077478684983	2739	7.6	15	28.1	9.4	14.2	28.1	20.3	28.1	16.7	28.1	21	28.1	825581.2	95914.68	840.05	386.99	16.5	5.6	5	15	17.6	1.4	6	9
1	M10	3	PRF1	NM_005041	sample	7.3676831405538	37.012267788293	5.17703048566617	162882.201892744	2667.2146349298	1.33193130038556	4.13389414651244	0.707281416457866	18882.644935156	882.97176327889	2853	9	15.9	24.5	10.3	14.1	24.5	18.7	24.5	16.5	24.5	21.7	24.5	809803.9	102140.09	811.73	405.3	16.4	5.2	5.2	11.2	17.8	2.6	7.3	6.4
1	M11	1	DSN1	NM_024918	sample	7.09741012756088	33.9284885968303	5.32235943912928	147062.073444144	2436.46627256078	1.38770776961732	4.19018167761886	0.714266694393994	17490.1901816776	886.994081248058	2587	6	17.9	25.5	7	17.9	25.5	17.6	25.5	14.2	25.5	17.1	25.5	768827.5	104696.58	769.26	402.78	15.2	5.1	7.2	10.7	13.7	2.4	7.9	6
1	M11	2	DSN1	NM_024918	sample	7.56455493183641	36.9542902967121	5.57340327881236	162184.768644747	2532.40645351722	1.55733761026464	4.54089815557338	0.733507794733912	17996.0533279872	972.696009821588	2494	7.6	17.4	28.3	9	17.5	28.3	19.4	28.3	14.7	28.3	18.5	28.3	788651.7	104374.35	817.83	413.26	16.1	5.3	6.8	14.3	16.6	1.9	8.6	8.3
1	M11	3	DSN1	NM_024918	sample	7.23968088796393	34.2261533125217	5.05720446262371	139643.903919528	2360.65005917497	1.68539715574055	5.27540756156781	0.778860332647635	22718.4634061741	1017.48456683459	2883	6.3	17.6	28.2	7.6	19.2	28.2	18.2	28.2	13.9	28.2	17.1	28.2	705228.6	95383.18	681.96	372.11	14.6	6.9	6.3	16.9	14.7	10.2	6.6	13.6
1	M12	1	CBLB	NM_170662	sample	8.13137254901961	39.9329411764706	5.34598896051053	173066.913333333	2557.0865507341	2.18156862745098	6.72823529411765	0.901538020831978	27415.7117647059	1184.30751669149	2550	7.4	17.3	33.4	9	15.8	33.4	21.6	33.4	17.8	33.4	21.9	33.4	843046.6	108590.11	805.25	425.93	17.4	4.3	8.5	9.4	17	1.8	11.1	6.1
1	M12	2	CBLB	NM_170662	sample	8.85817888799355	43.5205479452055	5.31703857635337	182708.890410959	2645.05400515759	2.04391619661563	6.61361804995971	0.83474614068577	28130.6857373086	1071.39996348174	2482	7.7	13.7	29.7	9.5	14.3	29.7	24.1	29.7	19.3	29.7	22.8	29.7	887622.2	98613.39	828.98	379.12	19.2	5	5.7	15.4	17.8	2.1	6.6	13.2
1	M12	3	CBLB	NM_170662	sample	8.40114068441065	40.7958174904943	5.34869439722925	169168.9	2588.86128511497	2.07642585551331	6.71596958174905	0.970702602495182	28910.5140684411	1162.40640285976	2630	6.8	16	32.2	8.5	14	32.2	22.6	32.2	18.9	32.2	22.9	32.2	801556.9	103648.02	815.5	408.57	17.1	4.6	7	11.1	17.1	1.9	9.4	7.3
1	M13	1	EP300	NM_001429	sample	7.45056139080043	35.9460340456356	4.94193523096263	148826.087287215	2424.21270195204	1.77761680550525	5.68091271278522	0.778681797375814	24413.8775805867	1014.23076130398	2761	7.2	18.3	27.5	7.5	17.9	27.5	18.2	27.5	14.3	27.5	17.7	27.5	748301.1	102571.23	694.36	398.35	14.1	6.9	7.4	14.6	12.9	5.5	9.6	12
1	M13	2	EP300	NM_001429	sample	8.07214029493822	38.4256675966521	5.51582438680221	161513.983658828	2568.71993111319	2.22758070944599	7.22518931845357	0.891216853853283	30375.4033479474	1116.19401044055	2509	7.4	17.3	31.2	9	17.2	31.2	20.3	31.2	16.5	31.2	20	31.2	782771.5	104072.66	799.78	395.55	15.7	5.3	8.6	14.5	14.8	2.8	8.1	10.7
1	M13	3	EP300	NM_001429	sample	7.24221453287197	35.6870434448289	5.64387005623998	151114.499807766	2352.24760636914	2.02921953094963	6.63821607074202	0.865243991967459	27708.6116878124	1021.79658386194	2601	8.2	18.1	29.4	7.8	22.9	29.2	17.9	29.4	13.5	29.4	17	29.2	683084.4	96801.47	739.64	370.7	12.4	10.1	8.1	18.8	12	13.1	8.3	16.5
1	M14	1	PHOX2B	NM_003924	sample	7.7297499066816	36.9380365808137	5.35460041993278	151003.255319149	2517.01879358999	1.50578574094812	4.6300858529302	0.778015685856328	18004.3699141471	866.212704003127	2679	6.8	16.8	26.9	7.6	16.1	26.9	19.3	26.9	16.2	26.9	19.7	26.9	766346.6	82011.55	760.5	321.11	15.6	5	2.2	19.2	15.3	2.2	3.2	18.5
1	M14	2	PHOX2B	NM_003924	sample	8.24851851851852	40.9777777777778	5.62226880387187	175140.927777778	2666.19847015046	1.75185185185185	5.47407407407407	0.76489133433261	23081.9537037037	965.325211832845	2700	8.1	14.4	28.1	9	14.7	28.1	21.6	28.1	17.9	28.1	22	28.1	826031.5	92658.19	793.01	360.25	17.7	5.8	4.7	19.9	16.4	1.9	5.8	17.9
1	M14	3	PHOX2B	NM_003924	sample	8.19374523264684	38.8585049580473	4.97857974888015	159874.549199085	2501.55586179425	1.65141113653699	4.88405797101449	0.759627932523625	20159.6960335622	976.566823891193	2622	7.3	16.6	28.1	8.6	15.2	28.1	20.8	28.1	17	28.1	21.4	28.1	804227.8	104044.04	746.71	411.31	17.8	5	7	10.9	17	2.9	10.1	6.6
1	M15	1	LATS1	NM_004690	sample	7.54604462474645	37.6758620689655	5.39713807417624	164528.397971602	2502.80734560432	1.69492900608519	4.92292089249493	0.759691191357852	18877.7651115619	975.451794110407	2465	7.3	16.2	29.7	7.7	15.9	29.7	18.5	29.7	15.3	29.7	18.3	29.7	757759.8	95755.61	743.31	375.74	13.4	5.4	5.2	15	13.2	1.7	7.1	13.5
1	M15	2	LATS1	NM_004690	sample	7.9211356466877	38.0311514195584	5.22762070356359	153665.045741325	2476.15240415327	1.97003154574132	5.85015772870662	0.806069129173187	22216.3970820189	1014.56139273044	2536	6.1	16.2	30.1	6.7	16.8	30.1	20.2	30.1	16	30.1	18.5	30.1	762165.8	99630.87	745.87	382.77	15.5	5	6	14.6	12.6	1.5	7	11.4
1	M15	3	LATS1	NM_004690	sample	8.14708368554522	40.248943364328	5.56585692811131	165473.64750634	2598.94876563479	2.09213863060017	6.43406593406593	0.835322463588334	26661.5807269653	1087.49427520505	2366	9	15.4	31.8	9.1	14.7	31.8	21.4	31.8	18.5	31.8	22.5	31.8	788745.9	103744.73	793.83	395.57	16.1	4.6	7.4	10.5	15.1	4.2	7.5	6.2
1	M16	1	CUL3	NM_003590	sample	8.31814381270903	39.5459866220736	5.3165939710171	169705.991220736	2526.74666618831	1.78887959866221	5.26964882943144	0.80827028907918	20572.4226588629	1078.15115865795	2392	6.1	17.1	32	9.3	16.6	32	21.5	32	16.8	32	20.4	32	896612.1	100143.35	819.94	386.52	18	4.3	7	14.5	17.8	0.8	8.5	12.2
1	M16	2	CUL3	NM_003590	sample	7.33389191453708	35.3703393380813	5.08603812505479	153475.733556766	2455.51410115328	1.67532467532468	4.99245915374948	0.762273652842358	20361.5521575199	984.909370850174	2387	6.5	19.6	29.8	7.5	18.8	29.8	19.2	29.8	14.8	29.8	17.3	29.8	776858.4	91347.89	804.08	365.08	15.5	4.4	5.2	20.7	16.3	1.6	7.1	17.8
1	M16	3	CUL3	NM_003590	sample	8.3967927631579	38.2541118421053	4.90744204812683	155071.698190789	2516.65290884968	1.62129934210526	4.59703947368421	0.783128078730536	18229.7212171053	1025.46491720283	2432	6.1	15.7	30.5	8.3	14	30.5	22.6	30.5	16.4	30.5	20.2	30.5	829300.9	92975.54	809.94	367.77	17.1	4.8	4.9	16.3	18.6	1.3	7.5	16.4
1	M17	1	OTNT	NA	Neutral	7.94946279347394	37.8296856346996	4.90105808944275	154070.069239952	2426.38342863324	2.0091524074811	5.849980103462	0.740226352428801	22804.6983684839	1016.6543104439	2513	6.4	18.9	30.2	7.7	17.8	30.2	19.9	30.2	16.4	30.2	19.7	30.2	790520.8	104628.5	726.82	410.43	17.1	5.1	7.5	12.3	16.4	1.8	9.8	9.2
1	M17	2	OTNT	NA	Neutral	8.34729493891798	39.2694589877836	5.00400024276131	164837.376265271	2576.86381893505	1.8739965095986	5.63804537521815	0.783034850229109	22531.1221640489	1033.03927130213	2865	5.5	15.6	29.5	8	14.2	29.5	21.7	29.5	17.1	29.5	19.8	29.5	830626.4	102368.6	783.31	406.52	17	4.9	6.7	12.9	17.9	2	8.9	9.2
1	M17	3	OTNT	NA	Neutral	7.17301269205077	34.8453573814295	5.28929576871343	146048.518704075	2508.08174640417	1.60354041416166	4.93987975951904	0.736615423309166	20148.6503006012	921.14400600427	2994	7.3	17.6	26.6	8.1	15.5	26.6	18.8	26.6	14.4	26.6	19.6	26.6	760425.6	103045.09	757.03	406.88	15.4	5.2	6.7	11.5	16.3	1.3	9.4	5.7
1	M18	1	OTNT	NA	Neutral	7.6596035543404	35.6982228298018	4.89834787944167	145991.931305537	2470.1773936647	1.46684894053315	4.42412850307587	0.645399097483287	18177.2224880383	833.80340505988	2926	5.9	16.6	23.8	7.2	15.1	23.8	19.2	23.8	14.7	23.8	18.3	23.8	783491.7	101734.33	726.42	399.44	16.1	4.4	5.5	11.2	14.9	0.8	7.2	7.7
1	M18	2	OTNT	NA	Neutral	7.90464547677262	37.8393293747817	5.1406823847485	159854.486552567	2599.59972789166	1.58889276982187	4.75969263010828	0.692259519551237	20138.8026545582	938.596330217746	2863	6.4	16.3	26.7	8.7	15.1	26.7	19.9	26.7	16.6	26.7	19.8	26.7	850052.1	100140.14	794.12	394.79	18.7	4.6	6.9	14.7	18.6	1.7	8.7	13
1	M18	3	OTNT	NA	Neutral	7.43334628837932	36.0089389817334	5.15116642624859	154708.181888846	2523.81482566853	1.74582199766809	5.02526233968131	0.782802917142174	19461.4092499028	1043.55843930947	2573	6.8	17.6	31.1	8.2	15	31.1	18.6	31.1	15.7	31.1	20.6	31.1	799387	98838.8	777.29	395.5	16.9	5	5.2	10.7	17.9	1.2	8.2	5.9
1	M19	1	OTNT	NA	Neutral	8.27926605504587	39.6245871559633	5.65648430218742	174905.424587156	2704.84247670552	1.8502752293578	5.38862385321101	0.787121164567297	20922.0737614679	1068.20579756805	2725	7.8	14.3	31.3	9.3	13.1	31.3	21.9	31.3	17.2	31.3	21.7	31.3	886709.8	100405.48	897.89	390.37	19.1	3.8	6.2	12.9	18.5	1	8.7	11.5
1	M19	2	OTNT	NA	Neutral	7.91809145129225	37.0624254473161	5.03326704875107	150711.089860835	2500.90454261827	1.81312127236581	5.27077534791253	0.766915339308556	19832.0166998012	982.259873480036	2515	6.2	17.7	29.7	8	16	29.7	20	29.7	15.9	29.7	19.1	29.7	808035.8	97656.31	742.82	379.52	17	5.6	6.5	16.1	14.3	2.5	7.2	14.1
1	M19	3	OTNT	NA	Neutral	8.04305799648506	37.8686291739895	4.88932601717447	162630.481107206	2495.13053239026	1.9622144112478	5.96353251318102	0.82018469696696	24783.3365553603	1115.75147404643	2276	6.7	17.8	31	8.8	17	31	19.9	31	16.5	31	20.7	31	855828	109053.73	781.68	428.92	17.7	5.8	8.9	10.9	17.9	1.7	10.1	5.5
1	M20	1	OTNT	NA	Neutral	8.18100649350649	37.4533279220779	4.54445052218331	144591.992288961	2400.30126510743	1.92573051948052	5.90787337662338	0.810423542464721	24284.7893668831	1025.841407969	2464	5.2	17.8	29.4	7.1	17.2	29.4	20.5	29.4	15.5	29.4	19.4	29.4	808088.9	100954.67	727.26	397.67	16.9	4.4	6.5	15	16.4	1.2	9	12.5
1	M20	2	OTNT	NA	Neutral	7.23076923076923	34.3696581196581	5.17703705179994	150512.306267806	2590.56239899118	1.50462962962963	4.53774928774929	0.772880904505348	20390.396011396	977.757208317112	2808	7.2	18.5	26.5	9.1	15.8	26.5	18.4	26.5	14.4	26.5	19	26.5	784215.5	98379.57	797.34	395.38	16.2	5.1	6.2	15	17.2	2.2	7.8	12.1
1	M20	3	OTNT	NA	Neutral	7.2597244732577	35.4688006482982	5.08631082122331	149460.993517018	2438.78328402959	1.5595623987034	4.42544570502431	0.718980970054597	17619.4501620746	945.032690435295	2468	7.1	18.6	28	7.7	17.4	28	17.7	28	14.9	28	19	28	767841.3	102599.66	744.46	402.54	15.6	5.7	6.7	12.4	16.4	1.6	7.9	6.4
1	M21	1	OTNT	NA	Neutral	8.41533546325879	40.2232428115016	5.36337474898587	164669.349840256	2593.75769808382	2.09305111821086	6.34624600638978	0.850546903387377	26665.8342651757	1152.67999861265	2504	7.4	15.6	31.8	8.5	14.9	31.8	21.8	31.8	17.6	31.8	21.6	31.8	809331.4	109703.85	813.97	428.56	17.6	4.6	9.3	11.6	16.7	0.7	10.8	7.5
1	M21	2	OTNT	NA	Neutral	8.05441227764213	37.6634112312522	5.19916912341495	149627.763167074	2491.68208397649	1.70387164283223	5.02546215556331	0.682950247629554	20049.7335193582	957.187359021922	2867	6.3	16.1	27.2	7.2	15.4	27.2	20.8	27.2	16.5	27.2	19.4	27.2	796440.6	105684.05	735.05	418.96	17	4.6	7.2	11.2	14.9	1.7	9.9	7.8
1	M21	3	OTNT	NA	Neutral	7.59760394644116	36.2741367159972	5.25851064887174	151748.964059197	2520.36845811659	1.82840028188865	5.5553206483439	0.846838148081502	24319.8375616631	1025.51341175965	2838	7.2	16.9	28.5	8.4	15.2	28.5	19.5	28.5	15.7	28.5	20.4	28.5	784920.3	99752.52	775.21	388.71	16	5.9	6.9	14.5	15.4	1.3	7.8	11.3
1	M22	1	OTNT	NA	Neutral	8.24307925673113	40.1797497155859	5.61730298795947	169319.512324611	2597.38461727533	1.70762229806598	4.89836935912021	0.709968993209539	20348.5445582101	1023.63178611176	2637	7.8	15.2	29.1	9	14.7	29.1	21.1	29.1	16.9	29.1	21.3	29.1	844297.8	103570.5	805.38	401.03	17.9	4.4	7	11.9	17.6	1.1	9.4	9.6
1	M22	2	OTNT	NA	Neutral	7.66498528793611	36.3816729718369	5.27944489257469	166855.358554014	2622.0747692148	1.67044976881042	4.84110970996217	0.683800626763902	20530.5208070618	983.221544920164	2379	7.1	18.5	27.8	10.4	16.2	27.8	18.7	27.8	15.3	27.8	19.3	27.8	841641.1	100150.57	786.29	396.75	17.1	6.3	5.6	14.7	16.5	2.6	8.6	11.2
1	M22	3	OTNT	NA	Neutral	8.48474430597336	40.1035668242372	5.70987660573335	177330.96991835	2541.73670468828	2.24924795874517	6.73055436183928	0.839596347803309	26297.2234636872	1076.6267704988	2327	7.3	18.5	31.4	8.7	15.5	31.4	22	31.4	17.5	31.4	21.6	31.4	889321.9	90471.06	826.76	349.05	18.8	5.1	5.9	22.3	16.5	1.8	7.9	23.5
1	N03	1	PLK1	NA	Negative	7.10441767068273	43.5609103078983	9.10555000290839	257558.21686747	3216.21130744313	2.71619812583668	7.89424364123159	0.998752934252609	32966.8299866131	1388.92644045608	747	16.6	16.5	39.9	16.2	16.2	39.9	17.1	39.9	19.5	39.9	25.4	39.9	1068510.6	129102.27	1416.13	525.97	19.9	5.1	19.1	17.9	30.1	0.9	24.5	8.2
1	N03	2	PLK1	NA	Negative	7.24970273483948	50.6254458977408	8.72480286493961	341098.272294887	3593.71697134844	2.59809750297265	7.75148632580262	0.925731769041867	33137.6397146254	1344.08164885878	841	19.6	17.1	38.6	23.8	16.6	38.6	17.8	38.6	21.5	38.6	30.3	38.6	1209915.3	132325.7	1657.42	537.14	25.8	4.6	22.2	15.1	32.8	0.5	24.7	5.5
1	N03	3	PLK1	NA	Negative	7.24413793103448	44.8358620689655	8.4522273196034	276751.128275862	3184.17630301091	3.14620689655172	9.55310344827586	1.1451021458275	42254.72	1535.94641528469	725	15.4	15.6	45.8	17.8	14.8	45.8	19.4	45.8	19.4	45.8	26.3	45.8	1112601.9	131896.02	1368.75	529.51	21.2	4.8	19.9	14.5	27.9	0.3	24	6.6
1	N04	1	PLK1	NA	Negative	6.78116710875332	45.0371352785146	7.60071575106423	283378.75862069	3081.10299192998	2.96419098143236	8.12864721485411	0.974343038516964	35690.5225464191	1439.78775108537	754	16	20.4	42.7	20.3	19.4	42.7	15.4	42.7	17.8	42.7	25.5	42.7	1100319.8	129873.89	1248.39	514.11	21.5	3.2	18.3	13.4	28.2	0.5	22.1	7
1	N04	2	PLK1	NA	Negative	7.3116395494368	50.6695869837297	9.67720642684899	363016.012515645	3542.78182766175	3.39674593241552	9.88861076345432	1.10262756925361	43975.9474342929	1583.48056011719	799	20.8	17.6	45.2	23.3	16.3	45.2	19	45.2	20.3	45.2	28	45.2	1346328.5	122647.63	1687.24	493.54	23.8	5.1	19.1	20.9	32.7	0.4	19.9	11
1	N04	3	PLK1	NA	Negative	7.05648854961832	46.5175572519084	10.1619663037808	301702.404580153	3415.26536078829	2.97251908396947	8.23511450381679	0.924314392046062	34129.4992366412	1410.16276700432	655	18.6	18.5	40	21.8	18.5	40	18.3	40	21.2	40	30.5	40	1095796.4	123454.46	1627.24	540.64	23.7	5.3	16.5	17.7	32.8	0.3	21.7	6.6
1	N05	1	PLK1	NA	Negative	7.63945578231293	50.2993197278912	8.43803978387126	340684.628117914	3536.031015107	2.75396825396825	7.73242630385488	0.980047571488481	33029.4126984127	1456.63940597983	882	17.2	17.1	42.1	22.9	16	42.1	19.6	42.1	22.6	42.1	31.2	42.1	1353809.6	126262.71	1515.37	515.47	24.6	4	16.7	14.5	33	2.2	21.9	5.2
1	N05	2	PLK1	NA	Negative	6.85730994152047	49.6491228070175	10.4096487259008	352004.368421053	3516.44253607642	2.60818713450292	7.09122807017544	0.903612470795133	29271.7216374269	1314.97889166127	855	19.4	19.1	39.3	21.4	17.3	39.3	17.5	39.3	21.1	39.3	27.7	39.3	1187275.2	120303.73	1666.23	503.01	21.1	4.7	16	18.1	32.3	0.4	22	6.9
1	N05	3	PLK1	NA	Negative	7.31733333333333	54.1106666666667	12.0692548524673	390670.781333333	3937.11815951704	3.20933333333333	9.36133333333333	1.04382290862	40745.2733333333	1485.01542297772	750	20.9	15.2	42.3	27.7	14.9	42.3	18.7	42.3	23.2	42.3	32.9	42.3	1327885.7	126790.9	1910.87	527.38	27.1	4	18.7	16.9	37.5	0.1	23.2	7.2
1	N06	1	PLK1	NA	Negative	7.71356783919598	55.4522613065327	10.610621716636	385961.084170854	3705.51957306169	3.11306532663317	9.22738693467337	1.1495185913563	41377.9736180905	1628.32841575573	796	20.2	14.3	44.8	21.4	13.9	44.8	20.4	44.8	24.6	44.8	31.3	44.8	1368687	130468.63	1702.89	522.64	26.5	4	18	13.8	34.2	0.9	20.5	4.4
1	N06	2	PLK1	NA	Negative	7.13606340819022	52.6961690885073	9.82468293697372	388162.507265522	3627.22516744817	3.00660501981506	9.21268163804491	1.1287503894761	41170.1664464993	1625.0676125535	757	20.1	15.7	45.2	23	14.9	45.2	17	45.2	22.7	45.2	30.4	45.2	1442484.9	129905.77	1629.24	536.5	24.8	3.6	18.9	13.1	33.6	0.5	22.2	4.6
1	N06	3	PLK1	NA	Negative	7.06185567010309	49.7319587628866	10.307830094523	349652.283505155	3646.77217244428	2.9110824742268	8.44587628865979	0.959529815558595	36714.6739690722	1447.33611881723	776	21.6	17.7	41	24.5	15.5	41	18.6	41	21.5	41	31.8	41	1300483.2	118146.37	1731.6	486.68	24.2	4.4	16.1	19.1	36.5	0.5	19.8	9.5
1	N07	1	PLK1	NA	Negative	8.20115774240232	49.6903039073806	7.36981035416887	273915.351664255	3206.09477584667	3.38060781476122	9.9479015918958	1.08692762397804	41895.2373371925	1520.4183432774	691	16.2	19	44	19.4	16.4	44	20.4	44	22.4	44	29.7	44	1063949.8	131518.44	1349.98	525.68	24.6	3.9	18.2	14.5	30.8	0.4	24.3	5.1
1	N07	2	PLK1	NA	Negative	7.84220183486239	54.2917431192661	10.3090382169416	355338.366972477	3745.42907059645	3.23302752293578	9.1045871559633	0.981065916616292	37993.9394495413	1477.90254581373	545	22.6	13.2	43.5	25.7	15.2	43.5	20.7	43.5	23.5	43.5	33.6	43.5	1319096.8	135781.59	1796.85	559.72	26.1	2.8	23.5	17.8	36.9	0.4	27.7	9.4
1	N07	3	PLK1	NA	Negative	6.47931873479319	52.9513381995134	10.6190301748838	395294.96350365	3692.41012502222	3.79805352798054	10.9464720194647	1.16461677636909	47590.4330900243	1754.31928636618	411	23.1	17	49.1	27.3	18	49.1	15.3	49.1	22.9	49.1	32.8	49.1	1329332.3	146496.66	1809.22	615.62	25.1	3.9	24.3	13.6	37.2	0.5	36.3	7.1
1	N08	1	PLK1	NA	Negative	7.05401234567901	45.6311728395062	10.1232560144837	279374.898148148	3146.74724349	3.38271604938272	9.07407407407407	1.05325516500707	37556.7669753086	1571.15783219756	648	17.1	16.8	47.5	17.7	16.8	47.5	17.7	47.5	18.1	47.5	26.2	47.5	1049147.8	120113.07	1321.02	504.13	20.1	4.9	15.6	15.7	27.6	0.8	21.9	7.4
1	N08	2	PLK1	NA	Negative	7.37243047158404	49.4691656590085	9.6515091634104	317859.740024184	3340.61213885495	2.63240628778718	7.79322853688029	0.954730944322873	31878.3917775091	1286.26553036028	827	17.5	17.3	38.9	18.9	17.5	38.9	18.3	38.9	20.1	38.9	27.6	38.9	1102734.5	113587.38	1494.73	470.55	20.3	5.2	13.5	20.7	29.5	2.5	17.7	8
1	N08	3	PLK1	NA	Negative	6.80082987551867	47.4453665283541	9.62872455561829	317380.777316736	3272.87292427503	2.93637621023513	7.96265560165975	0.989131931863384	30121.8492392808	1385.49484197156	723	17	20.3	42.5	18.1	18.3	42.5	16.9	42.5	20.6	42.5	27.7	42.5	1092236	121717.79	1525.92	501.17	20.2	4.3	16.2	13.1	27.2	0.3	19.2	4.4
1	N09	1	CIC	NM_015125	sample	7.39438122332859	35.071479374111	5.07603302968763	139642.555832148	2443.7713844045	1.30298719772404	3.91536273115221	0.648414807450614	15349.2254623044	851.161506423056	2812	6.7	16	25.1	7.2	15.9	25.1	18.7	25.1	14.5	25.1	18.6	25.1	715331.5	101347.48	685.78	397.35	14.3	4.7	6.5	11.7	14	1.4	8	6
1	N09	2	CIC	NM_015125	sample	7.51219512195122	34.9820659971306	5.30886007966325	150324.031922525	2450.13559296676	1.35043041606887	3.87230989956958	0.652957003000909	15739.8916786227	857.106092995686	2788	6.5	19.2	25	7.6	18.4	25	18.4	25	14.6	25	16.6	25	744275	101381.67	737.52	394.09	14.8	5.1	6.2	15	12.3	2.7	8	11.5
1	N09	3	CIC	NM_015125	sample	7.43604915794265	36.8329540282203	5.68099144088217	160925.470641784	2429.80973936652	1.89076012744652	5.41465634956759	0.773304536981311	21210.6923076923	1053.44527142005	2197	7.5	19	30.5	8	18.1	30.5	18.7	30.5	15.7	30.5	19.2	30.5	790939.1	102822.82	778.75	407.41	15.4	5.2	8	13.1	15	3.2	8.2	7.4
1	N10	1	SMARCA4	NM_003072	sample	9.24466571834993	42.9265054528212	5.09256537742857	164002.926031294	2472.49688449166	1.77809388335704	4.95305832147937	0.826149511263387	20647.8018018018	1156.05367978058	2109	6	13.8	33.7	7.3	14.7	33.7	23.9	33.7	18.4	33.7	21.9	33.7	849065.1	106812.75	778.8	405.81	18.1	4.2	7.9	9.9	15.5	0.9	9	7.1
1	N10	2	SMARCA4	NM_003072	sample	8.5759137769447	40.1654170571696	5.22412516769104	165608.229147142	2612.13518110294	2.02811621368322	6.05201499531396	1.00442726717577	26151.5229615745	1313.08256023563	2134	6.5	14.7	38.1	9.3	13.5	38.1	22.6	38.1	16.5	38.1	19.3	38.1	853152.4	100889.17	785.7	386.86	17.9	4.4	5.7	12.5	15	1.1	6.7	10.4
1	N10	3	SMARCA4	NM_003072	sample	9.32813781788351	41.4696472518458	4.88314022947154	157832.646431501	2537.92321392056	2.05865463494668	5.66406890894176	0.864484712123522	22655.2641509434	1294.9643656617	2438	5.4	16	36.5	7.2	12.9	36.5	25.8	36.5	19	36.5	23.2	36.5	885518.5	114128.43	786.77	432.63	21.3	4.2	9.1	8.6	18.5	0.8	10	2.5
1	N11	1	DOT1L	NM_032482	sample	7.38896599583622	34.2314365024289	4.77058865305188	130815.570090215	2396.80158323399	1.16932685634976	3.39521165857044	0.696771498936003	14900.3025676613	862.281391868936	2882	6.1	17.3	24.8	6.8	16.4	24.8	18.9	24.8	14.1	24.8	17.2	24.8	719800.3	97268.23	677.78	387	15	6	4.9	13.7	13.7	1.6	6.9	10.8
1	N11	2	DOT1L	NM_032482	sample	7.53145253526496	37.8509340449867	6.13773291886	176305.808997331	2633.09103987094	1.63171940526115	4.90659550133435	0.708382220372776	19148.7510484178	937.733835891204	2623	8	17.8	28.5	9.9	16.1	28.5	18.9	28.5	15.5	28.5	19.1	28.5	845024.6	99286.12	844.3	385.38	16.5	4.7	5.3	12.8	15.7	1.9	6.9	8.3
1	N11	3	DOT1L	NM_032482	sample	8.00356125356125	37.2079772079772	5.50892893401716	156942.278133903	2555.85358424148	1.49145299145299	4.26103988603989	0.694423467450751	16687.5502136752	898.139645442704	2808	6.7	16.9	26	8.9	14.5	26	20.5	26	16	26	20.4	26	863034.1	110142.42	786.8	423.06	18.3	4.5	9.9	10.3	17.1	1.2	11	7.2
1	N12	1	XPC	NM_004628	sample	8.30441342889476	37.5993964541682	4.67979820553417	136717.013202565	2390.01362064154	1.88457185967559	5.77404752923425	0.82499747050346	24022.6525839306	1079.25811069971	2651	5.2	16.4	30.9	6.9	15.4	30.9	22.6	30.9	16	30.9	19	30.9	813882.8	110996.72	741.07	430.45	17.6	3.4	8.5	9.7	17.5	0.8	11.8	6.2
1	N12	2	XPC	NM_004628	sample	8.31339449541284	39.2719266055046	5.44919974909527	162210.344954128	2555.24407933454	1.67816513761468	5.04366972477064	0.816485157796359	19222.7269724771	999.813842165757	2725	6.9	16	31.1	7.9	15.4	31.1	22.1	31.1	17.1	31.1	20	31.1	805485.4	95976.15	793.28	376.1	16.4	4.4	5	18	15.3	2.5	6.6	14.1
1	N12	3	XPC	NM_004628	sample	7.89455445544554	38.1361386138614	4.9688195606208	153091.503465347	2475.7168348461	2.02574257425743	6.13811881188119	0.893789328659971	23277.8727722772	1126.04403651271	2020	7.3	15.7	33.9	8	15	33.9	21.2	33.9	16.4	33.9	21.2	33.9	806726.3	106361.08	750.68	409.64	16.6	4.7	8.1	9.3	16.8	1.7	9.4	5.7
1	N13	1	EXT1	NM_000127	sample	7.69694740713498	37.6053696211843	5.67388866220036	161704.222140493	2629.01196001228	1.43214417065097	4.066200809121	0.656835631412721	16086.3317396102	894.516333782259	2719	7.8	15.7	26.3	9.2	14.7	26.3	19.5	26.3	16.2	26.3	20.5	26.3	795493.9	99829.33	823.87	402.73	17.2	5	6.5	15	17.8	0.9	9.6	9.3
1	N13	2	EXT1	NM_000127	sample	7.53228173147469	38.6507703595011	6.16915437536966	188978.994497432	2663.85129082921	1.49486426999266	4.35289801907557	0.671206347261885	17506.3573000734	896.93685163563	2726	7.9	17.9	26	9.6	16.9	26	19	26	16.7	26	20.2	26	915037.3	95301.52	896.02	375.9	18.9	5	5.3	16.1	17.9	2.3	7	13.4
1	N13	3	EXT1	NM_000127	sample	7.67093869068237	35.8257706962245	5.1351851626488	144988.883616211	2556.34204057577	1.53896778662972	4.48908901974368	0.690253657022212	17748.6910287496	941.335371260732	2887	6.4	15.5	27.4	7.7	13.7	27.4	19.5	27.4	14.6	27.4	19.4	27.4	783903.6	97096.27	756.22	381.44	17.2	4.6	6.3	17.8	16.7	2.8	8.6	14.3
1	N14	1	MSH6	NM_000179	sample	8.16965991593428	39.6637371035537	5.16374317948347	166833.379824226	2640.69586649276	1.79556744363775	5.35995414596867	0.785925287854755	22179.7646159725	1073.98440589614	2617	6.5	15.2	30	9.3	13.6	30	21.1	30	17.2	30	21.8	30	841581.9	103301.23	796.78	400.72	18.9	4.7	6.8	11.9	18.5	2.5	8.8	9.1
1	N14	2	MSH6	NM_000179	sample	7.64	37.9062857142857	5.52267107237141	167155.472761905	2656.1827040593	1.77180952380952	5.42590476190476	0.802293440819085	21944.8860952381	1064.92022056048	2625	7.7	15.6	30.9	9.7	15.5	30.9	19.5	30.9	15.3	30.9	19.4	30.9	811384	89026.38	834.99	350.99	17.1	4.7	4.5	19.7	17.1	1.7	6.6	18.9
1	N14	3	MSH6	NM_000179	sample	7.57307386814932	34.845909451946	4.64939981667424	131716.835583797	2308.41244928459	1.96544876886418	5.71405877680699	0.787488894404222	19408.8590150913	955.539633956889	2518	5	19.8	31.5	7.3	20.9	27.3	19.8	31.5	15.1	31.5	18.4	27.3	712556.6	86727.22	647.35	339.98	15.4	9.5	6.9	26.1	14.9	11.6	8.4	23.8
1	N15	1	FANCC	NM_000136	sample	6.87707523843165	31.6707877075238	4.75232803640629	130218.858707171	2309.53153888509	1.27234192864712	3.56623101377605	0.574095917040078	13000.8541151537	758.036060223127	2831	6.3	20.3	23.8	7.4	20.3	23.8	16	23.8	12.4	23.8	15.4	23.8	684686.1	90670.15	665.64	353.98	12.4	7	5.4	20	13.4	7.5	6.6	16.1
1	N15	2	FANCC	NM_000136	sample	6.78909952606635	32.8424170616114	4.88518583385555	143226.065165877	2407.50263329093	1.28396524486572	3.58570300157978	0.611576572677663	14017.1694312796	797.31142530296	2532	7.1	17.6	25.1	7.9	18.1	25.1	15.9	25.1	12	25.1	14.8	25.1	738805.1	97235.47	708.48	384.67	13.2	5.7	6.1	16.5	13.6	1.9	7.4	14
1	N15	3	FANCC	NM_000136	sample	7.16141235813367	33.5671500630517	4.82633098411656	132526.240226986	2461.78602405973	1.21185372005044	3.43221941992434	0.552390618006238	13575.3505674653	775.044135345885	3172	6.9	16.6	22.5	7.2	14.6	22.5	16.7	22.5	13.4	22.5	17.6	22.5	739875.8	95470.8	701.9	371.54	14.2	5.5	5.5	12.9	15.9	1.6	7.5	10.5
1	N16	1	NCOR1	NM_006311	sample	6.98391708363117	31.8545389563974	5.10665169302317	125976.917083631	2399.48107406311	1.27162258756254	3.76947819871337	0.601400585804378	14890.5335954253	768.364703565752	2798	7.2	17.3	23.1	6.8	16.7	23.1	16.1	23.1	12	23.1	15	23.1	675902.7	87815.79	700.09	353.77	12.6	4.8	3.7	16.3	12.5	0.9	5.1	14.2
1	N16	2	NCOR1	NM_006311	sample	7.357952325127	36.2082844861274	5.79346652751525	160035.013677218	2557.17358526225	1.26064869089488	3.58772958186792	0.603159628084281	12886.7256740914	780.472523217468	2559	8.1	16	25.1	8	15.9	25.1	17.7	25.1	13.8	25.1	17.4	25.1	763814.8	88546.48	807.34	353.05	15	5.1	3.1	17.3	15.2	1.5	5.2	14.8
1	N16	3	NCOR1	NM_006311	sample	7.20540997464074	34.7612003381234	5.19930867758079	137736.597633136	2369.80791937859	1.61200338123415	4.6978021978022	0.681985053353839	17757.7049873204	845.14140370672	2366	6.9	17.2	26.5	7.1	17.4	26.5	18.1	26.5	14.6	26.5	18.3	26.5	703997.3	84864.57	726.08	334.78	14.9	5.1	3	17.8	15.4	1.8	5.2	17.5
1	N17	1	PLK1	NA	Negative	6.21237113402062	45.6845360824742	10.2297497948278	353225.828865979	3206.10555534601	3.25773195876289	8.0979381443299	0.944341217934513	34381.0525773196	1410.20057025256	970	16.4	22	40.8	17.7	21.5	40.8	15.6	40.8	17.8	40.8	22.2	40.8	1242304.1	124393.89	1410.11	484.25	23.1	3	14.9	9.6	25.6	0.6	18.1	4.6
1	N17	2	PLK1	NA	Negative	6.1548946716233	46.4882280049566	10.3140384842385	339260.281288724	3155.09568571565	3.3729863692689	9.14250309789343	0.906559003440904	39463.4089219331	1338.70277008366	807	17.5	26.4	38.8	21.3	24.7	38.8	15	38.8	20.1	38.8	25.5	38.8	1259268.7	130739.46	1510.04	542.43	25	3.5	17.8	11.6	30.1	0.2	22.8	5
1	N17	3	PLK1	NA	Negative	5.88429752066116	37.0764462809917	7.71285998910312	245720.786157025	2844.63614907927	3.11157024793388	8.32334710743802	0.947357167804081	36045.9907024793	1429.81360297735	968	12.2	23.8	40.9	14.4	22.5	40.9	13.2	40.9	15.1	40.9	19.3	40.9	989909.3	117949.53	1179.67	473.14	17.4	3.9	11.7	9.2	23	0.5	15.1	3.8
1	N18	1	PLK1	NA	Negative	6.19955898566703	42.1697905181918	8.22816529113732	299991.82800441	2911.80033353956	3.26901874310915	8.85777287761852	0.987726823837843	38550.6857772878	1447.76886334991	907	13.8	25.8	42.2	15.3	23.2	42.2	16.3	42.2	16.5	42.2	20.1	42.2	1131796.9	121081.99	1208.65	473.83	19.8	4.2	14.2	8.7	23.4	0.3	16.4	3.3
1	N18	2	PLK1	NA	Negative	5.76850984067479	46.3458294283037	10.578416029991	372292.351452671	3272.95413748378	2.98031865042174	8.16119962511715	0.945978649191957	33993.8828491097	1321.09606589598	1067	18.7	24.4	40.5	19.5	23.1	40.5	13.6	40.5	18.5	40.5	23.1	40.5	1241152.9	117618.53	1499.22	477.15	22.1	4.6	13.1	11.5	26.6	0.4	16.1	3.8
1	N18	3	PLK1	NA	Negative	5.89504716981132	39.7688679245283	8.82567602336286	287202.794811321	2939.35690994203	3.8313679245283	11.0129716981132	1.21049879427986	50685.7287735849	1695.18295282136	848	14.2	24.1	48.7	15.9	23.5	48.7	13.7	48.7	16	48.7	19.2	48.7	1113304.8	117757.44	1311.09	467.57	20.2	3.4	13	10.6	22.9	0.8	15.8	6
1	N19	1	PLK1	NA	Negative	5.53516819571865	31.4566768603466	6.21049682558188	201400.915392457	2376.06312459393	2.86034658511723	8.22120285423038	0.961779800956479	35800.1478083588	1305.77280538008	981	10.6	28	37.5	10.7	30.4	37.5	12.6	37.5	11.5	37.5	13.8	37.5	885072.7	128606.09	964.51	501.35	13.8	3.1	15.1	8.1	15.7	0.2	17.4	3.6
1	N19	2	PLK1	NA	Negative	6.07654921020656	42.4835965978129	10.6914290546805	306273.606318348	3276.37524811854	3.35722964763062	8.56379100850547	0.993990407940907	38957.1117861482	1557.89382075714	823	18.1	21.4	44.3	19.4	20.8	44.3	13.4	44.3	16.8	44.3	23	44.3	1244853	120836.94	1531.61	493.44	22.2	4.1	13.7	13.7	29.2	1.2	19.2	7.9
1	N19	3	PLK1	NA	Negative	6.48462484624846	41.2410824108241	7.80208538326279	258185.216482165	2685.2957403782	3.94587945879459	10.7023370233702	1.02197012002223	45018.594095941	1500.78956135865	813	12.3	24.5	44	12.7	25.5	44	16.6	44	18.8	44	21.6	44	1024039.6	117295.26	1126.44	459.47	19.3	5.7	13.2	11.1	20.5	3.1	15	5.5
1	N20	1	PLK1	NA	Negative	5.67341040462428	42.3973988439306	11.1529259182518	324634.446531792	3112.67553649507	3.11705202312139	8.78468208092486	1.13417101376546	39648.5447976879	1484.63533550626	692	15.8	21	42.9	18.1	22.8	42.9	12.7	42.9	16.8	42.9	21.2	42.9	1147734.2	121268.03	1369.8	501.44	18.1	3.3	10.5	7.9	23.7	0.7	17.8	2.7
1	N20	2	PLK1	NA	Negative	5.65466101694915	42.9152542372881	9.37928327771185	336927.261652542	3126.55215877476	2.69703389830508	8.11440677966102	1.02863439099904	37702.8569915254	1329.5953076364	944	16.2	24.6	37.7	18.1	24.2	37.7	12.1	37.7	16.7	37.7	21.5	37.7	1243818.5	118819.55	1408.11	465.57	23.2	3.4	13	12.5	25	0.8	16.4	6.2
1	N20	3	PLK1	NA	Negative	6.3142174432497	40.3357228195938	8.28255505037583	269406.574671446	2802.13066020146	3.44802867383513	10.2461170848268	1.07533124768383	44255.0322580645	1470.82196928125	837	13.6	25.6	41.9	15.2	25	41.9	16.6	41.9	17.6	41.9	20.9	41.9	1038042.1	122342	1179.21	494.89	17.7	4.3	15.2	9.9	21.6	3.7	18.3	4.5
1	N21	1	PLK1	NA	Negative	6.29313929313929	38.8846153846154	7.76175437024212	247344.647609148	2835.80943776678	2.8004158004158	7.45426195426195	0.894174540484966	33117.1808731809	1381.19403049617	962	14.4	21.4	39.1	14.2	22.1	39.1	14.4	39.1	15.9	39.1	19.9	39.1	1016700.8	119479.73	1114.65	470.18	18	4.7	12.3	10.4	19.2	2.1	14.2	4.1
1	N21	2	PLK1	NA	Negative	6.08650519031142	42.1384083044983	9.38346773208481	296890.37716263	3113.60030815632	3.16493656286044	8.46712802768166	0.977840888006056	36103.2306805075	1450.63158131001	867	15.2	20.8	43.3	17.6	20	43.3	13.1	43.3	17.8	43.3	21.3	43.3	1169266.8	117047.98	1336.41	479.51	21.2	3.5	13.1	13	26.1	0.5	17.1	6.7
1	N21	3	PLK1	NA	Negative	6.49791376912378	44.4408901251739	8.0954532956991	310824.055632823	2918.31001943533	3.96383866481224	11.1418636995828	1.03050278194395	54211.6954102921	1578.77020848093	719	14.3	23.5	44.6	15.4	21.1	44.6	15.3	44.6	18.6	44.6	22.5	44.6	1111670.5	133363.4	1228.22	525.05	19.5	3.6	17.4	8.9	23.9	0.6	21.8	2.6
1	N22	1	PLK1	NA	Negative	6.34122807017544	40.6763157894737	7.53284559323249	277436.635964912	2973.05476938587	3.33245614035088	9.18421052631579	1.00065346584389	41787.8035087719	1473.97061720633	1140	13.8	23.2	41.1	16.7	23.7	41.1	14.6	41.1	17.4	41.1	21.6	41.1	1066771.9	115358.54	1245.37	465.81	19.6	4.6	11.6	10.4	22.7	0.4	13.2	3.2
1	N22	2	PLK1	NA	Negative	5.94645441389291	45.150506512301	10.3841617477314	351373.671490593	3303.38584127761	3.77424023154848	9.83068017366136	0.972215685421473	48045.2199710564	1636.23764243613	691	18.5	21.7	45.3	19.8	20.8	45.3	13.3	45.3	18.4	45.3	23	45.3	1254748.9	125890.17	1501.28	512.04	21.1	4.1	15.3	11.1	26.6	0.3	20.7	4.2
1	N22	3	PLK1	NA	Negative	6.27967097532315	40.3713278495887	7.79143374216032	276416.42773208	3032.71811092647	3.83548766157462	10.6169212690952	1.18350347215638	47722.4970622797	1740.74096998321	851	14.8	18.4	48.2	16	18.4	48.2	13.5	48.2	16.1	48.2	20.3	48.2	1045782.6	127060.61	1273.66	514.8	19.9	4	14.6	8.1	24.4	2.4	19.7	3.2
