# Supplementary material for: TRACERx analysis identifies a role for FAT1 in regulating chromosomal instability and whole-genome doubling via Hippo signalling
Source: Nat Cell Biol. 2024 Dec 30;27(1):154–68. doi: 10.1038/s41556-024-01558-w (PMC11735399; doi:10.1038/s41556-024-01558-w)
Supplement: Supplementary file 17 — Statistical source data. [file 41556_2024_1558_MOESM17_ESM.zip › extended fig1/ext fig1A source/data/rawData/IR3Hr_H1650_53BP1.txt]

screenPlateOrder	plateWell	replicateNo	Content	ContentAnno	ContentType	MEAN_ObjectSpotTotalCountCh2	MEAN_ObjectSpotTotalAreaCh2	MEAN_ObjectSpotAvgAreaCh2	MEAN_ObjectSpotTotalIntenCh2	MEAN_ObjectSpotAvgIntenCh2	MEAN_ObjectSpotTotalCountCh3	MEAN_ObjectSpotTotalAreaCh3	MEAN_ObjectSpotAvgAreaCh3	MEAN_ObjectSpotTotalIntenCh3	MEAN_ObjectSpotAvgIntenCh3	ValidObjectCount	MEAN_Circ_TotalIntenCh2	MEAN_Circ_TotalIntenCh3	MEAN_Circ_AvgIntenCh2	MEAN_Circ_AvgIntenCh3	percentHIGH_Circ_TotalIntenCh2	percentLOW_Circ_TotalIntenCh2	percentHIGH_Circ_TotalIntenCh3	percentLOW_Circ_TotalIntenCh3	percentHIGH_Circ_AvgIntenCh2	percentLOW_Circ_AvgIntenCh2	percentHIGH_Circ_AvgIntenCh3	percentLOW_Circ_AvgIntenCh3	percentHIGH_SpotAvgAreaCh2	percentLOW_SpotAvgAreaCh2	percentHIGH_SpotAvgAreaCh3	percentLOW_SpotAvgAreaCh3	percentHIGH_SpotAvgIntenCh2	percentLOW_SpotAvgIntenCh2	percentHIGH_SpotAvgIntenCh3	percentLOW_SpotAvgIntenCh3	percentHIGH_SpotCountCh2	percentLOW_SpotCountCh2	percentHIGH_SpotCountCh3	percentLOW_SpotCountCh3	percentHIGH_SpotTotalAreaCh2	percentLOW_SpotTotalAreaCh2	percentHIGH_SpotTotalAreaCh3	percentLOW_SpotTotalAreaCh3	percentHIGH_SpotTotalIntenCh2	percentLOW_SpotTotalIntenCh2	percentHIGH_SpotTotalIntenCh3	percentLOW_SpotTotalIntenCh3
1	C03	1	53BP1	NA	Positive	26.360433604336	134.249322493225	5.71053777399537	382354.43902439	2483.83348816375	3.88346883468835	19.420054200542	1.57360949922978	83812.783197832	1235.89125647684	369	1714114	64920.51	1330.93	222.88	5.4	6.8	0	80.8	5.7	12.2	0.5	85.1	7.3	17.9	1.4	84.8	6.2	16.5	0.3	91.1	6.5	6.5	0.3	84.8	4.3	8.7	0.3	89.7	7.6	4.9	0.5	89.4
1	C03	2	53BP1	NA	Positive	26.7622549019608	147.56862745098	6.57429516338647	465034.352941176	2701.32244049807	4.13480392156863	17.5392156862745	1.29680292763677	64985.3651960784	1054.94749187859	408	1963561	61304.08	1533.97	208.25	7.8	6.6	0.2	85	6.9	8.1	0.2	89.5	7.6	18.1	0.2	85.3	7.6	11	0	92.4	6.1	12	1	84.8	5.9	12.7	0.2	90.2	11.3	6.9	0	89
1	C03	3	53BP1	NA	Positive	23.3471882640587	118.897310513447	7.64921990935498	363398.843520782	2536.56847951346	3.35941320293399	15.361858190709	1.1493272459012	60180.0880195599	942.56728097715	409	1793208	65576.85	1392.73	223.99	7.6	3.4	0	78.2	5.1	9	0	82.9	5.1	24.9	0.2	86.1	6.4	15.4	0	92.9	3.4	14.7	1.2	88.5	4.9	20.5	0.2	91.7	8.8	13	0.2	90
1	C04	1	53BP1	NA	Positive	25.3694444444444	138.15	7.42455747407527	435641.902777778	2672.60710976802	5.875	29.9	2.14593357474015	130504.855555556	1627.61621432445	360	1866731	76892.32	1507.01	267.4	8.9	5.8	0.8	73.1	9.2	7.2	0.6	75.8	9.4	18.9	1.1	79.4	8.1	13.9	0.3	85	7.2	10	1.4	78.6	7.2	11.7	0.3	83.3	11.1	5.8	0.3	81.9
1	C04	2	53BP1	NA	Positive	25.186320754717	147.964622641509	7.76306567831019	516706.712264151	2912.24797440695	4.72169811320755	27.1297169811321	1.84729818216806	148264.023584906	1524.08782472531	424	2082463	78907.93	1645.46	278.46	7.8	4	1.2	71	8.3	4.2	1.9	75.5	9.4	12	1.2	79.7	8	6.6	2.4	84.2	4.2	10.1	1.4	82.3	7.5	9.9	0.9	85.4	11.6	3.8	1.9	84
1	C04	3	53BP1	NA	Positive	24.4887780548628	131.660847880299	5.90019300267243	443153.16957606	2562.88419099313	4.91770573566085	24.28927680798	1.55157535612941	113402.014962594	1331.15525154554	401	1919794	72768.34	1419.24	246.99	7	11.2	1	74.1	5.2	11.7	0.7	79.3	7.2	23.4	0.2	80.8	6	12.2	1	87	5	16.2	1.7	82	6.5	16.7	0.2	85.3	8.7	13	0.7	83
1	C05	1	53BP1	NA	Positive	26.2860824742268	151.085051546392	6.60293651508036	528862.394329897	2772.65818417099	4.7860824742268	22.0773195876289	1.72474891381907	84773.1778350516	1362.62696871615	388	2048164	74391.99	1542.57	257.19	11.1	3.4	0.8	73.7	7	3.6	1	79.6	8.2	11.6	1	83.8	7.5	9	0	89.2	8	8.5	1.3	83.2	8.5	8.8	0.8	87.9	12.9	3.1	0.3	87.4
1	C05	2	53BP1	NA	Positive	24.9268867924528	133.068396226415	6.49340912152787	409600.398584906	2552.84039859708	6.11556603773585	31.6462264150943	1.82321164550357	147095.698113208	1542.51366020621	424	1843833	78225.21	1394.45	266.63	7.5	8.7	1.4	70	5.2	10.4	1.2	75	7.3	18.4	0	75.7	5	13.7	0	80.7	4.2	12.7	2.1	75.9	6.6	15.8	0.7	80.7	8.3	9.9	0.9	79.5
1	C05	3	53BP1	NA	Positive	25.604	137.206	6.12500049314171	404349.538	2627.55763505989	5.41	28.582	1.77494540602505	127595.334	1401.65542298627	500	1785571	73462.66	1411.1	249.36	7.6	4	0.6	71.8	6.4	5	0	76.6	8.8	12	0.4	77.6	6.6	8.2	0.2	83.8	5.4	7.6	1.4	79.8	4.8	8.8	0.6	83.8	9.2	4.2	0.8	81.8
1	C06	1	53BP1	NA	Positive	25.6747720364742	140.796352583587	6.55220299124167	425262.276595745	2750.53599520859	7.19756838905775	38.4255319148936	2.31054909047268	185952.218844985	1982.51713114069	329	1966807	88036.82	1565.09	308.16	8.5	3.3	2.1	62.6	8.5	6.1	2.7	67.2	8.8	14.6	0.6	71.1	7.6	8.5	0.9	79	4.9	10.6	2.4	72.9	5.2	8.8	0.3	78.7	8.8	3.3	0.9	77.5
1	C06	2	53BP1	NA	Positive	26.0828402366864	149.772189349112	7.211345127329	507371.041420118	2853.13825563826	5.34023668639053	25.9674556213018	1.81436403153921	111565.822485207	1412.76296674248	338	2049264	69387.29	1597.92	238.7	9.8	4.4	0.3	80.2	6.5	5	0.3	84.9	7.4	13.3	0.9	78.1	7.4	8.3	0.6	88.8	4.7	9.2	1.2	80.5	7.4	9.2	0.6	84.9	13	4.4	1.2	84.3
1	C06	3	53BP1	NA	Positive	26.562874251497	152.844311377246	7.76346815382493	521298.577844311	2903.24080777798	6.34131736526946	32.1497005988024	2.20444060538131	141868.431137725	1671.66170448507	334	2026227	77284	1625.01	272.1	12	3.6	0.6	61.4	8.4	4.5	1.2	67.7	9	12	1.8	71.9	9.6	7.2	0.9	82.9	9	9	1.2	75.4	11.1	9	0.3	80.5	17.4	4.8	0.6	78.4
1	C07	1	53BP1	NA	Positive	26.1642857142857	148.910714285714	7.72116467619473	471526.985714286	2779.98725542482	5.3	28.7535714285714	1.7558971493627	131020.546428571	1459.63337684281	280	1974995	78840.56	1578.45	267.15	10.4	4.3	0.7	70.7	10.7	6.1	0.7	75	14.3	15.4	0.4	80	8.9	9.3	0.7	82.9	6.4	11.8	1.4	81.8	8.9	6.8	1.1	83.2	14.3	3.9	1.1	82.9
1	C07	2	53BP1	NA	Positive	25.1966527196653	147.786610878661	6.86096979976941	486497.744769874	2797.11732860229	6.23430962343096	32.0543933054393	2.54641251850178	145733.451882845	1885.08748945381	239	1958477	78700.02	1584.62	295.93	10.9	8.8	0.8	67.4	7.5	5.9	1.7	74.1	8.4	16.3	3.3	72.8	9.6	10	2.1	83.7	4.6	11.7	1.3	78.2	9.6	13.8	0.4	81.2	13.8	8.8	0.4	79.9
1	C07	3	53BP1	NA	Positive	25.2838283828383	142.577557755776	7.2675329393312	448703.97359736	2729.42731797197	5.03300330033003	24.3498349834984	1.78157137511795	99829.3531353135	1353.80079045068	303	1842602	68062.71	1527.47	240.39	8.9	5.9	0.3	73.3	8.3	5.3	0	76.6	11.9	11.2	1	82.2	8.6	9.2	0	87.1	4.3	9.6	0.3	80.9	8.3	10.9	0	85.5	13.5	6.6	0	83.8
1	C08	1	53BP1	NA	Positive	24.9601449275362	147.463768115942	7.49533421443971	506254.257246377	2857.45041215883	4.92028985507246	22.8876811594203	1.77323639393566	90888.3550724638	1428.71700342229	276	2059937	73012.18	1644.3	254.31	12.3	6.9	0.4	72.5	11.6	5.1	0.4	80.4	13.4	13.4	0.7	79.7	9.8	10.9	0.4	88.4	7.2	15.2	0.4	81.5	8	11.2	0.4	85.9	12.3	7.6	0.7	83.3
1	C08	2	53BP1	NA	Positive	26.2212121212121	148.112121212121	5.92313220919181	464456.436363636	2730.68644295651	4.83939393939394	21.5575757575758	1.55564381878147	89831.2787878788	1358.60849742539	330	2014166	69201.13	1548.97	239.04	8.8	3.6	0.6	77	6.7	5.2	0.6	83.3	8.2	11.8	0.3	83.9	7.9	8.5	0	89.7	6.1	8.2	1.2	83.3	5.5	8.5	0.6	88.2	10.6	3.6	0.3	87.9
1	C08	3	53BP1	NA	Positive	26.6416184971098	156.450867052023	6.29620025636554	480107.919075145	2783.1156016391	5.46531791907514	29.6127167630058	1.90782882220775	141676.320809249	1540.31837864452	346	1946113	77244.38	1548.82	273.18	9	3.5	0.9	65.9	8.4	2	1.4	71.1	10.4	8.7	1.2	79.2	8.7	5.5	1.2	83.8	6.6	5.8	1.2	80.3	8.1	5.5	1.2	83.5	12.7	2	1.7	81.5
1	C09	1	PLCG2	NM_002661	sample	23.7080924855491	138.222543352601	8.70813053628285	536629.352601156	2949.26107789356	20.3063583815029	135.673410404624	6.3246397112879	856500.242774567	5360.35691977026	346	2150217	184619.96	1737.88	639.7	11.6	7.5	17.3	11	11.8	7.8	15.6	10.1	9.5	15.6	3.8	16.5	11.6	10.7	9.8	10.4	5.5	14.5	11.8	15.9	8.7	11.8	7.5	17.3	13.9	6.1	11.3	13.6
1	C09	2	PLCG2	NM_002661	sample	24.6775067750678	133.831978319783	6.42118783186403	422075.292682927	2709.50526202091	19.780487804878	116.268292682927	5.65543765722715	611133.959349594	4689.09821442506	369	1839657	148900.2	1535.43	527.08	10.6	9.5	4.6	9.5	10.6	13.6	6.5	9.8	7	14.9	2.4	18.2	8.4	14.9	2.2	14.9	4.6	13.8	7.3	15.2	7.6	12.5	2.4	20.6	12.5	7	3.8	16
1	C09	3	PLCG2	NM_002661	sample	25.2452229299363	140.369426751592	6.22483813816145	472174.907643312	2795.70874385964	19.6656050955414	113.028662420382	5.5114541206323	609634.792993631	4751.11024197332	314	1977728	156203.49	1569.86	558.74	11.5	3.2	8.3	5.7	10.2	6.1	8.9	3.8	6.1	9.6	1.6	18.2	9.9	6.4	4.8	12.7	5.1	7.6	8.9	14.3	8.6	6.4	3.2	22.3	13.4	1.6	5.7	13.7
1	C10	1	SETD2	NM_014159	sample	24.7035928143713	141.994011976048	7.77833368774474	482634.380239521	2839.49807081068	20.0179640718563	127.305389221557	6.16049229602077	710448.574850299	4843.67702960663	334	1968708	160782.34	1620.04	560.77	10.2	5.4	7.5	10.8	11.7	8.1	9.3	11.1	10.5	12	3	16.8	10.8	11.1	6	17.4	5.7	11.1	7.8	11.1	6.9	8.4	5.7	18.3	11.7	3.9	8.1	13.8
1	C10	2	SETD2	NM_014159	sample	25.2292358803987	155.003322259136	6.65782380172044	529444.219269103	2875.84319677313	22.5847176079734	160.166112956811	7.24219103593636	988204.19269103	5677.72597739959	301	2128199	177937.08	1608.38	609.11	11	5.6	15.9	4	9.3	7	17.9	4.3	9.6	8.6	6	6.6	10.3	8	8	5	5.6	12	10.6	8	8	11.6	10	9	13	4.3	14	5.3
1	C10	3	SETD2	NM_014159	sample	24.6	145.44	7.52063132170258	529474.009230769	2964.77649457988	19.7661538461538	135.193846153846	6.67464615199372	822662.64	5237.86374135276	325	2055863	174717.91	1710.63	636.5	10.2	7.4	15.1	7.7	14.5	5.8	17.8	5.2	8.6	9.5	5.8	18.2	14.2	7.4	11.7	11.7	5.2	12.6	7.1	16.9	9.5	9.8	5.8	19.7	14.5	5.5	12.6	14.2
1	C11	1	IKZF1	NM_001220765	sample	24.3016949152542	129.847457627119	5.33387402251629	372544.766101695	2449.37619136468	20.1050847457627	136.057627118644	6.50782540237118	769354.098305085	4955.13679017696	295	1689093	157816.89	1302.62	565.67	6.8	12.9	8.1	11.9	6.8	13.9	8.8	10.2	5.4	10.8	5.1	16.3	7.8	17.6	5.4	18	7.8	12.5	8.5	15.3	5.4	13.6	6.4	20	9.5	6.1	10.2	17.3
1	C11	2	IKZF1	NM_001220765	sample	23.374613003096	131.984520123839	8.98742111634321	480016.829721362	2879.43146034622	18.9597523219814	121.065015479876	6.29874828318662	678835.182662539	4854.5280754328	323	1956901	149051.76	1634.67	532.87	9	9.3	10.5	10.5	9	10.5	10.2	12.1	6.2	10.8	4.6	13.3	8.4	10.5	6.5	17.6	5.3	16.7	7.7	18	5.9	13.6	3.7	22.6	9.3	6.5	7.1	17.3
1	C11	3	IKZF1	NM_001220765	sample	22.2586206896552	117.540229885057	6.90108378884299	379486.58045977	2502.30099148654	19.25	120.882183908046	5.99795257467183	672467.083333333	4780.60497907444	348	1683591	153608.9	1356.48	536.18	7.2	12.4	8.3	8.3	6	18.1	10.1	6.3	6	21.6	3.7	16.1	6.3	21.3	6.3	13.2	3.4	17.5	6.6	14.4	4.6	19.5	4.9	19.5	7.2	12.1	8.6	13.2
1	C12	1	COL2A1	NM_033150	sample	25.7407407407407	149.937037037037	7.96751778657111	516034.2	2821.40152813964	20.6481481481481	128.788888888889	5.86295810635728	696369.603703704	4653.98198589828	270	2066046	157084.33	1613.64	538.23	11.9	8.1	11.1	10	10.7	11.1	10.4	10	8.5	15.2	2.2	20	10.7	13	2.2	18.5	7.8	12.2	10.4	15.2	9.6	11.1	7.4	21.1	14.8	5.6	8.1	15.9
1	C12	2	COL2A1	NM_033150	sample	23.5578034682081	128.751445086705	7.95573192532142	428511.713872832	2850.40229581301	21.1734104046243	144.953757225434	6.92481986118716	881690.187861272	5472.03568540574	346	1902463	165135.05	1628.19	583.18	8.7	7.8	12.1	5.5	9.5	13	12.7	4.6	7.8	15.6	6.1	9.8	7.5	13	8.7	9.2	4.3	15	8.1	11.6	6.1	16.2	7.5	12.7	11	8.1	11.6	6.4
1	C12	3	COL2A1	NM_033150	sample	25.5	142.367283950617	8.40955519612421	462316.808641975	2755.92817057139	21.2283950617284	138.95987654321	6.47974356190542	824714.740740741	5114.41620388829	324	1901150	167328.12	1552.85	599.82	11.1	10.8	16.7	9.3	11.1	9.9	15.1	4.9	11.1	15.1	4.3	14.5	10.5	11.4	9.3	10.2	8.3	15.4	12.3	15.7	12	13.3	9	16.7	13.6	8	13.9	12.7
1	C13	1	SMAD4	NM_005359	sample	23.4135802469136	139.101851851852	8.54029564770614	514436.558641975	3081.185731009	19.4074074074074	133.253086419753	6.57951123845549	823804.160493827	5370.27329309656	324	2022015	164117.39	1780.13	600.4	10.5	4.9	11.7	10.2	13.6	2.8	10.2	9	11.4	8	4.9	16.7	13	5.6	9	9	4	12	5.6	15.7	6.8	7.4	5.6	19.4	13.6	3.1	9	13.3
1	C13	2	SMAD4	NM_005359	sample	25.5640138408305	145.979238754325	8.13797659634143	500133.055363322	2973.4816435205	19.7716262975779	118.730103806228	5.82937363917389	639009.328719723	4767.36257106891	289	2023896	145825.99	1650.09	514.42	10	5.9	5.9	12.8	9	8	7.6	12.1	7.3	9.3	4.2	16.6	9.7	8	2.1	12.8	5.2	9.7	7.6	12.8	8.3	5.9	3.8	20.4	13.5	3.8	4.5	14.9
1	C13	3	SMAD4	NM_005359	sample	24.159891598916	127.382113821138	9.8635249093714	447209.585365854	2883.78920006135	18.7154471544715	108.065040650407	5.40298937688636	553044.094850949	4428.32256768977	369	2006274	147671.75	1659.53	497.28	10.6	1.6	8.1	13.8	9.2	5.7	6.5	12.5	7	17.1	2.2	20.9	7.9	7	3	20.1	6.5	11.4	6	20.3	5.4	10	1.6	26.3	10.3	3.8	1.9	18.7
1	C14	1	FANCF	NM_022725	sample	24.3910761154856	134.160104986877	6.19798474931031	446388.590551181	2636.46707015574	20.3280839895013	122.716535433071	5.83400508094131	639576.648293963	4659.36921610031	381	1934613	145015.54	1486.23	513.33	8.4	7.3	5	12.1	9.2	10.8	7.3	10.8	8.1	16.3	2.1	13.9	8.4	12.6	3.7	18.6	4.7	10.8	7.6	11.5	8.1	11.8	4.2	19.2	12.3	5.8	4.7	12.9
1	C14	2	FANCF	NM_022725	sample	24.2447552447552	135.543123543124	6.08704209282816	451848.365967366	2786.04946756201	20.5104895104895	136.694638694639	6.53418268332204	783168.111888112	5097.607872743	429	1958526	152467.49	1521.77	525.76	8.6	7.9	7.9	7.7	8.9	9.6	8.9	7.7	6.3	13.3	4.4	11.7	8.4	8.2	5.1	12.4	4	13.5	7.2	11.4	6.5	13.1	7	15.9	9.3	5.8	8.9	10
1	C14	3	FANCF	NM_022725	sample	25.7418397626113	140.225519287834	10.7110552964581	490376.118694362	2881.58167983955	21.2848664688427	136.709198813056	6.23356139193739	716844.148367953	4697.5818077715	337	2101659	140593.44	1650.25	483.39	9.8	3.6	6.8	8.9	9.5	8	5	7.4	8.3	14.8	2.7	13.4	8.6	8.9	2.4	12.8	7.1	10.7	8.6	10.1	8.6	11	5.3	13.9	13.6	7.1	8.3	10.4
1	C15	1	Sep-12	NM_144605	sample	24.9527896995708	152.454935622318	8.97121465903192	571148.321888412	3071.39837632788	20.4892703862661	144.755364806867	6.55949849681516	949670.103004292	5464.1745647587	233	2262231	194396.87	1795.46	675.14	16.7	6.4	20.2	8.2	14.2	7.3	18.9	3.9	10.7	11.2	8.2	20.2	12.4	7.7	11.6	12	7.3	14.6	10.7	18.9	9	11.6	12	19.3	18.5	5.2	19.3	14.6
1	C15	2	Sep-12	NM_144605	sample	25.2921810699588	155.987654320988	8.51771836025661	536541.345679012	2903.26118281606	20.2098765432099	138.353909465021	6.5441228161063	794899.757201646	4903.77837918327	243	2082103	149702.67	1626.28	530.45	13.2	7.8	7.4	9.9	7.4	7.8	10.7	10.7	11.5	9.5	4.9	12.8	8.6	9.9	5.8	14.8	4.5	13.2	9.1	14.4	10.7	7.8	8.6	15.2	15.2	5.8	10.3	11.5
1	C15	3	Sep-12	NM_144605	sample	24.9164086687307	145.393188854489	7.24719033198409	506164.099071207	2758.97941813506	20.7058823529412	146.068111455108	6.8331103757688	919707.297213622	5520.39014793686	323	2111059	181036.42	1570.62	619.43	14.2	5.6	15.2	3.1	12.1	8	15.5	2.5	7.4	14.2	9.6	14.9	10.8	10.2	14.9	10.5	5.6	11.8	8.7	14.9	11.1	13.3	10.2	16.4	16.4	9.9	17	13
1	C16	1	GNPTAB	NM_024312	sample	25.7033333333333	143.696666666667	6.05833987512294	500276.616666667	2856.19145455286	20.33	141.556666666667	6.64235143236328	890552.486666667	5389.67756748235	300	2144441	174045.39	1653.41	607.3	10.3	4.7	13.7	5.3	13.7	6.3	14	5.7	7	12	7	19	13	9	11.7	12.3	5.3	9.3	7.3	14.7	7.3	9.3	7	19.3	13.3	4.7	15.7	14.3
1	C16	2	GNPTAB	NM_024312	sample	24.6984536082474	132.512886597938	7.27057731111463	465499.827319588	2818.83851548117	20.5798969072165	134.371134020619	6.25403134712258	785762.286082474	5083.46320387599	388	2114717	174427.99	1654.63	583.36	11.3	7.5	13.9	6.4	9	9.8	13.9	7	7.2	17.3	4.4	16.2	8.2	12.4	6.2	12.1	5.2	16.8	8.5	13.9	5.9	18.6	5.7	16.8	10.3	8.8	8.8	12.9
1	C16	3	GNPTAB	NM_024312	sample	23.6184971098266	131.462427745665	7.14642305465255	461785.335260116	2766.20091271766	20.5520231213873	127.945086705202	6.03127760901593	687422.338150289	4713.50595007448	346	1959138	159191.38	1556.51	549.18	10.7	8.1	10.7	7.2	10.7	13.3	10.1	6.4	7.2	16.8	4	13.9	11.3	15.3	4	10.7	5.8	18.2	10.4	14.7	9.2	17.1	6.4	18.2	12.7	10.4	7.8	12.7
1	C17	1	53BP1	NA	Positive	24.6901408450704	139.218309859155	7.84037841333603	459541.348591549	2871.00738274319	5.58450704225352	30.637323943662	2.273038371815	148980.566901408	1740.50990868255	284	1874407	75821.23	1650.1	275.58	9.2	2.8	0	72.5	10.2	3.5	1.1	75.7	10.6	11.3	1.8	78.9	9.2	7.7	1.1	85.9	3.5	7	0	78.5	6	5.3	1.1	83.1	12.3	1.8	1.8	81
1	C17	2	53BP1	NA	Positive	24.1446153846154	134.264615384615	6.21627174067437	417780.532307692	2710.82747246946	3.89230769230769	20.7046153846154	1.49258030626161	83692.6984615385	1164.00423986774	325	1822444	68201.31	1559.35	247.4	7.1	8.9	0.6	80.3	9.2	6.8	0.6	83.4	10.5	16.3	0.3	80.3	8.6	11.4	0	90.2	5.2	15.7	0.3	86.2	5.8	13.5	0.3	88.3	10.5	9.5	0.3	88
1	C17	3	53BP1	NA	Positive	24.6708860759494	140.167721518987	7.8124716341421	450921.113924051	2775.45938359554	4.78481012658228	25.0759493670886	1.68634772028624	121554.332278481	1420.21036063885	316	1840176	73661.74	1563.2	261.11	7.6	6.3	0.9	73.1	9.5	5.4	0.3	76.3	11.4	15.5	0.6	82.3	9.8	10.4	1.3	86.7	3.8	12.3	0.6	81.6	5.1	12	0.6	86.7	11.7	7.9	1.6	86.7
1	C18	1	53BP1	NA	Positive	24.9143576826196	130.36523929471	6.67804083193196	411159.964735516	2703.35690579674	5.66498740554156	29.4685138539043	1.98987862742198	139218.468513854	1658.73874626596	397	1844185	78531.25	1525.54	283.55	7.8	6	0.5	69.8	7.3	5.3	0.8	72	6	17.6	0.3	76.3	8.1	10.1	1	84.6	6.3	9.1	0.8	78.6	5.5	11.6	1.5	83.4	10.1	4.5	1.5	82.9
1	C18	2	53BP1	NA	Positive	26.3160173160173	149.348484848485	6.44729594975818	463160.497835498	2685.46314186453	7.13636363636364	41.7207792207792	2.28984821250374	211300.417748918	1800.44786809519	462	1956210	86314.97	1484.47	291.29	6.7	5.6	1.3	66.7	5.8	7.1	0.9	72.1	7.6	12.6	1.5	72.9	5.8	10.2	0.9	79.7	3.5	10.4	1.7	73.2	7.4	10.8	2.8	78.8	10	6.3	3.5	77.1
1	C18	3	53BP1	NA	Positive	24.2386934673367	140.861809045226	7.33603798454884	444455.221105528	2848.72404510982	5.58291457286432	30.5477386934673	1.9750851442188	145644.065326633	1507.74660280101	398	1801318	75208.11	1590.35	263.32	8.3	6	1.5	71.4	10.1	5.8	2	76.1	13.1	14.1	1.3	75.9	10.3	8.5	1	81.9	4	11.1	0.8	79.6	7.3	11.6	0.8	82.2	12.6	6.3	1.5	79.9
1	C19	1	53BP1	NA	Positive	25.0165289256198	134.871900826446	5.61301625837792	446368.880165289	2665.87163818374	6.22314049586777	27.6115702479339	1.95932217743956	110262.681818182	1593.12336045332	242	1979284	80272.75	1530.24	270.64	8.7	5.8	1.7	72.7	10.3	11.2	0.8	79.3	6.6	18.2	0.4	78.9	8.7	14.5	0	88	5.8	12.8	1.2	75.2	4.5	16.5	0.4	84.7	10.3	9.1	0.8	83.9
1	C19	2	53BP1	NA	Positive	25.0518867924528	145.514150943396	7.40803588136808	494438.712264151	2796.29686459007	4.08254716981132	22.188679245283	1.44185706349883	106379.950471698	1169.63767098118	424	1975686	72525.04	1597.64	251.2	8.5	8	1.7	76.9	9.7	9.2	1.4	81.4	10.1	15.6	0.7	84.2	10.4	14.9	0.5	87	5.9	13.2	0.7	83.7	7.5	14.4	1.2	86.3	12.3	9.7	1.2	85.8
1	C19	3	53BP1	NA	Positive	24.7940379403794	137.831978319783	8.38672238737421	487489.124661247	2831.14818533426	4.8130081300813	25.0325203252033	1.87487039727094	122858.569105691	1547.38667703016	369	2061323	78698.76	1604.82	286.33	8.4	4.1	1.9	71.8	7.6	1.6	2.7	73.7	7.3	13.8	1.1	77.2	8.4	6	1.1	84.8	4.6	8.7	1.6	84.6	6.5	9.5	1.1	86.7	10.8	3.8	2.2	85.1
1	C20	1	53BP1	NA	Positive	25.0314285714286	143.934285714286	6.49284309433554	480548.302857143	2708.55087595352	5.40285714285714	30.7171428571429	2.05761545327426	141380.425714286	1551.23845799912	350	1975434	77900.76	1544.58	266.33	11.1	7.4	1.7	72.3	9.1	6.6	1.4	75.7	8.9	14	2	77.4	9.1	10.3	0.9	84.9	7.7	11.1	2	81.1	8.9	11.1	1.7	83.4	12.6	6.9	1.1	83.1
1	C20	2	53BP1	NA	Positive	25.979674796748	154.447154471545	8.39199660707732	533269.808943089	3049.6137333037	6.21138211382114	33.8739837398374	2.54447136274564	159693.447154472	1849.05110927915	246	2013286	77399.96	1784.84	290.15	11.4	5.7	0.8	68.7	11	4.9	1.6	74	15	9.3	3.3	72.8	11.8	7.3	1.2	81.7	6.1	13	0	76.4	7.3	7.3	0.8	80.5	13	3.3	1.6	76.8
1	C20	3	53BP1	NA	Positive	26.1772151898734	153.911392405063	6.17262245085467	493435.867088608	2778.4032921742	4.81012658227848	23.8354430379747	1.82956129024657	106273.224683544	1477.96629742938	316	2040042	71308.65	1586.29	250.04	10.4	4.1	0	71.8	9.8	2.2	0	75.9	11.7	11.1	0.9	79.1	9.8	4.1	0.6	87.7	6.6	5.7	0.3	82.3	8.5	5.7	0.6	86.4	15.2	3.5	1.6	85.8
1	C21	1	53BP1	NA	Positive	24.7459459459459	131.159459459459	5.88537366541968	406382.516216216	2630.98713158535	5.08378378378378	24.8702702702703	1.75480791515427	104680.062162162	1378.00843308511	370	1750300	70554.37	1437.72	247.22	5.7	4.9	0.8	77.8	6.8	6.5	0.5	79.2	7.3	16.2	1.1	81.9	6.8	11.4	0.3	88.9	3.2	8.9	0.8	79.7	4.6	9.5	0.3	85.7	7.6	5.1	0.3	84.6
1	C21	2	53BP1	NA	Positive	26.8674698795181	153.436746987952	6.7257144204593	488252.581325301	2730.09641546466	6.41265060240964	33.2921686746988	2.26502938640264	147141.894578313	1746.46699357484	332	2008521	78395.87	1544.89	267.39	8.4	4.8	1.2	72	6.3	6.6	1.2	77.7	8.7	13.6	0.9	72.9	6	10.8	0.6	82.8	5.1	7.8	1.8	77.4	7.2	8.4	0.3	79.5	10.5	4.2	1.2	78.6
1	C21	3	53BP1	NA	Positive	26.5	159.103351955307	6.60466541725172	536964.399441341	2936.19782268384	5.76536312849162	29.9078212290503	2.0167408317593	148782.318435754	1722.31825710236	358	2156832	80110.85	1711.93	276.7	13.1	4.2	1.7	65.6	14.5	3.6	0.8	71.2	13.4	9.8	0.8	76.5	12.3	6.7	1.4	82.1	6.7	7.5	1.1	79.3	11.2	8.9	2	83.5	16.5	5	2.2	81.8
1	C22	1	53BP1	NA	Positive	25.197889182058	142.540897097625	7.04903050636823	484950.907651715	2779.47006947402	5.19261213720317	26.2770448548813	1.8487236641253	104961.522427441	1401.3173745989	379	1895339	69231	1542.81	247.2	9.2	7.9	0.3	78.4	8.7	6.6	0.8	81.3	10.8	11.6	0.3	77.8	9.5	10.8	0	89.4	4.7	13.5	1.1	79.9	6.9	10	0.8	85	11.6	5	0.3	84.4
1	C22	2	53BP1	NA	Positive	24.618138424821	141.976133651551	8.25878213539776	499173.346062053	2905.44510216292	5.43675417661098	30.8233890214797	2.4836738225131	157167.801909308	1629.50144620909	419	1957407	86875.01	1684.83	320.37	7.4	8.1	3.3	80.4	8.1	8.4	3.3	82.8	10.7	13.4	1.7	76.8	8.8	11	1.4	83.3	2.4	13.4	0.7	79.7	5.5	12.6	1.2	82.1	10	5.7	1	80.4
1	C22	3	53BP1	NA	Positive	24.8872549019608	136.19362745098	6.89422012644203	431112.93872549	2725.73729196299	4.51225490196078	23.0171568627451	1.5775405553216	95554.5906862745	1168.06095747663	408	1836795	68061.19	1511.14	232.28	8.3	5.6	0.7	77.5	8.6	6.6	0.7	83.6	10.5	18.1	0.7	80.6	8.3	13	0.2	88.7	5.6	9.8	1.2	83.6	6.6	12	0.7	87.3	11.3	7.1	0.5	86.3
1	D03	1	RAD51	NA	Positive	29.7251184834123	175.298578199052	7.62226820195077	632924.587677725	3052.72711676209	23.5829383886256	138.748815165877	5.47906994092879	833788.232227488	5171.27352989074	211	2456611	204647.77	1744.89	667.7	21.8	6.2	26.5	6.2	15.2	6.6	24.2	5.7	9	12.3	3.8	28.4	14.7	10.4	5.2	13.3	17.5	10	21.3	16.6	17.1	9.5	10	25.6	23.7	4.3	12.8	18.5
1	D03	2	RAD51	NA	Positive	30.1097046413502	183.261603375527	8.90779449499819	684785.371308017	3168.06537279849	22.168776371308	124.054852320675	5.12812262936632	693615.886075949	4667.14184685428	237	2694129	187527.57	1849.02	591.85	24.9	7.2	21.5	11.8	14.3	7.6	18.1	13.5	9.7	8.4	2.5	27.4	13.5	5.5	3	18.1	18.1	11	18.1	17.3	18.6	7.2	7.2	28.7	23.2	4.2	8.9	20.7
1	D03	3	RAD51	NA	Positive	31.2555555555556	200.316666666667	10.2635457335855	809055.305555556	3264.5077952294	23.4277777777778	135.3	5.28190446518021	779297.322222222	4785.46077785732	180	2889830	188764.96	1909.12	604.1	28.9	11.1	25	10	19.4	13.3	18.3	12.2	14.4	8.3	1.7	25.6	19.4	8.9	4.4	17.8	23.3	10.6	23.3	20	24.4	7.8	11.7	23.9	27.2	4.4	15.6	20
1	D04	1	RAD51	NA	Positive	29.59375	194.34375	9.67683734557575	766501.1875	3255.86729256615	23.9875	152.50625	6.10032301057505	1039021.86875	5480.06073604755	160	2756745	225638.83	1953.25	705.48	25.6	9.4	36.9	10.6	18.1	3.8	28.7	8.1	18.1	7.5	5	25.6	20	4.4	15	15	19.4	13.1	26.9	18.1	18.8	9.4	17.5	21.9	28.1	3.8	26.2	16.9
1	D04	2	RAD51	NA	Positive	29.3352272727273	185.346590909091	9.30321707375477	712206.488636364	3295.01854141773	25.1022727272727	164.568181818182	6.37322149413153	1075681.28977273	5648.51744726113	176	2583946	212967.88	1907.65	696.16	24.4	7.4	30.1	8.5	14.2	6.8	27.3	7.4	11.4	10.2	4	19.3	13.1	8.5	13.1	7.4	11.9	13.1	25	14.8	16.5	9.1	18.8	17.6	26.1	4.5	24.4	11.9
1	D04	3	RAD51	NA	Positive	27.8722222222222	162.483333333333	6.05957073010109	586107.311111111	3061.78175273998	23.3722222222222	152.027777777778	6.11658224745498	999234.238888889	5653.73506658357	180	2553361	244860.84	1874.55	820.78	23.9	8.3	42.2	7.2	16.7	5	38.9	5	11.1	15	7.8	20.6	15	8.3	15.6	9.4	15.6	15	22.2	16.1	16.1	13.3	17.2	22.2	22.8	8.3	26.7	15.6
1	D05	1	RAD51	NA	Positive	33.5077720207254	205.129533678756	9.38436024284252	755396.160621762	3331.00961225387	26.1502590673575	143.927461139896	5.29849625058728	869537.92746114	5196.71307570786	193	2926879	213756.97	2027.98	663.7	32.1	6.7	28.5	9.3	15.5	8.3	18.7	10.4	10.9	8.8	2.1	28	15.5	10.4	6.7	13.5	28.5	9.8	28.5	11.4	25.4	7.3	9.8	21.2	33.7	3.6	13	14
1	D05	2	RAD51	NA	Positive	30.7814207650273	199.060109289617	6.95389769928431	742001.382513661	3147.41402915352	23.9180327868852	135.087431693989	5.26151956659515	783571.114754098	4954.30997264863	183	2684234	192495.22	1835.05	633.36	19.7	8.2	21.3	12.6	10.9	5.5	18.6	9.8	11.5	9.8	3.8	25.7	13.1	6.6	6.6	15.8	13.7	11.5	21.9	14.8	21.3	9.8	4.9	24	25.7	5.5	8.7	15.8
1	D05	3	RAD51	NA	Positive	28.1087866108787	170.719665271967	6.88686850604105	653288.439330544	2795.15533071603	21.8326359832636	125.238493723849	4.83480501401541	727839.271966527	4607.39224267267	239	2428289	191723.23	1645.22	633.25	20.1	16.3	29.7	14.6	13.4	16.3	22.6	10.9	12.6	18.8	2.9	25.5	15.1	15.1	6.3	19.2	16.7	19.2	23.8	24.7	16.7	19.7	10.9	31	22.2	15.1	10.9	24.7
1	D06	1	RAD51	NA	Positive	30.044776119403	204	9.07342502170023	785455.014925373	3468.50262283914	25.0597014925373	156.753731343284	5.68481378478928	978267.888059702	5202.44765840573	134	2792125	220070.17	2117.72	716.14	25.4	5.2	31.3	7.5	22.4	3	23.9	6.7	19.4	3.7	2.2	24.6	21.6	6	8.2	16.4	17.2	9.7	30.6	16.4	23.9	5.2	20.1	21.6	31.3	0.7	23.9	20.9
1	D06	2	RAD51	NA	Positive	28.1585365853659	175.471544715447	7.55617705330537	661583.288617886	3161.92906760372	21.2642276422764	121.963414634146	5.20432366887092	693780.951219512	4664.38867232066	246	2482997	186289.98	1871.54	613.63	23.6	11.4	20.7	11	15.4	9.3	16.3	9.8	13.8	13	2	27.2	15	11	2.4	24.8	13.8	14.6	19.5	21.1	19.9	13	9.3	31.3	23.2	7.7	10.6	23.6
1	D06	3	RAD51	NA	Positive	29.2101910828025	190.184713375796	10.9398313666694	753067.401273885	3563.79798693022	23.7898089171975	154.197452229299	6.11052432616881	1007279.35031847	5461.55289437637	157	2723853	216288.44	2219.97	717.18	26.1	4.5	33.1	7.6	18.5	2.5	27.4	5.1	14.6	2.5	5.7	17.2	18.5	2.5	17.2	11.5	20.4	9.6	26.8	17.8	18.5	5.7	15.3	19.1	28.7	2.5	24.8	15.3
1	D07	1	RAD51	NA	Positive	30.8974358974359	189.679487179487	10.1988048585682	675470.583333333	3056.39628643953	24.1666666666667	133.801282051282	5.17600336028854	747298.801282051	4764.13408898438	156	2575801	209440.79	1823.85	637.32	23.7	2.6	26.9	7.7	10.3	4.5	16.7	7.7	9.6	9.6	0.6	26.9	10.3	7.1	4.5	16.7	19.9	8.3	19.9	14.1	20.5	5.1	12.8	26.9	23.7	1.9	10.9	17.3
1	D07	2	RAD51	NA	Positive	31.1344537815126	217.319327731092	8.87073762025404	1032807.59663866	3812.39256517777	24.3193277310924	134.09243697479	5.34561115618878	910846.067226891	5456.63253309405	119	3487206	250862.08	2415.22	815.64	33.6	5	38.7	6.7	25.2	3.4	34.5	3.4	16.8	7.6	7.6	37.8	22.7	6.7	10.1	16.8	18.5	10.1	26.1	20.2	23.5	5.9	12.6	29.4	34.5	5	17.6	22.7
1	D07	3	RAD51	NA	Positive	28.9859813084112	178.532710280374	8.04271028654475	645244.392523365	3012.1496694545	22.4158878504673	121.971962616822	5.03750047897768	707958.308411215	4759.36986116492	214	2463884	195814.89	1712.28	623.03	25.2	6.5	23.4	7	13.6	7.5	17.3	5.1	8.9	11.2	2.8	29.4	12.6	9.3	5.6	14.5	12.6	11.2	18.7	17.8	20.1	10.3	5.1	24.3	27.1	5.6	11.2	19.2
1	D08	1	RAD51	NA	Positive	27.7922077922078	175.896103896104	8.09184636716907	702292.006493506	3239.31999512578	23.6818181818182	164.928571428571	6.47438732633624	1110645.98701299	5560.21414595067	154	2589505	220360.68	1894.53	747.19	26	14.3	31.2	14.9	14.3	8.4	33.1	9.1	13	7.8	6.5	20.1	15.6	9.7	15.6	13.6	18.8	18.8	29.9	24	17.5	12.3	22.7	26	25.3	9.1	27.3	18.2
1	D08	2	RAD51	NA	Positive	29.8333333333333	185.995833333333	6.85526565980069	683349.516666667	3015.98565324994	22.4833333333333	126.666666666667	5.35811527890541	744496.25	4956.40698563926	240	2639706	202922.73	1756.08	667.9	26.2	9.6	26.2	9.2	12.9	6.2	22.9	8.3	6.7	8.3	5	26.7	12.1	6.7	7.1	18.8	18.3	12.5	20.8	20	19.2	9.6	7.1	28.7	22.5	5.8	9.6	21.2
1	D08	3	RAD51	NA	Positive	30.3978494623656	196.338709677419	6.80736395793304	746054.134408602	3264.83674494525	23.6182795698925	151.172043010753	5.93883313607803	975348.758064516	5420.19761992658	186	2805659	218639.21	1958.62	717.96	32.3	9.1	33.3	8.1	18.3	4.3	30.1	5.4	14	6.5	5.9	20.4	21.5	5.4	13.4	15.6	18.3	14	22	17.7	23.7	9.7	15.6	21.5	32.8	6.5	20.4	17.7
1	D09	1	SMC3	NM_005445	sample	26.6343042071197	169.702265372168	7.02488942847699	590541.478964401	2969.29255975083	20.3495145631068	120.504854368932	5.65449430667568	665692.313915858	4767.39995787757	309	2161475	164049.44	1672.29	540.27	12	2.6	10.7	6.8	12.6	2.3	7.4	7.1	16.8	9.4	3.9	25.9	13.6	4.2	2.9	20.4	7.1	8.7	11.3	17.2	12.3	4.5	5.8	25.6	17.8	1	6.5	19.7
1	D09	2	SMC3	NM_005445	sample	26.2204301075269	169.634408602151	7.78694374096797	608960.698924731	3044.35018491855	21.2043010752688	149.693548387097	6.91935624379753	887050.661290323	5149.50483841129	186	2192137	163958.65	1749.91	575.58	11.8	4.3	12.9	5.4	11.8	4.3	12.4	5.9	15.1	11.8	8.6	12.9	14.5	8.1	8.1	11.3	8.1	9.7	10.8	11.3	14	7.5	10.8	12.9	19.4	5.4	14	9.7
1	D09	3	SMC3	NM_005445	sample	23.6281179138322	136.356009070295	7.59121623834853	445120.047619048	2755.39683576353	17.7165532879819	104.609977324263	5.522384233998	545230.06122449	4389.42585024358	441	1848445	156924.63	1480.26	540.75	10.7	6.6	10.4	7.9	10	8.8	10.7	7.3	11.3	16.3	4.3	23.1	9.3	12	2.9	19.3	4.8	13.2	5	22.4	6.6	12	2.3	26.5	12	7.5	4.8	19.5
1	D10	1	CHD8	NM_020920	sample	23.8989898989899	140.50505050505	6.09400414352431	479257.222222222	2705.65637219526	19.3333333333333	137.175084175084	7.10440901061816	839214.508417508	5201.74791659308	297	1925452	183489.77	1479.44	650.4	9.1	8.1	12.5	7.1	6.4	9.4	11.1	6.7	10.8	14.8	7.4	18.5	8.1	13.5	10.1	14.1	4.4	10.4	6.1	13.5	8.1	12.5	9.1	19.9	11.8	7.7	13.8	13.8
1	D10	2	CHD8	NM_020920	sample	23.5928853754941	141.442687747036	7.19182174412559	476023.027667984	2890.12765839627	19.6877470355731	141.928853754941	7.2219917135586	842116.731225296	5319.46991110322	253	1957713	153768.58	1608.17	542.82	9.1	5.9	9.1	7.9	12.3	5.1	9.1	8.7	9.1	4.7	7.1	9.5	10.3	7.5	7.1	9.1	3.6	14.2	6.7	11.9	6.7	9.9	6.3	9.5	12.3	5.5	7.9	7.5
1	D10	3	CHD8	NM_020920	sample	25.5813953488372	166.786821705426	11.4730069720896	646325.189922481	3254.96290076246	21.6046511627907	151.244186046512	6.81720035109181	914042.813953488	5340.56174257666	258	2300363	168366.64	1928.22	591.7	15.1	5.4	15.1	7.8	15.9	5	14.3	6.6	16.3	8.5	8.9	10.9	16.7	7.4	8.5	7.8	4.7	10.1	12	12	13.6	7.8	11.2	14.7	19.8	3.5	16.7	9.7
1	D11	1	COL5A2	NM_000393	sample	25.0230414746544	143.087557603687	6.96949015014344	481872.377880184	2806.1756815062	19.2534562211982	112.52534562212	5.20286409341602	600145.451612903	4378.42097421176	217	2071004	166301.43	1610.33	575.18	13.8	10.1	14.3	16.1	12	7.8	14.3	12.4	10.1	17.5	1.4	27.2	12	12.4	1.8	27.2	6	17.1	8.8	21.2	9.7	14.7	6.9	34.6	15.7	9.7	8.8	25.8
1	D11	2	COL5A2	NM_000393	sample	24.9972451790634	141.333333333333	9.61906787113422	518831.338842975	2921.68420909766	19.8760330578512	120.451790633609	5.799983035431	659142.550964187	4718.80144562717	363	2199272	173191.23	1672.9	581.51	15.4	10.2	14.9	9.6	9.9	16	14	8	9.4	17.4	3.9	18.2	9.9	16	5.2	18.7	7.2	16.8	9.6	17.4	9.6	15.7	5.5	20.7	14.6	8.8	6.9	15.7
1	D11	3	COL5A2	NM_000393	sample	26.3015267175573	152.225190839695	6.80237337787397	564788.152671756	2983.82696330025	18.9961832061069	124.099236641221	5.99502355984921	710097.461832061	4830.20780405326	262	2367640	171627.61	1782.38	611.36	14.9	5	16	10.3	15.3	7.6	17.9	9.9	11.1	13	5	20.2	16.8	8.4	8.4	16.8	8.4	12.2	9.9	22.1	12.2	13	8	24.8	17.2	5.7	10.3	18.3
1	D12	1	BRCA2	NM_000059	sample	26.5820105820106	151.412698412698	11.1194928392986	567646.137566138	3197.70058649138	22.7301587301587	148.761904761905	6.16370212402264	909178.417989418	5111.10963244958	189	2171398	175774.95	1917.98	605.67	15.9	9	18	12.2	15.3	8.5	15.3	10.1	13.8	9.5	3.2	20.1	14.8	11.6	11.6	15.9	10.6	13.2	13.8	15.9	7.4	11.1	11.1	20.1	16.4	5.3	15.9	14.8
1	D12	2	BRCA2	NM_000059	sample	26.6118143459916	141.717299578059	6.81668203205732	495397.367088608	2882.71353726574	22.0801687763713	138.320675105485	6.02496720529377	778632.599156118	4891.9832572646	237	2108878	167609.99	1656.67	574.13	12.2	8	13.1	7.2	9.3	11	11	5.9	8	14.3	5.1	17.3	11	13.5	5.5	16.5	6.8	10.1	14.8	14.8	6.8	11	8.9	19.8	11	5.9	10.1	14.3
1	D12	3	BRCA2	NM_000059	sample	23.5338345864662	139.112781954887	8.97685618287147	510856.751879699	3051.27173274638	18.6917293233083	111.796992481203	5.19914409119367	624319.165413534	4252.62431443267	133	2004493	165174.06	1760.14	574.55	12	9	14.3	9.8	16.5	9.8	17.3	7.5	11.3	15.8	3	33.8	13.5	14.3	5.3	32.3	2.3	15	8.3	27.8	5.3	15	5.3	38.3	17.3	9	7.5	30.8
1	D13	1	UBR5	NM_015902	sample	21.5856573705179	119.988047808765	12.1926347822894	475196.545816733	2827.06244144145	19.1235059760956	132.517928286853	6.28927819692574	743082.398406375	4657.41405523484	251	1874591	163866.04	1647.15	565.77	7.6	9.6	12.4	13.1	8	12.4	10.8	13.9	10.4	22.7	4.8	21.1	8.8	19.5	4	15.5	3.6	21.9	7.2	17.9	4.8	21.5	7.2	21.5	11.2	10.8	8.8	17.9
1	D13	2	UBR5	NM_015902	sample	23.6881720430108	123.112903225806	6.63784918262225	389635.956989247	2618.71225874817	17.9354838709677	117.655913978495	5.9546885585914	638592.467741936	4471.39387848139	186	1694818	144690.67	1459.01	525.08	5.4	16.7	8.6	16.7	8.6	19.4	9.1	13.4	5.4	16.1	7	22.6	9.1	21	3.2	23.7	5.4	19.4	5.9	21.5	3.8	21.5	2.7	29	5.4	11.8	5.9	23.7
1	D13	3	UBR5	NM_015902	sample	25.1798245614035	135.706140350877	10.3824262503305	461466.157894737	2799.41791197999	20.5570175438597	136.311403508772	6.35424405936451	765782.25	4846.15694699567	228	1917864	176621.86	1697.21	656.86	9.6	7.5	16.2	7.5	8.3	9.2	17.1	5.3	6.1	17.1	5.7	15.8	8.8	13.6	7.5	15.4	8.3	11.8	9.2	13.6	10.5	14.9	7.5	18.9	14.5	7.9	9.6	13.2
1	D14	1	TET2	NM_017628	sample	24.1038961038961	136.064935064935	7.06158427594061	415070.640692641	2696.65253602754	20.4458874458874	145.614718614719	6.71965694512326	850397.069264069	4934.55925325448	231	1756808	136836.58	1457.04	469.95	7.8	6.9	7.8	20.8	9.1	10	6.1	21.2	8.2	11.3	6.9	16	9.1	10	8.2	20.3	4.8	12.6	7.4	14.3	6.1	10	9.5	17.3	10.8	3	13.4	13
1	D14	2	TET2	NM_017628	sample	25.9535864978903	146.139240506329	7.00258624763252	456726.046413502	2773.73971713996	20.8691983122363	143.080168776371	6.6151942810485	852714.64978903	5323.51278982558	237	1968771	175850.49	1571.72	624.97	8.9	6.3	17.7	7.6	8.9	7.2	19	7.6	8	9.7	6.3	13.5	8	5.1	7.6	11	6.3	10.5	9.3	11.8	6.3	7.2	8.9	16.5	9.7	2.5	13.5	12.2
1	D14	3	TET2	NM_017628	sample	23.4280155642023	146.536964980545	9.25226165905191	526101.272373541	2909.31796812913	20.7937743190661	140.536964980545	6.50335630187206	799964.077821012	4982.39290030676	257	1954401	152410.82	1621	533.28	11.3	8.2	8.6	10.1	11.7	12.1	8.9	7.8	10.5	10.1	5.4	14.4	9.7	13.2	6.2	10.1	3.5	11.7	6.6	11.7	8.2	12.1	8.9	14.8	13.6	6.6	11.3	10.1
1	D15	1	AMER1	NM_152424	sample	23.3518518518519	123.085185185185	5.52618392694873	373689.6	2412.42558427974	18.7185185185185	134.37037037037	6.63230455039654	796827.192592593	4983.43309518635	270	1661417	154699.03	1315.87	538.03	7.4	14.1	9.3	13.7	7	17.8	8.9	12.2	5.9	20.7	7.8	19.3	7.8	21.9	8.9	17.8	5.6	12.6	6.3	17.4	6.3	15.2	7.4	22.2	9.6	10.7	8.9	18.5
1	D15	2	AMER1	NM_152424	sample	24.0393700787402	134.330708661417	9.93798210491492	473609.515748032	2785.95864856156	19.3070866141732	128.437007874016	6.31074608606094	716305.818897638	4758.89330252254	254	1918582	146570.62	1591.97	515.78	9.1	9.4	7.1	9.4	10.2	16.1	8.7	11	7.1	15	7.1	17.7	11	18.9	4.7	21.7	5.5	14.6	5.5	15.7	9.1	16.9	6.7	22.4	11	7.5	8.7	15.4
1	D15	3	AMER1	NM_152424	sample	25.6942148760331	142.51652892562	6.07490840649531	469258.880165289	2707.18837586145	23.095041322314	150.297520661157	6.56980448229448	841425.210743802	5174.79156994762	242	1907260	158849.59	1505.24	556.61	12.4	8.3	8.7	3.7	7.9	11.2	9.5	3.3	6.6	16.5	3.7	7	9.1	15.7	5.4	5.4	7	9.5	11.2	7	9.9	14.5	7.4	6.2	15.3	7	10.3	4.1
1	D16	1	EXT2	NM_207122	sample	24.6473684210526	135.189473684211	5.89944095025239	443661.415789474	2508.38947202175	22.1578947368421	158.368421052632	6.6925065423278	928322.3	4962.75468729299	190	1914397	188315.44	1436.57	667.9	15.3	16.3	17.9	9.5	10.5	20.5	16.3	12.6	8.9	23.2	4.2	13.7	9.5	29.5	7.4	16.8	9.5	16.3	13.7	15.3	13.7	21.1	15.3	16.8	16.8	12.6	16.3	13.2
1	D16	2	EXT2	NM_207122	sample	26.4388185654008	166.662447257384	11.2870156786352	660389.358649789	3154.13216139528	21.8776371308017	147.89029535865	6.41809350427843	892566.831223629	5038.42416913392	237	2340961	185023.2	1914.86	620.62	18.1	9.3	19.4	11.4	17.7	12.2	17.3	10.1	14.3	14.3	5.1	13.9	16	16	8.4	17.3	8.4	13.9	11.4	14.3	15.2	11.4	13.9	20.7	19.8	7.2	16.5	13.9
1	D16	3	EXT2	NM_207122	sample	24.4472222222222	128.366666666667	9.00991318366704	420144.786111111	2709.92165729812	20.4833333333333	129.202777777778	5.97350131477605	712149.186111111	4792.2752396502	360	1866810	177832.52	1529.47	619.88	10.8	11.1	17.2	5.8	6.9	10.8	15.8	2.8	6.4	14.7	3.1	14.2	7.8	16.1	5	11.7	7.2	16.1	12.2	19.7	8.1	17.2	6.9	23.1	13.1	8.9	9.4	13.9
1	D17	1	RAD51	NA	Positive	28.9397590361446	183.138554216867	8.14147881264219	675489.126506024	3109.50671911386	23.9879518072289	150.686746987952	6.07103857067244	947555.728915663	5521.93324044754	166	2715402	214895.45	1833.36	697.84	25.3	4.2	30.1	6	16.9	3	26.5	6	9.6	9	3.6	19.9	12.7	7.2	11.4	9.6	15.7	9	20.5	12	16.3	8.4	9.6	18.1	25.9	4.8	15.7	11.4
1	D17	2	RAD51	NA	Positive	30.5561497326203	192.689839572193	7.75910491758575	745224.176470588	3357.94577951354	22.4385026737968	133.069518716578	5.8890584915462	822349.235294118	5225.07415974624	187	2809413	205472.23	1952.61	669.88	25.1	6.4	26.7	8.6	16	4.8	23.5	8	11.8	6.4	4.3	21.9	14.4	7	7	14.4	19.3	12.8	22.5	22.5	19.8	7.5	10.7	24.1	26.7	4.3	15.5	18.7
1	D17	3	RAD51	NA	Positive	29.3755656108597	181.805429864253	10.4160055405395	738586.891402715	3334.8944284981	22.131221719457	116.800904977376	4.56877852422756	664374.158371041	4743.70662594848	221	2798023	193345.63	2040.52	627.2	28.1	4.5	25.8	8.1	17.2	3.6	19.5	8.1	10.4	12.7	0.9	34.8	15.4	8.1	3.2	15.4	16.3	11.3	18.6	20.8	20.4	10.9	6.8	29.4	28.1	6.8	10	23.1
1	D18	1	RAD51	NA	Positive	27.6055555555556	175.716666666667	9.9090344348629	659328.905555556	3163.34385693308	22.8333333333333	148.622222222222	6.33084348141378	970610.044444444	5404.2846024318	180	2462154	213236.67	1877.29	716.74	22.2	8.9	27.2	10.6	15	5	26.7	7.8	11.7	7.2	8.3	21.1	12.2	4.4	14.4	16.7	15.6	16.1	25	22.2	19.4	11.7	14.4	22.8	21.1	5	17.2	18.9
1	D18	2	RAD51	NA	Positive	31.8995433789954	176.904109589041	7.77316879792282	575519.301369863	2861.39485044816	25.5068493150685	145.62100456621	5.13930855043492	831431.305936073	4802.7837403534	219	2505839	203842.11	1650.3	636.08	18.3	5	30.6	10	8.2	7.3	21	9.1	5	10	1.4	22.4	6.8	10.5	3.2	19.6	18.7	6.8	27.9	16.9	12.3	5.5	9.6	20.5	18.3	2.3	11.9	17.4
1	D18	3	RAD51	NA	Positive	30.3983739837398	191.642276422764	8.61353297746187	756429.081300813	3390.22206277186	24.5284552845528	171.032520325203	6.77990185748125	1137265.13821138	5764.65602319848	123	2803107	219235.3	2092.43	749.74	29.3	6.5	32.5	5.7	25.2	3.3	29.3	5.7	14.6	7.3	6.5	12.2	22	4.9	20.3	10.6	20.3	10.6	22.8	13.8	21.1	5.7	22	13.8	33.3	2.4	30.1	11.4
1	D19	1	RAD51	NA	Positive	27.0827067669173	146.390977443609	5.87989243153236	560549.789473684	2915.73025186528	24.3984962406015	134.90977443609	4.97727928448658	838747.541353383	5183.74457824428	133	2680117	256282.77	1690.08	791.16	20.3	3	36.8	3.8	11.3	8.3	30.8	3.8	8.3	27.8	3.8	38.3	10.5	11.3	7.5	15.8	14.3	13.5	24.8	18	9	18	12	28.6	15.8	11.3	17.3	22.6
1	D19	2	RAD51	NA	Positive	31.9692307692308	203.825641025641	8.95634768221053	787550.138461538	3288.15808897966	26.0666666666667	153.05641025641	5.56871439391193	1002877.68717949	5526.819598836	195	2884848	222571.37	1966.94	696.55	28.7	7.7	34.4	6.7	15.4	5.6	23.6	5.6	11.8	7.2	4.1	25.6	17.4	6.7	12.3	13.3	15.9	10.3	34.4	16.9	24.6	7.2	17.9	20	29.2	4.1	23.6	16.9
1	D19	3	RAD51	NA	Positive	27.245	165.875	10.9449574559396	659892.68	3181.27994739317	21.765	127.345	5.24090021580275	731347.32	4648.43363484487	200	2430740	185307.2	1878.5	607.69	20	11	23.5	12	12	8	18	11.5	12	12.5	3	26	12	10.5	5	19.5	11.5	16	18.5	26.5	14	13	8.5	27.5	19	9	11	23.5
1	D20	1	RAD51	NA	Positive	29.6992481203008	193.428571428571	9.65030330157019	831902.390977444	3475.97387099625	24.4586466165414	138.270676691729	5.19432458035955	851375.007518797	5181.57979599596	133	3028745	232711.9	2071.22	743.3	30.1	6	36.8	8.3	24.1	7.5	31.6	6	15	12	2.3	25.6	23.3	7.5	9.8	15.8	15	10.5	20.3	16.5	22.6	8.3	11.3	21.1	31.6	4.5	12.8	18
1	D20	2	RAD51	NA	Positive	28	176.694852941176	8.0261431878749	690533.371323529	3188.42831297421	22.75	129.871323529412	5.41425763980917	801660.845588235	5055.05773892946	272	2508767	190851.55	1902.54	650.33	17.3	12.9	24.6	12.9	11.4	5.5	21.7	12.9	13.2	9.2	3.7	23.5	12.5	7.7	8.5	18	15.1	18	23.9	19.9	16.5	14	9.2	26.8	21	8.8	14	19.5
1	D20	3	RAD51	NA	Positive	28.9257142857143	182.857142857143	11.8503306879571	718964.771428571	3302.44384556194	24.6285714285714	153.154285714286	5.84652669747249	1014855.77714286	5183.46676650427	175	2667046	218340.03	1978.76	698.54	30.9	12	33.1	16	18.9	10.9	28.6	12.6	11.4	13.1	5.1	24.6	17.7	13.1	14.3	16.6	17.7	20	30.9	25.1	23.4	14.3	16.6	26.9	29.7	10.9	24	22.9
1	D21	1	RAD51	NA	Positive	29.3713080168776	173.827004219409	6.36134914175994	610274.084388186	3038.31718645839	23.6877637130802	145.898734177215	5.94718735748379	850898.299578059	5128.24888938852	237	2498442	196588.92	1763.36	637.72	20.3	3.4	25.3	7.6	15.2	4.2	17.3	7.6	10.1	7.6	3.8	17.3	16.5	5.9	4.6	11.8	15.2	8.9	21.1	13.9	16.5	6.3	12.2	19.8	19.8	1.7	13.9	13.9
1	D21	2	RAD51	NA	Positive	29.6265560165975	180.593360995851	6.5212164628102	614483.730290456	2940.40423198224	23.8298755186722	143.605809128631	5.65844157478771	879667.473029046	5300.55816594426	241	2396727	202929.4	1732.46	675.37	18.7	8.7	24.5	5	13.3	8.3	19.9	3.3	9.5	10	2.9	19.9	12.4	11.2	10	13.3	12.4	12.4	18.3	14.1	17.4	10.8	13.7	20.7	19.5	5	18.7	15.8
1	D21	3	RAD51	NA	Positive	29.2985781990521	186.63981042654	10.9775060752443	730396.047393365	3207.63778290747	21.5734597156398	128.161137440758	5.22102986006602	806465.322274882	5033.75217695583	211	2598473	191721.72	1834.26	655.41	22.3	9.5	26.5	7.1	13.7	4.3	24.2	7.1	11.8	5.7	3.3	30.8	16.1	5.2	13.3	15.6	18.5	11.4	19.4	23.2	17.5	8.1	12.3	32.2	25.6	3.8	16.6	23.7
1	D22	1	RAD51	NA	Positive	28.1637426900585	179.584795321637	10.8756706313158	674153.877192982	3256.21996977518	23.2748538011696	156.859649122807	5.76820104625502	1036387.19883041	5103.33106036062	171	2452635	203034.95	1943.85	653.31	21.1	10.5	28.1	17	15.2	5.3	19.3	11.7	14.6	7.6	2.9	25.7	14.6	8.8	14	23.4	14.6	17.5	27.5	24.6	18.1	13.5	22.8	25.1	25.7	6.4	25.1	24
1	D22	2	RAD51	NA	Positive	29.7692307692308	186.214574898785	9.27871564583896	708792.307692308	3154.93276523713	24.3522267206478	151.919028340081	5.89147887427518	959228.08097166	5406.02112980155	247	2719913	213676.23	1863.45	705.96	24.7	7.3	29.6	8.9	13.8	5.3	27.1	8.1	10.5	11.3	2.4	19	12.1	7.3	8.9	11.7	15.8	17.4	25.1	17.8	21.5	10.1	17.4	22.3	24.7	7.3	21.1	17
1	D22	3	RAD51	NA	Positive	29.764192139738	190.109170305677	9.17402564338071	710825.331877729	3199.23687536062	24.7205240174672	155.454148471616	6.12855288689422	993662.829694323	5281.65861099768	229	2632888	217855.17	1883.52	714.07	27.5	9.6	40.2	8.3	15.7	4.8	31.4	5.2	15.7	7	4.4	20.1	14.4	5.7	12.7	11.4	18.3	15.7	27.9	17.9	24	8.7	21.4	23.1	29.7	6.1	27.1	16.6
1	E03	1	RF	NA	Neutral	24.4263959390863	150.416243654822	6.36787542088892	530116.223350254	2872.38891521283	19.6548223350254	131.659898477157	6.31881971744196	759483.30964467	4946.68675915619	197	2047453	169894.74	1627.72	592.57	14.7	9.6	13.7	7.1	12.7	10.7	10.2	6.1	11.2	9.1	4.6	18.3	12.7	11.7	5.6	13.7	6.6	14.7	8.1	17.3	11.2	12.2	6.1	22.3	19.8	6.1	9.1	15.7
1	E03	2	RF	NA	Neutral	29.7785714285714	212.607142857143	14.9730690187864	932340.528571429	3963.9018988284	25.4357142857143	161.585714285714	5.97842131543765	1055106.06428571	5541.20454861795	140	3038444	206742.55	2423.62	681.74	27.9	4.3	27.9	8.6	21.4	2.1	25	10	18.6	5	3.6	19.3	20	2.9	15	11.4	13.6	13.6	30	14.3	21.4	4.3	17.1	20	34.3	2.9	25.7	14.3
1	E03	3	RF	NA	Neutral	23.235	136.435	8.64634665152168	492263.28	3104.24057460071	18.42	118.21	5.92778269200853	626094.5	4511.85766404029	200	1931461	133676.36	1770.61	473.14	10	7	9.5	20	13.5	9	7.5	18.5	13.5	9.5	2.5	17	15	8.5	5.5	17	5.5	14	4.5	15.5	8	13.5	4	20	15	5.5	7.5	13.5
1	E04	1	RF	NA	Neutral	25.775	154.825	8.35645648825035	515994.590625	2858.70361356301	21.109375	151.84375	7.20328284337996	888086.340625	5297.34422701171	320	1993436	162381.67	1603.92	568.25	8.4	5.6	11.2	10	10	6.6	9.7	9.1	9.1	6.2	8.1	11.2	8.8	7.5	7.5	10.9	6.2	8.1	10	9.1	6.9	5.9	9.1	10.6	11.6	3.4	11.6	7.5
1	E04	2	RF	NA	Neutral	24.4826254826255	154.722007722008	7.86769594767616	539049.223938224	3057.42536733637	20.7374517374517	144.030888030888	6.80758832376485	877566.814671815	5383.91971772161	259	2044064	163023.96	1802.91	587.8	9.3	7.3	11.2	10.8	11.2	7.7	13.9	8.1	12.4	8.1	5.8	12.4	11.6	8.1	6.9	9.3	2.3	11.2	8.9	14.3	7.3	7.7	7.3	13.5	14.3	5	11.6	10.4
1	E04	3	RF	NA	Neutral	24.2086956521739	150.226086956522	8.53808174817357	589373.465217391	2966.68152089523	21.3130434782609	152.660869565217	7.59030349827868	952295.086956522	5698.80155414293	230	2153378	176892.32	1677.5	607.51	11.7	13	15.2	5.2	14.3	14.8	18.3	5.7	16.1	14.3	10.4	8.3	15.2	15.7	15.7	7.4	5.7	17	10.4	13.5	8.3	12.2	6.5	8.7	17.4	7	17.4	7
1	E05	1	RF	NA	Neutral	26.7980769230769	155.947115384615	7.12470822088062	501407.389423077	2865.56242806062	22.4567307692308	151.052884615385	6.5544665934745	883144.677884615	5234.78406331152	208	2106439	178375.12	1609.61	604.86	11.1	3.4	15.4	5.3	10.6	5.3	13	5.3	8.7	9.1	2.9	13.5	11.1	6.2	5.8	8.2	7.7	9.1	12.5	10.1	10.6	6.7	9.1	11.1	13.5	2.4	9.1	9.1
1	E05	2	RF	NA	Neutral	23.7985865724382	143.840989399293	9.27186400155204	575389.349823322	3032.69202275453	20.1413427561837	131.409893992933	6.47360945171956	762122.318021201	5191.96398755549	283	2207331	164037.71	1744.25	571.31	11	8.8	11	6.4	13.8	11.3	10.6	4.9	9.2	13.1	2.5	11.3	13.1	12	4.6	8.5	3.2	14.1	4.9	11	10.2	13.4	4.9	13.4	13.4	7.1	7.1	7.4
1	E05	3	RF	NA	Neutral	26.4732824427481	160.465648854962	6.57877286939164	579879.858778626	3024.38317092192	20.706106870229	131.851145038168	6.16190302321339	736236.675572519	4946.71787421619	262	2216403	160547.15	1747.46	555.31	16	6.5	13	7.6	16.4	6.9	11.8	6.9	13.7	8.8	3.1	16.4	16	9.2	4.6	9.5	6.1	10.7	9.5	13	14.1	9.5	5	18.7	21	5.7	7.6	12.6
1	E06	1	RF	NA	Neutral	23.950495049505	160.574257425743	9.29547749462759	650282.183168317	3178.86580402867	18.1089108910891	134.133663366337	6.56739784175567	808571.693069307	4879.09278452739	202	2191983	159721.61	1865.49	578.82	13.4	14.9	12.4	13.9	16.3	8.9	15.3	11.4	18.3	9.4	8.4	20.3	16.3	8.4	6.9	19.3	5.9	18.3	6.4	21.8	10.9	13.4	6.9	21.3	17.8	7.9	10.4	18.8
1	E06	2	RF	NA	Neutral	26.1013824884793	175.023041474654	9.39011299738358	678234.866359447	3313.87017284049	20.7373271889401	139.589861751152	6.73198927444282	847229.105990783	5045.62221142367	217	2375198	162131.43	1959.93	559.11	16.6	6.9	18	12	17.1	6.9	15.7	12	12.9	7.8	7.4	19.8	15.2	8.3	8.3	15.7	9.2	14.7	14.3	18.4	13.8	8.8	12.9	20.7	19.4	4.6	13.4	17.1
1	E06	3	RF	NA	Neutral	24.162037037037	139.101851851852	9.08624341027026	465675.796296296	2809.44336506005	20.6018518518519	152.097222222222	7.56413878370284	939957.25	5604.50505156618	216	1858345	168996.18	1581.33	602.01	10.2	14.4	12.5	3.2	12.5	15.7	14.4	3.2	7.9	11.1	11.6	8.3	12	13	12.5	5.1	6.5	9.3	6.5	9.7	9.3	8.3	8.3	9.3	13.4	5.1	12.5	3.7
1	E07	1	RF	NA	Neutral	26.8056680161943	148.242914979757	5.93244968007749	475270.607287449	2871.78572900113	20.2267206477733	126.716599190283	6.02457740936121	690518.817813765	4949.99717350746	247	2051609	147223.36	1657.7	514.01	10.9	3.2	7.7	12.1	8.9	4	7.7	11.3	6.9	7.3	0.8	16.2	8.9	4	2.4	11.7	4.5	8.5	4.9	8.5	6.5	5.7	2.4	15.8	12.6	3.2	2.4	10.9
1	E07	2	RF	NA	Neutral	24.5757575757576	153.353535353535	9.13553745212326	558310.265993266	3013.4853101977	20.2794612794613	132.612794612795	6.42436801118251	764666.663299663	5086.71682244339	297	2095067	156813.28	1718.18	559.52	11.4	5.4	9.4	9.8	11.4	8.1	11.8	9.1	10.1	10.1	5.4	14.5	11.4	10.4	6.1	10.8	6.4	13.8	7.4	13.8	9.1	9.8	6.7	16.5	13.8	5.1	8.1	12.8
1	E07	3	RF	NA	Neutral	25.4380530973451	164.946902654867	8.73970642612576	618118.884955752	3111.37179523868	21.4778761061947	139.681415929204	6.20940277088431	783739.977876106	4939.20706790034	226	2223446	160117.58	1820.42	551.58	17.3	5.8	9.7	7.5	15.5	5.8	10.2	5.8	19	6.2	3.1	15.5	15.9	7.1	5.8	11.1	5.3	9.7	10.6	11.9	13.7	8	7.1	16.4	21.7	4.9	13.7	11.1
1	E08	1	RF	NA	Neutral	24.0041666666667	153.320833333333	9.82678709869039	584690.070833333	3237.9093017111	20.3916666666667	142.470833333333	6.5526909022338	876163.916666667	5135.52102450777	240	2170428	181174.52	1926.59	652.29	15	6.7	17.9	13.8	15.4	4.6	19.2	11.7	11.7	9.2	7.9	15.8	14.2	7.1	8.8	15	6.7	15.8	8.8	13.8	8.8	10	10	17.5	17.9	4.6	14.2	12.5
1	E08	2	RF	NA	Neutral	24.1717557251908	154.912213740458	8.20196810947837	584272.057251908	3108.08429029561	19.2671755725191	128.198473282443	6.0570950140273	754341.698473282	4827.64343226362	262	2104179	156549.68	1798.65	585.23	10.3	10.7	10.3	11.8	11.8	7.6	16.8	9.2	11.8	11.1	6.1	21.4	12.2	6.5	6.1	21.8	3.8	17.6	8.4	20.6	8.8	13	7.6	22.5	15.6	9.2	9.2	18.7
1	E08	3	RF	NA	Neutral	24.0142348754448	140.708185053381	9.21520011636305	504989.758007117	2809.39792733343	19.491103202847	121.91103202847	6.11635259168862	656142.085409253	4616.1528513059	281	1956397	147990.84	1605.73	514.66	11.4	10.3	10.3	11.7	12.1	10	10	10.3	13.5	11.7	4.6	18.1	12.5	12.8	5	17.1	5	16.7	5.3	18.9	10.3	11.7	3.9	18.5	13.2	8.2	5.7	14.2
1	E09	1	MEX3C	NM_016626	sample	23.6867469879518	146.885542168675	10.5993972829147	511207	3029.69770491035	18.4096385542169	117.963855421687	5.96982298268223	675882.222891566	4786.18259492767	166	1961120	176267.58	1748.6	640.01	12	9.6	12.7	9.6	10.8	5.4	15.1	9	11.4	12.7	4.2	24.1	12	9	6	19.3	6	16.3	8.4	24.7	7.2	10.8	1.8	27.1	16.9	6.6	6.6	24.1
1	E09	2	MEX3C	NM_016626	sample	23.7766666666667	131.35	6.50573354861482	413690.973333333	2696.71012200756	18.04	109.683333333333	5.83343925725979	613422.943333333	4834.05858937357	300	1805247	153855.44	1524.46	564.92	7.7	13.3	11	11.3	7.7	11.7	14	11.3	7	14.7	4	24.7	8	12.7	5	16	6.7	19	5.3	21	5.3	16.3	3.7	26	10	9.7	5.7	19
1	E09	3	MEX3C	NM_016626	sample	25.2298850574713	139.766283524904	6.04181647981344	458533.996168582	2761.1263810077	19.992337164751	120.153256704981	5.95043961077184	702183.862068966	5167.68171147893	261	2006001	172125.26	1539.18	590.93	10.3	5.7	13	5.4	10	8	14.6	5.4	6.5	10.3	4.6	19.9	9.2	8.8	7.3	9.6	6.5	8.8	8.4	13	6.1	10.7	3.4	19.5	14.6	3.4	10	13.4
1	E10	1	CDKN2C	NM_078626	sample	24.823754789272	158.659003831418	9.40523223813058	647523.352490422	3257.96821121185	18.6551724137931	115.819923371648	5.65062055258151	723386.007662835	5248.09416664609	261	2361814	166117.04	1908.86	572.37	14.6	3.4	13	12.3	17.6	3.1	13.4	11.5	15.7	6.5	3.8	23.8	18	5	9.2	14.9	6.1	8.4	5.4	16.5	10	5.4	6.5	25.7	20.3	1.9	8.4	19.5
1	E10	2	CDKN2C	NM_078626	sample	23.2023460410557	146.287390029326	8.83731882225541	578312.131964809	3301.13143420922	19.1378299120235	125.038123167155	6.47630276960853	774811.765395894	5603.8953080384	341	2195574	153447.44	1874.83	548.97	12.9	5.9	7	7.3	15.2	5.6	7.9	7	13.5	8.2	4.1	14.7	16.1	5.6	9.4	6.5	2.6	17	5.3	14.4	7.3	11.7	5.9	17.6	17.3	5.3	9.7	10.9
1	E10	3	CDKN2C	NM_078626	sample	24.1570247933884	147.078512396694	8.04591856179811	514252.814049587	3140.07094654213	20.198347107438	136.855371900826	6.49739950326866	866694.566115703	5384.19920558516	242	2018986	168935.7	1809.8	603.54	11.2	6.2	13.6	9.5	14.9	3.7	14	9.1	11.2	9.1	7	14.5	14	4.5	11.6	9.1	6.2	10.7	9.9	14	7	9.9	9.9	16.5	16.1	5.8	16.9	11.2
1	E11	1	SPEN	NM_015001	sample	27.2205128205128	155.087179487179	10.2036765263701	535120.097435897	2866.52364618943	23.2820512820513	135.748717948718	5.98072642947485	782180.358974359	5117.10672470961	195	2090304	185319.49	1624.14	614.95	11.3	4.6	19	8.7	8.7	8.2	15.9	8.7	10.3	9.2	2.6	19.5	6.7	9.7	5.1	11.8	8.7	8.7	15.9	11.3	8.7	8.2	6.2	16.9	14.4	5.1	7.2	13.3
1	E11	2	SPEN	NM_015001	sample	24.5073170731707	147.517073170732	6.51208307030577	540444.273170732	2907.084036774	18.8585365853659	100.931707317073	4.8823252128778	544925.492682927	4582.7459112258	205	2109751	168384.17	1660.9	678.85	11.2	13.7	14.6	11.2	10.7	12.2	18	11.2	8.3	13.2	1.5	28.8	11.2	13.2	2.4	20	5.9	18	8.8	23.4	8.8	17.1	2.4	37.6	13.2	11.2	3.9	23.4
1	E11	3	SPEN	NM_015001	sample	25.7741935483871	151.585253456221	8.22009599116904	506244.898617512	2842.77557789356	20.3179723502304	120.078341013825	5.41660107036627	698944.695852535	4867.73559838226	217	2093414	174000.73	1653.72	601.92	16.6	9.7	19.4	8.8	14.7	12.9	18	6.9	9.7	14.3	4.1	28.6	12	15.2	6	13.8	8.3	15.2	11.1	18.4	11.5	14.3	6.5	28.6	17.1	9.7	9.2	18.9
1	E12	1	ARID1B	NM_017519	sample	26.2074303405573	140.402476780186	7.92062889991434	519333.055727554	2873.90776793989	20.9133126934985	127.987616099071	5.77334053869016	742071.517027864	4972.46733823967	323	2159368	157276.51	1685.01	538.03	10.8	8.4	8.7	9.6	12.7	9.3	7.1	7.4	8.4	16.4	2.2	16.4	10.8	11.1	7.7	14.9	8	13.9	7.7	13	7.7	11.8	6.2	15.8	12.7	4.3	8.7	13
1	E12	2	ARID1B	NM_017519	sample	25.464135021097	148.860759493671	6.33162213666935	533198.451476793	3068.37983087601	19.4050632911392	123.957805907173	6.18460977978933	725936.270042194	5201.86113970289	237	2261635	164116.07	1820.91	605.66	12.7	6.3	9.7	8	16.9	2.1	12.7	9.3	9.3	11	4.6	17.3	13.1	3.4	7.2	12.2	2.5	10.1	5.5	15.6	8.9	9.7	3.8	19	13.5	3	5.9	15.2
1	E12	3	ARID1B	NM_017519	sample	25.2119402985075	152.608955223881	10.85167496533	608168.459701493	3235.52566352601	19.5820895522388	112.017910447761	5.4044583623167	610453.776119403	4761.20802826051	335	2322376	146893.21	1939.03	521.33	14.9	5.7	9	10.4	17.3	5.1	9.9	9.6	11.3	11.9	1.5	17.9	17.3	7.2	6	13.1	4.2	11.9	7.2	14.9	9.6	10.4	3.3	21.5	18.2	4.5	5.4	15.5
1	E13	1	ERCC4	NM_005236	sample	25.3370165745856	142.46408839779	8.21808623389772	462690.751381215	2778.89736106925	20.6795580110497	135.668508287293	6.16030489441137	769160.828729282	4824.08431062348	181	1894696	161598.75	1575.31	570.4	7.7	6.6	7.7	9.9	8.8	8.3	10.5	9.9	9.4	12.7	3.9	17.7	9.4	9.9	5	17.7	7.7	13.8	11.6	15.5	5	8.8	5.5	21	14.4	5	10.5	16
1	E13	2	ERCC4	NM_005236	sample	27.0215053763441	155.139784946237	6.05355389001433	515865.161290323	2907.60142920658	21.5483870967742	128.220430107527	5.51835652639479	710780.827956989	4854.73297540955	186	2146211	171118.45	1668.52	579.42	12.9	6.5	13.4	8.1	12.4	6.5	14	9.7	7	12.4	1.1	20.4	9.1	10.2	3.2	14.5	4.3	10.2	11.8	14.5	7.5	9.7	8.1	25.3	15.1	4.3	8.1	16.7
1	E13	3	ERCC4	NM_005236	sample	26.5598455598456	153.590733590734	7.46655827085846	492423.015444015	2808.18950498816	20.2200772200772	129.725868725869	5.84539297968805	733714.714285714	4815.12571341575	259	1983261	167658.79	1627.71	598.92	10.8	8.5	13.1	9.7	10	8.1	13.1	6.6	10.4	13.9	3.1	19.7	8.5	10	4.2	17.4	6.9	13.5	8.5	21.2	8.9	11.2	8.1	24.7	15.1	9.7	13.1	20.8
1	E14	1	ATR	NM_001184	sample	21.8880597014925	131.541044776119	7.46207352642882	503423.973880597	2881.53184976354	18.6567164179104	123.858208955224	6.5164034009927	726072.123134328	5253.1683398754	268	1926506	158970.42	1602.1	575.07	9.7	5.2	10.8	6.7	12.3	6.3	9.7	6	11.6	14.2	4.9	16	13.1	13.1	8.6	10.4	1.9	14.2	4.5	15.7	7.8	11.2	2.2	19.8	11.9	4.1	5.2	12.3
1	E14	2	ATR	NM_001184	sample	23.5283018867925	134.018867924528	6.69835897705166	432005.509433962	2744.78421895057	19.5534591194969	139.427672955975	6.88508887531568	862754.270440252	5401.95868989265	159	1820200	173500.42	1552.16	626.19	7.5	5.7	17.6	8.2	7.5	5.7	18.2	4.4	8.8	13.8	7.5	13.8	7.5	15.7	8.8	10.1	4.4	13.8	6.3	15.7	5	14.5	6.9	15.7	8.2	7.5	13.2	12.6
1	E14	3	ATR	NM_001184	sample	22.2281879194631	117.221476510067	6.00249596971076	350312.939597315	2532.62697734595	20.2751677852349	143.389261744966	7.12200465657495	866161.516778523	5516.99700143182	149	1571085	164960.03	1385.74	589	4.7	5.4	11.4	4	6.7	8.7	14.8	4	7.4	18.8	6.7	6.7	6	15.4	14.8	5.4	2.7	12.8	9.4	10.1	4	15.4	6	8.7	8.1	8.1	13.4	6
1	E15	1	STAG2	NM_006603	sample	25.5978835978836	150.37037037037	6.13609943435203	458732.444444444	2672.6682806683	19.2010582010582	126.195767195767	6.36305901034061	716067.994708995	4918.33782538155	189	1966450	175962.38	1482.12	607.01	10.6	10.1	18	9.5	6.9	9.5	15.9	9.5	6.3	7.4	7.4	20.6	9.5	11.6	5.3	18.5	8.5	14.8	5.3	17.5	9	11.6	5.3	21.2	17.5	6.9	9	19.6
1	E15	2	STAG2	NM_006603	sample	25.3933054393305	154.36820083682	6.48663255967053	526738.518828452	2834.89116590333	19.7949790794979	128.912133891213	6.10616309850764	691985.284518829	4690.16777594522	239	2101357	167300.46	1623.62	567.3	14.2	6.3	12.1	7.9	12.1	17.6	13	8.8	12.1	12.1	3.8	17.6	10.9	15.9	2.1	15.9	5.4	13	8.8	14.6	13	13.8	7.5	19.7	15.9	8.4	6.7	18
1	E15	3	STAG2	NM_006603	sample	22.0750853242321	135.412969283276	9.20200566286598	492652.5221843	2953.85199511314	16.6279863481229	111.269624573379	6.20784857197594	670573.935153584	5006.48798887878	293	1952994	169097.4	1708.23	656.32	11.3	12.3	16.4	11.9	14	5.8	21.5	11.6	14.7	9.9	7.8	23.5	14	6.8	9.2	14	3.4	20.5	4.8	28.7	7.2	14	3.8	28.7	13.3	7.5	9.6	21.2
1	E16	1	WRN	NM_000553	sample	22.9957081545064	130.047210300429	6.94442923322898	496650.248927039	2851.53503417816	19.4034334763948	123.845493562232	6.33030363417531	699041.150214592	4874.04701349716	233	2047935	163635.58	1614.72	572.57	14.6	8.6	11.2	10.3	12	12	12.4	7.3	9	19.3	6	20.6	12.9	18.9	5.6	15.5	3.9	15.5	6.4	15	7.7	16.7	4.7	21	12.4	6	6.4	15
1	E16	2	WRN	NM_000553	sample	26.4656862745098	149.813725490196	7.16798667219684	557155.323529412	3007.01908329452	20.1519607843137	117.980392156863	5.58669892757534	624398.284313726	4662.57600662058	204	2395775	158217.97	1791.09	564.02	16.7	7.8	11.8	8.8	12.7	9.8	12.7	8.8	7.4	15.7	1.5	20.1	11.8	13.2	2.9	20.6	8.3	13.7	7.8	15.2	8.3	12.7	3.4	25	15.2	8.3	5.4	16.2
1	E16	3	WRN	NM_000553	sample	24.3794326241135	145.897163120567	9.68170135924737	586319.425531915	3114.16790442505	17.9290780141844	100.801418439716	5.29085899361184	526904.74822695	4598.43345350127	282	2299189	149682.19	1870.75	525.41	19.5	3.5	8.9	8.2	19.5	6.4	9.2	7.1	12.4	12.1	1.4	23.4	17	8.2	3.2	14.5	6.4	10.3	6.4	21.3	9.9	11.7	2.1	30.1	19.1	5	3.9	20.9
1	E17	1	RF	NA	Neutral	24.6847133757962	140.636942675159	7.5980230796724	472348.882165605	2848.21822821988	19.5541401273885	127.420382165605	6.29844592081823	714571.601910828	5049.13790756167	314	1947540	151898.62	1595.57	529.94	8.6	6.1	6.4	8	10.5	6.1	8.6	9.2	9.6	9.2	2.9	12.7	9.6	6.7	4.5	11.5	1.9	12.1	4.5	14.3	7	9.2	2.9	17.2	13.1	3.8	4.8	11.8
1	E17	2	RF	NA	Neutral	24.0866666666667	139.503333333333	10.0608991138177	489617.873333333	2952.26044387835	18.6433333333333	120.65	5.88743731078435	692923.186666667	4909.16908349814	300	2023319	162297.04	1674.29	570.4	9	7	9.7	11.7	6.7	7	10.3	11.7	9.7	12.7	2.7	19.3	7	10.3	4.7	15.3	5.3	12.3	5	16.3	5.3	10	4	23	10.7	6.3	5.7	16.7
1	E17	3	RF	NA	Neutral	27.4541832669323	162.677290836653	7.95134947411425	566842.207171315	2982.26815933502	21.3227091633466	137.996015936255	6.19851181870679	751943.721115538	4819.83524854526	251	2150542	134535.46	1684.47	450.81	10	3.2	3.6	10	10.8	4.4	4	10	9.6	5.6	3.2	11.6	9.6	5.2	2.8	11.2	7.6	6	8	9.6	10.4	4.8	6	13.1	14.7	2	9.2	10
1	E18	1	RF	NA	Neutral	25.1217391304348	154.313043478261	8.46911005714534	547464.4	2963.12553243987	18.9826086956522	125.021739130435	6.1409878304062	724740.27826087	4934.51112009867	230	2070300	148968.56	1682.29	519.09	9.6	6.5	6.1	11.7	12.6	6.5	5.2	11.3	12.6	7.8	3.9	21.3	12.2	7	6.1	15.7	7.4	11.3	6.5	17.8	7.8	6.5	6.1	24.3	17.8	4.3	10.9	18.3
1	E18	2	RF	NA	Neutral	24.8262295081967	146.55737704918	7.92627333872625	503911.147540984	3038.48023260726	19.9147540983607	128.150819672131	6.30411318894516	774352.744262295	5257.93350880839	305	2067352	158321.83	1736.51	562.27	11.8	5.2	10.8	9.2	12.8	5.6	10.8	6.9	9.5	9.2	4.9	16.7	11.1	6.2	7.2	12.1	2.6	13.1	8.5	16.4	6.2	7.2	6.2	20.7	13.1	4.6	10.8	14.8
1	E18	3	RF	NA	Neutral	25.5462962962963	145.858024691358	7.20887324231664	501588.435185185	2812.37919645063	19.3549382716049	127.012345679012	6.16381307650852	733855.262345679	4903.63131064465	324	2060378	148914.33	1611.02	504.93	11.4	5.9	8	11.4	10.2	7.4	7.4	10.8	9.9	14.5	4	16.7	11.4	8.3	6.5	12	5.9	11.4	7.4	15.7	7.7	11.1	5.2	19.1	14.2	6.5	9.9	15.7
1	E19	1	RF	NA	Neutral	21.1469534050179	113.924731182796	7.47672141677635	422926.666666667	2749.82292416562	18.4229390681004	117.182795698925	6.03358883280424	669982.652329749	4978.98638218738	279	2005830	175788.64	1568.23	642.49	12.5	13.6	12.9	8.2	11.1	11.1	14	5.7	6.8	26.5	1.4	20.4	11.8	14.7	5.4	12.9	4.3	27.2	6.1	21.9	7.9	29	4.3	25.4	12.9	16.8	7.9	17.9
1	E19	2	RF	NA	Neutral	24.746875	147.175	8.75650389503105	544350.428125	3213.39021525261	19.25625	115.478125	5.87036724634504	642106.503125	4998.98504520565	320	2132485	147450.53	1853.42	525.49	13.1	6.6	6.6	11.9	17.2	6.6	8.1	11.9	10.9	11.2	3.4	13.4	14.4	8.8	3.1	9.7	4.4	14.7	5.3	15	7.2	11.6	2.5	19.1	17.5	5.3	4.1	13.1
1	E19	3	RF	NA	Neutral	24.8732394366197	146.161971830986	9.08579417015008	504872.897887324	2856.09549793591	19.5985915492958	115.112676056338	5.5141206233567	611683.86971831	4626.93600090132	284	2008610	141747.29	1568.7	476.04	11.6	4.2	7	10.2	9.9	6	4.2	10.2	5.6	12	1.8	17.6	9.9	7.4	3.5	14.8	4.9	8.5	6	13.4	10.2	9.2	2.8	20.4	15.8	5.3	6.3	14.1
1	E20	1	RF	NA	Neutral	25.4056939501779	146.384341637011	6.5662791200447	468086.701067616	2839.66841919775	20.5444839857651	140.935943060498	6.6822584657477	821615.238434164	5274.48058775702	281	1898161	148975.59	1626.05	532.79	8.2	6.8	6.4	9.3	9.3	8.2	7.1	8.2	8.5	7.8	3.6	12.5	9.3	7.8	5.3	8.5	5.3	9.6	7.8	13.2	7.1	8.9	6	13.2	11.7	3.6	10.7	10.3
1	E20	2	RF	NA	Neutral	25.3786008230453	143.905349794239	5.76643259438727	478368.905349794	2803.337835457	21.4567901234568	137.748971193416	6.78521656827187	833066.12345679	5507.15683083528	243	2077944	172686.51	1589.98	597.82	7.8	5.3	10.3	5.8	9.1	4.9	7.8	4.9	7	12.8	6.2	11.9	7.8	8.2	7.8	8.6	5.8	11.1	6.6	9.1	5.3	10.7	4.9	11.5	9.5	4.9	8.2	8.6
1	E20	3	RF	NA	Neutral	23.92	133.178181818182	6.65146885207105	434429.92	2724.26739022483	19.2872727272727	121.647272727273	6.03016690896342	674455.989090909	4830.97700842798	275	1887580	149060.87	1529.99	520.75	9.1	6.9	9.8	10.9	8.7	8.4	9.8	8	8.4	13.1	4	17.1	9.5	10.2	5.5	11.3	4	12	4.7	13.8	6.2	14.9	5.1	18.9	13.1	7.6	7.6	12.4
1	E21	1	RF	NA	Neutral	24.5277777777778	128.891975308642	5.86274153087788	400746.50308642	2533.36363927234	21.4228395061728	138.787037037037	6.50180091178563	752530.947530864	4876.70688464152	324	1828036	165263.98	1387.76	559.03	8.6	8	10.5	8.3	7.4	12	11.1	8.3	7.4	15.7	3.1	14.2	6.8	15.1	3.7	13.3	6.2	14.8	10.5	11.1	6.2	15.1	5.9	12	8.3	6.5	8	9.6
1	E21	2	RF	NA	Neutral	25.4633204633205	151.359073359073	8.39269059364793	538244.200772201	2949.26430681585	21.0540540540541	137.957528957529	6.47244457219296	777687.71042471	5095.17665561097	259	2129749	161718.95	1723.98	567.99	10.8	6.9	9.7	6.9	11.2	7.3	12	5.4	8.1	10.8	5.8	15.4	9.7	10	5.8	11.6	3.9	14.3	8.9	12.7	9.7	11.2	6.6	16.6	13.5	6.6	8.1	11.6
1	E21	3	RF	NA	Neutral	24.3286713286713	140.353146853147	6.22671524368203	449139.111888112	2692.939311196	19.1433566433566	126.730769230769	6.32602795798509	724112.912587413	4976.48536153262	286	1855187	154481.6	1479.97	554.52	8	8.7	10.1	7	9.4	8.7	12.2	5.2	9.4	10.8	5.2	14.7	8.4	10.8	7.7	11.9	5.2	13.3	6.3	19.2	5.6	10.8	3.8	21	10.1	5.9	8.4	15
1	E22	1	RF	NA	Neutral	22.4023668639053	122.366863905325	7.02708908001426	384439.946745562	2526.26315670542	19.2485207100592	122.195266272189	6.08815151904526	650559.656804734	4665.14757712621	338	1651485	150071.36	1385.02	518.17	5.3	11.2	7.4	10.4	5	15.7	6.8	10.4	5.6	13.6	3	18	5.6	18	2.1	18.6	3	15.7	6.5	15.7	4.4	13.3	4.1	18.6	8.3	6.5	4.7	14.5
1	E22	2	RF	NA	Neutral	24.4453441295547	137.425101214575	8.93912859058356	462070.947368421	2707.57111108461	20.3157894736842	130.866396761134	6.52226358991399	731332.48582996	5072.6629289845	247	1895819	155913.13	1527.38	549.56	8.9	8.5	10.1	8.1	8.5	11.3	9.7	8.1	5.3	11.3	5.7	10.5	6.9	12.6	6.9	9.7	4.5	12.1	5.3	8.9	7.3	10.5	5.3	13.4	10.9	4.9	6.9	8.1
1	E22	3	RF	NA	Neutral	24.0373134328358	141.451492537313	6.83898621894061	461194.294776119	2785.94791288843	18.4253731343284	117.279850746269	6.10716086055973	645988.28358209	4786.33594922981	268	1826311	145927.19	1568.8	532.21	9.7	8.6	7.5	10.1	13.1	8.6	9.3	9	13.8	9.3	5.2	19.8	12.7	11.2	5.6	17.9	4.1	13.4	4.1	18.3	7.1	8.6	3.4	23.5	14.6	4.1	5.6	18.3
1	F03	1	OTNT	NA	Neutral	25.3672922252011	134.640750670241	6.46998495548736	412972.160857909	2540.28897200519	18.2064343163539	104.895442359249	5.45146552802312	460264.514745308	3850.30013283917	373	1749126	113090.15	1463.08	398.33	9.7	16.6	3.5	28.7	10.5	19.6	2.9	31.4	6.2	17.7	1.9	21.4	8.3	21.2	2.1	37	6.7	11.3	4	18.8	7	13.1	1.3	24.7	11.3	12.9	1.9	26.3
1	F03	2	OTNT	NA	Neutral	25.4680134680135	150	6.50634976368444	519461.484848485	2895.74877736586	18.7845117845118	113.979797979798	5.90547638804516	596788.393939394	4636.52028711063	297	2098048	141800.11	1634.45	487.56	9.8	8.1	5.7	11.4	10.1	9.8	5.1	10.8	8.1	11.8	3.4	18.5	10.4	14.1	3.4	18.9	6.1	11.1	5.4	16.5	7.7	10.1	3.4	26.6	13.1	6.1	6.1	18.9
1	F03	3	OTNT	NA	Neutral	24.15234375	137.5078125	6.96130777938261	461202.546875	2827.44176925771	17.9453125	106.97265625	5.6058890485408	517356.625	4209.9801061056	256	1803772	136830.7	1689.51	500.9	8.6	8.2	5.5	6.6	12.1	10.2	7.4	6.2	9.4	11.3	2.7	23.4	10.9	12.5	3.1	22.3	4.3	11.7	4.3	18.8	7	9.4	3.5	27.3	10.9	3.1	3.9	22.3
1	F04	1	OTNT	NA	Neutral	25.5512367491166	141.031802120141	6.76973479734954	464758.565371025	2669.12905284326	19.9681978798587	128.335689045936	5.9662247814116	731520.865724382	4819.26278102663	283	1884469	166010.95	1473.97	570.56	9.9	14.5	14.1	9.5	11.3	17.7	12.7	8.1	7.1	15.9	3.9	20.5	8.8	19.1	5.7	19.1	4.9	8.8	7.4	16.3	6	12.7	6.7	22.3	13.4	6.7	8.8	19.1
1	F04	2	OTNT	NA	Neutral	24.4033412887828	141.747016706444	8.71949467607936	542157.720763723	2930.23966851893	19.0477326968974	110.596658711217	5.65483476149628	570341.494033413	4425.97801915872	419	2079331	138574.91	1674.7	478.63	11.7	10.7	6.7	15.3	10.3	13.6	5	15.8	9.1	15	3.6	21.5	10	13.6	2.1	24.3	5	15.5	5.7	16.9	10	16.2	3.3	25.8	13.8	9.3	4.3	18.4
1	F04	3	OTNT	NA	Neutral	25.1923076923077	136.605769230769	7.30194139358941	436818.192307692	2679.48788829778	20.0160256410256	131.365384615385	6.32707921854088	751489.467948718	4932.6238884733	312	1835090	158317.3	1479.93	547.18	10.6	7.1	10.9	7.1	8.3	9.3	10.3	5.4	9	16	4.2	17	9	13.5	6.1	11.5	6.1	10.9	7.7	15.4	6.4	9.6	6.4	20.2	10.3	6.4	9.6	12.8
1	F05	1	OTNT	NA	Neutral	23.9399538106236	127.491916859122	5.57617083844126	409530.82448037	2642.45471615284	17.8637413394919	102.639722863741	5.49814971352478	506360.56812933	4295.24380864888	433	1836080	134873.39	1467.37	476.68	10.6	11.5	5.3	14.3	10.2	14.8	5.8	16.6	7.6	18.7	3.2	25.9	9.9	16.4	2.3	27.3	5.5	16.4	3	16.2	7.6	17.8	1.6	25.9	10.9	8.8	2.8	20.8
1	F05	2	OTNT	NA	Neutral	23.6389776357827	143.035143769968	9.04688586285875	558745.869009585	3190.63211392493	18.6517571884984	121.632587859425	6.35666784716853	680723.485623003	4865.26106988892	313	2106695	151307.76	1906.51	553.04	8.9	6.7	9.9	11.5	13.1	7	14.1	10.5	10.2	9.3	4.2	16.9	12.5	7.3	3.2	14.1	2.9	14.4	6.1	17.3	7.3	9.9	4.8	22	14.1	3.5	5.8	16.3
1	F05	3	OTNT	NA	Neutral	24.7647058823529	141.882352941176	8.74140090158045	493261.383631714	2874.6297457666	18.8849104859335	114.388746803069	5.49354877222329	572401.084398977	4292.67031535531	391	1996450	135764.94	1687.2	484.04	11	8.7	5.6	9	11.5	8.2	6.4	8.4	12	11.8	3.1	20.7	12.3	9.2	3.3	18.4	4.6	13	5.4	19.7	11.8	11.8	4.3	24.6	15.6	6.6	5.4	19.2
1	F06	1	OTNT	NA	Neutral	24.4753086419753	133.54012345679	6.42104660549447	409241.339506173	2611.98092650623	20.6882716049383	134.342592592593	6.30618172707353	757255.367283951	4942.79630794899	324	1788132	168726.81	1424.52	579.96	6.8	6.8	10.5	7.7	6.5	9.6	11.7	6.2	6.5	13	4.3	14.8	7.4	13.6	5.2	15.7	5.9	12	7.7	13.6	5.2	11.7	5.6	14.5	10.8	6.5	7.1	11.4
1	F06	2	OTNT	NA	Neutral	23.4786096256685	135.219251336898	9.16726837904066	493177.403743315	2921.43327348389	18.1069518716578	121.679144385027	6.58355098021499	666577.157754011	4775.30710177093	374	1965475	144812.82	1689.3	527.19	10.2	11.5	6.1	11.5	11.2	13.6	7.5	9.1	7.5	13.4	6.1	15.8	9.6	13.4	4.5	15.2	4.3	16.8	5.1	19.3	6.4	13.9	4.5	19.8	12.3	7.8	7.2	15.5
1	F06	3	OTNT	NA	Neutral	25.0572390572391	140.060606060606	6.38869169420409	484421.797979798	2887.20655416982	20.8383838383838	141.454545454545	6.57262888589911	834192.175084175	5072.32920919486	297	2023997	161220.05	1646.47	578.22	12.1	5.7	13.1	9.1	12.1	7.4	14.5	7.4	7.1	13.5	7.1	14.8	11.8	10.4	10.1	10.8	6.4	11.8	9.1	15.5	8.8	12.1	9.1	15.8	13.8	5.1	13.1	11.4
1	F07	1	OTNT	NA	Neutral	24.4280575539568	138.352517985612	5.9949041851559	461104.043165468	2739.24185650713	18.294964028777	107.161870503597	5.70696220701869	551694.974820144	4568.19080013563	278	1896105	145411.13	1510.34	527.07	9.7	9	5.4	12.2	10.1	8.3	6.8	11.2	9	10.4	2.5	21.9	10.4	8.3	0.7	18.7	3.6	11.9	3.6	20.9	7.9	7.9	1.1	25.9	12.2	3.6	2.5	20.9
1	F07	2	OTNT	NA	Neutral	24.2741935483871	155.899193548387	11.983918389403	658184.879032258	3304.37731069986	18.3427419354839	116.350806451613	6.01445016604137	654656.754032258	4848.99662086817	248	2440320	167965.97	2009.14	587.08	16.1	7.3	14.1	12.5	14.9	8.9	15.3	10.5	12.9	9.3	6.5	18.5	15.3	11.3	6.9	17.3	5.2	19.4	6	20.2	9.7	11.3	3.6	23	19.8	7.3	6.5	16.9
1	F07	3	OTNT	NA	Neutral	23.6012861736334	128.405144694534	6.80037672057321	413064.59807074	2784.92354032105	18.6398713826367	109.257234726688	5.64779050885438	547053.742765273	4418.55040585688	311	1874723	148084.71	1550.87	501.54	9.3	9.3	7.4	10.3	11.9	8.7	7.1	10.3	7.7	12.5	0.6	16.4	9.3	9	1.9	16.7	3.9	16.4	4.2	16.1	5.8	12.9	2.6	22.5	11.3	8	3.2	14.1
1	F08	1	OTNT	NA	Neutral	23.0862944162437	130.847715736041	10.6837692759765	506590.30964467	3081.302707603	17.5126903553299	101.345177664975	5.31840401129005	536534.020304569	4480.70447029218	197	2017514	153919.29	1912.01	546.02	13.2	5.1	6.6	12.7	14.7	5.1	7.1	11.2	10.7	12.7	3	23.9	14.7	9.6	2	20.3	5.1	15.7	4.6	21.8	7.6	10.7	2	31.5	11.7	4.1	4.6	20.8
1	F08	2	OTNT	NA	Neutral	24.8136645962733	142.155279503106	6.70737871180345	492632.245341615	2924.39767098865	19.3633540372671	122.621118012422	6.47736300333324	664291.102484472	4869.72932778826	322	2029279	157341.21	1658.79	558.99	12.1	6.8	9.6	10.2	10.2	9.3	12.1	10.2	9.3	11.2	6.8	16.8	9.6	10.2	4.3	15.8	5.3	14.3	5.9	14.3	5.9	9.9	3.1	19.3	13.4	5.3	6.2	14.6
1	F08	3	OTNT	NA	Neutral	21.6148648648649	133.439189189189	7.2378563414519	479120.152027027	2733.64001991762	17.6689189189189	119.368243243243	5.99984922228238	705816.425675676	4704.61728711152	296	1800929	141834.92	1572.49	514.26	9.1	13.9	7.8	16.6	10.1	13.9	10.1	15.9	13.2	16.9	6.8	22.6	9.5	15.9	7.4	17.9	3	16.9	4.4	22	7.8	15.9	4.4	25.3	13.2	12.2	10.5	18.9
1	F09	1	PTPRB	NM_002837	sample	23.6898954703833	134.118466898955	8.89860762896554	493822.282229965	2912.61390239633	18.4668989547038	105.421602787456	5.3181735595036	532897.243902439	4301.96364599388	287	1983822	136406.55	1696.12	465.45	10.8	7.7	4.5	13.2	11.1	11.1	3.8	13.2	10.1	17.4	2.1	27.2	11.1	14.6	1.7	26.1	4.5	12.9	3.1	17.8	7.7	16	3.1	28.9	12.5	5.9	3.1	22.6
1	F09	2	PTPRB	NM_002837	sample	23.2217391304348	135.013043478261	8.5732137866142	479642.134782609	2980.08885185825	18.795652173913	118.217391304348	6.06316865027282	653488.730434783	4935.80756248979	230	1945222	136417.08	1681.92	488.89	8.7	3.9	4.8	11.7	10.4	8.7	3.5	12.6	10.9	16.1	3	18.3	11.7	11.7	5.2	14.8	2.6	14.8	3.9	10.9	4.8	11.3	1.7	18.3	10.9	5.7	3.9	13
1	F09	3	PTPRB	NM_002837	sample	16.6514285714286	90.0457142857143	4.0181617568949	304883.422857143	1842.51097006039	12.7142857142857	76.7857142857143	3.75742044551829	433712.508571429	3278.71429826026	350	1354984	108613.42	1031.19	380.59	8.3	37.4	4.6	38.3	8.9	43.1	6.3	38.6	5.4	43.1	2.3	45.7	8	43.4	4	40.9	2	42.6	3.1	43.7	6.6	42.6	3.7	49.4	9.7	40.3	6	43.4
1	F10	1	WAS	NM_000377	sample	25.6051660516605	152.250922509225	6.97220397677896	528214.191881919	2887.61941166734	20.8819188191882	132.188191881919	6.28099829583465	813424.232472325	5385.57946659692	271	2135865	170197.2	1689.22	615.67	13.7	7.7	13.3	10.7	14.8	7	15.5	8.9	10	8.9	5.9	18.1	11.4	8.5	8.5	10.3	8.1	12.2	11.1	16.2	10	10.3	7	18.5	15.1	4.1	10.3	11.8
1	F10	2	WAS	NM_000377	sample	25.1707317073171	153.990853658537	9.092047554654	556092.344512195	3079.81165709002	19.3841463414634	123.375	5.79859440567766	673285.399390244	4642.22337683679	328	2112492	144925.82	1721.4	510.19	10.4	6.4	8.2	12.5	11.3	7	6.7	11.3	9.8	7.3	3.4	17.1	11.6	7.6	3	18.3	3.4	13.4	9.1	18.3	7.9	9.1	6.1	23.2	14.6	5.2	7	16.8
1	F10	3	WAS	NM_000377	sample	22.9435028248588	132.087570621469	6.25972152524998	456478.833333333	2770.22092799769	18.1271186440678	104.293785310734	5.14086748697144	560947.491525424	4470.28093341649	354	1853785	138911.48	1552.31	503.71	9.3	13.6	10.5	20.6	12.1	12.1	11	16.1	9	18.6	1.7	23.4	11.3	13	2.8	15.8	5.6	18.1	5.9	22.6	7.3	18.4	3.7	27.1	12.4	13	4.5	22
1	F11	1	ODAM	NM_017855	sample	25.65	135.685714285714	6.23153881285803	415980.492857143	2680.68406489952	20.2178571428571	126.642857142857	5.84515575053517	687702.614285714	4819.43533718355	280	1896203	147441.08	1457.69	503.77	7.9	5	5.4	9.3	7.5	9.3	3.2	10.7	6.1	12.9	2.5	22.5	6.8	8.6	1.8	12.5	6.8	8.6	7.9	14.3	6.4	9.3	5	23.2	8.9	3.9	6.4	17.5
1	F11	2	ODAM	NM_017855	sample	25.25	129.163580246914	5.94053207951225	391781.385802469	2670.49964001195	19.4320987654321	114.123456790123	5.6605154648902	616663.654320988	4743.442801468	324	1818431	145529.24	1442.89	499.74	7.1	4.6	6.5	11.7	5.6	11.4	7.4	13.9	6.2	16	2.8	20.4	6.8	12.3	3.7	15.1	4.9	12.3	6.8	13.9	4.9	12	2.2	22.2	8.3	6.8	4.9	15.4
1	F11	3	ODAM	NM_017855	sample	25.8236994219653	142.404624277457	6.00953402567171	467294.078034682	2655.75435764975	20.2601156069364	119.523121387283	5.55149952788856	648460.361271676	4770.51510711609	346	1959345	127891.2	1469.04	431.02	11	9.8	6.1	23.1	8.7	12.4	5.8	23.7	7.5	18.5	1.2	18.2	9.8	13.3	3.5	12.4	7.5	10.7	8.1	13	9.8	13	4.9	21.1	13	9.5	6.9	13.3
1	F12	1	BRIP1	NM_032043	sample	23.0117924528302	129.922169811321	7.54937951364279	462420.150943396	2815.75302654277	18.7570754716981	113.431603773585	5.48634786403164	628123.20990566	4473.26319271526	424	1900632	145554.87	1633.92	505.59	9.7	13	8.5	17.9	12.3	14.6	7.5	13.9	9.4	17.2	3.1	27.6	10.8	13.2	3.8	22.2	6.4	19.8	8.5	20	6.1	16.7	2.8	25	12.3	11.6	4.7	19.8
1	F12	2	BRIP1	NM_032043	sample	25.2874015748031	149.551181102362	7.5437881811454	524095.472440945	2940.35372851475	20.3149606299213	128.653543307087	6.14715041491756	721145.417322835	4951.7106341785	254	2133852	156256.09	1662.1	536.77	12.2	7.1	11.4	9.1	11	9.4	11.4	9.1	7.5	9.8	2.4	14.6	13.8	8.7	4.7	13.4	4.7	14.2	6.7	12.6	9.4	7.9	5.1	15	14.6	6.3	7.5	10.6
1	F12	3	BRIP1	NM_032043	sample	24.5794117647059	137.538235294118	8.0593733226016	521709.664705882	2989.94962571574	18.7264705882353	109.982352941176	5.31763834977512	614966.029411765	4597.66133787313	340	2203219	171184.45	1762.05	607.51	15.6	7.6	15.6	12.1	13.8	9.7	13.2	10.9	9.7	19.1	3.5	24.4	13.2	14.1	6.5	18.2	7.1	18.5	9.7	22.1	8.8	19.4	5	27.6	16.2	12.9	7.6	20
1	F13	1	ATRX	NM_138270	sample	24.5030120481928	134.789156626506	6.0337056324159	431447.376506024	2617.38072555033	17.9789156626506	99.6807228915663	4.96072424729404	508805.451807229	4253.66571076224	332	1848863	146105.45	1431.72	498.61	9	4.8	5.7	8.4	8.7	10.5	6	10.5	6.9	14.5	1.8	29.8	8.1	11.7	2.4	28.9	4.8	7.8	5.7	24.1	7.8	10.8	3.3	35.8	11.7	5.1	3.6	29.2
1	F13	2	ATRX	NM_138270	sample	24.7469135802469	143.938271604938	5.98848248328631	503059.330246914	2830.50815783244	18.9783950617284	112.373456790123	5.62310088496909	567391.317901235	4520.46528551944	324	2042255	157355.32	1631.65	556.24	10.5	5.9	10.2	5.6	10.5	8	10.5	5.6	7.7	11.7	2.8	20.4	9.9	12.3	1.9	17.3	4.3	11.7	5.6	15.4	7.7	10.2	2.8	23.5	12.7	6.2	3.7	15.1
1	F13	3	ATRX	NM_138270	sample	26.4634146341463	158.747967479675	9.33409238371317	552335.475609756	3059.74204957526	19.5934959349594	113.430894308943	5.26735747875489	639247.451219512	4718.71115305187	246	2136431	155947.04	1753.15	535.54	15	4.1	10.2	8.5	13.4	3.7	8.5	8.1	12.2	8.9	3.7	28	13.8	5.7	5.7	13.8	8.5	8.5	11.4	19.1	12.6	6.1	7.3	29.3	21.1	2.8	8.9	20.7
1	F14	1	PLXNB2	NM_012401	sample	26.6066945606695	165.861924686192	7.09184308016532	572419.376569038	2985.40638794283	21.6276150627615	137.912133891213	6.19785271687401	824429.280334728	5269.93072912939	239	2200689	157068.9	1638.3	534.13	16.3	4.2	8.4	10.5	11.3	3.8	7.9	8.4	13	6.7	3.8	18	10.5	3.8	5.9	13.4	6.3	6.7	11.3	14.6	12.1	2.9	9.2	19.7	20.1	0.8	11.7	15.1
1	F14	2	PLXNB2	NM_012401	sample	26.5	163.057142857143	9.36513372838949	607327.307142857	3132.79602028675	21.4678571428571	141.021428571429	6.39584040879814	839234.439285714	5253.00593763716	280	2337363	175192.5	1814.82	603.33	12.5	4.6	15.4	7.5	11.4	3.2	12.9	8.2	10	10.4	4.6	15	12.9	7.9	9.6	10.7	6.4	13.6	8.9	11.1	9.3	10.4	7.9	17.1	15.7	5	11.4	11.4
1	F14	3	PLXNB2	NM_012401	sample	24.1279069767442	145.887596899225	8.83412626226379	527644.472868217	2918.73122700574	19.8798449612403	127.56976744186	6.03042599734825	762405.248062016	5067.07005965863	258	2089360	159231.22	1710.4	560.66	14	8.5	14.3	10.5	12.8	8.1	11.6	7	13.2	11.6	4.3	20.5	12.4	12	9.7	11.2	5	15.5	9.3	18.2	13.6	14.3	7	24.8	18.6	9.7	12	15.5
1	F15	1	ZMYM2	NM_197968	sample	25.0948905109489	144.565693430657	7.71339899521881	509370.791970803	2844.41312263111	20.0401459854015	125.448905109489	5.77510895461162	694780.693430657	4711.24491292883	274	2068856	157926.54	1635.41	549.28	13.5	7.3	9.5	10.9	14.6	6.6	7.3	9.5	10.9	14.6	2.2	20.4	13.5	11.7	4	15.3	7.3	13.9	8.4	16.8	8.8	13.9	5.8	21.2	15	6.9	7.7	15
1	F15	2	ZMYM2	NM_197968	sample	24.0408805031447	141.745283018868	10.0533526806751	556987.801886792	3122.53595057039	19.8018867924528	122.534591194969	5.9267707874767	713469.525157233	5102.9594162148	318	2247032	179874.94	1899.19	657.2	13.2	4.4	15.7	8.2	14.2	8.5	17.3	6.9	8.5	11.9	2.5	16.7	13.8	10.1	6.3	12.3	2.2	14.2	6.3	13.5	6.6	10.7	5.7	20.1	14.2	6.3	6.6	13.8
1	F15	3	ZMYM2	NM_197968	sample	25.9631901840491	146.521472392638	9.41561601161577	522285.147239264	2802.80944062063	20.9049079754601	128.395705521472	5.83321215057449	696246.411042945	4784.75882150819	326	2065877	163429.43	1619.32	578.52	11.7	6.7	10.4	5.8	10.7	5.2	12.9	4.3	8.9	12.9	2.8	15.6	9.5	7.1	4	10.7	5.8	9.8	9.2	14.1	9.5	8.6	6.7	17.8	15.6	4	7.1	12.9
1	F16	1	MBD1	NM_015845	sample	25.0669456066946	134.493723849372	7.08361858990023	427646.912133891	2581.56008252546	20.2050209205021	127.405857740586	5.86104753743135	750714.50209205	4926.12706075599	239	1923546	161622.54	1429.96	542.74	10.5	6.3	8.4	9.6	8.8	10	6.7	9.6	5.4	17.6	4.6	21.8	7.5	14.6	8.4	15.1	5.9	13.4	10	13.4	7.5	13.4	9.2	23.4	10.9	4.6	11.7	18
1	F16	2	MBD1	NM_015845	sample	27.3260869565217	157.517391304348	5.71464762944622	560937.573913043	2851.69138763811	21.8652173913043	133.060869565217	5.81259826060408	779718.7	5214.47432268875	230	2380822	176332.63	1649.52	579.19	15.2	6.5	13.9	4.8	13.5	7.4	8.3	3	7.4	13.5	2.2	20.4	11.7	9.6	4.8	9.1	7	8.7	12.6	10.9	10.9	9.6	8.7	19.6	14.8	4.8	10	12.2
1	F16	3	MBD1	NM_015845	sample	25.7848101265823	150.333333333333	8.76636564729465	527024.168776371	2836.06163662377	19.8101265822785	126.118143459916	5.83490658745762	704339.160337553	4634.4445373061	237	2051439	149690.28	1592.41	507.74	12.7	8	10.5	14.3	11.8	10.1	9.7	14.3	9.7	10.5	3.8	18.1	11.4	12.7	7.2	19.8	5.1	13.5	7.2	18.6	11	11.4	6.8	22.8	16.5	7.2	12.2	17.3
1	F17	1	OTNT	NA	Neutral	26.7934426229508	162.672131147541	7.79027269312311	640003.898360656	3102.46513032567	20.2393442622951	119.12131147541	5.60823166357242	655407.826229508	4825.80959112387	305	2492952	155541.19	1825.49	529.6	16.4	3.9	7.5	6.9	17	4.6	5.9	9.2	11.1	7.9	3	22.3	16.1	6.2	2.3	16.1	8.5	8.9	6.2	12.5	11.5	6.9	2	23	17.7	2	3	15.4
1	F17	2	OTNT	NA	Neutral	26.1971830985915	146.140845070423	6.60653718007084	483076.4	2802.01641460223	19.7943661971831	115.281690140845	5.60627218902842	615215.681690141	4779.84576835802	355	2016136	150235.75	1540.37	507.52	10.1	5.4	5.9	9	7.6	8.7	5.1	8.7	6.8	10.1	1.7	18.9	8.5	10.1	2.5	13.5	5.1	8.2	5.9	13	7.9	7.3	3.4	22.8	11	3.4	4.2	13.8
1	F17	3	OTNT	NA	Neutral	24.3208556149733	139.387700534759	7.26391429634642	471187.315508021	2805.86095071697	18.8235294117647	109.459893048128	5.27049469487439	586067.703208556	4615.9618850342	374	2002823	135572.65	1581.56	476.62	11.5	6.1	6.7	13.6	10.7	6.4	6.1	13.4	8.3	12.3	1.1	20.9	10.7	6.4	2.4	13.1	3.7	11.8	5.1	18.7	8	11.8	4	24.3	12.8	6.7	4.8	17.9
1	F18	1	OTNT	NA	Neutral	22.4822888283379	127.50408719346	7.77864294714768	435214.517711172	2827.45340151311	18.1743869209809	112.362397820163	5.86774826611347	625582.427792915	4833.30372083322	367	1847713	142894.11	1575.14	518.17	7.4	5.2	6.3	12	11.2	8.7	9	10.9	11.2	13.4	3	20.7	10.9	11.7	5.2	18.8	3	13.6	3.3	19.3	3	11.2	2.5	26.4	10.9	3.8	4.9	17.4
1	F18	2	OTNT	NA	Neutral	25.1263537906137	156.014440433213	8.2290243633986	581248.140794224	2993.62720423486	20.14440433213	130.826714801444	6.05252182071298	759173.386281588	4966.25796048198	277	2180592	152229.08	1715.12	529.76	13.7	6.5	11.9	9.7	11.9	7.2	10.1	9.4	13	11.2	4.3	20.2	12.6	8.3	6.9	17.3	6.5	11.6	10.1	14.8	9.4	10.5	5.4	22	15.9	5.1	9	18.1
1	F18	3	OTNT	NA	Neutral	23.3184523809524	131.541666666667	7.53387036476221	437866.464285714	2743.16955975714	18.6875	121.214285714286	6.04089597789024	645141.360119048	4601.44348969126	336	1822460	143983.64	1488.25	507.1	8.3	6.8	6.5	9.8	7.4	9.2	8.6	9.5	7.1	10.1	3	15.5	8.9	8	3.9	16.7	3.3	14.6	5.4	15.8	8	11.9	5.1	20.2	10.7	7.1	6.2	15.8
1	F19	1	OTNT	NA	Neutral	23.2382352941176	134.844117647059	10.0809273847816	487930.585294118	2942.91001610373	18.0764705882353	108.591176470588	5.36888388865578	590672.523529412	4572.46408013594	340	1909491	141757.92	1658.75	496.08	9.4	8.8	4.7	13.5	10.3	10.3	6.2	11.8	10.3	13.5	2.4	27.4	10	13.8	2.9	19.4	3.5	15	5.9	22.4	7.1	13.8	4.1	31.8	12.1	5.6	5.6	27.4
1	F19	2	OTNT	NA	Neutral	24.3442028985507	142.420289855072	9.72393790221093	533954.369565217	3027.62726294085	18.4710144927536	111.365942028986	5.54060554487652	597985.27173913	4595.73312760448	276	2033238	137556.91	1761.78	483.88	10.9	8.7	5.1	13.8	10.9	10.5	6.5	17.4	10.1	14.1	1.8	21.7	11.6	10.9	4	18.5	2.2	13	3.6	15.9	6.2	12.3	3.6	27.5	12	6.9	6.2	18.5
1	F19	3	OTNT	NA	Neutral	24.1708860759494	134.712025316456	6.12348521668088	433077.462025316	2681.77532363436	20.0632911392405	126.012658227848	6.09466257662594	674693.006329114	4881.10299340711	316	1853169	146541.43	1460.54	523.64	9.5	7.3	7.9	7.3	7.9	8.9	9.5	7.3	6.3	12.7	2.2	14.6	7.9	8.5	2.8	9.5	4.7	12	7.9	12.7	8.9	12.7	4.7	18.4	9.8	8.2	6	11.4
1	F20	1	OTNT	NA	Neutral	23.6225680933852	140.15953307393	7.23945857910631	485804.490272374	2816.98319980701	18.4863813229572	120.677042801556	5.95266009759632	658183.167315175	4602.74942195107	257	1946091	138613.73	1603.74	480.36	12.1	8.6	6.2	16	11.3	6.6	6.2	16.7	10.5	13.2	2.7	17.1	13.2	11.3	2.7	20.6	7.4	13.2	5.8	18.7	10.5	12.8	3.9	24.1	14	7	4.7	18.3
1	F20	2	OTNT	NA	Neutral	24.6047058823529	136.971764705882	6.3890709434707	464921.407058824	2774.60136834705	17.3929411764706	99.7952941176471	5.33278104631922	516931.595294118	4460.53810174521	425	1932260	143337.49	1589.34	506.81	9.4	7.8	4.7	12.9	9.2	10.1	6.8	13.6	6.8	13.6	1.9	22.1	9.2	10.4	2.6	22.6	3.8	13.9	2.6	18.8	8	12	2.8	28.9	11.3	5.2	3.3	19.5
1	F20	3	OTNT	NA	Neutral	22.8894230769231	135.454326923077	6.43749269518618	535117.543269231	2886.3025057107	18.9230769230769	115.96875	5.8708044469373	656216.454326923	4931.17466719744	416	2084811	145949.3	1668.93	521.83	13	8.4	8.7	8.9	13.7	10.1	10.3	7.9	11.5	14.7	2.2	16.1	12.5	12	6.7	11.3	4.6	13.9	5.5	17.3	10.3	15.4	3.6	20.2	14.4	9.6	6	15.1
1	F21	1	OTNT	NA	Neutral	23.4797507788162	124.940809968847	7.21178309375517	425672.785046729	2796.93132587049	18.3551401869159	113.81308411215	5.76011785029976	589247.654205607	4480.31494484129	321	1832388	141579.71	1578.94	494.9	6.5	8.4	5.9	12.8	9.3	10.6	5.6	13.4	7.8	16.5	2.5	22.4	9.3	12.1	2.2	20.9	4.4	15.9	5	16.5	5.3	14	4	25.2	10.3	5.3	4	18.4
1	F21	2	OTNT	NA	Neutral	24.0391061452514	137.684357541899	6.75923605572088	489460.779329609	2832.06979776213	19.0139664804469	117.237430167598	5.91256454654592	600908.410614525	4551.2118990457	358	1896153	132839.83	1592.62	466.54	9.2	12.8	4.2	21.2	10.6	17.3	5	20.1	7.8	13.4	2.5	16.2	10.6	16.8	2.8	19.6	3.4	13.4	7	15.1	7.5	14.5	3.4	22.9	15.6	8.7	3.1	16.2
1	F21	3	OTNT	NA	Neutral	25.0581039755352	141.030581039755	6.22290008967038	467366.911314985	2692.1680144465	19.8501529051988	122.110091743119	5.79819206200924	630976.960244648	4580.23373203913	327	1868938	139053.39	1509.43	487.17	10.1	7.3	5.8	10.1	11.3	7	6.4	8.9	10.4	14.4	1.8	14.1	10.7	11.9	2.8	15.3	5.2	8.9	6.7	11.3	8.6	12.8	4.3	18.7	13.8	6.1	5.5	11.9
1	F22	1	OTNT	NA	Neutral	18.0623556581986	95.7043879907621	4.50207701323939	304429.055427252	1945.29322790483	14.7136258660508	91.6143187066975	4.82198726749836	466553.427251732	3608.76880220878	433	1292544	104901.91	1041.86	381.85	6.2	38.1	4.6	36.7	5.3	42.7	6.7	37.6	6	35.3	2.8	35.8	5.5	42.7	2.8	37.4	2.8	33.3	2.8	32.6	4.6	32.8	1.8	36.3	6.9	27	2.3	33.9
1	F22	2	OTNT	NA	Neutral	24.6770601336303	121.937639198218	5.85565462887111	355811.449888641	2480.26264694751	19.4008908685969	119.064587973274	6.05428722603426	608284.810690423	4638.8936192294	449	1751258	149077.82	1343.62	510.55	6.5	11.4	7.1	7.8	3.6	14.9	6.9	8	3.8	20.5	3.3	15.8	2.9	16.3	2.4	17.4	5.6	15.6	5.6	12.9	5.8	17.8	3.6	18.9	6.7	9.4	2.7	13.8
1	F22	3	OTNT	NA	Neutral	23.953488372093	129.777777777778	6.43375054433817	422864.299741602	2684.84805279136	18.9018087855297	113.289405684755	5.71133168633446	596737.067183463	4575.96247016725	387	1901125	150329.08	1493.2	519.68	10.3	7.8	8.5	9	10.6	10.3	8.5	8.8	7.8	16	2.8	18.9	8.8	12.9	3.9	17.6	5.7	13.7	5.9	15.5	6.2	15.2	4.1	23.8	10.9	7.8	5.7	17.1
1	G03	1	RF	NA	Neutral	24.153488372093	143.66976744186	5.98467525025903	533437.534883721	2766.13592530564	20.2883720930233	126.172093023256	6.28073236868125	702746.734883721	5050.72223118411	215	2124627	155904.97	1537.64	545.45	10.7	6.5	10.2	8.8	10.2	9.3	9.3	9.3	10.7	6	3.3	13	10.7	11.6	5.1	11.6	3.7	12.1	8.4	13.5	7	7.9	5.6	14	13.5	3.3	8.4	7.9
1	G03	2	RF	NA	Neutral	25.7038834951456	155.650485436893	7.65382380705441	541481.718446602	2921.97957944228	19.368932038835	119.092233009709	5.91043988260117	625558.902912621	4654.62764634866	206	2032908	135039.94	1612.83	471.09	8.7	5.3	1.9	11.7	9.2	10.2	2.9	14.1	11.2	8.3	4.4	18	7.8	9.7	2.4	18.9	3.9	8.3	3.9	16.5	6.3	6.3	2.4	22.8	12.6	2.9	2.9	17
1	G03	3	RF	NA	Neutral	24.4902597402597	143.590909090909	7.84058584354593	516751.282467533	2923.09806844798	18.0097402597403	106.506493506494	5.56456302121229	545629.873376623	4489.77209092516	308	2029094	134718.38	1608.9	469.5	12.7	6.8	5.8	11.7	10.7	8.8	8.1	13.3	6.2	11	1.9	19.8	12.3	7.1	3.2	16.6	3.9	12	3.9	20.5	10.1	9.1	2.3	24	16.2	4.9	3.6	18.2
1	G04	1	RF	NA	Neutral	25.1466165413534	154.364661654135	7.92033865333515	534229.345864662	2914.03303067345	19.7593984962406	121.563909774436	5.92181220695652	678838.687969925	4793.11802093557	266	2106132	159300.96	1727.77	553.1	13.2	6	9.4	9.4	14.7	6	8.6	6.8	13.2	10.9	4.1	21.4	13.2	9.4	5.6	18.4	7.9	11.3	9.8	17.7	10.9	9	5.3	25.6	18.8	3.4	6.8	18
1	G04	2	RF	NA	Neutral	26.8386075949367	169.696202531646	6.78582222506076	701741.180379747	3076.77591425367	21.4905063291139	141.164556962025	6.57030572387954	803956.949367089	5174.79307720939	316	2524175	166040.59	1798.19	579.27	17.1	6.6	12	7.6	12.7	7	11.7	8.2	11.1	12.7	4.1	13.6	12.7	8.2	4.1	11.7	7.6	9.2	11.4	13.3	12.7	9.2	6	16.1	18.7	5.4	7.9	10.4
1	G04	3	RF	NA	Neutral	25.0380228136882	148.269961977186	8.14711557824593	535980.509505703	3077.04050081018	20.0342205323194	148.315589353612	7.31910386469276	924609.11026616	5426.15983882074	263	2144153	161255.94	1764.94	569.82	13.3	4.9	12.5	7.6	17.1	3.4	15.6	6.5	12.2	10.3	8	12.5	16.7	5.3	11.8	9.1	4.2	12.5	8.4	14.8	9.9	8	7.2	14.4	17.1	3.8	13.7	10.3
1	G05	1	RF	NA	Neutral	26.3978102189781	159.485401459854	7.94522673568883	608227.44890511	3106.50768849849	20.5510948905109	140.638686131387	6.92904271178757	879407.708029197	5631.87270202478	274	2302097	168325.92	1810.26	572.98	17.5	4.4	13.1	5.8	17.2	9.5	10.9	5.5	13.5	6.9	8	14.2	16.8	8.8	11.3	6.6	5.5	6.9	6.9	10.2	12.8	4.7	6.6	13.5	18.2	1.8	12.8	9.1
1	G05	2	RF	NA	Neutral	24.699481865285	154.139896373057	8.60997351639673	568689.621761658	3199.35486812992	19.8756476683938	135.010362694301	6.41182398013143	884931.264248705	5579.30084141448	193	2264683	170272.93	1885.14	593.92	15	5.7	14	7.8	15.5	7.8	13	6.2	11.9	9.3	4.1	16.1	14	9.3	12.4	10.9	5.7	13	7.8	16.1	8.3	8.3	8.3	19.7	16.6	6.7	14	13.5
1	G05	3	RF	NA	Neutral	24.3937282229965	144.038327526132	7.04218543619533	479159.822299652	2783.62544264647	18.3449477351916	108.285714285714	5.3710691500166	533185.989547038	4234.25505121467	287	1956605	125343.25	1539.44	443.39	11.1	7.3	4.9	18.1	9.4	8.4	3.5	17.4	10.1	10.8	1	23	8.7	9.1	2.1	23	4.2	11.1	5.2	20.2	10.1	11.8	3.1	29.3	13.6	7.3	3.1	23
1	G06	1	RF	NA	Neutral	24.073275862069	149.862068965517	9.21403295051595	579102.823275862	3236.68638428345	19.9051724137931	134.288793103448	6.45336858129996	902004.896551724	5901.9742495803	232	2313182	179426.85	1859.57	631.01	14.7	5.6	14.2	12.5	13.8	4.3	18.5	11.2	11.2	7.8	3.9	15.1	15.1	4.3	13.8	9.1	3.4	12.1	9.9	15.5	8.2	10.3	6	19	16.4	3.4	12.1	12.9
1	G06	2	RF	NA	Neutral	26.8743961352657	162.536231884058	7.53663540220337	593153.014492754	3126.76861126814	21.5169082125604	151.95652173913	6.84729634821287	1013133.85024155	5949.31244760704	207	2337870	177397.14	1832.54	594.86	14.5	2.4	15.9	7.7	12.1	4.8	18.4	7.7	10.6	8.7	6.8	12.6	12.1	2.9	17.4	7.2	4.8	6.8	11.1	7.2	11.1	4.8	10.6	12.6	17.4	1.9	20.3	8.7
1	G06	3	RF	NA	Neutral	24.7235294117647	163.835294117647	9.29897381465428	605128.341176471	3286.88874362658	18.9176470588235	140.282352941176	7.51612027507409	901683.058823529	5500.70906479291	170	2226499	147702.56	1820.89	513.25	17.1	7.1	11.2	15.3	13.5	5.9	10.6	11.2	14.7	4.7	15.3	13.5	13.5	2.4	15.3	10	5.3	11.2	6.5	18.8	10.6	6.5	6.5	16.5	21.2	1.2	14.7	11.2
1	G07	1	RF	NA	Neutral	24.8412162162162	149.777027027027	9.80543563539613	528828.277027027	3078.68764422999	20.2702702702703	134.435810810811	6.21251429582919	782364.733108108	5017.59677364313	296	2099170	160781.55	1751.99	556.58	10.8	5.7	11.5	11.1	12.8	5.1	10.1	11.1	10.8	7.4	4.7	16.2	12.5	6.1	7.1	12.5	4.1	12.8	6.4	14.5	7.8	9.1	6.1	16.2	15.5	4.4	8.8	13.9
1	G07	2	RF	NA	Neutral	23.2434782608696	154.5	10.7556785447331	654019.739130435	3358.79133072038	19.1478260869565	130.260869565217	6.63805364143615	782403.473913044	5129.10778482319	230	2301608	160394.91	2009.44	581.57	17	9.6	12.2	11.3	17.8	8.3	13.9	9.1	15.2	8.3	7	15.2	18.3	7.4	7.8	16.1	4.3	16.1	7	17.8	12.6	11.7	3.9	16.1	17.8	4.3	7.4	13
1	G07	3	RF	NA	Neutral	23.2007168458781	141.272401433692	9.56648951102318	531781.996415771	2901.99836535849	18.3225806451613	115.189964157706	5.55025489896196	634531.487455197	4466.49876322574	279	1960965	144503.96	1673.31	511.43	13.3	12.2	9.7	16.1	15.1	14.7	9.3	15.4	11.5	16.8	4.3	24.7	14	15.4	5.4	19.7	4.7	14.7	6.1	19	9.7	12.9	3.9	26.2	16.5	10	7.2	20.8
1	G08	1	RF	NA	Neutral	24.4173228346457	153.555118110236	11.5156306520428	608466.846456693	3175.85432137297	19.748031496063	126.444881889764	6.7000171028416	725115.681102362	4959.44790847211	254	2260125	168661.61	1909.08	595.72	11	6.3	11.8	9.1	15.7	8.7	13.4	9.1	13	10.2	5.9	17.7	15.4	11	7.9	17.3	7.5	15.4	9.8	17.7	9.8	11.8	3.9	20.9	16.9	5.9	8.3	18.5
1	G08	2	RF	NA	Neutral	25.7095588235294	154.231617647059	9.3852404728525	578409.661764706	3100.61798209959	20.0367647058824	130.411764705882	6.26512202244243	715009.882352941	4759.33287525383	272	2161039	150264.8	1804.65	518.08	11	5.9	12.1	13.2	12.9	10.3	9.9	13.2	11.4	14	5.5	15.8	13.2	9.2	4.4	16.9	7	11.8	9.2	13.2	12.1	10.3	7	19.5	16.9	5.5	7	14
1	G08	3	RF	NA	Neutral	20.9557522123894	126.893805309735	9.3869023206391	458163.707964602	2771.17959541769	16.646017699115	109.862831858407	5.66562649471018	600235.836283186	4285.64133438851	226	1771476	143669.06	1619.77	514.77	10.6	16.4	8.4	15.9	9.7	15	8.8	14.2	11.5	19.5	4.9	27.4	9.7	17.3	5.8	23.5	2.7	22.1	3.1	27	9.3	18.6	3.5	29.6	13.7	13.7	6.6	23.9
1	G09	1	BRCA1	NM_007298	sample	26.6594827586207	157.163793103448	7.24058730001793	595750.077586207	3034.33352089152	21.6724137931034	143.689655172414	6.32010121322581	812497.49137931	4901.4512875256	232	2368601	181827.97	1826.43	615.26	14.2	5.6	12.5	8.2	15.1	4.7	13.4	8.2	10.8	11.6	3.4	14.7	14.7	6.9	4.3	14.7	7.8	13.4	8.6	15.1	9.1	10.3	8.2	15.9	16.4	5.6	10.8	13.4
1	G09	2	BRCA1	NM_007298	sample	27.2662116040956	151.167235494881	8.02803274556918	577758.409556314	2952.94082425781	22.061433447099	138.402730375427	5.89841983657236	728220.365187713	4567.67528924703	293	2344971	149782.48	1729.33	491.57	15.4	5.8	8.2	11.3	11.3	9.2	6.8	16.7	7.2	13.7	2.4	14	10.2	11.6	4.1	17.1	5.5	13	13	10.6	9.2	10.9	7.2	15.4	14.3	7.8	8.9	11.6
1	G09	3	BRCA1	NM_007298	sample	24.5947955390335	149.7843866171	8.46664458439014	608512.617100372	3124.2847294581	20.5910780669145	134.665427509294	5.93962401135156	745875.066914498	4680.63078211002	269	2238573	163165.33	1920.69	563.37	13	8.6	13.8	10.4	14.9	10	11.5	10.4	13	12.6	2.6	17.8	15.6	11.2	4.8	11.9	5.9	14.1	7.1	13	9.7	12.6	5.2	17.8	16.4	7.1	7.8	13.8
1	G10	1	ASXL1	NM_015338	sample	24.1685393258427	142.037453183521	6.85038705928913	466515.528089888	2809.50628022056	21.1385767790262	140.078651685393	6.64754177247998	797321.026217229	5266.19622790871	267	1988058	165538.93	1570.65	572.73	8.6	3.4	10.5	5.2	9.4	4.9	11.2	4.5	7.9	9.7	3	10.5	8.2	6.4	3.7	8.2	3.4	9	7.5	7.1	5.6	7.1	6	13.5	12.7	3.4	9	4.5
1	G10	2	ASXL1	NM_015338	sample	26.4908424908425	165.538461538462	6.87972457920544	592554.809523809	3074.16265205778	21.3882783882784	148.6336996337	6.66920569147129	886065.322344322	5213.44015462391	273	2377004	170865.33	1775.62	581.58	15.8	4	14.7	8.8	12.5	4.8	13.9	7	9.5	6.2	4.8	9.9	12.8	5.1	7.3	10.6	4.8	8.8	9.5	10.3	13.2	5.5	9.5	13.2	21.6	3.7	14.7	8.8
1	G10	3	ASXL1	NM_015338	sample	24.4982456140351	149.80350877193	11.2006991989875	558776.722807018	3160.24466226332	18.9333333333333	118.094736842105	5.68882606698203	642753.445614035	4477.06116535879	285	2144597	141100.76	1851.44	494.66	14.7	4.6	8.4	13.3	14	5.3	10.2	14.4	10.2	9.1	3.5	20	13.7	5.3	5.3	18.6	4.2	11.6	6.3	17.9	10.9	6.3	6.3	25.3	19.3	3.5	6.7	17.5
1	G11	1	ASXL2	NM_018263	sample	26.1899441340782	156.659217877095	8.0922049695527	552837.960893855	2873.261338691	22.0837988826816	141.737430167598	6.15848337988708	819807.508379888	4927.97429308947	179	2192755	167439.25	1646.77	547.3	15.1	3.9	12.3	11.7	10.1	8.9	7.8	10.6	11.7	8.9	6.1	19	10.1	12.3	4.5	15.6	6.1	11.7	11.2	11.7	9.5	10.6	7.3	19.6	15.6	5	8.9	13.4
1	G11	2	ASXL2	NM_018263	sample	24.6111111111111	133.805555555556	6.62305237970425	424515.333333333	2684.52650152303	19.5462962962963	132.753086419753	6.30408455456357	779455.666666667	4959.82089118128	324	1902197	161724.36	1531.91	556.43	7.7	9.3	10.8	10.2	7.4	12.3	11.1	9.9	9	18.2	6.2	19.1	6.8	14.2	6.5	17	5.6	14.8	7.1	16.7	6.2	13.6	5.6	19.1	10.2	7.7	9	15.4
1	G11	3	ASXL2	NM_018263	sample	25.6156351791531	145.547231270358	7.5488613929637	560013.895765472	2838.25775404734	18.9022801302932	123.188925081433	5.86801471688923	734267.374592834	4854.33683977608	307	2182947	179243.9	1605	619.33	13.4	7.5	14.7	5.2	10.4	12.4	15.3	3.6	10.1	14.7	4.9	22.5	11.7	14.7	8.8	15.6	10.1	14	6.5	19.9	12.4	14.3	6.2	26.1	13.7	7.8	10.4	20.8
1	G12	1	TP53BP1	NM_005657	sample	26.8759124087591	161.459854014599	7.83400133065024	543605.883211679	2983.84109778156	4.16423357664234	22.6459854014599	1.72488956629906	96596.7518248175	1221.43608967145	274	2066817	68100.05	1745.63	234.2	10.9	5.1	0.4	78.5	9.9	3.3	0	83.6	12.8	10.2	1.5	82.5	9.1	4.4	0	90.1	6.9	8.8	0	82.5	10.9	5.8	0.7	88.3	15	2.9	0.7	87.6
1	G12	2	TP53BP1	NM_005657	sample	26.7789473684211	159.814035087719	7.0352017013432	519943.442105263	2798.40730543887	3.92280701754386	18.7017543859649	1.56192289349437	74710	1215.14124050326	285	2061033	69417.7	1599.66	235.92	8.1	4.6	0.4	80	8.8	4.9	0.4	84.6	11.9	11.6	0	82.8	7.7	7.4	0.4	89.8	6.7	8.8	0.7	87.4	9.8	9.1	0.4	90.9	14	5.3	0.4	90.5
1	G12	3	TP53BP1	NM_005657	sample	25.2655172413793	147.78275862069	6.82271697002753	496489.3	2752.30046598508	3.97241379310345	18.0172413793103	1.39130701979389	68294.175862069	1097.02806542268	290	1923180	71065.34	1564.86	247.85	11	7.2	1.7	73.8	9	8.3	1.4	79.3	11	12.1	0.7	84.1	9	8.6	0	91	4.8	9.3	0.7	86.2	9.7	8.6	0	89.3	13.4	6.2	0	87.2
1	G13	1	FAT1	NM_005245	sample	21.6137339055794	136.656652360515	10.2157062317473	568739.489270386	3191.04807922449	17.7424892703863	115.927038626609	6.20137431347345	718007.429184549	5225.24153340015	233	2057126	194045.49	1808.4	718.76	12.4	6.4	21	8.6	13.7	3.4	23.2	7.7	15.5	8.2	6.4	21.9	13.3	5.2	8.6	12.4	4.7	19.7	6.9	24.9	8.2	12.4	2.1	25.3	15	3	6.4	17.6
1	G13	2	FAT1	NM_005245	sample	23.1275167785235	168.140939597315	15.2340449628659	777204.838926174	3444.32158222676	18.2214765100671	130.268456375839	6.10594579558693	831253.013422819	4970.14421568289	149	2524741	171498.07	2160.56	596.81	18.8	5.4	18.1	11.4	18.8	6	15.4	9.4	13.4	10.7	7.4	27.5	16.8	10.1	10.1	19.5	2	16.1	8.7	25.5	13.4	7.4	11.4	31.5	21.5	6	15.4	26.2
1	G13	3	FAT1	NM_005245	sample	21.7349397590361	144.473895582329	9.04800565907793	545724.240963855	2695.89729089572	17.7871485943775	121.81124497992	5.52943699223503	781308.180722892	4554.77138340658	249	1999240	163967.78	1574.08	558.19	14.9	17.3	18.1	20.9	16.1	19.7	17.7	20.9	14.9	22.1	6	31.7	13.7	20.9	12.4	23.3	4.8	24.5	10	28.9	12.9	20.1	10.4	31.3	19.7	18.1	14.9	25.7
1	G14	1	BAP1	NM_004656	sample	24.2093023255814	149.800664451827	7.32525171380772	514224.594684385	2834.30332089151	18.5116279069767	116.830564784053	5.80958029667101	687342.169435216	4881.92899363337	301	1980630	154681.61	1625.22	544.11	11	9.6	9.6	11.3	13.3	11.3	10.3	9.3	11.6	9.6	4.3	23.9	11.3	13	7.6	18.9	5	11.6	6.3	17.3	8	8.6	6.3	26.6	15.3	4.7	8.6	18.6
1	G14	2	BAP1	NM_004656	sample	23.8125	153.15625	7.9336964653884	563060.328125	3154.57622965255	18.65625	112.72265625	5.55438252692083	651316.40234375	4673.75713917152	256	2160007	155161.79	1822.94	557.83	9.8	8.6	9.4	15.2	14.5	6.2	10.9	14.5	15.6	9.4	3.1	25.4	14.1	5.5	7	24.6	3.5	18	6.6	22.7	7	10.2	3.9	29.3	17.2	5.1	7.8	24.6
1	G14	3	BAP1	NM_004656	sample	27.0132450331126	168.218543046358	6.54355017610193	566307.976821192	2943.13249758338	19.635761589404	123.513245033113	6.0749532222509	671838.11589404	4776.91097974726	302	2190169	151931.04	1686.68	521.19	14.6	3	7.9	5.6	13.9	3	6	5	11.6	6.6	5	17.9	10.9	4.6	4.6	15.9	7.9	6.6	6	14.9	13.2	4.3	3	21.5	17.9	2.3	4.6	15.2
1	G15	1	ZNF516	NM_014643	sample	24.8672985781991	166.388625592417	12.5312558732179	690095.672985782	3390.6577543124	22.2464454976303	143.616113744076	6.40577220323457	897203.454976303	5506.77018876279	211	2538448	196222.24	2050.36	669.2	22.3	2.8	16.1	7.1	20.9	1.9	17.1	7.1	16.1	7.6	4.7	16.6	18.5	3.3	8.5	10.9	5.7	10.4	12.3	11.4	14.2	6.2	8.5	16.1	24.2	1.9	11.8	10.9
1	G15	2	ZNF516	NM_014643	sample	24.7075812274368	142.790613718412	6.96711675507693	504162.80866426	2965.42246281503	20.5126353790614	137.783393501805	6.6811687846279	849233.014440433	5357.85353956657	277	2073765	169839.35	1655.45	602.77	16.2	7.2	13.7	5.8	12.6	11.2	15.5	4.7	10.5	14.1	7.6	14.4	11.9	8.7	8.3	9	6.5	17.7	9.4	10.8	8.3	12.6	8.7	16.6	15.9	7.2	13.4	9.7
1	G15	3	ZNF516	NM_014643	sample	25.9746835443038	151.569620253165	10.2551770649162	552467.898734177	2837.34937489253	21.7721518987342	137.727848101266	5.96816354588236	755636.79113924	4765.21719335007	158	2208717	156760.77	1675.44	521.63	12	3.8	9.5	7	12	7	9.5	7.6	10.1	12.7	3.2	15.8	11.4	10.1	5.7	12.7	3.8	4.4	10.1	9.5	9.5	6.3	6.3	18.4	15.2	3.2	12	14.6
1	G16	1	GRIN2A	NM_000833	sample	25.1711229946524	144.609625668449	6.6547572518583	540848.727272727	2769.56855206769	21.7326203208556	160.347593582888	7.18687274961942	958049.737967914	5212.66788894795	187	2085646	157191.47	1561.83	574.25	8.6	11.8	14.4	15	9.6	10.7	13.9	10.7	8.6	9.6	8	7.5	9.6	12.8	10.2	12.8	7	16	9.1	15.5	7.5	15	14.4	11.8	11.2	2.7	15	9.1
1	G16	2	GRIN2A	NM_000833	sample	24.0102040816327	147.311224489796	11.4824018303953	561648.918367347	3071.74160315246	19.765306122449	148.311224489796	7.6028166029827	919508.015306122	5396.72034476238	196	2146945	154644.52	1808.41	576.78	10.7	12.2	10.2	13.8	11.2	5.1	16.8	9.7	9.2	10.2	10.7	12.8	11.2	8.2	9.2	11.7	3.6	16.8	5.1	16.3	4.6	13.3	10.2	15.8	12.2	6.1	12.2	9.2
1	G16	3	GRIN2A	NM_000833	sample	23.7224880382775	139.143540669856	6.80739079406534	503655.100478469	2685.64258750476	20.8421052631579	141.086124401914	6.5572611776594	769422.598086124	4817.06578821378	209	2005040	152752.82	1523.86	539.08	10	11.5	10	9.1	9.6	9.1	9.6	6.2	8.1	17.2	6.7	11.5	9.6	12.4	3.8	12.4	4.8	16.7	10	12.4	10.5	18.2	8.6	12.4	13.9	10.5	10	9.6
1	G17	1	RF	NA	Neutral	25.7128205128205	161.041025641026	7.0130537710093	585248.779487179	2963.89188485194	19.9230769230769	140.923076923077	6.82703346546658	792362.902564103	5040.39655887375	195	2088839	149095.05	1675.75	522.17	9.7	4.1	6.7	11.3	12.3	7.7	6.7	11.3	9.7	5.6	3.6	13.3	11.3	8.7	4.1	16.9	5.1	7.7	6.7	12.3	7.7	6.2	6.2	15.4	14.9	3.6	8.2	13.3
1	G17	2	RF	NA	Neutral	24.7636363636364	143.427272727273	9.06554330184478	473297.481818182	2954.43215016995	19.7318181818182	126.2	5.99021669758485	673805.045454545	4617.47664098912	220	1820310	157962.15	1745.75	569.81	6.8	9.1	10	10.5	11.4	9.1	11.8	9.5	11.4	9.5	4.1	17.3	11.4	9.1	3.6	16.8	6.8	13.6	7.7	14.5	5.5	9.5	3.2	19.1	11.8	4.5	5.5	14.1
1	G17	3	RF	NA	Neutral	24.8814229249012	152.865612648221	8.47141506294321	573797.956521739	3156.21871550142	20.9328063241107	145.620553359684	6.62007794101536	864319.972332016	5192.33658410027	253	2192888	169212.75	1852.72	587.48	14.2	3.2	14.6	7.9	13.4	2.8	13.8	8.3	13.4	8.3	3.2	10.3	13	5.1	8.7	8.7	3.2	9.5	5.9	10.7	9.9	8.3	5.1	10.7	17.8	5.5	12.3	8.3
1	G18	1	RF	NA	Neutral	25.702380952381	147.853174603175	6.49682413051129	530085.488095238	2786.46417159336	19.8253968253968	127.896825396825	6.11072178493896	723031.535714286	4838.90200495988	252	2116020	157971.83	1615.46	546.58	12.3	7.1	11.5	13.1	11.1	6.7	9.5	12.3	10.7	10.3	4.8	19.8	9.5	7.9	5.2	19.4	6.3	9.1	7.1	15.9	8.3	8.7	6	19.8	13.9	4.4	9.5	16.3
1	G18	2	RF	NA	Neutral	25.399209486166	162.01976284585	9.86625742344827	605605.233201581	3072.84033560977	20.3517786561265	130.814229249012	6.03839469055145	763067.600790514	4961.34617255168	253	2211851	166149.91	1839.41	580.84	12.3	7.5	13.8	13	10.7	7.5	14.2	10.3	9.9	8.3	4.7	18.6	8.7	9.9	5.9	17.4	5.9	12.3	11.5	15	10.7	7.5	7.5	19	14.6	4.3	9.9	17.4
1	G18	3	RF	NA	Neutral	24.2821576763485	152.887966804979	8.18806916699172	596697.112033195	3104.36652717431	19.5684647302905	126.311203319502	6.34146492719918	704289.153526971	4858.61333990308	241	2152574	151204.66	1848.69	549.12	11.6	6.2	9.5	10.4	14.9	2.5	11.6	7.9	15.4	5.8	5	14.9	13.7	4.1	6.2	12	4.1	10.8	7.1	14.1	7.9	7.1	3.3	18.3	14.9	2.9	7.9	13.7
1	G19	1	RF	NA	Neutral	22.3991596638655	143.571428571429	12.1127668915862	637458.722689076	3265.12721568512	18.9075630252101	129.90756302521	6.45711972367265	762748.537815126	4958.16051845826	238	2356060	164747.91	2007.7	583.65	12.2	7.1	12.6	9.7	18.1	8.8	12.6	8	15.1	10.1	6.3	14.7	18.1	11.3	8.4	16.4	2.5	15.5	5	15.5	8.4	10.9	4.6	18.5	18.1	6.3	8	16
1	G19	2	RF	NA	Neutral	25.2378854625551	165.242290748899	9.3244675485843	641181.40969163	3234.39062056831	20.9074889867841	157.242290748899	7.54148697865937	1032700.01321586	5843.60080330918	227	2315347	177106.53	1904.68	638.81	15.4	2.2	17.2	5.3	16.7	4.8	14.5	5.7	15	7.9	8.4	9.3	17.2	8.4	12.3	5.7	5.7	13.2	10.1	12.8	11	8.4	10.1	12.3	16.3	3.1	15.4	9.3
1	G19	3	RF	NA	Neutral	24.158273381295	154.298561151079	12.4740489977086	591632.514388489	3074.43321093718	19.9136690647482	135.679856115108	6.65960938368163	774153.435251799	5006.35511421926	278	2136600	155498.68	1780.03	553.99	13.7	4.7	10.4	7.2	13.3	2.5	10.4	5	15.1	7.6	4.3	11.9	12.6	4.7	7.2	12.6	4.7	11.9	7.6	13.7	11.2	5.4	8.6	14.4	17.6	2.5	12.9	10.4
1	G20	1	RF	NA	Neutral	22.5052083333333	140.59375	7.43815394623117	545845.697916667	3043.31474474591	19.9270833333333	139.364583333333	7.37701948544856	860956.390625	5481.29878088204	192	2032992	174959.48	1736.42	633.54	8.3	7.3	15.6	9.9	13	5.7	16.7	7.3	15.1	12	9.9	16.7	13.5	6.8	9.4	8.3	2.6	14.1	6.8	14.6	6.2	10.9	7.3	18.8	15.6	4.7	8.9	12.5
1	G20	2	RF	NA	Neutral	23.9958847736626	154.082304526749	7.28402758903585	540133.279835391	2989.93676255649	20.2798353909465	142.662551440329	7.00859387899891	811856.016460905	5102.45609219979	243	2051828	147583.67	1685.26	528.51	9.9	4.1	7	16	11.9	5.8	6.2	15.6	13.6	7.4	7.8	11.9	13.2	7	7.4	15.2	2.5	14	5.8	9.9	9.1	9.9	6.6	13.2	14.8	6.2	9.5	9.1
1	G20	3	RF	NA	Neutral	24.015923566879	138.907643312102	8.70066867889036	484983.286624204	2910.28616958631	20.6210191082803	134.850318471338	6.36639559787142	755576.589171975	4898.13842914266	314	1956648	146979.13	1631.58	513.14	10.2	4.5	10.8	10.8	12.1	6.1	11.1	12.7	11.5	11.1	4.5	12.7	12.7	8.3	5.7	14	5.1	10.2	8.3	12.4	6.7	10.5	6.1	15.6	14.3	6.7	8.9	10.8
1	G21	1	RF	NA	Neutral	24.9669811320755	144.382075471698	7.21662366123849	490060.528301887	2694.3263240924	20.6320754716981	133.202830188679	6.07775885500483	727197.339622642	4660.32046346634	212	1967987	151107.42	1569.35	516.82	12.3	9.9	11.8	16	9	14.6	10.8	17	8	13.2	2.8	17.5	8.5	15.6	4.7	23.6	7.1	12.7	8	15.1	10.8	11.8	7.1	19.8	15.6	7.5	8	17
1	G21	2	RF	NA	Neutral	24.3291666666667	149.391666666667	6.43033248024872	535535.6375	2907.77150414165	20	133.904166666667	6.59468775867386	763096.854166667	5123.17620294979	240	2077030	152397.68	1658.12	543.72	11.2	6.2	8.8	15.4	12.9	8.3	9.6	13.8	8.8	8.8	3.8	10.8	12.1	7.9	5.4	10.8	4.2	10.4	5.8	10.4	7.1	9.2	4.2	13.3	15	4.6	7.5	10.4
1	G21	3	RF	NA	Neutral	24.5062111801242	149.201863354037	7.75667077252527	522911.720496894	2996.02102418733	20.7639751552795	139.770186335404	6.44918081489819	812790.99689441	5069.64036191307	322	2142928	165477.25	1747.59	574.36	13.4	5.6	14.9	8.4	13	5.6	14.9	6.8	10.2	8.1	5.3	14.6	11.2	8.7	5.9	10.2	7.5	13	6.5	14.6	10.2	9.9	6.5	16.5	17.7	4	9.3	11.8
1	G22	1	RF	NA	Neutral	22.1363636363636	121.312834224599	5.86873319460519	392087.342245989	2553.5393593505	19.3983957219251	128.149732620321	6.60189753420926	696244.820855615	5005.12248223238	374	1682121	155813.84	1396.72	575.41	7.8	11.2	8.8	9.1	9.6	16.3	12	8	7.2	14.7	4.3	10.4	7.8	17.1	4.5	11.8	2.7	16.8	5.3	14.2	6.4	15.8	2.9	13.9	10.2	6.4	5.6	8.6
1	G22	2	RF	NA	Neutral	23.699481865285	135.248704663212	7.99192690845805	448971.437823834	2866.32775245487	19.4378238341969	130.974093264249	6.72325036778772	750713.613989637	5131.90144858397	386	1806786	148341.59	1573.14	539.25	7.8	9.8	8	13.2	9.8	11.1	10.1	11.7	7.8	11.9	7	13.7	9.1	10.6	5.7	13.5	2.8	14.2	4.4	14.8	4.9	10.1	4.4	16.6	9.6	4.7	7.8	11.7
1	G22	3	RF	NA	Neutral	23.4891041162228	136.636803874092	7.21032301246581	456664.968523002	2684.07119829834	19.089588377724	124.629539951574	6.13524112263086	683479.460048426	4690.08484913334	413	1752649	138737.53	1453.43	482.92	10.2	16.2	7.7	16.5	10.2	19.6	9	16.9	10.4	12.1	3.1	15.3	9.7	18.2	5.3	15.5	4.4	12.6	4.1	14.3	9.4	11.4	3.6	16.5	13.8	7.7	6.3	13.3
1	H03	1	CHEK1	NA	Positive	20.1890547263682	220.218905472637	31.6717549006272	1905701.11940299	5269.89802877399	15.9900497512438	111.024875621891	6.18970195677846	676146.298507463	4865.26250058693	201	5042390	154609.71	3990.98	588.8	32.3	9.5	7.5	11.4	40.3	6	10.9	10.4	32.3	7	7.5	30.3	38.8	5	10	20.9	4	27.9	4.5	33.8	26.4	12.4	5.5	35.8	34.8	2	9	29.4
1	H03	2	CHEK1	NA	Positive	18.8099547511312	265.457013574661	57.3282799826112	2638824.16289593	6468.94693167426	14.9864253393665	91.2262443438914	4.89294802342628	532820.248868778	4167.16660309032	221	6932210	157882.52	5156.88	565.78	41.2	10.9	11.3	12.2	45.2	6.8	11.8	8.6	42.5	6.8	8.1	43.9	44.8	5.9	5.4	29	2.7	33	5.9	39.4	35.7	11.3	3.2	43.4	44.3	7.7	5.4	38
1	H03	3	CHEK1	NA	Positive	18.0608365019011	170.026615969582	28.2596178953708	1318672.30798479	3775.04920651551	14.8060836501901	88.5893536121673	5.04282382281217	473978.304182509	3694.3525511094	263	3818877	143095.1	2938.01	542.48	22.8	24	15.6	23.6	27.4	19.8	19	20.5	18.6	22.4	3.4	42.6	23.2	26.2	3.8	33.1	3.4	35.7	5.3	37.6	17.5	27.4	2.7	44.5	20.5	24	4.9	36.9
1	H04	1	CHEK1	NA	Positive	21.3422459893048	218.909090909091	28.6255629476329	1750503.05347594	4871.75160852056	16.331550802139	92.8181818181818	4.50211939552211	516498.449197861	4100.19609289196	187	4803072	169964.27	3710.14	592.63	32.6	10.2	15	15	36.9	6.4	13.9	12.8	32.1	9.6	2.1	43.3	37.4	7	2.1	32.6	3.7	24.6	7	33.2	27.3	10.7	5.9	48.1	33.2	2.7	5.9	40.1
1	H04	2	CHEK1	NA	Positive	20.4213483146067	233.5	38.3563715449316	2080510.03932584	5507.13856976934	15.4044943820225	110.320224719101	5.71617352546415	649435.865168539	4367.85238903758	178	5377364	168749.8	4361.86	629.21	32	9	13.5	11.2	36.5	3.9	18	10.7	32	10.7	6.7	36.5	35.4	7.3	5.1	24.2	4.5	27	5.1	35.4	29.2	11.2	6.2	37.1	32	6.7	10.1	35.4
1	H04	3	CHEK1	NA	Positive	23.4756097560976	322.191056910569	41.0197086354824	3003052.16666667	6381.78508357755	14.5528455284553	80.0121951219512	3.86228890484989	445614.963414634	3806.84545229049	246	7607709	161991.44	5252.71	539.97	53.7	3.3	10.2	8.1	53.3	2	7.3	9.3	45.1	8.1	4.1	54.5	51.2	3.3	2.8	30.5	7.7	18.3	6.9	43.5	48.4	4.9	4.9	55.3	52.8	2.4	6.5	47.6
1	H05	1	CHEK1	NA	Positive	19.4857142857143	242.297142857143	34.5791395249006	2097914.17142857	5346.508342669	14.6685714285714	95.6914285714286	4.66543032701403	599626.702857143	4149.49094778495	175	5446585	165610.77	4082.91	570.65	37.7	10.9	14.3	16	37.1	9.7	13.1	12.6	35.4	6.9	5.7	44	40	9.7	6.9	30.3	4	29.7	7.4	38.3	31.4	13.7	4.6	41.7	38.9	9.7	8	39.4
1	H05	2	CHEK1	NA	Positive	19.1269035532995	257.954314720812	44.9118606015842	2380632.13705584	5911.02819911336	14.3705583756345	88.0456852791878	3.97436716293591	539247.162436548	3894.03588837561	197	6185138	183204.11	4788.7	643.67	42.6	12.7	20.8	12.7	46.7	9.6	22.3	12.7	43.7	11.7	3	51.8	45.2	11.2	4.1	37.6	6.1	36.5	8.6	46.2	36	16.8	6.6	52.8	43.1	10.7	9.6	47.2
1	H05	3	CHEK1	NA	Positive	21.3513513513514	262.702702702703	52.5721341553877	2329549.78378378	5365.45658479797	15.4527027027027	92.7972972972973	4.6651021947416	508945.675675676	4118.4394701229	148	6219741	175889.71	4224.72	599.12	36.5	6.8	17.6	8.8	35.1	9.5	16.9	10.8	32.4	6.8	5.4	40.5	35.1	12.2	6.1	27	5.4	22.3	6.1	36.5	33.8	8.1	3.4	42.6	39.2	6.1	6.8	35.1
1	H06	1	CHEK1	NA	Positive	18.7692307692308	252.153846153846	55.281450541824	2452818.05769231	6463.02717624731	14.8910256410256	97.5705128205128	4.66273414272639	714280.576923077	4927.26506479451	156	6631442	181203.69	5089.53	622.51	44.9	5.1	21.8	11.5	46.8	1.9	18.6	11.5	40.4	7.7	5.8	47.4	48.1	2.6	20.5	25.6	3.8	30.8	6.4	37.8	33.3	9	5.8	44.2	43.6	5.1	16	40.4
1	H06	2	CHEK1	NA	Positive	19.2216216216216	225.016216216216	33.4932830670709	1948696.21081081	5710.12773919545	12.772972972973	76.0972972972973	4.06950757927801	489696.594594595	4436.0145714046	185	5274682	161985.26	4184.11	586.91	35.7	9.2	12.4	17.3	42.2	5.4	16.2	15.1	39.5	8.1	1.1	46.5	43.2	4.3	8.1	26.5	2.7	31.9	4.3	49.2	29.7	13.5	3.2	52.4	41.6	8.1	5.4	45.4
1	H06	3	CHEK1	NA	Positive	22.8424657534247	227.767123287671	17.1696572920789	1708167.95890411	4600.54639049266	16.6712328767123	106.924657534247	5.11623468945704	605772.109589041	4228.36955352859	146	4544973	151552.17	3338.65	530.53	31.5	6.2	10.3	14.4	30.1	3.4	9.6	13.7	26	9.6	2.7	35.6	30.8	6.8	2.7	24	6.2	19.9	6.8	30.8	28.8	11.6	7.5	37.7	34.2	7.5	8.9	29.5
1	H07	1	CHEK1	NA	Positive	20.6359832635983	234.464435146444	38.8707963306757	1969228.17154812	5419.27800409202	16.1004184100418	100.439330543933	5.08915238506073	598326.832635983	4313.40569084509	239	5033889	151502.33	4216.83	555.22	36	7.9	12.1	23.4	41	4.2	14.6	22.2	33.1	7.5	5	42.7	40.2	7.5	5	32.2	7.1	30.5	8.8	35.6	26.4	10.9	4.6	41.4	37.7	6.3	5.9	38.5
1	H07	2	CHEK1	NA	Positive	21.2469135802469	280.119341563786	39.8203176751477	2688758.23045267	6337.06904674035	15.1358024691358	92.6090534979424	4.80596145237055	491696.242798354	3969.06332003387	243	6924129	148011.41	5041.6	512.35	44	2.9	8.6	14.4	45.3	4.1	6.6	16	39.5	5.8	4.5	42	44	3.3	2.5	32.1	4.9	25.5	7	35	38.3	6.6	3.3	42.4	45.3	2.5	4.9	38.7
1	H07	3	CHEK1	NA	Positive	21.376	228.396	35.3240963427366	1901940.268	5060.74378513332	15.56	94.676	4.61057363811247	507016.06	3951.88651074558	250	5084578	152567.5	3866.68	530.55	33.6	8.8	8.4	10.4	36.8	10.8	8	5.2	32.8	12.8	3.2	39.6	35.2	12	2.8	28	5.6	24	5.2	32.4	28	12.8	4.8	41.2	35.6	8.4	7.6	34.4
1	H08	1	CHEK1	NA	Positive	22.8443113772455	255.131736526946	31.3543135785515	2107738.78443114	5483.87004906537	18.0419161676647	107.269461077844	5.18354382248595	644049.25748503	4781.69842959484	167	5656615	173028.01	4252.5	632.6	38.3	3	12	9	41.3	1.2	13.8	7.2	35.3	7.8	4.2	35.9	41.3	1.2	6.6	16.8	6.6	19.8	9.6	25.1	33.5	6.6	6.6	40.7	40.1	1.8	10.8	26.3
1	H08	2	CHEK1	NA	Positive	22.0472972972973	228.283783783784	45.0653363218344	1836723.83783784	4984.70938300864	16.3513513513514	108.337837837838	5.13813831104399	641875.709459459	4452.23102953939	148	5118400	167442.7	3804.43	598.73	33.8	8.1	14.2	12.8	35.1	9.5	15.5	9.5	28.4	12.8	6.1	37.8	30.4	8.1	5.4	23	4.7	23.6	5.4	32.4	23.6	14.9	6.8	37.8	33.8	6.8	12.2	34.5
1	H08	3	CHEK1	NA	Positive	22.4076433121019	221.694267515924	37.3079916962907	1799418.1910828	4702.20222311301	18.7006369426752	116.929936305732	5.45374981961054	638496.095541401	4422.47170235133	157	5135085	161927.19	3620.9	548.62	32.5	2.5	10.8	4.5	32.5	10.2	9.6	3.8	24.2	11.5	3.2	28	29.3	10.2	2.5	17.2	4.5	15.3	6.4	19.7	28	8.9	4.5	26.1	31.8	4.5	8.3	23.6
1	H09	1	NOTCH2	NM_024408	sample	24.588996763754	146.922330097087	7.91925857977387	506492.644012945	2944.64035705559	20	131.653721682848	6.33051205066096	727281.139158576	4862.40966981534	309	2067234	141724.38	1694.25	495.83	11.7	6.1	7.8	14.2	11	3.6	6.8	13.3	11.7	9.4	3.9	13.3	9.1	7.1	3.9	13.9	4.2	10.7	6.5	11.7	7.4	9.7	3.2	15.9	14.2	5.5	5.8	10.7
1	H09	2	NOTCH2	NM_024408	sample	26.1084337349398	155.21686746988	7.88505500806736	546218.313253012	2926.51247983431	20.1234939759036	126.698795180723	5.99894085195126	677388.698795181	4737.97768400171	332	2122645	147035.36	1692.75	520.11	10.2	9.6	7.2	8.4	9	7.2	9	8.7	8.7	10.5	3	15.7	7.8	8.4	3.3	15.4	3.3	10.5	6.9	11.1	10.8	12	5.1	18.1	15.4	7.5	5.7	13.9
1	H09	3	NOTCH2	NM_024408	sample	24.1856060606061	138.844696969697	7.71955221068941	488167.28030303	2854.92486789181	18.6704545454545	111.57196969697	5.32523561599545	595094.901515151	4367.43968581942	264	2005655	137003.17	1630.32	474.68	9.8	8	7.2	12.9	9.1	7.2	7.2	13.3	10.6	11	3	27.7	10.2	8.3	3.8	17.8	4.5	14	4.9	17.8	8	13.3	3.4	25.8	14.8	8	6.4	20.5
1	H10	1	FANCM	NM_020937	sample	25.2210796915167	138.575835475578	8.35253518809455	489096.737789203	2820.25305607165	20.401028277635	124.835475578406	5.81272740847488	669898.395886889	4719.28035369954	389	2007335	169304.12	1603.9	587.11	11.8	6.7	11.6	6.9	11.1	8.5	13.1	6.2	11.3	16.2	2.8	17.2	10.5	11.1	3.9	17.2	5.4	10	9	14.1	8	10.8	5.7	20.3	15.2	4.1	6.2	15.4
1	H10	2	FANCM	NM_020937	sample	26.7175141242938	149.186440677966	7.82248075745833	498756.322033898	2933.39441002744	20.5932203389831	119.206214689266	5.45228597568374	611271.398305085	4489.3475057832	354	2101615	156741.39	1661.29	537.37	11.6	7.1	11.9	10.7	9.9	6.2	10.7	10.7	7.3	12.4	2.3	18.6	10.7	9.9	2	19.8	6.5	10.7	8.5	16.9	8.5	10.7	3.7	21.5	14.1	5.4	3.4	18.6
1	H10	3	FANCM	NM_020937	sample	24.6566757493188	136.452316076294	6.55274270366996	430494.207084469	2564.98011242994	20.1771117166213	129.806539509537	6.1660820165431	716271.866485014	4863.41528657888	367	1793915	175414.08	1416.13	616.51	10.9	18.3	14.7	5.2	12	20.7	17.7	5.2	8.4	18	3	15	11.2	22.6	4.6	13.1	6	13.1	8.7	16.3	7.1	16.1	5.2	19.6	14.2	12.3	9	13.4
1	H11	1	RASA1	NM_022650	sample	26.6617100371747	152.208178438662	6.92939363094324	527638.780669145	2881.83219634957	20.3197026022305	122.814126394052	5.78664553693059	649820.869888476	4717.84301725668	269	2116465	143008.46	1648.06	501.21	10.4	4.1	4.8	10.4	11.2	6.7	5.6	10	9.7	8.9	2.2	19.7	10.4	8.2	2.2	15.6	4.5	9.3	5.9	11.9	8.9	8.9	2.6	21.6	14.1	3	5.2	16.4
1	H11	2	RASA1	NM_022650	sample	24.4494382022472	143.715355805243	6.21324999139732	482525.243445693	2815.81262790082	18.9812734082397	120.415730337079	5.98196143226207	669613.303370786	4840.35860019251	267	1962165	148002.56	1601.73	524.62	8.2	8.2	6.4	10.5	8.6	8.2	6.7	8.6	9.7	11.6	3.4	19.1	9.4	9.4	5.2	15.4	3.7	12.4	4.9	13.9	7.5	9.7	5.6	22.5	10.9	4.9	7.1	17.6
1	H11	3	RASA1	NM_022650	sample	25.2186379928315	139.293906810036	7.87658253533109	478750.720430108	2800.28004078353	21.5591397849462	130.731182795699	6.03837492748811	706997.960573477	4908.16619173179	279	1968367	154700.82	1584.78	530.05	11.8	7.5	10	6.1	12.5	10	7.5	4.3	11.1	17.2	2.9	15.4	11.5	13.6	3.2	7.9	5.7	10.8	10.4	7.9	8.6	14	5.4	14.3	15.4	6.8	8.2	8.2
1	H12	1	KDM5C	NM_004187	sample	25.3415637860082	135.950617283951	6.63682751725259	441579.259259259	2573.01618082519	20.6049382716049	124.43621399177	5.76608825984374	690874.880658436	4824.30673821541	243	1873351	154281.83	1456.02	532.34	7.8	6.2	7.4	9.1	6.6	10.3	5.8	7.8	5.3	15.2	2.5	16.9	5.3	14.8	3.7	16	5.8	9.9	8.2	9.9	5.3	10.3	4.5	15.6	8.6	4.9	6.6	11.5
1	H12	2	KDM5C	NM_004187	sample	26.4255319148936	144.765957446809	5.34492542305428	426015.84751773	2580.41866003775	21.2340425531915	138.521276595745	6.31430793385441	765597.960992908	4933.57963986897	282	1962570	166917.56	1459.36	581.72	10.3	9.9	14.2	10.3	6.4	9.6	12.8	8.9	3.5	16	2.8	10.3	4.6	13.8	4.6	12.1	5.3	12.1	8.9	11.7	7.1	14.2	5	13.8	10.6	10.3	7.8	10.3
1	H12	3	KDM5C	NM_004187	sample	26.3674121405751	139.217252396166	5.31609742246708	412144.089456869	2598.03836207873	21.5495207667732	143.083067092652	6.63603190554884	800333.239616613	5208.3475472142	313	1888836	165647.71	1443.21	567.86	8.6	6.4	13.7	5.1	8.9	8	13.4	4.8	6.1	12.1	2.9	8.6	7	9.3	4.8	4.8	6.7	8.3	8.3	8.3	8.9	9.9	7.3	11.2	12.1	6.1	7.7	5.4
1	H13	1	FAS	NA	sample	24.0032786885246	135.868852459016	6.88937940151242	441247.268852459	2759.02412367221	19.8065573770492	127.229508196721	5.90903585884804	744310.118032787	4896.88765148387	305	1897765	165440.86	1526.48	579.98	8.2	9.5	11.1	9.5	9.8	10.8	12.5	8.5	7.9	15.1	3.3	22.6	8.9	12.1	4.9	17	6.9	16.4	10.5	17	8.9	14.1	7.9	23.3	11.5	8.2	10.5	17.4
1	H13	2	FAS	NA	sample	29.7425742574257	182.29702970297	8.00981623018304	651635.826732673	3149.30368559735	23.6287128712871	165.455445544554	6.71547243552522	1019373.42079208	5480.36013656662	202	2530508	181187.67	1879.38	595.39	18.8	3	15.8	5.9	13.4	3	13.4	5.9	10.4	6.4	5.4	12.4	9.9	5	5.4	8.4	9.4	7.4	17.8	9.9	15.8	5	17.3	14.9	22.8	2	19.8	9.4
1	H13	3	FAS	NA	sample	25.8991935483871	137.290322580645	6.95844853194943	469675.298387097	2787.69433806588	21.6532258064516	135.564516129032	6.01255741720633	783744.814516129	5232.59016883776	248	2074532	185401.82	1626.37	648.89	12.5	7.3	18.1	2.8	10.5	7.3	17.7	1.6	7.7	17.7	2	15.3	8.5	10.9	7.3	4.8	6.9	13.3	9.7	9.7	8.1	14.1	6.9	16.9	11.7	8.5	10.1	9.3
1	H14	1	PTPRC	NR_052021	sample	24.9644808743169	144.401639344262	7.57941952132993	510741.795081967	2763.06193845109	20.9180327868852	150.448087431694	6.93238775711765	930143.172131148	5373.82641953612	366	2069016	180666.93	1572.96	638.15	9.8	7.4	15.6	8.7	10.7	10.1	16.9	6.6	8.5	13.1	8.2	15.6	9.6	11.5	10.9	11.7	6.8	12.3	8.5	12.8	9.8	9.6	11.7	15.8	13.7	4.9	14.5	11.5
1	H14	2	PTPRC	NR_052021	sample	25.0388059701493	136.614925373134	5.63852482920034	442913.943283582	2669.20746112919	20.6	142.770149253731	6.81673829584174	862600.63880597	5273.38006174503	335	1889292	186516.48	1462.79	640.4	8.1	6.3	17	5.7	7.5	11.9	16.1	5.7	5.1	14	8.4	14.6	6.3	13.7	9.6	11.6	4.5	9.3	6.9	10.1	6	11.6	7.5	17.6	9.6	6.6	12.5	11.6
1	H14	3	PTPRC	NR_052021	sample	24.3014492753623	135.336231884058	7.2303508931551	414153.75942029	2691.24529249526	20.5768115942029	148.142028985507	6.94159373728198	876637.47826087	5208.65004886685	345	1761161	170188.76	1516.39	599.54	9	6.4	15.4	7.2	8.7	7.5	15.9	6.4	7.2	12.2	6.7	12.8	7.2	11	8.4	9	4.6	10.4	6.4	12.8	6.4	11.3	7.8	15.1	11.6	6.1	13	10.4
1	H15	1	PTPRU	NM_133178	sample	24.981684981685	161.545787545788	8.22448293357524	612945.117216117	3219.20610834012	18.9413919413919	113.879120879121	5.54880804863719	623614.117216117	4586.94198009899	273	2282241	160309.14	1948.66	571.85	16.8	6.2	9.2	11.4	20.1	3.3	10.6	9.9	17.2	7	3.7	26	18.3	4	3.3	23.8	7.3	12.1	6.6	19.4	12.5	8.1	2.9	24.5	22	3.3	4.8	20.5
1	H15	2	PTPRU	NM_133178	sample	25.6041666666667	168.057291666667	8.41095992709388	597134.739583333	3091.89406616131	20.0208333333333	130.729166666667	6.38488426212749	744846.71875	4966.67919952994	192	2219736	174642.93	1797.91	616.75	11.5	5.7	16.1	6.8	13.5	3.6	18.2	6.2	12.5	5.7	8.9	17.7	11.5	4.2	7.8	13	6.8	13	7.8	16.1	9.4	5.7	8.3	21.4	15.1	2.6	13	14.6
1	H15	3	PTPRU	NM_133178	sample	25.8349056603774	161.745283018868	6.88267891083694	610565.316037736	3062.36811853015	18.9245283018868	113.849056603774	5.78410319706553	604326.716981132	4677.2546402092	212	2224139	141880.78	1819.12	502.21	13.2	7.1	5.2	11.3	18.4	8	5.2	9.9	13.2	7.1	2.8	17.9	16	9.9	3.3	17.9	5.2	9	5.2	13.7	13.7	7.5	3.3	19.8	21.2	5.2	6.1	12.7
1	H16	1	FUBP1	NM_003902	sample	23.5856573705179	128.780876494024	6.47185984896371	465625.482071713	2695.60653507411	20.3067729083665	144.043824701195	6.58278481585359	886549.250996016	5039.30557082825	251	1954365	196724.04	1554.92	670.46	11.6	12.4	19.9	10.4	14.3	17.5	21.1	9.2	12	25.1	9.2	21.1	14.7	25.9	10	15.1	7.2	18.7	10	20.7	8.4	21.5	10.4	20.7	13.5	11.2	15.1	17.5
1	H16	2	FUBP1	NM_003902	sample	22.7880434782609	136.222826086957	11.1918816893054	599664.673913043	2990.3059467895	19.429347826087	130.103260869565	6.25980589929758	760703.722826087	4906.70217735814	184	2182208	189961.16	1780.11	682.68	10.3	17.9	19	13	11.4	20.1	25.5	13	10.9	26.1	6	19	12	23.9	6.5	19	3.8	23.4	9.2	22.8	10.3	26.1	7.6	27.2	13.6	20.1	11.4	23.4
1	H16	3	FUBP1	NM_003902	sample	24.3251533742331	130.920245398773	9.62897931178136	542008.773006135	2871.23879212252	21.5950920245399	142.625766871166	6.11418451884813	833890.079754601	4860.64391603719	163	1975535	188381.09	1674.93	649.26	14.7	22.7	21.5	7.4	14.7	27	21.5	6.7	13.5	24.5	4.3	17.2	12.3	31.9	6.7	16	7.4	19.6	15.3	17.8	9.2	19.6	10.4	23.3	13.5	12.9	12.3	16.6
1	H17	1	CHEK1	NA	Positive	22.0916030534351	253.81679389313	46.795622258475	2191958.40458015	5420.28649188226	17	105.152671755725	5.26109565169881	622054.984732824	4726.04843162295	131	5870618	175159.37	4196.15	582.13	34.4	3.8	14.5	9.2	38.2	4.6	14.5	9.2	30.5	3.1	6.9	40.5	35.9	4.6	8.4	17.6	7.6	22.1	6.9	29	29	3.8	6.1	39.7	38.9	3.1	8.4	32.8
1	H17	2	CHEK1	NA	Positive	21.0377358490566	266.918238993711	35.9616213908431	2302154.71069182	5676.16897455064	16.0062893081761	100.817610062893	5.01671939160697	594069.823899371	4374.66114374648	159	5709250	155748.6	4369.91	534.22	37.7	5.7	8.8	12.6	43.4	4.4	7.5	11.9	39.6	5.7	5.7	43.4	44	4.4	5.7	28.9	5	25.2	6.9	32.1	32.1	5.7	4.4	42.1	37.7	1.9	9.4	37.7
1	H17	3	CHEK1	NA	Positive	21.9282511210762	233.829596412556	25.6248094959269	1761247.78923767	4772.27390955704	16.4080717488789	104.923766816143	5.0939539667689	602226.022421525	4350.94853065501	223	4609626	155181.19	3590.88	540.36	32.3	4.9	13.5	9.9	32.7	2.2	9.9	9.9	31.4	5.8	4	35.4	31.8	2.2	5.8	20.6	4	18.4	7.2	30.9	29.1	7.6	4	37.2	34.1	4	9.4	30.5
1	H18	1	CHEK1	NA	Positive	21.6887755102041	242.448979591837	27.1744259568834	2056982.06122449	5071.58487564443	14.6428571428571	91.4540816326531	4.74365401795349	475807.637755102	3918.4710975688	196	5263413	146964.98	3912.44	525.76	31.6	4.6	4.6	8.2	35.7	2.6	6.6	8.2	32.1	9.2	2.6	38.3	34.2	3.1	2	33.7	4.6	18.4	4.1	33.7	29.1	8.2	2	41.3	33.7	4.1	2	39.3
1	H18	2	CHEK1	NA	Positive	20.4739336492891	215.758293838863	34.5022817098877	1768118.35545024	5091.30632174683	15.0473933649289	99.0710900473934	5.25545064142667	551640.639810427	4218.15107909816	211	4940375	163185.57	3826.99	587.52	30.8	9	16.1	13.7	32.7	6.2	18.5	11.4	30.8	8.5	5.2	37	34.1	9	3.3	31.3	1.9	28.9	4.3	34.6	27	13.3	5.7	41.2	33.2	10	5.7	34.6
1	H18	3	CHEK1	NA	Positive	18.6304347826087	215.686956521739	43.9398549410732	1888308.1826087	5301.37654269571	15.6869565217391	99.195652173913	5.21764200379955	553781.752173913	4221.48608281531	230	5224811	164249.57	4000.39	583.43	31.3	5.7	13.9	17	35.7	7	17	13.5	33.9	12.2	4.8	36.5	36.5	9.1	7	28.7	2.6	26.5	3.9	30.9	24.8	10.4	5.2	39.1	34.8	7	7	33.5
1	H19	1	CHEK1	NA	Positive	22.4035874439462	258.542600896861	41.0829834223219	2286084.8161435	5507.50172401236	14.0941704035874	79.7892376681614	4.14644152799229	411219.932735426	3628.27337217036	223	6017468	158379.83	4356.2	529.94	39	3.1	9.4	13.5	40.4	5.4	8.5	13.9	36.3	13.5	2.7	47.5	39.9	8.1	1.8	35.9	8.5	21.5	6.7	39.9	34.1	10.3	2.2	50.2	39.9	6.7	1.8	42.2
1	H19	2	CHEK1	NA	Positive	19.9611111111111	215.994444444444	33.2276536794722	1790233.85	4910.72777504087	16.4444444444444	117.527777777778	6.93233404859893	739208.238888889	4956.43828983485	180	4813300	181321.31	3662.92	668.35	28.3	10.6	18.9	10.6	31.1	8.3	23.3	8.3	29.4	8.9	10	30.6	31.1	8.9	8.9	20	3.9	28.3	5.6	33.9	24.4	15	7.8	32.8	29.4	7.2	11.1	28.9
1	H19	3	CHEK1	NA	Positive	20.9166666666667	241.526041666667	40.5767182960701	2045838.78125	5680.39757873581	13.90625	89.0520833333333	4.37645045822553	516397.864583333	3830.61059392829	192	5315115	158024.76	4447.59	570.18	38	10.4	12	13.5	42.7	1.6	12.5	9.9	37	5.2	3.1	47.4	40.6	1.6	7.3	34.9	5.2	26	4.7	40.1	30.2	12	7.3	50.5	38	3.6	8.3	43.2
1	H20	1	CHEK1	NA	Positive	21.2204081632653	271.14693877551	41.2226003576585	2379152.05306122	5650.276872309	16.669387755102	116.175510204082	5.93653267546264	721595.151020408	4838.57142740228	245	6049670	162957.27	4428.46	565.13	41.2	4.5	12.7	9	42.9	5.7	11.4	8.6	38	7.8	9	35.5	43.3	6.1	9.4	20	4.1	24.1	7.8	29	35.1	8.2	9	34.3	42	4.5	10.6	29.8
1	H20	2	CHEK1	NA	Positive	20.5968586387435	214.858638743455	36.1628376048691	1651894.76963351	4759.51020737712	16.8586387434555	126.115183246073	6.37482327818439	773324.827225131	4816.09472636343	191	4359172	161155.07	3571.49	598.06	26.7	12	10.5	8.9	31.4	9.4	13.6	7.9	27.7	11.5	9.4	27.7	29.8	7.9	9.9	21.5	3.1	30.4	5.2	30.4	23	15.2	10.5	30.4	29.8	8.9	13.1	25.7
1	H20	3	CHEK1	NA	Positive	20.4625550660793	229.854625550661	45.9844887930561	1981077.26872247	5205.24360913923	15.2643171806167	94.2114537444934	4.99487788393252	506503.035242291	3902.56990222546	227	5380965	141265.81	3992.33	499.25	30.8	9.7	8.8	18.1	33.5	7.9	10.1	18.1	33.9	7.5	5.3	34.8	33.9	7	6.2	32.6	4.8	25.6	5.7	33.9	28.2	11.9	2.6	41.4	34.8	3.1	4.4	33
1	H21	1	CHEK1	NA	Positive	20.0299401197605	165.544910179641	32.6803123219845	1120317.06586826	3860.63520833018	16.8083832335329	109.287425149701	5.55560109855736	599505.856287425	4429.83059097914	167	3502501	154498.92	2648.76	519.79	23.4	9.6	10.8	21.6	23.4	11.4	7.2	22.2	19.8	16.2	4.8	33.5	22.2	15.6	2.4	25.7	2.4	23.4	4.2	24	16.2	16.2	4.8	32.9	21	10.8	5.4	26.3
1	H21	2	CHEK1	NA	Positive	24	291.643216080402	49.5081965055453	2556823.2160804	5788.71782750124	13.4120603015075	83.1809045226131	4.46597653511735	463801.32160804	3839.69412431965	199	6677189	152245.65	4690.44	524.78	43.2	7.5	13.1	16.1	45.2	6.5	13.6	15.6	37.2	5	5.5	48.7	45.2	5	4.5	35.7	7.5	21.1	5.5	42.2	39.7	7.5	2	49.7	43.7	3.5	4	46.7
1	H21	3	CHEK1	NA	Positive	21.3034188034188	192.106837606838	21.8751556871366	1375863.31196581	4193.09338056962	16.8162393162393	107.769230769231	5.44971452620744	604740.47008547	4473.08523814338	234	3868098	162627.61	2963.71	570.02	29.9	9.4	13.2	8.1	29.9	14.5	11.1	7.3	23.1	13.2	4.7	32.1	29.5	14.1	5.6	16.7	4.3	20.9	6	24.8	22.6	15	6.4	34.2	30.3	9.8	9	25.6
1	H22	1	CHEK1	NA	Positive	18.9736842105263	236.947368421053	51.9488221341035	2181843.04824561	5765.03062703291	14.4956140350877	98.0789473684211	5.02921214961984	589541.877192982	4222.37826423847	228	5689571	148924.43	4518.47	551.27	35.5	13.2	10.5	21.5	41.2	7.5	11	15.8	36	6.1	4.8	43.4	40.8	8.8	6.6	30.3	3.1	33.3	2.2	38.6	30.7	12.3	6.1	45.2	37.3	5.3	9.2	40.4
1	H22	2	CHEK1	NA	Positive	18.5793991416309	256.68669527897	48.5954738263232	2438207.82832618	6087.80126399234	12.5579399141631	74.5793991416309	4.16252885055168	398697.785407725	3615.07890816664	233	6057744	147580.03	4903.99	526.13	39.9	7.7	12.9	19.7	45.9	8.2	10.7	17.2	41.2	11.2	3.4	50.2	44.2	11.6	3	42.9	4.3	38.2	3.4	44.2	35.6	13.7	1.7	51.9	41.6	8.2	4.3	47.6
1	H22	3	CHEK1	NA	Positive	19.4155844155844	204.809523809524	43.4290051332492	1753575.44155844	4993.92828441278	16.0649350649351	105.246753246753	5.55742152003366	636529.865800866	4457.55255286915	231	4862832	169183.08	3885.56	598.09	32	14.3	11.7	12.1	33.8	11.3	14.7	9.1	32.5	16.5	9.1	38.1	32.9	12.1	7.4	24.7	4.3	32.5	8.2	34.6	27.7	19.5	6.9	39	32	13.9	9.5	32.9
1	I03	1	RPA32	NA	Positive	26.6769230769231	195.338461538462	15.6432557728276	1180485.39615385	3752.7984501028	17.6230769230769	95.7653846153846	4.44744889301212	491998.95	3912.803101525	260	3611886	142084.64	2690.09	471.83	36.5	13.1	6.9	15	33.1	13.8	5.4	15	20	21.9	3.5	43.1	28.8	15.4	1.9	31.9	18.1	21.2	12.7	32.3	26.2	14.6	4.6	40.4	31.2	11.2	5.4	36.5
1	I03	2	RPA32	NA	Positive	28.1884615384615	213.819230769231	11.6591259651195	1198457.91538462	4013.50206677074	18.0884615384615	96.5192307692308	4.44894792188057	503640.761538462	4127.18615826122	260	3799125	150190.81	2810.83	506.2	37.7	10.4	8.5	10.4	37.7	10	7.3	15	21.9	10.8	1.5	39.6	35.8	12.3	2.3	29.6	18.5	18.1	10.8	28.5	29.2	11.5	5.8	42.3	39.2	8.1	5.4	36.2
1	I03	3	RPA32	NA	Positive	29.1637931034483	204.275862068966	15.6374628935034	1097140.17241379	3736.53995923234	17.9913793103448	94.1465517241379	4.71726417001952	491347.49137931	4081.10249310041	232	3580534	152861.34	2523.33	522.77	34.5	7.8	9.1	9.1	31.5	7.8	12.1	9.5	20.7	12.5	4.3	40.9	26.3	8.2	3	26.3	21.6	13.4	10.3	28.9	27.2	10.8	6	39.7	31	5.2	5.2	33.2
1	I04	1	RPA32	NA	Positive	27.4613180515759	212.220630372493	17.6064361963543	1304898.11174785	4276.0544982409	19.4555873925501	109.736389684814	5.19523293261194	626028.326647564	4561.69589784924	349	3985655	164071.81	3017.48	560.81	37.5	8	11.7	10.6	39.5	4	10	9.5	24.9	10.9	4	38.7	34.4	4.9	4.3	20.1	15.8	16	12.6	27.5	25.5	9.7	6	36.7	34.1	4	7.7	29.8
1	I04	2	RPA32	NA	Positive	28.3452380952381	199.746031746032	13.5992196883487	988132.063492064	3832.58875281915	20.6190476190476	127.996031746032	5.52674031419484	751438.865079365	4694.36247783374	252	3364312	178264.9	2600.04	635.38	33.7	9.5	19.8	10.7	31.3	4	18.3	9.5	19	11.1	5.2	28.2	29	6.3	8.3	19	17.9	14.7	15.9	21	26.6	12.3	11.9	27.8	32.5	6.3	13.9	23
1	I04	3	RPA32	NA	Positive	28.987012987013	189.285714285714	16.4343491302394	911826.329004329	3450.47687206436	20.6536796536797	125.714285714286	5.55305680973697	752584.406926407	4827.90404534997	231	3038459	173442.41	2271.52	585.92	30.7	12.6	19.5	13.9	26	15.2	16.5	12.1	16.9	13.9	4.8	26.8	24.2	14.3	9.5	16.5	19	16.9	15.2	23.4	22.1	11.7	8.2	28.1	29	10	11.3	22.1
1	I05	1	RPA32	NA	Positive	29.599173553719	194.793388429752	8.61056550902947	953452.376033058	3325.14835293817	19.9462809917355	104.727272727273	4.69540968824024	520315.161157025	4112.09751790443	242	3204260	157482.9	2198.72	518.51	29.3	6.6	9.9	12.4	26.4	11.6	7.4	12.4	11.6	12.4	0.8	36.8	21.5	11.2	1.2	30.6	20.7	9.1	12.4	20.7	20.2	9.5	4.5	34.7	27.7	5.4	5.8	30.2
1	I05	2	RPA32	NA	Positive	27.6172839506173	188.144032921811	8.15191904719925	954110.621399177	3517.72046463519	18.9753086419753	101.452674897119	4.74845286769676	505695.172839506	4217.76314198018	243	3141238	147086.49	2350.2	499.33	28.4	7.8	7	9.9	28.4	13.2	5.3	9.1	16.9	19.3	0.8	33.3	25.5	11.5	0.4	23.5	12.3	15.2	9.9	25.9	22.6	14.8	4.1	38.7	26.7	11.5	3.3	29.6
1	I05	3	RPA32	NA	Positive	28.5272727272727	179.167272727273	8.4858625546872	881381.072727273	3295.91609833587	18.9709090909091	100.254545454545	4.77933253106307	500645.989090909	4218.75275348875	275	3202059	163540.15	2203.27	534.78	31.3	9.8	15.6	12.7	28.4	14.9	13.1	11.6	15.3	25.5	0.7	31.6	24.4	15.6	1.1	21.5	16.4	12.7	10.2	19.3	21.8	17.1	4.7	33.8	26.2	10.2	5.1	25.8
1	I06	1	RPA32	NA	Positive	28.943661971831	211.994366197183	12.2501766584185	1223784.3943662	4068.71605221795	19.6225352112676	105.864788732394	4.67292193219001	594424.938028169	4560.55915354636	355	3875855	175005.39	2863.64	583.5	38.6	3.7	13	6.5	36.9	3.9	11.5	5.9	21.4	14.1	2.3	37.2	30.7	4.5	5.4	21.1	19.7	12.7	12.4	24.8	26.8	8.5	6.2	36.9	35.8	3.1	6.2	26.8
1	I06	2	RPA32	NA	Positive	27.8063241106719	215.920948616601	17.7869803985511	1171935.75889328	4244.14144693663	19.8814229249012	123.339920948617	5.3493533796619	775885.355731225	4910.27752594174	253	3682040	175108.09	2992.79	613.07	37.2	6.3	15.4	9.5	39.1	4.7	15	8.3	25.7	6.3	5.9	34	34.4	5.1	8.3	20.9	14.2	15.8	14.2	26.9	26.5	6.7	10.3	31.6	37.2	4	13	28.5
1	I06	3	RPA32	NA	Positive	28.7073863636364	184.565340909091	8.52821750049757	917238.440340909	3510.26892941317	18.6761363636364	104.261363636364	4.80529222194295	545838.488636364	4241.34259837948	352	3318683	164957.11	2329.04	564.44	33.8	9.9	15.1	10.5	30.4	9.1	14.2	7.1	16.2	19	1.7	34.4	25	8.5	2	21.3	19	12.8	12.8	27	25	14.8	7.7	38.4	29.8	8.2	8.2	27.8
1	I07	1	RPA32	NA	Positive	29.1581395348837	234.102325581395	14.4970599692093	1367110.99069767	4324.15836860444	20.9813953488372	124.637209302326	5.94312535932854	748669.804651163	5110.32183500993	215	4176367	184998.69	3085.42	623.02	43.3	2.3	14.4	6.5	41.9	3.3	12.1	6	24.2	7.4	6.5	32.1	35.3	6	7.9	13.5	14	10.7	14.4	18.6	30.2	4.7	6	26	40.5	2.3	9.8	20.9
1	I07	2	RPA32	NA	Positive	27.6653696498054	199.766536964981	11.7625273241119	1081741.91828794	3964.96347032431	20.147859922179	118.377431906615	5.55539704711044	700198.571984436	4909.57101762978	257	3552515	168095.56	2743.11	596.21	36.6	8.2	12.5	7	37.7	6.2	12.8	5.4	21	12.1	4.7	27.6	29.2	7.8	5.1	12.8	15.6	18.7	15.6	21.4	24.1	10.1	8.2	25.7	35.4	6.2	8.6	21.8
1	I07	3	RPA32	NA	Positive	28.5549132947977	241.676300578035	12.4118119930541	1439953.67630058	4439.64181232644	20.3815028901734	111.913294797688	5.01360113544561	627934.682080925	4612.91792120708	173	4443171	181815.59	3193.6	621.7	47.4	4	14.5	6.9	48.6	4.6	14.5	7.5	28.9	7.5	2.9	37	45.1	4.6	5.2	20.2	16.2	10.4	14.5	21.4	35.8	6.4	6.4	32.4	46.2	2.9	8.1	24.9
1	I08	1	RPA32	NA	Positive	27.6795366795367	209.486486486486	14.4501240756796	1105622.40926641	3864.16669051899	18.030888030888	97.5559845559846	4.62339520827357	504780.173745174	4192.54761964558	259	3468231	143774.73	2623.93	484.81	35.1	6.2	9.3	14.3	35.5	3.5	6.9	15.4	23.2	7.3	1.9	38.2	28.2	4.6	3.1	29.7	13.9	12.4	10	27.8	26.3	7.3	3.5	41.7	34	2.3	3.9	34.4
1	I08	2	RPA32	NA	Positive	27.9811320754717	216.61320754717	9.95673032872861	1214144.63207547	4035.25669953875	17.1132075471698	87.9433962264151	4.42535316728979	452457.660377358	4021.70585632037	318	3851626	142257.33	2795.39	484.39	38.1	7.9	5.3	15.7	37.4	6.6	4.7	16.7	23.6	13.5	3.1	42.5	34.3	6.6	1.6	34.3	14.2	13.8	7.9	31.8	26.7	9.4	2.2	46.9	36.5	4.7	4.1	38.7
1	I08	3	RPA32	NA	Positive	29.5463917525773	204.14089347079	13.0799603393712	1112228.27147766	3767.25376614189	19.9931271477663	106.731958762887	4.84064028267134	571355.494845361	4286.50336258324	291	3721247	156295.36	2638.12	522.02	38.8	6.9	10.7	11	35.7	3.8	8.6	10.3	18.9	12.4	3.4	36.4	29.6	5.8	2.7	23.4	21.6	14.4	13.7	22.7	27.1	10.3	5.8	34.4	36.8	5.5	7.2	25.8
1	I09	1	ARHGAP35	NM_004491	sample	25.9773371104816	147.050991501416	7.79422010209752	488850.504249292	2882.27767905703	20.9915014164306	128.303116147309	6.02529905770113	672238.76203966	4714.88798869325	353	2007752	160288.18	1648.72	561.56	8.5	3.4	9.1	8.8	11.6	4.8	10.8	7.6	9.3	9.6	2	17	10.5	7.1	3.1	16.7	6.5	8.2	6.2	10.8	6.2	7.1	4.8	18.7	13.3	3.1	4.2	14.7
1	I09	2	ARHGAP35	NM_004491	sample	25.9376770538244	145.648725212465	7.01244635902946	511802.875354108	2898.09991497426	20.1586402266289	120.606232294618	5.79402281096641	617824.016997167	4451.41797204808	353	2063246	155164.59	1715.74	564.87	10.5	10.5	8.5	10.2	11	6.8	9.9	8.8	9.1	13.6	2.5	15.3	10.8	8.8	3.1	19.8	5.7	14.7	8.8	14.2	7.9	10.8	4.2	20.1	13.3	5.9	5.9	15.6
1	I09	3	ARHGAP35	NM_004491	sample	24.8620689655172	128.28275862069	5.40105232851213	354403.879310345	2464.14292023122	19.0103448275862	103.448275862069	5.14888144554155	465461.031034483	4010.62553472385	290	1542177	133388.89	1321.81	486.07	4.8	9	3.4	8.6	4.8	7.9	5.9	6.6	5.2	16.6	0.3	17.9	4.1	11.7	0	23.1	3.4	10	5.2	16.9	5.2	12.8	2.4	27.2	7.9	3.4	2.8	18.6
1	I10	1	AHNAK	NM_024060	sample	26.2315789473684	148.1	9.00777756123361	566542.910526316	2823.66755225163	21.9736842105263	142.878947368421	6.00667143307626	887865.563157895	5206.81717022707	190	2327884	198587.52	1663.65	644.81	13.2	6.8	22.1	10.5	5.3	10.5	17.9	12.1	7.9	20.5	4.7	22.1	6.8	15.8	8.9	15.3	10	11.1	12.6	13.2	11.6	14.2	11.6	22.1	14.2	8.4	16.3	17.9
1	I10	2	AHNAK	NM_024060	sample	24.0915750915751	125.875457875458	5.45092749829098	390658.523809524	2435.47797216648	18.7692307692308	112.831501831502	5.46444736702168	625721.692307692	4519.76696586476	273	1822399	163386.19	1370.51	570.21	8.4	15.4	14.3	8.8	6.2	16.1	14.3	9.2	5.1	23.8	3.3	24.5	5.5	23.1	5.9	26	5.5	18.3	8.4	22.3	6.2	20.9	5.5	31.1	9.5	15.4	9.2	24.9
1	I10	3	AHNAK	NM_024060	sample	25.1417624521073	133.249042145594	8.49995878535378	467380.486590038	2654.42125972329	21.4099616858238	131.827586206897	5.60024187362353	787256.789272031	4875.74962690306	261	2032426	190151.07	1544.5	637.02	10.7	13	23.8	6.9	10.3	17.6	20.7	4.2	8.4	24.1	4.2	22.2	11.9	21.1	8.8	17.6	6.9	18	14.9	19.5	8.8	18	9.2	25.7	11.5	13.8	13	19.2
1	I11	1	SH2B3	NM_005475	sample	25.821752265861	151.664652567976	6.11504570910401	527476.794561933	2860.15780476476	19.6132930513595	116.619335347432	5.48790233724487	620694.782477341	4666.91140384948	331	2190365	164025.92	1649.5	551.86	14.8	6.6	10	8.5	13	8.2	9.4	8.8	10.6	14.5	1.2	23.6	12.1	10.3	1.8	19.6	7.9	11.8	8.8	18.7	11.2	12.4	3.9	24.2	17.5	6.6	5.4	18.4
1	I11	2	SH2B3	NM_005475	sample	25.7441253263708	147.757180156658	7.57042920801974	524682.663185379	2840.19470800636	20.4856396866841	131.986945169713	6.4724073382058	755860.973890339	5185.48672773371	383	2134329	172704.6	1639.87	598.83	11.7	7.8	12.5	5	9.7	8.6	14.9	5.7	7.6	12.5	6	12.3	9.4	9.1	6	10.2	5.7	11.2	8.6	13.6	9.4	12.8	4.2	14.6	14.1	6.5	6.3	10.4
1	I11	3	SH2B3	NM_005475	sample	26.2288828337875	141.258855585831	6.56630966918548	472493.029972752	2775.06373643505	19.9509536784741	122.435967302452	5.90772808122226	647882.108991826	4755.96128392861	367	2067380	157151.72	1574.93	543.74	13.6	6.5	9.5	6.3	9	7.6	8.7	5.2	6	16.1	1.9	15.3	7.9	7.4	2.5	12.3	7.6	10.1	4.9	12.5	9.8	12.8	3.8	18	14.7	6	6	10.6
1	I12	1	MSH2	NM_000251	sample	24.3922651933702	146.640883977901	7.05453164252931	491908.256906077	2742.74720634102	20.3204419889503	144.372928176796	6.84870414348777	820814.201657459	5094.36826986101	362	1956671	161860.54	1557.33	581.38	9.4	7.2	10.2	9.9	9.7	7.5	11	9.1	10.2	8	3.3	11	9.4	9.7	6.6	10.8	4.1	11	5.8	10.5	7.7	9.9	7.2	14.4	11.9	4.1	10.8	10.5
1	I12	2	MSH2	NM_000251	sample	24.1772853185596	158.351800554017	10.4256966509444	614773.227146814	3196.7550570726	19.5789473684211	127.559556786704	6.13744147168082	724722.664819945	4863.42546362553	361	2181511	163976.29	1855.27	574.01	13	6.9	14.4	10	16.3	7.8	15.2	8.6	14.7	9.7	2.5	19.7	14.7	9.4	5	17.5	6.4	15	8	16.6	10.2	8	5.3	20.5	17.2	3.6	7.5	15.8
1	I12	3	MSH2	NM_000251	sample	24.9798270893372	143.556195965418	6.68955851742534	469428.051873199	2734.02701641132	19.4610951008646	126.253602305476	6.17939073117013	666100.899135447	4610.15064927027	347	1881325	145925.54	1570.36	518.69	9.5	5.5	6.3	9.8	10.1	6.1	7.2	6.6	9.8	9.2	3.7	17.6	7.8	7.5	3.5	17.3	4.6	8.6	5.8	14.4	8.4	8.4	4.9	20.2	11.5	4	5.5	15.3
1	I13	1	NOTCH1	NM_017617	sample	24.4378698224852	141.08875739645	5.9663689198057	512760.852071006	2830.33581490577	18.3461538461538	111.573964497041	5.51981926182484	606717.701183432	4552.36217180462	338	2100848	155072.68	1660.72	546.9	14.8	8.3	8.3	13.3	13.9	5	10.1	11.5	11.2	14.5	3	23.4	12.7	8	3.6	25.1	6.2	15.4	5.3	20.1	11.2	15.1	3.8	26.9	15.4	7.1	5.3	21.3
1	I13	2	NOTCH1	NM_017617	sample	23.9230769230769	136.846153846154	7.31161979310256	465295.908284024	2850.78509388926	18.1952662721894	101.437869822485	5.31809610877609	492466.736686391	4375.71957331588	338	1894363	136441.75	1634.06	485.85	6.2	3.8	4.7	11.5	9.5	7.7	8	11.8	9.8	13.3	1.5	23.4	9.2	9.5	0.6	23.7	2.1	10.4	3.8	15.1	5.3	9.5	0.6	25.7	9.5	3.8	0.3	19.2
1	I13	3	NOTCH1	NM_017617	sample	24.2203389830508	131.796610169492	7.19014806731873	414556.881355932	2804.9236561591	19.8983050847458	128.064971751412	6.14660165056922	684528.974576271	4707.11428468626	354	1793560	142905.89	1613.23	515.35	8.5	9	7.6	7.9	12.1	6.8	8.2	6.5	7.9	9.9	3.4	13.8	11.3	9	4	11	4.8	13.6	4.8	12.4	7.1	12.7	6.5	15.8	13	6.2	7.1	11.3
1	I14	1	RAD51	NM_133487	sample	29.5475113122172	183.303167420814	7.94549423169036	698822.606334842	3152.73500312684	24.3529411764706	151.515837104072	5.80434555579207	928486.321266968	5085.31942918982	221	2614692	202775.54	1889.76	667.04	21.7	10	29	9.5	16.3	6.3	22.6	8.6	11.8	11.3	3.2	22.2	14	8.1	7.2	14.9	14.9	13.6	23.5	15.8	20.8	10.4	17.6	19.5	27.6	6.8	17.6	17.2
1	I14	2	RAD51	NM_133487	sample	30.7168674698795	201.975903614458	11.0533675586731	767658.927710843	3351.82769535675	24.3795180722892	144.710843373494	5.87026124720217	881669.722891566	5074.44790225545	166	2798445	213006.95	2004.29	691.21	30.1	4.8	33.7	15.1	16.9	3	29.5	12.7	13.9	5.4	4.2	18.7	16.9	3	9	17.5	19.3	14.5	28.3	21.1	25.9	7.8	13.9	22.9	30.7	2.4	18.1	17.5
1	I14	3	RAD51	NM_133487	sample	29.3227272727273	185.813636363636	9.44465233647553	752128.345454545	3367.86630014837	22.6863636363636	131.886363636364	5.28442386379846	790545.190909091	4888.51788488645	220	2642481	194803.03	2058.41	661.4	25	9.1	30.9	8.6	22.3	4.1	21.8	6.8	14.5	8.6	3.6	23.6	19.5	7.7	8.2	20.9	20	13.6	24.1	23.2	20.5	9.1	10.9	26.8	29.5	4.5	14.1	19.5
1	I15	1	ZFHX4	NM_024721	sample	24.7983651226158	136.114441416894	6.6472667690624	444958.555858311	2689.25669479588	18.6185286103542	111.678474114441	5.46372340776165	607911.166212534	4591.60091971786	367	1895382	154971.67	1516.57	544.63	9	5.2	8.7	9.3	6.8	6.3	9	7.6	6.8	16.3	2.5	22.3	6.5	11.2	2.7	20.4	7.4	10.9	6.5	17.4	7.6	12.3	4.1	25.6	10.6	6.3	4.9	19.3
1	I15	2	ZFHX4	NM_024721	sample	26.4361370716511	154.361370716511	8.69628164406916	571418.713395639	3142.54938081825	20.3084112149533	116.401869158879	5.1580607935627	660757.252336449	4874.86640556472	321	2272766	159730.12	1820.49	559.7	14.3	5.9	10.6	9	10.9	4	13.7	7.8	10.6	10.6	1.2	24.9	12.5	5.9	4.4	15	6.2	11.2	9.3	15	7.2	8.1	3.1	27.4	16.2	5.6	5.3	18.1
1	I15	3	ZFHX4	NM_024721	sample	25.6620111731844	146.175977653631	6.56890240207792	530991.952513966	3036.34925706536	18.5837988826816	106.784916201117	5.1800999336793	565628.972067039	4471.7199135217	358	2163921	144419.62	1704.7	500.95	13.4	4.5	8.4	14	11.5	4.2	8.4	12.3	9.8	14.5	2.5	23.5	12.6	6.1	3.6	19	7.3	12.6	6.1	22.6	10.6	13.1	3.4	31	15.6	6.1	5	20.9
1	I16	1	KMT2C	NM_170606	sample	25.0901408450704	127.287323943662	6.47280069420114	410326.932394366	2526.60669245839	20.6732394366197	124.261971830986	5.75967719101928	661669.123943662	4639.33424422266	355	1884222	154016.75	1382.81	525.39	9	7	8.7	11.3	6.8	11.8	5.9	14.1	3.1	18.3	2	21.4	5.6	16.6	2.8	19.2	7.3	12.1	10.1	13	7	14.4	5.1	21.4	9.3	6.5	5.9	17.2
1	I16	2	KMT2C	NM_170606	sample	25.5236363636364	138.829090909091	8.22650883412933	468716.425454545	2770.27372630789	19.7090909090909	116.596363636364	5.40164846920196	581848.84	4237.2587830684	275	1924423	128941.27	1532.48	440.1	9.8	9.5	5.1	21.5	9.8	16	5.5	25.1	7.3	17.1	2.2	22.2	8.7	17.5	1.8	30.9	8.4	15.3	8.7	16.7	8	14.9	5.8	28	13.1	8	5.5	22.9
1	I16	3	KMT2C	NM_170606	sample	24.7927927927928	132.31981981982	6.72664218369528	411774.545045045	2619.15596726422	20.3918918918919	137.725225225225	6.41179194769454	779682.702702703	4848.82909294444	222	1767627	162425.89	1475.79	571.97	8.1	12.6	11.7	9	6.8	9.5	11.3	8.1	8.1	14.9	7.2	14.4	5.9	13.5	6.8	13.5	7.7	14.4	9	19.4	9	17.1	9.5	19.4	11.3	10.4	10.8	14.4
1	I17	1	RPA32	NA	Positive	25.3796296296296	204.731481481481	15.6819723505449	1240496.1882716	4180.64370611314	19.0555555555556	108.861111111111	5.18213218735604	626949.339506173	4724.19718400425	324	3796899	153297.11	2871.52	529.43	34.9	6.8	8.3	10.8	34.3	3.7	9.3	10.8	25	9.6	4.9	36.4	33	3.7	4.6	21.6	11.7	15.4	12.7	23.1	27.2	10.2	5.2	34.3	34.6	2.2	6.5	27.2
1	I17	2	RPA32	NA	Positive	28.7489361702128	207.476595744681	11.6269682417583	1119438.61702128	3974.7351283996	22.1021276595745	141.055319148936	6.03162824272357	860164.404255319	5323.71598699338	235	3628289	185731.07	2673.03	630.79	35.3	4.7	17.4	6.8	34.9	7.7	17.4	5.5	18.3	11.5	4.7	18.3	28.5	5.5	7.2	10.6	12.3	10.2	16.6	14.9	22.6	8.5	10.6	18.7	34	3.8	14.9	13.6
1	I17	3	RPA32	NA	Positive	28.3212669683258	246.755656108597	18.2651462953077	1508095.80995475	4300.66601470813	20.3846153846154	123.800904977376	5.55710965883086	715872.941176471	4927.03313686039	221	4340275	161288.61	3074.9	537.2	42.1	4.1	11.3	5.4	38	4.1	9	3.2	26.2	7.2	4.5	27.1	33	4.1	7.7	9.5	17.6	11.8	14.5	19	35.7	6.8	10	28.5	40.3	4.5	14.5	21.7
1	I18	1	RPA32	NA	Positive	28.2691131498471	224.37003058104	12.8042247541241	1278358.08868502	4203.01260076107	20.4067278287462	122.587155963303	5.43817428343303	719492.562691131	4905.99139117036	327	3854192	166271.17	2938.31	574.57	37.6	4.6	11	10.1	41	5.2	9.2	8.6	27.2	10.4	4.3	30.9	37.6	6.1	6.4	17.7	14.7	13.5	14.1	22.3	31.2	9.5	9.8	33	40.7	3.4	12.8	22.9
1	I18	2	RPA32	NA	Positive	27.2464788732394	223.556338028169	16.3225814001167	1346997.85915493	4342.90781234266	18.580985915493	104.260563380282	5.00071353709864	570772.302816901	4580.29800613795	284	4031685	157409.38	3022.28	539.32	41.5	4.6	9.5	9.5	40.8	3.5	9.5	11.6	24.3	8.5	3.2	35.2	35.9	2.8	4.2	21.5	15.8	16.2	10.2	26.4	28.2	8.1	4.6	35.9	38.7	2.1	6	28.9
1	I18	3	RPA32	NA	Positive	26.9844357976654	214.708171206226	16.7931238012125	1257258.19066148	4090.8466364701	20.9105058365759	125.715953307393	5.82404092343649	736364.260700389	4948.86425522646	257	3809147	172414.4	2827.35	613.22	37.4	8.9	14.8	6.2	37.7	4.3	14.8	4.3	24.1	7	3.9	28	33.5	5.8	6.2	11.3	11.3	17.1	15.6	20.6	30	11.7	6.6	28	38.5	5.8	12.1	19.1
1	I19	1	RPA32	NA	Positive	27.2519379844961	209.941860465116	13.4597400382028	1147743.79069767	3895.60536792582	19.2558139534884	107.228682170543	5.06618728967952	592799.19379845	4577.62511106793	258	3577952	157964.38	2654.23	544.13	34.5	5.4	7.8	14.3	36	5.8	7.4	14.3	21.7	10.9	1.9	34.9	31.8	6.6	3.9	21.7	13.6	11.2	9.3	19.8	26	7.8	4.3	31.8	35.7	5	6.2	23.6
1	I19	2	RPA32	NA	Positive	28.8702290076336	214.034351145038	11.6957190204362	1182743.03053435	3953.61355503987	19.8091603053435	116.748091603053	5.21916342300957	672134.450381679	4658.38797895021	262	3766931	173573.42	2803.14	574.72	38.5	6.1	12.6	8.4	36.6	7.6	12.2	9.5	19.8	13.4	2.3	32.4	30.2	7.6	3.8	17.9	11.1	10.7	10.7	23.3	27.1	9.2	5.7	31.7	32.8	5.3	7.6	26.3
1	I19	3	RPA32	NA	Positive	27.9724770642202	216.114678899083	12.2092777328214	1329706.05045872	4222.74736750335	19.7064220183486	120.610091743119	5.30771867261704	664004.752293578	4462.72450730305	218	3935543	161271.95	2908.38	534.28	32.6	2.8	11.5	9.2	32.6	2.8	9.6	7.8	23.4	12.8	2.8	32.6	29.8	3.2	3.7	17.4	14.2	8.3	11	21.6	24.8	6.4	6.4	29.8	32.6	1.8	8.3	25.2
1	I20	1	RPA32	NA	Positive	28.1818181818182	233.775119617225	16.0894667975406	1387989.41148325	4405.83384986823	23.3540669856459	160.856459330144	6.69806435531271	1039759.15789474	5544.64413413659	209	4241203	200694.65	3117.99	694.36	43.5	4.8	19.6	6.2	42.6	5.7	19.6	5.7	26.8	8.6	10	23	40.2	4.8	16.3	11.5	16.7	12.9	17.2	13.4	33	7.7	16.3	17.7	45	4.3	23.9	13.4
1	I20	2	RPA32	NA	Positive	26.4467455621302	198.272189349112	12.7678128760843	1079882.17455621	3924.46666010892	18.8609467455621	111.523668639053	5.34446456546259	658845.221893491	4894.12773372128	338	3539818	166899.3	2658.36	588.69	32.5	8.3	13.3	8.3	34	5.3	14.2	7.4	20.4	13.3	2.4	31.7	29.3	7.4	5.9	14.8	12.1	17.2	12.1	24	24.3	15.1	6.8	35.2	32.5	8.3	9.5	26.3
1	I20	3	RPA32	NA	Positive	28.0677083333333	234.197916666667	12.7212523835892	1398566.65625	4327.49172335075	20.2447916666667	119.828125	5.36203414348991	740620.020833333	5083.22549642027	192	4115481	171875.55	3069.45	576.27	44.3	5.2	16.1	8.3	43.8	3.6	13.5	6.8	27.6	6.2	5.7	30.2	37	3.6	9.4	8.3	15.1	10.9	14.6	18.2	33.3	7.3	6.8	31.2	41.1	2.6	12.5	22.4
1	I21	1	RPA32	NA	Positive	19.9416342412451	148.019455252918	12.7068053574033	816486.988326848	3015.7752381883	14.6303501945525	93.863813229572	4.60748400150253	577358.151750973	3900.46438364976	257	2503938	140589.63	2046	526.44	24.1	31.1	10.9	29.2	24.1	30.4	12.8	26.8	18.3	32.7	5.4	44.7	23.3	33.1	8.2	36.2	11.7	37	9.7	40.9	17.5	30	6.2	44.4	23.7	27.6	8.2	40.1
1	I21	2	RPA32	NA	Positive	29.8189300411523	228.802469135802	13.7950746921073	1192707.30041152	4106.1313448451	21.559670781893	130.860082304527	5.33118888384384	759092.641975309	4684.75430169795	243	3712661	156014.53	2825.76	529.79	39.1	8.2	9.9	12.3	38.3	3.3	9.5	10.7	24.7	6.2	3.3	30.9	32.5	3.3	4.9	17.3	20.2	13.6	18.9	19.8	32.5	8.6	12.8	30.9	39.5	4.5	14.4	23
1	I21	3	RPA32	NA	Positive	27.2818532818533	208.247104247104	12.8239478526535	1119379.95366795	3955.53663039392	21.5173745173745	137.289575289575	6.297828370905	853871.297297297	5221.51899149006	259	3511144	184545.82	2685.35	620.38	38.2	6.2	20.1	8.5	36.7	3.5	18.1	7.3	22	7.7	5	21.2	32.8	4.6	10.8	11.6	13.1	13.5	14.3	17.4	27.8	10.4	9.3	21.6	35.9	5.4	15.4	18.1
1	I22	1	RPA32	NA	Positive	28.7974683544304	188.585443037975	9.23032321382009	852105.996835443	3596.44345130627	19.493670886076	119.344936708861	5.39805233950908	690558.683544304	4630.01724431107	316	3015464	162277.55	2368.88	552.52	32.6	8.2	10.1	12.7	34.2	4.7	8.5	14.2	17.7	8.5	5.7	33.9	25.9	5.4	6.6	18.4	17.1	13.9	9.8	23.7	19.6	9.8	8.2	31.3	32.6	5.1	10.1	26.3
1	I22	2	RPA32	NA	Positive	28.3556851311953	194.830903790087	13.2947046215454	1040741.05247813	3788.10056342493	21.5510204081633	138.186588921283	6.17845479050378	853381.39941691	5226.0128537192	343	3423303	181924.72	2532.43	623.01	32.7	7	16.9	6.4	28.9	7.3	15.7	6.1	18.1	15.5	5.8	20.1	25.7	8.5	10.8	13.4	15.5	15.2	15.7	15.7	22.4	13.7	11.1	23.6	30.3	8.2	14.3	17.2
1	I22	3	RPA32	NA	Positive	28.2783505154639	192.388316151203	9.33472614736551	903479.408934708	3559.64079546729	19.5979381443299	121.168384879725	5.79092561941751	708990.81443299	4838.27301150403	291	3027147	167406.18	2328.12	603.32	31.3	7.9	14.4	7.6	33	5.5	16.5	4.8	15.1	8.2	5.5	27.5	28.5	5.5	7.2	14.4	17.9	11.7	12.7	21.6	25.4	10.7	7.6	30.9	32.3	3.8	10.3	21
1	J03	1	ATR	NA	Positive	22.3968253968254	103.961904761905	5.32525423154005	288220.365079365	2278.93664539613	20.0031746031746	128.930158730159	6.28440266129195	719549.403174603	4957.78750204268	315	1495211	169122.37	1187.28	592.49	5.7	8.9	11.1	6.7	2.9	18.4	12.7	8.3	3.5	30.2	4.4	16.2	2.9	29.8	4.1	15.6	3.2	14.3	5.7	13	2.5	20	3.8	18.4	4.4	10.5	5.7	12.7
1	J03	2	ATR	NA	Positive	22.1586206896552	109.620689655172	6.68184512929869	329925.379310345	2438.45680320719	19.6310344827586	120.920689655172	6.08084210318642	632677.265517241	4723.0978392078	290	1649133	152675.09	1317.06	526.15	6.6	11	9.3	9.3	4.8	19	7.9	7.6	3.8	22.4	3.1	14.8	4.5	24.5	2.4	13.1	2.8	21.7	5.5	14.1	3.4	24.5	3.1	15.5	5.5	16.2	5.2	12.8
1	J03	3	ATR	NA	Positive	22.5766666666667	118.74	5.1989126608512	399516.833333333	2434.32520880737	18.93	117.13	6.7064311549934	612406.973333333	4501.14801662716	300	1779809	151888.12	1341.83	518.95	6.3	10.7	8.7	7	7.3	18	9	6	5.7	21.7	3	16.7	7.7	21.3	4.3	19.3	4.3	14.3	6.3	15	5.3	18.3	4.7	19.7	9.3	13	5.7	13.3
1	J04	1	ATR	NA	Positive	22.3724137931034	116.410344827586	7.21805701213547	361797.689655172	2434.03875720771	20.3310344827586	137.534482758621	7.65631396071164	804701.424137931	5144.36747687232	290	1523185	154504.21	1275.92	541.34	5.5	22.1	8.3	11.7	7.9	24.1	9	10.7	8.3	23.8	4.8	15.5	8.6	29.3	7.2	13.8	5.2	14.1	5.2	10.7	5.5	17.2	4.5	15.9	9.7	12.4	7.9	10.3
1	J04	2	ATR	NA	Positive	22.9795321637427	118.593567251462	7.0928845292929	363761.473684211	2594.98918333928	18.9590643274854	119.485380116959	6.35943506790681	657336.692982456	4887.1154562803	342	1662619	146088.44	1417.69	528.32	5.8	7.9	5.3	9.9	5.8	17.5	6.1	10.2	8.2	21.9	5	17.5	5	18.4	5.3	16.7	2.3	14	3.8	14.6	2.9	16.7	2.9	21.3	7.3	8.8	5	14
1	J04	3	ATR	NA	Positive	21.789598108747	107.685579196217	6.01872227931725	363964.387706856	2425.9248441662	19.0023640661939	119.283687943262	6.00505285391284	634649.635933806	4700.14157842342	423	1670074	142971.96	1296.48	493.31	6.9	13	8.5	13.5	4.5	19.9	8	13.2	5.7	30.5	2.1	17.7	5	25.5	4	13.2	5	17	5	15.8	5.7	26.5	3.8	21.5	7.3	18.7	4.5	14.7
1	J05	1	ATR	NA	Positive	21.5875	105.4075	5.41652914342711	293424.485	2259.48055933061	17.8025	103.625	5.56134685666573	494929.15	4308.07635745396	400	1483031	130638.61	1169.93	446.19	5	7.2	2.8	11.2	4.2	19.8	3.2	14	4.5	23.8	2	21	3	26.5	1.5	21.8	3.5	16.5	2.8	17.2	3.2	21	1.2	27	4.8	11.5	1.8	19
1	J05	2	ATR	NA	Positive	22.4267515923567	117.073248407643	8.231316460211	389374.458598726	2586.8251564344	18.7993630573248	120.254777070064	6.05600915398549	640143.21656051	4705.34701279319	314	1791641	140196.9	1441.34	479.96	6.7	8	7	16.9	7	19.1	5.7	19.4	6.1	23.9	3.8	16.6	6.7	22	4.8	16.9	2.9	16.9	3.5	12.1	4.5	21	2.9	17.5	7.3	13.4	6.1	14.6
1	J05	3	ATR	NA	Positive	22.6346153846154	108.929487179487	5.79342210547259	298284.637820513	2289.14099839352	18.9391025641026	116.884615384615	6.00481779891777	620729.375	4751.17498100981	312	1461645	155914.96	1165.5	538.64	4.5	12.8	9.9	6.1	4.2	22.4	10.9	5.8	2.9	25.6	3.2	16.3	4.2	26.3	3.2	12.8	4.5	15.4	4.5	12.2	2.2	21.5	2.9	18.9	6.7	15.7	3.5	13.1
1	J06	1	ATR	NA	Positive	21.9052369077307	114.204488778055	6.4615024630633	407684.403990025	2418.65373858493	19.6034912718204	122.927680798005	6.1256537268529	674197.321695761	4961.657396285	401	1659587	148568.38	1326.72	524.11	5.5	12.7	5.2	9	6	20.2	5.7	9.5	7	23.9	2	16.2	6	27.9	2.7	11	3	14.5	4.5	11.5	3.5	19.2	2.5	16.2	6	9.7	4.2	11.5
1	J06	2	ATR	NA	Positive	22.204347826087	119.265217391304	7.48669458685522	382204.026086957	2553.75190885925	18.7260869565217	130.908695652174	6.69325456879354	742085.452173913	4972.40671112563	230	1667399	152774.5	1380.74	533.79	4.3	12.2	7.8	10	4.3	17	10.9	9.6	5.7	22.6	2.6	14.3	5.7	18.3	6.5	16.1	2.2	15.2	3	11.7	3.5	17.4	5.7	19.1	5.7	10	7.8	13.5
1	J06	3	ATR	NA	Positive	21.5389408099688	106.158878504673	6.67687258548483	315582.937694704	2451.01227023036	19.1028037383178	116.165109034268	5.8397521322333	585457.314641745	4415.19539850172	321	1532418	148612.69	1327.75	514.3	7.2	12.1	10	10	5.6	21.8	8.7	8.7	4	21.8	1.9	13.7	5.3	25.5	4.4	19.6	3.4	15	5.9	13.4	5.3	19.9	3.1	18.4	7.5	13.4	5	13.7
1	J07	1	ATR	NA	Positive	21.6981132075472	119.716981132075	6.1380765792364	409417.175202156	2514.53573208574	17.4986522911051	107.520215633423	5.83832294747085	554621.74393531	4419.0584368002	371	1693163	149143.63	1326.36	522.84	6.5	12.4	5.9	9.7	5.4	15.4	6.7	8.9	7.3	18.9	3	26.1	7.3	21.6	2.4	22.1	2.7	18.1	5.1	20.8	5.7	18.6	2.7	26.7	7	11.6	3.2	22.6
1	J07	2	ATR	NA	Positive	23.8778877887789	127.125412541254	5.47146788569713	390115.564356436	2508.25159159923	19.2508250825083	121.90099009901	6.02250547834288	643740.772277228	4670.8005692737	303	1744579	146083.13	1339.99	502.01	8.3	8.9	6.6	12.2	6.6	17.5	7.6	11.6	7.3	20.8	4	18.2	7.9	22.8	3	20.5	4.6	13.2	4.3	15.2	5.6	17.2	4.3	19.5	9.2	10.6	5.3	16.5
1	J07	3	ATR	NA	Positive	20.7683397683398	95.0965250965251	5.62937081325007	270666.33976834	2208.95060684833	16.3899613899614	88.5096525096525	4.7959824891788	423046.517374517	4064.61305727034	259	1405063	151161.07	1220.36	526.06	5.4	22.8	10.8	28.6	5.4	30.1	13.9	25.5	5	32	0.4	28.2	5.4	40.9	1.5	28.2	4.6	21.6	3.9	24.3	4.2	33.6	2.3	39	5.8	21.2	1.9	28.2
1	J08	1	ATR	NA	Positive	22.6894586894587	112.193732193732	6.98850043288865	335000.538461538	2483.47948907738	19.7777777777778	128.732193732194	6.4282859398254	693120.695156695	4914.42517059181	351	1574450	155216.46	1339.98	544.18	5.1	7.7	8.3	7.1	5.7	11.4	8.5	8.3	6.6	20.5	2.6	12	5.1	18.8	1.4	13.1	4.8	14.2	5.7	12.5	4.6	15.1	1.4	15.1	5.4	7.1	3.1	11.1
1	J08	2	ATR	NA	Positive	22.3650793650794	125.09126984127	8.01439536008224	419235.464285714	2833.26608504521	18.5674603174603	123.238095238095	6.2207220026496	710239.492063492	4976.80163404291	252	1757197	161867.36	1593.35	616.11	6.7	11.5	13.1	11.5	7.5	15.1	17.1	11.5	11.1	15.5	5.6	18.7	9.1	17.1	7.9	16.7	2.8	14.3	3.6	17.9	4	14.3	4	21.4	8.7	7.9	6.3	15.5
1	J08	3	ATR	NA	Positive	21.5897435897436	109.790598290598	5.98385422832778	353068.700854701	2734.3931313118	17.8376068376068	104.92735042735	5.67585690533226	559208.307692308	4661.48299672356	234	1674387	163611.79	1529.94	622	8.5	8.5	10.3	4.7	9.8	10.7	13.7	5.1	8.1	20.9	3.4	18.4	10.7	19.2	7.3	20.1	2.6	16.2	2.6	16.2	5.1	20.5	1.3	22.6	9	11.5	4.3	15.8
1	J09	1	STIM1	NM_003156	sample	27.0218181818182	165	6.9741949435532	562660.909090909	2924.65549977962	21.4690909090909	141.690909090909	6.27713477541557	836558.403636364	5148.13538040322	275	2157704	175288.51	1636.49	598.07	15.6	6.5	14.2	9.8	11.3	5.5	14.5	9.5	10.5	8	2.5	16.7	11.3	6.9	8	17.1	8.7	9.5	11.6	14.5	11.6	8.4	9.5	20	17.5	4.4	12.7	14.9
1	J09	2	STIM1	NM_003156	sample	26.990990990991	163.405405405405	7.80047972245254	598663.573573574	3125.6820007305	21.4834834834835	131.327327327327	5.96474757007715	703576.897897898	4940.9511307338	333	2338191	168812.06	1830.08	606.76	14.7	6	11.7	9.3	15.6	5.4	13.8	9.3	8.4	5.1	2.1	17.4	12.9	6.3	3.3	13.2	5.4	10.2	11.7	13.2	9.6	7.8	5.7	18.6	15.6	2.7	6.3	11.7
1	J09	3	STIM1	NM_003156	sample	25.2844036697248	133.360856269113	5.48349962245765	404813.155963303	2581.13964475892	20.7064220183486	126.48623853211	5.9499500019869	666112.804281346	4667.25678829172	327	1894432	175305.52	1419.4	602.26	9.2	8.3	14.1	4.9	7	10.4	15.9	5.2	4.3	13.8	2.8	13.8	6.7	10.7	5.5	14.4	6.4	10.4	7	12.2	8	11.6	4.3	15.6	10.4	7	6.7	11
1	J10	1	DICER1	NM_030621	sample	24.2058823529412	134.061764705882	5.69382574307347	444216.514705882	2629.19065525476	20.5470588235294	135.464705882353	6.50751648157741	723020.423529412	4876.57393121867	340	1868478	152992.69	1436.06	554.62	7.9	7.6	7.9	10.3	7.6	10	9.1	8.2	6.8	15.9	3.2	12.4	7.6	10.6	3.2	14.4	4.4	14.1	8.5	10.3	7.4	12.6	6.2	14.7	11.5	5	5.9	9.7
1	J10	2	DICER1	NM_030621	sample	26.4877384196185	145.607629427793	5.56669784657632	468383.596730245	2699.97881893134	23.0381471389646	150.08174386921	6.61167661875642	860729.297002725	5274.68210915833	367	2045715	175227.29	1513.68	599.7	9.8	4.6	13.1	6.3	9.5	12.5	12.8	5.7	6.3	15	3.5	8.2	8.2	13.9	7.1	7.9	7.1	12.8	12.3	6.8	7.4	12.3	7.4	9	11.7	8.2	9.8	6.5
1	J10	3	DICER1	NM_030621	sample	24.8861538461538	131.150769230769	7.6417280614316	442218.243076923	2726.07734017033	20.4153846153846	130.073846153846	6.04845691514087	697792.335384615	4701.61027348624	325	1908515	153332.24	1528.64	522.58	9.8	4.9	7.1	6.8	8.9	9.2	6.2	5.8	7.1	16	3.1	15.1	9.2	13.5	3.7	12	5.5	10.5	5.8	12	5.8	12	6.5	16.3	11.4	6.8	6.2	10.5
1	J11	1	PASK	NM_015148	sample	27.0108303249097	148.859205776173	5.58231652445788	472386.480144404	2631.52207348535	22.7906137184116	159.462093862816	6.72865788429657	960498.490974729	5289.67207337549	277	2001841	195012.46	1495.43	677.47	13.4	7.2	20.6	7.2	9.4	8.3	18.1	6.9	6.9	13	5.8	15.5	9.4	14.1	8.7	10.8	10.1	11.2	13.7	14.1	10.5	11.2	14.8	15.9	15.2	6.1	15.9	11.6
1	J11	2	PASK	NM_015148	sample	24.1634980988593	137.642585551331	5.901677381523	440037.524714829	2676.70448282257	19.3155893536122	128.566539923954	6.10329462081195	741850.19391635	4877.15115493213	263	1858968	170039.71	1508.79	616.28	8	12.9	12.9	7.2	8.4	15.2	14.4	7.2	7.6	12.5	5.3	18.6	7.6	17.1	6.1	16.3	5.3	14.8	7.6	18.3	8.7	14.8	9.1	20.9	12.2	8.7	12.9	17.5
1	J11	3	PASK	NM_015148	sample	25.7660167130919	129.49860724234	5.03879216348001	379088.206128134	2474.80057651497	20.1197771587744	123.529247910864	5.88951101856538	627982.150417827	4529.78894290331	359	1785721	152899.73	1338.01	526.81	8.1	7.2	8.9	9.7	6.4	10.6	8.9	11.1	5	15.3	2.8	15	6.4	12.8	3.1	17.8	7	9.7	7.2	13.1	6.4	12.3	1.7	17.3	10	7.5	4.7	13.6
1	J12	1	EZH2	NM_152998	sample	24.9385113268608	157.148867313916	7.47598693061347	557464.411003236	3009.85732462266	20.4433656957929	134.550161812298	6.31206477667507	734585.588996764	4791.21478714065	309	2072277	142867.74	1663.26	499.51	12	6.1	9.4	17.2	10	3.6	8.7	19.7	12	7.4	3.6	14.2	12.9	5.5	5.5	14.2	5.5	10.4	7.8	15.2	11.7	7.1	5.2	17.2	18.1	3.6	7.4	12.6
1	J12	2	EZH2	NM_152998	sample	29.6652719665272	190.033472803347	7.25278060947883	770814.138075314	3321.73810574861	22.673640167364	148.799163179916	6.45234495950531	914700.552301255	5326.12040280029	239	2727653	196891.61	2031.9	681.98	24.7	6.3	26.4	10	21.8	6.7	24.3	7.9	13.8	6.3	5.9	13.4	18.8	6.7	10.9	13.4	15.1	10	15.5	14.2	17.6	8.4	13.4	14.6	25.1	4.2	15.1	12.6
1	J12	3	EZH2	NM_152998	sample	25.9866666666667	169.257777777778	7.57799135807171	607899.737777778	3207.5910960211	20.8177777777778	146.36	6.63592113156812	861296.746666667	5019.76312792205	225	2270176	155812.25	1894.84	538.74	14.2	4.9	11.1	9.8	17.8	4.4	8.9	8.9	15.6	6.2	4.9	12.4	18.7	3.6	9.3	10.7	5.3	12.4	8.9	15.6	12.9	8.4	10.7	16.4	23.1	4.4	12.4	11.1
1	J13	1	ATF7IP	NM_018179	sample	24.2707581227437	142.996389891697	7.15406731752016	471645.700361011	2796.9622948126	19.0469314079422	118.581227436823	5.84711041856782	644398.931407942	4657.34847096637	277	1816444	144639.06	1508.47	512.9	11.2	10.1	3.6	12.3	12.3	14.1	5.1	11.2	9.7	9.7	2.5	19.9	11.2	11.2	2.2	22	4	10.1	7.6	17	7.6	7.6	3.2	23.8	14.4	2.9	4.7	19.1
1	J13	2	ATF7IP	NM_018179	sample	26.8655737704918	167.790163934426	9.44996618503051	667218.875409836	3140.90528111573	20.4491803278689	132.43606557377	6.19485517203781	777297.826229508	5098.24634434451	305	2523813	194722.9	1841.36	668.43	15.1	4.9	18.7	7.2	14.4	8.9	19.7	6.9	11.1	9.2	4.9	17.7	15.1	7.5	9.5	13.4	9.2	13.1	7.9	15.4	13.1	8.2	6.9	20	18.4	4.3	9.2	14.4
1	J13	3	ATF7IP	NM_018179	sample	27.588	167.376	6.76923419867666	582002.44	2901.58180705291	21.276	138.272	6.21717113866407	779395.416	4914.67966218488	250	2225274	160675.37	1643.75	533.58	14.4	4	10.8	6.8	13.6	6.8	8.4	6.8	10.8	8	3.6	15.2	13.6	8	4.4	9.6	4.8	5.2	8	10.4	14.4	5.6	8.8	16.8	19.2	3.2	8.8	11.6
1	J14	1	RB1	NM_000321	sample	23.9065420560748	126.264797507788	6.17379196051516	437853.168224299	2728.08507055593	19.8816199376947	129.052959501558	6.15415783922734	737220.246105919	5072.42218678472	321	1978583	169884.83	1543.17	581.17	8.4	9.3	8.4	7.5	10.3	10.3	9	6.5	7.5	22.4	2.2	15.9	10.9	14.6	3.4	12.1	4	13.7	5.6	13.1	6.2	16.5	4.7	19.6	10.9	8.4	7.2	12.8
1	J14	2	RB1	NM_000321	sample	25.1859296482412	129.407035175879	6.13530745953138	400847.213567839	2630.06934415408	18.9798994974874	106.261306532663	5.220460337934	536517.336683417	4373.80440755726	398	1818023	139883.92	1473.45	486.09	7.5	10.1	4.5	9.8	8.5	14.3	5.3	12.1	6.5	21.6	2.5	23.4	7.8	19.1	2	26.4	3.3	12.8	5.8	19.6	5.3	15.8	1.8	29.9	9.8	9.3	2.8	23.1
1	J14	3	RB1	NM_000321	sample	24.6656891495601	141.607038123167	6.87177128102542	469023.149560117	2701.88781690878	19.2521994134897	113.938416422287	5.58651119771119	590714.348973607	4485.58581230928	341	1923471	140683.52	1548.09	508.75	11.1	12.3	5.9	10	11.1	8.2	6.2	5.6	9.4	15.8	3.8	19.6	10.3	12.3	2.3	15.2	4.7	12.6	5.9	17.6	8.2	11.4	2.1	23.2	14.4	7.3	3.5	15
1	J15	1	RPA2	NM_002946	sample	31.4837662337662	230.220779220779	9.84056970380689	1244090.16883117	4046.63506768452	20.8636363636364	109.915584415584	4.91582649530824	585489.37012987	4701.92280198213	308	3990965	160184.35	2786.66	522.71	44.5	1.9	7.8	5.5	40.3	3.2	6.5	8.1	23.4	8.8	1.9	36.7	36.7	4.2	3.6	15.9	19.8	6.8	11.7	18.2	31.8	4.2	4.9	33.4	41.6	1.6	4.9	26
1	J15	2	RPA2	NM_002946	sample	26.9554455445545	221.579207920792	11.1588609024044	1243305.82673267	4009.48818055869	19.2673267326733	107.806930693069	4.99613727617326	631456.237623762	4640.35231707605	202	3647431	153825.65	2759.94	527.61	34.2	10.9	9.9	13.4	36.6	5	8.9	8.4	25.7	6.4	4	37.6	32.2	5	5.4	19.3	10.9	15.8	10.9	21.3	25.7	10.4	5.9	32.2	33.7	4.5	6.9	28.2
1	J15	3	RPA2	NM_002946	sample	26.9087301587302	224.079365079365	15.0989259666527	1391709.50396825	4410.70647600769	20.1230158730159	112.277777777778	5.0343323284212	682030.924603175	5125.20163158536	252	4193462	162999.75	3150.13	557.77	45.2	4.8	11.1	6.3	44.8	7.1	9.5	5.6	26.2	11.1	3.6	32.9	40.5	6.7	9.1	9.9	15.5	13.9	11.9	21.8	33.7	10.7	4.8	34.5	42.9	5.6	10.7	22.2
1	J16	1	RPS2	NM_002952	sample	26.0140186915888	148.289719626168	7.37411028944253	479655.308411215	2771.39848954239	20.7056074766355	126.985981308411	5.83460535280723	699286.528037383	4839.79788443493	214	2093923	147600.94	1617.29	505.1	13.1	4.2	6.1	10.3	10.7	4.2	3.7	7.9	7.5	10.3	2.3	21	8.9	8.4	4.2	17.3	6.5	7.9	9.3	13.6	7.5	8.4	7.5	20.1	15.4	1.9	6.5	15.9
1	J16	2	RPS2	NM_002952	sample	26.13125	171.68125	8.85435191234706	654139.10625	3248.54598218026	21.775	149.36875	6.58966721798021	948295.325	5346.42738926958	160	2513834	169252.46	1940.91	579.89	23.8	5	13.8	15	15.6	4.4	11.9	11.2	12.5	5	2.5	13.8	16.9	6.9	11.2	9.4	8.8	11.2	11.2	13.8	13.1	8.8	11.2	17.5	23.1	4.4	15.6	10
1	J16	3	RPS2	NM_002952	sample	23.0059171597633	147.248520710059	6.02760405416257	554328.940828402	2826.7965980909	18.9763313609467	115.289940828402	5.94595388492539	587664.621301775	4588.04544130979	169	2049412	144860.05	1646.73	528.05	16.6	11.8	10.7	8.9	13	11.8	12.4	6.5	11.2	16.6	4.1	18.3	13.6	17.2	3.6	9.5	3.6	11.2	2.4	15.4	14.2	16.6	4.1	20.1	20.7	13	5.3	11.8
1	J17	1	ATR	NA	Positive	21.8067226890756	112.535014005602	5.28767563628799	341922.142857143	2332.37219128749	18.6470588235294	115.341736694678	5.72392077154982	591502.943977591	4378.21262664091	357	1636391	132613.07	1247.02	459.23	5.3	6.4	6.7	21	4.2	13.7	5	23.8	4.2	20.7	1.1	21	4.5	18.5	1.4	22.7	5	16.5	5.3	17.1	4.8	18.2	2.8	21.8	5.9	11.2	2.2	17.9
1	J17	2	ATR	NA	Positive	21.0742574257426	118.435643564356	8.93498877896511	408387.391089109	2698.06558844115	18.3366336633663	125.861386138614	6.63019592278048	724907.400990099	4944.92611938532	202	1740131	153203.74	1532.79	558.84	5.4	11.9	7.9	8.9	6.9	17.8	9.9	7.9	8.4	21.3	7.9	17.3	7.9	18.8	6.4	15.3	1.5	21.8	5.4	17.3	5.9	19.3	5.9	20.8	7.9	11.9	6.9	16.8
1	J17	3	ATR	NA	Positive	23.8393574297189	118.626506024096	5.00291689696881	338981.445783133	2511.73914598452	19.4136546184739	119.883534136546	5.98443806677993	665905.923694779	4928.48831702721	249	1696689	154119.45	1355.77	544.92	6	9.2	10	8.4	4.8	8.8	11.6	5.6	5.2	20.5	1.6	13.7	5.2	13.3	4	8.8	5.2	13.7	4	12.4	3.6	16.5	2.8	18.1	6.8	13.3	4.4	9.6
1	J18	1	ATR	NA	Positive	21.6308724832215	105.795302013423	6.63638104883433	339922.536912752	2438.65835005654	20.4026845637584	144.889261744966	6.99394372531236	856282.395973154	5317.68605149657	298	1613470	160018.28	1247.03	537.24	5	4.4	10.1	9.1	5	12.4	9.4	9.1	6.4	24.8	7	13.1	7	22.8	6.4	10.4	3.7	16.8	5.7	9.1	3.4	18.5	6.4	12.8	6.7	11.7	9.7	8.7
1	J18	2	ATR	NA	Positive	22.0733944954128	128.114678899083	8.53063003223766	519729.711009174	2880.14765097976	19.3715596330275	126.05504587156	6.52320961931034	719857.036697248	4949.84689308957	218	1985391	154114.03	1654.37	535.03	9.6	8.3	11	13.8	9.2	17	10.1	13.3	9.2	28.9	5.5	19.3	7.8	19.7	7.3	18.8	4.6	18.8	6.9	14.2	8.7	25.2	5	19.7	10.1	14.2	8.7	15.1
1	J18	3	ATR	NA	Positive	21.7836734693878	127.767346938776	8.47191204377851	453023.383673469	2724.2645701303	20.1714285714286	145.45306122449	7.42178700634766	894793.636734694	5646.52902551929	245	1863561	172807.76	1462.75	600.09	11	5.3	11.4	4.9	9.4	12.7	13.5	3.7	11	17.1	8.2	6.9	12.2	14.3	13.5	3.7	4.9	15.9	8.6	11.4	8.6	16.3	6.1	7.3	13.5	10.6	12.2	5.7
1	J19	1	ATR	NA	Positive	22.7229437229437	128.701298701299	6.39566008013372	468097.601731602	2576.42562872626	17.7099567099567	114.805194805195	6.04380223953116	630104.16017316	4743.43759666486	231	1832135	141391.46	1416.57	505.04	6.9	6.5	4.8	13.4	7.8	9.1	7.4	12.6	7.4	19.5	3.5	22.5	7.8	16.9	4.8	20.3	3.5	11.7	5.2	20.3	3.5	13	3.5	26.4	7.8	6.1	4.8	22.1
1	J19	2	ATR	NA	Positive	22.3531914893617	113.459574468085	7.91099180216307	385239.30212766	2619.23410287574	18.1234042553191	115.110638297872	5.98476568679882	626088.068085106	4712.58387618168	235	1698084	147638.79	1460.17	521.64	5.1	13.6	8.5	8.9	6	19.1	7.7	9.8	6.8	24.3	3.8	19.1	6.4	24.3	5.5	20.4	3.8	20.9	5.1	17.4	5.1	23.8	1.7	22.1	7.2	14	6	17
1	J19	3	ATR	NA	Positive	21.25	115.332317073171	8.31396359523795	396560.692073171	2742.64324596439	18.344512195122	110.52743902439	5.63110078485331	573039.268292683	4493.35036855359	328	1692040	147649.75	1485.06	510.31	8.2	8.8	6.1	10.7	7.6	12.5	6.4	7.9	7.6	18.6	1.8	19.2	8.2	18.3	3	18.9	3.4	19.2	5.8	17.7	4.6	20.1	2.7	26.5	8.8	13.1	3.4	17.4
1	J20	1	ATR	NA	Positive	21.0204081632653	113.489795918367	5.68319838064225	346264.183673469	2487.36516733945	17.7704081632653	133.918367346939	7.28836201662339	806943.117346939	5139.49084195998	196	1653445	153228.23	1347.23	561.08	8.2	7.7	7.7	11.2	7.7	10.7	11.2	10.7	7.1	21.4	9.7	16.8	7.1	15.8	8.2	20.4	4.1	20.9	5.1	20.9	4.6	21.4	7.7	21.9	8.2	12.2	12.2	18.4
1	J20	2	ATR	NA	Positive	21.6412213740458	110.870229007634	6.45101621531487	345921.328244275	2409.39664842214	19.1068702290076	124.709923664122	6.42165673390056	654627.038167939	4725.55329852793	262	1565303	141608.06	1292.37	505.4	5.3	13	6.5	10.7	5.7	23.7	6.5	9.2	4.6	27.9	4.6	11.8	5.3	29	2.7	13	3.1	19.1	5.7	15.3	6.5	20.6	4.2	16.4	6.9	14.1	5.7	12.2
1	J20	3	ATR	NA	Positive	21.4190871369295	109.248962655602	4.99537208670523	332987.87966805	2437.96406311773	18.6265560165975	126.414937759336	6.66839664434051	725152.618257261	5117.80678345782	241	1515479	152282.92	1317.08	545.07	5.8	11.2	7.9	8.7	7.5	21.2	9.5	6.6	8.7	29.5	6.6	13.3	7.5	29.5	10.4	11.6	4.6	17.4	4.1	16.2	6.6	24.5	3.7	16.6	10.4	16.6	7.9	10
1	J21	1	ATR	NA	Positive	22.3767123287671	116.205479452055	5.29627032183552	343449.301369863	2405.18115528065	20.0821917808219	137.256849315069	6.99079144474964	781396.195205479	5186.18662318191	292	1632170	154082.52	1261.72	525.46	7.2	9.2	7.2	12.3	4.1	15.8	6.5	12.7	7.9	18.2	4.5	11.6	6.2	20.9	3.4	6.8	5.5	15.4	5.5	10.3	4.8	16.4	6.2	14.7	8.2	8.6	7.5	9.6
1	J21	2	ATR	NA	Positive	21.1788235294118	108.221176470588	6.46044005382367	322986.345882353	2490.33285205494	19.1858823529412	132.08	6.88679475788084	765411.411764706	5180.92645393076	425	1559826	153711.52	1329.25	542.8	5.2	11.8	7.5	7.3	5.9	19.1	9.2	7.5	5.9	24	6.1	9.4	6.4	23.8	5.9	10.1	2.4	19.8	3.3	10.8	2.6	24.2	4.9	12.2	7.3	14.8	7.3	8.7
1	J21	3	ATR	NA	Positive	22.578125	120.5390625	5.55901895180447	386050.828125	2639.74782055562	20.19140625	129.73828125	6.45506535306229	702727.66015625	5028.41830927338	256	1745552	156834.26	1418.9	557.27	8.2	7.4	9	7.8	7.4	11.7	9.8	4.7	8.6	19.5	3.9	11.7	8.6	13.7	5.5	9.4	3.1	16	5.9	9.4	6.2	19.1	4.3	12.9	11.3	10.9	5.5	7.4
1	J22	1	ATR	NA	Positive	21.6528925619835	115.818181818182	5.97402594119988	390431.157024793	2531.28140316868	19.4710743801653	131.101928374656	6.70595429260769	737581.1184573	5117.4317031795	363	1727111	156053.86	1349.19	538.23	7.2	9.1	8.3	10.5	6.9	17.4	6.6	10.5	8.5	19.6	5.2	15.4	8	21.2	6.6	13.2	5.5	17.4	5	12.1	5.5	18.5	4.1	14.6	8	9.6	5.8	11.3
1	J22	2	ATR	NA	Positive	21.8214285714286	110.350649350649	7.52426927980456	384959.805194805	2592.51372101318	19.5974025974026	125.285714285714	6.37089016987969	716834.162337662	5074.70198281916	308	1704090	164219.55	1455.43	584.22	7.1	10.4	11.7	11.4	7.1	20.5	11.7	9.1	6.8	23.4	3.9	15.9	8.1	27.3	5.8	13	5.2	20.1	7.1	14	4.5	20.1	3.9	19.5	7.8	14.9	8.1	13.6
1	J22	3	ATR	NA	Positive	15.460358056266	83.0255754475703	4.16025085581845	290098.787723785	1888.11841537472	14.23273657289	98.4782608695652	4.79616831106961	591673.828644501	3806.25525540717	391	1178209	121875.04	1003.71	437.8	5.1	40.4	8.7	35.8	5.9	43.2	9.5	35.3	5.9	46	4.6	37.9	6.6	46.3	8.2	36.8	3.6	41.9	5.1	39.4	4.6	45	2.8	39.9	7.4	39.6	8.4	37.6
1	K03	1	OTNT	NA	Neutral	24.9610027855153	133.281337047354	5.99795016176816	450328.275766017	2693.01868077241	17.0974930362117	99.4261838440111	5.39748229493168	466142.490250696	4045.65026246158	359	1917071	129332.53	1560.8	452.11	8.9	12.3	5	17	12	13.6	5.6	19.5	7	15	1.4	26.7	9.2	15.6	1.1	32	5.8	14.2	3.3	23.4	7.2	11.7	2.2	31.2	10.6	7.2	2.8	25.1
1	K03	2	OTNT	NA	Neutral	24.7975460122699	140.941717791411	7.26233888828477	472846.561349693	2767.54337822855	17.9233128834356	109.564417177914	5.9382669473265	548454.877300613	4363.2675985071	326	1919806	147202.51	1559.74	522.53	7.4	8.9	6.4	10.1	9.8	14.4	8	12.6	8.9	13.8	4.9	20.6	8.3	16.3	2.1	22.7	4.6	16.9	5.2	21.5	7.7	16.3	3.1	26.4	12	7.4	3.4	19.6
1	K03	3	OTNT	NA	Neutral	25.7021857923497	136.142076502732	6.4563523503077	431236.527322404	2611.10299315748	19.6830601092896	114.822404371585	5.53477705172413	581926.265027322	4470.01499799245	366	1913261	148131.05	1464	509.71	10.4	8.2	6.8	6.6	8.2	9.8	7.9	6.8	8.7	19.4	1.9	18	8.7	12.3	2.7	14.5	6.3	10.9	6	13.4	7.9	13.1	4.1	21	12.3	8.5	4.4	13.4
1	K04	1	OTNT	NA	Neutral	24.4892857142857	142.046428571429	7.15003183153021	492283.439285714	2877.17542458177	19.9964285714286	128.6	6.22908865651205	711564.967857143	4792.75678781846	280	1920738	155082.86	1676.03	552.46	9.6	8.2	9.3	9.6	12.9	7.9	9.3	7.5	11.1	11.1	4.6	18.9	12.5	10	4.6	20	4.3	12.5	6.8	13.6	8.2	10.4	6.8	20.4	12.1	5.7	8.9	15
1	K04	2	OTNT	NA	Neutral	25.2344013490725	135.822934232715	6.63580800582607	428359.627318718	2691.32086301887	19.7892074198988	133.094435075885	6.46136208626486	711915.133220911	4774.00664216976	593	1815392	144850.9	1502.91	515.02	6.6	11.6	5.7	10.8	6.4	14.2	5.7	9.6	6.6	10.8	2.5	12.1	4.7	12	3	13	4.4	11	5.2	9.9	4.7	11.6	3.9	14.5	7.9	4.6	5.7	10.8
1	K04	3	OTNT	NA	Neutral	25.064	132.762666666667	6.77616338390239	436285.253333333	2705.16016744164	19.2746666666667	121.949333333333	6.02110230829946	670172.994666667	4743.49119911219	375	1891881	155556.12	1525.27	532.83	11.2	8.5	11.5	8	8	11.7	10.4	7.2	9.1	17.1	4.3	16.5	8.3	12.8	5.6	15.2	6.9	10.7	6.9	17.1	6.4	13.9	4.3	22.9	12.3	8	7.5	15.2
1	K05	1	OTNT	NA	Neutral	24.1350649350649	135.379220779221	7.24654956122122	460165.246753247	2816.27552211152	18.3584415584416	111.636363636364	5.59380147155702	591458.415584416	4477.75041383117	385	1889330	137116.62	1573.04	497.22	8.3	8.3	4.7	15.6	10.1	9.4	6.5	11.7	9.1	14.8	1.8	22.9	10.4	11.7	2.9	24.4	5.5	13.5	3.6	19.2	6.5	12.5	3.9	24.9	10.4	5.2	4.7	20.8
1	K05	2	OTNT	NA	Neutral	24.8110403397028	137.138004246285	5.90230543645143	459094.821656051	2751.94912038789	17.7707006369427	101.938428874735	5.360964308741	497867.460721868	4266.80067617434	471	1922020	130887.64	1527	458.95	8.3	11.3	4.7	18.3	8.5	14.9	4.5	21.4	7.4	11.9	1.7	22.1	8.1	15.3	2.8	24.8	5.3	14.9	4.2	19.3	7	14.4	2.5	29.1	10.2	8.1	2.8	22.5
1	K05	3	OTNT	NA	Neutral	24.7655367231638	137.567796610169	6.81958116642495	462536.516949153	2753.44965867689	17.4152542372881	101.940677966102	5.39562637605047	481505.423728814	4072.391314155	354	1877868	126362.21	1534.1	452.19	8.8	5.9	4.5	13.3	7.9	8.8	5.4	14.1	9.3	12.7	1.7	22.6	9.6	11	1.7	25.1	5.6	10.7	2.5	22.3	7.1	10.2	2.3	28.2	10.7	6.8	2	21.2
1	K06	1	OTNT	NA	Neutral	23.4	126.739682539683	6.50256021253684	391413.165079365	2763.90882448148	17.6984126984127	111.479365079365	5.81452177010651	580690.682539682	4480.20964263548	315	1718323	125732.19	1521.67	449.85	8.6	7.9	3.8	22.2	7.6	8.6	2.9	20	8.3	14.3	3.2	19	8.3	10.2	3.5	21.6	3.2	14.6	4.1	19.7	6	12.4	2.2	23.8	11.1	6	4.8	17.5
1	K06	2	OTNT	NA	Neutral	23.8575197889182	135.662269129288	6.8297780054492	478627.242744063	2935.36867782014	18.2189973614776	111.90765171504	5.69854990263737	630680.791556728	4872.06854482384	379	1994569	145398.91	1607.32	510.66	10	7.4	7.4	14.2	8.4	5	7.4	11.9	9.2	13.5	2.6	20.1	9.8	6.1	4.7	13.2	4	13.2	4.5	18.7	6.6	12.1	4	24	11.9	4.7	5.8	17.2
1	K06	3	OTNT	NA	Neutral	23.5555555555556	135.143369175627	8.23997365404134	481212.433691756	2916.97785653566	18.8279569892473	125.713261648746	6.18188190114113	715370.566308244	4835.42268286477	279	1983291	151947.01	1669.94	545.91	12.9	9.7	10	11.5	13.3	7.5	12.2	10.4	11.1	15.8	4.7	16.8	11.5	10.4	10.4	13.3	3.9	14.3	5	14.7	9.3	12.2	6.1	19	14	6.8	10.4	14.3
1	K07	1	OTNT	NA	Neutral	23.0936708860759	130.559493670886	8.5272387452429	476303.217721519	2992.91673739604	17.3974683544304	106.977215189873	5.7926064294362	585039.448101266	4780.5540990897	395	1903999	138205.82	1682.37	494.75	9.1	7.6	5.3	13.7	11.6	10.1	5.1	12.2	7.8	11.4	2.5	19.5	10.6	10.1	3.5	12.4	4.1	11.4	2.5	18.2	4.6	10.6	2.3	25.1	11.1	4.8	5.3	17.2
1	K07	2	OTNT	NA	Neutral	25.534965034965	142.664335664336	7.6557199257292	494742.867132867	2853.26404944887	19.6013986013986	122.255244755245	5.99283060980865	665192.108391608	4812.83301116644	286	2043692	146382.41	1674.63	507.25	8	9.1	7	9.8	6.6	8	5.9	9.4	8.7	15.4	2.8	16.1	8.7	8.7	2.4	15	4.2	10.8	4.2	11.9	6.6	10.5	2.1	19.6	10.5	5.2	3.1	12.6
1	K07	3	OTNT	NA	Neutral	23.646875	127.2875	5.79361492930009	409712.553125	2691.55675994999	16.56875	91.80625	5.12854994959208	477781.284375	4515.30066977026	320	1834307	142264.99	1536.04	526.76	9.4	7.2	7.5	7.5	10.9	7.8	11.2	6.9	7.2	17.8	0.9	21.2	10.9	10.9	3.1	16.6	3.1	13.1	2.5	22.5	5.3	14.7	0.9	29.7	10	9.1	2.5	18.4
1	K08	1	OTNT	NA	Neutral	24.3807947019868	139.903973509934	8.32608360979909	514697.562913907	2858.04698766073	18.6490066225166	109.887417218543	5.54197216290147	632826.996688742	5067.14203253632	302	2153888	147494.18	1584.33	507.89	10.6	6.6	4.3	12.3	11.3	6.3	3.3	10.9	9.9	16.9	3.3	25.5	11.3	6.6	4.3	12.3	5.3	14.9	4	17.9	6.3	14.9	3	30.5	11.6	7.3	6.3	17.9
1	K08	2	OTNT	NA	Neutral	24.2787456445993	143.533101045296	6.98243589445943	530132.728222996	3030.19194856886	17.8257839721254	99.9198606271777	5.2451752089682	530201.989547038	4725.40087803317	287	2158626	141415.11	1723.74	502.71	11.5	4.9	8	15	10.8	5.6	9.4	16	8	10.8	1	21.3	10.5	5.9	1.7	14.6	1.4	10.1	3.1	19.5	5.2	7.3	0.7	25.8	10.8	5.2	1.7	18.1
1	K08	3	OTNT	NA	Neutral	24.6528925619835	133.840220385675	7.99667933256376	480211.570247934	2913.54808014218	17.9256198347107	97.1818181818182	4.88589800090975	494452.840220386	4335.34351267361	363	1968095	134303.24	1613.19	456.29	11.6	7.4	7.2	16.5	10.5	8.5	5.5	15.7	9.9	15.4	1.4	24.8	11	10.2	2.8	19.8	6.9	13.2	4.1	22.6	8	14.3	1.7	30	12.4	6.3	2.8	21.2
1	K09	1	RAD21	NM_006265	sample	23.953216374269	199.362573099415	12.3622490092178	878886.058479532	3718.13117731857	19.7777777777778	132.298245614035	6.14396560162276	770783.070175439	4774.29921979464	171	2668099	177880.15	2285.44	709.53	22.2	8.2	13.5	13.5	31.6	5.3	21.1	9.9	33.9	5.8	5.8	28.1	31	7.6	5.3	21.6	7.6	19.9	14	22.8	18.7	9.4	11.1	30.4	33.3	5.8	12.9	24.6
1	K09	2	RAD21	NM_006265	sample	24.1420765027322	211.732240437158	14.9883999454257	985266.93442623	3812.26209359688	21.224043715847	143.540983606557	6.41274004973507	915760.382513661	5437.3436397964	183	2999924	197336.54	2333.01	677.47	27.9	4.9	25.1	8.7	25.7	3.3	24.6	7.1	32.8	6.6	9.3	19.7	25.7	4.9	12.6	12.6	5.5	14.2	13.1	16.9	21.9	6.6	8.7	19.7	31.7	3.3	15.3	15.3
1	K09	3	RAD21	NM_006265	sample	26.1032608695652	206.967391304348	10.7984927277521	846477.407608696	3560.76826828985	20.5	137.586956521739	6.08651847616204	784871.940217391	4855.49472831647	184	2782895	185446.8	2196.4	618	22.3	4.3	21.2	7.1	25	3.3	15.8	8.2	30.4	6	3.8	20.1	23.9	4.3	4.3	17.4	4.3	9.2	8.2	16.3	18.5	4.9	10.3	22.3	31.5	2.7	14.1	16.3
1	K10	1	CUX1	NM_181500	sample	24.4281437125749	151.269461077844	9.0592322735702	560666.571856287	3097.49252132503	19.5329341317365	132.517964071856	6.85242884348409	753020.826347305	5097.00367750982	334	2211779	157182.64	1860.31	567.38	13.5	6	7.5	10.2	18.9	3.6	9.6	6	13.2	9.6	3.9	12.9	15.6	5.4	5.1	11.4	4.5	11.7	5.7	10.8	10.2	7.8	6.3	14.4	17.7	3.9	7.5	10.8
1	K10	2	CUX1	NM_181500	sample	24.952380952381	150.487394957983	7.65147223625431	541625.308123249	2923.95959771512	20.1428571428571	125.274509803922	6.1833704446873	671121.112044818	4852.95736050427	357	2153427	150930.84	1718.88	518.54	13.4	8.1	8.4	9	11.5	9.5	6.4	8.7	9.8	12	3.1	14.8	10.6	10.4	4.5	11.5	4.8	13.4	6.2	11.5	10.4	11.5	2.2	18.2	15.7	5.6	5.3	11.2
1	K10	3	CUX1	NM_181500	sample	24.3275261324042	166.372822299652	7.71226392605762	674527.484320557	3334.19626895002	19.4703832752613	135.104529616725	6.87198070614536	789398.139372822	5226.00935873964	287	2306001	158644.2	1975.58	585.49	15	4.9	8.7	4.9	23	3.8	11.8	4.2	18.5	5.9	7.3	13.2	21.6	4.9	9.8	8.7	4.9	13.2	5.9	16	12.5	7.3	5.9	16	23	2.1	10.8	10.8
1	K11	1	POLE	NM_006231	sample	33.103305785124	190.210743801653	7.11489801172024	728547.318181818	3255.16809164519	25.297520661157	166.289256198347	6.30868471842929	1012086.24793388	5386.71109543362	242	2827429	223294	2057.06	730.07	26	5	36.4	7.4	23.6	3.3	34.7	6.2	12	17.4	3.3	16.1	21.9	6.2	8.7	8.3	24.4	7.9	21.9	9.5	19	6.2	16.1	14	27.7	2.9	18.2	11.2
1	K11	2	POLE	NM_006231	sample	30.7962085308057	195.175355450237	7.33326112980629	791513.928909953	3220.49118365586	21.9620853080569	129.672985781991	5.46038250971747	717266.772511848	4637.29932486607	211	2841459	178819.45	2019.78	589.1	27	8.5	20.4	11.4	20.9	6.6	16.6	9	10.9	13.3	3.8	26.5	18.5	9.5	0.9	20.9	20.4	12.3	19.9	20.9	19.9	13.3	9.5	27	26.1	5.7	10	21.8
1	K11	3	POLE	NM_006231	sample	32.4410646387833	189.828897338403	6.20178872343576	721787.300380228	3029.02492016672	23.2889733840304	137.965779467681	5.6440741516607	736456.114068441	4786.32484311856	263	2679138	200712.22	1886.04	654.64	22.4	8	28.5	6.5	19	6.1	24.7	4.2	9.1	11.4	1.5	20.9	14.8	10.3	1.1	11.4	23.6	9.9	16.7	17.1	18.6	9.1	6.5	22.1	23.6	4.6	7.2	15.6
1	K12	1	NCOA6	NM_014071	sample	24.9222614840989	160.240282685512	8.29824761106298	578811.190812721	3037.97989199719	19.3710247349823	120.52296819788	5.92356019038497	642266.247349823	4700.90431851539	283	2144998	150606.15	1775.01	546.33	12.7	6.4	8.8	13.1	15.9	4.2	10.6	12	14.1	7.8	3.2	18.4	14.1	3.5	3.5	18.4	2.8	8.8	4.2	14.5	9.5	6	3.9	20.1	19.4	2.8	4.2	13.4
1	K12	2	NCOA6	NM_014071	sample	24.0504451038576	155.910979228487	9.92877307487236	616523.994065282	3423.39262222578	18.8100890207715	120.270029673591	5.94642850931795	671774.335311573	4743.96607890959	337	2207061	143327.03	2070.86	522.2	13.6	8	6.2	15.4	19.9	5.3	8.9	14.5	16	5	3.9	20.5	19.3	5.9	3.9	15.7	2.7	13.6	5.6	14.8	7.7	8.6	2.4	22	18.4	5	4.2	15.7
1	K12	3	NCOA6	NM_014071	sample	24.6456953642384	150.758278145695	7.49177406353016	553818.850993378	3080.76225424227	18.7748344370861	123.576158940397	6.06640711145205	692183.913907285	4755.16958729249	302	2129543	166583.73	1793.79	597.03	14.2	9.3	13.9	8.6	16.6	3	14.9	5.6	13.2	7.6	4.3	16.2	16.9	6	4.6	14.2	6.6	11.9	6.3	17.2	10.3	8.9	4.6	21.9	18.5	4.3	8.3	14.2
1	K13	1	APC	NM_000038	sample	27.1958456973294	141.73590504451	6.00435531511057	418154.982195846	2555.5079485567	20.1958456973294	120.189910979228	5.48352314421947	628584.020771513	4434.65262604593	337	1829901	145559.97	1392.4	496.42	9.2	6.2	6.2	8.9	5.6	8	6.8	9.8	5.3	15.4	2.7	22	5.6	16.3	4.2	25.8	9.8	7.4	10.1	15.1	8	8.3	7.1	24.3	12.8	3.6	7.7	19.6
1	K13	2	APC	NM_000038	sample	26.9854651162791	154.122093023256	6.12782228585757	483573.834302326	2777.19654837719	20.9796511627907	128.901162790698	5.77360116653781	694972.773255814	4667.33417484379	344	2012879	151550.07	1598.67	524.83	10.8	8.1	9.6	11.3	8.1	7.8	7.6	9.6	10.5	9.9	1.7	19.8	6.7	9.6	3.2	20.1	7.3	10.5	10.2	16	8.4	9.6	5.5	20.9	12.8	4.4	7.8	16.9
1	K13	3	APC	NM_000038	sample	25.1501976284585	150.616600790514	6.63177472661335	490149.62055336	2895.8006535229	19.8853754940711	129.727272727273	6.34744290081292	745462.664031621	4980.57053858158	253	1918227	155268.81	1631.6	574.58	11.5	6.7	11.1	7.9	11.5	3.6	13	6.7	12.6	8.7	6.7	17	13.4	5.5	9.5	13.4	7.1	13	7.5	19	11.1	7.5	7.9	20.2	15	3.6	12.6	13.4
1	K14	1	CREBBP	NM_004380	sample	23.3970588235294	137.819852941176	9.06805445572815	497334.569852941	2969.09644079155	20.3676470588235	155.1875	7.20495199157125	979989.242647059	5422.14131507683	272	1909838	169451.22	1693.78	608.89	10.7	9.6	15.4	11.8	15.1	8.8	15.4	10.3	12.9	12.5	4.8	13.6	12.9	13.2	9.6	12.1	4	15.4	7.7	14.7	8.8	14.3	9.9	14.3	17.3	7	15.1	12.5
1	K14	2	CREBBP	NM_004380	sample	24.3596730245232	138.013623978202	7.50525768037667	479641.307901907	2875.04419686571	20.700272479564	137.980926430518	6.36089919344872	749367.073569482	4727.61322673684	367	1920483	157450.48	1667.53	552.42	8.7	11.2	10.4	9.3	10.1	11.2	12	7.9	9.8	15	4.4	13.9	10.1	12.8	2.5	18.3	5.2	16.3	10.1	13.6	7.6	16.6	6.8	15.5	12	6.5	6.8	13.1
1	K14	3	CREBBP	NM_004380	sample	25.6960784313725	146.565359477124	5.56159748691316	466303.098039216	2609.43650046014	22.4444444444444	157.33660130719	6.836811755878	915016.22875817	5157.95674406743	306	1931795	167492.57	1491.46	579.57	12.4	8.8	12.4	8.2	9.2	7.5	12.1	6.2	10.5	14.4	4.6	8.8	8.8	10.8	7.2	8.2	6.2	10.5	14.1	7.8	10.8	12.1	9.8	8.8	16	6.9	14.4	7.2
1	K15	1	MGA	NM_001080541	sample	27.3944636678201	153.23875432526	7.7790949562346	508453.283737024	2789.19348834375	21.1072664359862	122.643598615917	5.53611854477012	645351.996539792	4560.99293560084	289	2055928	152318.28	1609.28	518.59	10	4.5	8.7	13.5	8	6.9	5.9	11.8	8.7	14.2	2.1	27	8	9	2.8	23.9	8.3	8	10	16.3	8	7.6	5.5	26.3	13.5	3.1	6.6	19
1	K15	2	MGA	NM_001080541	sample	26.6806451612903	151.974193548387	9.4301440728698	521854.04516129	2907.56718293274	21.141935483871	124.977419354839	5.76028763446102	672097.619354839	4835.04910570743	310	2094199	157289.69	1659.97	532.9	12.6	3.2	7.1	7.1	8.7	7.4	7.1	6.8	8.4	16.1	3.5	16.1	10	10.3	3.2	15.8	4.8	8.1	8.7	13.5	10.3	7.7	3.2	17.7	14.8	3.5	5.2	11.3
1	K15	3	MGA	NM_001080541	sample	26.7284768211921	154.44701986755	6.50008565857017	529203.208609272	2822.79697467275	21.2450331125828	124.221854304636	5.63968422549229	660337.413907285	4719.9688343727	302	2154326	161157.77	1606.88	547.11	14.9	6.3	11.9	7.6	10.9	5.3	10.6	5.6	8.6	16.2	2.6	18.5	9.9	9.3	2.3	11.6	10.3	12.3	12.3	16.9	12.6	14.2	5	21.5	19.2	7.9	6	15.9
1	K16	1	CHEK1	NM_001274	sample	18.864406779661	245.344632768362	49.2988013857791	2255825.01129944	5761.17364644657	16.864406779661	113.463276836158	5.205437705392	719504.146892655	4554.1555552825	177	5768772	176596.97	4561.45	636.69	34.5	10.2	16.4	13.6	41.2	2.3	17.5	9.6	37.3	7.3	8.5	42.4	39.5	5.6	7.3	28.2	4	35	9.6	35	31.1	10.7	7.9	40.1	37.9	4.5	9.6	35.6
1	K16	2	CHEK1	NM_001274	sample	19.4061135371179	207.061135371179	44.0173697187746	1756044.17030568	5231.89909472394	15.0698689956332	108.222707423581	5.93697305397246	663098.323144105	4506.61958181229	229	4835411	164465.28	4005.17	621.44	27.9	9.2	14	10.5	32.8	4.4	18.8	8.7	31.4	6.1	9.2	33.6	31.9	4.4	8.3	27.9	3.9	28.4	2.6	33.2	22.7	11.4	6.1	38	27.9	4.8	10	35.4
1	K16	3	CHEK1	NM_001274	sample	20.6176470588235	256.747058823529	65.4166574492428	2296493.51764706	5478.25484450484	17.7352941176471	116	6.03487259566517	707668.547058824	4719.467372896	170	6116844	174952.09	4330.81	579.34	36.5	4.1	14.7	8.2	37.6	7.1	12.9	8.2	34.1	8.8	10	37.1	37.6	9.4	11.2	18.2	5.9	25.3	8.2	28.8	34.1	8.8	7.1	36.5	40.6	4.1	12.4	28.8
1	K17	1	OTNT	NA	Neutral	24.624633431085	134.196480938416	6.68797011316769	428344.530791789	2711.67306675379	19.7155425219941	129.284457478006	6.41843885486663	719750.175953079	5034.22836010112	341	1793934	157535.61	1552.64	582.69	6.5	4.1	9.4	8.8	8.2	6.2	13.8	7.6	8.5	12.6	4.4	12.3	8.2	8.5	4.7	12.6	4.7	7.9	6.2	12	6.2	7.6	3.5	17	11.4	2.3	4.7	10.6
1	K17	2	OTNT	NA	Neutral	23.7937062937063	149.43006993007	9.502717103065	564208.615384615	3002.32629102065	18.8881118881119	123.664335664336	6.17996027742732	683528.188811189	4764.33884815436	286	2099233	146141.49	1802.37	506.33	11.9	7.7	6.6	10.5	12.6	11.9	5.6	11.5	12.9	14	4.5	19.6	12.2	12.6	5.2	16.1	3.1	12.9	5.6	18.5	10.5	14.7	4.9	22	15	7.3	7	18.9
1	K17	3	OTNT	NA	Neutral	24.0059880239521	134.826347305389	6.17610136640223	455888.269461078	2750.2122611125	18.9131736526946	114.005988023952	5.69273893407285	580159.011976048	4452.80573429316	334	1904068	143343.82	1544.99	515.67	9.3	6.9	7.2	8.1	10.5	9.6	10.2	5.1	7.2	12.6	1.8	17.7	9.9	10.2	2.7	16.8	3.9	10.8	6	16.5	6.9	9.9	4.5	20.4	10.2	5.7	4.2	15.6
1	K18	1	OTNT	NA	Neutral	24.6521739130435	135.610766045549	6.955277208126	437893.258799172	2686.51576773075	19.7163561076605	123.913043478261	6.1881159474092	629506.710144927	4593.70474240055	483	1857825	135372.57	1469.46	465.24	8.9	7.2	3.7	13	8.1	9.1	4.1	14.5	7.7	13.5	2.5	13.7	8.9	11	1.9	18.8	5.6	12	6.6	14.1	6.6	11	3.9	17.4	11.4	3.7	3.1	12.6
1	K18	2	OTNT	NA	Neutral	23.1083591331269	138.987616099071	6.92087468150626	502962.33126935	3011.26514585545	18.969040247678	136.247678018576	7.2388164706442	824552.232198142	5365.68689924475	323	1958516	167116.29	1771	628.8	8.4	10.5	10.2	10.5	13	7.7	16.4	8.4	10.2	8	7.1	10.2	12.1	9.3	9.6	11.8	4.3	18.3	5	15.5	5	10.5	5	13	13	3.7	9.9	7.7
1	K18	3	OTNT	NA	Neutral	23.5830258302583	138.9963099631	8.05067521400556	467977.638376384	2869.95363096215	18.549815498155	136.177121771218	6.94078042703964	797251.343173432	5065.69321594762	271	1831278	170595.27	1627.23	638.61	9.6	10.3	14.4	7.7	11.8	7.7	20.3	5.2	10.3	8.5	8.1	14	11.8	9.2	7.7	13.3	5.2	14.4	5.5	15.9	7	12.2	7	17.3	15.9	5.5	12.5	11.8
1	K19	1	OTNT	NA	Neutral	24.4406779661017	134.474576271186	7.64525707750424	458749.18220339	2790.55728025591	17.6186440677966	109.21186440678	5.69418650538534	569754.351694915	4361.88473040816	236	1852679	136083.56	1550.68	483.57	9.3	7.2	5.9	16.1	9.3	8.5	4.7	16.1	9.3	11	2.5	22.9	7.6	11	2.1	29.2	5.5	13.1	3.8	21.6	7.6	11	5.1	31.8	11	3.4	5.5	22.9
1	K19	2	OTNT	NA	Neutral	26.6369426751592	153.859872611465	6.2778064646875	509656.302547771	2764.88996925517	20.2133757961783	133.353503184713	6.40234459121564	741163.296178344	4783.20542948802	314	2002610	151562.55	1603.94	524.03	10.5	8.3	8.3	11.5	7.3	9.2	9.2	10.8	5.7	9.2	3.8	15	6.4	11.1	3.2	18.2	6.4	12.4	8.3	14	8.9	8.6	6.1	17.8	12.4	4.8	8	14
1	K19	3	OTNT	NA	Neutral	25.09375	153.2265625	9.60332522093569	598041.44140625	3093.53999279173	20.1015625	133.8984375	6.45955855797417	726021.78125	4767.85909940752	256	2182276	140411.51	1828.6	494.63	14.8	7.8	7.4	9.8	14.8	7	7.8	8.2	12.1	8.2	4.3	15.2	14.8	9	5.9	14.5	6.2	12.1	9	12.5	10.2	10.5	5.9	18.8	16.8	5.9	7.8	13.7
1	K20	1	OTNT	NA	Neutral	24.6535947712418	143.352941176471	11.6734362673435	527481.160130719	3084.61130275626	19.9640522875817	135.503267973856	6.48183379967593	770925.055555556	4920.11366627686	306	2000314	157995.82	1848.07	576.93	11.1	7.2	9.8	11.8	14.1	5.9	11.4	10.5	11.8	10.1	3.9	14.1	10.8	8.2	5.9	15	5.6	12.1	6.9	15.7	8.2	7.5	6.2	17.3	15	3.6	11.4	14.1
1	K20	2	OTNT	NA	Neutral	23.4488188976378	138.350393700787	6.66164454220765	500378.877952756	2967.98364918898	18.8818897637795	124.051181102362	6.17918615923179	661460.590551181	4497.80292385674	254	1937324	145775.93	1748.06	552.55	9.1	9.4	7.9	13.4	15	9.4	10.2	11.8	11.4	11.8	3.9	16.1	13.8	13.4	3.9	24.8	1.2	14.6	4.3	18.5	7.1	10.6	5.9	24	13.4	5.5	5.9	17.7
1	K20	3	OTNT	NA	Neutral	25.865306122449	155.926530612245	8.13448389593227	556927.06122449	2868.98494804359	20.4367346938776	128.587755102041	6.17712468093399	697176.518367347	4756.24786088273	245	2097822	152380.79	1648.08	525.08	10.6	4.9	8.2	5.3	11	7.8	8.2	5.3	13.5	11	3.3	13.9	10.6	10.2	5.3	12.2	4.9	8.6	8.2	11.8	9.4	8.2	5.7	16.7	17.1	4.9	7.3	11
1	K21	1	OTNT	NA	Neutral	24.5417956656347	142.978328173375	8.21778880222936	495361.080495356	2826.23374541398	18.5603715170279	115.266253869969	5.73700511821866	566852.164086687	4219.34520437426	323	1921815	133234.29	1624.55	461.73	9.6	10.2	3.7	17	9.6	12.7	3.1	19.2	9	11.5	2.5	19.8	7.7	13.6	0.6	28.8	5.6	11.8	5.6	16.7	7.7	10.8	2.8	24.1	12.1	4	3.4	20.4
1	K21	2	OTNT	NA	Neutral	25.4119718309859	148.021126760563	6.96727404070952	509036.433098592	2789.54807482248	20.4718309859155	129.316901408451	6.31659266375018	716165.419014085	4961.71067059455	284	2063637	165446.76	1658.27	567.63	12.3	7.4	13.4	7	10.6	9.5	14.4	7	9.9	9.2	3.9	16.2	9.2	10.2	3.9	12.3	6	10.9	7.7	9.9	9.5	10.6	6	15.1	14.1	3.9	8.8	9.9
1	K21	3	OTNT	NA	Neutral	24.98	135.503333333333	5.5175825703417	426827.963333333	2612.84789072444	19.5033333333333	124.37	6.12229989377119	682653.563333333	4807.47402790466	300	1837858	152005.49	1468.96	540.69	8.7	7.3	8.7	8.3	8.3	9.7	10	9.7	7	16.3	3	13.7	8.3	14.7	5.3	14.3	5.3	9	6.3	15.3	7.3	11	4.7	18	11.7	5.3	6.7	13.7
1	K22	1	OTNT	NA	Neutral	25.3995098039216	136.960784313725	6.88790505327253	468037.419117647	2710.01365867987	20.2132352941176	131.012254901961	6.49140780920039	730368.039215686	4933.82204467927	408	1938089	161452.26	1530.54	565.62	9.8	8.1	8.6	8.8	9.3	11.5	10.5	8.8	7.6	14.2	4.2	15.9	9.1	14.7	4.7	12.3	5.9	12.7	6.4	12.5	8.1	10.3	6.6	16.2	12	4.4	8.3	10.8
1	K22	2	OTNT	NA	Neutral	22.8974358974359	134.877492877493	7.0635570778833	515418.293447293	2943.35446757176	19.7863247863248	134.373219373219	7.10059779749001	748559.022792023	5159.9185985467	351	2008415	187302.56	1775.79	755.55	8.8	9.4	13.1	8.3	12.5	11.4	17.7	8.3	10.8	12.3	6.6	10.8	11.1	12.8	7.1	8.5	2	16.2	5.4	13.7	4.6	15.1	5.1	13.4	10.3	7.4	8	9.1
1	K22	3	OTNT	NA	Neutral	25.3837535014006	137.896358543417	8.45370053819702	475706.893557423	2794.93157772305	19.546218487395	125.991596638655	6.13788365848458	679948.703081233	4715.83919028395	357	2018945	144458.43	1564.43	508.98	10.4	5.6	9.2	11.2	9.5	7	8.4	9.8	5.6	15.1	2.5	15.7	7.8	7.6	3.9	19.3	6.7	10.9	7	15.4	7.3	8.7	4.5	19.9	12.6	4.5	7.6	15.1
1	L03	1	RF	NA	Neutral	24.3547297297297	135.283783783784	6.78766869920771	447551.472972973	2659.41571077694	19.0777027027027	120.858108108108	6.03324441896907	633763.033783784	4568.6262072602	296	1870388	148091.5	1489.11	502.73	8.1	7.8	7.8	11.1	8.4	11.1	5.4	11.8	6.1	12.2	4.1	18.9	6.8	11.5	1.4	19.6	7.1	12.8	6.1	16.2	6.1	10.1	4.4	21.3	10.5	5.1	3.7	16.2
1	L03	2	RF	NA	Neutral	25.8584905660377	145.751572327044	5.78419981061595	472390.034591195	2676.11486125854	18.685534591195	108.11320754717	5.42523574365513	507180.550314465	4118.02753991625	318	1934882	137849.47	1523.29	478.66	9.1	12.9	7.2	14.2	11	16	6.6	14.5	10.7	14.8	1.6	20.8	9.4	17.3	0.6	30.5	5.3	11.6	5.7	17.9	8.2	13.2	3.1	23	11	9.4	2.2	19.8
1	L03	3	RF	NA	Neutral	26.6194690265487	131.790560471976	5.05487191036772	381394.716814159	2503.83671152555	18.4041297935103	102.3598820059	5.28935000890355	474500.247787611	4101.50543497804	339	1798858	142530.1	1395.44	495.88	8.3	8.8	7.1	13.6	8	10.9	7.1	11.8	5	15.6	2.4	21.5	5.9	12.4	1.8	24.8	7.4	8	3.8	18.6	5.6	9.7	2.1	26.3	9.7	5.6	2.1	20.9
1	L04	1	RF	NA	Neutral	23.377094972067	129.159217877095	6.15283129329749	461886.458100559	2780.1817620347	19.8128491620112	136.061452513966	6.67370369758289	798863.617318436	5122.93881122316	358	1871304	161323.72	1532.72	579.23	8.9	9.5	12.3	12.3	8.9	11.2	14	11.2	8.7	13.4	6.1	13.4	10.1	11.7	10.1	14.5	3.9	13.4	7	12.6	4.7	12.3	6.4	16.5	9.2	6.7	10.6	11.5
1	L04	2	RF	NA	Neutral	24.3675417661098	132.36754176611	5.9001802561648	406224.522673031	2606.76628588405	20.0453460620525	134.847255369928	6.64415877516874	737119.6849642	4957.3175112722	419	1804096	153445.46	1432.28	549.65	7.9	9.8	10	10.3	7.6	16.2	9.5	8.8	5.7	14.8	3.6	11	7.2	13.8	4.1	14.3	4.5	15.8	8.4	12.6	5.7	14.3	5.5	13.8	11	8.1	6	10
1	L04	3	RF	NA	Neutral	23.9370860927152	132.745033112583	7.19793272421241	448384.069536424	2765.37356752782	18.5033112582781	124.076158940397	6.2464026408226	663462.142384106	4613.93685790097	302	1855931	149155.01	1576.6	539.62	8.9	7.6	10.6	15.2	10.3	9.9	15.6	14.6	10.6	13.2	5	17.9	8.6	11.3	4.6	17.2	6.6	15.2	5.6	19.2	6	13.6	4.6	25.5	11.3	8.9	5.6	19.9
1	L05	1	RF	NA	Neutral	23.8492753623188	137.182608695652	7.7657354904336	505066.860869565	2853.48535913499	18.6231884057971	116.695652173913	5.91015884061084	619250.115942029	4551.70284780246	345	1936511	144520.76	1600.34	526.69	11.3	7.5	6.1	15.4	11.9	11.6	6.1	19.7	10.1	14.5	2.9	17.4	10.7	12.2	2.9	19.4	3.5	13	4.1	16.8	7.8	9.9	2.6	20.3	13.9	5.8	3.5	13.9
1	L05	2	RF	NA	Neutral	25.502688172043	145.14247311828	7.61637786282428	507736.389784946	3012.83296653814	18.7258064516129	113.567204301075	5.74425322356208	606841.975806452	4724.98866780851	372	2029608	137764.98	1670.49	490.35	11	8.3	6.5	15.9	11.3	9.7	6.7	14.5	9.9	9.9	2.4	19.1	12.1	7.8	3	15.9	7.8	16.1	7.3	19.1	7.5	11.8	3.5	24.7	14	5.4	3.8	16.4
1	L05	3	RF	NA	Neutral	26.75	153.465053763441	9.31932527845472	561686.139784946	2938.71993540999	19.9462365591398	123.895161290323	5.82627256330223	631041.521505376	4443.14205918673	372	2207782	131926.49	1698.32	448.08	13.4	7	6.7	12.6	9.9	5.9	4.6	12.1	9.7	10.8	2.2	15.3	10.8	4.8	1.9	15.1	8.9	11	8.9	14.2	9.9	8.9	5.6	21	14	5.4	6.5	13.7
1	L06	1	RF	NA	Neutral	25.8927536231884	150.776811594203	9.62780504037193	533675.637681159	2967.0383035377	20.4869565217391	133.359420289855	5.98340061103745	744800.402898551	4746.84046426861	345	2060235	158473.23	1701	536.35	12.5	7.5	10.1	11.3	11.9	8.1	7.5	11.6	10.7	12.5	2.6	19.4	11.9	9.6	4.9	18.3	7.5	11.9	9.3	14.8	7.2	10.7	7	20.9	13.9	4.6	9.6	16.8
1	L06	2	RF	NA	Neutral	24.5792079207921	144.779702970297	8.38790878614981	503045.076732673	2889.6404201244	19.3712871287129	133.903465346535	6.49650452729062	766849.601485149	4945.71343556922	404	1974741	145327.53	1643.75	515.94	9.9	9.7	7.2	15.8	9.4	7.9	8.4	14.4	9.9	11.1	3.2	14.9	9.7	9.7	5	18.1	4.2	13.9	7.7	16.6	8.2	10.4	6.4	18.3	11.9	6.7	7.9	16.6
1	L06	3	RF	NA	Neutral	25.6997389033943	141.986945169713	7.27859626538821	448452.020887728	2736.29807741715	21.0026109660574	132.394255874674	6.1694024369429	698627.15926893	4750.00285867344	383	1884979	138048.4	1514.05	482.01	10.2	4.4	5.7	9.4	8.1	6.3	6.8	10.7	7.6	10.7	2.3	11.7	7.6	7.6	4.2	15.9	5.7	6.8	6.3	8.9	7.6	8.1	3.9	15.9	12.5	4.2	6.8	12
1	L07	1	RF	NA	Neutral	23.247491638796	135.849498327759	8.31480075406007	474436.448160535	2945.83734994715	17.5953177257525	108.254180602007	5.62582956641249	598733.361204013	4610.92255175854	299	1880460	137569.32	1670.47	482.53	9.4	9.7	3.7	17.7	15.7	14.4	5.4	17.4	10.4	11	4.3	24.7	12.4	10.7	3.3	21.4	4.3	15.4	4.3	21.4	7	9.7	2.7	27.4	13.4	3.3	4.7	19.7
1	L07	2	RF	NA	Neutral	25.4565217391304	154.1	8.55563039014681	568995.052173913	3286.0062853283	18.204347826087	112.34347826087	5.58474243244671	617168.843478261	4615.88667069287	230	2211882	152786.98	1933.4	519.77	14.8	6.1	10.9	12.6	15.2	6.1	9.1	13	13	11.7	2.6	22.6	14.8	5.7	3.9	18.7	4.8	11.3	7	18.7	9.1	10.4	3.5	28.7	16.1	3.9	6.1	18.7
1	L07	3	RF	NA	Neutral	29.1258278145695	165.205298013245	7.55379681144456	603767.718543046	3048.09931325849	19.4105960264901	108.592715231788	5.03231333618896	557190.920529801	4319.32247653519	302	2280165	133728.36	1801.39	446.15	16.6	5.3	5.6	16.2	12.9	5.6	5.6	18.5	9.6	7.6	0.3	21.5	13.2	5	2.6	18.5	9.9	7.9	7.3	16.2	13.2	7.3	3	25.5	18.5	3.3	4	18.2
1	L08	1	RF	NA	Neutral	23.7703927492447	131.172205438066	7.86786506919247	422597.18429003	2762.73066536188	19.1148036253776	124.229607250755	6.12677115199549	706066.528700906	4996.104890371	331	1782123	147281.27	1511.47	532.09	7.6	8.5	7.3	11.5	7.3	8.8	9.4	7.6	7.3	10.9	3	17.2	6.9	7.9	4.8	13.6	5.4	15.1	6.6	14.8	5.1	13.6	3.6	22.4	9.7	6.3	6.3	16.3
1	L08	2	RF	NA	Neutral	24.7086614173228	150.956692913386	9.66900659946097	569071.358267716	3257.82383894875	17.9330708661417	108.476377952756	5.41645476001313	627660.570866142	4729.16987425313	254	2104275	139188.06	1839.01	483.51	10.6	6.3	6.3	16.9	11	7.5	7.1	19.3	10.6	9.1	2	23.2	12.6	7.1	5.1	21.3	3.1	11.8	5.9	21.3	4.3	8.7	3.5	29.5	11.8	5.5	4.3	20.9
1	L08	3	RF	NA	Neutral	26.0187265917603	155.213483146067	7.07239862335977	560165.835205993	2912.22352987977	20.8689138576779	134.337078651685	6.10800908201807	749312.68164794	4972.55638768429	267	2234211	149004.81	1653.01	532.67	14.6	6.4	11.2	19.1	10.9	7.9	8.6	21.3	11.6	10.1	3.4	15.4	11.2	7.9	6.4	12.4	8.2	9	7.9	10.9	12.4	8.2	7.9	16.9	16.1	4.1	10.9	12.4
1	L09	1	PIGN	NM_012327	sample	26.962441314554	139.18544600939	8.39014326338785	472089.147887324	2862.60068662599	21.1431924882629	134.429577464789	6.14304278137208	728236.664319249	4842.85203012783	426	2000997	152209.82	1683.77	533.88	10.6	6.1	7	11	9.6	7.5	7.3	10.6	5.4	17.6	2.8	15.7	8.5	10.8	3.3	14.1	7.5	8.7	9.2	12	8	10.1	5.2	16.2	11.7	3.8	5.2	11.7
1	L09	2	PIGN	NM_012327	sample	26.1685393258427	145.339325842697	9.30924547748664	539587.865168539	3025.82421768648	19.4943820224719	118.755056179775	5.66200884207025	628706.251685393	4526.73367501928	445	2125096	142562.74	1768.68	495.18	12.4	9.2	6.5	12.6	12.1	11.2	5.6	13.7	9.7	18.9	2.7	20.2	11.2	13.3	2.2	20	7	14.8	8.3	16.4	8.1	13.9	4.5	23.8	15.1	6.7	4.9	17.8
1	L09	3	PIGN	NM_012327	sample	18.4209183673469	97.7091836734694	4.11835921891535	303272.426020408	1795.63801437711	13.1785714285714	76.7219387755102	4.03496398420443	386235.62755102	3156.73498963773	392	1205126	107420.7	953.03	397.79	6.6	44.9	7.7	37.8	6.6	45.9	10.7	38.5	6.1	41.3	2	42.6	6.1	45.7	3.1	47.4	4.3	35.5	3.6	42.9	5.1	38	1.8	49	8.9	36.7	3.3	44.4
1	L10	1	ERCC5	NM_000123	sample	24.3754940711462	150.094861660079	7.65549144269462	549636.984189723	3004.49819117399	20.2727272727273	137.766798418972	6.79724385332124	775007.992094862	4966.99129393289	253	2082864	152859.57	1739.31	557.86	11.9	5.5	8.7	12.3	15	4	13.4	12.6	14.6	9.1	7.1	12.3	14.6	6.7	5.1	13.4	3.6	11.1	7.5	9.9	7.1	7.1	5.5	15	15.4	4	7.9	10.3
1	L10	2	ERCC5	NM_000123	sample	25.3508771929825	135.81798245614	6.46085559826258	411049.721491228	2561.00132375168	20.030701754386	128.039473684211	6.30278770680305	675910.710526316	4825.65643148029	456	1782572	151683.45	1425.02	544.84	6.4	6.4	7.2	10.1	5.7	11.2	9	9.6	5.7	15.6	2.4	11.6	5.3	13.6	2.9	14.5	3.9	9.6	6.4	11.6	5.3	9.4	3.3	16.4	9.2	5.5	4.2	11.4
1	L10	3	ERCC5	NM_000123	sample	27.1424332344214	153.014836795252	6.17684505014752	495015.569732938	2730.76049543767	20.8456973293769	134.646884272997	6.26042120746303	700892.272997033	4618.01103820874	337	2002868	148915.35	1518.84	493.97	11.6	6.5	8	9.8	9.8	11	5.6	8.6	9.8	12.5	4.2	13.4	10.4	11.9	3	15.4	7.1	7.4	7.7	11.9	10.1	7.4	5.9	16.9	13.9	4.5	8.3	12.2
1	L11	1	PHF6	NM_032335	sample	25.594427244582	159.411764705882	7.99682267690353	607267.343653251	3066.62758572694	19.8482972136223	121.25386996904	5.93303814726713	706394.083591331	4970.1055855668	323	2215579	161053.35	1793.43	571.07	14.9	9.6	12.4	14.2	18	6.2	11.1	13.6	13.6	10.2	5.3	23.8	15.2	8	4.6	14.2	7.1	11.1	9	19.5	10.2	10.5	4	22.3	17.6	3.7	7.4	17.3
1	L11	2	PHF6	NM_032335	sample	27.8502824858757	161.271186440678	7.15780577573728	520035.016949153	2884.65039934231	20.9011299435028	125.38418079096	5.92796241769047	669690.709039548	4756.97177299953	354	2093692	159353.04	1665.95	556.16	11.6	7.6	8.5	7.6	8.5	6.5	10.2	7.1	8.5	6.2	3.4	19.5	7.3	7.6	2	14.7	7.3	9.3	7.3	13.6	10.2	6.8	3.1	19.5	14.4	4.2	5.1	13
1	L11	3	PHF6	NM_032335	sample	25.957264957265	152.407407407407	7.70753637037251	506909.301994302	2783.6665444739	19.048433048433	109.991452991453	5.45581950230815	581538.273504274	4672.08858832882	351	2061420	167904.65	1594.5	598.07	13.7	6.8	13.4	5.4	11.7	5.7	14.8	5.1	9.4	10.5	1.4	22.2	10.8	8.3	4.8	12.8	6	10.3	6	17.4	11.1	8.8	3.4	27.6	16.8	4.8	4.8	17.4
1	L12	1	BLM	NM_000057	sample	26.94921875	154.55078125	6.41975906592783	496939.3359375	2687.9628554942	21.08984375	142.2109375	6.76006667830665	793003.66796875	5118.22850412386	256	1923512	140152.71	1500.73	535.83	8.2	9.8	4.7	18.8	9.4	12.1	6.2	20.3	7.4	8.2	3.1	13.7	9.8	11.7	4.7	12.5	8.6	7.4	8.2	9.8	7.4	6.2	4.7	10.5	10.5	3.1	5.5	9.4
1	L12	2	BLM	NM_000057	sample	27.6138613861386	149.6699669967	5.98354671849524	475630.719471947	2767.82513368872	20.5214521452145	124.80198019802	5.92164520678707	655639.105610561	4737.66688300382	303	2072063	156240.17	1611.38	543.7	9.6	4.6	8.3	7.3	7.9	4.6	9.2	6.6	5.9	11.9	3	20.8	6.6	8.9	3	14.2	8.3	9.2	6.3	14.5	8.6	7.9	4.3	20.8	10.2	4.3	5.3	15.2
1	L12	3	BLM	NM_000057	sample	28.3684210526316	151.93567251462	5.58021386698512	449180.48245614	2632.04539363229	22.219298245614	137.616959064327	6.0619682960974	722630.555555556	4826.61017815069	342	1964960	158678.19	1456.72	538.22	9.4	3.8	9.4	3.5	6.7	4.1	7.6	2.3	5.6	9.1	2.3	14.3	7	5	2.3	7.6	8.8	5.6	10.5	8.5	9.6	5.8	5	14.3	13.2	2	6.1	8.5
1	L13	1	ARID1A	NM_006015	sample	27.8318318318318	155.36036036036	8.06408173318496	546295.930930931	2950.240565088	21.4534534534535	136.48048048048	6.09059639257617	784718.90990991	4913.74111502642	333	2238862	165111.54	1684.41	551.5	12.6	5.4	11.1	10.5	11.4	3.9	10.2	11.4	9.6	10.8	4.5	21.3	12	4.5	5.4	14.1	11.1	10.2	10.8	14.4	9.9	6.3	6.3	19.8	15.3	3.3	8.1	15.3
1	L13	2	ARID1A	NM_006015	sample	27.4070175438596	171.091228070175	6.88718405166442	646994.49122807	3179.45921395529	22.6105263157895	142.442105263158	6.48703841552389	854853.038596491	5302.50157622577	285	2390071	184346.51	1903.65	647.79	17.2	4.2	17.9	8.1	17.2	4.2	17.5	5.6	13.7	10.5	7.4	15.4	17.5	8.1	8.4	11.2	9.8	10.5	15.4	14	12.6	8.1	10.5	15.4	20	2.8	13.3	11.6
1	L13	3	ARID1A	NM_006015	sample	28.5173611111111	167.229166666667	7.81342694262085	591640.204861111	2982.33723172062	21.6527777777778	134.034722222222	6.01996890912984	725046.503472222	4827.98336066361	288	2180644	157826.86	1712.82	531.83	11.5	2.8	11.1	8.7	11.5	3.8	10.8	6.2	11.1	8	3.1	16.7	10.1	4.2	3.8	13.5	9.4	5.9	9.4	8.7	10.4	5.6	5.9	16.7	14.9	1	9.7	11.5
1	L14	1	EZH1	NM_001991	sample	23.0116279069767	122.915697674419	6.23422179178124	377468.691860465	2645.15161168331	20.0436046511628	131.688953488372	6.83215855128861	757902.177325581	5181.76852817888	344	1685451	149896.7	1421.03	532.12	7	6.4	7	10.5	8.1	11.6	7.8	8.7	8.1	16.6	7	15.1	7.8	14.2	7.8	12.5	2.3	15.1	6.1	15.1	3.8	14	3.8	17.7	9.6	6.7	6.7	10.5
1	L14	2	EZH1	NM_001991	sample	25.6026490066225	143.864238410596	7.59246705403202	519629.496688742	2902.04613259032	21.0331125827815	137.23178807947	6.33084248996563	799272.122516556	5051.71748493894	302	2068325	168317.15	1673.48	584.62	11.9	6	14.2	7.6	10.3	12.3	14.2	6.6	7.9	13.2	5.3	16.6	11.6	14.9	5.3	13.6	5	13.9	9.3	14.9	7.6	13.9	7.9	18.9	12.6	7	10.9	14.2
1	L14	3	EZH1	NM_001991	sample	25.2752293577982	136.122324159021	6.36374653459399	443740.018348624	2580.33268183834	20.5626911314985	136.844036697248	6.52983005206866	751610.850152905	4931.80583316816	327	1859026	170050.5	1442.82	629.48	6.4	7.3	12.2	6.1	6.4	7.3	12.2	4	6.1	13.8	3.4	11	7	14.7	5.8	11.6	4	11.3	7.3	11.6	8.3	11.3	7.6	13.5	11	5.8	9.8	8.3
1	L15	1	ARID2	NM_152641	sample	23.5930599369085	126.842271293375	5.28938810244978	400768.977917981	2455.01537715529	21.3564668769716	148.548895899054	7.22685341835323	892278.561514196	5261.69210908676	317	1747951	185730.46	1288.59	623.92	6.9	10.7	14.8	4.7	6.6	20.2	14.2	3.8	5.7	23	5	18	6.6	23.7	6.9	12.3	4.7	18	9.5	12	6.6	20.2	11.7	17.7	10.7	12.6	16.1	13.2
1	L15	2	ARID2	NM_152641	sample	24.5714285714286	136.209059233449	6.83167408946769	504336.170731707	2648.40620302751	20.9407665505227	134.567944250871	6.1209666518259	802994.094076655	5066.52991984179	287	2070455	190112.75	1489.41	634.91	11.1	13.9	17.4	3.8	7.7	17.1	16.7	3.8	7.7	21.6	2.8	17.8	8.4	22.3	8.4	14.3	4.9	16.7	8.7	12.5	7.7	20.6	7.3	18.8	10.8	14.3	8.4	13.2
1	L15	3	ARID2	NM_152641	sample	23.5259259259259	127.814814814815	6.09837456332735	397002.825925926	2571.14523412867	19.6074074074074	129.822222222222	6.35241594786589	766060.177777778	4870.27566212145	270	1738990	173691.27	1381.39	594.67	5.9	11.9	18.5	7.8	6.7	13.7	13.7	4.4	10.4	15.2	4.1	21.5	7.8	17	6.3	18.5	5.6	17.8	10	21.9	7	15.2	9.6	23.7	11.5	9.6	10.7	19.3
1	L16	1	FLT4	NM_002020	sample	26.3211267605634	151.785915492958	6.56082591786493	527618.907042254	2839.36621559247	21.9915492957746	138.997183098592	6.18786250731111	797796.073239437	5138.86308224855	355	2114171	167403.05	1602.41	572.05	12.4	4.5	11	5.9	12.4	7.3	10.4	5.1	10.4	10.1	2.8	15.5	11.5	9.3	5.9	8.7	8.2	11	11.8	10.7	9.3	7	7.9	14.4	15.5	3.9	9.9	10.1
1	L16	2	FLT4	NM_002020	sample	23.4389438943894	143.785478547855	8.48804153906792	569676.99339934	3113.21148843871	18.5148514851485	125.056105610561	6.6344550093463	737401.214521452	4908.25061180711	303	2085220	162092.5	1853.81	601.12	12.2	10.6	11.6	10.6	14.2	7.6	15.5	6.3	11.9	15.2	8.6	17.2	11.9	8.6	6.9	18.5	4.3	19.5	6.9	22.8	8.3	16.2	6.3	24.8	15.2	6.6	9.2	20.5
1	L16	3	FLT4	NM_002020	sample	23.1260504201681	133.526610644258	9.08665353935296	509152.156862745	2843.24711823842	19.8011204481793	125.406162464986	5.85309797452686	695511.535014006	4741.36783717652	357	1934712	156005	1600.75	556.91	10.9	16.2	10.1	9.2	10.9	19	12	8.4	9.8	16.2	2.2	21	12.3	17.6	5.9	13.7	3.4	15.4	7	16.5	9.5	16	7	21.6	14	10.1	8.7	17.1
1	L17	1	RF	NA	Neutral	25.0464135021097	148.594936708861	6.0392298597396	492704.755274262	2675.94069455501	20.1814345991561	135.978902953586	6.52312118315033	780356.434599156	5025.66798365546	237	1916232	157034.47	1486.93	554.09	9.7	11.4	9.3	8.4	12.2	14.3	10.5	6.3	8.4	14.8	3.8	16.9	11.4	17.3	5.1	15.2	5.5	13.5	10.1	13.5	8.9	12.2	6.3	16.9	13.9	10.5	8.4	11.8
1	L17	2	RF	NA	Neutral	25.5734265734266	142.685314685315	8.6830147137176	490591.328671329	2833.58951111516	20.8671328671329	130.541958041958	6.05721918514965	684186.125874126	4726.31388887134	286	1997112	150195.55	1643.75	513.1	11.5	8.4	7.7	9.1	9.1	10.1	4.9	8.4	7.7	18.2	2.1	15	9.1	12.6	1.4	13.6	5.2	11.2	9.4	10.5	7.7	14	5.9	16.1	13.3	6.6	4.5	12.2
1	L17	3	RF	NA	Neutral	24.7780898876404	135.589887640449	8.51605885747157	474006.983146067	2811.00175187525	19.4466292134831	119.612359550562	5.90543847153755	607569.382022472	4573.15299968511	356	1951501	145576.35	1586.6	513.76	9.6	9.6	6.7	7	11.5	10.7	6.5	6.2	6.7	12.1	2.5	14.9	10.4	11	3.7	17.1	5.1	10.4	4.5	14.3	6.7	11.5	3.4	19.9	11.8	5.9	3.7	13.8
1	L18	1	RF	NA	Neutral	24.5570291777188	139.310344827586	6.51904450851305	452375.190981432	2744.44872767717	19.3236074270557	118.610079575597	6.02175193822214	619934.389920424	4662.85334085976	377	1929607	156660.9	1537.92	553.67	10.1	7.7	8.8	12.2	11.9	8.2	9.5	10.9	9.5	10.9	3.4	19.9	9	9.3	3.4	20.4	6.6	11.1	5.3	16.7	6.4	11.7	2.1	22.3	11.4	3.7	4	16.4
1	L18	2	RF	NA	Neutral	24.1810699588477	133.9670781893	7.58444789565289	440494.699588477	2825.27102264457	18.8312757201646	118.452674897119	6.07504220278484	644666.872427984	4736.39658679939	243	1864464	155512.88	1613.12	557.75	6.6	8.6	9.1	11.1	7.4	9.5	9.9	8.2	7.8	15.6	4.5	16.9	8.6	11.9	6.6	19.8	3.3	13.2	6.6	20.2	2.9	11.9	3.7	21.8	8.6	6.6	5.8	15.6
1	L18	3	RF	NA	Neutral	20.4810126582278	110.870886075949	5.66815905830648	356546.197468354	2222.15955903471	16.0075949367089	99.3240506329114	5.21855104529201	518530.827848101	3867.33211536108	395	1470345	123960.28	1240.31	460.19	6.8	24.6	5.1	25.1	9.4	27.8	6.8	23.8	9.6	29.4	4.8	30.1	8.9	27.6	4.8	31.6	3.8	24.8	6.1	28.9	5.3	23.3	2.8	33.7	9.1	20.3	5.8	29.9
1	L19	1	RF	NA	Neutral	24.1508196721311	139.691803278689	9.38909702409324	489171.17704918	2685.99656959244	19.3836065573771	120.350819672131	6.08438524381475	618410.819672131	4587.54601498785	305	1847573	153632.13	1527.55	562.21	7.5	9.8	7.9	11.1	7.5	10.8	8.5	8.9	9.5	11.1	3.3	20.3	6.9	14.1	2	17.7	5.2	11.5	7.2	15.4	6.6	8.5	4.9	21.3	10.2	4.6	4.3	16.4
1	L19	2	RF	NA	Neutral	26.1396103896104	145.957792207792	6.28188211056455	487644.831168831	2909.37680498399	20.025974025974	122.415584415584	5.93641023810657	635248.74025974	4627.24301011223	308	1914037	138774.67	1634.42	518.01	6.8	7.5	6.2	22.1	7.1	4.9	10.7	22.1	5.2	9.7	2.9	14.9	8.4	8.1	2.9	19.5	5.2	11.7	6.2	13.3	8.1	8.1	2.9	18.5	10.7	2.3	3.2	13
1	L19	3	RF	NA	Neutral	24.5897435897436	139.586080586081	5.86008875246578	438280.461538462	2693.52018100375	19.8205128205128	132.809523809524	6.52169053608098	690820.194139194	4706.84570789683	273	1853744	147714.25	1532.66	539.02	11.7	8.1	7.3	9.2	11.7	9.5	9.2	8.1	8.4	12.1	4	13.2	10.3	11.7	4.4	13.2	5.9	11.4	6.6	13.2	8.1	11.7	4	15	13.6	7	5.1	9.9
1	L20	1	RF	NA	Neutral	24.3267716535433	141.125984251969	7.43966815527687	490759.267716535	2796.86269385684	19.9803149606299	140.834645669291	6.74797436685351	798812.866141732	5048.11484497306	254	2022966	161292.52	1612.17	573.88	9.8	8.7	11	6.7	13	10.6	13	3.9	9.1	11.8	3.9	12.6	13	12.6	6.3	13.8	4.3	14.2	6.3	13.4	6.3	12.2	7.5	16.5	11	5.9	7.9	11.4
1	L20	2	RF	NA	Neutral	25.6305970149254	144.123134328358	7.34714254350318	467463	2708.93703348989	19.7313432835821	129.332089552239	6.0229498579484	697378.01119403	4605.68340469791	268	1853182	148168.79	1535.3	516.76	9	17.2	7.8	10.8	9.7	19.4	9	10.1	9	13.1	4.1	19	7.8	20.1	3.4	20.5	5.2	10.8	5.6	13.8	9.3	11.6	6.3	19.4	12.7	7.8	6.3	17.5
1	L20	3	RF	NA	Neutral	23.6534954407295	141.316109422492	10.5332074640975	539058.732522796	3082.76752694735	19.9817629179331	131.392097264438	6.2404757849936	735197.924012158	4910.22384950745	329	2043247	157620.87	1806.56	551.58	11.2	5.2	8.8	10.6	12.8	4.6	11.2	7.6	10.6	13.1	3.6	13.7	12.5	8.2	5.2	11.2	4.3	11.9	6.7	15.5	8.2	12.5	5.8	17	13.7	5.8	8.5	12.8
1	L21	1	RF	NA	Neutral	25.0214285714286	145.65	8.99533465299401	524596.514285714	2889.83894711739	20.3285714285714	136.735714285714	6.40159686609172	770506.410714286	4902.28123395114	280	2020977	158063.79	1668.15	541.02	11.8	5.7	9.6	11.1	11.4	8.9	7.1	10	9.3	15.7	5.4	18.2	11.1	13.9	6.1	16.4	5.4	12.9	7.9	13.9	10.7	12.1	6.1	17.9	15.7	5.4	8.9	12.9
1	L21	2	RF	NA	Neutral	25.2562358276644	137.018140589569	6.33729244588276	419079.739229025	2655.59935270771	19.4784580498866	116.591836734694	5.86427985255989	598464.589569161	4609.06680786348	441	1841668	144704.89	1512.23	512.2	6.1	7.7	6.1	10.7	5.9	8.8	7.3	10.2	6.8	12.7	3.6	16.3	5	11.1	3.4	20.4	3.6	12	4.5	11.3	4.1	12.5	2.7	19.3	7.3	5.2	4.8	14.1
1	L21	3	RF	NA	Neutral	24.6051779935275	140.673139158576	7.77459763330501	459130.86407767	2771.68801728168	19.8349514563107	128.825242718447	6.23929475088883	720241.944983819	4925.34245959168	309	1841532	156457.45	1553.87	548.83	7.8	7.1	10.7	9.4	7.8	4.9	11	6.1	7.8	11	2.6	14.6	8.4	5.8	4.2	11.7	2.9	8.1	5.8	11.3	7.8	9.7	7.4	17.5	13.6	3.9	8.7	11.3
1	L22	1	RF	NA	Neutral	26.1659574468085	158.565957446809	6.95826127628306	566877.868085106	2991.37404446282	21.5234042553192	150.672340425532	7.22286963118828	898622.719148936	5361.13412514528	235	2121481	153689.63	1706.69	541.83	11.9	7.7	9.4	15.7	13.6	7.7	9.4	14	12.8	8.5	7.7	9.8	13.2	7.7	7.7	10.6	4.7	11.1	11.5	12.3	10.2	6.8	10.6	10.6	17	5.1	13.2	7.7
1	L22	2	RF	NA	Neutral	23.9609929078014	137.897163120567	5.83116806357725	475090.843971631	2787.39935711501	20.4609929078014	145.709219858156	7.16224226537964	890213.347517731	5541.72489865672	282	1992001	169061.82	1569.49	617.59	10.3	9.6	10.3	5.3	12.1	13.8	12.1	6	8.5	15.6	5	8.5	12.8	13.8	9.2	6.4	3.2	11.7	6.7	9.9	7.8	13.8	6.4	11.7	11.3	7.4	11	7.8
1	L22	3	RF	NA	Neutral	24.5861386138614	128.661386138614	6.01165318278224	404322.041584158	2603.06286277682	19.970297029703	127.819801980198	6.35840532705753	672802.063366337	4727.23998394019	505	1800452	145256.75	1447.34	507.82	8.5	6.9	6.9	7.1	9.7	10.1	6.7	6.9	5.1	13.1	3.6	12.9	7.7	10.5	3.4	13.3	5.9	8.9	7.9	13.7	5.5	9.7	4.2	17	10.5	5.9	5.9	12.1
1	M03	1	OTNT	NA	Neutral	27.158064516129	150.477419354839	5.98684890527147	474610.287096774	2674.03498276697	20.7967741935484	127.245161290323	5.9667960245487	651960.803225806	4617.24758320018	310	2006036	157077.81	1538.62	539.29	13.5	5.5	10	11.6	9.4	6.8	9	10.6	7.7	13.9	1.9	18.1	7.7	8.7	2.3	17.7	9.4	8.4	8.7	12.3	11.6	8.4	3.9	17.1	15.2	4.8	3.2	14.5
1	M03	2	OTNT	NA	Neutral	25.2012195121951	140.149390243902	7.31699457594983	474733.945121951	2856.61371909113	19.6280487804878	124.146341463415	6.13586306218912	667401.695121951	4743.43219171867	328	1930475	150468.34	1602.33	522.09	7.6	9.1	7.6	11.6	7.9	10.1	8.8	9.8	8.2	11.9	3.7	14.6	9.8	11	3.4	14.6	5.8	14	5.8	14.6	6.7	11	5.8	19.2	10.7	5.5	6.4	14.6
1	M03	3	OTNT	NA	Neutral	23.0420168067227	118.086834733894	6.06700598902158	342692.324929972	2478.92986719203	19.453781512605	122.985994397759	6.22545459539049	602197.411764706	4480.86547126564	357	1600941	136686.48	1318.17	478.9	5.3	7.8	5.3	10.4	4.2	13.2	5	10.4	6.2	20.2	2	10.1	5.3	16.2	1.7	15.1	2.8	10.4	4.2	9.5	3.9	16	3.1	14.3	7.3	8.7	3.4	10.1
1	M04	1	OTNT	NA	Neutral	22.5779816513761	133.169724770642	9.64719338451281	464798.518348624	2769.57523789433	17.4908256880734	119.766055045872	5.93816784322311	698565.619266055	4342.68594323603	218	1972052	148897.77	1831.9	524.96	12.8	11.9	12.4	28	19.3	8.3	14.2	25.7	11.5	20.6	5	27.1	12.8	17.9	6	29.4	6.4	23.4	8.3	27.5	9.2	19.7	6	28.4	12.4	12.8	7.3	27.1
1	M04	2	OTNT	NA	Neutral	25.3080357142857	137.361607142857	6.65355997168747	481393.636160714	2723.64577701849	19.8571428571429	126.368303571429	6.16311832793552	676239.716517857	4732.53827853178	448	1924186	147009.69	1548.4	532.55	7.6	11.4	8.5	13.4	7.8	12.3	9.4	14.5	6.7	18.5	4.7	14.7	7.6	13.8	2.5	15.4	6	13.2	6.7	13.6	6.5	15.8	3.3	20.1	10.5	8.3	4.9	14.1
1	M04	3	OTNT	NA	Neutral	25.153125	136.353125	6.52218344593337	442037.384375	2639.17978722582	20.034375	124.103125	6.01356221935247	642864.559375	4571.78001955462	320	1836852	149124.39	1445.34	513.86	7.8	5.9	7.5	7.2	6.2	8.4	6.9	6.6	5.6	15	3.4	15	6.2	10	4.7	14.4	4.7	9.7	5.9	11.9	7.8	11.6	4.7	18.4	12.5	6.6	6.6	12.5
1	M05	1	OTNT	NA	Neutral	20.4309392265193	90.2430939226519	4.70609269772011	242824.284530387	2102.68059743526	17.232044198895	99.2596685082873	5.28374286079603	473274.574585635	4042.53213729959	362	1313095	133182.36	1155.71	476.94	3.9	24	5.2	21.8	5.2	29	6.9	22.1	5.5	36.7	2.2	26.8	4.4	39.5	1.4	29	2.8	24.9	3.6	21.3	2.8	31.2	2.2	30.7	4.1	19.1	1.7	23.8
1	M05	2	OTNT	NA	Neutral	25.2184615384615	149.56	6.13533818713734	487842.36	2823.79642277502	19.3230769230769	120.138461538462	6.39576815243124	662899.430769231	4842.60720745325	325	1946395	152168.95	1576.85	563.8	8.6	8.9	6.5	11.1	10.2	5.8	9.2	12	8	9.8	5.5	14.8	10.5	6.8	3.7	14.8	4.6	12.6	4.6	15.4	8.9	9.5	4.3	17.8	12.3	4.3	4.9	11.7
1	M05	3	OTNT	NA	Neutral	23.6701030927835	139.106529209622	9.23786402379394	517191.855670103	3105.70553177849	18.4020618556701	117.611683848797	6.25741484079065	624699.082474227	4566.44168306333	291	1948823	148998.32	1787.77	542.85	10.3	5.5	10.7	11	13.7	5.2	13.7	9.6	13.1	10.7	4.8	17.5	14.8	7.6	6.2	17.2	3.8	11.3	3.4	17.9	5.8	9.3	2.7	20.3	15.1	4.1	6.5	15.8
1	M06	1	OTNT	NA	Neutral	23.8024691358025	134.61316872428	6.80034608941989	501255.329218107	2969.19910644956	20.0576131687243	138.045267489712	6.87658129514586	815855.086419753	5318.73028362251	243	2008140	172660.63	1792.04	668.66	11.5	7.4	14.4	12.3	14.8	7.8	20.6	10.3	11.5	16.9	7.4	13.6	14	9.9	10.3	11.9	6.6	16.5	9.1	17.7	7	14	6.2	16.9	11.9	7.4	8.2	10.3
1	M06	2	OTNT	NA	Neutral	25.3753846153846	146.298461538462	6.87959364167556	476803.624615385	2849.13293614637	20.7692307692308	130.907692307692	6.24191780441403	717196.655384615	4921.02098603836	325	1973674	148069.33	1645.1	525.34	8	4	6.2	5.2	8.9	5.5	6.5	4.3	8.9	9.8	2.8	12	7.4	7.4	3.4	13.5	2.8	8.9	5.8	9.5	4.9	8.6	4.6	13.5	10.2	4	6.2	10.2
1	M06	3	OTNT	NA	Neutral	25.2908011869436	148.928783382789	8.08782841508774	579283.560830861	3104.94073102733	19.4807121661721	126.13056379822	6.310906920181	711239.044510386	4930.14394534381	337	2212405	171422.35	1845.84	620.9	13.9	5.9	16.3	7.1	14.8	4.5	20.8	6.2	11	10.1	5.6	16.9	15.7	5.9	7.4	14.2	5.3	11.6	5.6	18.7	10.4	7.7	5.3	19.9	16.3	3	8.3	12.5
1	M07	1	OTNT	NA	Neutral	24.5555555555556	141.407407407407	8.43501495031508	499561.984126984	2854.21838183608	18.2486772486773	113.57671957672	5.88522610493606	571084.174603175	4448.80052018822	189	1936758	140315.76	1630.34	502.74	6.3	5.8	5.3	13.2	8.5	6.9	6.3	10.6	8.5	9	3.2	21.2	8.5	9.5	1.6	21.7	4.8	10.6	2.6	16.4	4.8	5.8	1.6	22.2	12.7	3.7	2.6	17.5
1	M07	2	OTNT	NA	Neutral	24.9066265060241	144.990963855422	7.82965198369869	508805.331325301	3040.14249110432	19.3915662650602	122.313253012048	6.06849044635073	666668.313253012	4797.05190623486	332	2057213	158393.9	1753.72	573.52	10.8	6.3	9.9	11.1	10.2	7.2	11.7	10.2	9.3	12.3	3.6	16.3	10.8	8.4	3.6	17.5	4.5	14.5	5.4	15.1	5.7	11.4	4.2	19	12.7	6.3	5.7	13.6
1	M07	3	OTNT	NA	Neutral	26.8194842406877	148.627507163324	5.94508401677651	462413.899713467	2642.64192033379	19.7392550143266	119.914040114613	5.95634136781308	600967.309455587	4440.06880410086	349	1866840	132892.82	1479.71	466.47	8.6	6.6	4.9	12.3	8	7.2	4.9	13.2	7.4	9.5	3.4	19.5	6.6	8.9	2.9	18.3	8.9	7.2	6	12.9	10	7.2	3.4	19.8	9.7	4.3	5.4	14.6
1	M08	1	OTNT	NA	Neutral	24.659793814433	136.274914089347	9.15065340243255	481350.556701031	2858.37281348271	19.5360824742268	117.127147766323	5.70718035307145	635353.75257732	4687.05563444415	291	1998397	172220.53	1692.7	607.4	11.7	7.2	11.7	8.6	12.4	6.9	14.1	8.2	11.3	14.1	2.7	21	12.4	11	3.8	16.8	6.5	11.7	7.9	16.5	6.5	8.9	3.8	21.6	11.3	5.5	4.8	16.2
1	M08	2	OTNT	NA	Neutral	26.37890625	154.5234375	6.7681809136622	559288.21875	3001.02061856819	20.05859375	119.74609375	5.55175430475838	593952.2890625	4271.21055472383	256	2179899	140518.22	1819.71	500.81	10.5	9.8	6.6	18.4	12.9	9.8	9.4	19.5	10.9	10.5	2.7	21.9	11.7	11.7	0.8	25.8	7.8	14.8	7	17.2	9	10.5	6.6	24.6	11.3	6.2	5.5	22.3
1	M08	3	OTNT	NA	Neutral	25.3590733590734	152.749034749035	7.74193304843233	537479.513513513	2946.37638720593	19.8687258687259	127.3861003861	6.01762932026954	685468.351351351	4577.92001632951	259	2117968	153904.93	1715.98	530.69	12.7	6.9	10	12.7	13.9	7.3	9.7	10	12	7.7	4.6	18.9	14.7	7.3	6.9	17.8	5.8	12	12.7	19.7	8.5	8.9	6.2	23.2	15.8	3.5	8.9	17
1	M09	1	DNM2	NM_001005362	sample	26.1	134.517391304348	8.0699636329424	439364.247826087	2645.81892174625	21.0217391304348	126.017391304348	5.79996166649954	679671.304347826	4763.3130372569	230	1822133	149676.06	1480.04	519.14	10.4	6.1	7.8	10.9	6.5	7.8	7	7	7	22.6	4.3	27.8	7.8	13.5	2.2	17	7	9.1	8.7	13.9	9.6	12.6	6.1	23.5	13.5	5.2	7.8	19.1
1	M09	2	DNM2	NM_001005362	sample	23.8560311284047	126.346303501946	5.61054415051725	408746.019455253	2677.71749730839	19.988326848249	117.167315175097	5.35263488405831	658529.906614786	4746.53485563461	257	1789172	163549.98	1512.56	578.41	7.8	8.6	8.6	8.9	8.9	12.5	10.9	6.6	8.2	26.1	2.3	28.4	9.7	20.6	3.5	20.2	4.7	19.5	8.9	16.7	7.8	24.9	5.1	29.6	12.1	14	7	24.5
1	M09	3	DNM2	NM_001005362	sample	23.4603773584906	123.992452830189	6.22522378613111	341863.139622641	2081.16310218739	19.8150943396226	123.154716981132	6.83059194029486	624586.841509434	4523.78119581911	265	1334302	122521.55	1165.98	446.24	7.9	35.5	5.3	27.9	7.5	35.1	7.9	26.4	8.3	25.3	2.6	17.7	6.4	40.8	2.3	16.6	4.5	16.6	9.1	16.2	6.8	21.1	5.3	23.8	10.9	33.6	6.4	16.6
1	M10	1	PRF1	NM_005041	sample	25.0416666666667	164.760416666667	8.36692269764029	611315.765625	2869.45907688816	21.3854166666667	155.020833333333	7.28557670859525	924454.166666667	5461.95030082079	192	2132177	161446.98	1686.07	597.48	13	13	11.5	15.1	14.6	15.1	14.1	17.7	14.1	7.3	10.9	15.1	12.5	17.2	8.9	11.5	5.2	13.5	8.9	12.5	11.5	7.3	9.9	12.5	17.2	6.2	13	9.4
1	M10	2	PRF1	NM_005041	sample	26.8044280442804	156.9963099631	6.9033217394801	535288.745387454	2906.39502076364	21.0184501845018	138.848708487085	6.35520932775295	777228.151291513	4865.25597788116	271	2132052	160867.99	1677.2	556.45	11.1	7.4	12.2	8.9	9.6	11.4	12.2	7	6.6	10.3	4.4	15.9	8.5	12.9	4.1	18.1	7.4	11.1	10.7	15.9	7.4	10	6.6	18.8	12.5	5.9	7.4	14.8
1	M10	3	PRF1	NM_005041	sample	19.8447488584475	117.570776255708	6.4838402246545	429631.744292237	2296.672885503	14.2237442922374	88.7214611872146	4.46569148919159	475018.643835616	3413.20962320107	219	1699353	112604.85	1399.25	401.87	11.4	26.9	5.5	32	10	30.6	7.3	33.3	7.8	29.2	3.7	39.7	9.1	28.3	3.7	41.1	3.7	29.7	3.7	38.8	9.6	30.1	4.1	44.3	10	25.6	6.4	38.4
1	M11	1	DSN1	NM_024918	sample	25.1528822055138	136.578947368421	6.73908230405502	427720.972431078	2585.36243184729	20.062656641604	135.421052631579	6.41290034269695	775534.182957393	4945.25689379499	399	1856372	151695.95	1429.37	519.42	9	9.3	7.8	14	9	12	8.3	14.8	8.3	14.8	4.8	16.8	8	12	4.8	14.3	5.8	12.8	8	12.3	6.3	12	6.5	17.5	9.8	6	8	13.5
1	M11	2	DSN1	NM_024918	sample	24.997191011236	149.162921348315	7.76826055087126	544791.808988764	3083.99237832742	19.4719101123596	135.60393258427	6.65071796957702	802756.137640449	5146.63937268399	356	2114080	151362.74	1732.67	546.29	13.2	5.3	8.1	14.3	13.5	8.1	8.4	12.9	11.8	7	6.5	14.9	13.8	7	7.3	15.4	3.9	12.9	6.2	15.2	7.6	5.9	6.2	16.3	14.3	2.5	10.4	12.4
1	M11	3	DSN1	NM_024918	sample	25.4029126213592	141.54854368932	5.73232080833855	451692.645631068	2818.68156804105	19.7766990291262	138.868932038835	7.35823169324108	822318.388349515	5241.7812187594	206	1978921	167167.87	1638.9	588.77	14.6	6.8	14.6	7.3	11.7	8.7	17	6.3	8.3	11.2	7.8	12.6	11.7	10.2	10.7	11.7	6.3	8.7	6.8	15	6.8	8.7	3.4	15.5	15	4.9	10.7	11.2
1	M12	1	CBLB	NM_170662	sample	26.1870229007634	149.461832061069	6.62138122405244	503395.377862595	2802.07619710449	20.8702290076336	130.339694656489	5.9033010678942	747013.332061069	5063.21514671804	262	2056691	150239.69	1549.85	515.38	11.5	5	6.9	7.3	10.7	5	4.2	7.6	11.5	10.7	2.7	19.8	9.2	7.3	5.3	11.8	6.9	8.8	9.5	10.7	8	9.9	6.1	21.8	14.5	4.6	6.1	13.7
1	M12	2	CBLB	NM_170662	sample	25.570652173913	153.423913043478	6.84387853601128	546584.02173913	2960.63443367012	20.0217391304348	132.266304347826	6.33820002441196	754814.576086957	4963.69282416348	184	2175735	157111.34	1728.77	541.91	12.5	3.3	7.1	7.1	14.7	3.8	7.6	6	12.5	10.9	5.4	15.8	14.1	7.6	5.4	13.6	6	6.5	7.1	10.9	8.7	3.8	8.7	20.7	15.8	0.5	12	12.5
1	M12	3	CBLB	NM_170662	sample	26.078431372549	154.078431372549	6.71734680356397	578424.607843137	3119.46762372091	16.6313725490196	103.650980392157	5.24638597461682	556313.08627451	4133.28403385003	255	2442337	128418.1	1896.71	463.77	16.9	5.5	7.1	25.1	17.3	3.9	9.4	22.4	9.4	11	3.9	27.8	17.3	6.7	5.1	27.8	6.7	9	5.5	30.2	10.2	8.2	4.7	33.7	16.5	5.1	6.7	28.6
1	M13	1	EP300	NM_001429	sample	26.1194690265487	146.778761061947	9.36054619756956	522603.181415929	3044.25199538691	20.858407079646	134.579646017699	5.89997348727348	767766.491150443	4691.61255765502	226	1992578	163782.12	1764.82	551.91	10.6	5.8	11.5	9.7	11.9	7.1	11.5	10.6	10.2	11.9	4.9	19.5	11.9	9.7	4.9	20.4	7.1	12.4	10.2	16.8	5.8	7.5	9.3	18.6	14.6	4.4	11.5	15.9
1	M13	2	EP300	NM_001429	sample	21.3377777777778	118.928888888889	5.35536592873829	411716.662222222	2445.27807969217	17.5288888888889	119.764444444444	5.94428315415934	697855.617777778	4481.08281686792	225	1692498	154499.7	1360.92	565.08	5.8	19.1	13.8	17.8	5.8	19.6	15.6	16.4	8	23.1	6.2	25.3	6.7	22.7	5.8	26.2	3.1	24.4	6.2	28	4.9	24	6.2	31.1	8.9	16	8.4	24.9
1	M13	3	EP300	NM_001429	sample	25.2111111111111	140.666666666667	6.65542598810117	451078.474074074	2732.83764517271	20.6555555555556	136.474074074074	6.18797283318357	774798.211111111	4959.49090083053	270	1806269	152338.44	1480.71	557.8	7	11.9	9.6	7	7.4	6.3	12.2	5.6	9.3	14.8	4.1	15.9	9.3	7	5.6	13.3	6.7	15.6	12.6	16.3	9.6	12.6	9.6	20.4	13.3	6.7	12.6	13.7
1	M14	1	PHOX2B	NM_003924	sample	26.1145038167939	148.541984732824	6.71565251164735	484223.84351145	2731.34308950694	21.0229007633588	140.927480916031	6.37461479807367	794166.229007634	4839.14915502927	262	1943060	156343.42	1507.62	527.58	9.5	5.7	8	9.2	9.2	7.3	7.6	10.3	9.2	13	4.6	17.2	8.4	11.1	4.2	18.3	5.3	6.9	9.5	12.2	6.5	8.8	7.6	19.1	12.2	2.7	6.9	14.9
1	M14	2	PHOX2B	NM_003924	sample	26.6473029045643	158.298755186722	5.76226964584727	550240.87966805	2746.98231133471	22.4315352697095	143.224066390041	6.42487886419508	812763.56846473	5179.95534741345	241	2173622	168029.59	1539.97	563.71	12	5.8	13.7	6.2	10	10.8	11.6	7.1	8.3	16.2	3.7	12	8.7	11.6	6.2	7.9	6.2	7.9	10	8.3	10.8	11.2	7.5	12	14.5	5.4	8.7	7.5
1	M14	3	PHOX2B	NM_003924	sample	25.8735632183908	146.628352490421	7.01880348460427	483245.69348659	2719.08859194936	21.4597701149425	139.593869731801	5.99594210979765	791697.168582376	4772.50034737866	261	1986099	163923.68	1539.57	564.55	11.5	10.3	12.6	8	10.3	10.3	11.5	5.7	9.2	14.2	3.8	16.1	9.6	12.3	6.5	13.4	7.3	12.6	8.4	15.3	10.3	14.6	8.4	19.2	13	8	13.4	13.8
1	M15	1	LATS1	NM_004690	sample	24.0481586402266	131.00283286119	8.76838399424402	522669.033994334	2792.64502332664	18.9773371104816	112.334277620397	5.41717692524881	614694.97733711	4640.79753225579	353	2093659	141740.16	1556.81	487.81	7.9	8.8	8.5	16.7	8.8	13.9	7.6	21.8	8.8	17	2.5	23.5	10.2	13.3	4.2	19.5	7.4	18.1	7.1	17.8	7.1	16.4	5.9	25.8	10.8	7.1	6.2	16.4
1	M15	2	LATS1	NM_004690	sample	25.4569190600522	138.370757180157	7.24445089325566	441045.475195822	2715.37033760327	20.1409921671018	133.553524804178	6.20025365759216	749861.872062663	4872.07679600787	383	1827747	140767.69	1450.07	478.49	7.6	9.1	6.8	12.3	7.3	14.1	5.2	15.4	7	11.7	5.5	13.8	7.8	13.3	4.2	13.8	5.5	12.5	6.8	14.4	6.8	10.2	6.5	17	11	5.7	7.8	13.3
1	M15	3	LATS1	NM_004690	sample	25.7731092436975	146.138655462185	8.19189686091253	499966.403361345	2717.30817805481	20.1176470588235	122.718487394958	5.65368210651992	669964.584033613	4694.10270236514	238	2009263	146597.15	1490.61	498.44	13.4	8.4	8	9.7	9.2	12.2	7.1	13.4	9.2	15.5	1.3	16	10.1	15.1	3.8	13.4	5	9.7	8.8	15.1	11.3	12.6	5.5	21.4	16	5.5	7.1	13.4
1	M16	1	CUL3	NM_003590	sample	25.6692913385827	141.665354330709	7.20376261730743	463643.094488189	2713.97528099115	20.8740157480315	136.503937007874	6.4223307991916	792786.807086614	5119.40539908737	254	1935062	160420.17	1491.02	551.86	10.6	8.3	11	8.7	8.3	11	9.1	8.7	4.7	11.4	3.9	16.1	8.3	13.8	6.3	9.4	8.7	11.4	9.1	12.2	7.9	11	7.1	20.1	12.6	5.5	9.4	12.2
1	M16	2	CUL3	NM_003590	sample	25.948275862069	155.349137931034	8.65520910107872	524828.043103448	2913.74573869533	20.3663793103448	143.336206896552	6.71304507877454	836651.581896552	5083.99676959298	232	2040760	145591	1637.51	494.2	12.5	9.1	8.6	17.2	11.6	10.8	8.6	16.4	8.6	7.8	6.9	14.2	11.2	12.9	6	12.9	7.8	10.8	9.1	13.4	11.6	8.2	6.9	17.2	17.7	4.7	9.5	12.5
1	M16	3	CUL3	NM_003590	sample	23.8801498127341	134.775280898876	7.54551296783572	445700.685393258	2698.95677741765	20.1423220973783	133.801498127341	6.48921332071045	758115.917602996	5022.60183439569	267	1848284	156706.3	1473.18	554.56	10.1	10.1	12.7	6.4	10.1	13.5	10.9	8.2	9	14.2	3.7	12	9.4	11.6	6.4	9	4.9	13.1	6	10.5	7.1	13.5	4.9	13.1	11.2	8.6	9	9
1	M17	1	OTNT	NA	Neutral	24.6056910569106	129.784552845528	5.39166156797826	436380.674796748	2656.39199239131	19.4715447154472	125.036585365854	6.10229819878847	693167.25203252	4806.52501545979	246	1876589	159175.77	1457.81	564.45	6.9	5.3	8.5	5.7	9.3	9.3	7.7	4.5	6.9	15.4	3.7	19.1	8.1	13	6.1	15.9	3.7	8.1	5.3	12.6	4.5	11	6.5	20.3	9.3	4.1	7.7	14.6
1	M17	2	OTNT	NA	Neutral	25.9291338582677	149.708661417323	6.37230909321649	506678.062992126	2853.43529282375	20.8976377952756	144.370078740157	6.74628642589964	797414.917322835	5000.05055199268	254	2060256	155819.75	1671.63	546.39	9.1	6.7	9.8	9.8	11.8	7.5	13	9.4	9.4	12.2	4.7	11.4	9.4	9.1	4.7	10.6	5.1	9.4	6.3	8.3	8.3	8.3	6.7	13	13.4	5.9	9.4	8.3
1	M17	3	OTNT	NA	Neutral	24.6910112359551	136.758426966292	6.88299844635653	430711.43258427	2777.16233406849	19.4662921348315	126.657303370787	6.67463883080013	761140.258426966	5050.17077275026	178	1871750	162239.29	1604.68	576.18	10.1	4.5	11.8	6.7	12.9	7.3	14.6	6.7	12.9	15.7	6.2	18	11.2	10.1	9.6	11.8	7.9	10.7	6.7	13.5	9.6	11.8	6.2	24.2	15.2	3.9	11.2	12.4
1	M18	1	OTNT	NA	Neutral	23.4802631578947	135.759868421053	8.03962769735622	504628.131578947	2948.40425609989	20.2203947368421	141.348684210526	6.81725391919259	832048.555921053	5247.71278424754	304	1997287	157839.8	1638.77	566.99	11.2	5.9	10.5	12.8	11.5	8.9	10.2	13.2	9.9	14.8	5.3	14.8	13.8	9.5	7.9	11.5	3.9	12.5	5.9	10.9	7.9	10.2	6.2	15.5	14.1	4.9	9.2	11.2
1	M18	2	OTNT	NA	Neutral	25.9382716049383	148.572016460905	6.41250512964966	500983.506172839	2785.65654032283	20.0041152263374	136.275720164609	6.60044843057617	720777.995884774	4758.66448472516	243	1992915	147290.85	1583.46	518.61	7.8	4.1	6.6	9.9	8.2	7.4	8.6	10.7	7	10.7	4.1	10.7	9.5	10.3	3.7	18.9	4.1	9.1	3.7	10.3	8.6	6.6	5.3	14	13.2	3.7	5.8	11.1
1	M18	3	OTNT	NA	Neutral	25.2334801762115	150.757709251101	7.51384146193158	536318.13215859	2898.85257020738	21.0881057268722	145.511013215859	6.85418323002697	838569.348017621	5225.75769723914	227	2060228	161331.52	1663.49	571.26	13.2	4.4	14.5	4.8	13.7	4	15.9	4.4	12.8	13.2	5.7	8.8	14.5	6.6	8.4	7.9	7.5	11.5	10.1	8.8	10.6	10.6	6.6	11.9	14.5	6.6	11.9	7.5
1	M19	1	OTNT	NA	Neutral	25.0788177339901	139.108374384236	6.65986677546362	432107.640394089	2660.2950015809	20.3448275862069	141.84236453202	6.64058139746385	805035.975369458	4931.69851689632	203	1826966	151664.79	1509.97	527.01	9.4	6.4	6.9	8.9	10.3	8.9	6.4	8.9	9.4	12.8	4.9	13.8	10.3	11.3	3.9	14.3	5.9	8.9	9.4	12.8	6.9	7.4	6.4	15.8	13.8	3.9	10.3	12.8
1	M19	2	OTNT	NA	Neutral	26.0603448275862	148.663793103448	5.92167964970123	458618.573275862	2762.32667788132	20.8534482758621	137.76724137931	6.72647346213657	753697.237068966	5059.24497419755	232	1903303	146496.03	1528.5	515.32	9.9	6.5	4.3	6.5	6.5	10.8	4.7	7.8	6.5	9.1	3.9	8.6	6.9	7.8	3.4	11.6	3	10.3	4.7	10.3	5.6	7.8	6	12.1	11.2	3	7.8	8.2
1	M19	3	OTNT	NA	Neutral	26.4765625	147.9921875	6.21473912702478	481375.86328125	2728.2392257008	20.2421875	134.5625	6.58633365179759	722979.21875	4797.84818813902	256	1934472	150463.32	1562.35	530.76	10.5	5.9	9.4	10.5	9.8	8.6	10.9	10.9	7.4	12.9	4.7	11.3	8.6	9.4	3.1	12.9	7	10.2	4.3	10.9	8.2	9.8	5.5	13.7	13.3	5.9	7	10.2
1	M20	1	OTNT	NA	Neutral	24.8695652173913	134.464673913043	5.45510181225318	435612.038043478	2633.96678589681	20.4945652173913	129.809782608696	5.9857967547853	710358.41576087	4758.03275768923	368	1896117	166554.08	1507.54	586.66	8.4	9.2	10.1	8.4	7.1	10.1	10.9	7.3	6.8	16.6	3.8	19	7.3	15.5	3.8	19	4.9	12	8.7	14.9	7.6	13.9	6	19	9.2	6.5	7.6	15.8
1	M20	2	OTNT	NA	Neutral	23.8583333333333	140.019444444444	6.24636539263435	503601.277777778	2932.18494851746	19.4444444444444	132.147222222222	6.66770437623674	741823.569444445	5038.96535355285	360	2017588	164405.12	1661.69	604.18	10.3	9.2	11.9	10.3	11.4	10	15.6	10	7.8	14.7	4.2	10.8	11.7	12.2	5.8	12.5	4.2	16.7	5.8	15.8	6.9	14.7	5	15	12.2	9.7	9.4	11.1
1	M20	3	OTNT	NA	Neutral	24.1613756613757	126.10582010582	6.1821848218133	390611.484126984	2635.47178658655	19.9206349206349	121.796296296296	6.0762278895423	638770.677248677	4720.84482776823	378	1780656	151627.1	1507.2	542.03	9.5	7.1	8.2	7.1	9.8	8.7	9	5.8	6.9	13.8	2.1	10.1	8.5	11.9	3.4	10.3	4.8	9	5.6	10.6	5.3	10.8	3.4	12.4	9.8	4	4.8	7.4
1	M21	1	OTNT	NA	Neutral	24.3948339483395	138.479704797048	6.26744081705734	493413.147601476	2716.46019121058	19.7084870848709	136.734317343173	6.41446233370237	796057.055350553	4912.8527987478	271	2099634	162881.21	1584.27	574.72	13.3	11.1	10.3	12.9	11.1	10.7	11.4	13.3	5.9	15.1	5.9	19.2	10.7	13.7	4.8	15.9	5.2	17	7	17.3	9.2	14.8	5.9	19.2	13.7	9.2	8.1	15.9
1	M21	2	OTNT	NA	Neutral	24.7692307692308	127.868131868132	5.28364574644416	381332.787545788	2497.92019252978	19.5750915750916	133.336996336996	6.91363319693643	746074.615384615	4975.00454203081	273	1734436	153838.23	1389.61	529.46	6.6	11	9.2	9.9	6.2	15.4	8.8	10.6	5.9	19	5.5	13.9	6.2	22.3	4.8	12.5	4.4	11.7	5.1	10.6	5.1	15.4	5.9	17.2	6.2	8.4	8.4	10.6
1	M21	3	OTNT	NA	Neutral	24.6558603491272	132.680798004988	5.59868219811224	367500.735660848	2134.01680125253	20.7980049875312	131.279301745636	6.13979817450272	702135.817955112	4753.34344126995	401	1501640	147251.39	1161.91	512.28	8.7	26.9	8.5	9.7	6.2	29.9	10	8.7	4.5	16	2.5	11.5	6	33.4	3	9.5	6	11.2	8.5	9.5	8.5	13.5	4.7	13	10.7	19	6.5	8
1	M22	1	OTNT	NA	Neutral	25.0712643678161	128.825287356322	6.67458411291777	390666.324137931	2510.79845647555	19.7747126436782	124.783908045977	6.08880083259462	636212.4	4591.55589531216	435	1734245	143880.33	1375.24	500.44	6	7.1	4.8	11.5	4.6	9.7	4.6	10.6	5.3	13.3	3	14	5.1	10.3	1.4	18.6	4.8	9.2	4.4	14.3	5.5	9.2	4.1	17.7	6.4	3.4	3.7	14.5
1	M22	2	OTNT	NA	Neutral	24.413597733711	132.827195467422	5.64010656802931	448520.507082153	2684.79421587141	19.4192634560907	125.300283286119	6.6269454166782	678440.657223796	4901.25264177555	353	1923240	152210.34	1499.89	535.01	8.5	11	6.8	9.3	7.1	11	7.1	9.1	7.9	17.3	4.2	11.9	7.6	14.4	5.4	15	3.7	16.1	4	13.9	5.4	16.4	4.2	18.4	10.2	9.1	5.4	12.5
1	M22	3	OTNT	NA	Neutral	24.3832199546485	133.795918367347	6.83439150497587	432633.727891156	2726.89136295591	20.092970521542	131.036281179138	6.60313563548643	709049.129251701	4879.00866404719	441	1847682	157637.87	1563.31	569.33	10.2	6.6	9.1	5.2	9.8	9.5	12.5	5	10	14.5	5.7	8.4	9.8	14.1	5.4	10.9	3.9	12	5.2	11.6	8.2	12.7	4.5	11.8	10.7	6.1	6.3	7.3
1	N03	1	PLK1	NA	Negative	22.832	182.096	16.1828153551104	1072528.248	4173.00578826591	17.944	99.872	4.76796462308656	536694.768	4262.84511688647	125	3380173	212360.76	2714.63	781.91	23.2	12	25.6	12.8	26.4	4	29.6	8.8	25.6	10.4	3.2	42.4	26.4	6.4	0.8	24	8.8	22.4	12	31.2	24	12.8	5.6	38.4	28.8	8.8	5.6	32.8
1	N03	2	PLK1	NA	Negative	26.3658536585366	199.531707317073	15.8461820264895	1100103.62439024	4156.72968590742	19.5219512195122	116.317073170732	5.28966952006393	674770.912195122	4742.30973583112	205	3281406	195257.46	2684.91	703.23	30.2	10.7	25.9	12.2	21	10.2	24.9	10.7	21.5	10.7	2.4	34.1	22.9	10.2	4.4	19	10.2	19	11.2	22.4	24.4	11.2	5.9	31.7	30.7	4.4	7.8	25.4
1	N03	3	PLK1	NA	Negative	21.2569444444444	194.597222222222	24.8303390738671	1490511.97916667	4807.30019430042	16.875	99.3055555555556	4.3596447566115	623460.4375	4428.48644333852	144	4173975	258447.19	3352.8	892.09	35.4	8.3	45.8	8.3	31.9	5.6	47.2	6.9	28.5	14.6	3.5	48.6	29.9	9.7	8.3	25.7	9.7	28.5	11.8	36.8	27.8	16.7	8.3	47.9	38.2	11.1	11.1	41.7
1	N04	1	PLK1	NA	Negative	23.3542857142857	203.022857142857	14.5426320982575	1221870.16	4477.93927264285	17.5771428571429	116.251428571429	5.89042663813075	801170.954285714	4980.35813320315	175	3429229	235184.55	2916.26	875.24	30.9	8	30.9	8	34.3	1.7	32.6	2.9	30.3	5.1	9.7	41.1	33.1	2.3	10.9	22.3	4.6	22.3	12	32.6	21.7	8	9.7	41.1	34.9	4	14.3	35.4
1	N04	2	PLK1	NA	Negative	27.4444444444444	191.263888888889	8.60540504188056	790061.097222222	3495.96686637898	20.0486111111111	122.840277777778	5.14269346900391	661298.388888889	4278.7943551856	144	2666286	179855.94	2142.94	630.51	20.1	10.4	19.4	11.8	18.8	6.2	16	8.3	19.4	8.3	2.1	32.6	17.4	9	0	26.4	9	17.4	13.2	24.3	18.8	13.2	8.3	34.7	25.7	6.2	10.4	29.9
1	N04	3	PLK1	NA	Negative	24.327868852459	223.491803278689	21.5338186400858	1489279.46994536	4578.30153080445	20.2841530054645	123.633879781421	5.36064982443923	768388.37704918	4961.24736086111	183	4125767	259478.12	3084.17	913.34	32.2	8.2	37.7	7.7	37.7	6.6	37.2	6	30.6	10.4	3.8	31.7	36.1	6	9.8	18.6	6	19.7	14.8	22.4	30.6	12.6	8.2	29.5	39.3	8.7	15.3	24
1	N05	1	PLK1	NA	Negative	25.7461538461538	206.676923076923	15.3935015396981	1217601.18461538	4307.78222308167	19.9076923076923	104.338461538462	4.31984904230939	579457.907692308	4458.00955161445	130	3499987	194570.62	2820.7	682.5	33.8	5.4	20.8	5.4	31.5	6.2	22.3	3.1	23.8	12.3	0.8	44.6	30.8	7.7	4.6	22.3	10	16.9	16.2	28.5	26.9	10	6.9	40	38.5	2.3	4.6	33.1
1	N05	2	PLK1	NA	Negative	26.0606060606061	179.812121212121	9.98181480042157	899538.551515152	3585.472678292	20.6606060606061	106.060606060606	4.76780190374336	642848.509090909	4701.22518341007	165	2890237	186824.03	2158.14	638.82	21.2	12.1	22.4	11.5	17	13.9	20.6	10.3	19.4	13.3	3.6	41.8	17.6	17	9.1	24.8	10.3	19.4	15.2	27.3	17	12.1	4.8	37.6	23.6	10.3	10.3	28.5
1	N05	3	PLK1	NA	Negative	24.8346456692913	224.582677165354	17.7152570726871	1552791.29133858	4936.77468841497	17.1811023622047	93.3700787401575	4.39369406312422	513574.637795276	4253.66292138244	127	4362814	217146.02	3362.12	779.51	32.3	7.9	29.1	10.2	34.6	6.3	26	8.7	30.7	6.3	1.6	45.7	35.4	6.3	5.5	25.2	7.9	18.9	8.7	31.5	27.6	8.7	3.1	42.5	41.7	5.5	6.3	34.6
1	N06	1	PLK1	NA	Negative	29.367816091954	250.057471264368	11.3542727435678	1366323.48275862	4390.17323366571	21.367816091954	97.816091954023	3.88657019011813	548505.666666667	4483.10360281172	87	3939203	206325.98	3019.91	693.21	41.4	3.4	25.3	13.8	39.1	2.3	20.7	8	29.9	3.4	1.1	51.7	32.2	4.6	3.4	28.7	17.2	11.5	16.1	25.3	40.2	3.4	3.4	40.2	51.7	3.4	5.7	34.5
1	N06	2	PLK1	NA	Negative	27.4772727272727	243.488636363636	17.7139566560112	1546911.98863636	4829.85999161953	21.8295454545455	116.784090909091	4.83356431592818	686201.170454545	4774.610551562	88	4212716	229072.65	3263.13	804.38	35.2	6.8	34.1	8	38.6	5.7	38.6	9.1	30.7	10.2	5.7	43.2	37.5	9.1	4.5	19.3	13.6	14.8	19.3	19.3	30.7	10.2	10.2	38.6	43.2	4.5	8	29.5
1	N06	3	PLK1	NA	Negative	25.695652173913	188.601449275362	11.0993099130245	872418.804347826	3663.10002875467	18.804347826087	110.333333333333	5.18010916918178	642411.52173913	4570.048244308	138	2849536	194696.38	2382.74	707.69	26.1	11.6	22.5	10.9	27.5	6.5	23.2	8	24.6	8	5.8	37	26.8	10.9	8.7	18.1	11.6	21.7	15.2	31.9	23.9	13.8	5.8	37.7	34.8	8	9.4	29
1	N07	1	PLK1	NA	Negative	24.3030303030303	222.901515151515	16.7023408537058	1369670.71969697	4668.71600932427	18.5606060606061	100.356060606061	4.53990016769938	594163.568181818	4450.44706595108	132	3631979	200559.19	3092.14	736.43	31.8	6.1	25	6.8	36.4	3	28.8	6.1	37.9	8.3	4.5	43.9	35.6	3	6.8	28	7.6	18.9	15.2	31.8	28.8	5.3	7.6	42.4	40.9	3	9.1	32.6
1	N07	2	PLK1	NA	Negative	25.6336633663366	201.356435643564	17.2883737638547	1075732.68316832	4215.61685625705	19.990099009901	101.465346534653	4.71111502572842	494237.722772277	4274.28527830974	101	3058403	162947.76	2690.88	595.31	27.7	7.9	8.9	12.9	25.7	3	12.9	12.9	21.8	4	1	33.7	26.7	4	2	26.7	3	18.8	8.9	23.8	20.8	6.9	3	32.7	32.7	2	2	23.8
1	N07	3	PLK1	NA	Negative	19.6993464052288	164.705882352941	11.9352062434165	915876.176470588	3388.00857485293	13.5947712418301	66.5751633986928	3.00893591206619	378315.150326797	3449.98860954379	153	2598427	171981.33	2266.93	649.65	28.1	28.8	22.9	29.4	25.5	23.5	22.9	26.1	27.5	22.9	1.3	58.8	26.1	27.5	2.6	39.9	7.8	37.3	7.8	50.3	24.8	29.4	3.9	57.5	34	26.1	4.6	50.3
1	N08	1	PLK1	NA	Negative	23.2824427480916	211.534351145038	17.0126642083147	1447399.01526718	4871.72240159442	18.4198473282443	109.30534351145	4.81499129759054	645772.916030534	4432.67814817434	131	3901846	186639.96	3292.24	706.54	34.4	10.7	21.4	10.7	43.5	7.6	29.8	8.4	33.6	9.9	4.6	42	38.9	8.4	5.3	26	7.6	26.7	14.5	34.4	27.5	13.7	7.6	42	41.2	6.9	10.7	34.4
1	N08	2	PLK1	NA	Negative	21.2307692307692	198.591715976331	21.5254266703445	1329938.44970414	4976.29987134942	14.7692307692308	84.6094674556213	3.82681930591109	497464.934911243	3820.83496768161	169	3714289	194947.65	3353.47	741.11	31.4	11.8	23.7	18.3	36.1	3	29	14.2	32	6.5	2.4	47.9	36.1	5.3	6.5	39.1	6.5	31.4	7.1	43.8	23.1	14.8	3.6	53.8	37.9	10.1	5.9	47.9
1	N08	3	PLK1	NA	Negative	25.2945205479452	203.404109589041	18.2254060733094	1155504.10273973	4309.62130030398	20.3493150684932	126.424657534247	5.59535490746145	788387.794520548	4871.76427948351	146	3407078	215994.38	2796.41	792.94	32.9	4.1	30.8	7.5	29.5	4.8	34.2	4.1	24.7	4.1	7.5	30.8	31.5	5.5	15.1	21.2	11	17.1	15.1	23.3	24	5.5	8.2	29.5	37.7	0	16.4	21.2
1	N09	1	CIC	NM_015125	sample	23.6328767123288	122.758904109589	7.2458467082029	432453.068493151	2503.76852358828	18.3095890410959	117.197260273973	5.77798265155927	614639.139726027	4307.92885525339	365	1775021	141624.9	1456.24	485.53	7.9	14.2	7.9	15.3	7.9	17.3	4.9	14	7.9	28.5	2.2	21.6	6.8	22.5	2.7	24.1	6	16.4	6	20.5	7.4	20	5.8	26	9.9	11	6	19.2
1	N09	2	CIC	NM_015125	sample	26.7536231884058	153.778985507246	9.71517400253807	610853.768115942	3120.26287682327	21.2173913043478	134.75	6.1514261042475	755208.224637681	4828.81839624301	276	2231296	161516.47	1865.04	570.21	13	8.7	12.3	13.8	12.3	8.7	13	13	10.9	14.5	4.7	16.7	12.7	10.9	5.4	18.1	8.3	14.5	9.1	15.9	10.9	11.6	5.8	17	15.6	5.8	9.4	14.9
1	N09	3	CIC	NM_015125	sample	27.85667752443	139.697068403909	5.29786017025983	398310.631921824	2486.82398442125	21.514657980456	135.563517915309	6.07336460358674	756658.328990228	4856.01554959627	307	1856607	156466.25	1382.54	515.62	9.1	7.8	10.4	6.8	7.5	10.1	7.5	6.2	5.2	21.2	4.2	15.6	6.2	16.6	4.6	9.4	7.5	7.2	10.1	13.4	8.5	12.1	5.9	16.9	9.4	6.8	8.8	12.1
1	N10	1	SMARCA4	NM_003072	sample	24.1900584795322	123.710526315789	7.94060848468923	404194.043859649	2639.80149267143	20.9415204678363	140.163742690058	6.45354646997233	758671.453216374	4812.86190781662	342	1725695	144423.74	1484.18	502.15	7.6	7	6.7	12.6	7.9	12	6.7	13.2	6.7	17.3	2.9	13.2	7.3	17.8	4.4	16.4	6.1	12.6	7.6	9.6	6.1	12.9	5.6	13.5	9.4	5.6	6.7	10.2
1	N10	2	SMARCA4	NM_003072	sample	24.0520446096654	130.31970260223	7.27777271330541	426056.609665428	2763.76571330627	20.4052044609665	134.661710037175	6.47756157007378	714103.271375465	4679.72404699637	269	1855455	141477.02	1570.77	500.18	9.7	8.6	7.4	13.8	10	10	7.8	18.2	8.9	14.9	4.8	11.5	10	12.3	5.2	15.6	5.2	13.4	8.2	10.8	5.2	11.9	7.1	14.9	8.9	6.7	6.3	8.9
1	N10	3	SMARCA4	NM_003072	sample	24.0488599348534	127.973941368078	5.37938484586401	412231.684039088	2641.20948258785	20.4560260586319	132.938110749186	6.5488866299993	678912.107491857	4664.22806207194	307	1784816	135872.65	1420.45	483.46	9.4	8.5	5.2	12.7	7.8	9.1	6.5	9.4	5.2	15.3	4.6	8.1	8.8	13	3.9	11.7	4.2	11.1	7.8	10.4	5.9	14	3.6	8.5	10.1	7.5	4.6	6.5
1	N11	1	DOT1L	NM_032482	sample	25.0038167938931	136.660305343511	5.68136738579562	460680.049618321	2720.37900217388	19.706106870229	126.30534351145	6.13457995661903	742274.335877863	5219.42627518791	262	1936294	166634.47	1527.07	580.32	8.8	11.5	12.2	6.9	12.6	11.5	10.7	7.3	8	14.5	2.3	21	11.1	12.6	6.5	8.8	5.7	13	5.3	14.9	7.3	15.3	5.3	20.6	10.7	6.5	8	14.9
1	N11	2	DOT1L	NM_032482	sample	26.7908309455587	143.681948424069	5.45637439995391	448576.467048711	2661.44279499133	20.9054441260745	128.679083094556	5.99140297519749	701013.146131805	4953.22848914017	349	1949690	152492.59	1478.86	520.34	9.5	7.7	6.3	6.6	5.4	9.5	5.7	6.3	4	15.5	2.6	14.6	6.3	11.2	2.9	9.5	5.7	8	6.3	11.2	8.3	10.3	6.3	15.8	11.5	4.6	5.4	11.7
1	N11	3	DOT1L	NM_032482	sample	25.2365145228216	133.564315352697	6.10635883434395	421983.112033195	2653.6761630412	19.9688796680498	120.385892116183	5.80702416050858	630416.394190871	4744.04612605878	482	1856953	146576.21	1464.03	506.13	9.8	7.7	5.8	6.4	9.5	10.6	6.2	5	6.4	14.5	0.6	15.4	7.9	10.8	2.3	9.5	5	8.7	4.6	12.4	5.6	13.3	2.7	17	11.6	6.4	4.4	11.6
1	N12	1	XPC	NM_004628	sample	25.0826086956522	146.769565217391	6.75448651284956	540191.786956522	3036.28473541037	20.7086956521739	141.708695652174	6.7347491805352	824924.347826087	5351.95912600284	230	2245226	158769.74	1790.16	577.65	12.6	3	10.9	14.3	15.2	2.2	13	14.3	10	13.9	3.9	12.2	14.3	7	8.7	8.7	4.3	7.8	5.2	10.9	6.1	9.6	7	12.6	13.5	3.9	9.1	7.4
1	N12	2	XPC	NM_004628	sample	26.6363636363636	156.373205741627	6.49528453192666	523196.200956938	2847.43686730584	20.9497607655502	130.787081339713	5.97419014460219	723404.476076555	4951.85006125782	418	2071191	151480.02	1637.91	515.35	10.3	5.3	6.2	8.1	10	5.5	5.3	9.1	10.3	8.6	1	11	9.6	6.9	3.8	10.5	6.7	8.6	7.4	9.3	8.6	7.4	3.6	15.6	14.1	3.1	5	10.8
1	N12	3	XPC	NM_004628	sample	27.3210227272727	154.991477272727	7.00570850779005	520908.071022727	2770.01090033846	21.5596590909091	139.482954545455	6.17509419506547	748697.292613636	4812.98841669138	352	2040694	159205.42	1578.37	539.11	11.1	6.8	11.9	4.3	9.1	8.5	12.5	4	8.2	10.2	2.3	13.1	9.4	9.7	2.8	10.2	7.7	9.1	9.1	11.4	9.1	7.7	6.5	14.5	13.6	4.3	8.2	9.7
1	N13	1	EXT1	NM_000127	sample	24.576512455516	130.377224199288	6.48880667821026	400402.288256228	2524.69908630051	19.9857651245552	127.274021352313	6.11229058115767	692652.608540925	4872.36888070481	281	1761723	154931.94	1371.56	550.47	8.9	11	9.6	8.2	7.1	13.9	9.6	7.5	6	18.9	2.8	14.2	5.7	17.1	2.1	13.2	5	11.7	6	14.6	6.8	14.9	5	19.9	12.1	7.1	6.4	13.9
1	N13	2	EXT1	NM_000127	sample	25.0759493670886	153.270042194093	7.58924876730579	558986.814345992	3104.92402285068	18.1350210970464	114.345991561181	6.06943714996422	657694.198312236	4859.7504992591	237	2196439	176242.51	1828.32	653.21	14.8	8	15.6	12.7	16.5	6.3	19.4	13.9	10.1	12.2	7.6	23.6	12.7	9.7	9.7	23.2	4.2	12.7	5.9	19	10.1	12.2	3.8	27.4	19.8	5.5	7.6	22.4
1	N13	3	EXT1	NM_000127	sample	25.3307392996109	144.910505836576	5.88236363564797	475600.054474708	2678.65025693746	18.5953307392996	116.75486381323	5.63121868339543	630405.953307393	4462.92136228593	257	1947716	136722.04	1523.67	479.49	13.6	9.7	7.4	10.9	12.5	12.1	6.6	11.3	8.2	14.8	4.3	22.2	11.7	16.3	4.3	21	7.4	13.6	5.8	22.2	11.7	15.2	4.3	28.8	14.4	10.9	7	21.4
1	N14	1	MSH6	NM_000179	sample	24.4778761061947	134.501474926254	7.13423150832818	440894.401179941	2589.61101127237	21.8141592920354	151.171091445428	6.76553336822797	902097.899705015	5339.80697381762	339	1822361	166380.18	1440.04	586.31	9.4	7.1	9.7	8	9.4	11.2	10	6.8	8.6	14.5	4.1	10.6	7.4	16.5	6.8	8.3	4.7	10.3	9.1	9.7	8	8.3	9.1	11.2	12.7	5.3	11.5	9.1
1	N14	2	MSH6	NM_000179	sample	26.9475409836066	152.537704918033	7.41878265526207	511863.760655738	2700.80628281944	21.3770491803279	141.124590163934	6.36319961339167	816667.183606557	5172.83413020563	305	2069133	176153.86	1555.44	608.98	9.8	8.9	14.1	6.2	7.2	10.2	14.8	4.6	7.2	13.1	5.6	15.7	5.9	11.8	6.6	8.2	6.9	9.8	9.2	12.8	9.8	9.8	8.9	16.1	10.8	6.6	10.5	11.5
1	N14	3	MSH6	NM_000179	sample	23.2130177514793	133.213017751479	5.5193838987294	447394.568047337	2663.3888587869	18.8698224852071	141.011834319527	7.52791597025166	852415.668639053	5393.57919995036	169	1765618	159171.13	1474.86	606.01	7.1	13.6	10.1	5.9	10.1	13	16	2.4	8.9	17.2	11.2	10.7	8.3	16	13	10.7	2.4	17.2	4.7	20.7	6.5	19.5	6.5	19.5	8.9	10.7	14.8	12.4
1	N15	1	FANCC	NM_000136	sample	24.3555555555556	126.508641975309	5.32536401797262	404150.291358025	2637.61231993079	18.9432098765432	109.23950617284	5.32254614801084	621510.730864197	5001.58228900177	405	1863040	158605.6	1455.62	544.57	9.6	9.4	9.1	10.1	8.4	12.8	7.9	9.9	7.4	19.3	1.2	21.2	8.9	14.1	4.2	12.6	4.7	14.1	6.7	18	6.9	17.3	2.7	28.4	9.9	7.4	4	16.8
1	N15	2	FANCC	NM_000136	sample	25.942238267148	146.462093862816	6.45815110559225	463302.942238267	2697.30396284682	19.4765342960289	119.86642599278	5.61710077657736	659936.010830325	4707.73280705409	277	1917901	155836.16	1549.81	539.94	8.3	9.4	10.5	8.3	9	11.6	11.2	9.7	9.4	12.3	0.7	20.6	8.3	11.2	2.5	16.2	5.4	10.5	7.6	17	10.8	12.6	4.7	20.9	11.6	6.1	6.5	17.3
1	N15	3	FANCC	NM_000136	sample	23.0534591194969	131.12893081761	6.4588992174662	444463.440251572	2747.97270355963	17.5125786163522	108.839622641509	5.56772378475017	576322.427672956	4477.97680899332	318	1798330	145879.49	1583.72	522.49	9.1	10.7	6.9	10.7	10.4	14.8	7.5	8.5	11.6	12.9	3.1	21.4	10.1	12.6	1.6	18.9	4.4	14.5	5	22.3	6.3	14.2	4.7	28	9.4	6.9	5.3	19.8
1	N16	1	NCOR1	NM_006311	sample	24.0098684210526	131.927631578947	7.30526260799517	435957.029605263	2803.28381044919	19.8782894736842	132.115131578947	6.38105870137787	772504.174342105	5206.21845155816	304	1923250	155676.07	1617.02	555.1	11.5	6.6	8.6	10.5	10.5	7.9	9.2	7.9	6.9	11.2	3.3	15.5	8.2	9.2	6.6	12.8	3.9	10.9	5.9	15.8	5.6	10.2	4.6	16.8	8.9	4.3	7.9	13.2
1	N16	2	NCOR1	NM_006311	sample	24.1322314049587	131.418732782369	5.50173345865108	419985.066115703	2640.27962422707	19.5509641873278	123.195592286501	5.95574248540948	702384.85399449	4882.0725119531	363	1843481	158306.24	1467.44	557.2	9.6	8.5	9.9	8.8	7.4	12.1	11	9.6	5.2	15.4	3	18.5	6.3	14.9	4.4	14.9	2.8	13.2	8.3	16.5	6.6	13.5	5.5	22.3	9.9	6.3	8.3	16.8
1	N16	3	NCOR1	NM_006311	sample	22.296442687747	139.466403162055	9.88296940306912	534989.28458498	2999.01704517327	19.9051383399209	139.96837944664	6.99652456780654	865364.347826087	5525.04826529631	253	2054675	182489.32	1778.5	665.05	15.8	9.9	18.6	4.7	17.4	11.1	21.7	4.3	14.6	13.4	7.9	12.3	16.2	13.8	11.5	6.3	3.2	16.2	6.3	14.2	12.6	15.4	6.7	16.2	19.8	9.9	12.6	10.3
1	N17	1	PLK1	NA	Negative	22.7631578947368	154.210526315789	20.0030027826116	693917.552631579	3550.42311378077	15.0789473684211	72.5263157894737	6.59074647506859	403343.02631579	3858.21883788855	38	2229653	170307.55	2220.01	607.17	15.8	5.3	21.1	18.4	21.1	10.5	15.8	15.8	21.1	13.2	5.3	55.3	18.4	21.1	2.6	31.6	5.3	26.3	10.5	44.7	10.5	7.9	0	52.6	23.7	7.9	2.6	42.1
1	N17	2	PLK1	NA	Negative	27.6086956521739	166.869565217391	9.60752948678835	553826.52173913	2897.81944756344	20.7826086956522	92.0434782608696	4.20994479850528	483713.130434783	4461.37823460016	23	2078328	184394.48	1724.68	606.42	17.4	0	30.4	30.4	17.4	4.3	30.4	26.1	17.4	4.3	0	56.5	8.7	8.7	0	30.4	4.3	4.3	13	26.1	13	4.3	4.3	47.8	17.4	0	4.3	30.4
1	N17	3	PLK1	NA	Negative	17.047619047619	118.714285714286	19.2031368300523	517268.619047619	3331.29383540908	9.52380952380952	82.1428571428571	11.5914557185897	542056.190476191	4209.56217657535	21	1566316	141716.48	1845.97	577.33	4.8	14.3	0	14.3	9.5	14.3	14.3	9.5	23.8	19	23.8	52.4	19	14.3	14.3	38.1	0	33.3	0	57.1	4.8	19	9.5	52.4	14.3	9.5	9.5	47.6
1	N18	1	PLK1	NA	Negative	24.4074074074074	152.555555555556	7.98726682909288	576123.259259259	3106.0120073143	21.4444444444444	100.148148148148	4.18433504057194	611309.888888889	3991.30691034922	27	1991492	142346.15	1889	483.5	14.8	3.7	11.1	29.6	14.8	0	7.4	25.9	11.1	7.4	11.1	55.6	11.1	11.1	7.4	44.4	3.7	14.8	22.2	33.3	7.4	7.4	3.7	40.7	14.8	7.4	11.1	40.7
1	N18	2	PLK1	NA	Negative	27.96	151.76	6.00306707856099	468522.36	2805.01157892322	23.4	141.6	6.60723522655653	903226.44	5678.32853409478	25	1941314	201410.28	1588.16	693.2	8	0	24	0	4	0	28	0	4	8	12	20	12	8	20	4	8	4	12	8	4	4	12	16	8	0	24	8
1	N18	3	PLK1	NA	Negative	23.1666666666667	126.833333333333	5.49627436473626	363089.75	2459.16976987273	17.5833333333333	110.666666666667	8.76765194784869	728873.5	5473.95849290451	24	1650961	180311.38	1466.41	706.98	8.3	8.3	20.8	8.3	12.5	4.2	20.8	0	12.5	8.3	12.5	41.7	12.5	16.7	20.8	16.7	4.2	4.2	8.3	29.2	4.2	12.5	4.2	37.5	12.5	4.2	16.7	20.8
1	N19	1	PLK1	NA	Negative	22.6764705882353	163	12.7505418671906	649316.176470588	3414.98861101617	19.4705882352941	90.6764705882353	4.0357627313601	514688.205882353	4043.58023434191	34	2028623	170870.88	2020.86	607.03	14.7	2.9	17.6	20.6	20.6	2.9	17.6	17.6	23.5	8.8	5.9	55.9	20.6	8.8	2.9	35.3	0	17.6	20.6	32.4	5.9	5.9	2.9	44.1	23.5	2.9	5.9	41.2
1	N19	2	PLK1	NA	Negative	29.1818181818182	203.090909090909	6.27343677953501	586389.181818182	2441.07820892626	10.5454545454545	57.0909090909091	4.32219960733999	279154.636363636	3010.25533764373	11	2105970	121171.18	1504.13	441.24	9.1	9.1	9.1	27.3	0	0	18.2	45.5	9.1	9.1	9.1	63.6	0	9.1	9.1	72.7	18.2	9.1	9.1	81.8	18.2	9.1	9.1	81.8	18.2	9.1	0	81.8
1	N19	3	PLK1	NA	Negative	23.8840579710145	125.420289855072	10.9153288563212	398475.101449275	2728.66470576529	17.8405797101449	108.246376811594	7.8837395503551	658276.579710145	4657.87718441028	69	1604663	192331.84	1550.07	680.16	7.2	8.7	20.3	8.7	5.8	14.5	26.1	7.2	5.8	14.5	7.2	42	7.2	18.8	8.7	18.8	7.2	17.4	8.7	33.3	2.9	11.6	5.8	36.2	5.8	10.1	5.8	30.4
1	N20	1	PLK1	NA	Negative	25.2857142857143	128.714285714286	5.56885918679022	361237.714285714	2572.28855633256	18.0714285714286	105.357142857143	8.96025917942935	596954	4294.05657423717	14	1543361	135664.86	1366.3	475.58	7.1	7.1	0	21.4	7.1	7.1	0	28.6	7.1	14.3	14.3	42.9	7.1	21.4	7.1	28.6	7.1	0	7.1	42.9	0	7.1	0	42.9	7.1	0	7.1	42.9
1	N20	2	PLK1	NA	Negative	24.2	176.95	18.8838406296479	742824.4	3668.070576587	24.1	114.8	5.07037846479759	553953.5	4468.54187915646	20	2068165	187519.8	2145.98	651.05	15	0	25	15	15	5	20	15	25	0	0	25	10	5	0	15	10	10	25	10	10	0	0	10	15	0	0	10
1	N20	3	PLK1	NA	Negative	24.025	159.175	22.073429826472	895258.625	3566.92835605302	16.8	84.625	4.6169470041793	481603.1	3856.57535977704	40	2570417	126276.1	2287.32	443.55	20	5	10	30	15	5	7.5	30	15	10	10	47.5	15	10	7.5	40	7.5	17.5	12.5	40	15	7.5	2.5	52.5	20	5	5	45
1	N21	1	PLK1	NA	Negative	24.5245901639344	144.590163934426	8.18448611336779	544027.655737705	2800.2077028088	19.5573770491803	119.688524590164	9.4581702168203	768856.639344262	4965.30854908498	61	1963727	187995.7	1728.95	658.35	8.2	4.9	21.3	6.6	9.8	14.8	21.3	6.6	9.8	14.8	8.2	44.3	9.8	23	6.6	27.9	4.9	13.1	14.8	31.1	6.6	8.2	6.6	37.7	13.1	6.6	9.8	31.1
1	N21	2	PLK1	NA	Negative	26.3636363636364	151.522727272727	5.75724057157133	517996	2634.45663967514	13.1818181818182	59.4545454545455	3.8533609302994	235906.590909091	3076.5667183884	44	1826925	106372.75	1477.15	381.73	6.8	6.8	4.5	40.9	9.1	9.1	2.3	40.9	11.4	11.4	0	43.2	9.1	22.7	0	68.2	6.8	11.4	4.5	45.5	6.8	4.5	0	54.5	6.8	2.3	0	43.2
1	N21	3	PLK1	NA	Negative	23.1578947368421	135.947368421053	5.8907673079722	376849.684210526	2466.72950488447	17.1052631578947	102.421052631579	6.13957499802452	642808.947368421	4267.79127171833	19	1565042	162932.11	1411.89	597.83	5.3	0	21.1	10.5	5.3	0	21.1	10.5	15.8	5.3	5.3	36.8	10.5	5.3	5.3	26.3	5.3	0	15.8	42.1	15.8	0	10.5	36.8	10.5	0	10.5	36.8
1	N22	1	PLK1	NA	Negative	17	109.571428571429	32.7066601240038	555554.428571429	2127.38927076886	12.5714285714286	74.0714285714286	4.40258250770856	385916.5	3024.65047110872	14	1470302	109771.57	1475.94	386.35	7.1	42.9	7.1	42.9	7.1	50	7.1	42.9	7.1	35.7	7.1	50	7.1	64.3	0	50	0	42.9	7.1	50	7.1	35.7	0	50	7.1	28.6	7.1	50
1	N22	2	PLK1	NA	Negative	21.9210526315789	156.526315789474	23.2948194123863	774051.894736842	3778.67250757877	19.1052631578947	121.763157894737	6.28475608383225	656406.342105263	4650.90760255315	38	2524793	161579.71	2627.4	613.66	18.4	2.6	10.5	10.5	21.1	5.3	18.4	7.9	18.4	7.9	7.9	21.1	18.4	5.3	5.3	21.1	5.3	15.8	5.3	21.1	13.2	10.5	2.6	23.7	15.8	0	5.3	18.4
1	N22	3	PLK1	NA	Negative	24.6	132.272727272727	5.1475387777185	336741.509090909	2214.92724454708	23.0181818181818	166.927272727273	9.39943510652994	1085184.50909091	5518.24231899508	55	1371523	187616.75	1180.88	662.98	1.8	16.4	20	9.1	1.8	23.6	27.3	5.5	3.6	20	16.4	18.2	3.6	23.6	20	9.1	3.6	12.7	14.5	16.4	1.8	12.7	18.2	14.5	5.5	9.1	23.6	12.7
