# Supplementary material for: TRACERx analysis identifies a role for FAT1 in regulating chromosomal instability and whole-genome doubling via Hippo signalling
Source: Nat Cell Biol. 2024 Dec 30;27(1):154–68. doi: 10.1038/s41556-024-01558-w (PMC11735399; doi:10.1038/s41556-024-01558-w)
Supplement: Supplementary file 17 — Statistical source data. [file 41556_2024_1558_MOESM17_ESM.zip › extended fig1/ext fig1A source/data/rawData/GIN_H1792_53BP1.txt]

screenPlateOrder	plateWell	replicateNo	Content	ContentAnno	ContentType	MEAN_ObjectSpotTotalCountCh2	MEAN_ObjectSpotTotalAreaCh2	MEAN_ObjectSpotAvgAreaCh2	MEAN_ObjectSpotTotalIntenCh2	MEAN_ObjectSpotAvgIntenCh2	MEAN_ObjectSpotTotalCountCh3	MEAN_ObjectSpotTotalAreaCh3	MEAN_ObjectSpotAvgAreaCh3	MEAN_ObjectSpotTotalIntenCh3	MEAN_ObjectSpotAvgIntenCh3	ValidObjectCount	MEAN_Circ_TotalIntenCh2	MEAN_Circ_TotalIntenCh3	MEAN_Circ_AvgIntenCh2	MEAN_Circ_AvgIntenCh3	percentHIGH_Circ_TotalIntenCh2	percentLOW_Circ_TotalIntenCh2	percentHIGH_Circ_TotalIntenCh3	percentLOW_Circ_TotalIntenCh3	percentHIGH_Circ_AvgIntenCh2	percentLOW_Circ_AvgIntenCh2	percentHIGH_Circ_AvgIntenCh3	percentLOW_Circ_AvgIntenCh3	percentHIGH_SpotAvgAreaCh2	percentHIGH_SpotAvgAreaCh3	percentHIGH_SpotAvgIntenCh2	percentLOW_SpotAvgIntenCh2	percentHIGH_SpotAvgIntenCh3	percentLOW_SpotAvgIntenCh3	percentHIGH_SpotCountCh2	percentHIGH_SpotCountCh3	percentLOW_SpotCountCh3	percentHIGH_SpotTotalAreaCh2	percentHIGH_SpotTotalAreaCh3	percentHIGH_SpotTotalIntenCh2	percentHIGH_SpotTotalIntenCh3
1	C03	1	53BP1	NA	Positive	3.71531100478469	18.1140350877193	5.21045116338353	90803.7408293461	1807.78193611605	1.23923444976077	9.06937799043062	4.38206875084866	64844.6547049442	2927.25890330696	1254	788356.5	85359.26	764.69	360.69	11.4	2.6	1.6	61.2	10.2	1	1.5	61.5	6.1	1.8	6.5	21.9	0	47.3	14.4	6.3	47.3	10.7	2	14.6	4.7
1	C03	2	53BP1	NA	Positive	4.73938384679434	27.7785179017485	6.85113363696938	165224.017485429	2092.78424028834	1.93422148209825	14.4646128226478	5.20060849032564	120754.723563697	3863.08620236628	1201	930624.4	112992.32	858.5	453.2	18	8.7	4.4	44.8	15.5	8.7	4.7	48.4	7.9	3.4	9.9	22.2	0	42	21.3	11.5	42	16.5	6.2	23	13.2
1	C03	3	53BP1	NA	Positive	4.99499284692418	27.8612303290415	6.76300110954248	157174.780400572	2195.80413590915	1.6552217453505	11.8605150214592	4.81919885558766	94424.1702432046	3527.71893637712	1398	1015893.4	99181.31	955.56	403.55	17.4	1.9	3.3	51.8	15.3	1.6	3.6	54.5	8.4	2.6	9.6	19.9	0	43.6	20.2	13.4	0	15.5	4.8	22.2	10.1
1	C04	1	53BP1	NA	Positive	5.11831550802139	29.8429144385027	6.48186869990529	173180.631684492	2264.31779815655	1.49398395721925	11.2312834224599	4.67820003952676	91252.6590909091	3295.03613888726	1496	981756.4	101274.72	980.68	419.95	16.1	2.2	4.4	52.7	15.3	2.7	5.1	53.8	9	2.5	11.4	21.5	0.2	47.9	21.7	7.9	47.9	18.5	3.7	24.3	7.7
1	C04	2	53BP1	NA	Positive	4.13963636363636	23.7476363636364	6.10083002257627	128440.126545455	2072.52450145412	1.49454545454545	11.5905454545455	5.00336333803483	96661.8450909091	3586.1719085908	1375	828698.1	111135.59	839.06	450.35	15.3	2.6	4.1	46	14.3	2.5	4.9	50.5	8.9	3	10.3	21.7	0	44.9	16.3	7.2	44.9	14.8	4.1	21.6	8.8
1	C04	3	53BP1	NA	Positive	4.83255813953488	28.1961240310078	6.72140454397996	161512.500775194	2287.51005026066	1.72713178294574	12.4837209302326	4.97176326158184	102752.09379845	3705.43775546768	1290	1082901.9	121519.02	957.94	493.36	16.9	1.8	5.7	42.7	16.1	2.6	6.3	44.7	10.1	3.6	9.5	17.7	0	41.5	19.6	14	0	15.8	6.2	24.5	12.4
1	C05	1	53BP1	NA	Positive	4.27556818181818	24.9019886363636	6.16170533479843	147094.239346591	2060.52800919962	1.20951704545455	8.40127840909091	3.82133010052572	62022.8572443182	2617.49446100329	1408	924727.7	86432.37	894.1	355.79	14.6	3.1	2.6	63.3	13.8	2.6	2.5	65.2	8	1.8	9.1	22.2	0.1	53.5	17	5.8	53.5	14.6	2.1	19	4.8
1	C05	2	53BP1	NA	Positive	4.20512820512821	22.4304993252362	5.42304744210518	109246.622132254	1939.65155470455	1.63967611336032	12.3070175438596	5.17064724011193	101294.30634278	3890.65597195344	1482	725285.9	106691.65	710.89	438.34	13.4	12.3	3.7	49.3	12	14.3	4.3	51.6	8	2.5	7.9	22.1	0	40.6	17.1	9.4	40.6	15.2	4.3	21.9	9.9
1	C05	3	53BP1	NA	Positive	4.94361413043478	27.8634510869565	6.75004129332908	156012.447690217	2202.33848330774	1.53328804347826	11.3953804347826	5.13673397507151	94871.6976902174	3691.81977865195	1472	997016.4	117804.22	904.39	468.67	16.7	2.2	5	40.8	13.2	0.8	6.6	46.7	9.4	4	9	18.1	0	44	20	11.6	0	14.9	4.8	20.7	10.3
1	C06	1	53BP1	NA	Positive	4.28980891719745	25.1695859872611	6.398150946355	140523.068471338	2172.73395793331	1.32085987261146	9.60987261146497	4.12572600077777	77747.4585987261	3029.45874418187	1256	876671.5	99644.36	878.67	412.77	13.9	2.3	3.3	51.9	12.8	1.2	4	54.9	8.1	1.6	8.8	20	0	50.2	16.8	6.4	50.2	15.9	2.6	20.7	6.8
1	C06	2	53BP1	NA	Positive	4.06282335550628	25.8218773096822	6.77685680220852	165516.303769401	2114.59685673925	1.34589800443459	9.48854397634885	4.50658888274027	74451.9800443459	3225.62013300736	1353	903780.7	97889.82	902.49	406.78	15.9	2.8	2.9	55.3	14.9	2.9	3	54.6	9.4	3	9.8	23.6	0	48	16.4	6.5	48	15.2	2.5	21.9	6
1	C06	3	53BP1	NA	Positive	4.80602782071097	27.9783616692427	7.25073789192709	167852.898763524	2258.67745685537	1.28902627511592	9.93894899536321	4.54239033732226	82602.1723338485	3183.78519605999	1294	985494.8	103156.16	957.45	410.78	16.7	8.7	4.5	49.2	16.6	8	5.3	54.3	10.6	3.6	11.1	24.3	0.1	50.9	20.5	9.6	0	16	4.1	22	9
1	C07	1	53BP1	NA	Positive	5.05041246562786	30.2621448212649	7.03184556729063	181059.555453712	2173.44002522268	1.45004582951421	11.3373052245646	4.9217053534236	92214.9780018332	3439.96090732058	1091	961340.2	106728.13	940.94	436.05	14.4	2.9	3.7	48.6	15.3	2.1	3.2	50.7	7.9	2.7	9.2	18.6	0.1	45.6	21.8	7.7	45.6	17.5	3.3	22.1	8.2
1	C07	2	53BP1	NA	Positive	4.63658536585366	25.1308943089431	5.52239969167302	136017.27804878	2060.20037489637	1.70731707317073	12.9585365853659	5.25443499177858	108233.852845528	3930.49751586782	1230	865247.4	118740.74	865.4	491.48	16.3	2.7	6.2	43.3	15	2.4	6.5	46	6.9	3.2	8.8	20.4	0	41.5	18.9	8.8	41.5	15.4	4.8	21.5	10.3
1	C07	3	53BP1	NA	Positive	4.72277227722772	26.7098248286367	6.47388711710911	152464.091393755	2279.22076406584	1.33968012185834	9.52094440213252	4.37636476307614	75698.3274942879	3263.81155184055	1313	983724.1	109725.44	985.88	450.42	16.7	1.9	5.2	47.4	15.7	0.8	5.5	50.9	9	2.3	10.3	19.1	0	48.1	20.3	9.3	0	16.5	3.9	23.7	8.2
1	C08	1	53BP1	NA	Positive	4.34839270199826	24.9174630755864	6.15758970121095	148526.3214596	2144.4923624585	1.6385751520417	11.0390964378801	4.60590035294768	83249.035621199	3374.29366257886	1151	927513.3	109794.4	894.02	457.72	15.2	3.6	4.1	45.3	13.4	6.2	5.3	48.5	7.6	2.1	9.8	21.4	0	42.8	17.4	10.3	42.8	15.5	2.6	20.3	6.5
1	C08	2	53BP1	NA	Positive	4.24820143884892	26.1294964028777	6.35891497843855	158536.817446043	1977.33596730755	1.53776978417266	11.3111510791367	4.73116712905165	91384.3255395684	3397.24790620685	1112	816134.8	108384.94	795.84	445.98	13.5	9.2	4.9	48	12.2	10.8	5.1	49.7	8.3	3.2	8.9	25.2	0	47.2	16.9	7	47.2	14.4	4.2	20.1	9.5
1	C08	3	53BP1	NA	Positive	4.4392523364486	23.5919003115265	5.5863234725507	116988.354361371	1944.98816292336	1.55996884735203	10.4197819314642	4.35392400705244	80065.484423676	3175.83820019006	1284	784561.9	98328.67	759.99	417.67	11.8	10.3	4.8	55.1	12.2	13.7	6.4	57.2	7.6	2.3	8.3	23.3	0.2	47.5	18.6	12.8	0	14.3	3	20.1	7.9
1	C09	1	PLCG2	NM_002661	sample	5.03369672943508	26.599603567889	6.93446613612414	154380.881070367	2208.87949896264	2.91476709613479	21.0307234886026	7.5613282466426	196224.735381566	6413.97325675294	1009	927846.1	183417.37	1033.12	769.1	16.4	7.4	13.4	10.7	17.1	7	15	8.3	8.6	6.8	9.4	21.5	0.5	20.5	21.8	19.2	20.5	18.1	7.4	22.6	19.8
1	C09	2	PLCG2	NM_002661	sample	3.63102893890675	21.9204180064309	6.54496483086941	128103.051446945	2079.58113037272	2.09565916398714	17.3818327974277	8.04518474007551	155677.402733119	6007.64275522059	1244	764395.6	159857.23	869.39	665.07	12.8	6.4	7.2	11.2	14.6	10.1	8.5	8.9	9.2	8.5	8.4	19.2	0.1	23.6	14.4	11.5	23.6	12.2	4.1	17.6	17
1	C09	3	PLCG2	NM_002661	sample	4.35521769177609	24.8873531444368	6.2203759208123	154253.903939185	2116.69122646233	2.32135452660677	16.6392536281963	6.45207566511162	152362.888735314	5490.53611485377	1447	925804.2	163905.44	960.31	684.72	16.2	8.3	11.3	14.4	16.4	8.6	12.6	11.9	9.1	5.7	9.5	25.1	0	30.3	17.7	21.3	0	13.5	6.7	19	18.2
1	C10	1	SETD2	NM_014159	sample	4.53518948182521	25.0850734725445	6.96758681607775	147625.172467131	2097.1151727879	2.30394431554524	18.8948182521268	7.51531367366048	175061.547563805	5836.5063736399	1293	909820.8	173745.42	926.04	714.13	14.3	3.3	11.2	11	13.7	2.5	11.1	9	8.5	6.2	8.2	22.1	0.2	25.3	18.1	13.4	25.3	15.9	7.3	21.3	17.2
1	C10	2	SETD2	NM_014159	sample	4.41379310344828	23.9844006568145	5.97149739150234	121028.908866995	2011.82297764915	2.15270935960591	19.4942528735632	8.416140335113	183401.747126437	6143.95238798558	1218	756556.9	164961.51	768.27	681.45	13.1	12.6	8.9	11.5	16.2	16.2	9.7	9.8	9.9	8.8	9.5	19.5	0.1	25	17.9	12.6	25	13.8	8	19.7	20.3
1	C10	3	SETD2	NM_014159	sample	4.51072961373391	25.9577968526466	6.92356421109322	143083.522174535	2052.62804209473	1.97997138769671	16.725321888412	7.29401782851438	156299.464234621	5613.72416794968	1398	867104.8	165298.48	876.92	667.45	13.7	9.5	10.3	13.7	14.2	11.1	11.9	13.4	11.7	7.2	8.5	23.8	0	28	18.2	15.7	0	14.3	7.7	20.9	19.3
1	C11	1	IKZF1	NM_001220765	sample	4.43852106620808	27.5021496130696	6.18236603156378	168888.14961307	2070.45523960168	2.51332760103181	20.0111779879622	7.80399188630687	190986.11177988	6168.18721138668	1163	911928.4	180969.74	882.98	758.03	13.9	6.5	13.2	9.6	14.1	6.4	13.5	6.8	10.1	7.6	9	22.2	0.8	23.9	17.9	15.2	23.9	14.7	7.6	19.1	19.4
1	C11	2	IKZF1	NM_001220765	sample	3.6488326848249	22.7392996108949	7.0925332932873	138250.971789883	2095.44061606756	2.03015564202335	17.3891050583658	7.34641822310817	158572.649805447	5628.37732953641	1028	778859.5	150176.72	829.51	624.84	13.1	5.8	6.3	14.1	14.1	10.8	7	13.2	12.4	7.3	9.5	20.9	0.1	27.1	13	10	27.1	12.9	6.7	17.7	17.9
1	C11	3	IKZF1	NM_001220765	sample	4.31496062992126	24.3455818022747	5.61200110239393	121104.915135608	1735.59361618795	2.00524934383202	17.1207349081365	7.42797597902475	153578.407699038	5561.15226912963	1143	710297.3	150122.83	687.9	608.6	11.1	22.7	6.6	14.6	11.9	24	7.3	14.1	9.6	6.6	7.4	35.8	0.1	28.3	17.2	14.8	0	13.6	8	18.2	18.3
1	C12	1	COL2A1	NM_033150	sample	4.33228593872742	22.2223095051061	5.66579805791088	106877.348782404	1932.17321551721	2.01885310290652	17.3652788688138	7.3516955637537	157282.768263943	5437.42060080263	1273	761653.2	160370.34	826.5	657.46	12.4	9	7.5	13.4	12.1	12.8	7.7	11.4	7.7	6.5	7.9	22.2	0.2	28.7	17.9	11.3	28.7	13.7	5.1	18.7	16.3
1	C12	2	COL2A1	NM_033150	sample	4.3623046875	26.1796875	6.95290948514015	160529.213867188	2125.73760017152	3.1064453125	22.9111328125	7.65092384202872	215049.90625	6467.02412969814	1024	907868.8	187618.76	959.25	773.73	16	2.1	13.7	7.7	15.9	0.7	16.8	7	9.5	8	10.4	20.2	0	18.4	18	22.1	18.4	15.3	11.8	19.8	25.5
1	C12	3	COL2A1	NM_033150	sample	3.69428152492669	18.6480938416422	4.48384708435151	89271.9171554252	1745.69296567495	1.49193548387097	14.1026392961877	7.1983946238675	120356.108504399	4798.58133364213	1364	780122	134962.93	662.39	520.1	12.4	9	5.1	17.7	8.9	10.7	4	19	6.7	5.2	5.3	23.5	0	32.3	14.4	9.8	0	8.1	4.8	13.3	13.1
1	C13	1	SMAD4	NM_005359	sample	4.64152298850575	24.8929597701149	6.13877414469817	138008.460488506	2083.38700835046	2.1566091954023	16.8512931034483	6.89730918931286	151463.367097701	5591.20525678601	1392	918719.7	168788.74	919.71	684.06	15.6	4.7	8.9	10.8	13.7	3.8	9.7	10.1	7.4	4.7	8.3	18.2	0.4	27	19.8	12.4	27	14.4	4.6	18.8	14.4
1	C13	2	SMAD4	NM_005359	sample	4.26349892008639	24.9913606911447	5.56059652496949	153001.143988481	1925.578668485	2.29373650107991	17.3030957523398	6.61198430408547	148543.673146148	5297.57279253124	1389	890406	160900.78	832.13	641.47	15.6	5.1	7.1	10.4	15.1	4.6	7.1	10	7.5	4.5	8.9	25.7	0	28.7	17.5	14.5	28.7	13.6	6.6	19.4	16
1	C13	3	SMAD4	NM_005359	sample	3.33678086619263	17.7278603749192	4.96129759804338	97646.6186166774	1721.52148521889	1.55397543632838	13.6955397543633	6.77513806757568	116690.993535876	4829.06713123156	1547	934961.5	146993.29	785.95	561.22	14.1	1.7	5.6	12.2	10.6	0.5	4.9	15.4	6.3	5.8	5.6	26.3	0	32.8	13.1	10.5	0	8.9	4.5	11.6	12.5
1	C14	1	FANCF	NM_022725	sample	4.01869158878505	21.6386292834891	5.35080039757875	116602.439252336	1902.01760069025	2.10903426791277	16.7777777777778	7.19090774247912	139295.299065421	5178.52593192238	963	881729.4	143014.33	841.5	562.48	14.6	2.2	4.2	17.2	12.3	1.7	4	17.2	7.5	5.2	7.4	22.7	0.3	27.7	15.3	11.2	27.7	12.4	4.7	16.5	12.7
1	C14	2	FANCF	NM_022725	sample	4.08778625954198	24.8625954198473	6.37084036234093	149258.861832061	2083.3034691321	2.29541984732824	19.481679389313	7.84422370124074	186700.350381679	6223.40972947644	1310	882608.9	173903.26	900	702.55	15.3	2.1	10.4	9	15.3	0.2	10.2	7.6	9.8	8.5	8.7	21.8	0	25.1	16.1	13.5	25.1	15.1	7.1	21.8	21.2
1	C14	3	FANCF	NM_022725	sample	4.49723374827109	25.7697095435685	6.66300574316423	154862.025587828	2196.20555926696	1.97026279391425	17.082295988935	7.41966384825183	152777.951590595	5442.70678035724	1446	1012594.1	153932.92	929.05	610.94	15.6	2.1	6.3	11.9	16	1.7	6.5	12.9	8.8	6.8	8.4	19.9	0.1	27.5	18.1	16.6	0	12.9	6.5	19.9	18
1	C15	1	Sep-12	NM_144605	sample	4.15127020785219	23.4364896073903	5.69357568684368	122671.945727483	1892.10930923605	2.65357967667437	21.433025404157	8.07764465209955	213957.93187067	6601.38869741212	866	838330.3	196522.38	796.8	804.74	13.5	3.8	14.1	6.6	13	5.2	16.4	5.2	9.7	8.1	7.4	25.4	0.6	22.1	17.4	16.6	22.1	14.4	8.7	19.7	23.4
1	C15	2	Sep-12	NM_144605	sample	3.92161929371232	27.8837209302326	8.2754281899865	196823.221360896	2227.75510689644	2.24978466838932	19.0378983634798	7.78656061605283	178260.815676141	5762.05249428409	1161	989689.2	168024.44	1005.13	657.2	16.6	2.4	10.5	13.2	16.3	1.3	9	12.5	12.6	8.4	12.1	24.3	0	27.8	14.8	13.8	27.8	15.2	8	22.6	18.7
1	C15	3	Sep-12	NM_144605	sample	4.64354838709677	24.3814516129032	6.80631822557153	128429.452419355	2088.89586040187	2.22177419354839	19.3661290322581	8.2237217123772	186241.625	6215.31270732739	1240	940388.4	183482.6	902.55	725.59	15.2	2.1	14.2	9.4	15.2	0.4	14.8	9.7	11.9	10.2	7.7	21	0.2	23.9	18.7	17.2	0	13.7	10.6	19.6	23.7
1	C16	1	GNPTAB	NM_024312	sample	3.75912876361307	20.5528507367072	5.64950717047902	115484.357463165	1832.83857748489	1.60089686098655	13.4452274183216	6.41224490520761	110794.981422165	4591.20509931192	1561	834999.3	127978.66	811.83	515.1	12.9	2.9	4.4	25.8	11.4	1.6	3.3	25.6	6.7	4.7	7.1	26.4	0	34.6	13.2	7.6	34.6	12.1	3.1	15.6	8.9
1	C16	2	GNPTAB	NM_024312	sample	3.99332777314429	25.6889074228524	7.53025591912291	165663.24854045	2094.59090134801	2.4070058381985	19.0141784820684	7.57076705918894	174297.604670559	5819.06555386418	1199	868023.8	171451.34	863.75	673.63	14.5	9.1	10.7	12.5	14.5	11.9	10.4	10.9	10.2	6.9	9.7	22.7	0	25.4	15.5	15.3	25.4	14.6	6.7	20.2	18.4
1	C16	3	GNPTAB	NM_024312	sample	4.93645484949833	24.8486622073579	5.10434189599195	127446.701505017	2087.11030049745	2.57107023411371	19.6605351170569	7.11873128361526	181161.010033445	5892.01164423573	1196	980055.9	163984.64	860.19	651.73	18.1	1.3	8.2	9.9	16.1	0.2	9.6	10.8	8.1	6.4	6.8	19.6	0.1	26.3	21.2	23.4	0	14.2	10.4	20.4	23.3
1	C17	1	53BP1	NA	Positive	4.04945054945055	21.478021978022	5.81458575343494	116315.207417582	1945.96664898306	1.0831043956044	8.59615384615385	4.21204715356198	62664.032967033	2706.05089573548	1456	846037.5	90028.55	853.79	359.63	12.8	2.7	2.3	60.5	11	1.7	1.7	65.5	6	1.9	7.7	21.4	0.1	51.7	15.5	3.7	51.7	12.1	1.6	16.4	5
1	C17	2	53BP1	NA	Positive	4.25157799819657	26.7177637511271	6.3372715029855	155643.081154193	2059.19981611903	1.59062218214608	10.6853020739405	4.52586965934576	82698.0730387737	3397.71920561017	1109	852594.2	104768.36	837.17	435.61	14	2.4	3.1	49.9	15.1	1.6	3.9	51.8	8.1	2.3	9.6	20.2	0	45.5	17.9	8.5	45.5	16.4	3.2	21.8	7.8
1	C17	3	53BP1	NA	Positive	4.52312138728324	24.1083815028902	5.54094438707017	122297.972543353	1991.93184043079	1.46387283236994	10.478323699422	4.53487499812682	81344.4313583815	3298.67451620591	1384	852442.4	111919.71	832.95	447.32	13.9	2.1	3.8	43.9	13.5	1.6	4.9	47.8	7.1	2.7	7.2	22.2	0	46.7	17.4	11.3	0	13.7	4.6	19	9.5
1	C18	1	53BP1	NA	Positive	4.68151935719503	26.2965668371074	6.1316800517912	145967.80642805	2132.43397903809	1.24032140248356	9.60701241782323	4.53649324609495	74740.6245434624	3082.41165735687	1369	876316.9	91405.48	873.21	367.6	14	2.8	2.3	60	12.9	2.3	1.8	63.2	7.6	2.3	9.6	19.1	0	47.5	19.6	5	47.5	16.3	1.7	21.5	7.1
1	C18	2	53BP1	NA	Positive	4.33812949640288	25.0823341326938	6.24720603611797	132057.830535572	2099.25129911236	1.59792166266986	11.8745003996803	5.06806777681548	94471.6914468425	3666.72165788149	1251	846061.9	103792.21	898.8	428.13	16.1	1.9	4.6	52	15.9	0.8	5	54	9	3	10.8	20.6	0	41.3	18.7	8.7	41.3	15.9	3.8	22.7	8.6
1	C18	3	53BP1	NA	Positive	4.41928414901388	26.809349890431	6.14491682303269	153256.912344777	2149.13259870921	1.45215485756026	11.4039444850256	4.92147785756689	93001.7355734113	3513.62958017076	1369	935644.3	108298.56	889.73	445.62	15	2.5	4.4	47.5	14.7	0.7	5.9	49.5	9.1	3.2	9.4	21.5	0	45.1	17.7	11.5	0	14.4	4.5	21.2	10.1
1	C19	1	53BP1	NA	Positive	4.98046875	29.5029296875	6.41956990194374	163120.712890625	2245.47746819025	1.6123046875	10.970703125	4.52480285809415	81974.759765625	3147.87251781282	1024	923383.8	98825.21	906.6	404.22	15.2	2.8	3.4	55	15	1.3	3.7	58.1	9	2.1	9.9	17.6	0.1	44.8	21.1	8.8	44.8	18.3	2.9	22.7	6.4
1	C19	2	53BP1	NA	Positive	3.86636636636637	24.4632132132132	6.77746764836595	162799.53978979	2140.16036528805	1.44894894894895	10.4654654654655	4.35045770782244	87133.6509009009	3288.2123397971	1332	827562.8	109161.81	887.6	455.62	12.9	3.4	4.4	50	14.2	1.9	5.5	50.7	9	2.3	10.5	24.3	0	47.7	14.9	7.6	47.7	14.3	3.9	20	8
1	C19	3	53BP1	NA	Positive	4.65223562810504	26.1582682753726	7.05954609208412	147855.391057488	2173.66192575973	1.32789212207239	9.39318665720369	4.44591293396297	72974.5599716111	3227.07942875929	1409	889076.4	106886.87	884.94	427.99	16	7.4	5	47.6	14.1	8.5	4.4	53.6	8.4	2.2	9.6	20.5	0	46.6	19.9	9.6	0	15.5	3.2	21.1	7.5
1	C20	1	53BP1	NA	Positive	4.60304054054054	26.4214527027027	6.45325700301621	144185.121621622	2067.68809281893	1.53969594594595	11.1782094594595	5.04335910073003	87045.9248310811	3581.6436727275	1184	869151.6	107994.44	872.4	446.1	14.7	3.2	3.2	48.6	13.3	4.8	4.1	53	8.5	2.1	8.8	22	0.2	41.8	19.1	8	41.8	16.4	1.9	20.9	7.3
1	C20	2	53BP1	NA	Positive	4.3412625800549	26.939615736505	7.8067663938054	159450.58462946	2201.42318069213	1.61116193961574	11.6367795059469	4.66987570114888	95717.7438243367	3388.40528040996	1093	863913.5	99578.89	895.9	405.73	14.5	1.8	3.3	53.8	14.5	1.4	4.4	58.2	10.5	3.3	10.7	18.3	0	46	17	8.5	46	16.7	4.9	22.5	10.3
1	C20	3	53BP1	NA	Positive	4.40972733971997	27.0545320560059	7.803550772024	165410.81798084	2201.36845794572	1.46573323507738	10.6610169491525	4.73069893101971	83066.4126750184	3401.18895812509	1357	874722.3	105260.18	956.12	435.87	15	5.8	3.8	48	13.6	7.4	4.5	49.7	9.6	2.4	9.3	23.5	0	44.6	18.1	11.5	0	16.3	4	21.7	8.8
1	C21	1	53BP1	NA	Positive	4.48978102189781	24.5576642335766	6.25087843553091	141869.202919708	2109.00246779105	1.41313868613139	10.1715328467153	4.23147480225968	80948.2715328467	3083.67978086808	1370	962247.1	105606.67	936.44	448.03	15.8	2.5	5.3	57.6	16	0.9	6.9	58.5	6.4	2	9.4	20.6	0.1	49.9	17.7	7.7	49.9	14.9	2.8	19.6	7.4
1	C21	2	53BP1	NA	Positive	4.29284164859002	26.3629790310918	6.80558997928343	163360.174258858	2160.98190529041	1.53289949385394	11.0795372378886	4.51266636974338	89843.4721619667	3366.34638543761	1383	894290.3	107079.86	924.82	446.37	14.5	2.9	4	47.9	16.3	1.7	5.7	51.5	9.1	2.7	11.1	21.9	0	46.3	17.2	8.3	46.3	15.5	4.3	23.1	8.8
1	C21	3	53BP1	NA	Positive	4.79039301310044	26.9417758369723	6.13743948597702	151702.234352256	2190.78860937619	1.21397379912664	9.11717612809316	4.30944112262977	70942.5050946143	3109.98190828326	1374	947043.5	104906.3	924.48	424.7	15.4	2.4	4	49.9	14.4	1.2	4.4	53.4	8.5	2.3	10	20.1	0	48.8	19.6	9.3	0	15.4	3.1	22.1	7.4
1	C22	1	53BP1	NA	Positive	4.09110473457676	21.732424677188	5.58449137385562	117337.428981349	2001.17260717657	1.27761836441894	9.49210903873745	4.51412106361322	77421.0839311334	3181.7938731019	1394	818967.6	102754.19	866.71	435.32	12.1	3.4	4.3	54.8	11.5	2.2	5.3	56.3	7.2	2.4	8	20.9	0.3	49.2	17.1	5.9	49.2	12.9	2	16.3	6.4
1	C22	2	53BP1	NA	Positive	4.18805970149254	25.5925373134328	6.36791183172238	165292.626119403	2059.06038971131	1.24328358208955	8.86791044776119	4.31385877493154	66931.4097014925	2982.99014739704	1340	891924.6	96623.51	913.14	392.62	14	2.2	2.1	54.2	14	2.3	2.5	58.1	7.8	2.5	9.4	24	0	48.2	15.5	5.1	48.2	13.8	2.8	19.7	5.7
1	C22	3	53BP1	NA	Positive	4.60749808722265	25.4575363427697	6.88596554225026	140840.088752869	2163.4005018082	1.86763580719204	14.0275439938791	5.44580806936523	118073.884468248	4163.02499071557	1307	843162.8	118902.6	958.37	491.42	12.3	4.7	5.8	41.6	13.6	4.3	6.7	43	7.4	3	8.3	19.3	0	38.4	19.3	16.1	0	13.2	6	19.7	13.7
1	D03	1	RAD51	NA	Positive	6.64359861591695	39.6585928489043	7.21595321690351	181663.558246828	2424.76237016826	3.62860438292964	30.717416378316	7.95254777009011	245335.193771626	5855.43806053924	867	1160895	160949.72	1081.09	599.17	22.3	3.7	9	16.4	18.9	0.6	5.7	18.1	9.2	4.5	10.8	9.7	0.2	20.1	30.1	29.1	20.1	29.3	18.7	36.4	27.6
1	D03	2	RAD51	NA	Positive	5.61862130707252	34.4413607878245	7.09173218120536	176474.256938227	2194.04268589567	3.37332139659803	27.0922112802149	7.32753955969869	231341.387645479	5970.88042795009	1117	969325.8	169503.63	945.99	671.96	20.4	2.8	9.8	12.1	19.1	2.1	9.1	11.1	8.3	5.4	9.6	19.7	0	22.9	24.9	25.6	22.9	25.1	18.3	32.6	27.6
1	D03	3	RAD51	NA	Positive	6.37646001796945	35.6460017969452	6.08078430738802	155030.236298293	2211.52363128962	2.99640610961366	24.5615453728661	7.51445747523915	201386.636118598	5591.86590593686	1113	985444.4	148142.09	867.84	567.15	19.8	3.3	8.2	20.4	15.5	4.9	6.7	21	7.7	5	9.9	16.5	0	22.3	29.9	29.7	0	25.8	16.8	31.9	25.3
1	D04	1	RAD51	NA	Positive	6.1137487636004	38.7814045499505	7.25524147406319	197602.6884273	2425.16990263493	3.76261127596439	33.5044510385757	8.55879232484534	302484.705242334	6773.04372585482	1011	1068080	189372.88	1075.32	732.39	19.6	2.3	13.7	10.4	19.1	1.3	12.2	9.5	8.4	6.8	11.6	14.3	0.3	17.8	30.8	31.2	17.8	31.3	21	37.1	34.6
1	D04	2	RAD51	NA	Positive	5.95575221238938	41.2664700098328	8.76463925385785	238812.459193707	2511.51796882201	3.71386430678466	31.4355948869223	8.42707189902385	283139.705998033	6737.12778247209	1017	1143535.1	169308.19	1088.36	647.55	21.4	2.2	12	15.3	20.5	1.2	10.3	16.5	10.6	6.8	11.3	12.8	0	17.8	27	27.6	17.8	28.3	20.2	36.2	33.6
1	D04	3	RAD51	NA	Positive	5.83966635773865	35.5125115848007	6.87300879405582	177069.791473587	2303.53462497032	3.65152919369787	30.2808155699722	8.28261727694107	266619.781278962	6658.22378955587	1079	979982.7	170277.12	924.1	656.95	16.4	6.7	10.8	11.2	16.9	8.7	10.2	11.7	8.2	5.8	9	15	0.1	16.4	27.2	38.7	0	24.5	22.1	32	34.3
1	D05	1	RAD51	NA	Positive	5.94957983193277	38.3137254901961	6.9918911783116	173678.970121382	2330.27189066112	3.31932773109244	28.9617180205416	8.3518706913486	239886.993464052	6176.87573163506	1071	1004216.8	161961.89	919.72	622.81	17.7	3.2	9.3	14.6	13.5	1.6	7.4	17.1	9.2	5.3	9.9	11.8	0.1	18.9	27.1	25.4	18.9	30	16.4	33.3	27.5
1	D05	2	RAD51	NA	Positive	5.86708296164139	40.9464763603925	8.92771024275076	245740.953612846	2591.71302540359	3.30776092774309	27.7805530776093	7.94045000584834	243616.088314005	6237.4417319874	1121	1156619.1	169849.12	1197.1	648.33	23.4	2.5	11.2	12.2	21.1	0.9	9.4	12	12.6	7.2	12.8	14.2	0.1	21.3	27.7	25.3	21.3	29.8	17	37.4	28.5
1	D05	3	RAD51	NA	Positive	5.88471849865952	35.1268990169794	7.20566678137244	164913.981233244	2313.53520007826	2.92135835567471	25.816800714924	8.10798831032233	228175.190348525	6284.63444910412	1119	992918	166515.04	900.28	653.15	18.8	7.9	8.9	12.5	16.3	11	8.8	11.6	8.4	6	10.1	16.4	0	21.4	26	29.8	0	23.8	18.2	30	29.8
1	D06	1	RAD51	NA	Positive	6.50751072961373	44.3057939914163	8.59093287247159	246278.39806867	2591.99355804558	3.58690987124464	29.6276824034335	8.1726590365545	250782.071888412	6418.72752214502	932	1206004.8	171102.82	1153.45	638.71	21.9	2.6	10.2	12	19.1	1.3	6.7	10.8	10.5	5.2	13.7	13.7	0.3	18.7	31.7	25.8	18.6	33	17.1	37.1	27.1
1	D06	2	RAD51	NA	Positive	5.37703349282297	37.7397129186603	8.73402459712844	221618.571291866	2470.91563963247	3.32727272727273	28.3320574162679	7.83595106157942	242133.328229665	6086.97684991511	1045	1033051.2	158093.21	1135.19	627.73	17.5	2	8.8	15.5	18.7	1.4	8.4	14.7	10.1	5	12.2	15.1	0	21.5	23.4	23.4	21.5	25.8	16.4	31.7	27.1
1	D06	3	RAD51	NA	Positive	6.1988582302569	39.4833491912464	7.03942103302525	216524.618458611	2498.42302245492	2.87535680304472	24.3349191246432	7.74932968137078	201311.047573739	5813.01397513583	1051	1114848.8	163392.2	1088.23	649.55	17.4	2.6	8.3	10.5	18.1	1.3	8.8	8.6	10.5	5.5	10.6	15.5	0	23	27.1	26.7	0	24.6	14.7	33.3	26.2
1	D07	1	RAD51	NA	Positive	6.24724061810155	39.916114790287	7.41760392252997	211514.79580574	2406.63512551237	3.54194260485651	31.7582781456954	8.64531237795389	287950.445916115	6786.26525604161	906	1100632.5	185894.17	1023.06	720.07	19.8	2.6	14.3	8.9	18	1.7	9.9	7.3	8.8	6.2	9.9	13	0.4	17.1	27	25.7	17.1	29	17.7	32.2	30.7
1	D07	2	RAD51	NA	Positive	5.18338108882521	33.6265520534862	6.82043439782132	179175.459407832	2233.31786424176	3.00573065902579	25.89111747851	7.91776235819402	223862.8834766	6026.27428930385	1047	980516.1	166913.86	920.12	637.95	18.1	2.1	8.7	10.4	16.3	2.1	8	11.8	10.3	6.5	9.6	15.3	0	24.3	23.4	22.7	24.3	22.4	16.4	29.2	26.7
1	D07	3	RAD51	NA	Positive	6.20952380952381	39.8571428571429	6.3903864978336	215424.700529101	2387.19115252222	3.05396825396825	26.0253968253968	7.60004164546083	219445.431746032	5746.55649791312	945	1112177.2	166460.49	1003.43	653.22	17.9	1.5	10.3	9.3	18.5	1.7	9.7	11.7	10.2	5.3	11.1	15.6	0.1	23.8	29	31.6	0	26.3	17.4	32.4	27.4
1	D08	1	RAD51	NA	Positive	5.87016229712859	43.4419475655431	8.08563787430734	254100.490636704	2537.76023704137	3.73033707865169	30.6516853932584	8.09149062645758	254473.891385768	6369.94272584743	801	1166423	177038.57	1104.56	673.15	21.8	1.9	12.4	11.9	18.1	3.7	9.2	12	11.2	6.1	13.4	14.5	0.2	17.4	28.5	30.1	17.4	30.1	17.6	34.6	30
1	D08	2	RAD51	NA	Positive	5.27169421487603	36.2747933884298	8.56626769508714	197864.744834711	2389.77857457866	3.56095041322314	29.4400826446281	7.84886324472362	261647.606404959	6524.88967977658	968	1020074.3	186248.41	1080.74	732.18	21.4	2.3	13.9	11.1	19.8	1.1	15.1	11.8	11.9	6	12.6	16.5	0	18.8	24.2	26.2	18.8	25.9	18.2	33.8	30.2
1	D08	3	RAD51	NA	Positive	6.23368421052632	40.2652631578947	7.73112558248945	216123.531578947	2514.3532418463	3.85052631578947	29.1410526315789	7.46097437973602	236108.473684211	6191.41202981885	950	1130630.2	168508.94	1135.41	662.28	21.2	1.5	10.1	10.6	20.5	2.4	9.5	10.3	11.6	4.2	11.4	14.6	0	17.7	28.2	37.2	0	27.9	20.2	34	30.3
1	D09	1	SMC3	NM_005445	sample	5.47543581616482	28.2234548335975	6.15733409135793	139530.335974643	2127.28969677972	2.40332805071315	18.0618066561014	7.06497128007048	161947.466719493	5726.00298949458	1262	947670.6	178389.44	923.95	727.73	16.1	2.5	11.6	9.7	16.3	1.3	11.8	9.8	8.4	5.3	8.3	17.5	0.2	26.1	23.7	13.5	26.1	17.7	5.6	23.6	15.8
1	D09	2	SMC3	NM_005445	sample	4.67386276021588	26.8750963762529	5.59890217068279	156055.556669237	2005.51387241382	1.88126445643793	14.6252891287587	6.04537572390315	126804.232845027	4710.25889403406	1297	883897.9	161888.48	898.83	675.71	14.8	3.5	8.2	11.3	15.7	1.4	10.8	10.3	9.3	4.3	8.9	25.4	0	34.2	20	10.6	34.2	16.7	5.6	22.6	13.2
1	D09	3	SMC3	NM_005445	sample	4.69224924012158	28	6.61467246249117	166147.565349544	2254.34873447665	2.1983282674772	19.2256838905775	7.82306316745097	176197.349544073	5932.59612418731	1316	943250.8	169884.81	939.72	711.67	15.7	1.4	9.5	7.4	15.1	0.7	11.9	7.1	9.2	7.3	9.9	17.6	0.1	25.7	20.4	19.3	0	14.5	8.4	22.5	22
1	D10	1	CHD8	NM_020920	sample	4.55639730639731	28.1043771043771	6.88228988880167	183075.182659933	2176.30628774281	2.67929292929293	20.3855218855219	7.30391432996691	184631.221380471	5754.7265350454	1188	1002069.9	165369.42	1009.14	681.18	15.7	2.8	9.9	15.8	15.9	3.5	10	13.6	9.3	6.5	10.2	22.2	0.4	24.8	18.4	16.9	24.8	15.9	7.2	20.2	19.8
1	D10	2	CHD8	NM_020920	sample	4.5954954954955	26.136036036036	6.12139462074888	141970.702702703	1959.99516621125	2.67567567567568	21.672972972973	7.76810726448111	205268.623423423	6126.46723511779	1110	812773.4	174641.15	811.09	694.18	16	13	10	10.8	15.5	15.3	9.8	10.6	9.1	7.7	9.2	23.9	0	24.1	18.6	17.1	24.1	17.1	10.5	21.4	22.8
1	D10	3	CHD8	NM_020920	sample	4.89649805447471	28.7875486381323	6.46875447897755	172557.938521401	2284.60997266087	2.715953307393	21.2996108949416	7.78928564052452	195168.512840467	6295.57135540714	1285	996573.6	164076.72	984.69	659.9	17.1	1.8	8.2	10.2	17	1.6	7.2	9.6	9.9	7.5	9.6	18.1	0	20.2	19.5	25.8	0	15.8	11.3	22.6	25.2
1	D11	1	COL5A2	NM_000393	sample	4.72359328726555	27.4323790720632	6.86770621570824	166896.357354393	2012.3919012729	2.03948667324778	16.6525172754195	7.03650759976545	145072.375123396	5261.77470225835	1013	968579.8	146487.38	938.92	578.63	14.8	4.1	5.2	15.8	13.1	5.2	4.4	16.1	7.8	5.8	7.8	23.9	0.1	29.3	18.7	10.8	29.3	15.9	4.7	19.5	13.5
1	D11	2	COL5A2	NM_000393	sample	4.11944444444444	25.6527777777778	7.7719876849554	163282.473148148	2187.51077410735	2.2037037037037	17.6231481481481	7.31597959029239	155398.815740741	5524.65213144267	1080	843499.1	155160.97	961.54	591.43	14.7	9.3	6.7	14.6	16.3	11.6	6.3	15.6	11	6.7	11.2	21.2	0.1	27.4	15	12.5	27.4	14.8	5.5	20.5	15.9
1	D11	3	COL5A2	NM_000393	sample	3.96	22.3629090909091	5.6848023564411	132715.677090909	1851.79001953155	1.82254545454545	15.3949090909091	7.14815784866747	133709.687272727	5223.72968150338	1375	792046.6	138749.45	783.6	562.05	11.6	12.4	5.6	21.3	11.3	15.4	7.1	22.3	7.9	6.5	7.3	29	0	29.9	17.2	14.8	0	11.5	5.3	16.3	15.3
1	D12	1	BRCA2	NM_000059	sample	5.71441860465116	31.6502325581395	6.75453137747518	147254.56	2261.58099199489	3.40558139534884	27.0716279069767	8.23485381776659	242731.496744186	6803.16262560759	1075	910980	167484.06	940.98	697.34	15.2	4.9	9.3	12.3	17.9	8.1	11.3	11.9	7.8	5.4	9.4	13.1	0.3	15.6	25.4	25.8	15.6	23.8	13	27.7	27.3
1	D12	2	BRCA2	NM_000059	sample	5.61594202898551	36.907867494824	8.43932233492981	233338.436853002	2632.68657715971	3.49689440993789	26.832298136646	7.55013794317512	243716.011387164	6389.64734980258	966	1147050.8	164360.25	1237.66	681.09	21.6	3.9	10	15.2	26.5	3.9	12	14	11.5	5.7	15.2	15.5	0	20.8	25.1	28.4	20.8	25.4	15.7	36	27.1
1	D12	3	BRCA2	NM_000059	sample	5.29298831385643	31.2704507512521	6.88050541969021	181941.910684474	2337.4978472848	2.74373956594324	20.2671118530885	6.97009265659456	172131.196160267	5711.2106767046	1198	999593.4	157254.99	994.48	649.69	18.8	6.7	8.3	12.9	19.8	10.2	9.8	11.9	9.8	4.8	10.3	15.9	0.2	23	23.8	26.1	0	18.7	10.6	26	21
1	D13	1	UBR5	NM_015902	sample	2.71512309495897	17.2801875732708	4.53475940618018	107348.23915592	1560.36770083322	1.75849941383353	14.8534583821805	6.34285869920102	115011.33880422	4494.78478648816	853	842688.9	134827.66	756.71	531.49	10.9	4	3.3	19.2	9.1	3.9	3	18.2	6.9	2.7	7.4	35.8	0	32	8	8.7	32	9.6	3.6	11.4	9.7
1	D13	2	UBR5	NM_015902	sample	3.89159067882472	23.0911854103343	7.24451269592541	143327.956433637	1980.13642874258	2.4468085106383	18.3049645390071	6.78736962789216	157756.1408308	5397.12687695323	987	837776.8	168155.48	939.47	694.91	14.7	3.9	10.4	13.5	15.7	3.4	12.2	11.2	8.9	5	10.1	24.2	0	26.5	15.5	14.7	26.5	13.7	6.8	19.5	16.6
1	D13	3	UBR5	NM_015902	sample	4.54694621695533	25.6818596171376	5.78937559743657	148417.081130356	2015.21552667415	2.41567912488605	17.02096627165	6.35696217491802	143168.307201459	5288.11708477391	1097	913282.5	155851.04	915.89	616.41	15.2	8.6	8.6	13	14.1	7.6	7.2	13.3	8.5	4.4	9.1	24.5	0	26.3	17.5	22.7	0	13.9	8.1	18.1	16.8
1	D14	1	TET2	NM_017628	sample	4.63485477178423	24.9427385892116	5.8963810637491	142146.941908714	2013.94484401458	2.17095435684647	17.7427385892116	7.17034526934026	164402.215767635	5734.05698505859	1205	949476.6	156855.68	900.2	615.14	14.5	2.7	6.4	12.2	12.5	2	5.1	11.1	8.2	5.9	7.8	21.2	0.5	25.7	18.3	11.8	25.7	13.1	5.5	17.8	15.3
1	D14	2	TET2	NM_017628	sample	3.96171875	25.3375	7.44001854110126	170869.48046875	2110.96896839439	2.35625	19.26796875	7.73918614090511	186937.74375	6451.86310610232	1280	917786.3	164842.93	944.94	658.21	14.9	2.8	9.6	12.9	15.2	4.9	9.1	11.9	9.5	7.5	10.1	21.8	0	23.2	15.5	14.4	23.2	13.6	7.4	19.1	21.4
1	D14	3	TET2	NM_017628	sample	4.71308724832215	26.1258389261745	6.49103076355762	153110.756711409	2235.20991323786	2.64093959731544	19.4035234899329	6.9842769045504	179711.562919463	5862.69838183172	1192	999683.5	155068.53	1010.05	607.56	18.3	1.7	8.1	15.2	17.9	1	8	15.1	8.6	6	9.8	20.4	0	23.8	19	24.9	0	15.5	10.5	22.4	23
1	D15	1	AMER1	NM_152424	sample	4.3219557195572	27.4354243542435	7.10108753683198	175716.545202952	2133.41239548031	2.65405904059041	20.1005535055351	7.58689310623053	180283.483394834	5955.65213836323	1084	954196.1	142360.14	1004.77	585.47	15.4	2.4	5.9	22	14.3	1.9	6.6	22.2	10	6.3	9.3	23	0.3	22.3	17	18.4	22.3	15.8	7.7	19.1	18.1
1	D15	2	AMER1	NM_152424	sample	3.98989898989899	23.1313131313131	5.75106689545939	132322.026629936	1902.10089204573	2.56473829201102	19.2552800734619	7.42150624947173	175968.55922865	6058.60286386642	1089	801271.4	155001.04	806.22	624.42	13.4	1.4	8.4	13.1	14.8	2.6	7.7	14.3	9	6.7	7.5	24.4	0	21.4	16.6	16.1	21.4	13.4	7.5	18.3	20.2
1	D15	3	AMER1	NM_152424	sample	3.96630327056492	26.2418235877106	7.09642089754567	184481.846382557	2123.80975730845	2.32408325074331	17.6333002973241	7.08672933193012	159569.288404361	5625.68817933024	1009	974491.6	150832.91	962.92	606.63	13	2.3	6.7	14.5	13.7	0.8	6.5	14.1	10.3	6.7	8.5	24.2	0	26.4	17.5	20.3	0	12	7.4	18.1	20.2
1	D16	1	EXT2	NM_207122	sample	4.36551724137931	26.0541871921182	5.77930366880428	162136.324137931	2097.73460374825	2.99901477832512	21.7812807881773	7.5964116169576	199323.530049261	6261.83053949375	1015	962889.7	189327.84	938.83	803.59	15.9	3.4	15.3	12.7	14.9	2.4	19.7	12.3	9.7	7.1	7.6	21.6	0.4	20.6	18	21.3	20.6	15.3	8.7	18.7	20.7
1	D16	2	EXT2	NM_207122	sample	3.543961352657	22.4434782608696	5.94232481732927	137180.621256039	1864.27042162614	2.30531400966184	18.7410628019324	7.53929004302193	171316.293719807	5750.63175631661	1035	802159.4	179535.85	858.32	759.31	13.3	3.2	12.9	10	14	4.3	17.1	6.6	9.5	7.5	9.2	28.6	0	25.9	13.2	13.1	25.9	13.4	8	17.8	19.3
1	D16	3	EXT2	NM_207122	sample	5.09442060085837	30.9238197424893	7.10856829135574	190594.61695279	2310.67584057668	2.85836909871245	20.7070815450644	7.11130760989345	188519.678111588	5891.35790407643	932	1103005.8	198116.16	1045.15	806.83	18.5	1.6	17	7	18.9	1.1	18.3	5.6	10.3	6.4	10	19.6	0	23.9	20.7	27.4	0	16	11.7	22.5	25
1	D17	1	RAD51	NA	Positive	5.98316831683168	38.9108910891089	8.52972208823933	215919.947524752	2555.63420852347	3.2009900990099	27.1405940594059	7.88085051998956	227243.840594059	5982.66643666084	1010	1083451.4	173490.62	1145.43	665.92	18.5	3.4	10.7	12.6	19.3	2.3	9.7	12.5	10.8	4.3	11.9	13.3	0	22.6	28	24.5	22.6	29.2	14.3	34.1	24.8
1	D17	2	RAD51	NA	Positive	5.55526544821584	34.5169712793734	6.77116313646718	172173.55613577	2316.06342306329	2.96518711923412	25.3107049608355	7.92853473206409	219795.80156658	6031.9749861997	1149	940551.1	177244.43	1021.89	712.52	17.8	2.2	11.1	9.6	17.7	0.9	12.3	8.4	8.5	6.6	11.1	17.1	0	22.9	23.9	19.8	22.9	24.1	14.1	31.1	25.7
1	D17	3	RAD51	NA	Positive	6.29938650306748	36.1251533742331	7.08336844790718	161120.452760736	2336.57122911548	3.18895705521472	25.0920245398773	7.62626077224727	208328.024539877	6157.94422674691	815	1077342.4	174015.06	978.88	667.59	21	1.5	10.4	7.7	19	0.1	8	7.7	9.7	5	10.1	13.7	0	18.2	29.4	31.8	0	27	16.7	33.5	25.8
1	D18	1	RAD51	NA	Positive	5.85502958579882	38.3727810650888	7.41251938837424	204492.049309665	2341.54267279781	3.21794871794872	27.4871794871795	7.90256656721828	230341.315581854	5926.74680863418	1014	1011738.1	164924.91	977.27	632.24	18.7	11.5	9.2	15.4	16.3	13.5	7.2	15.7	9.9	5.1	11.4	19	0.5	21.6	25.6	25	21.6	27.5	16.2	32.1	25.5
1	D18	2	RAD51	NA	Positive	5.33526570048309	34.8463768115942	7.15721881961083	193124.566183575	2295.09057290391	2.98550724637681	26.3961352657005	8.11041170871269	229803.484057971	6027.89388431732	1035	998565.6	172702.02	944.65	668.08	19	5.6	10.7	10.5	17.2	4.7	9.6	11.4	9.5	6.2	11.1	18.3	0.1	22.6	24	20.5	22.6	24.9	16.9	32.3	26.5
1	D18	3	RAD51	NA	Positive	6.28531073446328	38.6450094161959	6.76659759584346	175772.284369115	2316.02107813473	3.58474576271186	30.0216572504708	7.91781460329494	248909.793785311	6110.87699372153	1062	1058235.1	163659.58	970.75	642.37	20.2	1.7	9.5	12	18.4	0.8	7.8	11.2	9	5.1	9.7	14.6	0	18.1	30.6	36.2	0	28.7	22.3	36.1	32.4
1	D19	1	RAD51	NA	Positive	6.39281705948373	38.2839506172839	6.86924494012004	182273.140291807	2321.93640245933	4.01795735129068	31.9292929292929	7.74853524948353	276903.372615039	6579.94904482215	891	1051546.3	191436.36	914.56	760.98	18.6	2.1	15.6	7.7	15.7	1.6	15.3	8.9	7.3	4	9.5	11.8	0.1	16.2	30	31.4	16.2	30.3	18.3	32.3	29.7
1	D19	2	RAD51	NA	Positive	5.49510763209393	40.4569471624266	9.97977636382928	258212.563600783	2660.814451748	3.28473581213307	28.9090019569472	8.15889787248496	257872.545009785	6434.02309380418	1022	1140819.4	179560.67	1201.64	698.59	21.6	2.2	11.8	10.8	21.6	1.6	10.5	10.9	12.2	6.1	14	14.7	0	21.9	22.6	24.1	21.9	27.7	18.3	37.1	31.1
1	D19	3	RAD51	NA	Positive	6.14498933901919	37.5341151385928	6.71762419610471	184419.413646055	2343.26945522308	3.29211087420043	27.6556503198294	7.96405665527967	233190.330490405	6118.02095620947	938	1082038.2	193478.36	980.61	725.97	17.4	2.1	15.7	8.6	16.2	2	13.3	7.7	9.9	6.4	11	17.3	0.1	20.4	28	33.7	0	25.5	20.9	34.9	30.5
1	D20	1	RAD51	NA	Positive	6.42756539235412	40.9909456740443	7.40528499838057	212699.818913481	2503.52809172097	3.72736418511066	31.943661971831	8.58202364083559	273189.108651911	6638.78890139829	994	1080933.2	177395.63	1027.22	670.74	21.1	1.2	11	9.2	17.2	3.8	7.4	9.3	9.9	6.3	11.9	11.4	0.3	16.2	30.1	28.8	16.2	29.9	18	34.2	30.5
1	D20	2	RAD51	NA	Positive	6.01962809917355	39.5940082644628	8.12573248000117	213726.603305785	2379.45370557502	3.44731404958678	27.9638429752066	7.6119987528107	226064.566115702	5784.31242240601	968	1107338.6	159365.08	1055.51	609.49	21.7	2.9	7.9	12.5	20	0.9	6	13.4	9.5	6.1	12.6	16	0	22	28.9	26.8	22	29.3	17.1	37	27.5
1	D20	3	RAD51	NA	Positive	5.91156462585034	40.9954648526077	8.07401777901669	239955.340136054	2621.34191890023	2.92176870748299	25.2721088435374	8.03086426423001	215988.490929705	6002.98713328482	882	1191538.5	170232.5	1112.38	648.5	19.4	2.8	11.2	10.2	19.4	2.7	10	11.3	11.8	6.6	12.5	14.5	0	21.9	27	29.3	0	27.1	16.1	35.6	27
1	D21	1	RAD51	NA	Positive	6.24433497536946	42.9714285714286	8.47760422177468	264894.024630542	2643.43826996704	3.61576354679803	29.6206896551724	7.97081596296035	262304.852216749	6449.99207268409	1015	1246261.9	187737.91	1209.26	719.06	22	3.2	16.3	12.6	19.9	1.7	12.1	13.3	9.7	4.5	14	12.3	0.6	19.2	26.5	26	19.2	27.7	16.9	33.1	27.3
1	D21	2	RAD51	NA	Positive	5.34923492349235	37.3087308730873	8.48939510482932	223953.318631863	2511.65532857885	2.99369936993699	25.9441944194419	7.99911457313817	226328.071107111	6008.43529978734	1111	1103063.3	165612.26	1081.35	631.39	20.3	3.5	10.4	11.8	19.4	2.9	8.3	14.8	11.1	6	13.5	15.5	0	23.8	24.9	22.1	23.8	26.4	15.5	34.7	25.1
1	D21	3	RAD51	NA	Positive	6.3892267593397	39.7680278019114	8.05251225984799	204587.3214596	2545.92007757334	3.02085143353606	24.4978279756733	7.64953414449541	200297.087749783	5841.21192130337	1151	1137192.7	162513.63	1087.67	611.97	22.4	2.2	10.7	14.2	20	0.9	7	15.2	9.6	6	10.9	12.7	0	22.2	30	28.4	0	27	16.5	34.5	26.5
1	D22	1	RAD51	NA	Positive	5.85407725321888	38.3594420600858	8.75989181941301	234773.783261803	2521.0995359414	3.31759656652361	27.3036480686695	7.64555801407163	232656.038626609	5954.52935820688	932	1189235.1	182416.88	1198.98	724.03	19.5	3.5	13.4	12.1	18.2	1.7	13	11.4	9.5	5.3	13	17.6	0.6	21.1	26.5	24.6	21.1	28.4	16.3	32.7	26.7
1	D22	2	RAD51	NA	Positive	5.280163599182	34.1124744376278	6.91886714705967	176059.865030675	2214.22969776194	3.18609406952965	28.4652351738241	8.57903527352359	242551.033742331	6300.16632095327	978	954553	177702.05	903.47	686.73	17.4	2.6	11.5	9	15.8	1.7	9.1	8.6	10.5	6.6	10.9	17.6	0.1	18.3	24.9	22.9	18.3	25.2	17.1	30.7	29.1
1	D22	3	RAD51	NA	Positive	6.20103092783505	38.0659793814433	6.60058942881398	190235.749484536	2421.64192909808	3.22577319587629	28.2484536082474	8.18786222562224	239576.954639175	5986.47651545964	970	1177665	185702.83	1029.45	704.45	21.1	5.8	12.6	10.7	19.2	7.1	10.3	9.8	10.5	7.1	11.6	16.2	0	22.2	28.2	31.1	0	26.7	19.6	34.1	31.5
1	E03	1	RF	NA	Neutral	5.11099899091826	28.0252270433905	6.58147935035004	150581.62764884	2112.0816693771	3.02623612512614	23.3340060544904	7.81583066741993	212869.681130172	6440.09487157864	991	934412	170168.06	937.57	696.46	15.9	1.9	9.8	12.4	16.2	2.1	10.6	10.4	9	5.7	9	19.9	0.4	18.5	21	20.4	18.5	18.9	10.3	24.3	22.9
1	E03	2	RF	NA	Neutral	4.09074573225517	23.8598382749326	7.00958881225244	139628.819407008	1942.59293460087	2.51572327044025	19.3198562443845	7.47416337130015	166350.954177898	5889.96032701197	1113	855829	154449.45	842.04	633.49	14.3	2.5	7.2	14.6	13.8	2	7.5	13.7	8.2	6.4	8.6	22.6	0	21.4	17	15.4	21.4	14.3	8.2	20	17.5
1	E03	3	RF	NA	Neutral	5.2289592760181	30.4597285067873	6.78499998759074	178300.086877828	2248.97309709782	2.38371040723982	20.1221719457014	7.6765633670642	180751.303167421	5865.66089722722	1105	1061252.7	171038.54	1040.26	676.89	18.4	3.7	11	11.3	17.5	5.3	10	9.5	9.7	6.7	11.1	21.4	0.2	25.7	21.8	22	0	17.6	11.2	24.1	23.6
1	E04	1	RF	NA	Neutral	4.51390319258496	27.8712667353244	7.57190839342674	165702.592173018	2174.85341371651	2.84963954685891	20.7415036045314	7.23774295341163	181175.627188466	5927.85184045872	971	936471.4	163703.43	952.9	689.33	14.7	2.1	9.7	13.5	16.9	6	10.4	12.8	10.8	4.8	10.1	21.2	0.3	20.2	19.3	18.9	20.2	17.7	7.8	23.8	17.9
1	E04	2	RF	NA	Neutral	4.4863523573201	27.8345740281224	7.5034212743247	181734.656741108	2170.81886255955	2.95781637717122	22.1819685690653	7.80402303226344	204337.799007444	6419.80219641805	1209	937818.1	168158.08	954.25	672.08	16.1	2.2	10.1	12.3	16.3	2.2	9.7	11.6	10.2	7.4	9.4	20.1	0.1	20	19.6	19.9	20	17	10.4	24.5	25
1	E04	3	RF	NA	Neutral	4.91434262948207	25.3884462151394	6.26493594204243	126769.054780876	2039.73447107961	2.97011952191235	21.8585657370518	7.29692267531369	204317.640438247	6206.67801890916	1004	813714.6	176574.78	836.74	717.23	14.9	17.5	12.5	11.2	16.7	20.5	13.6	12.8	9.1	5.6	7.2	23.7	0	22.3	21.2	26.6	0	16.5	12.1	21.7	25.4
1	E05	1	RF	NA	Neutral	4.49852216748768	26.7004926108374	7.99633201966959	158728.066009852	2176.23501104412	2.5192118226601	19.7192118226601	7.88731805199499	181893.268965517	6325.5928145082	1015	912297.7	153554.99	958	633.58	14.3	2.4	7.2	14.1	15.3	3.7	7.9	13.7	10.1	5.3	9.5	18.7	0.2	20.4	19	15.6	20.4	14.3	5.2	19.2	17.4
1	E05	2	RF	NA	Neutral	4.58855585831063	27.2043596730245	7.27226830405305	157167.287920073	2109.38784433331	2.62761126248865	20.8228882833787	7.68235606067169	193301.985467757	6264.31433014013	1101	915771.5	168115.41	923.67	675.38	17.1	2.9	9.2	10.4	17.7	1.8	8.6	10.2	10	6.9	10.4	22.6	0.1	21.1	18	16.8	21.1	16.4	9.6	22.9	21.6
1	E05	3	RF	NA	Neutral	4.69907407407407	26.5013227513228	6.31918219099047	150270.593253968	2004.89242493422	2.05224867724868	17.2156084656085	7.4465835548608	152870.680555556	5664.5033386147	1512	922446.9	153059.06	858.63	610.27	15.8	3	7.7	17.3	14	4.8	7.6	16.3	8.9	6.3	7.3	21.2	0.1	25	20.1	17.3	0	15.1	6.9	20.4	17.8
1	E06	1	RF	NA	Neutral	5.49398907103825	38.4786885245902	9.02637143800162	231589.932240437	2616.95205207261	3.91803278688525	31.9890710382514	8.44936825969132	284963.095081967	7067.58070634866	915	1140346.6	180692.2	1191.76	727.09	20.4	2.6	12.3	10.5	20.1	2.2	12.7	9.9	10.4	5.2	12.9	14.2	0.3	14.9	26.4	31.9	14.9	29.2	18	34.1	33.6
1	E06	2	RF	NA	Neutral	5.7265306122449	36.369387755102	7.6477824266481	200366.15	2348.20128048787	3.43673469387755	27.4734693877551	7.73967520105208	238989.093877551	6436.9805186371	980	998762.2	174385.69	1098.51	709.7	18.4	2.2	10.7	10	20.1	0.5	11.5	9.3	11.1	6.5	12.7	17.1	0	17.4	24.3	24.8	17.4	23.9	15.9	30.7	27.1
1	E06	3	RF	NA	Neutral	4.96190476190476	33.0138528138528	7.57397913856025	216593.874458874	2284.78359882576	2.47445887445887	18.6597402597403	6.79046154692554	161505.316883117	5552.92349062968	1155	1112974.8	156274.24	1062.55	619.17	19	2.3	7.6	15.5	17.2	2.6	7.6	15	11.3	5.3	11.7	23	0	25.2	20.7	23.1	0	18	8.5	24	19.5
1	E07	1	RF	NA	Neutral	4.343797856049	25.3935681470138	6.92164810538986	148490.983154671	2019.31140095107	2.24349157733538	18.2434915773354	7.41924595130473	160106.378254211	5861.88655320086	1306	915562.6	143876.55	876.99	580.71	15.5	2.1	5.4	16.4	12.8	2	5.1	16.5	7.9	4.1	8	21.4	0	22.8	16.6	10.6	22.8	14.9	4.7	18.8	15.5
1	E07	2	RF	NA	Neutral	4.71905179982441	23.6145741878841	5.34742038654663	113797.277436348	1968.93982269235	2.54872695346795	20.1413520632133	7.40178942173448	187797.217734855	6075.38227886876	1139	850945.6	174687	828.01	696.8	16.2	1.8	10.3	10	17.3	0.8	11.1	9.9	7.7	6.3	8.8	19.1	0	23.4	21.1	15.3	23.4	15.2	8	21.5	21.8
1	E07	3	RF	NA	Neutral	5.28401826484018	29.4611872146119	6.43217207170738	169415.681278539	2279.58997810073	2.48219178082192	19.2849315068493	7.01900711770617	172243.698630137	5760.29500020225	1095	1025637.6	170948.74	1005.16	679.82	18.1	1.6	12.1	11.9	16.8	0.1	11.7	13.8	9.1	5.8	10.3	19.4	0.1	24.8	20.9	22.6	0	16.9	10.6	23.5	21.2
1	E08	1	RF	NA	Neutral	4.87864077669903	33.1174757281553	7.88782797252203	245440.152427184	2539.15363584255	2.97669902912621	23.0203883495146	7.53131442558179	216013.752427184	6456.3806092501	1030	1193228.1	172569.02	1206.04	685.48	21.3	2.2	9.7	13	20	0.8	10	11.8	10.7	4.4	12.8	19.2	0.4	19.2	20	21.5	19.2	20.6	9.5	25.4	22.9
1	E08	2	RF	NA	Neutral	4.05656108597285	29.3042986425339	9.14250497300582	205711.949095023	2265.28943861677	2.75904977375566	21.7703619909502	7.36378488389735	206403.582579186	6236.29201644686	884	968131.2	162981.3	1024.13	649.34	16	3.3	10.1	14.8	16.7	2.4	9.7	14	11.7	6.6	11.4	22.1	0	24.2	15	20.4	24.2	16.7	11.9	23.8	24.2
1	E08	3	RF	NA	Neutral	4.99646330680813	26.5145888594164	5.41901478700364	134888.838196286	2032.09923171474	2.74447391688771	20.0893015030946	7.09104758917862	177149.703801945	5932.51992747949	1131	918490.6	159251.99	872.89	632.72	16.3	3.3	7.7	16	15.4	4.8	8.7	15.6	8.8	6	8.2	21.8	0.1	22.7	21.6	27.2	0	15	11.4	20.2	22.8
1	E09	1	MEX3C	NM_016626	sample	3.74646716541978	16.6109725685786	3.83263044912174	73081.2244389027	1665.82638469115	1.87780548628429	15.7556109725686	7.12488197852544	132370.197007481	5012.98483711733	1203	814253.7	137831.64	738.38	544.31	12.6	1.8	4.3	18	9.6	0.7	3	18.3	4.3	5.2	5.3	23.5	0.1	27.8	13.1	9.1	27.8	8	4.2	11.6	11.1
1	E09	2	MEX3C	NM_016626	sample	4.54188034188034	24.8598290598291	5.62192415744594	133188.476923077	1878.56571419896	2.36153846153846	18.3717948717949	7.58066274543366	164841.211111111	6026.15282608127	1170	856105.2	166759.44	828.9	649	15.4	3.8	9	11.4	14.7	3.2	7.3	9.7	7.6	6.5	8.1	21.8	0	22.1	17.7	12.4	22.1	14.6	6.5	19.2	17.8
1	E09	3	MEX3C	NM_016626	sample	5.29023508137432	26.8065099457505	5.89802759807138	128755.525316456	2084.44634352631	2.24231464737794	18.0452079566004	7.11844311875833	165874.596745027	5718.26839742727	1106	917656.1	168030.72	925.95	674.92	15.3	2.5	9.2	8.8	16.5	1.5	9.5	7.6	9.6	6	8.1	18.9	0	26.1	23	20.8	0	16.4	8.6	22.6	20.9
1	E10	1	CDKN2C	NM_078626	sample	4.88571428571429	27.0051020408163	6.65195876434253	168116.706122449	2047.03143307577	3.0969387755102	20.3897959183673	6.73255088161848	183002.985714286	6072.29158619598	980	996750	174583.24	984.57	709.42	14.9	1.9	11.8	14.1	16.3	2.1	12.6	14.2	6.2	4.3	8	22.3	0.3	21.6	20.8	20.7	21.6	15.2	7.2	19.6	17.7
1	E10	2	CDKN2C	NM_078626	sample	4.46066252587992	30.3074534161491	9.03877365518722	205652.228778468	2420.98258800171	2.98033126293996	23.027950310559	7.67317962005991	214619.866459627	6353.03889886686	966	981020.9	181720.67	1127.75	742.48	18.1	2.3	11.8	8.1	20.7	1.9	13.6	8	12.6	7	11.9	19.6	0.1	22.2	18.7	22.3	22.2	18.5	11.5	25.4	26
1	E10	3	CDKN2C	NM_078626	sample	4.8253807106599	31.0812182741117	7.23700961443232	195143.368527919	2309.41809049171	3.31675126903553	24.7857868020305	7.68023429011983	229824.004060914	6548.26185089841	985	1019161.3	192393.45	1068.64	817.59	16.8	1.9	15.5	8.1	19.4	0.4	20.9	5.6	10.3	6.4	10.5	19.6	0	18.6	20.2	31.3	0	16.6	15.9	24.2	28.2
1	E11	1	SPEN	NM_015001	sample	4.69572368421053	29.9547697368421	7.26569598969594	191786.074835526	2271.40132589455	2.27960526315789	19.1776315789474	7.75152548928084	172147.580592105	5992.93717479734	1216	1017511.8	162727.03	1002.77	659.3	16.3	1.6	7.3	11.6	16.6	2.1	7.4	11.3	9.4	6.4	10.4	20.4	0.2	23.1	18.2	12.4	23.1	17.3	6.3	23.1	16.6
1	E11	2	SPEN	NM_015001	sample	4.46754385964912	24.7122807017544	5.72853328667364	136862.763157895	1955.96701858243	2.70438596491228	19.4728070175439	6.96630405184198	174677.636842105	5982.10849544076	1140	834367.4	170168.14	852.7	702.11	15.2	3.6	12.6	16.2	16.6	3.2	13.2	15.3	8.7	5.8	8.5	23.3	0	21.8	18.2	16.8	21.8	15.2	8.1	21	18.4
1	E11	3	SPEN	NM_015001	sample	4.82051282051282	28.4368471035138	6.88017897927479	172820.516619183	2121.59753415043	2.43304843304843	18.8319088319088	7.44036495534291	173517.452041785	5931.16937916951	1053	955512.6	166323.62	975.37	665.51	17	8.8	9.6	14.1	16.6	7.5	9.9	12.3	10.3	7.5	8.9	26.4	0	25	20.4	22.1	0	16.1	9.5	20.9	22.6
1	E12	1	ARID1B	NM_017519	sample	6.32792485055508	33.864218616567	6.10052189595616	196972.353543979	2294.6789853528	2.93851409052092	21.2621690862511	7.51740990570153	187419.051238258	6247.64711354058	1171	1111942.3	166483.36	1028.22	668.19	19	5.3	9.1	11.2	21.1	6.7	8.7	10.5	8.7	5.5	11	16.7	0.2	18.8	26.9	20.2	18.8	20.7	7.7	25.4	19.3
1	E12	2	ARID1B	NM_017519	sample	5.63187429854097	34.3827160493827	6.84301928266319	224882.063973064	2331.50692873055	3.51627384960718	24.5813692480359	7.65022523040564	223498.879910213	6796.06123350677	891	1126054.2	174917.76	1077.56	726.51	20.4	1.7	10	8.8	23.2	0.2	11.8	5.9	9.8	6.4	12.5	19.4	0	14.9	23.6	24.2	14.9	19.2	11.9	27.7	24.2
1	E12	3	ARID1B	NM_017519	sample	5.91258405379443	32.7089337175792	6.15027828561539	177455.681075889	2284.76257826887	2.71277617675312	20.1633045148895	7.19496542138574	177214.158501441	5870.32065599561	1041	1105512.6	152755.04	1036.17	617.19	20.1	1.9	9.2	19.2	23	0.6	9.3	20.6	10.1	5.8	11	18.3	0	22	25.4	24.8	0	19.1	11.1	26.7	21.6
1	E13	1	ERCC4	NM_005236	sample	4.85331098072087	25.7661357921207	6.1570311202351	146068.473595977	2063.33227087932	2.30343671416597	19.4157585917854	7.72984328012112	173017.690695725	5651.71924223968	1193	1008376.8	147124.29	972.07	579.71	16.2	2.5	6.3	19.3	14.2	1.3	5.5	19.3	7.4	6.5	8	18.9	0.3	25.2	20.4	14.4	25.2	15.9	7.6	20.4	17.8
1	E13	2	ERCC4	NM_005236	sample	4.49784017278618	26.6144708423326	5.92958338668763	155510.734341253	2018.5996468719	3.06911447084233	22.4460043196544	7.77442757998943	211664.210583153	6834.03457506955	926	883620.3	177590.19	885.35	745.47	17	5.8	12.5	12.2	17.6	7.3	14.6	10.9	9.1	6.5	8.9	20.6	0	17.8	18.5	20.5	17.8	15.8	10.7	21.6	24.4
1	E13	3	ERCC4	NM_005236	sample	4.76845637583893	27.3545861297539	5.59855159794617	159511.689038031	2058.27394398859	2.87136465324385	21.5201342281879	7.89171560371116	198142.620805369	6276.95747466284	894	976461.6	166839.72	923.6	680.05	13.8	2.6	10.4	12.1	15	0.3	10.7	11.6	10.5	7.5	8.4	20.7	0	20.6	18.5	25.7	0	13.3	11.4	19.7	26
1	E14	1	ATR	NM_001184	sample	3.71843778383288	20.0217983651226	5.22780536869091	109957.955495005	1873.96513402874	2.15712988192552	18.8356039963669	7.3744046270613	164764.516802906	5491.7982200332	1101	845110.4	149633.3	810.44	592.79	12.7	2.3	6.6	18.9	9.8	0.8	6.8	19	5.7	5.2	7.2	22.3	0.1	26.7	13.9	10.8	26.7	10.9	6.7	14.7	15
1	E14	2	ATR	NM_001184	sample	3.66452795600367	26.4729605866178	8.33229967047109	189306.989000917	2283.46093178292	2.43813015582035	20.4518790100825	7.81136500415746	182168.267644363	5994.53646255991	1091	866959.8	144531.84	1050.01	571.3	13.3	2.6	5.7	18.2	14.4	2.7	5.7	19.3	12	6.4	12.9	23.5	0	23.1	12.7	14.5	23.1	14.8	9.2	20.5	21.8
1	E14	3	ATR	NM_001184	sample	4.41687344913151	27.8895781637717	7.70900128579617	180492.641439206	2046.84676048069	3.57196029776675	24.0334987593052	7.05791467404479	217594.605459057	6404.02747983936	806	954088.3	182921.89	951.71	738	15.3	6.5	13.4	11.7	15.3	7.3	14.1	9.3	10.3	5.1	8.8	25.4	0	18.1	17.4	34.1	0	15.1	12.5	19.9	25.9
1	E15	1	STAG2	NM_006603	sample	6.41908713692946	30.5591286307054	5.08661387416133	142664.28526971	2105.61552050102	2.3143153526971	17.3910788381743	6.8955686012351	142946.403526971	5428.13960576211	964	1045558.2	150356.58	939.63	617.39	19.8	1.1	5.9	16.1	17.6	0.5	5.9	14.6	6	5	8.6	17	0.1	22.8	28	14.8	22.8	21.7	5.2	24.9	12.1
1	E15	2	STAG2	NM_006603	sample	4.66103286384977	25.5924882629108	6.72363697093791	150829.755868545	2083.67336155128	2.30798122065728	18.3464788732394	7.09076589946308	166318.304225352	5868.63687411	1065	931174.5	161347.6	983.83	662.7	17.4	2.2	8.4	12.5	16.7	0.3	8.2	10.8	7.8	5.6	9.6	21.4	0	25.2	19.5	14.9	25.2	15	6.6	21.2	19.2
1	E15	3	STAG2	NM_006603	sample	4.97530864197531	30.7198480531814	7.63175906251386	191995.158594492	2186.15141388695	2.02089268755935	15.8765432098765	6.52814228012065	131046.867996201	4992.50012650495	1053	1077544.7	151572.92	1004.57	628.66	16.9	5.7	7.7	13.1	17.9	4.7	8.5	12.1	10.7	5.1	8.8	22.8	0	30.4	20.9	16.4	0	16.3	6.4	21.2	14.7
1	E16	1	WRN	NM_000553	sample	5.43478260869565	26.8976449275362	5.22516997974545	137624.883152174	2004.90539619905	2.30253623188406	18.2744565217391	7.0567947230285	155761.753623188	5470.47106089321	1104	973469.8	168924.59	881.62	663.24	17	2.4	8.8	9.7	14.5	1.1	7.8	10.8	6.4	4.1	7.5	17.8	0.2	25.5	23.7	14.7	25.5	17.2	5.4	20.7	14.7
1	E16	2	WRN	NM_000553	sample	4.23715415019763	26.8252964426877	7.12261733808604	176724.145454545	2125.0428775543	2.27826086956522	17.4616600790514	7.01122560303338	153627.798418972	5643.58847514775	1265	975828.6	155843.73	969.23	629.62	17.8	2.2	7.6	12.6	17.4	2.7	8.3	13.1	10.4	5.8	10.1	23.2	0	26.4	17.1	13.6	26.4	14.7	5.1	20.4	16
1	E16	3	WRN	NM_000553	sample	4.06070549630845	22.4265791632486	5.24059939181721	124659.33388023	1907.63851363467	1.79491386382281	15.9187858900738	7.32466070110837	131856.808039377	5086.9177718666	1219	988629.6	140667.28	847.69	545.12	15.3	2.1	4.4	18	13	0.3	4.8	21.6	6.6	5.4	7.2	21.2	0	28.9	15.1	14.5	0	11.3	6.3	15.5	14.6
1	E17	1	RF	NA	Neutral	4.91756869275604	27.5420482930891	6.24413802955995	162253.198168193	2254.61845099747	2.00333055786844	16.5953372189842	7.12592722790426	140556.983347211	5251.42999914997	1201	1007067.1	135046.98	976.07	544.78	17	3.2	4.2	22.6	16.8	3	4.2	24.1	7.7	4.7	10.5	18.2	0.1	27.6	20.3	10.7	27.6	16.7	4.7	21.4	12.4
1	E17	2	RF	NA	Neutral	4.42606707317073	26.9557926829268	6.64997054322471	180332.75152439	2196.15688393015	1.91310975609756	15.3010670731707	6.70248829197873	132646.262195122	5139.75153200836	1312	961477.8	130021.6	957.82	521.22	17.9	2.4	4.9	27	18.2	2.8	4.9	28.7	8.9	5	9.8	21	0	30.1	16.9	9.1	30.1	16.3	4.5	21.7	13.9
1	E17	3	RF	NA	Neutral	5.79283216783217	32.1931818181818	7.71457923541737	194840.759615385	2432.64095567421	1.99562937062937	15.7106643356643	6.52945276969534	136722.802447552	5054.17821521047	1144	1136726.5	148645.91	1111.39	603.61	20.5	1.3	6.6	19.1	21.5	0.4	7.7	19.8	9.6	5.3	11.8	16.9	0	30.4	24.6	18.2	0	18.4	6.9	25.8	16.3
1	E18	1	RF	NA	Neutral	4.47891036906854	28.3602811950791	7.57494747877115	187411.323374341	2245.88953641148	2.43760984182777	20.1195079086116	7.73334853115686	190530.334797891	6247.96241786684	1138	1007348.9	170275.98	1003.2	690.18	16.6	4.4	9.6	12	15.5	5.1	9.8	11.7	9.9	6.5	9.7	20.9	0.4	22.2	17.3	14.7	22.2	15.9	7.1	20.2	20.1
1	E18	2	RF	NA	Neutral	4.52098259979529	29.7768679631525	8.2831559470903	194930.799385875	2385.21356993232	2.93654042988741	21.8915046059365	7.11880542929918	193404.848515865	6092.52875896325	977	998354.3	159171.06	1065.25	652.24	19	2.6	8.5	13.4	21.8	1.1	10.1	12.2	11.4	4.9	13.3	21.2	0	20.7	18.7	21	20.7	19.9	11.1	27.9	22.9
1	E18	3	RF	NA	Neutral	4.91972076788831	28.6780104712042	6.8870255572261	184265.608202443	2437.53725146218	2.00349040139616	16.4904013961606	7.03961196491582	153434.847294939	5627.37358081401	1146	1088967.4	162612.25	1117.83	662.71	18.9	1.9	9.9	12.7	19.9	0.7	11	13	10.9	7.1	11.1	18.1	0.1	29.2	21.4	15.9	0	16.2	8.4	22.7	18.6
1	E19	1	RF	NA	Neutral	5.71590909090909	34.3715034965035	6.43077405498116	181064.430944056	2314.25123148897	2.68618881118881	22.9545454545455	7.22903078526943	193304.851398601	5482.16219925629	1144	1076935.4	157871.18	984.65	602.76	20.1	3.1	8.1	14.4	16.5	1.8	5.5	14.9	8	4.2	10.5	18.1	0.3	27.6	27	19.6	27.6	24.7	11.2	29.6	20.5
1	E19	2	RF	NA	Neutral	6.71323529411765	40.7291666666667	6.44615227044438	204717.924019608	2441.2337725378	3.56862745098039	29.7475490196078	7.88264074272055	258404.431372549	6391.96320045865	816	1204321.5	178754.38	1087.47	712.88	25.2	2.6	11.2	8.3	26.5	0.2	11.3	7.6	10.4	5.6	13.6	13.4	0	19.2	31.7	27.3	19.2	31	19.7	40.7	31
1	E19	3	RF	NA	Neutral	4.98887859128823	28.9369786839666	7.41260188612956	171565.402224282	2397.40542711037	1.97868396663577	15.112140871177	6.48057626692466	128726.203892493	5211.79563190221	1079	1023842.3	163189.27	1158.28	668.11	17.3	1.9	8.7	11.9	20.4	0.5	10.9	9.9	12.1	4.8	11.9	20.5	0	29.1	21.2	16.6	0	16.9	6	24.7	15.5
1	E20	1	RF	NA	Neutral	4.66322701688555	26.9699812382739	5.89704578562359	167610.538461538	2072.46900513697	2.55347091932458	20.3311444652908	7.60825081464083	194387.704502814	6282.52935442799	1066	1030293.2	176198.64	954.57	720.56	15.6	3	9.6	9.1	16	0.9	10.1	7.8	7.7	6.1	9.5	23.4	0.5	21.9	18.4	15.4	21.9	15.5	7.3	20.3	20.3
1	E20	2	RF	NA	Neutral	4.32703777335984	26.155069582505	6.79274028234222	167290.026838966	2112.6121773616	2.61630218687873	20.9960238568588	7.71463881683812	194090.344930417	6094.36150377915	1006	947395.1	173671.43	1031.19	697.07	17.1	2.3	9	8.3	18.7	0.2	8	7	9.4	8.4	10.2	27.4	0	23	17.5	16.2	23	16.7	10.3	23.7	23.3
1	E20	3	RF	NA	Neutral	4.77908113391984	25.8856304985337	5.30424003138545	138093.84457478	2025.21102564273	2.29521016617791	17.989247311828	7.4832762253838	163284.641251222	5955.61134755364	1023	914234.9	169770.59	857.96	697.25	14.1	1.6	9	7.7	15.7	1.7	9.5	7.2	7.6	6.5	9.3	23.3	0.1	23.1	22.4	20.2	0	14.8	8.7	20.9	20.7
1	E21	1	RF	NA	Neutral	4.9005376344086	24.6191756272401	6.26777888456921	127859.823476703	1955.41779902147	1.97939068100358	16.331541218638	7.26559998342782	141199.42921147	5393.53032136974	1116	891091.8	161950.02	872.75	657.17	15.2	3	6.7	8.8	15.4	4.3	5	6.6	6.2	5.4	7.8	23.6	0.3	26	19.9	9.9	26	15	4.4	19.6	11.8
1	E21	2	RF	NA	Neutral	4.62162162162162	27.25	5.90597474863197	157619.613899614	2043.97517459034	2.39671814671815	19.1418918918919	7.3209328477595	171224.478764479	5817.59312509075	1036	913360.2	165409.87	879.76	662.78	16.5	2.8	9.5	12.2	16	2.3	8.3	9.7	8.5	5.5	9.5	21.4	0	23.3	18.7	14.4	23.3	16.4	7.7	23.9	18.6
1	E21	3	RF	NA	Neutral	4.96598030438675	28.2023276633841	6.74203292181901	176907.084153984	2215.83578289331	2.33213965980304	17.6982990152193	6.44921968624546	153316.06266786	5192.21955143815	1117	1026035.8	159096.36	1043.96	663.09	17.9	2.1	9	15.1	18.4	1.3	9.7	12.5	7.3	4.7	9.2	22.6	0	28.8	22.3	20.6	0	15.8	8.4	22.2	17.9
1	E22	1	RF	NA	Neutral	4.51930894308943	26.0264227642276	7.13229441479128	150009.375	2142.64656114682	2.72357723577236	20.9583333333333	7.64175955468935	193836.632113821	6318.5954601482	984	885069.8	173575.44	943.46	725.29	15.1	2.6	11	8.8	16.2	3.4	11.3	8.4	9	6	10.3	21.3	0.2	20.2	18.9	19.7	20.2	17	6.8	22.1	19.6
1	E22	2	RF	NA	Neutral	5.15583173996176	29.9827915869981	7.77991443208303	189044.831739962	2171.83768196372	2.42351816443595	18.6309751434034	7.10238927682254	170331.010516252	5957.6622245164	1046	1001759.6	176579.61	1046.14	735.55	18.5	1.8	10.9	9.8	20.1	1.1	13	7.4	8.8	5.4	10.2	21.1	0	22.8	20.3	14.5	22.8	17.6	7.3	23.3	18
1	E22	3	RF	NA	Neutral	4.93695652173913	30.9108695652174	6.69215215284988	207755.479347826	2228.41627234835	2.59021739130435	19.1304347826087	7.21816011626839	164584.540217391	5855.38517350041	920	1043817.4	170691.05	1005.83	701.76	15.3	2.2	9.2	10.9	16.6	0.9	11.4	9.9	9.2	6.2	10.5	20	0.1	21.6	19.8	22.5	0	16	10.2	21.8	21.4
1	F03	1	OTNT	NA	Neutral	4.91480730223124	27.0192697768763	6.41262188306048	142365.098377282	2070.77818915012	2.49695740365112	19.4442190669371	7.45344738419397	169844.522312373	5759.93263993074	986	903629.3	161690.09	885.23	669.72	15.3	3.1	8.1	12.2	13.3	1.6	8.7	10.3	8.4	5.6	7.8	21.5	0.2	23	20.9	14.3	23	17.3	6.1	22	17.8
1	F03	2	OTNT	NA	Neutral	3.92672413793103	22.6086206896552	5.49556425060001	119223.896551724	1941.4539861273	2.52413793103448	20.8275862068966	8.29023828821039	195840.955172414	6406.59657417741	1160	779028.8	171366.27	808	705.82	12	2.1	10.2	10.3	12.8	2.1	12.1	8.4	10.2	9.3	7.4	19	0	21.3	14.3	15.5	21.3	11.9	8.9	18.3	22.6
1	F03	3	OTNT	NA	Neutral	4.48381601362862	25.2666098807496	6.61983763240016	149420.779386712	2121.19922060938	2.66950596252129	20.1149914821124	7.37280693757615	182493.179727428	6131.81854260795	1174	968860.2	168433.8	937.95	674.45	15.1	1.9	8.3	7.5	15.7	3.1	8.9	6.9	8.2	5.8	8.2	20	0	20.4	19.2	23.7	0	13.3	10.9	17.5	21.9
1	F04	1	OTNT	NA	Neutral	4.72121710526316	29.4317434210526	7.61487427105006	184747.964638158	2219.26058182572	2.87253289473684	21.8922697368421	7.38897836194091	198977.048519737	6142.71290866493	1216	1024549.1	171949.72	930.38	687.25	18.6	3.8	9.3	11.3	16.8	4	10.4	11.8	9.3	6	10.1	21.1	0.2	21.1	19.7	19.4	21.1	18	7.8	22.2	21.5
1	F04	2	OTNT	NA	Neutral	4.34502923976608	27.1044277360067	7.11076889195735	166813.16374269	2062.53297955525	2.69924812030075	21.4193817878028	7.87492052084936	196549.395989975	6395.91552343814	1197	909705.9	167995.33	870.29	674.78	15	3.7	9.7	8.9	15.6	5.1	8.8	6.3	9.1	6.9	9.4	19.4	0	20	17.2	17.2	20	15.7	8.9	21.9	21.6
1	F04	3	OTNT	NA	Neutral	5.12317167051578	25.9130100076982	5.49821410872128	132379.386451116	2095.89487506069	2.34180138568129	17.2147806004619	6.63386157013847	146335.511932256	5506.31049233732	1299	914496.4	162261.09	851.66	663.35	15.8	3.5	6.8	8.3	16.9	8	8.9	9.2	7.5	5.2	8.3	19.7	0	23.9	23.8	21.7	0	16.6	6.9	21.5	18.2
1	F05	1	OTNT	NA	Neutral	5.3135593220339	27.5127118644068	6.52327192704311	137314.276483051	2186.71826758666	2.44491525423729	19.7055084745763	7.67316436154301	176504.470338983	6149.7580943971	944	926671.9	164854	934.51	669.73	16.7	2.3	8.3	10.5	17.5	4.6	8.6	9.6	8.9	5.3	9.7	16.4	0.3	20.2	20	13.7	20.2	18.2	7	22.5	16.9
1	F05	2	OTNT	NA	Neutral	4.79773156899811	29.5349716446125	6.36122231856157	182498.331758034	2251.27012768286	2.68336483931947	20.8364839319471	7.60787049178701	191242.867674858	6007.7428615515	1058	1007675	168318.98	1027.82	688.41	17.3	3.4	10.1	13.4	19.6	1.4	12.6	11.6	11.5	7.3	11.3	20.9	0	23.3	18.3	17.1	23.3	18.1	8.4	24.2	20.2
1	F05	3	OTNT	NA	Neutral	4.8188202247191	25.4964887640449	6.18529452679691	130178.514747191	2082.54933528866	2.19873595505618	17.9529494382022	7.3327844126763	164274.292837079	5734.39712318983	1424	913287.6	162185.95	880.91	662.59	16.6	2.1	7.7	8.6	16.2	2	8.4	7.9	9.8	7	8.4	21.3	0	26.2	20.4	17.9	0	14.5	8.1	20.9	21.4
1	F06	1	OTNT	NA	Neutral	4.93242156074014	27.7666934835076	7.04347703557606	168091.380530973	2152.21706259018	2.4923572003218	19.7795655671762	7.54274568359882	181787.586484312	6074.56549545245	1243	964295.6	170751.24	955.18	678.4	15.3	7.8	10.7	12.6	15.9	11.7	9.2	12.1	8.5	6.7	9.8	21.1	0.2	22.8	20.4	16.3	22.8	16.5	6.8	22.1	19.5
1	F06	2	OTNT	NA	Neutral	4.6710628394104	26.7323506594259	6.11226059407641	154969.989914663	2076.99641361627	2.24282389449185	18.7757951900698	7.94068637025426	161825.799069046	5899.96667100769	1289	917807.9	149716.8	875.15	605.42	15.7	2.3	4.6	13	15.4	0.9	5.5	12.7	10.2	6.7	8.4	19.4	0	22.7	17.3	11.6	22.7	14.9	6.4	21.2	17.1
1	F06	3	OTNT	NA	Neutral	4.57802013422819	26.8062080536913	6.80801149945093	153964.577181208	2094.8427955986	2.33557046979866	18.8489932885906	7.57651241081647	166607.35738255	6032.16553314493	1192	913927.3	153289.07	901.1	630.19	15.4	2.3	6.7	12.6	15.5	1.8	8.1	13.2	9.6	6	8.2	20.5	0	21.8	18.5	20.4	0	15.3	8.4	20.6	19.2
1	F07	1	OTNT	NA	Neutral	4.57685185185185	28.1166666666667	8.13979343146059	171384.04537037	2225.83103335892	2.57592592592593	20.1712962962963	7.47916163976889	173468.130555556	5860.21230843017	1080	964755.9	156304.29	993.61	633.12	15.8	1.9	6.9	12.2	15.5	3.6	5.9	12.9	8.9	4.6	9	18.2	0.3	21.8	18.4	14.9	21.8	16.9	6.9	21.2	16.3
1	F07	2	OTNT	NA	Neutral	4.03159557661927	25.3507109004739	7.4569723752573	161599.520537125	2151.94486439448	2.11532385466035	18.3530805687204	7.60335567521036	174032.609794629	5908.07759528573	1266	892824.7	172727.47	975.92	694.44	15	3.4	9.6	9.5	16.1	3.3	10	8.9	10	7.4	10.7	21.8	0	28.6	15.5	12.7	28.6	14	6.5	21.1	20.9
1	F07	3	OTNT	NA	Neutral	5.08881839809675	27.776367961935	6.53684228126192	160140.590800952	2186.97009727326	2.12767644726408	17.609040444092	7.58297436600604	159940.338620143	5735.12941249849	1261	1008783.3	162597.43	952.41	658.26	17.1	2.1	9.7	14.4	17.4	1.1	11	14.6	9	7.5	9.7	20.2	0	26	21.2	19	0	15.9	8.1	22.2	20.5
1	F08	1	OTNT	NA	Neutral	4.65095194922937	24.3590208522212	6.36435207912222	120607.360834089	2064.50624607894	2.62919310970082	19.3980054397099	7.18911595405692	175925.643699003	5908.40192268453	1103	904356.7	177490.34	916.59	716.8	16.5	2	11	9.2	14.6	2.1	10.6	6.3	8.6	5.5	9.8	19.9	0.2	24	18.9	16.4	24	16.5	7.6	19.9	16.8
1	F08	2	OTNT	NA	Neutral	4.27733118971061	23.3818327974277	5.93975822353055	127728.908360129	2010.99936852986	2.34324758842444	18.4107717041801	7.52128361939219	162440.047427653	5939.01804275281	1244	865814.9	154299.5	837.66	623.87	14.8	1.8	7	11.7	16.7	0.6	7.1	11.7	8.4	5.9	8.8	19.4	0	22.3	17.8	14.9	22.3	14.4	6.3	19.8	18.8
1	F08	3	OTNT	NA	Neutral	4.74790619765494	28.0142378559464	6.75699133661839	156771.9639866	2262.29299118431	2.30150753768844	19.001675041876	7.33838980103513	167046.028475712	5793.12741541168	1194	970310.4	142765.96	945.13	573.75	15.2	3.4	8	22.5	16.8	4.3	7.5	22.4	10.1	4.9	11.4	18.9	0	24	19.3	20.9	0	16.8	9.3	23.5	22.1
1	F09	1	PTPRB	NM_002837	sample	4.8688906128782	26.044220325834	6.68081942980951	150039.782001552	2089.45096566321	1.72459270752521	15.6493405740884	7.22570563648919	134688.420480993	5091.28441833911	1289	989670.1	149993.3	938.09	591.53	17.6	1.9	5	13.1	16.1	1.6	3.5	13.3	8.9	5.4	7.8	21.3	0	30.7	18.8	8.4	30.7	16.1	4.1	20	11.8
1	F09	2	PTPRB	NM_002837	sample	4.5699481865285	24.3471502590674	5.18318917112679	122464.597582038	1898.32723505801	2.08376511226252	17.89896373057	7.64613990662885	158677.925734024	5587.46891730886	1158	824333.9	149770.31	792.06	622.37	15.7	2.6	5.3	12.2	14.6	0.8	5.8	10.2	8.4	6.7	7.8	21.6	0	26.3	18.4	10.3	26.3	14.2	6.6	19.7	16.2
1	F09	3	PTPRB	NM_002837	sample	5.24944320712695	29.4105419450631	6.31299899046055	174142.881959911	2275.86674055605	2.00519673348181	17.0653303637713	7.38767764756072	152750.239792131	5481.81469786101	1347	1033476.7	170792.27	981.26	676.35	17.7	1.9	9.9	8.9	17.1	1.3	10.2	9.1	10.9	7.3	9.9	19.7	0.1	28.7	23.3	17.6	0	18.6	7.6	24.9	19.7
1	F10	1	WAS	NM_000377	sample	4.54662379421222	25.9228295819936	6.19795484658793	158886.552250804	2133.40006931761	1.9911575562701	17.3416398713826	7.13976196901661	147689.178456592	5338.11463612055	1244	1013934.2	137883.29	973.36	540.34	16.7	2.2	4.2	18.6	14.4	1.4	3.4	20.3	7.6	4	9.1	19.6	0.1	28.1	17.3	10.5	28.1	15.4	5.4	18.3	13.7
1	F10	2	WAS	NM_000377	sample	4.63556338028169	26.7957746478873	6.9382448241583	160193.524647887	2169.82114431041	2.65580985915493	21.5924295774648	7.49834027137881	202506.527288732	5963.93747209918	1136	936143.7	168597.11	965.29	666.5	17.4	2.3	9.2	11.5	18	0.2	9.3	10.9	9.4	7.8	9.9	20	0.1	24.2	20.5	18.2	24.2	17.9	11.3	23.2	22.4
1	F10	3	WAS	NM_000377	sample	4.93642611683849	29.6907216494845	7.51631793201793	187908.425257732	2363.36752317384	2.39604810996564	18.2371134020619	6.72317572778099	154137.007731959	5372.62808269977	1164	1053667.9	167716.63	1041.05	662.53	17.9	1.6	9.1	8.9	17.7	0.8	8.8	10.1	10.8	4.6	11.7	18.2	0.2	27.4	20.5	21.6	0	16.5	8.2	22.9	17.9
1	F11	1	ODAM	NM_017855	sample	5.39303482587065	29.4378109452736	7.19880253530172	156809.149253731	2218.42741403045	2.27960199004975	17.281592039801	6.98824720101542	148405.037810945	5465.95759938363	1005	949694.7	159348.29	1023.55	656.16	16.6	3.3	7.9	13.7	18.6	3.9	7.8	11.4	9.4	5.2	9.5	17.6	0.1	25.9	23.6	12.8	25.9	19.3	5.1	23.9	12.3
1	F11	2	ODAM	NM_017855	sample	4.5270607826811	24.5578684429642	6.15260847213573	128763.584512906	1862.93310143641	2.02997502081599	16.9383846794338	7.36753988428022	147026.409658618	5546.85848293129	1201	823807.5	150233.31	807.08	603.74	15.5	2.3	4.7	13.6	13.7	4.1	4.9	11.8	8.7	6.5	7.2	22.6	0.1	25.6	19.4	11.1	25.6	15.8	5.6	20.3	16.7
1	F11	3	ODAM	NM_017855	sample	4.90534979423868	28.7102880658436	7.43619868743481	171382.946502058	2220.2204576135	2.11604938271605	17.0312757201646	7.1775797866556	153297.484773663	5635.71238677915	1215	962901.7	164271.26	946.84	675.9	15.3	2.6	8.4	10.4	16.6	1.6	9.8	7.8	10	6.7	9.1	19.4	0	26.1	20.7	17.5	0	16.3	6.7	22	19.7
1	F12	1	BRIP1	NM_032043	sample	5.0814696485623	32.8761980830671	7.16075191019662	218315.024760383	2416.75114350521	2.51597444089457	20.1773162939297	7.39324262484898	184684.926517572	6023.82984449879	1252	1160939.6	172975.54	1119.55	688.63	18.1	2.1	9	9.7	18.1	0.7	8.9	10	9.3	6	11.6	17.9	0.2	23.7	20	16.1	23.7	18.8	7.5	23.6	18.5
1	F12	2	BRIP1	NM_032043	sample	3.95642857142857	25.7942857142857	7.54689312501432	168738.736428571	2146.88355411024	2.18714285714286	17.185	6.99522617141875	153580.238571429	5635.00792515699	1400	902215.8	153258.56	991.04	625.87	16	2.6	6.9	13.1	16.4	4.8	7.1	11.5	9.9	5.7	10.5	22.8	0	27.2	15	12.9	27.2	15.5	6.5	21.4	16.5
1	F12	3	BRIP1	NM_032043	sample	5.17081850533808	29.0053380782918	7.38857670606558	165120.040925267	2274.02609279363	2.25533807829181	17.6921708185053	6.70817980455749	147334.143238434	5080.56357163423	1124	1015309.8	148305.14	1017.34	582.06	16.8	2.3	5.4	12.8	17.3	2	5.6	14.5	9.3	5.3	9.3	19.5	0.1	28	21.9	20.2	0	17.3	8.5	24	19.2
1	F13	1	ATRX	NM_138270	sample	4.93986254295533	26.6726804123711	7.00735405572331	147947.403780069	2082.03306035432	2.11855670103093	17.2585910652921	7.13065803755237	145631.89604811	5404.21872856249	1164	909273.2	136901.65	913.26	558.53	14.9	2.5	3.6	15.1	14.7	1.5	2.7	14.1	8.9	5.5	8.4	18.1	0	24.9	21	12	24.9	19	4.6	22.9	14.1
1	F13	2	ATRX	NM_138270	sample	4.21706161137441	29.2862559241706	7.77213202311595	204134.888151659	2356.43981170713	2.52796208530806	19.6511848341232	6.98581305560103	173439.509952607	5801.06446941022	1055	987065.5	150795.96	1103.46	622.41	19.2	2.8	5.6	14.3	18.4	0.6	6.6	12	11	4.3	13	21.5	0	23.1	16.9	15.8	23.1	16.5	8.2	23.7	19.6
1	F13	3	ATRX	NM_138270	sample	5.93958521190261	31.1451758340848	6.9311378319006	169698.237150586	2343.71514633608	2.38052299368801	20.0081154192967	7.73580715336094	177920.647430117	6043.52051651683	1109	1079054.8	165150.56	1061.18	652.18	20.7	1.3	7.7	10.1	20.3	0	7.9	10	6.8	6.6	10.7	15.1	0	22.6	26.6	22.2	0	19.7	11	26.5	23
1	F14	1	PLXNB2	NM_012401	sample	4.81275303643725	26.1052631578947	5.65976569173305	151157.835020243	2137.50376616641	2.59514170040486	20.1305668016194	7.51810273856914	182030.898785425	6027.46712810015	988	1020595.2	159465.59	936.52	621.15	15.3	2.6	7.3	13.3	15.2	1	6.2	13.7	7.2	6.6	9.3	19.4	0.6	22.4	20.4	15.4	22.4	15.3	7.1	20.5	18.8
1	F14	2	PLXNB2	NM_012401	sample	4.2984934086629	27.7156308851224	7.68657985770774	188301.629001883	2174.05434525303	2.37947269303202	18.1365348399247	6.8516742591937	159840.119585687	5552.42570735557	1062	980270.1	171913.97	1000.25	671.43	16.4	3	10.5	9.9	16	0.8	8.4	9.5	10.3	5.2	11	21.7	0	25.5	16.7	14	25.5	15	6.6	21.3	15.9
1	F14	3	PLXNB2	NM_012401	sample	4.88027477919529	27.9156035328754	6.45285383934982	158914.414131501	2086.99405108435	2.23258096172718	17.0382728164868	6.80240566164911	144990.531894014	5236.35103870559	1019	1010610.1	162810.33	962.02	624.69	15.7	1.8	7.9	9.6	15.5	0.8	6.1	9.5	7.9	5.8	8.4	23	0	26.9	20.9	19.8	0	16.2	7.4	22.4	17
1	F15	1	ZMYM2	NM_197968	sample	4.17873510540788	26.9954170485793	7.12399939572626	166841.565536205	2065.16813780529	1.91750687442713	15.781851512374	6.84547087371331	137361.135655362	5188.63294795829	1091	884705	143050.2	930.36	588.44	13.6	3.8	4.7	14.7	13.2	4.4	4.1	14.1	11	5.2	8.7	22.1	0	28.9	14.8	9.5	28.9	14.3	4.2	18.6	12.7
1	F15	2	ZMYM2	NM_197968	sample	4.83827493261456	27.6145552560647	6.97177662354839	159543.004492363	2277.15259656217	2.19137466307278	17.9775381850854	7.46921046776346	157996.828391734	5680.56148507441	1113	962618.4	148671.81	992.03	602.52	17.5	2.7	5.8	14.9	19	0.6	5.8	13.7	11.4	5.9	10.3	17.4	0	23.1	19.5	12.5	23.1	17.1	7.4	24.6	16.3
1	F15	3	ZMYM2	NM_197968	sample	5.29468599033816	27.2763285024155	5.25307108426818	134503.91884058	2039.81535929503	2.47826086956522	19.5217391304348	7.35437228764249	175690.660869565	6044.62189502324	1035	946678.6	170099.68	873.96	672.61	15.6	1	9.2	8.3	15.1	1.5	9.4	6.5	7.2	5.9	7.6	18.7	0	22.8	21.7	23.6	0	15.3	8.8	21.4	22.2
1	F16	1	MBD1	NM_015845	sample	3.91592920353982	22.2920353982301	6.70838288722179	126978.337168142	1993.46198612081	2.2	17.8283185840708	7.75874477169831	165253.817699115	5938.3918225915	1130	822027.2	174480.95	903.18	741.46	12.1	3.3	10.7	9.7	12.8	1.2	14.1	6.6	9.6	7.8	7.5	22.1	0.2	23.8	14.7	13.7	23.8	13.5	4.6	17	15.4
1	F16	2	MBD1	NM_015845	sample	2.73425925925926	19.7953703703704	6.60845491145569	136364.72962963	1616.20229208445	1.89814814814815	17.2453703703704	7.73514392885921	147085.776851852	5221.2483032653	1080	803288.7	117460.23	776.45	452.33	11.7	12.7	3.1	27.1	11.1	12.2	2.5	31.3	8.3	8.2	8.1	35.9	0	28.2	9.2	9.7	28.2	9.4	6.8	13	16.3
1	F16	3	MBD1	NM_015845	sample	4.62546816479401	30.0196629213483	7.36831817762389	196851.15917603	2312.06408300301	2.38014981273408	19.5870786516854	7.31500849987507	183567.155430712	5888.66112842347	1068	1081107.4	178922.97	1070.37	718.14	18.5	2.2	12.5	10	17.2	0.8	12.8	9	10.3	7.1	10.6	20.3	0	25.4	16.4	22.8	0	15.9	11	21.7	22.8
1	F17	1	OTNT	NA	Neutral	4.80349013657056	27.6532625189681	6.89492815413963	170447.838391502	2183.84348865617	2.07056145675266	18.7541729893778	7.73003829804722	170156.558421851	5878.87860014623	1318	1097848.2	149993.07	979.75	590.33	17.6	2	6.7	16.2	16.5	0.8	5.6	16.7	7.5	5.2	9	19.5	0.2	24.4	18.4	11.2	24.4	17.2	6.9	21.1	16.4
1	F17	2	OTNT	NA	Neutral	4.35934144595562	27.8926270579814	6.64372119495207	189652.755189692	2259.63665639188	2.2369362920544	17.7358625626342	7.12307488889519	159234.932712956	5773.44696108817	1397	1018822.2	162972.85	1016.53	647.42	17.6	2.4	8.2	13.3	19	0.9	9.2	13	10.2	5.9	12	21.1	0.1	24.8	18.6	12.7	24.8	16.8	5.7	23.8	16.9
1	F17	3	OTNT	NA	Neutral	4.84375	27.1988031914894	5.56598918259869	150863.224734043	2045.01213791594	1.69880319148936	14.5186170212766	6.83130443598607	126229.785904255	4908.23384624861	1504	956858.6	144568.32	884.67	583.23	14	1.7	5.8	13.6	16.5	1.3	5.1	12.5	9	5.9	7.6	22	0.1	33.4	20.7	12.9	0	14.1	5.7	19.9	15.5
1	F18	1	OTNT	NA	Neutral	3.63235294117647	20.2205882352941	4.84952412596105	102196.425551471	1649.74207012006	2.27205882352941	18.0431985294118	7.23376048861784	143613.356617647	5195.18409365698	1088	674763.8	140285.12	700.64	556.83	8.2	4.2	4.2	16.5	8.5	10.1	3.3	17.5	7	5.7	6.1	27.2	0.1	25	14.2	10.8	25	10.8	4	14.4	12.1
1	F18	2	OTNT	NA	Neutral	4.83883346124328	27.2240982348427	6.47980289413987	159221.932463546	2019.64401713018	2.2632386799693	17.92018419033	6.80319014340953	156666.576362241	5304.90088295447	1303	902367.8	149284.86	892.85	591.83	17.3	5.3	6.2	15.1	16.6	7.3	6.2	14.7	9.6	6.1	9.7	22.9	0.1	28.5	19.5	13.6	28.5	16.4	7.6	21.7	16.8
1	F18	3	OTNT	NA	Neutral	5.34762275915822	32.2057677318784	7.42501404604677	189152.335931411	2315.96416014947	2.423226812159	19.087295401403	7.45191344485756	169835.452844895	5940.66872939201	1283	1058770.2	161602.21	1069.15	645.5	19.3	1.9	7.6	10.2	20.1	0.5	7.7	7.6	10.4	6.6	10.6	20	0.1	23	22.1	21.8	0	18	8.8	24.2	19.6
1	F19	1	OTNT	NA	Neutral	4.30541871921182	23.8382594417077	6.12727518214224	133177.270935961	2114.41295038109	1.96387520525452	17.0361247947455	7.37897074265299	153203.358784893	5517.98168905161	1218	884298.7	168315.76	934.5	694.41	14.6	5.1	8.5	10.6	14.7	6.2	10.5	8.6	9.1	6	9.6	22.6	0.4	28.1	17.5	10.3	28.1	15.2	5.6	20.7	15
1	F19	2	OTNT	NA	Neutral	4.18390804597701	23.9787798408488	6.7250668612257	142575.755083996	2039.41471183871	2.03006189213086	16.6480990274094	7.58550870234635	142607.982316534	5611.73762465108	1131	879611.4	154355.83	906.22	628.92	16.3	2.2	6.5	14.2	15.7	1	6.5	13.4	8	5.9	9.2	20.8	0	24.6	16	10.1	24.6	14.1	5	19.5	14.7
1	F19	3	OTNT	NA	Neutral	4.62848050914877	25.0994431185362	5.96360037946561	135285.267303103	2129.94790451137	1.75019888623707	14.9984089101034	6.9120813142328	125224.093078759	5108.59167861626	1257	882617.7	144172.55	876.05	581.92	13.9	3.6	5	13.8	16.3	3.3	5	13.3	8.7	5.6	8.8	21.5	0	29.4	18.9	14.2	0	14.3	5.1	20.4	14.4
1	F20	1	OTNT	NA	Neutral	4.41559485530547	25.7709003215434	6.18497266601208	148731.439710611	2045.94571919635	2.2516077170418	18.629421221865	7.0087464481978	170188.171221865	5643.10027244713	1244	909671.8	166608.2	900.96	655.05	14.5	5.5	8.4	10.9	15.8	7.4	7.2	10.3	9.2	5.2	8.9	23.6	0.2	28.4	18.6	12.9	28.4	15.9	6.8	20.2	17.2
1	F20	2	OTNT	NA	Neutral	4.50089445438283	30.3631484794276	8.66470223138724	215000.970483005	2321.07228566765	2.45169946332737	19.953488372093	7.48763151057258	177194.287119857	5790.73154841837	1118	1067460	155057.8	1052.49	619.88	19.1	3.4	6.7	15.9	18.2	0.5	6.7	15.8	10.1	7.2	11.6	20.2	0	25.3	16.5	14.2	25.3	16.5	8.1	24.1	20.1
1	F20	3	OTNT	NA	Neutral	4.59019426456984	24.3968547641073	5.75635763843282	136089.237742831	1991.19566654274	2.10175763182239	16.4310823311748	6.83196438514296	149606.856614246	5669.3623564746	1081	932818.4	168681.12	929.71	707.93	14.2	1.7	8	7.1	15.4	0.7	11.2	7	6.3	6	6.9	22.7	0	26.5	18.7	18.9	0	12.6	7.9	17.8	18.7
1	F21	1	OTNT	NA	Neutral	4.57083678541839	27.0820215410108	6.67744979319222	164498.258492129	2143.42067403262	2.47224523612262	19.3951946975973	7.0187405613479	174606.834299917	5588.20274800639	1207	948767	170321.24	990.67	687.43	16	2.5	8.9	10.3	15.9	4.6	8.7	8.9	8.5	5.1	8.9	22	0.4	28.1	20.5	14.3	28.1	15.7	8	20.5	18.2
1	F21	2	OTNT	NA	Neutral	4.59353574926543	29.9118511263467	8.02216358823121	212413.306562194	2275.13353115158	2.66601371204701	20.2370225269344	7.28371885098956	184947.573947111	6081.89883324379	1021	1006410	170126.31	1006.45	666.22	17.5	2.3	9.8	10.6	17.4	3.7	8.1	8.9	10.5	5.8	11.2	20.9	0	21.5	17	16.5	21.5	16.7	8.1	23.3	20.7
1	F21	3	OTNT	NA	Neutral	5.22300263388938	27.2423178226514	5.97534299557857	132636.691834943	2023.96752746711	1.98068481123793	17.548726953468	7.43942316054721	154341.633889377	5529.89675281974	1139	907810.2	157147.94	823.82	605.56	15	1.5	7.1	12	15	1.9	6.1	11.5	9	6.3	7	20.4	0	25.6	23.3	16.6	0	17.8	7.6	22.4	17.6
1	F22	1	OTNT	NA	Neutral	4.95411985018727	27.815543071161	7.2085866192074	173296.625468165	2148.36564981445	2.17228464419476	16.6179775280899	6.84559125851261	143552.703183521	5429.50903486759	1068	997357.2	170714.9	987.28	718.6	17.4	3.7	8.8	9.1	16.5	1.6	9.2	7.6	8.8	5.2	9.8	24	0.2	25.7	19.9	13.7	25.7	18.5	4.4	21.6	12.5
1	F22	2	OTNT	NA	Neutral	4.25919282511211	23.2968609865471	5.61309052396147	124125.765022422	1964.24980104396	2.16860986547085	17.8825112107623	7.19684593518615	158909.482511211	5712.76545933872	1115	806520.6	162672.45	847.44	681.05	14.3	2.2	7	9.1	16.7	2.1	7.3	7.4	8.5	5.7	8.4	20.9	0	25.2	17.8	12.6	25.2	15	6.5	20.4	16.7
1	F22	3	OTNT	NA	Neutral	4.47493403693931	23.1336851363237	5.14619772939914	112218.36587511	1899.66070875683	2.09234828496042	17.7220756376429	7.7882621658868	158734.619173263	5886.9912538391	1137	841002.9	164773.09	778.92	673.06	12.5	1.4	6.8	7.6	13.3	1.3	8.9	5.6	7	7.2	6.5	21.8	0	21.5	17.2	16	0	12.8	7.3	17.9	19.7
1	G03	1	RF	NA	Neutral	4.74543707973103	28.0614793467819	6.48285091582199	162643.761767531	2134.91121760453	2.55139289145053	20.4274735830932	7.60210735589357	181638.609990394	6134.69050199704	1041	949804	171655.82	931.84	720.36	16.4	2.2	8.9	7.3	17.1	1.6	10.3	6.1	8.8	5.7	10	19.2	0	20.7	19.9	15.7	20.7	17.1	7.1	22.7	18.7
1	G03	2	RF	NA	Neutral	3.67667844522968	19.9902826855124	5.99860610100254	101647.98409894	1859.97236110086	2.27120141342756	18.684628975265	7.3441606308464	164672.009717314	5733.42578005075	1132	755071.6	161691.89	790.15	650.93	11.4	1.8	7.9	9.8	11.2	2.5	7.3	10.2	9.5	4.7	6.6	22	0	24.8	14.8	13.3	24.8	12.5	7.4	18.1	17.8
1	G03	3	RF	NA	Neutral	4.89808917197452	28.2729754322111	6.05891577416433	162890.335759782	2001.57012822035	2.09099181073703	16.9117379435851	6.95027542112237	144925.616014559	5222.68015843341	1099	923957.2	153411.03	837.72	602.75	15.1	11.7	8	16.2	13.3	12.6	7.2	15.4	7.5	6.4	9.4	23.6	0.1	27.6	20.3	16.6	0	15.3	7.4	19.3	15.3
1	G04	1	RF	NA	Neutral	4.2442322991249	22.8886237072395	6.87692195952174	128237.466984885	1945.59446687239	2.40731901352426	18.4789180588703	6.86524678816901	163181.301511535	5666.57019323825	1257	870932.5	165351.34	879.44	671.41	13.4	2.1	7.9	11.1	12.7	3.3	7.9	9.9	7.4	4.6	8.2	22.2	0.1	23.5	17.4	14.9	23.5	14.2	5.4	17.7	15.9
1	G04	2	RF	NA	Neutral	4.54946996466431	28.8551236749117	7.06778430253181	179703.51590106	2175.52926707349	2.37455830388693	19.0724381625442	7.39575123507719	175350.545053004	5901.38960196984	1132	948185.7	156235.72	969.66	662.06	17.2	4.2	6.7	14.9	17.8	3	10.7	12.1	11	6.9	10.2	22.3	0	26.4	17.8	14.5	26.4	17	7.8	23.3	21.2
1	G04	3	RF	NA	Neutral	4.66360856269113	26.0818042813456	6.93793029319589	153721.629204893	2023.60396098958	2.1980122324159	17.3532110091743	7.13456571343914	156698.828746177	5641.8372270005	1308	905892.7	171481.66	901.55	687.02	14.1	8.2	9	9.4	16	12.8	10.3	9.2	8.3	6	7.6	24.5	0	24.3	19	18.1	0	15.2	8.1	20.8	18
1	G05	1	RF	NA	Neutral	4.8912839737582	26.5285848172446	7.09023073548994	148391.330834114	2164.8790236703	2.12089971883786	17.8163074039363	7.29298916263047	165439.097469541	5573.96239774088	1067	936848.2	162159.18	998.55	654.54	15.7	4.1	7.7	13.1	15.3	4.3	7	12.2	10	5.8	9.9	20	0.1	28.2	19	11.9	28.2	16.2	6.4	21.5	17.2
1	G05	2	RF	NA	Neutral	4.43549783549784	27.6571428571429	7.31558810453047	185107.490909091	2295.0087359526	1.8995670995671	16.574025974026	6.95040735505928	154905.104761905	5421.7664206723	1155	991344.1	163196	1050.51	648.75	19.2	3.5	8.2	13.8	18.5	1.4	6.8	12.1	9.6	5.7	11.4	23.7	0.1	31.9	17.5	8.8	31.9	16.5	6.2	23.7	16.1
1	G05	3	RF	NA	Neutral	4.58705357142857	24.438244047619	6.54864815079349	136615.349702381	2058.64299524668	1.94866071428571	16.733630952381	6.9864434585726	156517.171875	5643.08366403097	1344	923547	155843.96	903.8	607.89	15.9	8.9	9.1	19.1	14.4	8.7	7.8	20	8.9	5.5	8	25.2	0	28.4	19.8	17.7	0	14.1	8	20.5	19.9
1	G06	1	RF	NA	Neutral	3.80681818181818	24.6949300699301	7.15653470440431	180104.839160839	2253.16052846982	1.54895104895105	13.3120629370629	6.48409325668504	125353.486888112	5295.91197679836	1144	1075496.5	149570.76	1084.33	596.63	17.8	4.1	5.9	17	16.7	6.4	5.7	16.2	8.3	4.8	12.2	26.5	0.3	33.2	16.5	6.8	33.2	13.5	3.4	18.2	11.2
1	G06	2	RF	NA	Neutral	4.23270440251572	25.2979559748428	6.91307150020123	158599.447327044	2220.01998955625	1.92688679245283	17.1139937106918	7.5306477042474	163186.724056604	5921.4616234342	1272	972932.5	157558.31	974.68	610.34	19	1.6	7	14.6	18.3	2	5.4	13.8	10.1	6.8	11.8	23.3	0	28.1	17.4	9.4	28.1	16.2	6.5	22.9	17.9
1	G06	3	RF	NA	Neutral	4.71101321585903	27.9674008810573	8.53629255038202	187474.440528634	2432.32188093211	2.11541850220264	17.673127753304	7.5241466803972	172480.349779736	6273.97909130798	1135	1062360.4	173319.86	1086.25	677	19.2	3.3	11.2	10.6	18.9	5.8	11.6	10.4	10.9	7.4	11.5	20.9	0	25.1	18.2	18.5	0	15.3	7.1	22.4	22.2
1	G07	1	RF	NA	Neutral	4.91012396694215	29.6074380165289	6.80159357324241	174532.323347107	2306.74184451478	3.03099173553719	22.8657024793388	7.565879899227	211802.626033058	6532.96630173786	968	999852.1	185401.65	1086.93	747.27	17.5	1.4	12.6	8.9	18.5	0.8	13.1	10.1	8.9	6	12.6	18.6	0.3	18.8	20.7	21.6	18.8	19.3	9.2	24	24
1	G07	2	RF	NA	Neutral	4.64991896272285	26.0413290113452	7.05275881452664	151240.48541329	2066.51426574501	2.11183144246353	16.7155591572123	6.69861603690082	152162.97082658	5398.29418905507	1234	926090.8	161463.53	987.22	656.97	17.1	2	9.2	14.7	17.7	0.4	9.5	12.5	9.3	6.8	8.9	22.4	0	30.1	20	12.6	30.1	16	7.3	23.5	16.9
1	G07	3	RF	NA	Neutral	5.2256880733945	48.0348623853211	18.7867066711601	433509.79266055	3296.12261434091	2.73211009174312	23.2366972477064	7.74887508849973	212428.000917431	6087.59079225859	1090	1774044.8	174667.6	1863.4	713.64	25.5	1.7	11.4	10.3	27.9	1.7	12.4	7.2	17.2	7.4	21	17.2	0	26	21.7	27.9	0	24.4	15	32.9	28.9
1	G08	1	RF	NA	Neutral	4.9972602739726	29.9780821917808	7.08000707649958	176962.690410959	2257.93315019356	2.1296803652968	18.3424657534247	7.81587758027603	167055.378082192	5831.40420076027	1095	1028295.6	159875.54	994.45	631.1	16.9	1.9	8.1	13.8	16.9	4.2	6.8	15.5	10.8	6.8	10.5	18.1	0.2	24	21.4	11.1	24	18	6.3	23.5	16.5
1	G08	2	RF	NA	Neutral	4.17495711835334	27.7281303602058	8.82905317104443	195422.302744425	2201.41012861423	2.21955403087479	17.5360205831904	7.35013004620578	156329.186963979	5627.37142227785	1166	962295.1	151882.81	1011.26	602.8	16.5	1.9	6.3	16.2	17.1	1.2	7.3	15.5	10.2	6.7	9.5	21.2	0.1	26.5	17.2	13.3	26.5	15.4	6.6	21.9	17
1	G08	3	RF	NA	Neutral	4.37442572741194	25.8905053598775	7.2919181823117	159499.650842266	2256.49305601187	2.0895865237366	16.6056661562021	6.85967028173276	147832.032924962	5365.25910954679	1306	945272.4	158294.93	1010.93	647.5	15.8	6.5	7.7	14.9	18.3	6.5	9.2	13.7	9.9	5.6	10.1	22.7	0.1	29.2	17.9	19.1	0	15.2	7.4	22.7	18.6
1	G09	1	BRCA1	NM_007298	sample	4.23557237464522	21.8524124881741	4.64704697211083	98407.8174077578	1863.11554204429	2.62630085146641	21.9337748344371	8.02619439209315	182687.459791864	5579.28916848459	1057	909090.4	151945.53	786	613.66	15.1	2.6	7	15.8	13.2	0.5	7.6	15.7	7.6	7.1	6.1	21.3	0.5	25.2	15.6	16.9	25.2	13.9	9.5	17.8	19
1	G09	2	BRCA1	NM_007298	sample	4.46899563318777	23.353711790393	5.55616887138809	115235.868995633	1969.17076523824	2.61135371179039	20.696943231441	7.43589617341285	178217.27510917	5662.03594438084	1145	895223.8	157262.36	878.02	648.36	17	3.2	7.9	14	17.8	0.3	10	13.2	8.5	6.4	8.5	22.5	0.1	24.5	18.9	16.9	24.5	14.6	9.7	21.7	21.6
1	G09	3	BRCA1	NM_007298	sample	5.44229149115417	28.3235046335299	5.40879903902079	142983.219882056	2107.79362247596	2.55265374894693	20.8205560235889	7.53019208173717	172230.045492839	5467.64819485084	1187	1066772	156856.76	920.49	627.76	17.6	2	7.7	11.5	17.5	0.3	8.1	11.8	7	6.1	8	19	0	25.5	22.3	24.1	0	16.2	11.5	21.7	22.3
1	G10	1	ASXL1	NM_015338	sample	4.69127516778523	24.2256711409396	5.8774868392612	125232.560402685	2014.83702909481	2.40268456375839	18.5469798657718	7.08654086660477	162713.757550336	5607.80630901656	1192	892944.5	157962.43	889.57	627.05	15.4	2.4	7.8	12.8	14.7	2	6	12.8	7.7	5.3	10.1	21.3	0.3	24.9	19.1	15.1	24.9	14.9	5.9	19.4	15
1	G10	2	ASXL1	NM_015338	sample	4.51086012163336	29.2875760208514	7.00680798857725	189371.086012163	2259.07094936358	2.42919200695048	19.498696785404	7.33312646668088	173461.042571677	5682.12951891962	1151	983143.4	160679.39	1011.59	652.73	18.9	2.7	8.6	13.7	19.1	1	8.4	11.6	11.9	6.8	11.5	20.6	0	25.3	20.5	15.3	25.3	17.7	7.6	24.2	19.8
1	G10	3	ASXL1	NM_015338	sample	4.40800681431005	28.4914821124361	7.17133788325117	198243.269165247	2336.91066763959	2.35349233390119	18.3841567291312	6.97194272206705	159496.586030664	5388.85598281835	1174	1088615.6	150838.7	1056.07	603.87	15.2	2	8.3	18.3	15.9	0.3	6.3	17	12.6	5.5	11.2	20.1	0	27.9	16.9	20.2	0	13.5	9	21.6	20.1
1	G11	1	ASXL2	NM_018263	sample	4.44052502050861	26.7908121410993	7.06119926860492	170245.602132896	2110.21947795035	2.17555373256768	17.2239540607055	6.75192728408573	157542.708777687	5271.7978064249	1219	987956.7	162895.83	996.07	660.96	16.4	2.7	8.6	18	16.6	3.1	10	18	9.8	4.9	9.9	23.5	0.3	31.8	18.5	13.1	31.8	17	5.7	20.2	16.2
1	G11	2	ASXL2	NM_018263	sample	4.46666666666667	24.2116666666667	6.21174164917074	138288.4425	2045.04243911091	2.40666666666667	17.335	7.05767192748523	147557.913333333	5720.7710523726	1200	854464.5	155810.64	945.06	644.11	15.8	1.8	6.1	11.8	17.6	1.8	8.1	10.6	8.2	5.7	8.5	21.6	0	23.3	18.1	14.4	23.3	14.4	5.2	19.7	13.7
1	G11	3	ASXL2	NM_018263	sample	4.85691056910569	25.5292682926829	5.82021416065825	134802.218699187	2089.28085109841	1.98861788617886	15.7414634146341	6.65957201853455	138634.868292683	5197.72527186383	1230	917608.1	164243.56	936.22	656.27	16.1	2	7.6	10.2	16.7	2	8.5	9.1	9.4	5.8	8.5	21.3	0.1	31.5	20.5	17.4	0	15.8	7	21.6	16.8
1	G12	1	TP53BP1	NM_005657	sample	4.8184165232358	27.8838209982788	7.21809899220663	167841.042168675	2262.89257818413	1.30034423407917	9.08089500860585	3.96318147245654	66655.3683304647	2710.1384547205	1162	943843	87606.9	944.54	356.34	14.9	2.2	2	61.3	15.9	1.9	1.9	66.9	8.4	1.5	9.1	17.6	0.3	50.8	22	6.5	50.8	18.8	2.6	22.8	4.8
1	G12	2	TP53BP1	NM_005657	sample	4.34253246753247	26.0519480519481	6.36134274444099	156684.810876623	2084.73957029171	1.36607142857143	9.16071428571429	4.04039241866346	67811.8904220779	2881.49394085637	1232	837520.8	99877.77	939.85	420.28	14.3	3.2	4.1	54.9	16.6	4.1	5.8	57.9	9.3	2.1	10.1	24.7	0	50.8	17.5	7.6	50.8	16.6	2.5	21.2	6.7
1	G12	3	TP53BP1	NM_005657	sample	4.38224956063269	25.5254833040422	6.98083705174711	153934.179261863	2194.42105774367	1.32952548330404	9.49824253075571	4.04731590614341	70518.507029877	2885.8819483562	1138	912445.7	105050.74	981.74	437.84	14.2	1.9	3.4	48.2	15.2	1.5	3.8	50.2	7.8	1.4	8.6	19.2	0	50.1	19.2	9.1	0	14.8	3.5	20	7.1
1	G13	1	FAT1	NM_005245	sample	5.57142857142857	30.5120593692022	7.01954197416891	171712.359925789	2281.21300211041	2.6808905380334	20.3070500927644	7.40209798189854	181030.599257885	5932.56428216677	1078	1013565	175621.34	1067.28	726.91	18.1	2.7	11.7	12.8	19.5	3.2	12.6	11.6	10.6	5.6	11.2	19.1	0.6	22.1	23.4	18.6	22.1	18.8	7.1	25.1	18.2
1	G13	2	FAT1	NM_005245	sample	3.73736536868268	21.5691797845899	6.24401454715415	128640.270091135	1959.99884601719	1.85749792874896	16.7680198840099	7.36505388628299	145048.424192212	5111.20192408741	1207	872313.2	142134.64	884.49	574.2	16.2	2.7	6.8	19.6	15.2	0.7	6.4	18.2	9.4	7	7.6	21.8	0	30.5	14.2	9.4	30.5	12.2	5.9	17.6	15.2
1	G13	3	FAT1	NM_005245	sample	5.02995594713656	31.4625550660793	7.75134065621214	205624.61938326	2373.01403048192	2.65462555066079	20.942731277533	7.40673882443318	188900.420264317	5953.13240802449	1135	1109863.6	169570.53	1091.21	698.12	19.6	2.6	11	14.1	18.3	0.4	11.9	12.6	11.7	6.3	10.7	19.9	0	23.9	20.6	23.9	0	17.3	11	23.6	24.4
1	G14	1	BAP1	NM_004656	sample	4.49682034976153	27.6732909379968	7.19415120072586	186602.674880763	2262.11725922216	2.27186009538951	17.4149443561208	6.90965875893159	151288.858505564	5537.40177843013	1258	1107968.6	153167.61	1112.4	634.04	18.3	2.2	8.6	19	17.6	0.5	8.4	18	9.1	5	10.1	21.7	0.2	26.5	17.2	12.3	26.5	15	4.8	19.6	14.5
1	G14	2	BAP1	NM_004656	sample	4.68444444444444	27.024	7.20015801362371	158110.161777778	2258.43809807687	2.568	19.2444444444444	6.96065511890462	176972.087111111	5926.32429553533	1125	961157	176093.67	1075.37	741.75	19.4	1.9	12	10.8	21.9	0.4	14.6	8.4	10	5.2	11.5	19.5	0	26.5	20.3	16.8	26.5	17.3	9.1	24.4	20.4
1	G14	3	BAP1	NM_004656	sample	4.81876503608661	27.4466720128308	6.78069120020097	171253.226944667	2271.25362247539	2.43223736968725	17.42101042502	6.75363970864605	158807.939053729	5675.26800030256	1247	1021710.3	179994.68	1076.76	722.86	18.5	2.3	11.5	9.8	18	0.6	12.7	8.2	8.8	4.9	10.4	22.4	0	26.5	19.6	19.1	0	16.6	8.1	22.9	19.3
1	G15	1	ZNF516	NM_014643	sample	4.51727357609711	26.68720821662	6.98730131431102	173381.905695612	2157.10692686162	2.07936507936508	17.9570494864613	7.47612230103127	161101.136321195	5671.7947258691	1071	1037529.6	162492.82	962.8	645.87	15.3	2	9.1	15.2	14.4	0.6	8.3	17	7.5	5	8.2	19.5	0.2	26.1	17.7	11.8	26.1	14.1	5.1	18	16.1
1	G15	2	ZNF516	NM_014643	sample	4.35276967930029	28.022351797862	6.74604108186519	167121.87755102	2184.90531360811	2.40621963070943	19.1768707482993	7.5535434939921	174218.339164237	5929.19111838349	1029	886238.3	172133.37	960.53	718.12	16.6	2.9	10.8	11.1	19	2	13.3	9.9	11	6.4	11.9	21.6	0	25.6	17.6	13.3	25.6	16.9	7.7	24.5	18.6
1	G15	3	ZNF516	NM_014643	sample	5.04571428571429	28.1387755102041	6.35556320248254	154201.017959184	2097.78041203501	2.15673469387755	16.9167346938776	6.66616575109951	143955.829387755	5187.40803657214	1225	954090.3	151732.43	950.58	616.75	15.1	2.8	7.9	17.2	15.4	1.1	7.1	14	10	4.8	8.8	20.1	0	28.2	22.2	18.9	0	15.3	7.5	20.9	16.7
1	G16	1	GRIN2A	NM_000833	sample	5.27959927140255	29.7167577413479	5.91829927365394	170895.981785064	2057.14931223661	2.48451730418944	18.9016393442623	6.87847194966701	163020.613843352	5460.94147523494	1098	1016316.4	157186.69	958.67	635.35	17.6	2.4	7.9	15.9	15.8	1	7.3	14	7.8	5.4	8.9	22.2	0.5	24.9	20.8	15.5	24.9	18.9	6.6	21.8	16.3
1	G16	2	GRIN2A	NM_000833	sample	4.18931657501964	26.0542026708562	7.01839493014743	173407.734485467	2156.48131948053	2.33935585231736	17.2395915161037	6.6052074262247	148553.918303221	5337.18816819009	1273	909468.8	148418.5	1018.46	606.68	15.9	2.2	5.7	15.2	16.9	1.3	6	13	8.2	4.7	10.5	21.1	0	27	16.2	15.1	27	14.6	6.7	20.2	14.7
1	G16	3	GRIN2A	NM_000833	sample	5.3475935828877	30.5926916221034	7.20437976385304	171764.336898396	2334.75430941507	2.71390374331551	21.530303030303	7.63701265069429	199627.624777184	6248.79297761064	1122	1039482.7	175448.04	1005.07	699.87	17.1	1	10.3	10.1	18.3	0.4	11.3	9.1	10	6.7	10.4	17	0	22.3	21.9	23.7	0	16.8	12.3	24.4	24.2
1	G17	1	RF	NA	Neutral	5.36356003358522	28.0050377833753	6.43943307310922	159273.769101595	2259.03118268732	2.74811083123426	20.55919395466	7.21293719811789	182859.76070529	5924.6495800402	1191	1029408.6	170387.29	990.35	675.66	18.9	2.5	8.7	9.6	17.6	3	7.8	8.3	8.5	5	10.2	19.5	0.1	20.8	23.3	17.8	20.8	19	8.1	24.3	19.5
1	G17	2	RF	NA	Neutral	5.62875939849624	31.1475563909774	6.5237813958216	171359.380639098	2177.06456464732	2.6062030075188	19.7020676691729	7.31598207030067	176128.746240601	5862.31861505415	1064	995873.8	175824.15	985.74	701.89	18.6	3.9	10.8	7.3	20.1	4.1	10.8	7	9.7	6.7	10.8	19.2	0	24.2	23.3	16.4	24.2	21	8.5	26.5	19.9
1	G17	3	RF	NA	Neutral	5.40269749518304	29.9277456647399	6.93136807492246	176345.949903661	2293.64651391929	2.31695568400771	17.2437379576108	7.03720577121676	149396.889210019	5473.9925077438	1038	1099512.9	163694.47	1062.95	650.99	20.9	2.1	10	13.1	21.2	0.9	8.5	13.5	10.2	5.1	10.3	19.4	0	26.1	23.4	20.7	0	16.4	8.1	24.1	17.4
1	G18	1	RF	NA	Neutral	6.0791788856305	62.466275659824	23.8548784486161	608749.66568915	3722.99248325626	2.6197458455523	20.9912023460411	7.33347562419587	181290.774193548	5514.11225914925	1023	2232657.6	159665.03	2297.98	649.36	31	1.8	11	18.6	34.4	1.8	9	16.7	19.3	6.8	25.6	16.7	0.3	27.1	23.4	17	27.1	30.9	9.7	38.4	19
1	G18	2	RF	NA	Neutral	4.07673469387755	24.6595918367347	7.20231349439457	153057.804897959	2009.26071842129	2.13714285714286	17.5657142857143	7.05366629154819	152626.733877551	5445.99680603225	1225	860446.4	155780.42	867.05	629.08	14.1	2.9	6.7	14.9	15	2.2	7.8	12.7	9.1	5.1	8.7	23.7	0	25.9	16.3	11.3	25.9	13.9	4.7	19.2	14.9
1	G18	3	RF	NA	Neutral	4.81658291457286	27.9514237855946	6.62439594556469	164936.534338358	2310.81119944189	2.38023450586265	19.3341708542714	7.42130911086612	179056.412897822	5838.52278235176	1194	994526	170027.7	1005.27	666.89	17.5	0.9	8.8	8.5	18	1	8.9	8	10.6	6.6	10.3	19.8	0	25.6	20.5	21.3	0	17.5	10.3	24.5	22.1
1	G19	1	RF	NA	Neutral	5.04786771105309	25.0121845082681	5.78067675391476	131772.576153177	2059.31611165131	1.89120974760661	15.5657093124456	7.07598020150239	135087.136640557	5307.0120716359	1149	942286.3	150431.7	939.85	608.71	15.3	3.2	6	12.4	15.3	3.1	5.2	12.4	6.7	5.2	8.8	18.4	0.3	27.5	21.5	9.6	27.5	15.3	3.2	20.2	12.1
1	G19	2	RF	NA	Neutral	4.75133689839572	24.3591800356506	6.49356861455772	131269.540998217	2000.78256721378	2.10606060606061	16.277183600713	6.35684032161734	140740.390374332	5024.54559295182	1122	920521.5	155836.18	890.64	612.52	19.5	2	7	13.9	16	0.9	6	12.8	8.3	4.7	7.5	21.4	0	31.7	20.8	13.3	31.7	15.8	6.7	22.3	15.9
1	G19	3	RF	NA	Neutral	4.29019292604502	21.0032154340836	5.47846548845745	102756.739549839	1909.73653743849	1.68006430868167	15.282154340836	7.35071945423043	131409.669614148	5032.07953608205	1244	849363.6	139750.33	785.77	542.64	13	4.7	4.2	14.2	11.6	6	2.8	13.7	7.5	6.8	6.4	22.1	0	31.4	16.7	12.6	0	11.3	5.3	16	14.2
1	G20	1	RF	NA	Neutral	4.55854293148309	24.9731136166522	5.30112765167912	130401.950563747	1985.41990650449	2.3529921942758	18.6981786643539	7.52292365040701	168599.549869905	5890.75873857643	1153	866962.9	166718.05	846.2	670.8	12.8	2.9	8.5	10.6	14.2	3.9	7.5	11.8	8.3	6.4	8	21.7	0.5	24.5	17.3	13.3	24.5	15.1	6.2	19.1	16.6
1	G20	2	RF	NA	Neutral	4.69368600682594	24.9453924914676	6.28826077106334	129313.715870307	1999.67027411822	2.21587030716724	17.2226962457338	6.82438820829878	147671.061433447	5410.3977609333	1172	861777.5	156181.69	864.99	615.09	17.4	2	7.1	14.1	16	1.9	8.4	14.2	8	4.9	8.8	20.3	0	25	21.3	12.1	25	16	6.5	22.4	14.6
1	G20	3	RF	NA	Neutral	4.65162454873646	26.0848375451264	6.19303440468303	152882.334837545	2130.9862390726	2.13808664259928	17.4016245487365	7.43335417524924	152364.016245487	5530.56064389649	1108	964509	153424.33	937.28	606.12	15.3	2.5	6.6	11.2	14.7	2.3	6.4	11.8	9.5	6.3	8.7	21.8	0.1	25.2	19.8	18.2	0	14.4	7.5	20	17.2
1	G21	1	RF	NA	Neutral	4.39321723189734	23.6956920256645	5.76862202293126	122039.449129239	1979.23112998142	2.33088909257562	18.5499541704858	7.28392001421971	166244.292392301	5789.17979442535	1091	848028.8	166881.03	843.63	688.85	14.6	2.1	8.6	9.4	14.5	1.5	9.2	9.2	8.4	5.5	8.4	22.5	0.3	24	18.1	13.7	24	16.1	5.6	19.9	16.2
1	G21	2	RF	NA	Neutral	4.51724137931035	27.3258620689655	7.56921249130253	174559.836206897	2126.45956523265	2.32844827586207	18.3793103448276	7.19533652456542	163331.495689655	5671.19468086116	1160	933942.2	164665.85	929.1	659.32	15.7	6.6	7.9	10	16.6	8.3	7.8	8.7	9.7	5.9	10.4	22	0	25.1	17.2	12.2	25.1	16.6	5.8	21.8	16.9
1	G21	3	RF	NA	Neutral	4.84274952919021	27.3107344632768	6.80267543225628	142631.472693032	2191.47440613872	2.21468926553672	19.2401129943503	8.00381194751279	168339.573446328	5812.09782849605	1062	920331.2	163327.7	907.54	651.15	16.1	2	7.2	8.8	16.4	0.9	8.9	8	10.6	7	9.6	18.6	0	24.3	19.4	18.9	0	16.2	9.3	21.4	20.9
1	G22	1	RF	NA	Neutral	4.81899109792285	27.213649851632	6.69034403323204	159483.630069238	2205.16177161149	2.9297725024728	20.9030662710188	7.34961283986072	184085.442136499	6079.91204025398	1011	972798.3	171895.89	999.66	703.35	14.2	2.6	10.1	11.5	16.2	4.9	10.2	12	9.5	5.2	9.5	17.4	0.2	20.3	18.8	20	20.3	15.6	7.9	20.1	17.6
1	G22	2	RF	NA	Neutral	4.04710424710425	23.2563706563707	6.35164865073491	139596.202316602	1979.88412865211	1.99459459459459	16.5590733590734	7.09058391251668	144060.136679537	5336.84712526534	1295	833880	161686.79	857.91	655.57	14.9	2	7.8	9.1	13.9	4	7.4	8.1	7.9	6.6	9.7	24.8	0.1	27.6	17.4	11.1	27.6	14	5.6	19.4	14.3
1	G22	3	RF	NA	Neutral	4.78468085106383	25.6748936170213	5.99895182775394	130033.885957447	2134.63482084749	2.58382978723404	20.0817021276596	7.4465276980471	180982.128510638	5836.56270023455	1175	891055.2	168209.74	908.95	668.78	15	2.3	9.5	9.6	16.3	2	9.7	11.7	9.8	6.9	8.9	21.4	0	24.4	19.1	24.2	0	14.2	11.1	21.7	22
1	H03	1	CHEK1	NA	Positive	6.18395573997234	73.4356846473029	31.8318818329616	778450.077455048	4239.40813203278	2.86583679114799	22.0843706777317	7.45888985413899	200998.022130014	5725.57215275981	723	2764511.3	161573.55	2761.76	685.84	33.6	1.4	10.1	17.3	39.4	0	11.2	14.7	22.4	8	28.2	14.8	0.4	28.1	23.4	20.5	28.1	32.2	11.1	40.5	23.4
1	H03	2	CHEK1	NA	Positive	5.16306954436451	57.9076738609113	27.5272486526217	595462.997601918	3692.79542687775	3.08273381294964	23.5287769784173	7.18452361712014	206277	5876.96830240756	834	2252223.3	169879.07	2254.75	697.3	30.9	1.8	12.1	12	34.9	1.2	11.8	10.7	20.5	6.4	24.2	16.9	0	23.9	20.4	22.8	23.9	27.8	12.6	37.1	22.7
1	H03	3	CHEK1	NA	Positive	7.02171428571429	72.696	25.5789177383691	708316.810285714	3987.30758426539	3.21028571428571	25.2194285714286	7.13194205219287	220557.968	5875.33602169459	875	2605634.6	179261.52	2546.42	731.85	32.9	1.6	13.4	11.5	37.5	0.3	12.1	9.8	19	5.9	26.9	15.1	0	24.9	27.2	28.2	0	32	17.1	40.6	27.3
1	H04	1	CHEK1	NA	Positive	6.23614775725594	86.6912928759894	41.2791551904365	934184.191292876	4391.48955754216	4.10158311345646	29.6899736147757	7.14392052452463	275211.390501319	6378.95386341162	758	3128825.2	187611.09	2951.37	770.91	35.2	2.1	14.8	12.4	42.1	0.1	15.3	10.3	26.6	7	33.2	17.4	0.5	23.6	24.7	30.1	23.6	38.3	16.4	45.8	29.4
1	H04	2	CHEK1	NA	Positive	5.12086776859504	66.8378099173554	34.163409614125	720308.594008264	4108.86998898794	3.39979338842975	28.8305785123967	8.10030244798681	282414.688016529	6671.66494989677	968	2469719	181549.89	2691.7	748.69	31.6	1.2	12.5	11.7	36.3	0.3	15.7	10.6	23.1	8.3	27	14.8	0.2	23.1	19.7	25.9	23.1	30.8	18.5	41.9	33.9
1	H04	3	CHEK1	NA	Positive	6.16740576496674	65.4878048780488	25.1993085317752	638583.167405765	3794.80850479011	3.76164079822616	29.2926829268293	7.7388833734051	279324.106430155	6640.83760947944	902	2422919.9	187650.95	2300.88	764.32	30.5	1.6	15	11.6	34.5	1.3	16.5	10.1	21.3	7.8	23.7	15.5	0.2	21.4	23.8	36.5	0	30	20.8	39.4	34.6
1	H05	1	CHEK1	NA	Positive	5.36395759717314	80.1696113074205	39.8611755013867	894631.816254417	4442.26291736722	2.97408716136631	24.6419316843345	7.68511367513951	233243.700824499	6119.25869828008	849	2984649.1	173660.14	3068.78	752.19	33.5	1.2	11.7	13	37.8	0.7	14.8	11.4	25.3	7.1	30.9	15.7	0.9	25.2	19.4	20.4	25.2	34.6	12.2	40.3	25.3
1	H05	2	CHEK1	NA	Positive	5.07476635514019	63.981308411215	30.1571521874786	681423.403738318	3981.88643380618	2.54392523364486	22.3579439252336	7.51770781100918	215379.469158878	6164.35483466129	1070	2453106.2	181451.61	2526.39	750.02	31.2	2.5	13.1	11.7	35	1.1	13.6	9.1	21.1	6.8	26	16.3	0	27.8	20.3	17.4	27.8	28.3	11.1	38	26.2
1	H05	3	CHEK1	NA	Positive	5.84624553039333	63.4493444576877	24.7263067062577	638773.814064362	3868.55768687104	2.5554231227652	22.238379022646	7.53877271956767	211892.860548272	6120.68223240737	839	2344449.6	189183	2333.1	771.94	31.3	6.6	15	8.9	35.5	7.3	17.4	7.5	21.1	5.7	24.6	16.1	0.2	26	22.6	24.7	0	29.1	15.1	38.4	26
1	H06	1	CHEK1	NA	Positive	5.55530973451327	81.8351769911504	40.6691309810542	929854.210176991	5001.58684201907	2.43805309734513	21.7898230088496	7.40466960486234	216308.886061947	5988.40297776465	904	3271087.4	159428.97	3329.14	660.08	39.6	3.4	10.6	20.4	45	2.8	10.1	16.9	28.5	7.9	39.3	14.9	0.7	32	21.6	16.4	32	38.7	11.6	46.5	24.2
1	H06	2	CHEK1	NA	Positive	5.20074696545285	61.9663865546218	30.1461726874428	656147.855275444	3909.9984274547	2.07469654528478	18.5583566760037	6.97118515207032	187803.448179272	5972.3705080986	1071	2541750.5	167742.24	2467.98	702.29	32.2	4.7	11.7	16.6	35.8	3.5	12.6	14.5	19.8	6.3	31	20.4	0	33.4	19	12.3	33.4	28.1	9.2	39	22.8
1	H06	3	CHEK1	NA	Positive	5.55765407554672	61.8210735586481	27.2427414943047	639331.914512923	4116.83945907793	2.16500994035785	20.3419483101392	7.73181493836534	214667.127236581	6650.08460772752	1006	2599586.2	203025.95	2535.61	833.19	34	1.5	18.7	9.2	39.8	0.7	19.5	7.6	19.9	8.9	27.5	15.6	0.1	28.3	22.8	21.5	0	27.7	12.7	40.2	27.6
1	H07	1	CHEK1	NA	Positive	6.18689581095596	69.8668098818475	28.4112767915034	700601.827067669	3780.84593081646	3.04833512352309	21.8345864661654	6.72243729427653	186192.218045113	5490.41703193049	931	2562751.2	169394.82	2432.15	697.97	30.6	4.1	10.1	15.7	37.5	1.1	11.1	14.3	21.6	5.2	26.7	17.4	0.4	25.9	23.8	21.2	25.9	31.8	10.1	39.5	19.2
1	H07	2	CHEK1	NA	Positive	5.91179385530228	86.5123885034688	37.0077323923798	953774.153617443	4580.90629814882	2.45292368681863	19.6987115956392	6.50621009601236	164075.665014866	4932.61006778447	1009	3104560.7	150231.68	3104.63	626.66	36	2.6	7.3	19.5	42.8	1.2	7.9	16.7	27.8	5	34.5	15.4	0	33.7	22.2	15.6	33.7	35.9	9.2	44.1	17.8
1	H07	3	CHEK1	NA	Positive	5.7035864978903	76.8850210970464	33.1533755110779	846445.424050633	4255.11581589611	2.78059071729958	22.6951476793249	7.45082199376326	204294.099156118	5786.93881779753	948	2994532.6	168128.94	2727	690.38	32.9	1.7	10.1	10.8	37.7	0.5	11.1	8.6	23.5	7.1	29.5	15.7	0	28.3	22.9	25	0	31.9	15.5	40.1	27.8
1	H08	1	CHEK1	NA	Positive	6.37096774193548	79.6359447004608	31.5555774887703	842719.513824885	4603.47059618807	3.31451612903226	26.3594470046083	7.33341597127241	243940.724654378	6083.68982738485	868	2888845.4	173385.32	2997.54	738.95	35.1	1.6	11.2	13.7	42.9	0.1	14.4	10.8	24.1	5.8	33.9	14.7	1.2	25.3	24.3	24.8	25.3	38.4	15.2	47.1	27.2
1	H08	2	CHEK1	NA	Positive	5.22436459246275	57.3453111305872	20.5731302912095	562555.12971078	3698.41624370135	2.81244522348817	21.5959684487292	6.89965886928711	199859.515337423	5911.14482025648	1141	2060252.4	170600.97	2321.62	723.33	29.1	1.7	10.4	14.1	35.4	0.9	13.8	10.8	21.4	6.2	25.4	17.4	0.1	27.6	20.6	20.3	27.6	28.8	11.2	37.9	23.4
1	H08	3	CHEK1	NA	Positive	5.99472016895459	62.325237592397	25.3631943909385	604316.963041183	3628.39533045249	3.05807814149947	23.9662090813094	7.41949402614637	212188.552270327	6051.41468287448	947	2300753.4	174789.06	2226.34	722.71	29.1	1.8	11.4	10.1	33.9	0.6	12.6	9.2	18.7	6.9	22.4	17.5	0	24.1	23.2	30.7	0	28.2	15.9	37.2	25.7
1	H09	1	NOTCH2	NM_024408	sample	5.02749410840534	28.0549882168107	7.70083431808655	164049.992930086	2315.76568298486	2.20031421838178	18.3802042419482	7.69103653627535	165461.624509034	5955.25064222484	1273	1001278.7	159827.05	1085.33	649.54	17.1	3	7.5	12.1	18.7	1.3	7.3	10.4	10.3	6.4	10.2	17.4	0.1	24.5	20.9	12.1	24.5	18.1	5.9	23.3	16.9
1	H09	2	NOTCH2	NM_024408	sample	4.36688851913478	24.9226289517471	6.0364862378713	141531.671381032	2113.60455730209	1.90848585690516	16.7287853577371	7.54068808335836	151376.519966722	5473.32695604014	1202	900969.6	148733.16	882.1	591.77	18.1	3	5	14.5	18.2	0.7	4.9	14.9	10.3	6.7	9.6	20.5	0	28.4	16.6	9	28.4	15.1	5.5	21.4	16.6
1	H09	3	NOTCH2	NM_024408	sample	4.99750208159867	26.4046627810158	5.79118624283582	134444.207327227	2198.99964291144	2.16902581182348	17.3630308076603	7.25506444605889	150390.028309742	5432.26650960455	1201	955131.8	155490.51	973.89	628.51	16.2	2.2	7.2	13	16.4	0.3	7.3	12.5	9.9	6.7	9.4	19.7	0	26.5	20.6	19.4	0	15.5	7.7	23.4	16.7
1	H10	1	FANCM	NM_020937	sample	4.58377896613191	27.078431372549	6.2378387965912	156421.811051693	2100.06801975864	2.57219251336898	21.5160427807487	7.8073004344878	197649.789661319	6070.03485235016	1122	969773.6	174563.28	921.04	677.48	17	1.8	11.1	11	15.8	2.8	7.9	11.4	9.4	6.3	9.2	21.9	0.4	24.3	18.8	14.8	24.3	16.8	7.8	22.2	20.4
1	H10	2	FANCM	NM_020937	sample	4.59129612109745	29.7388836329234	7.86045624714984	192672.261116367	2293.8463933243	2.26490066225166	19.5704824976348	7.9005129974938	179170.250709555	5922.71702831399	1057	1022377	179500.63	998.81	701.25	19.6	2.1	12.4	10.9	19.6	0.3	11.5	10.2	10.7	7.3	11.9	19.3	0.1	24.7	18.7	13.1	24.7	18.1	8.7	24.7	19
1	H10	3	FANCM	NM_020937	sample	4.2105742935278	26.4284412032817	6.70719720309076	159945.114858706	2151.47254616956	2.41567912488605	20.0364630811304	7.79811576722571	183153.043755697	5931.46778125031	1097	953951.6	170204.63	921.93	665.55	16.1	2.2	9	8.5	15.1	0.8	8.7	8.3	11.9	8.3	9.8	23.2	0	24.3	15.5	22.9	0	14.9	10.9	20.6	24.5
1	H11	1	RASA1	NM_022650	sample	4.9639126305793	27.6894586894587	7.10405549949171	156054.800569801	2228.07403163433	2.66286799620133	20.8138651471985	7.93619556202648	186820.768281102	6189.09092298846	1053	967681	165400.41	964.44	674.14	16.3	2.5	8.7	13.2	17.9	3.2	9	12.5	9.5	5.9	11.1	19.2	0.7	20.8	18.7	16.6	20.8	17.5	7.5	23	21
1	H11	2	RASA1	NM_022650	sample	4.25545454545455	23.0472727272727	5.63225196506153	126153.169090909	1940.66456003293	2.21454545454545	18.2654545454545	7.59943976868684	160671.776363636	5796.69115049512	1100	844632.9	167515.26	863.96	659.58	16.9	1.7	7.2	7.6	17	1.6	6.6	7.7	9	6.5	8.1	22.5	0	24.3	17.5	11.7	24.3	15	6.5	21.8	17.3
1	H11	3	RASA1	NM_022650	sample	4.79559471365639	27.0740088105727	8.14780185390348	156069.081938326	2120.43609896818	2.10044052863436	16.8546255506608	6.6724096728815	140396.492511013	5260.66729290982	1135	948008.1	156110.49	957.17	643.3	14.3	1.8	6.8	9.1	15.8	1	7.8	10.3	9.3	4.4	8.4	21.3	0	27.1	20	18.9	0	15.6	7.5	21	16.5
1	H12	1	KDM5C	NM_004187	sample	4.61634103019538	27.6092362344583	7.01231440338381	167921.469804618	2211.89763066504	2.50532859680284	20.7744227353464	8.09267090530455	188926.56749556	6158.14292182295	1126	993734.6	165724.27	978.3	669.25	14.5	3.1	8.7	10.2	15.3	1.8	9	10.5	9.5	6.4	10.1	19.1	0.4	20	18.8	16.1	20	16.3	8	22.1	19.4
1	H12	2	KDM5C	NM_004187	sample	4.33777354900095	31.2216936251189	9.58678927678626	239091.570884872	2525.88674860688	2.82397716460514	21.4462416745956	7.68202691785196	201632.366317793	6518.87402195625	1051	1144555.3	174791.63	1222.1	700.74	21	2	11.5	12.4	21	0.2	11.4	10.5	11.9	6.7	12.9	19.1	0	20.1	18	19.5	20.1	17	9.3	25	21.8
1	H12	3	KDM5C	NM_004187	sample	4.57696127110228	24.1817279046673	6.43537052621716	123675.057596822	2064.28925609538	2.50049652432969	18.7149950347567	7.30264166338675	172925.410129096	5989.65533826841	1007	904010.6	185210.89	881	740.96	14.9	1.4	12	7.4	15.5	0.6	13.6	7.2	9.8	6.7	7.7	20.8	0	24.5	17.4	21.4	0	14	9.5	19.5	22.5
1	H13	1	FAS	NA	sample	4.62239089184061	32.0550284629981	9.27752624922333	233547.465844402	2515.50929236057	2.48292220113852	19.2115749525617	7.82094923850267	180312.609108159	6238.25474929355	1054	1110521	163304.93	1193.86	671.98	18	1.7	8.7	12	18.7	0.9	9.6	11.7	12	6.9	13	17.8	0.2	22.1	19.6	14.4	22.1	17.9	5.7	22.6	18.5
1	H13	2	FAS	NA	sample	4.42524916943522	25.71926910299	7.90652311287005	155932.263289037	2181.34145383341	2.20016611295681	19.1627906976744	7.81367831397377	177472.76910299	5910.93623507046	1204	963644.7	160102.7	992.21	645.26	17	2.2	7.7	12.9	17.6	0.8	8.4	11.5	9.6	7.1	9.6	19.8	0	26.7	16.2	11.3	26.7	14.5	7.1	22	20.8
1	H13	3	FAS	NA	sample	4.80943396226415	28.0688679245283	6.62653441377852	170980.295283019	2213.97471212233	2.43018867924528	19.2330188679245	7.49246093328918	189646.256603774	6240.94763005329	1060	1039769.9	171803.81	1008.85	710.6	18.7	2.2	11.7	12.3	19.1	0.4	12.7	9.9	9.8	8.6	9.7	21.9	0	25.2	20.8	21	0	14.7	9.9	23.7	23.4
1	H14	1	PTPRC	NR_052021	sample	5.17578125	29.5224609375	6.60576237379773	184516.275390625	2327.48630939961	2.7734375	22.9267578125	8.29082311387583	218256.942382813	6644.31508260658	1024	1142866.9	179407.4	1071.53	711.49	18.3	1.7	12	13.4	16.5	1.2	12.6	13.6	9.1	7.6	10.5	18	0.6	18.4	20.5	18.6	18.4	17.3	8.2	22.8	22.8
1	H14	2	PTPRC	NR_052021	sample	4.47330677290837	27.1657370517928	6.3688436896027	171010.666932271	2154.24670204268	2.34422310756972	20.0390438247012	7.83158894249497	194084.565737052	6170.69228151158	1255	993698.7	163455.69	952.49	627.89	18.7	2.7	10.4	19	16.2	2.7	8.5	19	9.7	8	9.2	21.6	0	25.1	18.5	14	25.1	16	8.6	22.6	22.5
1	H14	3	PTPRC	NR_052021	sample	4.57692307692308	25.993006993007	6.4937778391991	150437.259615385	2179.46181088054	2.48601398601399	20.0463286713287	7.52971998892096	186139.256118881	5981.34333879336	1144	961341.2	170080.23	963.41	665.43	16.5	1.4	10.2	10.5	15.6	1	9.9	10	9.2	7	9.4	21.9	0	23	18.4	21.9	0	15.1	10.1	21.1	23.2
1	H15	1	PTPRU	NM_133178	sample	5.67324955116697	29.2639138240575	6.55454699968672	162395.4497307	2118.17460396153	2.39048473967684	19.1113105924596	7.50370299404379	168204.08438061	5844.2060765618	1114	1054049.8	166244.73	993.85	653.8	17.4	2.2	7.5	9.4	15.8	1.2	7.5	8.5	7.3	6.3	9.3	19.6	0.3	23.2	22.4	14.3	23.2	17	6.9	21.5	16.1
1	H15	2	PTPRU	NM_133178	sample	5.00390243902439	29.84	7.20353386030334	175292.563902439	2214.23349044029	2.50536585365854	20.2887804878049	7.48241067836937	181839.232195122	5885.99770500599	1025	1014888	167952.41	995.58	650.75	19.4	2.2	10.4	11	18	1.4	7.2	10.4	9.4	6.8	11.7	19.9	0	23.8	19.9	15.9	23.8	18.3	9.1	25.4	20.5
1	H15	3	PTPRU	NM_133178	sample	5.42264477095938	28.4174589455488	6.02624675798693	155111.8366465	1987.50356832836	1.87294727744166	15.6585998271392	6.75070651924775	135365.184096802	5068.01092949032	1157	996322.1	156932.1	891.47	624.2	16.1	2.2	5.4	8.6	16	0.8	5.7	6.9	7.5	5.9	7.5	22	0	31.2	23.3	16.3	0	16.2	5.9	22.2	15.5
1	H16	1	FUBP1	NM_003902	sample	4.8628359592215	29.501390176089	7.4271065562324	181338.147358665	2238.34742062496	2.46153846153846	19.9972196478221	7.77050459511515	186415.474513438	6097.97393124656	1079	1015905.6	183308.91	1053.03	716.93	16.2	2.7	11.7	8.7	16.3	1.9	10.6	8.2	10.1	6.7	10.1	20.3	0.6	24.3	18.9	15.1	24.3	16.7	6.9	21.4	19.2
1	H16	2	FUBP1	NM_003902	sample	4.48030739673391	25.9538904899135	6.67493679367578	149279.531219981	2053.94163597622	2.36599423631124	19.35734870317	7.46707643667487	177802.206532181	5687.75554741282	1041	887557.1	169775.34	898.73	669.7	16.5	2.7	8.8	9.6	16.5	2.9	9.1	10.4	8.6	7.3	9.7	21.1	0	26.3	17.8	14	26.3	15.3	8	21.3	19.6
1	H16	3	FUBP1	NM_003902	sample	4.75996204933586	30.1537001897533	7.22404392478928	189596.222960152	2003.77231164864	2.73339658444023	20.7381404174573	7.70205891220403	191784.486717268	6141.81251352503	1054	1006250.2	186028.88	866.95	713.59	16.5	13.6	13	8.7	14.9	12.7	13.6	9.8	10.3	6.7	9.1	28.8	0.2	21.2	20.6	25.6	0	17	9.7	19.9	23.8
1	H17	1	CHEK1	NA	Positive	6.10281385281385	72.4599567099567	30.4652561163896	749077.305194805	4201.6203020079	2.85606060606061	24.1439393939394	7.46397317209471	211988.508658009	5784.91733784108	924	2629922.6	169476.97	2690.17	717.8	32.9	6	10.3	16.5	38	4.4	12.4	13.2	21.9	5.7	29.2	14.3	0	26.9	24.8	19.8	26.9	35.4	12	42.7	21.9
1	H17	2	CHEK1	NA	Positive	5.21884498480243	72.5369807497467	33.2008396289746	792963.196555218	4087.11892846332	2.69402228976697	21.5612968591692	7.42339697872412	196081.745694022	5928.71268367288	987	2633207.1	173888.84	2659.08	733.19	32.6	2.3	10.7	11.1	37.5	0.8	11.8	9.5	23	7.1	27.9	14.8	0	26.1	20.2	18.4	26.1	29.9	10	38.5	21.9
1	H17	3	CHEK1	NA	Positive	6.61322645290581	75.0270541082164	29.3162138280944	755323.656312625	4172.45118074706	2.6062124248497	21.0100200400802	7.13536488034695	187065.405811623	5693.91076940049	998	2726402.7	165747.6	2701.43	695.58	34.2	2	7.8	10.5	40	0.7	10.6	8.4	23.2	7.3	30.1	17.6	0	27.4	24.5	25.5	0	32.1	12.6	41.4	23.5
1	H18	1	CHEK1	NA	Positive	6.45285359801489	82.9429280397022	36.207820216939	898172.605459057	4559.31960729068	3.11290322580645	23.8560794044665	6.87179171287124	210956.839950372	5582.28421415797	806	3145651.4	173855.45	3146.21	732.6	36.8	1.9	11	10.5	41.4	0.5	11.2	7.3	25.2	6	32.9	16.1	0.5	28.8	25.7	25.3	28.8	37.5	13	44.8	24.6
1	H18	2	CHEK1	NA	Positive	5.72998932764141	73.8601921024546	34.4504707542393	791210.457844184	4061.17545104465	3.08751334044824	23.9220917822839	7.56715766481012	218544.990394877	6115.61077123019	937	2682570.6	181325.87	2656.76	771.17	33.6	3.6	12.1	11.5	41.5	2.8	15.6	9.4	23.1	7.8	29.5	17.6	0	25.1	23.2	22.9	25.1	31.9	12.9	40.9	26.8
1	H18	3	CHEK1	NA	Positive	7.02284263959391	78.501269035533	31.7739385265815	782601.694162437	4164.39527994767	2.9238578680203	22.1091370558376	7.15035442916552	197637.824873096	5777.51248668091	788	2802162	176118.72	2674.32	737.35	33.9	2.4	13.2	12.7	40	0.1	15.4	11.3	24.1	7.7	29.8	13.8	0.1	28	24.9	27	0	33.9	13.8	41.9	27.3
1	H19	1	CHEK1	NA	Positive	5.86450167973124	71.0974244120941	32.9169777761584	739004.815229563	4146.12753972435	2.56103023516237	22.464725643897	7.89227851386669	207148.812989922	5993.76748374055	893	2661480	174409.38	2568.14	725.78	32.8	3.8	12.1	12.9	38	2.9	12.5	11.6	22.8	6.9	29.1	15	0.2	26.8	21.3	17.5	26.8	35.5	10.5	42.3	22.3
1	H19	2	CHEK1	NA	Positive	5.60205128205128	86.5394871794872	42.3864714732623	992674.85025641	4669.87989773429	2.33333333333333	19.4635897435897	7.04712159467815	175365.443076923	5375.85193000971	975	3238610.2	159965.88	3182.45	673.04	36	2.2	9	14.1	42.7	0.9	11.3	13.6	27.7	7.4	33.4	14.4	0	32	20.3	15.3	32	35	9.5	43.7	19.3
1	H19	3	CHEK1	NA	Positive	5.86990077177508	67.5964718853363	28.3565230721691	696373.604189636	3954.83448129164	2.90407938257993	23	7.2337118231403	208131.703417861	5930.11164551295	907	2567944.2	184713.99	2480.33	750.2	31.5	1.9	13	13.2	35.2	0.1	16	10.9	20.2	4.9	25.6	15.1	0.1	25.6	20.8	27.2	0	30	15.7	38.7	26.9
1	H20	1	CHEK1	NA	Positive	6.94782608695652	93.6496894409938	45.5189291021887	1022679.06459627	4845.34384660218	3.5167701863354	25.5155279503106	7.45906387320187	233435.945341615	6118.74746890214	805	3441224.7	190287.03	3345.46	783.66	40.4	1.4	14.9	9.9	44.6	0.2	16.1	9.3	26.5	6.8	37.4	13.4	0.6	24	27.7	24.3	24	40.7	12.8	50.2	26.1
1	H20	2	CHEK1	NA	Positive	6.31970260223048	82.6480793060719	34.9629861891043	876376.831474597	4327.75822847801	3.1635687732342	26.1945477075589	7.96563190031607	241592.656753408	6284.94629158233	807	3019770.3	184267.69	2863.68	755.16	35.4	2.5	14	12.5	41.1	0.4	14.3	8.2	25.3	8.6	31.2	13.4	0	23.3	24	23.3	23.3	35.2	16.6	45.8	28.9
1	H20	3	CHEK1	NA	Positive	6.13856812933025	69.9480369515012	25.5963751943686	711419.812933025	3892.84767219708	3.34180138568129	25.9965357967667	7.72633811623368	234365.710161663	6380.39938651428	866	2657411.9	187565.07	2453.11	791.33	30.6	2.1	13.7	8.5	36.1	0.7	15.8	6.2	20.9	7.9	25.1	16.5	0	20.8	24.1	33.3	0	30	16.9	38.1	29.8
1	H21	1	CHEK1	NA	Positive	5.99662542182227	63.2688413948257	28.0935576456527	632334.015748032	3809.02466058707	2.84814398200225	21.7221597300337	6.88640774685679	186406.930258718	5572.7236355788	889	2323150.6	175181.5	2427.05	751.3	29	2.4	11.9	9.8	36.6	1.8	13.7	7.5	20.2	5.7	24.6	16.6	0.3	26.1	24.7	18.6	26.1	32.3	10.1	38.8	19.6
1	H21	2	CHEK1	NA	Positive	5.62910128388017	64.7731811697575	27.0932506632881	649456.997146933	3974.81338131697	2.80599144079886	22.4365192582026	7.3212268928567	205825.864479315	6067.9828078767	701	2291156.7	170563.36	2430.1	728.65	32.1	1.9	10.7	13.4	37.2	0	12.7	8.6	22.4	7.1	29.4	14.1	0	24.5	21.7	19.1	24.5	31	12	41.2	25
1	H21	3	CHEK1	NA	Positive	6.14810426540284	72.489336492891	29.1890270231374	758309.854265403	3971.26165506574	2.75829383886256	21.7630331753554	7.10908294294407	185951.821090047	5655.47209970439	844	2791071.8	174009.42	2510.45	723.12	33.2	2	10.7	9.2	35.1	0.8	12.7	7	21.7	6.3	25.8	15.2	0	25.8	23.7	26.1	0	29.4	12.8	38.3	22.4
1	H22	1	CHEK1	NA	Positive	6.17792207792208	79.6272727272727	32.9441159302364	849733.654545455	4164.64979762628	2.88181818181818	23.2103896103896	7.21925233764444	201186.822077922	5678.50331424944	770	2906186.1	181656.17	2818.58	742.48	29.7	1.9	11.2	8.6	34.9	0.5	11.4	7.5	22.9	5.6	27	15.1	0.4	27	21.9	18.3	27	32.2	10.8	39	21
1	H22	2	CHEK1	NA	Positive	5.73432155074116	68.3192702394527	28.6003921528995	709577.036488027	3835.96281807496	2.94526795895097	23.9464082098062	7.45494553698378	214923.526795895	5759.18565542151	877	2474476.1	168047.05	2382.36	704.69	30.1	2.2	10	12.2	34.9	0.2	10.8	10.3	21.8	6.7	27	17.7	0	26.1	21	21.1	26.1	29.5	12.9	38.5	25.1
1	H22	3	CHEK1	NA	Positive	5.55792682926829	53.1808943089431	18.9113992636279	500185.760162602	3310.02218522243	2.48170731707317	19.6158536585366	6.85860953479495	173426.292682927	5569.48406121055	984	1878958.9	179905.47	1947	766.46	25	1.9	11.6	7.9	27.5	0.6	14.4	6.2	16.8	4.6	20.3	20.9	0	27.2	19.5	24	0	24.3	11.1	31.5	22.7
1	I03	1	RPA32	NA	Positive	8.25793650793651	91.5462962962963	26.767475813033	888469.456349206	3980.89977394226	4.69047619047619	29.6944444444444	6.64192701926578	249272.615079365	5986.64478325403	756	3078276.4	175436.37	2611.55	726.14	35.4	2.2	11.1	9.8	38.5	1.2	11.5	7.9	19.7	4.6	29.5	14.6	0.4	19.4	31.6	34.8	19.4	37.2	16.4	43	26.3
1	I03	2	RPA32	NA	Positive	7.83031674208145	89.0972850678733	29.9966905605181	845914.117647059	3861.60636159777	3.52488687782805	23.5203619909502	6.78167356969563	190676.755656109	5615.581825435	884	2838376	174671.4	2522.44	731.73	34.5	3.2	11.4	10.9	41.1	1.1	13.8	9.7	21.2	6.4	29.2	14.7	0	24.3	29	23.8	24.3	35.1	13	43.1	22.2
1	I03	3	RPA32	NA	Positive	7.89846153846154	72.1589743589744	21.4419016914192	637722.176410256	3315.28575168768	3.35589743589744	22.6882051282051	6.87212917004611	179540.321025641	5684.72093316212	975	2467197.2	166766.59	1962.45	667.12	29.1	1.5	10.3	8.4	30.8	0.5	8.5	8.9	16.5	5.3	20.6	15	0	21.6	27.4	28.2	0	28.5	12.5	34.8	22.9
1	I04	1	RPA32	NA	Positive	8.10284664830119	75.7685950413223	19.2785745025991	636180.266299357	3253.05609173119	3.2020202020202	23.1010101010101	7.26289942359737	186174.350780533	5619.91245616083	1089	2358913.3	158266.82	1907.41	627.54	28	2.1	7.9	11.7	30	2.8	6.2	11.6	16.6	4.7	23	17	0.1	24	28.2	21.2	24	31.5	10.5	36.5	19.5
1	I04	2	RPA32	NA	Positive	6.78	67.691	23.4251438129406	608734.053	3319.35955432273	3.411	23.77	7.25201927940532	205661.88	6031.82973809101	1000	2273850.2	181547.62	2021.91	713.18	29.2	3.4	11.8	11.1	32.6	0.8	10.4	8.6	19	6.7	22.9	17.6	0	21.4	23.2	24	21.4	29	12.6	36	24.3
1	I04	3	RPA32	NA	Positive	9.37950664136622	88.3282732447818	20.411109172227	732877.311195446	3663.49264355821	3.83301707779886	27.6394686907021	7.28339276024576	232374.658444023	5920.8566611537	1054	2620775.9	169320.36	2200.25	665.46	35.2	2.7	10.2	8.8	37.7	1.5	8.7	8.3	19.2	6.5	27.2	12.6	0	22.3	32.5	31.9	0	34.6	17	42.7	28
1	I05	1	RPA32	NA	Positive	8.18547008547008	79.665811965812	23.6656602383374	716989.248717949	3722.50400081422	3.42820512820513	23.8794871794872	6.46470704625371	203474.682051282	5597.8113099015	1170	2600397.3	179268.69	2342.54	725.74	34.5	2.1	12.1	10.7	37	1.3	10.4	10.4	17.9	4.9	27.9	16.4	0.2	25.6	29.5	25.2	25.6	34.9	12.2	40.2	22.6
1	I05	2	RPA32	NA	Positive	8.48744769874477	89.7677824267782	28.3782119172776	839164.918410042	3858.74705778534	3.36820083682008	23.0073221757322	6.29975931237197	177593.893305439	4850.99482275423	956	2984726.5	161007.97	2548.49	629.9	36.4	2.3	8.1	12.6	41.3	1.6	7.7	12.7	20.5	4.4	29.5	14.6	0	29.9	29.6	20.9	29.9	34.9	12.1	43.9	18.7
1	I05	3	RPA32	NA	Positive	8.74952015355086	86.2120921305182	22.3649126691534	753498.821497121	3842.52680956052	3.17274472168906	21.3512476007678	6.39458521696123	161016.422264875	5084.68020707265	1042	2673308.2	154108.02	2377.55	626.02	36.1	2.4	8.2	13.1	38.6	4.3	8.3	12.8	20.1	3.8	28.3	13	0	25	32.3	27.4	0	36.1	12.4	42.8	19.5
1	I06	1	RPA32	NA	Positive	9.85947046843177	97.173116089613	23.0005371421825	844943.694501018	3950.13384481347	4.21588594704684	28.4327902240326	7.06132168664645	229944.66293279	5855.85717230496	982	3031073.6	174167.38	2481.39	677.2	38.8	1.4	10	9.5	43.3	0.9	7.2	8.9	19.9	4.8	30.3	12.6	0.6	21.7	34.7	29.4	21.7	41.1	14.3	46.7	25.2
1	I06	2	RPA32	NA	Positive	8.80428954423592	82.7408400357462	20.3824440195521	721062.245755139	3640.24026022866	4.24307417336908	27.3306523681859	6.84110745247532	221681.743521001	5880.90703591099	1119	2680098	164814.71	2234.04	635.13	34.9	3.3	10.4	12.4	38.3	3.6	7.1	13.7	18.9	5.2	28	13.8	0	20.8	29.5	30.7	20.8	34.3	15.5	41.9	26.4
1	I06	3	RPA32	NA	Positive	8.03168316831683	89.819801980198	25.4562775717386	832812.504950495	3902.65182138418	3.37722772277228	23.9069306930693	6.99066199638777	197228.863366337	5646.61946244814	1010	2986249.5	169476.1	2490.87	658.49	35.5	2.2	9.2	10.1	38.4	0.4	7.5	10.8	20.7	6.1	28.6	13.7	0.2	23.8	29.3	31.3	0	35.2	14.7	41.8	24.1
1	I07	1	RPA32	NA	Positive	8.48864864864865	78.2075675675676	20.7073577897642	643969.351351351	3373.62258899988	3.69081081081081	23.8897297297297	6.50672275520656	181464.751351351	5408.6592712374	925	2475994.2	172068.06	2052.12	696.8	33.5	1.6	10.5	10.3	35.6	0.4	9.7	9.1	17.4	3.7	25.4	16.2	0	20.2	30.8	25.4	20.2	34.3	11.6	39.4	18.3
1	I07	2	RPA32	NA	Positive	9.0641925777332	102.566700100301	29.1924887130523	995832.657973922	4055.69558135093	4.18154463390171	28.3049147442327	6.84325711391817	224074.295887663	5652.61502719702	997	3556564	175161.83	2654.93	665.2	40.2	1.5	11	10.4	43.9	0.1	8.3	9.7	21.3	5.4	30.5	12.3	0	23.7	32.5	29.5	23.7	38.7	16.6	47.5	25.8
1	I07	3	RPA32	NA	Positive	8.83031458531935	83.0095328884652	23.9251966273678	739104.572926597	3631.30730572296	3.13346043851287	23.3708293612965	7.05573928250143	198254.392755005	5714.84311104754	1049	2929124.9	174564.71	2246.19	657.32	36.4	1.3	10.3	8.3	35.5	0.4	8.7	10	16.3	4.8	24.6	13.2	0	24.9	31.5	28.3	0	32.4	14.4	40.1	25.3
1	I08	1	RPA32	NA	Positive	7.79856115107914	82.7796762589928	28.6553235725222	787981.646582734	3804.77812370936	3.36330935251799	25.0980215827338	7.23647616733994	217080.750899281	6034.54272626935	1112	2959422.8	175802.2	2427.89	700.18	34.4	1.3	11.7	10.2	35.4	0.4	9.7	7.6	18	4.9	27.1	13	0.2	22.4	28.8	23.3	22.4	34.1	11.8	39.4	21.9
1	I08	2	RPA32	NA	Positive	8.42701525054466	81.599128540305	25.3330164879556	747422.928104575	3438.90830703069	3.64596949891068	23.7864923747277	6.87262391814275	185471.798474946	5387.95359705924	918	2848849.5	156083.84	2192.07	613.11	33	2.6	7	13.4	34.6	0.5	6.9	13	17	5.6	24.4	16	0.1	23.4	27.9	24.9	23.4	30.6	12.6	37.1	22.7
1	I08	3	RPA32	NA	Positive	9.14143426294821	102.470119521912	27.2912320056915	978060.168326693	3963.09795587228	3.43426294820717	22.24203187251	6.14600289009497	172936.115537849	5076.43109752067	1004	3362033.5	156211.33	2671.92	616.56	35.6	2.5	7.7	13.3	39.4	2.3	7.1	15.8	20.7	4.5	28.6	14.1	0	26.5	32.8	28.5	0	36.7	13	43.7	20.8
1	I09	1	ARHGAP35	NM_004491	sample	5.01146384479718	25.6349206349206	6.580870530877	137239.742504409	2147.19846390358	2.28659611992945	18.6816578483245	7.62925495718446	166155.52292769	5907.2400946221	1134	937435.2	168004.31	958.81	688.02	17.5	1.9	7.3	8.5	16.3	1.1	7.8	6.2	7.9	5.5	8.4	19.7	0.4	21.5	19.9	13	21.5	16.1	6.3	21.6	16
1	I09	2	ARHGAP35	NM_004491	sample	4.8037558685446	28.0441314553991	7.06873760871061	166639.851643192	2224.04433537246	2.8018779342723	21.093896713615	7.38930207012354	188687.798122066	6035.61585652064	1065	943123.4	169839.12	980.03	696.2	17.9	2.2	9.6	10	18.8	1	10.5	8.7	9	5.9	10.7	17.5	0	22.1	20.5	17.9	22.1	18	8.9	23.8	21.1
1	I09	3	ARHGAP35	NM_004491	sample	5.17917034421889	28.1253309796999	5.89345959898961	160711.670785525	2158.20679994371	2.2594880847308	17.9426301853486	7.37947725891993	156009.770520741	5633.19114191661	1133	998940.6	154465.27	914.34	607.18	18.6	1.9	7.8	12.7	16.9	1.1	5.6	13	9.1	5.8	8.9	18.7	0.1	24.4	23.7	20.2	0	16.2	8.2	22.8	19
1	I10	1	AHNAK	NM_024060	sample	4.40507614213198	26.1807106598985	7.15906551701162	157234.449746193	2111.01473995544	2.56243654822335	19.0639593908629	7.08183663501448	166397.883248731	5663.09030380991	985	891636.9	157958.32	1016.8	647.57	12.7	3.4	8	14.8	14.6	4.9	8.6	13.8	9.8	5.8	9.8	22.9	0.4	24.5	18.2	16.8	24.5	16.8	5.5	20.9	15.9
1	I10	2	AHNAK	NM_024060	sample	4.34381139489194	25.8388998035363	7.08399710608757	142639.901768173	1952.41285816956	2.66110019646365	21.6139489194499	8.05449754853428	198809.029469548	6111.43554471001	1018	871121	173345.94	869.98	678.78	15.1	3	10.7	11.4	14.2	2.2	8.3	7.8	8.1	8.6	8.4	21	0	22	17.1	15.8	22	14	9.9	20.1	22.2
1	I10	3	AHNAK	NM_024060	sample	4.28264925373134	28.277052238806	6.39732097744671	177886.882462687	2130.80579933839	2.30037313432836	18.6791044776119	7.41566319681266	171643.381529851	5736.70501457119	1072	949439.3	172487.47	987.16	718.75	14.6	2.3	10.8	10.8	16.7	2.3	12.9	8.8	10.9	7.4	10.8	24.9	0	25.2	16.2	19.9	0	15.1	9.3	20.1	21.1
1	I11	1	SH2B3	NM_005475	sample	4.46877470355731	24.4213438735178	5.90781251422835	144901.622924901	1969.38513376978	1.76126482213439	15.7501976284585	7.10594113286801	142309.973913043	5151.49976182948	1265	972835.3	158925.88	874.11	613.35	15.1	3	6.9	13.3	12.5	1.1	6.5	15.1	8	6.8	7.4	22.6	0.5	32.5	17.2	8.1	32.5	12.7	4.7	17.5	15.4
1	I11	2	SH2B3	NM_005475	sample	4.7242206235012	26.7921662669864	7.48370591860792	162655.26618705	2137.21762135483	1.63229416466827	14.3541167066347	6.9429312792869	123591.213429257	4876.79230584778	1251	959060.3	147108.58	959.02	574.31	17.2	2.6	5.9	16	17	1.3	4.3	14.3	9	7.2	10.5	20.7	0	32.8	18.3	6.2	32.8	16.1	3.9	22.4	12.6
1	I11	3	SH2B3	NM_005475	sample	4.47246127366609	26.4612736660929	6.61365255884836	154167.156626506	2228.1749117636	1.88037865748709	15.7461273666093	7.0906145465741	136947.807228916	5230.13697301943	1162	921860.5	154875.38	1006.98	623.88	14.9	1.7	5.8	10.1	16.4	1	5.7	10.1	10.8	6	11.3	21.7	0.1	29.4	17.6	15.1	0	15.7	7.1	21.3	16.4
1	I12	1	MSH2	NM_000251	sample	5.73292999135696	31.4693171996543	6.38334517111273	166637.296456353	2372.38884296551	2.89109766637857	21.2601555747623	7.3945885298004	184151.635263613	6085.50378406115	1157	1027753.2	164734.22	1083.68	694.88	19	1.8	9.2	11.8	23.9	1.2	9.2	10.1	8.6	5.1	11.8	16.9	0.3	19.3	24.5	19.2	19.3	20.7	7.4	28.3	17.3
1	I12	2	MSH2	NM_000251	sample	5.07760711398545	29.7081649151172	6.48960870110063	173643.088116411	2214.66362295901	2.43977364591754	19.2538399353274	7.3218939654166	169095.514955538	5937.66298235801	1237	969467.7	157738.38	1001.53	653.11	18	1.7	6.1	10	22.5	0.9	8.6	7.9	9	4.9	10.7	20.1	0	22.7	21.7	14.7	22.7	18.6	7.9	25.9	18.3
1	I12	3	MSH2	NM_000251	sample	5.11290322580645	30.7782258064516	6.57301349518678	175248.777419355	2302.35644735824	2.19677419354839	19.0540322580645	7.94500637822803	173354.800806452	5998.82813975733	1240	960087.8	139583.09	984.84	579.19	16	6.5	4.8	19.1	17.9	8.7	5.8	19.4	11.3	8.2	11.3	19.4	0	25.3	20.1	19.4	0	16.4	8.3	25.1	22.2
1	I13	1	NOTCH1	NM_017617	sample	4.69906223358909	25.3341858482523	6.17262002267234	144464.978687127	2126.39900828494	1.92583120204604	16.7357203751066	7.30546899818	139927.140664962	5145.97305554892	1173	975099.1	143534.47	937.16	569.9	15.7	1.9	5.3	15.4	15.9	1.8	4.1	16.7	8.4	4.9	8.5	19.5	0.2	28.8	19.9	10.6	28.8	15.1	4.9	20.5	13
1	I13	2	NOTCH1	NM_017617	sample	4.67428003972195	28.6981132075472	7.51657868908024	174685.593843098	2162.8999734532	2.29493545183714	18.0446871896723	7.00316524959732	163496.524329692	5653.58996118194	1007	961933.3	164316.98	1002.51	680.19	19	3.8	10.3	12.4	20.2	1.4	10.7	11.7	9.6	5	11.3	22.4	0	25.5	19.2	14.5	25.5	17.5	7	24.5	17.3
1	I13	3	NOTCH1	NM_017617	sample	5.26770538243626	30.0757790368272	6.79736246582493	183069.567988669	2261.97281809173	2.10198300283286	16.8626062322946	6.87294658650058	147548.753541076	5357.79481415675	1412	1067476.4	163988.9	1026.32	652.87	17.9	1.6	8.6	9.8	20.5	0.4	7.9	9.8	9.6	6.2	9.5	19.7	0	28.7	21.7	17.9	0	16.8	7.9	23.7	18.6
1	I14	1	RAD51	NM_133487	sample	6.66450777202073	40.1852331606218	6.76738689686408	196983.462435233	2418.15738077831	3.49352331606218	30.6813471502591	8.65967109042791	256565.044041451	6360.46937109737	772	1174460.2	196861.58	1052.29	761.07	21.2	3.5	17.1	11.3	17.5	0.9	15.2	10	8.2	6	10.8	12	0.3	17	31.9	27.5	17	31.3	17.5	35.8	28.2
1	I14	2	RAD51	NM_133487	sample	5.9950884086444	38.139489194499	7.07267913298514	183842.78978389	2275.41422989389	2.94695481335953	25.9312377210216	8.22173790598759	212992.018664047	5861.70910256618	1018	923600.8	156505.38	908.34	604.87	19.4	7.3	6.3	11.7	18.4	8.3	5.4	11.2	10.3	6.7	11.1	14.9	0	21.5	27.3	21.4	21.5	28.3	15	34.9	24.1
1	I14	3	RAD51	NM_133487	sample	6.82608695652174	43.06038647343	7.60495560910022	229170.119565217	2505.75928715135	3.36714975845411	28.1316425120773	7.86010914921311	235844.3647343	6015.28679969947	828	1177836.2	172540.51	1121.49	647.35	22.5	2.5	10.4	11.4	19	1.3	7.9	10.5	10.4	6.2	11.4	15.6	0	20.2	30.6	35.7	0	30.6	20.8	37.9	29.2
1	I15	1	ZFHX4	NM_024721	sample	4.67260787992495	25.3020637898687	6.92917517656036	130728.557223265	2148.59669666317	2.24015009380863	18.0431519699812	6.93285303658193	159300.402439024	5502.08600125701	1066	891376.6	160264.14	935.04	645.81	13.5	3.1	6.9	11.1	15.2	2.5	6.5	8.4	9.7	4.3	10	19.5	0.3	26.6	20	13.3	26.6	16.3	6.8	22	14.4
1	I15	2	ZFHX4	NM_024721	sample	4.43830570902394	26.9208103130755	7.57387370235327	169960.992633517	2092.05945293366	2.37016574585635	17.5441988950276	6.89888105433242	150460.698895028	5637.52025608469	1086	897267	159027.13	940.47	670.96	13.4	3.9	7.1	10.7	16	2.9	8.6	8.8	9.6	5.4	9.3	22.1	0	24.5	18.5	15.2	24.5	15.7	6.6	22.2	17.5
1	I15	3	ZFHX4	NM_024721	sample	5.13771377137714	29.4743474347435	7.33671709687756	181860.412241224	2285.62927148714	2.16831683168317	17.2826282628263	6.70265566810545	148689.163816382	5391.12645333199	1111	1076141.6	165328.02	1054.27	645.64	19.5	2.3	9.1	11.4	18.4	0.5	8.4	10.4	8	3.4	10	19.1	0	28.6	21.9	18.5	0	16.5	7.3	22.5	18.1
1	I16	1	KMT2C	NM_170606	sample	4.41761115954664	25.5030514385353	6.33792718798691	136186.252833479	2126.19972439169	2.18657367044464	18.0941586748038	7.24570011856254	154305.517872711	5610.22840196537	1147	815657.5	150002.22	930.1	627.86	13.3	3.2	6.3	14.3	15.2	3.1	7.1	13.8	8.9	3.9	9.9	21	0.2	25.3	17.3	11.9	25.3	16	5.2	21.6	14.5
1	I16	2	KMT2C	NM_170606	sample	3.746233148295	23.2529738302934	6.13276860618515	144576.796193497	1932.27716881196	2.1411578112609	17.1831879460745	6.79708759953422	157046.666137986	5678.32882763198	1261	822369.1	164058.94	860.08	656.53	12.6	2.7	9.4	9.7	13.1	3.7	8.5	9.1	8.6	5.4	9.1	27.1	0.1	27.4	14.6	12.2	27.4	13.2	6.7	18.1	18.8
1	I16	3	KMT2C	NM_170606	sample	4.909426987061	28.0378927911275	7.37709158579451	163116.502772643	2223.1698613893	2.72920517560074	18.7190388170055	6.72989744148546	163433.025878004	5795.43110971333	1082	977294.3	162409.65	1018.39	666.6	16.9	1.6	7.8	11	17.1	0.8	9.1	9.2	10.2	5.2	10.6	20.5	0	22	18.9	24.7	0	16.9	9.1	22.9	18.9
1	I17	1	RPA32	NA	Positive	8.28279069767442	83.2651162790698	24.9529922755483	764867.970232558	3588.84931040245	3.68186046511628	25.5023255813954	6.95823311381862	213759.181395349	5879.66503355237	1075	2792775	185358.5	2249.31	733.08	33.3	1.6	12.4	8.1	34.5	0.3	10.1	6.4	15.9	3.8	25.3	14.8	0.5	22.7	29.7	23.6	22.7	32.8	12.7	39.3	22.6
1	I17	2	RPA32	NA	Positive	9.20913705583756	99.2456852791878	33.0750861210389	975436.130964467	4064.98497990817	2.66395939086294	19.3908629441624	6.55324639253879	160344.746192893	4940.00374193682	985	3576848.4	166750.13	2669.51	630.69	40.4	1.9	9.1	10.8	41.6	0.5	7.2	11.3	20.4	6.1	31.3	13.1	0.1	30.2	30.5	18.7	30.2	38.8	9.7	47.5	18
1	I17	3	RPA32	NA	Positive	8.84826883910387	87.2739307535642	26.3399238163794	766727.879837067	3711.35582651877	3.34826883910387	23.4551934826884	6.87304733787394	187233.899185336	5491.5249509735	982	2767697.2	171607.09	2338.91	681.69	35	1.8	9.2	7.9	35.9	0.7	8.9	6.2	17.8	5.4	27.3	13.7	0	25.3	30.7	30.4	0	34.4	14.6	42.6	24.8
1	I18	1	RPA32	NA	Positive	8.63441955193483	83.0112016293279	26.7398526433799	748452.248472505	3816.96280734939	3.92668024439919	27.418533604888	7.14676149447005	226216.917515275	5905.76814794606	982	2819305	191233.63	2435.55	756.37	36.6	1.9	14.1	8.9	39.8	1.5	13	6.5	17.7	5.8	27.9	11.2	0.6	20.7	32.7	29.6	20.7	35.9	14.1	42.7	23.5
1	I18	2	RPA32	NA	Positive	7.7162447257384	77.5443037974684	20.6665571259273	699092.837552743	3572.14566513152	3.52848101265823	27.0611814345992	7.63782934175871	232308.170886076	6137.42595752868	948	2540089.5	172651.16	2076.85	685.78	30.9	3.1	9.7	10.4	35.9	1.6	9.9	9.2	18.9	6.2	25.1	12.9	0	22.2	28.4	24.7	22.2	33.4	14.5	40.9	27.2
1	I18	3	RPA32	NA	Positive	8.45708775313404	89.9652844744455	27.6915902475464	833158.788813886	3768.31387683691	3.68659594985535	25.9961427193828	6.93234823274105	213868.74734812	5767.69972145649	1037	2989883.4	179167.24	2370.7	697.35	34.8	1.3	10.8	9.1	37.4	0.9	9.5	9.3	19.3	5.5	26.8	12.9	0.1	22.7	31	32.6	0	34.8	17.2	42.5	26.1
1	I19	1	RPA32	NA	Positive	7.5530612244898	77.6112244897959	23.5470576818554	718002.151020408	3510.40990295079	3.38673469387755	23.8897959183673	6.96915662357018	202582.418367347	5641.17483704936	980	2705968.4	177397.41	2199.11	712.5	29.9	3.4	11	11.3	33	4.8	11.1	8.2	17.2	3.9	25.2	17.6	0.2	24.9	27.2	22.4	24.9	32	11.5	37.4	22.2
1	I19	2	RPA32	NA	Positive	7.63255360623782	79.0584795321637	24.3970972664961	728263.020467836	3511.13885345536	3.5906432748538	24.2846003898635	6.66080780953355	199178.277777778	5584.21588647738	1026	2751538.1	181808.06	2185.35	718.84	31.8	3.2	12.7	9.4	34.9	3.9	11.6	8.3	18.2	5.1	25.7	17.1	0	24	28.6	23.7	24	33.2	13	39.8	23.1
1	I19	3	RPA32	NA	Positive	8.32432432432432	72.4411196911197	18.9068292453173	600353.431467181	3391.65870763719	3.59749034749035	26.6660231660232	7.88564699654836	232792.552123552	6374.60876969063	1036	2260919	181113.37	1918.99	688.29	33.1	1.7	12.5	6.9	33.7	1.4	9.7	7	16.5	7.9	22.9	13.1	0	20.4	31.4	32.1	0	32.1	17.4	38.6	29.2
1	I20	1	RPA32	NA	Positive	7.89167616875713	73.2405929304447	19.3983741314122	617664.783352338	3210.80927288195	3.97719498289624	27.6602052451539	7.5337415743941	232446.007981756	6275.99548568708	877	2275602.2	177419.26	1951.58	715.59	28.4	3.1	11.2	8.9	31.1	3.8	10.1	6.7	15.2	5.2	22.9	17.1	0.1	17.9	27.9	30	17.9	30.6	14.4	35.5	23.8
1	I20	2	RPA32	NA	Positive	8.11758584807492	83.3413111342352	24.2562276843541	763873.911550468	3591.14289183125	3.31945889698231	23.2913631633715	6.79924264820819	188113.218522373	5340.4911907212	961	2726342.3	165004.94	2250.66	637.08	33.9	1.7	6.9	9.6	34.7	2.7	6.2	8.2	19.1	5.2	25.8	14.8	0	25	28.6	23.1	25	33.8	12.5	40.7	20.4
1	I20	3	RPA32	NA	Positive	8.89466840052016	93.8465539661899	23.6769355314148	835961.146944083	4008.88041406888	3.94928478543563	25.8621586475943	6.83209346822019	205063.659297789	5604.20991473492	769	2916379.2	166274.08	2495.1	658.99	37.8	1.2	8.6	9.6	41.9	0	7	8.3	22	5.9	30.6	11.3	0.1	22	34.1	34.2	0	36.7	16.5	43.8	26.7
1	I21	1	RPA32	NA	Positive	8.64070612668744	79.951194184839	22.4877653855932	674256.30529595	3651.42498888975	4.11318795430945	27.8971962616822	6.7860318112819	235908.481827622	6019.54473625149	963	2470309.3	186029.69	2276.79	760.12	34.1	2.1	12.1	8.9	37	1	12.5	7.7	17.5	4	27.1	12.5	0.1	20.8	32.9	31.3	20.8	35.6	15.4	41.5	24.7
1	I21	2	RPA32	NA	Positive	8.56561922365989	89.1663585951941	26.2328824606055	804925.564695009	3650.2857059297	3.67652495378928	25.3817005545286	6.69278700395899	204042.434380776	5584.21548148709	1082	2833533	171928.32	2281.91	686.13	35.4	2.1	9.3	7.9	38.5	0.8	8.6	6.8	18.1	4.2	27.4	15.4	0	24.1	27.6	23.9	24.1	33.5	14.6	40.8	23.1
1	I21	3	RPA32	NA	Positive	9.39819458375125	93.6890672016048	21.0613539228968	829545.679037111	3817.81444298587	3.97893681043129	28.2196589769308	7.29421453788408	243111.73219659	6045.00321926266	997	2974168.3	190874.99	2359.62	735.93	36.2	0.9	14.9	7.1	38.7	0.3	13.1	5.8	20.4	6	29.1	14.4	0.1	20.5	33	36.6	0	35.9	19.3	43.5	30.5
1	I22	1	RPA32	NA	Positive	8.04451682953312	71.700325732899	20.2862467441516	625527.968512486	3390.94760055961	3.49511400651466	23.1313789359392	6.89284924833687	186028.456026059	5577.67818437272	921	2362866.8	185348.79	2099.84	765.99	31.1	2.9	12.8	9.9	34.5	1.2	13.2	7.5	14.8	4.8	24.5	16.7	0.1	22	31.2	25	22	31.8	10.6	37.8	17.9
1	I22	2	RPA32	NA	Positive	8.29745042492918	72.5363550519358	20.0992780876366	614226.86496695	3319.39633427658	4.03021718602455	28.5278564683664	7.25221797790419	243071.401322002	6080.88379702292	1059	2321189.6	185831.99	2009.76	736.6	33.2	1.8	12.3	7.6	35.9	1.2	10.9	5	15	5.9	23.6	14	0.1	20.9	29.3	27.7	20.9	32.2	15.6	37.6	26.4
1	I22	3	RPA32	NA	Positive	7.32090284592738	66.1521099116781	19.1260314490147	579107.444553484	3315.18093533236	3.47693817468106	25.3905789990186	7.25918172332337	225552.07360157	6122.58927523586	1019	2284119.9	185402.82	1943.94	745.7	28.8	1.4	12.3	7.4	31.3	0.5	12	4.8	17.2	7	20.8	16.1	0	22.5	27	31	0	29.2	15	36.1	30.2
1	J03	1	ATR	NA	Positive	3.31822070145423	22.562874251497	6.62821683365053	151748.312232678	1984.40732543022	2.27031650983747	18.4225834046193	7.12554848741686	161350.880239521	5518.79639611029	1169	780688.5	155103.35	905.43	630.35	10.9	3.1	7.6	13.6	11.8	4.8	6.8	13.7	8.8	5.4	9.4	27	0.2	25.7	12.7	13.3	25.7	13.1	6.2	16.6	16.1
1	J03	2	ATR	NA	Positive	3.54419677171407	21.5011529592621	6.01727860287654	134123.891621829	1791.24883595689	2.14450422751729	17.0061491160646	6.66986157109605	141351.877017679	5113.67789887982	1301	749913.1	157670.85	809.96	636.42	10.8	3.3	7.1	11.3	11	6.6	7	11.1	7.5	4.8	6.8	26.2	0	29	13.3	12.1	29	11.4	6.1	15.1	13.8
1	J03	3	ATR	NA	Positive	4.04081632653061	25.1343537414966	7.21410473466502	156099.488095238	2049.61613920079	2.20068027210884	18.6547619047619	7.4887055242508	164010.756802721	5731.86974220788	1176	853337.2	153399.59	872.37	624.03	11.1	2	6.4	9.6	10	4	7.4	9.9	9	5.1	9	20.2	0.1	24.9	16.2	19.1	0	12.1	8.8	16.5	19.3
1	J04	1	ATR	NA	Positive	3.86113328012769	22.7118914604948	7.08239461753177	135226.720670391	2048.98553041938	2.33200319233839	18.9736632083001	7.39748364114605	171586.254588986	5956.35352571557	1253	811658.8	170350.5	845.77	684.18	11.1	2.9	9.8	10.9	12.1	4.5	9.3	10.6	9	4.9	9.1	20.7	0.3	24.1	14.2	13.3	24.1	13.6	6	18.3	16.4
1	J04	2	ATR	NA	Positive	3.55924978687127	23.2907075873828	6.14693520638753	151164.515771526	1899.47843573974	2.384484228474	19.2549019607843	7.55475064045933	177353.271952259	5927.62342798613	1173	786491	165831.58	825.86	650.39	11.2	4.1	8.8	9.2	11	5.5	7.3	8.8	9.8	6.6	9	26.4	0	24.4	12.7	14.3	24.4	11.9	8.1	16.8	21.4
1	J04	3	ATR	NA	Positive	3.79545454545455	23.6708754208754	5.84414924027081	155232.598484848	1945.70944228271	2.19191919191919	18.4031986531987	7.13348257844337	164892.843434343	5539.29674723837	1188	855101.3	168233.38	810.34	651.7	11.4	2.5	8.4	9.3	10.7	2.5	7.7	8.4	8.2	5.5	7.4	23.5	0.1	27.9	14.9	19.5	0	11.8	10.4	16.6	19.6
1	J05	1	ATR	NA	Positive	5.12224669603524	66.8050660792952	31.4788953807101	745401.3469163	3644.40798380831	2.47026431718062	19.9394273127753	6.79876491552606	169660.381057269	5329.38671937464	908	2699882.2	150249.6	2275.9	592.25	24.8	2.4	5.6	12.9	26.8	3.1	4.6	11.8	18.4	4	21.1	17.5	0.1	27.9	18	15.7	27.9	26.5	9.3	32.2	18.3
1	J05	2	ATR	NA	Positive	3.41199376947041	21.9922118380062	7.45236290401937	140979.711838006	1929.63271345142	1.79984423676012	16.7718068535826	7.27858428428706	142468.683021807	5048.70225984971	1284	812011.1	148000.99	887.94	574.13	11.8	2.9	5.4	12.5	11.2	4	4.8	11.1	9.8	6.4	8.9	24.9	0	30.6	12	8.6	30.6	12.2	6.9	17.1	17
1	J05	3	ATR	NA	Positive	4.14274509803922	24.0956862745098	6.55756553415003	128222.749803922	2026.9489564998	1.92	16.4282352941176	6.87155059523218	134379.151372549	4899.49041890174	1275	821679.5	141389.94	844.64	567.54	13.6	2.8	4.2	14.3	12.5	2.3	4.5	16.3	10.8	5.6	8.9	21.3	0	30	16.1	15.5	0	14.1	8.2	18.7	15.8
1	J06	1	ATR	NA	Positive	3.72711571675302	22.713298791019	6.48013122274015	135281.955958549	2005.04139248471	2.48791018998273	20.2124352331606	7.53380890447511	182870.518998273	6100.36721335008	1158	835200.9	161450.58	845.82	642.42	12.6	2.9	7.8	11.5	10.4	7.1	6.6	10.6	9	4.7	8	22.4	0.4	20.4	12.5	15.5	20.4	12.9	8.1	16.7	19
1	J06	2	ATR	NA	Positive	3.59917355371901	20.0090909090909	5.14507975079164	108581.948760331	1699.70398514459	2.28595041322314	18.2355371900826	7.13436340981055	164631.563636364	5743.05325369191	1210	730509.8	167493.9	738.44	687.3	10.9	2.4	7.4	8.9	10.7	3.2	9.8	8.3	7.1	6.3	6.8	27.5	0	25.3	13.2	13.6	25.3	11	7	16.1	18.4
1	J06	3	ATR	NA	Positive	3.67488789237668	23.1928251121076	7.01281386290088	150134.568011958	2019.83239658424	1.84678624813154	16.0568011958147	7.23657598172523	134904.053811659	5169.64664732521	1338	898300.1	149004.41	875.49	605.46	12.2	3	6	13.5	13.1	5	6.8	12.1	8.5	5.4	8.7	23.2	0	29.4	14.3	14.6	0	11.1	6.5	15.9	14.3
1	J07	1	ATR	NA	Positive	3.75538894095595	22.6148078725398	5.52995721923529	128075.685098407	1900.4016762472	2.10965323336457	17.4545454545455	7.23466615117838	146129.100281162	5388.0030194664	1067	812957.1	150119.88	807.84	610.49	11.2	3	5.2	14.4	10.5	4.4	5.2	11.2	8.2	3.8	8.1	22.1	0.2	25.5	13.6	11.4	25.5	12.3	5.1	16.1	13.8
1	J07	2	ATR	NA	Positive	3.78852739726027	20.4623287671233	5.61351578754939	103418.8125	1764.92504656132	2.10616438356164	17.8672945205479	7.5649212970224	151208.809075342	5569.94463730612	1168	722698.1	155182.75	709.51	600.47	11.2	3	5.5	11.4	10.1	5.3	5	11.9	7.6	6.3	6.8	23.6	0	25.3	14.6	11.6	25.3	12.5	5.4	17.8	16.5
1	J07	3	ATR	NA	Positive	3.29775280898876	21.6035313001605	6.57834801660954	148414.865168539	1928.8811614799	1.68138041733547	14.8338683788122	6.88421505149033	121424.597110754	4789.04508116686	1246	846082.4	155732.6	876.52	632.11	11.8	2.6	7.1	12.5	11.6	4.7	7.7	10.6	9.7	6.4	7.6	26.6	0	31.8	11.9	12.8	0	9.9	5.3	15.3	14.6
1	J08	1	ATR	NA	Positive	3.73896353166987	25.4702495201536	8.48954023470465	173741.886756238	2066.60189374948	2.50863723608445	20.7936660268714	7.68487391156527	190501.061420345	6074.09447616508	1042	931865.2	162642.47	908.37	645.92	11.5	2.2	8.8	12	11.8	3.9	8.3	11.5	9.7	5.5	9.8	22.6	0.2	23.5	14.3	15.4	23.5	12.9	7.6	17.1	18.7
1	J08	2	ATR	NA	Positive	3.5939907550077	22.2642526964561	6.68842681093237	130336.655624037	2045.81997684677	2.04930662557781	18.3027734976888	7.45181986447446	162457.767334361	5540.23154588231	1298	733597.7	158513.39	856.67	635.7	11.5	8.8	7.2	13.6	13	10.6	7.1	11.5	10.6	6.2	10.2	23.7	0	28.2	12.9	10.6	28.2	13.3	7.1	20	17.8
1	J08	3	ATR	NA	Positive	3.88453815261044	26.4578313253012	7.70448652489683	180765.949799197	2184.48357079002	2.24799196787149	18.9869477911647	7.71307410096479	169876.810240964	5812.9840381013	996	982517.7	160938.98	926.86	636.5	13.7	0.9	6.7	9.3	12.8	1.1	7.4	8.9	9.4	7	9.4	21.3	0	25.6	13.7	19.3	0	13	8	18.7	20.9
1	J09	1	STIM1	NM_003156	sample	4.53521126760563	26.3333333333333	6.12006792407602	146964.492957746	1985.8646321639	2.23192488262911	18.3661971830986	7.27508739707803	168383.83943662	5686.25217448418	1065	898218.1	181505.02	921.99	722.64	14.4	3.4	11.8	9.9	14.3	4.3	10.9	7.9	8.9	6	8.5	22.1	0.3	26.7	18.7	13.1	26.7	14.6	5.7	20.3	16.9
1	J09	2	STIM1	NM_003156	sample	4.11100917431193	26.6724770642202	7.78773367362051	171596.533944954	2189.84554613309	2.13119266055046	18.0605504587156	7.35820467900938	163531.839449541	5396.00934431499	1090	912065.8	165554.16	1004.22	649.45	15.6	2.8	8.6	11.6	15.8	2.8	7.5	10.7	11.1	7.3	11.4	23.1	0.1	30	16.4	11.7	30	16.1	7.6	21.5	19.5
1	J09	3	STIM1	NM_003156	sample	4.28702163061564	25.41846921797	6.3824302612141	145471.918469218	1993.50662250605	1.90765391014975	16.4334442595674	6.85447541840968	148487.373544093	5205.28961334523	1202	863405.9	164390.29	844.87	645.13	13.2	3.1	8.7	10	11.6	2.6	7.1	9.2	9.4	5.5	7.8	23.7	0	32.4	16.3	14.6	0	13.8	7.9	18.1	18.3
1	J10	1	DICER1	NM_030621	sample	5.07176581680831	28.0443814919736	6.9398665792766	143027.561850803	2136.23167798933	2.38715769593957	19.9650613786591	7.70697662109313	179325.586402266	5788.93501205311	1059	923513.2	167472.86	957.61	687.59	15.6	2.8	8.4	10.5	17.7	3.9	7.9	9.7	10.1	6.3	10.2	20.4	0.2	24.8	20.4	14.4	24.8	18.3	7.6	23.7	18.5
1	J10	2	DICER1	NM_030621	sample	4.26506024096386	24.9716006884682	6.93682584202262	149931.722030981	2061.2165815162	2.35111876075732	18.4113597246127	7.13870272317438	156221.724612737	5519.05577246175	1162	846124.4	149216.78	910.05	605.22	15.4	2.8	5.8	11.6	15.2	2.2	6.8	11.2	9.2	5.4	8.9	21.1	0.1	25.2	18.3	14.8	25.2	15.7	6.5	20.8	15.9
1	J10	3	DICER1	NM_030621	sample	5.75568181818182	32.349025974026	6.29442933664608	180407.269480519	2277.18428634977	2.06493506493507	16.9188311688312	7.12769620568651	142228.308441558	5215.21625334208	1232	1057335.3	155364.41	974.74	614.78	18.8	2.4	7.4	11.5	19.1	1	6.5	11	10.1	4.9	9.5	16.7	0.1	27.6	23.6	18.5	0	18.2	7.5	24.8	15.8
1	J11	1	PASK	NM_015148	sample	4.82084942084942	25.3814671814672	6.74802570479406	138212.461776062	2165.46889891143	2.14285714285714	18.0625482625483	7.84016133137562	166575.439382239	5955.94160376924	1295	943963.3	158422.06	951.27	617.61	16.6	2	6.6	11.5	15.4	2.8	5	12.3	8.4	6.9	10	19.8	0.1	25.3	19.8	12.2	25.3	16.3	4.3	21.2	16.2
1	J11	2	PASK	NM_015148	sample	4.54892086330935	25.5086330935252	6.89089359335763	149766.788489209	2122.95928044609	1.9136690647482	17.1122302158273	7.89885688240852	159555.596402878	5990.80234738809	1390	914174.9	158230.15	921.33	620.15	17.7	2.1	6.2	9.8	17.1	2.2	5.5	9.8	10	8.4	9.7	21.8	0	24.5	18.5	8.6	24.5	15.6	5.9	21.9	17.3
1	J11	3	PASK	NM_015148	sample	4.91324200913242	29.77899543379	6.66673553255188	184903.114155251	2174.23992800207	2.03835616438356	16.6383561643836	6.88612475745168	149391.662100457	5199.43607283297	1095	990429.4	169599.99	936.75	653.48	16.7	9	8.4	8.9	17	14.2	8.2	9	11.1	6.3	10.4	25.1	0	30.3	19.5	17	0	17.4	7.8	23.6	17.6
1	J12	1	EZH2	NM_152998	sample	4.67134599504542	27.3253509496284	6.24945188316677	165767.881915772	2082.01923678211	1.98431048720066	17.9025598678778	7.8497649044761	165428.774566474	5734.63956388431	1211	951679.6	144857.7	908.62	577.85	14.9	4	4.8	14.6	14.1	2.1	3.6	15.7	10.7	7.2	8.4	22.7	0.2	26.5	19.5	9.7	26.5	16.2	5	21.5	17.3
1	J12	2	EZH2	NM_152998	sample	4.89670932358318	28.6617915904936	7.95464840718148	172318.0511883	2174.25128495475	2.44881170018282	18.6380255941499	7.07478922020135	159176.4488117	5596.23295678922	1094	979220.5	142530.55	967.98	564.35	18.8	2.4	5	15.1	19.7	1.2	4.5	14.4	10	5.4	9	19.8	0	24.1	21.5	15.9	24.1	18.4	7.8	25	16.8
1	J12	3	EZH2	NM_152998	sample	4.59324894514768	29.6075949367089	7.4088972890428	190609.923206751	2317.57658606778	2.11561181434599	17.4852320675105	7.62096213669309	155801.886075949	5595.54737148296	1185	1032022.7	146531.56	1031.74	590.37	16.8	2.7	6.1	13.7	17.6	1.1	6.6	11.6	11.3	8.3	10.2	20.3	0.1	27.4	18	18.3	0	15.8	8.2	22	18.8
1	J13	1	ATF7IP	NM_018179	sample	4.98635122838945	25.0627843494086	5.65655111390208	118154.715195632	2030.88670659911	2.18926296633303	18.5677888989991	7.62054904615923	169778.584167425	5895.40146723356	1099	864026.4	167980.12	879.32	691.31	15	2.5	8.2	9.4	15.5	0.5	9.1	8	7.8	5	7.6	19.1	0.4	25	20.6	12.3	25	17.8	6.3	21.5	16.4
1	J13	2	ATF7IP	NM_018179	sample	4.58464223385689	25.805410122164	6.38097976517298	144682.438045375	2033.93704136005	2.32111692844677	19.0104712041885	7.4198363222116	171039.02530541	5788.81674294267	1146	851879.7	162105.7	867.89	650.21	16.9	2	6.7	9.7	17.1	2.3	7.2	9.2	7.9	6	8.6	20.8	0	25.5	20.2	14	25.5	16.3	7.9	22.3	17.7
1	J13	3	ATF7IP	NM_018179	sample	5.11637630662021	28.3310104529617	6.35816302243356	155761.426480836	2217.30365179118	1.91777003484321	16.8229965156794	7.16457435070818	150756.336585366	5407.56615294361	1435	994910	162677.76	989.27	645.85	17.7	2.9	8.4	9.5	17.1	2.7	7.7	10	9.3	5.8	8.9	20	0	29.5	21.5	16.5	0	16.8	7.4	23.9	17.2
1	J14	1	RB1	NM_000321	sample	4.78354978354978	28.6320346320346	7.70460740157415	173606.604329004	2273.54190031021	2.46753246753247	19.0077922077922	7.24286582910342	170902.812121212	5864.05945771581	1155	965031.2	157413.6	1051.9	658.19	15.2	2.9	6.5	15	16.8	2.3	9.3	12.8	10.4	5.3	9.9	19	0.3	25.9	20.9	15.8	25.9	17.6	6.2	22.1	17.7
1	J14	2	RB1	NM_000321	sample	5.04679802955665	28.9745484400657	6.5186268775587	170619.119868637	2231.17844151391	2.47372742200328	19.38013136289	7.28423095643733	171387.861247947	5647.52351119169	1218	957420.2	156206.48	998.39	631.31	19.2	2.9	7.4	13.5	19.5	1.6	8.3	14.3	9.9	5.7	11	19	0	26.1	22.7	16.2	26.1	18.6	7.1	26.4	19.7
1	J14	3	RB1	NM_000321	sample	4.94313210848644	30.2038495188101	7.32681049738187	203175.512685914	2417.450584851	2.26334208223972	17.4785651793526	7.13548155233843	158626.422572178	5650.620681553	1143	1102307.2	169552.59	1160.51	702.65	18.5	2.4	9.1	11.1	20.4	1.1	13	10.8	10	6.1	11.9	20.4	0	27.3	21.2	19.9	0	17.2	8	23.9	19.6
1	J15	1	RPA2	NM_002946	sample	7.65879265091864	82.2143482064742	24.0323874393711	764066.758530184	3586.43482179087	3.04811898512686	21.6649168853893	6.59386370285712	171538.850393701	5184.52051990333	1143	2632692.9	160139.58	2253.3	646.47	30.6	2.7	8	14.1	34.3	3.1	7.2	12.1	18	4.2	24.5	15.7	0.3	27.4	26.9	19.9	27.4	32.7	9.6	38.1	16.8
1	J15	2	RPA2	NM_002946	sample	7.86363636363636	86.900826446281	27.3902948543545	796735.225206612	3742.90826557454	3.16322314049587	22.254132231405	6.5014514098731	169770.466942149	5111.30598929957	968	2700098.2	153764.04	2343.64	617.65	33.9	2.2	5.7	12.3	37	1.4	5.2	11.9	21.5	5	28.3	15.8	0	27.2	28	19.9	27.2	35.2	11.4	42.8	19.7
1	J15	3	RPA2	NM_002946	sample	7.84249084249084	80.6767399267399	22.4858201799932	730967.510989011	3742.05168562008	2.78479853479853	20.3113553113553	6.53179468946229	163760.85989011	5083.67682956444	1092	2643000.6	165114.42	2285.27	664.75	32.2	1.7	6.9	8.8	35.6	0.4	7.8	8.8	19	5.3	26.4	15.8	0.1	29	27.6	24.8	0	32.4	12.1	39.7	20.2
1	J16	1	RPS2	NM_002952	sample	4.91612903225806	29.4541935483871	7.62650165839183	166726.476129032	2301.2252769362	3.10451612903226	22.3961290322581	7.75614776958761	206438.978064516	6735.74916660941	775	975823.6	189004.09	1003.97	808.19	15.6	2.8	13.5	9.3	17.3	1	16.5	7.2	11.5	5.9	11.4	17.3	0.5	16.9	21.3	23.7	16.9	19.4	8.9	25.8	21.4
1	J16	2	RPS2	NM_002952	sample	4.84203980099502	28.6019900497512	6.24673706308045	148066.411691542	2093.0277842176	3.12935323383085	23.6218905472637	7.73355859188509	211124.968905473	6480.72723383661	804	864687.2	188396.56	875.39	808.77	16	1.7	14.1	8.5	17.7	0.2	17.8	4.9	10.8	6.1	11.2	21	0	17.8	20.4	23.1	17.8	18.9	11.6	24	24.9
1	J16	3	RPS2	NM_002952	sample	4.2531512605042	26.4233193277311	6.5655905310526	156364.266806723	2233.20859678501	3.02731092436975	21.3025210084034	6.70241669927477	192011.698529412	6031.84573986735	952	957333.6	182131.78	1024.01	781.17	15.8	1.9	14.6	8.7	16.6	0.7	17.9	6.1	10.2	5.1	9.9	22.7	0	20.3	18	29.7	0	14.5	11.4	21.5	22.2
1	J17	1	ATR	NA	Positive	3.96039603960396	22.0567056705671	5.71729737484589	125231.750675068	1891.37830742227	2.10621062106211	17.8136813681368	7.0183820518625	151939.567056706	5307.84923234964	1111	817751	155185.39	777.47	616.62	11.7	2.6	6.2	11.2	10.7	4.6	4.9	9.5	6.8	4.1	6.8	22.1	0.3	27.4	15.7	12.7	27.4	13.7	5.5	16	14.9
1	J17	2	ATR	NA	Positive	3.44369873228934	19.8016405667412	6.11156314664874	113380.120059657	1759.14199305946	1.71215510812826	16.6062639821029	7.51163065743603	148353.29753915	5373.59764347809	1341	728046	147059.7	715.43	560.09	9.6	2.9	4	11.3	9.3	3.7	3.7	12.8	7.1	6	7.4	24.2	0	30.7	11.3	7.5	30.7	10.2	6.3	15.3	16
1	J17	3	ATR	NA	Positive	3.82226056945643	25.3364969801553	7.17393319077618	163768.740293356	2084.94194149747	2.06384814495255	17.8490077653149	7.42816480499031	153956.962036238	5527.76317391733	1159	876938.9	162462.97	872.48	654.39	12.3	1.7	6.2	7.1	11.2	3.5	7.9	6	10.2	5.6	9.1	22.2	0	25.8	14.4	17.7	0	12.7	9.3	18.5	18.2
1	J18	1	ATR	NA	Positive	3.71974522292994	25.6533212010919	7.19679227124986	191686.624203822	2136.69089294831	2.59599636032757	19.8999090081893	6.96014331232007	186174.362147407	5911.81061456483	1099	937783	170931.78	989.11	682.81	11	4.3	8.8	8.4	11.5	6	8	7.6	9.6	4.3	9.4	22.1	0.5	25.7	13.6	16.2	25.7	13.2	6.7	17.2	19.2
1	J18	2	ATR	NA	Positive	3.78951747088186	23.3494176372712	7.25125942975279	145284.900166389	1932.9955940991	2.2936772046589	19.1389351081531	7.61153160270684	174712.40266223	5824.68838580671	1202	815032	168165.77	814.35	678.08	12.6	2.5	8.4	8.2	12.4	2	7.7	6.7	8.9	7.2	8	22.8	0	25.5	13.6	13.6	25.5	12.5	7.6	17.7	18.5
1	J18	3	ATR	NA	Positive	4.12147887323944	22.9022887323944	5.09282626816762	127503.80721831	1948.96242567102	2.1487676056338	17.9823943661972	7.40125637069941	165638.195422535	5695.82617645933	1136	834432.3	161933	780.92	646.15	12.5	1.9	6.2	10.8	10.8	2.9	8.5	10.2	9.4	7.4	8.1	21.9	0	28.1	17.4	18.4	0	12.9	8.7	16.6	20.7
1	J19	1	ATR	NA	Positive	4.06910167818361	31.8144126357354	9.03476025617267	255383.58242843	2269.53866971085	2.81539980256663	22.4501480750247	7.92356625635669	207324.945705824	6235.85929659794	1013	1168359.5	174324.66	1058.34	687.74	12.8	5.9	10	9.1	12.6	8.9	8.8	10.6	11.2	7.1	11.6	21.6	0.4	22.2	14.5	17.8	22.2	14.9	8.3	19.2	22.2
1	J19	2	ATR	NA	Positive	3.26824457593688	21.2751479289941	6.6035005881093	148994.357988166	1797.61915714923	2.28895463510848	18.0581854043393	7.43720932292411	158446.48816568	5651.67292999073	1014	780335.3	167051.58	809.01	673.7	12	2.8	8.1	8.6	10.9	2.7	7.9	7.7	8.8	6.9	7.9	28	0	23.4	11.8	12.8	23.4	11.3	6.8	15.2	16.5
1	J19	3	ATR	NA	Positive	4.38187078109932	26.4194792671167	7.4422877697481	153813.00096432	2118.42605102407	2.40983606557377	20.5882352941176	7.92902960550908	195616.321118611	6281.5037061654	1037	933269.5	174231.9	919.96	693.73	13.3	1.8	9.2	6.9	13.8	0.8	8.7	6.2	9.3	8	8.4	19.7	0.2	22.9	18.4	20.9	0	14.1	11.7	20.7	24.4
1	J20	1	ATR	NA	Positive	3.7060546875	24.0263671875	7.47700301179	157592.622070313	2053.95346844152	2.1015625	17.2724609375	6.82866333133183	147861.370117188	5136.29396532181	1024	850477.3	154954.53	946.6	627.21	12.1	3.3	6.9	13.2	12.6	3.4	6.5	12.2	9.3	5.1	9.4	23.6	0.1	29.7	14.1	11.7	29.7	14.5	5.4	17.6	13.7
1	J20	2	ATR	NA	Positive	3.62122687439143	22.2512171372931	6.58300814925212	136327.829600779	1928.28591910726	2.02142161635833	17.2122687439143	7.66020534868618	148053.191820837	5583.49426796201	1027	785533.6	144675.15	763.07	592.88	11.2	3	3.8	14.3	10.8	2.6	6	13.9	8.1	6	8.9	20.1	0	25	12.6	10.6	25	11.9	6.4	17.4	14.7
1	J20	3	ATR	NA	Positive	4.04470802919708	24.5191605839416	6.89381060535719	150022.611313869	2067.06123693037	2.23631386861314	18.1295620437956	7.05047736508685	155679.97810219	5390.16379477302	1096	877186.6	150282.79	917.84	613.15	13.5	1.9	6.8	14	13	3.2	7.5	14.4	8.9	5	8.7	21.6	0	27.2	15.3	20.7	0	12.4	8.6	17.2	17.2
1	J21	1	ATR	NA	Positive	4.43558951965066	25.6768558951965	6.00357810797638	144361.108078603	2112.51159554099	2.64410480349345	21.4934497816594	8.23042819798754	194987.197598253	6567.38040897875	916	896444.4	173400.16	883.1	686.14	13.1	2.3	8.1	8.2	11.8	2.1	7.4	7.8	8.1	6.2	8.3	15.2	0.2	18.6	17.9	17	18.6	14.2	7.3	18.7	20.3
1	J21	2	ATR	NA	Positive	3.41941564561734	19.7295004712535	5.86765465113067	114050.21866164	1794.24076944293	2.50424128180961	20.2563619227144	7.69824003635146	187288.669180019	6149.6432139424	1061	746153.3	173054.3	754.17	706.47	11.7	2.9	9.5	8.3	11.4	2.1	10.4	6.6	7.7	6.9	6.7	24.8	0	23.7	13.4	15.7	23.7	11.8	8.5	16	22.2
1	J21	3	ATR	NA	Positive	4.18041237113402	23.0008591065292	6.5910132851009	132248.755154639	1982.80285819319	2.3573883161512	19.7843642611684	7.90302784468189	180223.199312715	6160.38959851258	1164	907410	182695.31	815.49	722.7	11.3	1.6	10.5	5	11.2	1.2	11.3	3.6	7.8	7.3	7.5	19.9	0.2	22	15.6	21.8	0	10.6	10.2	16	24.9
1	J22	1	ATR	NA	Positive	4.424	24.572	6.21060184552667	139862.202	1976.99086794701	2.766	22.058	7.91255854025859	205504.323	6432.20783270115	1000	874043.6	184401.1	852.9	763.5	13.2	4.3	11.6	7.6	11.9	3.9	11.8	5.6	7.7	5.8	8.2	20.9	0.4	20.6	16.7	18.5	20.6	14.6	8.2	18.3	23.3
1	J22	2	ATR	NA	Positive	3.74347014925373	25.2378731343284	6.17339086505865	165547.093283582	2021.6823769478	2.53264925373134	19.9039179104478	7.0812109860842	183620.858208955	5705.90758679204	1072	845518.4	163242	951.46	679.33	13.3	3.6	9.8	19	15.7	3.2	11.1	16.6	10.4	6.1	10.5	26.6	0	27.5	14.1	17.2	27.5	13	9.8	18.8	21.1
1	J22	3	ATR	NA	Positive	3.77142857142857	20.7722448979592	6.57636836276298	112694.312653061	1868.54712296454	1.96979591836735	17.825306122449	8.00433607463702	157974.337142857	5795.25460293483	1225	767676.2	161687.22	769.38	666.36	11.3	2.8	6.6	9	11.2	4.7	8.3	8.2	9	7.3	5.2	22.4	0.1	24.4	13.7	16.4	0	11.2	7.3	15.7	19.8
1	K03	1	OTNT	NA	Neutral	4.14296936370778	23.7651217596229	6.27629402760378	132299.855459544	2014.92201750281	2.46661429693637	19.2945797329144	7.61845453442267	170734.159465829	5883.57050541071	1273	813329.3	158120.21	811.48	650.41	11.9	4.2	6.8	11.5	12.3	5.6	6.8	8.8	8.9	6.2	8.2	21.8	0.2	24	15.9	15.6	24	14.1	5.7	17.3	17.4
1	K03	2	OTNT	NA	Neutral	4.93898305084746	26.1805084745763	5.12720880208872	140857.528813559	2064.39823943781	2.19406779661017	17.9584745762712	7.39661034224468	156930.281355932	5555.01952061281	1180	900412.5	157575.07	882.03	635.25	17.2	3.2	7.5	11.9	16.9	2.2	7.1	10.7	8.1	5.8	10.2	20.1	0	24.9	20.2	11.2	24.9	17.4	6.8	23.6	16.2
1	K03	3	OTNT	NA	Neutral	4.86285714285714	26.2791836734694	6.07647319531543	136972.715918367	2076.59974118995	2.11673469387755	16.7232653061225	7.08167212359469	144100.884081633	5326.75243697197	1225	886772.8	159171.42	869.54	652.89	15	2.7	8.1	9	16	4.3	9.2	7	9.7	6.1	8.4	21.5	0	27.4	19.9	16.5	0	15.4	7.3	20.5	17
1	K04	1	OTNT	NA	Neutral	4.64554931836407	28.355252606255	7.15696832121441	185134.7361668	2223.99898919474	2.37770649558941	19.2790697674419	7.6666484027527	170907.966319166	5810.01296941466	1247	983597	148365.57	994.01	611.86	14.9	3.6	5.9	15.6	14.8	4.8	5	13.3	9.7	5.7	10.2	21.4	0.4	23.8	18.4	14.9	23.8	16.5	6.7	21.1	15.6
1	K04	2	OTNT	NA	Neutral	4.13313161875946	21.6807866868381	5.54965193154545	107675.993192133	1901.67227940911	2.22768532526475	17.5809379727685	7.16165165457719	154503.455370651	5635.76818446562	1322	799719.8	154327.17	786.93	634.86	14.3	2.6	6.7	11.6	15.5	3.7	7	11.2	6.9	5.7	7.9	20.4	0	25.6	17.2	12.4	25.6	13.2	5.1	19.1	16.5
1	K04	3	OTNT	NA	Neutral	5.09806728704366	28.7451682176092	5.41089468222314	162312.397995705	2072.26250996915	2.10379384395132	17.1889763779528	7.41627360828012	146741.811023622	5534.24784902769	1397	992716.1	161107.94	888.9	656.29	15.3	2.9	8.4	10.5	15.5	1.7	8.3	8.9	8.7	6.4	8.7	21	0	25.7	21.6	19.3	0	15	7.2	19.5	17
1	K05	1	OTNT	NA	Neutral	5.67161572052402	31.8576419213974	6.7310488093267	202869.659388646	2378.49794689941	2.41397379912664	19.1222707423581	7.14491243536909	168323.67860262	5673.94103416019	1145	1095238.7	172971.53	1108.38	700.27	19.2	3.9	11.2	11	19.6	1.8	9.2	7.9	9.1	5.9	10.9	20.6	0.3	26.8	25	15.7	26.8	21	5.2	26.8	16.1
1	K05	2	OTNT	NA	Neutral	4.55280407865987	24.9257101238165	5.85123224120877	140021.871085215	2015.24968280228	1.93954843408594	17.1340131099781	7.48619856029843	154046.967225055	5682.22546658838	1373	879737.5	149121.76	853.09	602.36	16	3.1	4.8	11.6	15.3	1.5	5	10.1	8	6.6	8.2	20.7	0	26.7	17.9	8.8	26.7	15.1	6.1	20.8	16.8
1	K05	3	OTNT	NA	Neutral	4.85658612626656	27.1293842556508	6.2225025085883	160240.809041309	2129.57094634103	1.97038191738114	17.2470771628995	7.27110955749888	149927.208106002	5367.13238550445	1283	1002589.6	158919.27	928.74	636	15.3	2.2	7.9	9.7	14.4	0.7	7.8	8.7	7.7	6.3	9.1	21.2	0.2	28.2	20.2	15.7	0	14.4	7.2	20.4	17.8
1	K06	1	OTNT	NA	Neutral	4.56571428571429	26.56	7.95122811960355	165529.829387755	2236.04142419859	1.92897959183673	16.5869387755102	7.61215279278545	153626.519183673	5787.84068391248	1225	970211.9	164842.72	1063.94	666.75	16.6	2.4	7.9	11.3	17.3	1	9	10.9	8.9	7.3	10.8	22.9	0.2	27.2	17.9	9.8	27.2	16.6	4	21.6	15.2
1	K06	2	OTNT	NA	Neutral	4.55987055016181	28.3042071197411	7.28954056426612	178435.252427184	2335.50280868851	2.16990291262136	19.4304207119741	7.90482023557909	184764.191747573	6031.55972707459	1236	979849.8	165748.82	989.68	652.92	18.7	4.4	8.5	10.4	19.1	4.4	7.8	10	11.8	7.8	12.9	19.2	0	26.1	18.2	12.5	26.1	18	8.4	26	21.7
1	K06	3	OTNT	NA	Neutral	4.63333333333333	25.3111111111111	6.46173600110903	141035.804761905	2083.59097318019	1.63968253968254	14.8214285714286	7.24814443933491	129210.834920635	5171.03007296389	1260	903822.9	145773.01	875.63	571.15	14.2	1.7	5.4	12.9	12.5	0.6	5.4	15.5	9	6.6	7.5	18	0	30.7	19	11.9	0	13	6.3	18.8	15.3
1	K07	1	OTNT	NA	Neutral	4.58548790658882	26.4278565471226	6.40602614277561	142947.265221018	2101.66411397797	1.90658882402002	16.5162635529608	7.51672385764546	140862.027522936	5321.04534400398	1199	851426.2	151655.98	894.5	609.19	13.6	3.5	5.8	13.1	14.5	4.1	4.8	12	10.1	6.7	8.5	20.9	0.3	27.9	19.3	10.4	27.9	15.8	4.9	20.4	14.1
1	K07	2	OTNT	NA	Neutral	4.18016654049962	22.4799394398183	5.87252499182534	113904.616199849	1827.58550860759	1.71233913701741	14.7138531415594	6.93498861116197	124613.434519304	5002.28733774789	1321	760694.9	150518.89	789.31	614.55	13.4	5.1	5.2	12.7	13.2	9.3	6.5	10.7	8.6	5.8	7.2	22.7	0	29.6	16	6.7	29.6	12.7	4.2	17.8	11.9
1	K07	3	OTNT	NA	Neutral	5.15390749601276	27.7216905901116	6.16155725738745	148450.35645933	2185.01924514678	1.91387559808612	16.1802232854864	7.19838410132154	135690.742424242	5319.03549534263	1254	1020389.7	158593.61	975.49	634.98	17.7	1.7	6.5	9.3	17.5	0.6	6.3	8.5	8.8	5.4	9	16.5	0	26.6	21.9	15	0	15.9	6.4	22.6	14.8
1	K08	1	OTNT	NA	Neutral	4.70643776824034	29.0317596566524	7.57349715073811	181825.196566524	2415.15517443178	2.26952789699571	18.4377682403433	7.50412834904138	167191.841201717	5968.48524982794	1165	1004073.7	155425.21	1074.13	635.37	18.4	1.9	7.6	18.7	18.5	1.8	9.4	19.1	11.7	5.8	11.7	17.2	0	24.8	19.6	14	24.8	18.1	5.9	22.8	17.7
1	K08	2	OTNT	NA	Neutral	3.85049833887043	25.0265780730897	7.09446225788165	168378.088039867	2072.13915441763	1.90863787375415	16.0456810631229	6.66915222369691	143314.38538206	5356.42446332805	1204	857716.8	151165.8	910.03	602.58	14.6	5.5	6.8	12.8	15.1	12.2	7.1	14.9	8.5	4.8	9.6	25.8	0	30	13.8	8.5	30	14	5.6	20.3	15
1	K08	3	OTNT	NA	Neutral	4.34485738980121	27.4779602420052	5.96328139653773	185639.613656007	2332.80127291194	1.43820224719101	13.0319792566984	6.94457063871498	124012.009507347	5430.47071148259	1157	1039766.3	154001.17	965.57	625.07	17.4	7.6	7.2	19.5	18	9.9	8.6	19.7	9.8	5.7	11.8	23.1	0	34.4	17.5	8.7	0	13.7	4.1	21	14.7
1	K09	1	RAD21	NM_006265	sample	5.25912067352666	34.4125350795136	8.306718858694	214830.320860617	2623.80841700911	2.2245088868101	19.6071094480823	7.94355790763648	181489.993451824	5978.22663846218	1069	1112330.2	166347.21	1176.44	682.17	19.6	2.2	10	12.8	21.3	1.2	10.1	12.2	14.7	7.6	14.3	16.8	0.4	25.8	24.4	12.5	25.8	22.5	6.9	30.6	17.7
1	K09	2	RAD21	NM_006265	sample	4.90276453765491	33.0962821734986	8.52721456932665	213205.389895138	2350.70916765802	2.46139180171592	19.7940896091516	7.65380813535113	184793.988560534	5949.38251194746	1049	1019279.2	173628.18	1060.25	722.58	17	1.3	11.1	10.5	21	1.7	12.8	8.3	13.3	8	12.8	20.7	0	25.3	21.8	15.1	25.3	20.6	9.7	30.3	21.9
1	K09	3	RAD21	NM_006265	sample	5.53253895508708	33.3923006416132	7.66755179113409	189312.972502291	2452.29809721354	2.10357470210816	18.2263978001833	7.91876565420933	173585.843263061	5704.04074777751	1091	1073685.7	178498.63	1119.72	733.24	19.2	2.5	12.1	10.7	22.5	1	13.8	9.9	15.6	10.3	11.1	17.4	0.1	29.9	25.4	17.3	0	21.6	9.8	29.6	23.2
1	K10	1	CUX1	NM_181500	sample	5.14125200642055	31.4406099518459	7.79907017404738	186034.166934189	2422.1923463676	2.36356340288925	19.5577849117175	7.58746776662444	178645.155698234	5831.13662109249	1246	1000599.2	154775.73	1159.66	645.01	17.7	2.6	7	14.4	19.1	2	7	12.4	12.6	6.1	11.6	18.9	0.6	24.6	21.2	13.9	24.6	19.3	6.6	24.7	17.4
1	K10	2	CUX1	NM_181500	sample	4.67672756155679	30.1556791104051	7.48293484758024	197121.625099285	2296.8794821199	2.39316918189039	19.6799046862589	7.49366268303112	176562.045274027	5636.82590045533	1259	1030084.6	164907.48	1010.44	672.82	19.5	2.2	8.3	10.7	21.5	2.2	10	9.5	10.9	6	13.3	21.4	0	26	19.2	14.2	26	18.3	8.4	25.8	18.3
1	K10	3	CUX1	NM_181500	sample	5.38722168441433	33.621490803485	7.07737248042305	207795.125847047	2409.72481891118	2.69022265246854	20.5876089060987	7.1855328116034	176588.876089061	5576.16019077677	1033	1101243.1	158424	1069.61	641.64	21.5	2	9.2	13.9	21.4	1.2	7.7	12.3	10.7	6.2	13.6	20.8	0	23.5	22.7	23.3	0	20.2	11.4	27.1	20.9
1	K11	1	POLE	NM_006231	sample	9.5162404975812	50.5957152729786	5.74801499354253	244492.740843124	2381.06931267498	3.62197650310988	23.5556323427782	6.82178045525952	185983.773324119	5453.2195790617	1447	1277159.9	173539.63	1086.31	681.16	24	2.6	9.3	10.2	24.7	1.5	8.2	9.1	8.4	4.8	13	16.6	0.2	22.7	31.8	22	22.7	29.2	11.1	33.9	17.1
1	K11	2	POLE	NM_006231	sample	8.79419299743809	48.2040990606319	8.19155071870915	267465.872758326	2521.5330640111	4.03501280956448	26.465414175918	7.10398912432433	211791.580700256	5810.87223199217	1171	1244997.2	184716.54	1208.36	726.24	27.5	2	13.8	9.5	28.9	1.5	12	7.6	9.6	4.9	15.2	18	0	20.8	32	26.9	20.8	30.7	15.5	36.5	23.7
1	K11	3	POLE	NM_006231	sample	9.83617747440273	50.2457337883959	5.87939767938363	226434.436006826	2323.03466498792	3.5981228668942	23.4180887372014	6.85158663901947	184953.290102389	5505.31853791573	1172	1175340.3	177898.09	1033.73	699.61	22.6	6.7	13.1	10.9	25.7	5.3	11	9.9	8.9	5.1	10.4	14.3	0	22.1	35.7	32	0	30.2	13.4	35.3	20.8
1	K12	1	NCOA6	NM_014071	sample	6.08027079303675	34.3365570599613	6.25620545315308	211221.705029014	2316.88079609996	3.02417794970986	21.7282398452611	7.10574072946002	189157.782398453	5982.34637736339	1034	1136160.6	173925.94	1113.64	687.74	19.1	2.2	10.8	11.1	20.9	0.8	9.8	11.2	8.3	4.2	10.9	18.4	0.1	20.6	26.6	20.3	20.6	21.1	9.9	25.5	19.7
1	K12	2	NCOA6	NM_014071	sample	5.44575645756458	29.8383763837638	6.51410296564681	175962.472324723	2201.88499478434	2.37638376383764	17.7682656826568	6.3914200917855	156361.912915129	5433.51669123692	1355	1052874.4	161443.25	1019.77	648.23	20.9	2.7	8.1	13.7	22.4	1.3	9.8	12.5	8.3	3.2	10.3	19.6	0.1	26.7	23	16.2	26.7	20.7	6.8	26.8	16.3
1	K12	3	NCOA6	NM_014071	sample	5.1796875	29.6548295454545	6.96365269337157	186108.006392045	2355.68454246798	1.88636363636364	15.1683238636364	6.68149597649152	131713.885653409	5078.29216137866	1408	1043972.8	153867.5	1053.63	616.85	19	4	6.7	11.8	19.6	3.9	6.7	12.3	9.6	5	11.2	19.5	0	32	21.7	15.3	0	18.6	6.2	24.9	14.8
1	K13	1	APC	NM_000038	sample	3.89579831932773	24.590756302521	7.01073117810861	162135.56302521	2041.93683723796	1.96806722689076	15.346218487395	6.75275099501216	136995.846218487	5077.62247167017	1190	884143.2	156487.29	932.32	659.27	12.4	4.8	8.2	16.3	12.4	4.5	8.1	13.2	9.6	5.6	9.6	24.2	0.3	32.4	13.6	10.3	32.4	12.7	3.7	17	11.5
1	K13	2	APC	NM_000038	sample	3.56044835868695	23.6677341873499	7.11315240995948	155509.188951161	1932.7953323959	1.80464371497198	15.1697357886309	6.9660677260684	133365.157726181	4904.89281443799	1249	827942.5	152868.97	839.69	635.58	12.6	4.5	9	17.7	12	2.1	9.2	15.7	9.7	6.7	9.4	26.8	0	33.9	13.5	10.1	33.9	13.1	5	17.3	13
1	K13	3	APC	NM_000038	sample	3.25297383029342	19.8255352894528	6.12286757690502	119350.505947661	1846.58684374177	1.73830293417922	14.8636003172086	6.63440785342381	129172.508326725	4810.28934469763	1261	759642.6	155764.02	841.52	653.65	9.3	4.8	7.2	12.5	9.8	1.1	8	10.9	7.8	5.3	6.7	26.7	0	35.8	12.1	13.1	0	9.8	6.4	13.9	15.3
1	K14	1	CREBBP	NM_004380	sample	4.40711462450593	25.8071146245059	6.71618577390952	157066.572332016	2073.1369028076	2.32252964426877	18.0814229249012	7.20038274731008	162108.720948617	5841.03007156385	1265	935167.1	173566.16	926.64	698.94	14.1	2.1	10.2	9.3	13.1	1.7	9.9	8.8	9	4.7	8.5	22.3	0.2	22.6	19.1	12.8	22.6	14.1	5.7	19.1	15.7
1	K14	2	CREBBP	NM_004380	sample	4.46772767462423	24.2811671087533	6.35588422215175	136577.252873563	1983.3045867566	1.92484526967286	16.4924845269673	7.20761706321856	147570.941644562	5394.98296074805	1131	852088.3	149946.47	852.56	598.3	15.3	3.4	5.8	13.5	14.8	3.1	6.3	14.5	7.8	7.3	8	20	0	28.3	18.1	9.8	28.3	14.6	5.3	19.5	14.6
1	K14	3	CREBBP	NM_004380	sample	4.9559902200489	26.2461287693562	6.57908132843332	130243.396903015	2094.15282482459	1.7758761206194	16.4621026894866	7.55100200567483	152094.91198044	5386.27114808917	1227	868362.4	162107.92	860.24	645.09	15.4	2.1	7.6	8.8	14.6	2.4	6.6	6.9	9.2	7.7	9	19.1	0.1	30.1	20.6	15.6	0	16.6	7.5	22.5	17.3
1	K15	1	MGA	NM_001080541	sample	4.5704641350211	27.8008438818565	6.90491843504536	165074.619409283	2187.91967877438	2.29113924050633	19.6810126582278	7.64948603708468	182398.81350211	5939.1119701672	1185	913014	175138.26	959.23	726.02	14.3	3.6	10.5	8.1	14.3	2.9	11.6	6.5	8.9	6.1	9.5	21.4	0.3	26.5	18.7	13.4	26.5	15.8	7.8	21.4	19.4
1	K15	2	MGA	NM_001080541	sample	2.6417157275021	17.1984861227923	5.81059875018641	110820.718250631	1644.94051750358	1.50462573591253	12.9899074852817	6.40653576985579	99836.8730025231	4380.48591130614	1189	766784.6	130650.8	756.46	513.59	11.8	3.7	4.4	21.7	9.4	3	2.8	22.9	7.2	4.1	7.2	30.4	0	33.1	8.9	5.9	33.1	9.3	2.6	12.4	8.6
1	K15	3	MGA	NM_001080541	sample	4.66638655462185	25.5378151260504	7.18216889436998	136319.042016807	2100.31450680679	2.1	17.9647058823529	7.52745859882414	161903.458823529	5747.58374735821	1190	872661.7	166326.86	923.8	658.98	14.4	1.5	8.2	8.1	13.4	1.2	8.2	7	8.7	7	7.5	19.7	0.1	26.8	18.3	17.6	0	14.8	8	19.3	20.2
1	K16	1	CHEK1	NM_001274	sample	6.30531914893617	77.713829787234	35.204434675885	830232.369148936	4467.41894572006	2.67340425531915	21.9287234042553	7.33552576034747	190818.928723404	5593.73160345439	940	2894119.9	164859.04	2930.1	679.68	35.6	1.6	10.4	14.3	40.6	0.9	9.6	11.9	23.3	5.7	31.5	13.1	0.6	28.3	24	17.3	28.3	33.7	9.6	42.8	19.9
1	K16	2	CHEK1	NM_001274	sample	6.21706161137441	78.0379146919431	32.1371415353193	844164.068246446	4294.93149099	2.73080568720379	21.2928909952607	6.6569465325757	179169.006635071	5230.49372998695	1055	2889559.9	157125.51	2840.19	665.51	35.3	2.7	8.6	15.1	43	0.8	10.5	13	23.4	6.5	31.2	15.3	0	31.2	24.6	19.9	31.2	34.7	11.8	44.7	19.6
1	K16	3	CHEK1	NM_001274	sample	6.45731707317073	72.3983739837398	30.8121243512397	729664.343495935	4332.58557058281	2.84451219512195	21.9237804878049	7.22582399814421	185604.052845528	5672.34319285083	984	2671835	175266.26	2791.71	751.4	33.7	1.4	11.3	9.7	39.1	0.7	15	6.3	22.6	6.8	30.5	13.8	0	24.5	24.4	26.6	0	35	13.1	43.3	23.7
1	K17	1	OTNT	NA	Neutral	5.32178217821782	26.3176567656766	5.15269251576566	132488.971122112	2099.69831096571	2.24009900990099	19.1765676567657	7.53980286947664	170124.387788779	5612.21041309692	1212	962701.9	159353.87	873.77	625.1	18.2	2.6	8.2	13	16.3	2.6	6.8	12.9	6.4	5.9	7.8	18.9	0.2	26.2	22.5	13.6	26.2	17.6	7.3	23.3	17.5
1	K17	2	OTNT	NA	Neutral	4.45222405271829	27.6350906095552	6.76329634767635	178564.931630972	2149.23873635191	2.02800658978583	17.8764415156507	7.75814822558161	161580.786655684	5707.085024155	1214	991954.8	165908.36	941.87	661.52	18	2.4	9.1	10.4	17.4	1	7.7	7.5	8.6	7.7	10.3	21.9	0	27	18	9.6	27	16.5	6.7	23.1	16.8
1	K17	3	OTNT	NA	Neutral	5.26804979253112	28.7767634854772	6.669527010513	171239.067219917	2143.41503622954	2.20912863070539	16.9394190871369	6.59872365631505	146209.682987552	5285.17819436861	1205	1066063.3	165803.09	999.68	658.55	19.3	2.2	8	8.8	17.9	1.2	8.4	9.1	8.8	4.7	8.8	22.7	0.1	27.9	21.7	21.3	0	16.2	8.3	23.1	17.7
1	K18	1	OTNT	NA	Neutral	5.30028873917228	28.330125120308	6.3134192050684	145757.241578441	2112.89718268547	2.82194417709336	24.153031761309	8.69307014054763	227659.299326275	6796.6729296598	1039	920834.8	170023.95	907.12	683.59	14.9	3.9	7.7	9.6	16.5	5.5	7.2	7.7	7.5	7.4	9.4	18.3	0.8	18.2	21.3	18.9	18.2	18.1	9.5	22.1	24.1
1	K18	2	OTNT	NA	Neutral	4.87080366225839	27.6571719226857	6.73108078242691	148002.201424212	2080.89129238706	2.53509664292981	20.6897253306206	8.15205662941065	184303.773143438	6194.06675752419	983	858102.5	167102.98	880.38	676.65	16.3	2.7	7.2	7.5	18.2	3.9	6.3	4.7	9.9	7.2	9.4	20.3	0	21.1	21.2	15	21.1	18.3	8.1	24.7	19.8
1	K18	3	OTNT	NA	Neutral	4.90918264379415	26.4843592330979	7.1421272315361	137810.503531786	2072.9081834748	2.87891019172553	22.0363269424823	7.51469183233193	196160.377396569	6143.23511364149	991	914345.6	173996.65	921.6	707.07	15.4	2.3	10.4	10.1	15.4	1.4	12.5	8.6	10.1	6	7.8	21.2	0	21.8	20.8	27.9	0	15.4	12.2	22.8	25.4
1	K19	1	OTNT	NA	Neutral	4.59069020866774	25.3747993579454	6.09699001354428	136774.623595506	2028.89440173244	2.19261637239165	17.685393258427	7.4935305406047	151826.607544141	5732.6631913267	1246	815836.3	161718.34	840.77	653.97	13.3	9.6	7.1	9.5	14	12	6.4	7.9	7.9	5.7	8.8	22.6	0	22.3	18.7	12.5	22.3	15.2	4.1	19.1	13.2
1	K19	2	OTNT	NA	Neutral	4.46911196911197	27.2316602316602	6.938545383073	166988.329150579	2107.32650142255	2.09555984555985	16.7297297297297	7.26044165224838	141003.80019305	5444.67753109708	1036	904408.8	156255.75	923.96	616.8	16.3	2.1	6.3	10.8	15.3	4.2	5.8	10.6	11	6.4	9.8	20	0	25.1	18.1	9.7	25.1	15.8	4.4	21.8	13.7
1	K19	3	OTNT	NA	Neutral	4.67757009345794	27.5817757009346	6.42858484657345	166551.978193146	2227.85422977359	1.85280373831776	16.9579439252336	7.89431843499841	149963.577102804	5586.9978418834	1284	965954.8	150149.71	951.69	608.26	15.5	1.6	4.9	9.3	16.7	1.9	6.1	9.4	9.8	7.7	9.7	19.2	0	25.9	19	14.6	0	15.5	7.2	20.8	18.1
1	K20	1	OTNT	NA	Neutral	5.32686711930165	27.4316197866149	6.45011225579601	144481.486905917	2047.56254638644	2.35693501454898	18.8263821532493	7.60937479427345	165327.961202716	5883.54539855709	1031	895715.7	170271.03	894.54	696.72	14.7	3.5	9.1	8.4	14.5	4.9	8.1	5.9	6.9	5.9	8.1	19.1	0.2	22.6	24	13.8	22.6	18.6	5.5	23	16.4
1	K20	2	OTNT	NA	Neutral	4.43645606390704	26.7501815541031	6.09856845085176	162309.237472767	2066.8045525093	2.19244734931009	17.443718228032	7.07687173593499	148963.581699346	5464.89398756267	1377	894282.5	163597.97	892.82	675.45	16	2.5	8.6	11.1	16.6	3.5	10.4	9.5	8.9	5.6	10.1	22.3	0	25.6	18	13	25.6	16.2	5.9	22.6	14.6
1	K20	3	OTNT	NA	Neutral	5.12822647793505	29.3089092422981	6.20965887478371	164806.355537052	2170.19186929874	2.32889258950874	18.5087427144047	7.3584563042961	163754.950041632	5778.31092341156	1201	1007946.2	174407.87	959.92	712.27	16.9	2.2	10.9	8.3	16.8	1.4	12.6	6.9	9.4	6.3	9.8	21.1	0.1	23.8	20.1	21.6	0	16.1	8.2	21.4	20.9
1	K21	1	OTNT	NA	Neutral	5.0489396411093	24.9755301794454	4.78226530835243	118155.235725938	1896.16668913405	2.25774877650897	17.7226753670473	7.09526735366266	158666.562805873	5649.91918509614	1226	850168	177204.01	819.99	739.62	13.3	2	9.3	6.9	14.3	3.6	11.3	4.5	7.3	5.1	8.2	23.5	0	25.6	21.8	11.7	25.6	16.2	5.6	19.6	14.9
1	K21	2	OTNT	NA	Neutral	5.056	30.521	6.63310347529981	181533.773	2158.81578507529	2.492	19.524	7.40954134513895	169116.579	5923.42214512848	1000	929369.9	169971.51	920.8	694.08	18.2	2.9	9	10	17.6	2.6	10.2	8.3	9.3	5.6	10.1	19.6	0	21.9	22.1	15.4	21.9	18.9	6.6	24.1	19.7
1	K21	3	OTNT	NA	Neutral	4.63636363636364	23.8055141579732	5.50464484474264	126604.850968703	1988.05868678144	1.91356184798808	15.4023845007452	6.99951509721443	135023.858420268	5298.99964875792	1342	872215.1	163208.31	864.05	667.72	15.1	2.2	7.4	8.6	15.4	2.8	8	6.3	7.4	6.3	8.6	25.6	0	28.8	18.5	15.6	0	14.9	5.4	19.6	15.9
1	K22	1	OTNT	NA	Neutral	5.02091254752852	29.222433460076	7.48961960617523	174345.530418251	2094.43056321935	2.23764258555133	16.8127376425856	6.70142764604917	142982.191064639	5135.38737231162	1052	973532.4	158723.92	981.44	672.36	15	3.6	7	12.5	14.7	3.4	7.3	10.8	9	5.3	9.4	23.3	0.3	27.1	19.4	12.3	27.1	17.3	5.8	21.1	13.6
1	K22	2	OTNT	NA	Neutral	4.67088607594937	27.1996105160662	6.27495131836372	159484.59006816	2016.61835554211	2.44985394352483	18.6095423563778	7.43564401952717	161550.663096397	5748.23330239114	1027	855653.4	160797.58	906.89	665.52	15.1	2.4	7	9.1	17.2	3	8.6	8.1	8.5	6.6	9.3	23.3	0.1	24.1	18.8	15.2	24.1	16.5	6.8	21.2	17.6
1	K22	3	OTNT	NA	Neutral	4.74040066777963	26.2679465776294	6.01373688138696	146060.967445743	2112.37471978844	1.97996661101836	17.0717863105175	7.6435691973487	144129.364774624	5324.12515873123	1198	901921.1	156789.11	856.86	622.94	14.9	1.9	7.1	10.8	14.6	2.8	6.8	10.6	8.8	6.6	7.8	18.1	0	26.8	20.4	15.3	0	15.4	6.9	20.2	16.9
1	L03	1	RF	NA	Neutral	4.63743315508021	27.4941176470588	6.57019793988595	157864.434224599	2174.08349016067	2.65668449197861	21.0588235294118	7.58439858120758	185226.598930481	5900.71393591111	935	889246.4	163005.7	961.63	679.07	14.5	3	7.6	10.8	15.4	4.6	7.7	7.8	10.5	5.3	9.9	20.2	0.3	22	18.4	17.4	22	17.9	8.4	22.1	18.5
1	L03	2	RF	NA	Neutral	4.15121136173768	27.1804511278195	7.58438140544734	186234.878863826	2166.62464410742	1.92731829573935	16.2940685045948	7.22764235486327	140956.512113617	5245.5241876713	1197	914906.6	151845.27	1004.12	626.44	15.8	2.7	6.2	13.5	16.9	2.8	6.9	11.6	10.7	6.5	10.3	23	0	28.9	15.6	9.1	28.9	14.6	5.7	20.2	13.5
1	L03	3	RF	NA	Neutral	4.7429718875502	28.14859437751	6.24176347694799	168194.513253012	2093.42690379963	1.95582329317269	16.5453815261044	7.43881190540829	139372.888353414	5280.37855282709	1245	933453.2	144618.96	930.27	593.86	15	10.8	5.5	14.7	15.6	9.9	5.9	12.9	9.6	6.8	8.8	25.9	0.1	27.4	20.6	16.4	0	16	7.1	21.4	16.5
1	L04	1	RF	NA	Neutral	4.51546391752577	29.4364261168385	8.03920928038643	198135.56185567	2348.51640830943	2.60567010309278	20.4003436426117	7.91960213311153	186580.786941581	6355.41606921541	1164	985695.9	167440.74	1013.96	698.61	14.9	3.6	9	10.7	16.8	3.8	9.3	9.3	12.4	5.9	12	19.5	0.1	19.2	18.5	16.1	19.2	17.9	6.1	22.6	19.2
1	L04	2	RF	NA	Neutral	5.2996878251821	31.6295525494277	6.4656946566128	195546.694068678	2247.40192361854	3.06659729448491	23.0905306971904	7.99790044399406	214584.094693028	6564.03677986645	961	1028019.9	175068.79	1003.37	732.11	18.3	2.9	9.6	9.1	19	2.4	12.5	6.8	9.8	8.2	11.2	18.2	0	18.5	22.8	22	18.5	20.8	10.9	25.5	24.6
1	L04	3	RF	NA	Neutral	5.13746438746439	27.2079772079772	6.13790254576043	144276.972934473	2154.19516191212	2.43589743589744	19.6524216524217	7.69655340069013	174816.685185185	6127.39879632008	1404	926199	171668.64	905.46	679.54	14.2	3	9.3	7.3	16.2	4.3	8.8	7.1	8.7	6.4	8.8	18.7	0.1	21.2	20.8	21.8	0	14.7	8.5	21.6	22.4
1	L05	1	RF	NA	Neutral	4.85440278988666	31.2746294681779	8.16098307615198	201957.640802092	2376.91987683144	1.84394071490846	16.1935483870968	7.52433956520769	140020.800348736	5369.51104809548	1147	1006622.3	158409.62	1071.59	657.56	17.5	3.6	8.2	14.5	17.3	5.8	8.4	12.1	11.7	5.8	11.5	18.5	0	28.8	19.5	7.5	28.8	18	3.7	23	13
1	L05	2	RF	NA	Neutral	4.49052312357847	26.5807429871114	6.48192737809719	158015.794541319	2109.76444518431	1.88931008339651	16.3510235026535	7.53987920845946	144140.948445792	5560.662735178	1319	908634.6	149680.5	875.84	609.45	16.2	2.2	5	13.2	15.6	1.4	6.5	13.2	8.7	5.3	9.6	19.8	0	28.1	18.5	9.9	28.1	15.8	5.7	21.9	15.4
1	L05	3	RF	NA	Neutral	4.77722360764755	28.0889443059019	8.07286823166812	168156.970906068	2278.57627872842	2.09559434746467	17.9650872817955	7.44879978434743	158607.655860349	5775.08925642996	1203	975108.5	164889.79	1020.9	654.67	16.8	3.2	7.9	8.7	17.3	4.3	8.4	7.9	10.1	5.6	9.6	19.5	0	25.1	19.1	18.2	0	15.8	7.6	22.1	19.8
1	L06	1	RF	NA	Neutral	4.6486915146709	27.6153846153846	6.8156165178079	158333.046788263	2222.11559360645	2.00951625693894	16.1919111816019	7.438849050104	143855.598731166	5741.83925011951	1261	902103.7	157879.56	986.32	662.28	15.1	2.5	7.4	11.5	15.6	2.9	8.7	9.9	10.2	5.7	10.4	19.1	0.2	24.8	19.1	9.5	24.8	16.5	3.8	21.2	12.3
1	L06	2	RF	NA	Neutral	4.94876033057851	28.395867768595	6.2996389168792	168490.018181818	2079.45052883354	1.98595041322314	15.9380165289256	6.97250028929569	136681.170247934	5397.88288727408	1210	986394.3	158931.46	959.38	638.21	17.6	1.7	7.6	10.3	18.3	1.3	7.4	10	8.4	4.6	9.8	23	0	26.8	19.1	10	26.8	15.7	4.1	22.6	13.7
1	L06	3	RF	NA	Neutral	5.02958015267176	29.2013358778626	6.58313966555863	184816.438931298	2206.05148163471	1.9618320610687	16.3492366412214	7.06274157881982	137604.204198473	5169.79768650086	1048	1035754.4	154654.53	1006.09	615.18	17.5	3.1	7.1	10.1	16.9	1.9	6.9	11.8	9.6	5.6	9.8	23.7	0	29.2	21.9	16.2	0	16.3	6.7	23.4	14.6
1	L07	1	RF	NA	Neutral	4.79769894534995	28.1860019175455	6.71695115423798	162695.047938639	2218.10469727212	2.20134228187919	18.255033557047	7.71848246941023	157492.764141898	5610.31645518976	1043	975772.9	163469.61	1016.43	667.11	15.7	2.2	6.4	9	16.4	1.2	7.1	8	9.7	6.4	9.9	18.5	0.2	24.1	19	11.7	24.1	17.4	5.7	22.3	15.6
1	L07	2	RF	NA	Neutral	4.17673992673993	23.75	5.87841407915595	139455.007326007	1960.12444377785	1.88278388278388	14.8818681318681	6.17016704556569	125845.383699634	4860.53953801931	1092	822989.2	154035.74	897.24	630.76	14.6	4.9	6.4	13.6	15.6	5.1	7.7	11.4	10.4	4.9	9	25.9	0	31.2	16.8	9.6	31.2	14.2	4.5	19.5	12.2
1	L07	3	RF	NA	Neutral	4.58452950558214	24.8548644338118	5.95697858842171	133116.412280702	1983.50950899366	1.75677830940989	14.8851674641148	6.9569618048087	124674.403508772	5080.05176543968	1254	813577	144217.1	783.31	573.02	13	10.7	5.9	15.9	12.5	12.8	5.1	15.9	9.9	5.1	7.9	24.7	0	28.9	19.9	12.4	0	14.5	5.1	19	14
1	L08	1	RF	NA	Neutral	4.21328125	26.31015625	6.27712371005795	169370.4109375	2230.33901375396	1.634375	14.63984375	7.1540109333156	127256.6234375	5102.86115926087	1280	968857.1	146050.01	962.27	605.39	16.9	3	4.8	15.6	17.1	4	4.7	14.5	9	5.2	11.7	22.1	0.2	31.8	16.5	7.6	31.8	15.2	3	21.4	11.4
1	L08	2	RF	NA	Neutral	3.74606918238994	22.4701257861635	5.64351222821428	132963.119496855	1838.49194300564	1.68867924528302	15.0809748427673	6.98345585292559	134647.783018868	5050.46190625966	1272	736922.8	151174.97	698.76	600.19	12.5	18	6.2	13.8	11.7	23.3	5.8	14.5	8.9	6.2	8.4	26.2	0	35	14.8	8.2	35	12.8	4.2	17.7	14.7
1	L08	3	RF	NA	Neutral	4.80834001603849	27.3400160384924	6.40879140846607	154462.905372895	2142.9815328283	1.89334402566159	16.2878909382518	7.0660995133824	143781.614274258	5207.19977385764	1247	927214.9	153474.52	905.37	635.38	15.1	1.9	6	9.9	16.2	3.1	8.4	8.7	9.7	6.5	9.5	21.3	0	27.9	20.7	16.3	0	14.6	7.6	20.9	16.8
1	L09	1	PIGN	NM_012327	sample	5.03858267716535	27.4275590551181	6.13001000006837	161035.352755906	2169.04656045314	2.6007874015748	20.2944881889764	7.75375565090661	180678.213385827	6026.37748781266	1270	986985.4	162457.57	942.09	648.84	18	2.1	8.1	11.4	16	2	7.2	10	8.7	6.7	9.2	18.8	0.2	22.4	21.3	16.1	22.4	17.1	6.6	22.1	18.2
1	L09	2	PIGN	NM_012327	sample	4.4510603588907	27.0929853181077	7.20727853185225	172303.825448613	2185.80287199525	2.01957585644372	17.3197389885807	7.39098683474703	155746.481239804	5628.07031411642	1226	942325.6	163811.13	982.71	656.75	16.6	1.8	8	10.2	17.1	1.9	7.2	9.1	10.1	6.2	9.7	20.5	0	26.8	18.4	10.4	26.8	15.5	6.2	21.9	16.1
1	L09	3	PIGN	NM_012327	sample	5.10582444626743	31.3330598851518	6.92153939642098	192699.052502051	2283.26099753118	1.91960623461854	16.7596390484003	7.33519351672003	148888.333059885	5401.93428435617	1219	1018690.8	157759.24	1027.42	625.87	17.3	2.1	5.4	10.1	17.2	0.2	5.5	8.6	11.4	6.2	11.8	21.7	0	28.2	22.1	15.3	0	17.4	7	23.8	18.9
1	L10	1	ERCC5	NM_000123	sample	4.95973782771536	28.5215355805243	7.13995816552251	175202.322097378	2141.68174730965	2.48220973782772	19.1020599250936	6.99297954499943	165295.806179775	5479.06963908617	1068	1027638.6	168976.8	1009.75	678.88	18.1	3.2	9.5	9.5	17.6	3.7	8.6	9.3	8.5	5.3	10.7	25.4	0.3	25.7	21.7	16.2	25.7	18.5	6.6	23.9	16.3
1	L10	2	ERCC5	NM_000123	sample	4.75343721356554	28.7140238313474	7.66528491516817	171170.90467461	2260.97456304819	2.50870760769936	20.6306141154904	7.21315274748873	187579.295142071	5773.09706060622	1091	912954.1	162449.18	997.49	672.11	17.6	6	8.9	14.1	19.4	6.1	10.1	12.6	11.4	5.3	11.1	19.5	0	25.2	18.5	16.6	25.2	20.7	11.2	26.1	19.9
1	L10	3	ERCC5	NM_000123	sample	5.15622521808089	27.6502775574941	5.52876495727261	143167.914353688	2082.81142935751	2.13322759714512	18.1157811260904	7.39840295458472	159069.329896907	5515.72618406483	1261	947089.5	155069.1	877.63	629.25	15.5	1.7	6.2	13.3	16.8	1.3	7.1	14	9.5	6.9	8.6	19.9	0	27.1	21.1	16.7	0	16.4	8.7	21.6	19.5
1	L11	1	PHF6	NM_032335	sample	4.65456155890168	29.5341009743136	7.6770910807361	177499.299379982	2266.63135022587	2.4251550044287	19.7714791851196	8.07422658831801	186381.993799823	6055.00830921624	1129	986277.7	167611.26	1031.99	669.75	15	2.5	9.7	11.9	15.9	1.9	9.1	12.7	13.3	8	11.2	21.5	0.4	24.8	17.5	14.3	24.8	17.7	7.7	23.2	20.4
1	L11	2	PHF6	NM_032335	sample	5.40775681341719	29.8385744234801	6.41030997528287	165539.597484277	2145.51266577958	2.5356394129979	20.2232704402516	7.67464164584317	181580.357442348	5852.87022259047	954	999864.9	179293.28	891.45	709.59	18.3	2.7	13	7.9	18.4	0.8	12.5	7.7	10.7	7.8	9.4	20.5	0.1	26.1	22	16	26.1	18.9	9.6	25.8	21.8
1	L11	3	PHF6	NM_032335	sample	5.0492277992278	32.734555984556	9.10580853116897	216294.74034749	2458.17762985526	2.27316602316602	20.5135135135135	8.58864948149612	199511.760617761	6126.13005876119	1036	1095298.7	171144.54	1154.49	663.28	17.9	1.7	10.3	10.8	17.4	0.6	9	11.8	14.9	11.1	11.5	17.8	0	25.3	20.6	19.5	0	17.8	11.5	24.6	25
1	L12	1	BLM	NM_000057	sample	5.53442028985507	31.5724637681159	6.49845653925994	188108.692934783	2287.81292495289	2.55978260869565	19.9827898550725	7.56949887955123	183260.454710145	5955.09151146804	1104	1064893.9	162988.42	1026.73	671.73	17.7	3.9	9.6	14.9	17.4	2.3	9.4	14	9.9	7.2	11.1	18.6	0.4	24	23.3	16.8	24	18.8	7.3	24.1	18.8
1	L12	2	BLM	NM_000057	sample	4.46223316912972	28.1305418719212	8.02731451263753	179634.449917898	2236.21997417268	2.17077175697865	19.064039408867	7.65710022481954	167000.215106732	5606.11329931665	1218	944926.2	156084.42	990.3	650.7	17.3	2	7.4	13.5	16.9	0.5	7.4	10.4	9.4	5.3	10.3	18.6	0	27.1	17.7	12	27.1	16.4	7.3	23.6	17.6
1	L12	3	BLM	NM_000057	sample	5.33007334963325	31.2053789731051	6.43870920604561	192686.154849226	2276.21662727946	2.11083944580277	18.2167889160554	7.6130165689151	160092.287693562	5627.91370191873	1227	1095642.8	160030.04	990.72	638.73	17	2	7.6	11.2	16.9	0.7	6.8	9.9	9.9	7.2	11.1	18.4	0.1	24.7	23.6	19	0	16.7	7.9	22.2	20.1
1	L13	1	ARID1A	NM_006015	sample	4.31028207461328	23.8817106460419	5.99579251625044	139351.559599636	2022.76872860343	2.00818926296633	15.9535941765241	7.10660991202302	139050.236578708	5377.50509857289	1099	884718.4	166308.03	914.91	674.68	14.5	3.5	8	9.8	13	3	8.3	9.2	9.2	4.8	8.5	21.7	0.1	26.7	17	10.6	26.7	14	3.9	18	12.6
1	L13	2	ARID1A	NM_006015	sample	4.66260543580131	28.0140581068416	8.21654631638798	166418.873477038	2132.176759974	2.03936269915651	17.1930646672915	7.66652016389043	145118.862230553	5568.6025097574	1067	932046.1	163227.2	941.59	658.6	16	2.2	7.6	10.3	17	0.9	8.2	8.9	11.2	6.8	8.5	19	0.1	23	18.3	9.7	23	16.2	4.4	21.9	14
1	L13	3	ARID1A	NM_006015	sample	4.56882911392405	23.7333860759494	5.40546186446657	125527.346518987	2099.28149119223	1.91693037974684	17.1431962025316	7.8623298971598	158198.678797468	5627.60223115302	1264	884064.2	163277.73	861.2	655.6	13.3	2.4	7.8	9.2	13.8	2	9.7	9.4	8.9	7.7	7.8	19.2	0	27.8	18.9	15.7	0	12.7	7.5	19.1	18.6
1	L14	1	EZH1	NM_001991	sample	4.64912280701754	23.2570175438597	5.23957538938884	119517.00877193	1989.28007071657	2.09912280701754	16.5298245614035	7.08174243519638	142937.740350877	5334.10701800858	1140	843577.6	158441.75	870.54	645.29	14	2.9	7.5	9.8	13.8	2.6	5.7	9	7.5	6	7.5	20.8	0.2	26.8	19.6	11.7	26.8	15.2	4.9	18.4	12.7
1	L14	2	EZH1	NM_001991	sample	3.90496948561465	20.2929380993897	5.36170420420263	92612.0714908457	1674.23689228288	2.02789886660854	16.6373147340889	7.37011486387528	145046.555361813	5427.04628886482	1147	668967.3	150139.67	657.21	593.92	11.1	10.8	6.4	16.3	11.4	14.8	6.5	14.8	9	5.9	7.7	26.9	0	27.5	14.8	10.5	27.5	12.3	5.6	16.4	14
1	L14	3	EZH1	NM_001991	sample	4.50177935943061	24.8540925266904	6.37703504473108	129626.335409253	2032.57790699254	2.02135231316726	16.1316725978648	7.03982281387262	137382.224199288	5336.666164648	1124	856853.6	157413.26	861.38	631.74	13.4	1.1	6.3	9.8	14.1	1.1	7.3	8.5	9.5	6	9.6	23	0.1	27.1	18.5	16.1	0	14.1	6.6	20.4	14.5
1	L15	1	ARID2	NM_152641	sample	4.08727272727273	24.4118181818182	6.76230578084372	144250.149090909	1900.37234111503	2.01636363636364	17.2	7.933748433088	157940.446363636	5785.4550235928	1100	792960.3	169755	811.43	706.4	11.8	9.8	8.8	9.6	12.5	9	10.4	7.6	9.1	6.8	8	26.1	0.1	25	16.3	10.7	25	14.8	5	17.4	15.9
1	L15	2	ARID2	NM_152641	sample	4.01057082452431	29.6860465116279	7.4951959568705	209360.945031712	2086.57351870283	2.19450317124736	18.0274841437632	7.4634948844503	162739.302325581	5625.28570178789	946	992190.1	168543.88	905.1	676.88	14.5	2.7	8.2	9.6	14.5	1.4	8.9	8.8	10.5	6.9	9.6	21.8	0	26.4	15.2	12.5	26.4	15	7.4	20.2	17.3
1	L15	3	ARID2	NM_152641	sample	4.53257328990228	25.9226384364821	6.63951104229491	151510.798045603	2097.47442438351	1.79397394136808	16.2768729641694	7.24774541259979	147117.811889251	5344.06069250475	1228	914777.8	161595.89	893.48	657.76	14.2	2.4	7.2	7.9	15	1.5	7.4	6.6	9.7	7.9	8.5	22.1	0	30	18.4	14.8	0	14.4	7.2	20.2	18.8
1	L16	1	FLT4	NM_002020	sample	5.25618374558304	29.041519434629	7.22147007581197	161872.90459364	2255.93571379833	2.32332155477032	19.6422261484099	7.83813996864818	174465.010600707	5888.05106541734	1132	947727.5	165787.25	1004.49	685.38	16.1	1.4	9.1	12.5	16	1.9	10.2	11	9.5	5.1	9.8	17	0.2	23.6	21.6	12.8	23.6	19.8	7.1	24	16.3
1	L16	2	FLT4	NM_002020	sample	4.2557003257329	28.3379478827362	8.43686836320925	195411.359120521	2232.7242056719	2.33224755700326	18.7133550488599	7.28358502472916	168003.228013029	5671.40085064847	1228	970370.8	160096.43	1010.11	647.62	17	2.9	8.5	11.4	18.2	2	7.9	10.8	10	6.1	11.8	21.3	0	26	16.6	15.5	26	16.4	8.1	22.6	18.7
1	L16	3	FLT4	NM_002020	sample	5.22671683913453	32.7290686735654	7.4997873903292	201379.801505174	2237.96622233496	2.50799623706491	19.6161806208843	7.47303387272287	172872.481655691	6090.64636256441	1063	1038955.6	172116.96	1012.01	720.73	15.2	2.8	10	7.9	16.7	0.5	11.5	6.9	11.1	6.8	10	20.3	0.1	20.8	20.8	23.1	0	17.1	10	22.6	21.8
1	L17	1	RF	NA	Neutral	4.62422997946612	26.1519507186858	7.07644721124456	152427.18788501	2146.35791756228	2.51334702258727	19.3039014373717	7.17657076695834	174771.055441478	5893.54168051521	974	901519.6	175663.93	986.45	722.69	15.9	3.2	11.8	9.5	16.6	2.8	10.3	8.7	10.3	6.3	9.8	21.5	0.2	24.2	20.1	15.3	24.2	17.2	6.8	22.5	18.1
1	L17	2	RF	NA	Neutral	4.50133333333333	26.2915555555556	5.8907542303826	149071.365333333	2000.13118409595	2.39377777777778	19.6151111111111	7.65364597808517	178392.523555556	6187.88347628483	1125	846729.5	166385.04	883.38	690.11	15.8	1.7	9.3	7.9	18.2	1.7	11.1	6.8	9.3	6	10.2	22.8	0	21.2	18.6	14.5	21.2	16.6	7.6	22.5	19.3
1	L17	3	RF	NA	Neutral	4.82176360225141	25.8133208255159	5.8219610941992	132430.795497186	1982.29566666042	1.97748592870544	17.1332082551595	7.48601923296768	147490.175422139	5343.51101847906	1066	890997.1	154349.71	853.97	613.95	15.6	1.6	5.7	9.8	14.9	1.1	6	7.5	7.7	6.5	7.3	22	0	27	20.1	16.4	0	14.5	7.7	19.4	16.5
1	L18	1	RF	NA	Neutral	5.02315608919382	29.5600343053173	8.16848554899791	177162.267581475	2149.34837185783	2.19982847341338	17.7289879931389	6.99918385169243	154271.506003431	5382.46634320024	1166	983674.1	158076.43	1019.03	648.95	15.2	2.2	8.1	14.3	15.1	1.4	7.4	13.7	9.2	5.6	9.6	22.8	0.3	27.4	20.4	13.4	27.4	18.4	5.2	23.4	15.9
1	L18	2	RF	NA	Neutral	4.18832891246684	24.2926613616269	6.32875268816879	143605.958443855	1985.11247186661	2.2210433244916	18.6931918656057	7.61540732531917	166484.346595933	5831.82809293627	1131	825674.5	168811.33	837.96	700.15	14.1	8	8.7	9.8	15	9.2	10.7	8.3	8.8	6.9	9.3	21.5	0	25.7	15.3	12.3	25.7	14.8	7.2	19.8	17.2
1	L18	3	RF	NA	Neutral	5.20232766338406	28.7323187108326	6.96263042686294	163655.700089526	2166.62687845449	2.39570277529096	18.4583706356312	7.25524760367772	164894.224709042	5753.38354906089	1117	1005831.7	180867.11	951.85	726.01	17.8	2	13.2	8.8	18.1	1.2	12.3	7.3	10.9	6.9	9.6	20.9	0	24.1	23.4	23	0	16.5	8.8	24	20.1
1	L19	1	RF	NA	Neutral	5.06940063091483	27.5362776025237	5.73166794185608	150820.182176656	2190.0107226474	1.98817034700315	17.2776025236593	7.20791122266118	153102.956624606	5307.55779732726	1268	957261.7	172243.86	987.99	701.49	17.1	4.6	9.8	11.3	17.4	7.8	8.7	9.7	8.9	5.8	11.4	19.9	0.2	29.7	20.8	10.7	29.7	16.6	5.2	22.2	14.7
1	L19	2	RF	NA	Neutral	4.3259949195597	25.6731583403895	6.68461430369386	165291.624894157	2077.60598460136	2.18966977138019	17.4894157493649	7.1524849234076	150762.50042337	5569.14865520261	1181	860683.7	161578.63	948.43	665.17	15.3	2.7	7.2	9.4	17	4.9	8	8	9.1	5.9	9.1	23.3	0.1	25.5	18.5	12.4	25.5	15.2	5.9	22.2	15.8
1	L19	3	RF	NA	Neutral	5.56711111111111	29.9848888888889	5.97716903230057	156999.907555556	2237.70965745788	2.19644444444444	17.5226666666667	6.82612946571998	150013.360888889	5345.45142205356	1125	981894.4	164328.09	893.87	646.01	18.6	1.7	7.5	8.6	17.2	2	6.8	6.5	10.9	5	10.2	18.8	0	27.9	23.9	19	0	18.8	8.5	25.6	19.4
1	L20	1	RF	NA	Neutral	4.95255474452555	26.5702554744526	6.39570853164677	147468.623175182	2065.17862192009	2.5529197080292	18.4288321167883	6.97792812017782	157558.718978102	5593.00038560639	1096	852066.2	163436.71	929.26	686.86	14.7	3.6	6.1	8.5	16	5.1	7.8	5.3	8.6	4.1	8.3	21.7	0.2	23.9	21.6	15.9	23.9	17.4	5.7	20.6	13
1	L20	2	RF	NA	Neutral	4.373	32.829	6.48401069237274	237966.115	2089.71298426996	2.274	17.688	6.80074173135546	152580.558	5325.39769110865	1000	1048252.7	161459.24	955.8	645	15	2.9	7	10.7	17.3	5.3	8.6	11	11.2	5.7	11.8	24.1	0	28.8	16.4	11.8	28.8	16.3	7	22.4	15.7
1	L20	3	RF	NA	Neutral	5.13352007469655	27.2801120448179	6.60973092103324	144741.251167134	2130.00327735333	2.56956115779645	19.2063492063492	7.25598922961519	170107.905695612	5891.31676397069	1071	923696.3	160382.65	917.77	662.06	14.4	1.5	7	8.3	15.3	1.9	7.7	5.7	7.6	5.9	8.1	19.4	0	21.9	20.6	23.4	0	14	9.1	21.1	20.4
1	L21	1	RF	NA	Neutral	4.70238095238095	26.0565476190476	6.1216636788049	137869.472222222	2085.65013067299	2.47718253968254	19.3809523809524	7.75942538513629	169499.670634921	5987.77127595289	1008	845380.4	163245.84	893.81	686.54	15.8	3.7	7.2	10.2	15	4.2	9.1	8.1	9.2	7.4	8.7	20.9	0	21.1	19.7	14.7	21.1	16.7	6	20.3	16.6
1	L21	2	RF	NA	Neutral	4.83996613039797	26.7434377646063	6.35325291989419	150750.245554615	2132.804272866	2.07027942421677	17.6604572396274	7.50755544480031	151994.358171042	5448.76036590911	1181	919747.8	164914.89	916.59	660.52	16.2	1.4	6.3	6.9	16.3	2.4	8.5	6.9	9.8	7.2	10.1	19.8	0	26.8	19.8	11.8	26.8	16.5	6.9	23	16.6
1	L21	3	RF	NA	Neutral	4.7455985915493	26.0915492957746	5.30171801696203	146824.459507042	1993.92918868737	1.95950704225352	15.675176056338	6.63922461348127	126898.079225352	4927.94440588677	1136	918425.2	155430.65	873.82	630.33	14.3	1.6	6.2	9.7	15.1	2	7.5	8.1	8.5	4	7.7	22.6	0	29	21.4	15.6	0	14.7	6.2	20.2	14
1	L22	1	RF	NA	Neutral	4.80672268907563	27.6352941176471	7.77179080423768	169698.295798319	2150.43169522278	2.42857142857143	19.1882352941176	7.36125595445911	166744.193277311	5817.15665479285	1190	984481.8	170913.81	953.15	703.09	16.6	2.6	10.1	9.3	16.2	3.8	10	7.7	8.3	5	10.3	21.9	0.4	22.9	20.1	15.1	22.9	18	6.4	22.8	16.1
1	L22	2	RF	NA	Neutral	4.49084249084249	25.8443223443223	6.83816138409956	153767.678571429	2118.06601172525	2.3974358974359	18.2399267399267	7.22604408102997	156071.892857143	5536.73017300837	1092	870918.7	158561.19	941.94	657.27	15.8	2.7	6.2	12.3	17.6	2.7	9.2	11.1	8.9	6.2	8.9	21.7	0	25.1	18.4	13.8	25.1	15.6	6.9	22.2	16.1
1	L22	3	RF	NA	Neutral	4.42824251726784	25.4336147352264	7.04902909402	148697.837298542	2115.39583468418	2.06446661550269	17.68073676132	7.68396186413319	157618.108211819	5720.26243372948	1303	884527.8	166588.8	882.24	666.62	13.7	2.2	8.4	7.6	13.1	1.4	8.1	7.3	10.9	6.1	7.5	19.7	0.1	24.2	19.6	16	0	13.3	7.4	19.3	19.3
1	M03	1	OTNT	NA	Neutral	4.97551420176298	28.9079333986288	6.48534839370416	177427.980411361	2233.21651646436	3.00881488736533	23.4260528893242	7.82825145065069	204805.372184133	6108.53552128746	1021	967681.7	165823.06	987.01	674	15.2	3	9.3	11.3	16.1	5.3	8.6	9	9.1	5.5	10.2	18.6	0.3	19.7	21	21.2	19.7	17.2	8.2	21.5	20.1
1	M03	2	OTNT	NA	Neutral	4.3603515625	28.33203125	7.91944348548686	186579.357421875	2067.24348772551	2.0439453125	15.9423828125	6.37317895049829	132451.17578125	4822.19775918965	1024	873733.5	141839.46	988.2	590.64	14.5	7.2	5	18	17.2	7.7	5.4	15.4	9.8	4.7	9.9	27.6	0	31.6	17.8	12.6	31.6	18.1	6.3	22	13.2
1	M03	3	OTNT	NA	Neutral	4.64	26.8195744680851	5.69833840762572	150860.525106383	2113.98457564679	2.33787234042553	18.7012765957447	7.78277480824696	167616.994042553	5975.09158425423	1175	922339.7	160069.73	923.53	648.42	13.7	1.9	8.3	9.1	14.8	1.7	8.7	9.9	9.7	7.5	9	19.5	0	22.5	17.4	20.9	0	12.9	8.8	18.1	21.4
1	M04	1	OTNT	NA	Neutral	5.10316742081448	28.9384615384615	7.14283572351994	164751.094117647	2195.34296093295	2.19638009049774	17.8579185520362	7.11244475820561	150875.174660633	5222.82106731307	1105	958551.8	156153.36	1011.17	635.37	17.3	2.4	7.2	12.9	16.1	2.4	7.2	11.9	8.8	5.1	9.8	21.2	0.2	25.7	20.9	12.7	25.7	19.9	5.7	24.6	14.3
1	M04	2	OTNT	NA	Neutral	4.18110918544194	25.7235701906412	6.64417778255094	155205.612651646	2049.29395195674	2.657712305026	20.9740034662045	7.93981886414652	188850.337088388	6110.52413201932	1154	811445.3	157674.31	861.62	655.59	13.1	5.5	7.9	13.1	16	6	8.8	12.7	9	7.5	9.4	23	0	21.8	17.3	16.3	21.8	15.6	9.8	21.6	22.8
1	M04	3	OTNT	NA	Neutral	5.00727566693614	25.6620856911884	6.20696338718098	126667.652384802	1981.63497192446	2.178658043654	19.0598221503638	7.91911759308688	170025.364591754	5856.35132437349	1237	863910.3	159057.56	820.29	637.35	13.2	2.3	9.2	12.6	13.5	1.9	8.8	13	9	6.9	6.1	19.6	0	24.7	20.5	17.9	0	14.6	9.4	19.4	20.9
1	M05	1	OTNT	NA	Neutral	5.11063829787234	26.8187234042553	5.08661073692285	134878.195744681	2038.91609990365	2.6731914893617	21.9651063829787	7.66945520654563	196858.426382979	6048.53257954569	1175	903703.6	166890.63	873.89	687.31	15.3	2.7	9	9.4	16	2	8.5	6.3	8.1	5.4	8.8	20.9	0.1	22.5	20.9	16.5	22.5	17.4	9.2	22.4	21.5
1	M05	2	OTNT	NA	Neutral	4.21711057304278	21.6020984665052	5.16661927317659	101210.498789346	1751.07940027161	1.85391444713479	16.5851493139629	7.59937395467057	142686.946731235	5346.2449044821	1239	758851.6	159452.06	712.7	633.58	13.7	2.7	8.6	12.9	12.9	2.9	7.3	13.5	6.4	7.3	6.3	22.2	0	27	18	8.6	27	13.3	5	18.2	14.9
1	M05	3	OTNT	NA	Neutral	4.72255319148936	24.44	5.60994957620975	121383.194042553	1919.72653482464	2.13191489361702	16.5591489361702	6.92120034562924	137470.248510638	5287.17740954951	1175	854210.5	161059.91	819.47	663.7	14.6	2.9	8.6	9.5	15.5	5.3	8.6	7.3	7.7	6	7.5	23.7	0	25.4	20.9	17.7	0	15.7	6.4	19.8	15.6
1	M06	1	OTNT	NA	Neutral	5.1039729501268	27.4928148774303	6.48837484677414	149646.998309383	2175.91812786144	2.34319526627219	19.3719357565511	7.59377153753184	171354.573964497	5884.54178395311	1183	913562.3	157516.82	947.32	661.42	15.6	2.8	7.2	13.7	15.7	1.3	7.4	12.8	8.8	5.7	9.3	19.3	0	23.7	21.9	12.6	23.7	18.4	6.6	22.6	17.2
1	M06	2	OTNT	NA	Neutral	4.82466960352423	26.1832599118943	5.49305288587408	133845.095154185	2003.2723196557	2.71629955947137	21.2819383259912	7.7199020145156	192498.622026432	6261.71019959162	1135	846002.6	172781.89	821.25	710.68	15.3	3	10.3	9.4	16.7	2	11.6	7.5	7	6.4	9.3	20	0	18.9	20.3	18.1	18.9	16.6	10	23.8	21.8
1	M06	3	OTNT	NA	Neutral	5.40851449275362	29.4601449275362	6.18678292198325	156917.6875	2245.4373431794	2.41123188405797	19.5951086956522	7.8662920513464	176683.951992754	5931.81799616419	1104	972136	152965.46	936.89	613.98	17.7	3.2	8.2	14.3	18.8	6.5	9.4	16.5	10.3	7.4	10.2	18.4	0.1	22.5	24	22.1	0	19.2	9.7	26.4	21.6
1	M07	1	OTNT	NA	Neutral	4.91657142857143	21.6685714285714	4.90649140276469	88376.7748571429	1767.12917953478	1.98742857142857	16.1794285714286	6.48319515115427	128214.386285714	4713.00603474506	875	797117.1	135358.69	753.01	533.22	11.8	2.1	3.2	17.5	11	1.8	2.5	18.5	4.3	3.2	6.3	19.4	0	29.5	22.1	10.2	29.5	14.1	6.1	16.9	11.5
1	M07	2	OTNT	NA	Neutral	5.15763135946622	26.3552960800667	6.25210477551108	142942.344453711	2085.3025091532	2.12593828190158	16.999165971643	7.2297786080463	144107.254378649	5491.59562860787	1199	914446.9	154820.48	875.01	610.48	18.3	2.8	6.2	12.1	18.5	1.3	4.6	11.6	7.5	5.7	9.5	18.3	0	25.5	22.4	12.8	25.5	17.3	5.8	24.7	14.8
1	M07	3	OTNT	NA	Neutral	5.37616387337058	28.4767225325885	5.79931222880364	145192.013035382	2136.26166099472	2.39478584729981	19.7877094972067	7.86584464806474	172393.601489758	5895.30591126488	1074	934179.9	167896.2	897.93	671.19	16.1	2.1	9.9	11	16.7	2	9.7	9.8	9.3	6.9	7.6	17.1	0	22.2	22.7	23	0	17.8	9.9	24.3	21.2
1	M08	1	OTNT	NA	Neutral	5.02414654454621	26.9258950874271	5.86299256820634	139513.98501249	2104.50943312858	2.43796835970025	19.2356369691923	7.5414987724748	169741.095753539	5927.57689769504	1201	913446.8	168797.64	895.09	675.62	15.8	1.7	11.5	12.7	15.2	2.7	10.3	11.4	8.5	6.4	9.9	20.1	0.4	22.1	20.6	14.5	22.1	17.4	6.3	21.3	16.4
1	M08	2	OTNT	NA	Neutral	4.25675675675676	24.9758687258687	6.09956223442694	143650.712355212	2023.64488474631	2.68339768339768	21.0559845559846	7.75517876299942	186114.487451737	6267.90846563292	1036	876215.3	165230.77	861.48	677.09	14.6	2.4	8.8	8.5	16.1	2.5	9	8.9	9.1	6.5	8	20.6	0	19.3	16.9	17.6	19.3	13.7	8.9	21.2	20.4
1	M08	3	OTNT	NA	Neutral	4.98333333333333	31.3392156862745	7.06932205665017	189840.897058824	2147.40504546162	2.53627450980392	19.4098039215686	7.30842573856377	165113.895098039	5772.51297975732	1020	933027.8	161833.63	908.16	656.13	13.4	9.5	7.5	10.3	16.7	10.7	8.1	9.1	10.3	5.2	9.8	24.1	0	22.5	20.4	22.3	0	16	9.4	22.5	20.7
1	M09	1	DNM2	NM_001005362	sample	4.08939096267191	27.2554027504912	6.60628742830217	179077.442043222	2102.88625921145	2.49214145383104	17.9557956777996	6.94096213385405	165016.050098232	5970.54808381107	1018	943963.7	188343.42	954.44	778.3	13.9	2.9	14.7	8.1	14.2	2.2	14.6	6.5	10.3	4.9	10.2	22.8	0.1	23.4	14.3	16.4	23.4	13.9	5.3	18	16
1	M09	2	DNM2	NM_001005362	sample	3.43733794295592	19.8850475367329	6.23077729339329	119489.662057044	1872.39885828314	1.94295592048401	15.7605877268799	7.27638687440533	144320.161624892	5651.08610766436	1157	787724.3	174066.31	821.27	732.75	13.7	2.6	12.6	11.2	14.2	1.2	13.2	9.2	8.7	8	7	26.8	0	27.4	12.4	9.7	27.4	11.5	4.5	16.5	14
1	M09	3	DNM2	NM_001005362	sample	4.13223854796889	28.0103716508211	6.63011665344039	198717.699222126	2212.26907270033	2.04235090751945	16	6.90688248799129	137469.010371651	5383.00469235614	1157	1005983.8	175276.65	983.61	727.04	14.3	3	13.7	12.4	16.2	1.6	14.2	9.3	9.1	5.5	10	23.3	0	28	15.7	18.4	0	14	6.6	19.8	16.5
1	M10	1	PRF1	NM_005041	sample	4.95394736842105	29.9539473684211	7.70667601956792	186861.423245614	2363.37559483268	2.39583333333333	20.1524122807018	7.54492983337055	183493.460526316	5735.05119293439	912	1045565.3	172383.23	1064.14	709.83	15.6	3.5	10.5	12.6	18.5	1.4	10.5	10.2	10.9	6	12.2	19.5	0.2	25	19.7	13.3	25	18.9	8.6	23.5	19.2
1	M10	2	PRF1	NM_005041	sample	4.49165120593692	23.9137291280148	6.44790948448847	115358.39703154	2056.59112919831	2.31168831168831	19.360853432282	7.59750347017686	172668.076994434	5909.22890096049	1078	799753.6	167378.37	843.23	681.05	14.7	2.4	8.9	11.3	16.6	3	9	8.9	9	6.6	8.9	17.7	0	22.8	18.6	14.4	22.8	15	8.6	22.4	18.9
1	M10	3	PRF1	NM_005041	sample	4.54923599320883	24.8370118845501	6.13061021752281	120591.994057725	1970.46301768516	2.11460101867572	17.393039049236	7.35353553826828	152768.576400679	5602.21262493594	1178	817846.2	167679.21	818.35	683.13	12.1	1.8	8.1	7.8	13	1	9.4	6.2	9.3	6.5	7.1	21.2	0	25	18.9	17.5	0	13.9	7.9	20.6	17.3
1	M11	1	DSN1	NM_024918	sample	4.77002583979328	26.8285960378984	5.49895564800382	144072.945736434	2040.10709352792	2.07149009474591	18.0913006029285	7.76272789454042	168219.442721792	5880.51577578056	1161	877868.9	160962.42	882.29	660.47	14.3	2.8	9.8	17.8	14.9	3.2	9	16.4	8.7	7.5	9.6	23	0.3	25.2	18.3	11.9	25.2	15.8	6.3	20.8	17
1	M11	2	DSN1	NM_024918	sample	3.85825410544512	22.961970613656	6.19045818001626	135745.797752809	1978.07772461875	1.95592048401037	16.9835782195333	7.60611121691656	155244.490924806	5623.72542119132	1157	847659	166765.06	846.83	653.23	14.6	2.7	9	12	14.3	3.6	7.3	10.7	9.1	7.8	8.4	24.5	0	28	14.6	9.7	28	14.3	6.9	19.1	17.1
1	M11	3	DSN1	NM_024918	sample	4.98534482758621	28.6172413793103	6.63282362542656	173170.66637931	2229.92573134967	2.06551724137931	17.651724137931	7.56414408149322	155777.154310345	5684.09804817187	1160	1015542.8	154089.97	967.66	595.21	15.9	1.7	7	12.7	16.3	1.9	5.6	11.8	10.2	7.1	10.1	21.2	0	26	20.5	17.1	0	15.2	8.1	21.6	20.1
1	M12	1	CBLB	NM_170662	sample	4.9764973464746	25.7937831690675	6.03320999696633	131958.46853677	2057.46882671174	2.2524639878696	17.7831690674754	7.4428227717886	159555.553449583	5878.2461812898	1319	917752.2	154440.68	863.63	638.32	15.4	3.1	6.4	12.7	15.2	2.6	6.2	10.8	7.7	5.3	8.6	19.6	0.2	22.8	20.9	12.2	22.8	16.1	5.1	20.8	15
1	M12	2	CBLB	NM_170662	sample	4.06386292834891	22.7056074766355	6.48421162294459	125614.696261682	2072.37098180422	1.95015576323988	16.1051401869159	7.44957049375857	145024.136292835	5782.50903111317	1284	814112.4	143868.68	886.46	601.48	14	3.3	4.3	14.4	16.1	1.4	5.4	13.1	9.2	7.3	10	21.8	0	24.4	15.3	8.9	24.4	14.5	5.2	20	15.4
1	M12	3	CBLB	NM_170662	sample	4.22983521248916	29.3191673894189	8.59675419744691	209175.597571552	2365.46843918596	1.96010407632264	17.1647875108413	7.36249517417808	155789.620988725	5518.83592114021	1153	1027474.1	147046.39	1081.69	598.84	14.4	2.2	5.4	13.2	17.2	2.4	5.6	13.1	11.4	7.3	11.7	22.2	0	28	16.2	15.8	0	14.8	8.3	22	20.2
1	M13	1	EP300	NM_001429	sample	4.62861736334405	27.8906752411576	6.69651837694243	172635.844855305	2173.77582114503	2.09003215434084	16.4750803858521	6.81106202913525	148912.264469453	5200.91589379986	1244	927628.5	160430.99	984.09	636.23	14.4	2.4	9.9	17	14.1	3.7	9	17.2	10	6.4	10.4	22.1	0.2	31.2	17.7	11.7	31.2	16.1	5.3	20.3	13.8
1	M13	2	EP300	NM_001429	sample	4.13282442748092	26.3961832061069	7.06301562459218	173428.755725191	2072.96319173056	1.75725190839695	16.0259541984733	7.21748581311881	145487.099236641	5393.32526836229	1310	886758.5	164968.56	905.42	644.72	13.3	2.2	9.3	13.3	13.1	3.1	7.7	13.3	9.6	6.6	10.5	24.5	0	29.6	16	7.6	29.6	14.4	6.5	19.5	15
1	M13	3	EP300	NM_001429	sample	4.47304907481899	22.1488334674175	6.24345261500445	113975.545454545	1945.31575838332	1.46098149637973	13.1150442477876	6.66422703067916	113631.633145615	4640.89819236767	1243	895152.9	150140.39	833.27	578.57	13.8	2.6	7.2	12.8	11.4	0.5	4.5	13.8	7.5	5.9	7.1	20.3	0	34.4	18.3	11	0	12.5	4.3	17.5	12.1
1	M14	1	PHOX2B	NM_003924	sample	4.96672212978369	24.0615640599002	5.27688832028608	119452.173876872	1951.08994912136	1.9675540765391	15.8926788685524	7.11282515544521	133127.019134775	5175.12926614193	1202	896906	147767.33	849.3	607.01	14.3	1.8	5.5	15	14.1	1.1	5.4	13.3	7.2	5.2	6.9	18	0.1	27.6	19.7	9.5	27.6	14.9	3.9	19	11.1
1	M14	2	PHOX2B	NM_003924	sample	4.95829636202307	31.7976929902396	6.17941648218961	216758.286601597	2100.00626853208	2.39574090505768	17.8837622005324	7.09206702581347	160687.884649512	5640.77647797985	1127	1046628.3	167645.89	938.07	674.26	16.8	3.3	10.1	10.1	16.8	3.1	10.2	9.3	10.5	6.8	10.6	23.5	0	24	20.3	12.9	24	16.3	6.9	22.7	18.4
1	M14	3	PHOX2B	NM_003924	sample	4.92209072978304	28.5226824457594	6.28123620510311	153185.229783037	2109.71707213339	2.16568047337278	17.6755424063116	7.2911960567784	152755.279092702	5634.00100763203	1014	922894.3	156296.54	912.85	625.81	15.1	2.2	7.7	13.5	15.3	1.6	7.2	12.8	9.4	5.7	9.3	21.9	0.1	25	18.4	17.8	0	15.5	8.1	21.8	19.7
1	M15	1	LATS1	NM_004690	sample	4.20579710144928	23.9062801932367	5.68768265854687	132211.542995169	1979.55236303373	1.99806763285024	17.8763285024155	7.74857504421489	170174.107246377	5874.36713246531	1035	863291.2	186869.07	793.78	752.4	12.9	2.3	13.1	7.2	11.4	2.2	13.5	6.9	8.7	6.3	7.5	21.7	0.5	26.5	16.8	10	26.5	13.1	5.6	18.1	17.6
1	M15	2	LATS1	NM_004690	sample	3.47938561034762	23.0121261115602	6.85159986517998	148356.126919968	1994.29326621921	1.8181083265966	16.1503637833468	7.30166807278772	151478.415521423	5605.50543979749	1237	799536.3	156160.44	861.85	644.54	13.3	3	7.8	15.8	14.1	2.9	8.2	13.3	11.5	7	9.1	28.5	0	28.4	14.6	8.6	28.4	13.2	5.2	19.4	17.1
1	M15	3	LATS1	NM_004690	sample	3.74468085106383	25.0168439716312	7.97720461326259	160051.814716312	2150.90295550489	1.95833333333333	17.6170212765957	7.79452134984225	162246.203014184	5883.39249565836	1128	860916	160789.76	936.34	662.3	11.8	1.7	7	12.1	12.9	3.6	9.6	11.2	11.4	7.4	8.8	22.3	0	25.4	14.5	17.4	0	12	8.3	18.3	20
1	M16	1	CUL3	NM_003590	sample	4.2495840266223	23.9059900166389	6.81474466428353	137704.830282862	1993.12982887863	1.7936772046589	16.1023294509151	7.49036438979813	147602.021630616	5524.27622663575	1202	846143.5	167157.65	857.82	703.2	11.5	2.9	9.6	12.9	12.2	4.8	11.1	10.1	8.4	6.9	8.1	21.7	0.2	29.4	16.3	8.1	29.4	13.6	4.6	17.2	14.3
1	M16	2	CUL3	NM_003590	sample	4.34018851756641	26.8928877463582	6.76470862167027	163630.037703513	2098.91604615938	2.24421593830334	18.7626392459297	7.41875905260905	170577.322193659	5701.98705336637	1167	880189.1	170643.45	879.8	702.62	16	6.3	10.4	9.3	16.5	5.7	10.3	7.4	9.9	7.6	11.1	23.2	0	26.2	17.1	12.4	26.2	15.9	8.6	22.8	20.4
1	M16	3	CUL3	NM_003590	sample	4.98508946322068	30.2783300198807	6.95879493851346	188529.623260437	2228.97446585829	2.31312127236581	18.9582504970179	7.82276519135044	166577.242544732	5766.8506650055	1006	1024186.2	175299	999.15	738.65	16.8	3	12.7	9.1	15.7	1	13.6	8.4	10.8	8.1	9.5	20.8	0	25.4	19.6	21.2	0	17.1	9.9	23.4	20.7
1	M17	1	OTNT	NA	Neutral	5.11185468451243	25.5564053537285	5.66719414818319	128994.603250478	1984.35894726102	2.2887189292543	18.0669216061185	7.39769444394457	161212.486615679	5802.82395392442	1046	889211.7	166000.27	865.83	687.51	15.1	2.6	9	11.3	14.4	1.1	9.2	9.1	6	5.6	7.9	19.8	0.4	21.4	21.4	12.6	21.4	15.8	6	20.2	14.4
1	M17	2	OTNT	NA	Neutral	4.31440677966102	25.1720338983051	6.90446538217985	142375.428813559	1943.11746586558	2.18559322033898	18.5330508474576	6.90565555241639	159536.771186441	5271.06735554989	1180	786041.3	152818.9	835.11	634.59	13.6	13.2	6.6	13.9	14.7	17.6	8	12	8.6	4.7	9.2	24.2	0	28.9	15.9	12.5	28.9	15.9	7.5	20.3	17.4
1	M17	3	OTNT	NA	Neutral	5.0009250693802	27.5041628122109	6.1931849729565	155475.860314524	2217.68074618435	2.09805735430157	17.5994449583719	7.40725365642931	157826.941720629	5530.64094862481	1081	961450.8	152430.47	989.71	611.27	15	2.5	6.8	14.4	17.1	1	6.8	12.4	10.1	6.5	10.3	20.6	0.2	26	21	15.8	0	15.4	8.7	22	18.5
1	M18	1	OTNT	NA	Neutral	5.29663608562691	27.7604485219164	5.01609823084947	148555.417940877	2020.74489173263	2.69622833843017	20.6554536187564	7.53516964986204	187238.601427115	6219.1873831611	981	950476.3	165145.39	892.12	688.55	16.3	2.1	8.5	12.6	15.7	2	10.1	9.9	6	5.6	8.5	19.5	0.5	19.5	23.5	18.2	19.5	17	6.6	20.6	17.9
1	M18	2	OTNT	NA	Neutral	4.89067524115756	24.7738478027867	6.00660452521179	130908.07073955	1969.48105581679	2.33762057877814	18.0868167202572	6.91993253599913	153991.763129689	5489.85880670835	933	888973.7	159431.12	866.1	632.52	15.9	4.1	7.1	11	16.5	4.8	7.8	11.9	7.3	6.2	7.5	19.4	0	26.7	19.2	15.4	26.7	15.8	7.1	21	16.7
1	M18	3	OTNT	NA	Neutral	4.85023696682464	31.8398104265403	6.91395594578687	218772.448341232	2275.39811754284	2.36682464454976	18.80663507109	7.46953301438549	161293.023696682	5695.20953309686	1055	1122443.7	162192.16	1082	657.18	16	1.4	8.6	12.8	16.8	0.9	8.7	11.8	9.3	6.4	9.4	20.4	0	24.7	20.5	20.6	0	15.3	8.6	21.4	19.4
1	M19	1	OTNT	NA	Neutral	4.39634801288937	22.9914070891515	5.8357513101951	121249.576799141	1912.25963878182	2.55102040816327	19.5563909774436	7.49122685082266	170129.371643394	5976.22853114639	931	804189.9	156757.77	835.27	655.55	11.9	4.3	8.3	20.2	12	4.4	8.8	17.3	8.6	4.8	7.3	22.7	0.2	21.1	17.4	15.6	21.1	14.5	5.3	18.4	15.8
1	M19	2	OTNT	NA	Neutral	4.94033149171271	26.9569060773481	5.55509076402002	136524.457458564	1971.22858896201	2.54364640883978	19.828729281768	7.32287377889506	168329.882872928	5577.32717090892	905	857726.6	149789.85	810.64	603.09	15.8	2.2	5.7	15.8	16	1	6.2	17.9	8.1	5.5	9	22.2	0	23.6	20.1	16.1	23.6	17.2	8.4	22.3	18.3
1	M19	3	OTNT	NA	Neutral	4.74082313681869	26.2747497219132	7.21009781927548	140608.660734149	2134.05415011505	2.11345939933259	17.9110122358176	7.48034656970829	157108.499443826	5645.61349621001	899	902902.9	161901.55	971.52	648.66	15.4	2.1	9	10.6	15.9	1.2	7.9	9.6	8.8	6.9	8.8	19.5	0	23.6	21.5	18.2	0	16.4	9.1	22	19
1	M20	1	OTNT	NA	Neutral	4.42059672762271	25.0365736284889	7.51556842692829	142807.574590953	2092.78308725592	2.35899903753609	18.6227141482194	7.60014178027539	164148.266602502	5986.0071849293	1039	816894.8	155963.85	926.83	662.03	12.2	2.6	7.7	12.7	14.1	4	8.9	9.8	10.2	5.8	8.8	21	0.1	22.2	19.2	13.8	22.2	15.6	5.3	20.4	15.6
1	M20	2	OTNT	NA	Neutral	3.92006525285481	22.5709624796085	6.27128056450901	131893.742251223	1883.63328276641	2.21696574225122	18.2536704730832	7.30122518927844	158328.455954323	5675.88850955881	1226	819379.2	166873.25	794.08	680.16	14.9	2.6	7	10.4	14	1.5	8.2	9.3	7.7	5.5	6.9	21.5	0.1	24.6	15.6	12.8	24.6	13.3	7.3	18.7	16.3
1	M20	3	OTNT	NA	Neutral	4.87088815789474	27.0337171052632	5.96256997473845	141976.620065789	2083.96564658159	2.11348684210526	17.7771381578947	7.22084525216412	155207.681743421	5588.22371131283	1216	879167.8	166727.65	875.19	694.98	14	2.1	8.1	7.6	15.4	2.1	11	7	9.5	5.7	9.9	23.5	0	25.5	20.6	18.8	0	16.9	7.7	22.9	18.8
1	M21	1	OTNT	NA	Neutral	4.95894160583942	29.014598540146	6.93069335146787	172588.052919708	2104.80855232487	2.33120437956204	17.7983576642336	7.00648303465594	150029.966240876	5446.86717754376	1096	938932.1	165015.81	959.91	693.01	14.5	3	8.9	14.2	16	3.6	10.4	11.7	8.2	5.3	9.2	20.9	0	25	21.3	14.3	25	19.3	5.4	23.2	14.1
1	M21	2	OTNT	NA	Neutral	4.91711711711712	26.4918918918919	6.77291771839366	159785.997297297	2115.39436038528	2.2009009009009	16.7387387387387	6.77115903024959	142122.418018018	5146.30152488271	1110	893806.4	149421.5	957.44	617.24	16.5	2.1	7	17.3	17.1	2.2	8	15.6	8.2	5.8	9.7	19.6	0	27.7	20.5	13.4	27.7	16.7	6.7	21.9	14.4
1	M21	3	OTNT	NA	Neutral	5.23005565862709	24.9267161410019	5.6740346026614	105468.93877551	1983.57423146308	2.4378478664193	19.3896103896104	7.95421097992612	174450.359925789	6014.61389917773	1078	830437.1	171766.25	814.73	691.05	13.8	2.3	9.1	9.8	14.1	2.4	9.5	7.9	9.5	8.1	6.8	18.5	0.1	22.1	22.7	21.1	0	15.8	9.5	20.9	23.3
1	M22	1	OTNT	NA	Neutral	4.74198717948718	25.6738782051282	5.4132239118539	141465.971955128	1987.40691958859	2.55128205128205	20.4190705128205	7.91828938973209	185101.882211538	6387.22279641799	1248	901004.1	167006.05	853.7	681.42	14.4	2.7	8.4	9.6	14.3	2.6	7.7	8.1	6.4	6.7	7.1	20.8	0.2	18.7	20	14.9	18.7	15.3	7	19.3	19.4
1	M22	2	OTNT	NA	Neutral	4.68834459459459	25.3201013513514	6.15411392105243	134704.733952703	2134.96766957401	2.71114864864865	20.5996621621622	7.7292693806916	182256.886824324	6113.47208684946	1184	870920.4	168855.5	904.69	684.64	17.7	2.7	8.4	8.8	17.7	1.4	8.8	7.8	10.6	7.2	10.2	18.1	0.1	20	20.1	18.7	20	16.2	8.4	22.6	20.1
1	M22	3	OTNT	NA	Neutral	4.90258118234804	28.5553705245629	7.2963237493673	179152.058284763	2345.97295463137	2.53955037468776	19.8684429641965	7.54160485979558	174019.995004163	5868.62643661261	1201	985973.7	160596.69	1048.04	656.13	14.8	1.2	7.8	10.6	16.8	2	8.9	9.7	9.2	7	9.7	16	0	22.4	19.2	23.9	0	14.7	9	21.2	21.7
1	N03	1	PLK1	NA	Negative	5.06081081081081	74.0641891891892	23.1398130821961	743724.844594595	5520.68427353373	4.89527027027027	30.3344594594595	4.36069514038209	279392.097972973	4515.41773007216	296	2318899.7	183159.9	3604.45	749.05	35.1	6.8	21.6	34.8	58.1	1.4	24.7	32.1	43.9	2.4	46.6	14.2	0.3	44.6	21.3	34.5	44.6	42.2	20.3	57.4	26
1	N03	2	PLK1	NA	Negative	5.06205673758865	54.5833333333333	15.1184188637893	494480.455673759	3584.77627355585	3.97695035460993	26.5620567375887	6.33143637886103	244090.923758865	5825.59983859267	564	1669612.8	188204.58	1990.69	813.24	28.9	6.6	15.8	18.4	36.7	1.1	22	15.1	22.3	5.1	25.7	17.4	0	28.7	20.7	30.7	28.7	29.1	15.6	38.1	28.7
1	N03	3	PLK1	NA	Negative	5.05037313432836	43.6679104477612	11.9790407296876	343508.188432836	3488.47165002076	3.5410447761194	23.0111940298507	6.13006477216448	206320.138059701	5609.56905666228	536	1202245.9	177167.73	1991.96	789.21	23.9	4.7	15.3	19.2	33	1.1	23.1	16	22	4.9	25.4	18.3	0	26.3	23.7	36	0	27.2	16	37.1	26.3
1	N04	1	PLK1	NA	Negative	6.63582089552239	73.3970149253731	21.2043606774253	664886.829850746	5002.92607168979	5.54029850746269	29.8925373134328	4.72522633344256	272338.256716418	5213.65506088615	335	2021431.2	225352.26	3095.68	925.73	34.3	3.3	27.8	26	51.6	3.3	31.3	24.2	36.4	2.4	42.1	8.4	0	34.6	25.7	36.7	34.6	43.9	18.5	53.7	30.1
1	N04	2	PLK1	NA	Negative	4.39613526570048	49.0756843800322	16.7867460280887	460719.267310789	3858.32705501847	3.69082125603865	23.3188405797101	5.54329864743312	212473.77294686	5497.17608622786	621	1499871.4	179777.16	2265.48	761.21	26.7	6	15	21.7	36.6	3.2	18.5	16.9	24.6	3.9	29	18	0	26.4	16.4	28.3	26.4	27.7	13.5	38.6	24.2
1	N04	3	PLK1	NA	Negative	5.72895277207392	43.0800821355236	11.4592171810465	311473.23613963	3426.44008991847	4.02258726899384	24.4887063655031	6.37088943172806	225789.991786448	5949.63122672084	487	1265002	210220.25	1826.96	901.95	23.4	4.9	20.5	15.8	32.9	1.2	30	12.9	23.6	6.2	23	14.6	0	26.7	23.2	38.6	0	27.9	17.2	38.6	30
1	N05	1	PLK1	NA	Negative	6.46997389033943	65.5274151436031	16.681043655955	602152.91383812	4247.91064625534	5.27937336814621	30.6240208877285	5.48536366242212	270043.506527415	5764.55599763846	383	1938465.7	227229.47	2477.11	959.17	27.2	2.1	28.7	15.9	40.2	0.5	32.9	15.1	24.5	3.9	32.1	12	0.3	25.6	28.5	39.2	25.6	37.3	20.1	46	29.2
1	N05	2	PLK1	NA	Negative	5.50996015936255	51.2111553784861	13.3981139607933	424393.057768924	3457.90279361726	3.8406374501992	24.703187250996	5.31902894487792	216832.175298805	5319.12969732566	502	1555484.6	189038.4	1889.5	776.3	26.7	7.6	19.3	20.9	37.1	1	19.3	17.3	23.1	2.6	27.5	17.5	0	29.1	22.9	29.5	29.1	31.9	15.3	40.8	24.3
1	N05	3	PLK1	NA	Negative	5.57333333333333	49.8566666666667	13.1776504216896	436383.613333333	3625.93865727273	3.145	20.6033333333333	6.34742857240226	181224.676666667	5430.59740900845	600	1573736.6	187299.58	1970.89	795.83	25.8	2.5	17.3	15.5	33.2	1.2	21.8	11.8	21.2	4.7	24.3	16.3	0.3	27.7	23.5	30	0	27.3	12.5	37.7	22.2
1	N06	1	PLK1	NA	Negative	5.98305084745763	53.4161958568738	14.995892383563	444992.836158192	4025.29504435181	4.09227871939736	25.3709981167608	6.02000138851467	226901.271186441	5513.62512083372	531	1604358.6	193221.97	2432.64	835.84	28.4	5.1	19.2	19.8	39.4	1.9	22.2	17.7	25.4	4.7	28.2	12.8	0.2	29.8	26	29.8	29.8	33.9	12.1	44.6	24.5
1	N06	2	PLK1	NA	Negative	5.44827586206897	44.8603448275862	12.4634222171445	345135.237931034	3360.12017593019	4.28620689655172	25.4706896551724	5.79030124808861	228476.534482759	5737.50259831741	580	1298109.4	204757.98	1742.24	866.88	24	6.4	19.5	16.6	32.8	5.2	26	14	21.2	3.6	26.6	15.2	0	27.4	22.4	35	27.4	27.1	13.3	38.8	25
1	N06	3	PLK1	NA	Negative	4.84507042253521	50.7987927565392	16.4898904274294	462186.76861167	3691.71212347856	4.41851106639839	27.7022132796781	6.48225035453363	266605.794768612	6472.71420895271	497	1563605.8	204819.94	1968.12	822.37	23.7	5.6	21.7	16.5	32	4.8	22.7	16.1	27	7	27	16.9	0	21.5	22.1	41.2	0	27.4	19.5	36.6	31.6
1	N07	1	PLK1	NA	Negative	6.14975845410628	57.5434782608696	16.3143876374293	500492.427536232	4020.06701173495	4.19323671497585	26.9613526570048	6.08375938469476	244355.202898551	5722.27524171323	414	1708040.6	206655.43	2400.46	926.33	29.5	7.2	24.2	22.9	44.2	2.2	31.4	16.2	24.9	5.1	30.7	12.3	0	28	27.1	31.9	28	35.3	14.7	44.7	26.1
1	N07	2	PLK1	NA	Negative	4.97297297297297	54.014742014742	17.2022648222413	497546.562653563	3609.82157021757	4.13513513513514	25.2948402948403	5.76621500861313	225795.230958231	5883.3127634317	407	1615272.8	193829.61	2071.65	815.46	27.8	6.9	18.7	20.1	36.6	2.9	21.6	17	24.6	3.7	28.3	17.9	0.2	25.1	21.1	34.2	25.1	29.2	15	39.6	24.3
1	N07	3	PLK1	NA	Negative	5.64009111617312	64.002277904328	18.3091167776644	625406.004555809	4414.30731860893	4.21412300683371	22.5558086560364	5.19163702642583	189906.271070615	5149.96255646192	439	1937910.2	182371.26	2614.24	769.64	31.7	5.9	18.5	23.5	41.5	2.5	21.9	19.6	30.1	4.6	31.4	13.2	0	30.8	24.1	36.4	0	33.5	14.1	42.8	23
1	N08	1	PLK1	NA	Negative	5.62087912087912	65.4450549450549	21.1703836477322	611697.508241758	4569.08058726733	6.02472527472527	32.6401098901099	5.69396920283819	294270.92032967	6203.95089375177	364	1962712.9	221830.77	2813.54	978.93	34.6	5.2	28.8	22	44	1.4	33.5	18.7	27.5	3.6	36	12.1	0	23.1	25.3	43.7	23.1	39.6	19.5	49.2	30.8
1	N08	2	PLK1	NA	Negative	4.87048832271762	53.0764331210191	17.306636617996	504147.042462845	4178.50238808248	3.99363057324841	24.687898089172	5.94113177072689	225386.944798301	5671.70853922029	471	1756886.3	198710.03	2535.49	871.67	31.8	5.1	20.4	20.6	41	1.5	25.3	16.3	27.8	4	33.8	16.6	0	28.9	23.1	31.8	28.9	33.5	15.3	47.3	27.4
1	N08	3	PLK1	NA	Negative	5.63617463617464	51.983367983368	12.7576088147859	430480.033264033	3515.74425964924	3.87525987525988	24.7733887733888	6.16648532912211	209704.087318087	5783.7291008126	481	1592183.1	182502.04	1894.61	767.92	25.6	5.4	17.9	17.9	32.4	4.2	19.8	13.7	20	4.6	25.8	15.2	0	24.7	24.5	38	0	28.5	16.4	38.3	28.5
1	N09	1	CIC	NM_015125	sample	3.86149003147954	28.7576075550892	7.53594464773203	199362.717733473	2408.54503290713	2.13221406086044	18.4669464847849	7.65726240088152	161959.767051417	5556.20855266845	953	954118.4	141745.06	1097.01	591.4	14.1	3.8	5.2	20	14.9	4.4	5.4	17.4	13.2	6.3	12	19.1	0.1	25.8	14.3	11.1	25.8	16.7	5.2	21.2	14.6
1	N09	2	CIC	NM_015125	sample	4.16223648029331	24.5334555453712	6.22268393081231	140381.654445463	1917.57063739969	2.04124656278643	16.7543538038497	6.99820746439912	141433.105407883	5053.91503677897	1091	805351.5	147267.21	774.71	611.22	12.8	4	6	16.9	13.9	3.6	6.6	14.2	9.8	6.2	8.7	23.6	0	28.8	16.4	11	28.8	13.9	6.2	18.7	14.5
1	N09	3	CIC	NM_015125	sample	4.56438631790745	31.7645875251509	7.23485969167473	222646.428571429	2284.09437550484	2.35915492957747	18.827967806841	7.49532987402826	166880.403420523	5751.99436683931	994	1094044.1	157782.55	1018.69	644.97	16.4	2.4	6.9	10.2	17	2.3	7.4	8.6	12.3	7.5	10.9	18.7	0	26.8	18.1	21.3	0	15.6	9	20.9	20.9
1	N10	1	SMARCA4	NM_003072	sample	4.47085201793722	25.3569506726457	5.81872926305065	143457.944394619	1935.83309157294	2.48340807174888	19.5784753363229	7.38377340584679	180533.20896861	5960.6001979954	1115	881346	176156.17	830.5	723.09	13.7	2.7	9.1	8.1	13.4	2.8	10.5	6	8.6	6.1	7.7	24.6	0.2	21.9	18.7	15.2	21.9	14.3	7.7	18.5	16.2
1	N10	2	SMARCA4	NM_003072	sample	3.71975806451613	23.0614919354839	6.71031467210645	139872.330645161	1995.87506327207	2.55040322580645	19.4838709677419	7.50796251816857	182897.20766129	6121.45915022026	992	813193.9	166962.22	889.33	710.55	14.1	2.1	8.6	9.2	15.6	2.5	11.8	8.3	9.7	6.6	9.6	23.6	0	23.1	14.1	15.4	23.1	14.3	8.8	19.5	18.6
1	N10	3	SMARCA4	NM_003072	sample	4.41516966067864	28.5658682634731	7.39367152236973	177562.624750499	2362.26732571475	2.52894211576846	20.7335329341317	8.07280177121954	187892.953093812	6295.30667235476	1002	890360.4	164699.29	1013.41	681.11	13.3	1.2	6.5	7.6	15.8	0.8	8.5	6.4	11.7	7.2	10.3	17.8	0.1	20.2	18.4	23	0	16.9	10.8	21.9	24.2
1	N11	1	DOT1L	NM_032482	sample	4.4153627311522	25.6187766714083	5.58155621362857	143066.011379801	2037.99985228132	2.0099573257468	16.9238975817923	7.38344296196463	151846.230440967	5619.00870923657	1406	864247.4	167596.52	841.11	687	13.5	3.8	8.9	10.5	13.3	5	7.5	7.8	8.6	5.9	9.2	22.9	0.1	26.5	17.7	11.2	26.5	16.1	5.3	20.1	14.9
1	N11	2	DOT1L	NM_032482	sample	4.73927670311186	26.6291000841043	6.59305986468553	151736.890664424	2138.4073574812	2.20100925147183	18.3481917577796	7.65209142590401	163967.613961312	5841.97860493901	1189	886323	167770.14	887.07	665.78	16.7	3.2	9.2	10.6	17.3	2.7	8.9	9.8	9.3	6.6	9.8	20.2	0.1	24.7	19.6	12.2	24.7	17.6	7.3	23.8	17.8
1	N11	3	DOT1L	NM_032482	sample	5.60720130932897	30.4607201309329	6.43692206406201	176915.599836334	2245.13326531485	1.93780687397709	16.4165302782324	7.41772632900725	142638.964811784	5519.99868273054	1222	1042182.1	161457.62	965.88	647.54	18.7	2	8.4	9.2	18.2	1.8	7.6	9	8.5	5.6	10.7	18.1	0.1	26.7	23.1	16.1	0	17.6	5.8	25	16.6
1	N12	1	XPC	NM_004628	sample	4.06794564348521	25.982414068745	7.70954442948472	175570.729016787	2224.19407888198	1.75459632294165	14.9368505195843	6.93980747869237	133737.270983213	5269.85476851076	1251	941410.1	146603.38	956.03	614.46	14.5	3.6	4.7	15.3	15.3	4.3	5.8	13	9.7	5.8	9.9	21.3	0.5	30.9	17.9	9	30.9	15.8	3.2	20.1	12.5
1	N12	2	XPC	NM_004628	sample	3.77627471383975	26.4276795005203	8.09587042450049	189394.19458897	2249.03620870862	2.26118626430801	17.6420395421436	6.9691140937039	154565.611862643	5647.1719561581	961	929496.5	151743.06	993.54	613.07	16.1	3.1	6.2	13.7	17.2	0.9	6.1	12.3	11.3	5	11.9	22.1	0	25.8	14.5	12.7	25.8	14.4	6.5	20.8	16.3
1	N12	3	XPC	NM_004628	sample	4.35127055306427	23.1434977578475	6.2325346816971	118686.935724963	1976.34595709661	1.6322869955157	14.7107623318386	7.43373133312875	125650.399850523	5240.34199757515	1338	819853.9	140383.3	778.19	559.5	12	1.2	3.7	12.3	11.3	1	4.5	13.5	8.4	6.8	7	21.1	0	28.4	19.1	11.4	0	12.1	4.9	17.6	13.5
1	N13	1	EXT1	NM_000127	sample	5.23497757847534	28.52466367713	7.41626282541429	168216.312107623	2251.46937789594	2.46457399103139	19.4304932735426	7.53490056306424	171600.514798206	5891.06713497999	1115	984561.2	170526.89	1050.97	709.68	17	2.2	10.1	10.2	17	1.3	10.5	7.5	8.9	4.9	10.9	19.2	0.4	23.3	21.3	14.9	23.3	17.8	5.6	23.2	17.3
1	N13	2	EXT1	NM_000127	sample	4.6196928635953	30.3947606142728	8.36726546931669	193966.059620596	2246.43243982694	2.05058717253839	16.3324299909666	6.54352261332494	135292.922312556	4954.23352337587	1107	949691.4	142099.48	1021.15	593.94	17.2	2.3	4.6	15.5	19.2	1.7	6.1	13	12.8	5.5	12	21.7	0	30.1	18.1	12.5	30.1	17.3	6.1	24.9	13.7
1	N13	3	EXT1	NM_000127	sample	4.90529695024077	26.3603531300161	5.25961096938067	137924.395666132	2038.97272534098	1.92375601926164	17.7335473515249	7.89230882673689	163051.418138042	5809.20318171625	1246	908385	151921.18	811.84	613.44	14.1	3.8	5.7	10.4	13.6	3.3	4.7	11	9.6	7.9	7.7	19.8	0	27.4	18.6	15.4	0	14.5	7.7	19.3	20.3
1	N14	1	MSH6	NM_000179	sample	4.65668662674651	24.5708582834331	5.66450855248796	139280.510978044	2005.15545883165	2.27644710578842	18.1317365269461	7.46200338634589	161835.836327345	5638.0002372797	1002	889713.3	167172.17	919.71	691.77	14.1	3.6	8.1	12.3	13.8	0.8	8.8	10.3	8.1	6.3	7.8	22.6	0.4	26	19	12.4	26	14.6	6.8	18.4	16
1	N14	2	MSH6	NM_000179	sample	4.58645833333333	25.9385416666667	6.79642126092268	147935.259375	1994.11000771772	2.85	21.3302083333333	7.83392552610645	194753.621875	6466.35634588237	960	869585	168276.88	898.93	675.98	15.1	2.4	9.6	9.3	15.7	0.7	8.8	7.2	8.2	7.2	8.4	20.9	0	18.1	18	18.1	18.1	16	8	22	22.1
1	N14	3	MSH6	NM_000179	sample	4.64254192409532	25.1421006178288	5.77735316513107	126956.553398058	2033.01526640127	2.48720211827008	20.4130626654899	8.487410406641	188951.363636364	6494.7638337623	1133	860431.1	166428.05	829.71	678.38	15.5	2	8.1	7.6	14.6	1.1	9.4	5.3	9.7	9.1	8.4	22.2	0	20.8	19.6	22.1	0	14.4	9.1	20.7	25.7
1	N15	1	FANCC	NM_000136	sample	4.666392092257	27.5593080724876	6.74842877997604	176648.196046128	2161.36928710285	2.49917627677101	19.2438220757825	7.54452020270596	173618.200164745	6101.65991632492	1214	974787.2	174495.37	935.37	723.15	16.5	2.8	10	8.8	17.1	5.2	11.4	7.7	9.3	6.3	9.8	22.6	0.5	21.7	18.9	16.2	21.7	16.7	6.6	21.5	16
1	N15	2	FANCC	NM_000136	sample	4.23841617523168	28.4448188711036	8.91989150320311	192920.49199663	2159.05854868174	2.23420387531592	18.5686604886268	7.75020842460547	165007.49031171	5774.15036102422	1187	954589.1	159297.39	964.97	658.45	16.3	3	6.8	12.6	17.7	1.8	7.6	9.5	10.4	7.2	10.5	23	0	24.6	17.8	14.1	24.6	16.6	6.5	22.9	18.4
1	N15	3	FANCC	NM_000136	sample	4.90123456790123	26.2156378600823	5.83716157358203	136810.667489712	2053.81863544389	1.74074074074074	15.4765432098765	7.12766318777365	130006.681481481	4932.84809523436	1215	885680.3	139577.47	842.17	546.65	15.9	2.4	4.6	15.6	15.6	2.7	3.1	15.1	10.3	6.3	8.3	20.3	0	31.3	18.6	14	0	14.5	6.7	20.2	14.9
1	N16	1	NCOR1	NM_006311	sample	4.22869565217391	27.7973913043478	8.7927794278493	179313.325217391	2371.67359586214	1.95913043478261	18.2939130434783	8.05310916378308	172173.575652174	5870.80659973715	1150	943335.7	153907.37	1003.43	640.41	16	3.6	6.3	14.3	16.5	3.9	5.8	10.8	12.3	7.7	12.1	19.8	0.4	26.3	17.4	10.7	26.3	16.3	5.6	22.3	17.4
1	N16	2	NCOR1	NM_006311	sample	4.14797360980207	29.0056550424128	8.01087763874785	197674.655042413	2066.52650997969	2.38360037700283	18.9359095193214	7.40198083310052	161688.042412818	5621.13545631295	1061	873451.2	139609.62	914.73	572.44	13.7	10.2	5.2	17.8	15.6	11.2	5.1	15	11.1	6.2	10.1	24	0	25.1	16.6	14	25.1	15.3	7.2	21	18.3
1	N16	3	NCOR1	NM_006311	sample	4.63696369636964	29.7285478547855	6.71038690068328	197086.331683168	2310.1548219609	2.13283828382838	18.4232673267327	7.86334409485982	166060.571782178	5845.75856283468	1212	1027366.7	154893.42	984.53	607.12	16.9	1.9	6.2	10.3	16.5	3.1	5.2	9.6	12	8.2	10.8	20.8	0	24.1	17.7	17.3	0	15.1	8.1	21.9	21.4
1	N17	1	PLK1	NA	Negative	5	45.8083140877598	14.5060415668251	425073.695150115	3094.05045347944	4.59353348729792	22.0438799076212	5.15227540729039	200493.521939954	5893.31256056157	433	1549978	192781.08	1728.97	782.98	21.5	2.3	15.7	14.1	26.1	0.2	17.3	12.5	15.9	3.2	18.9	17.1	0.7	22.9	20.8	34.6	22.9	24.5	8.8	30.5	18
1	N17	2	PLK1	NA	Negative	5.07563025210084	50.5945378151261	16.959176167954	464927.987394958	3166.96275875719	4.08193277310924	24.9180672268908	6.85504388152511	236427.87815126	6254.73602602954	476	1603480.1	196157.69	1640.02	768.14	24.4	1.5	14.7	10.7	26.7	0	16.2	11.3	18.5	6.7	20.4	14.9	0	22.9	21.6	32.1	22.9	24.6	16.6	34.2	27.9
1	N17	3	PLK1	NA	Negative	5.43692870201097	46.9341864716636	14.2792464960322	415546.870201097	3297.07248528474	4.23583180987203	23.6288848263254	6.50214373709682	223420.683729433	6324.2826065635	547	1490091.5	179534.65	1806.04	720.77	22.1	1.5	14.4	12.8	26.5	0	11.7	10.1	19	7.9	19.9	16.6	0	22.5	23	40.2	0	25.8	17	32.9	30.3
1	N18	1	PLK1	NA	Negative	4.94694960212202	52.5278514588859	19.0750654173565	480045.352785146	3504.65780288641	6.19628647214854	30.790450928382	5.80093911216974	295100.318302387	6850.17564226857	377	1684976.7	210373.92	1850.94	839.07	27.3	1.9	19.9	12.5	30.8	0.3	19.6	10.9	22	4.8	23.6	14.3	0.5	19.9	20.2	46.7	19.9	29.4	19.1	34.7	34
1	N18	2	PLK1	NA	Negative	5.0301724137931	57.6379310344828	19.6839724621907	561616.346982759	3534.03110500693	4.94396551724138	29.1745689655172	5.79294760444004	266207.838362069	5958.81207126413	464	1847479.3	183463.48	2076.05	771.43	27.2	1.9	15.5	18.3	34.3	0.9	16.8	15.1	20.3	5.2	25	18.3	0	26.9	20.3	34.5	26.9	29.3	19.8	36.4	28.9
1	N18	3	PLK1	NA	Negative	3.91561181434599	44.3987341772152	17.8223221041027	429420.508438819	3143.46549178994	4.00632911392405	23.746835443038	6.57741414186675	215951.628691983	6128.15817131684	474	1452788.6	177472.09	1650.58	731	18.8	2.3	12.7	11.6	23.2	1.1	14.1	11	19	6.8	17.9	21.1	0	22.2	13.7	39.7	0	19.8	15.8	26.8	27.2
1	N19	1	PLK1	NA	Negative	4.80294117647059	47.8882352941176	20.3705464239377	442555.341176471	3376.70493224156	5.15588235294118	23.4823529411765	4.90025448850003	206773.932352941	5877.89188883592	340	1499397.5	202770.25	1872.61	842.29	22.1	2.1	19.4	15.6	30	0	22.4	15	20.9	3.5	22.1	17.4	0	24.1	19.4	40.6	24.1	29.1	11.5	34.4	22.4
1	N19	2	PLK1	NA	Negative	4.1686460807601	42.437054631829	15.3820601212097	401676.824228028	2986.36673866684	4.56769596199525	24.3064133016627	5.80212324624513	230031.187648456	6445.25596235317	421	1352698.8	184156.3	1637.76	784.25	17.6	2.4	17.3	14.7	23.3	1.9	17.6	12.8	19.5	3.3	17.8	20.4	0	22.1	17.1	34	22.1	20.2	14.3	28	29.5
1	N19	3	PLK1	NA	Negative	4.43140243902439	46.8887195121951	19.1882851482772	449018.707317073	3343.7031099847	3.77286585365854	21.782012195122	5.83676268703574	197758.547256098	5790.29788963477	656	1548658.8	182355.55	1887.25	751.22	20.7	2.1	15.4	12.5	25.9	0.5	16.2	11.1	20.3	5.8	21.3	18.9	0	26.1	18.6	36.6	0	22.6	12.7	30.9	24.5
1	N20	1	PLK1	NA	Negative	4.09714285714286	48.32	17.0820267623154	467769.337142857	3094.20696815934	3.66285714285714	18.9457142857143	6.00615496249139	169442.971428571	5786.08834988948	350	1494738.9	177388.37	1705.67	699.29	20.6	3.7	13.1	15.1	23.1	1.4	11.1	14	20	5.4	19.4	21.1	0.6	25.1	13.4	26	25.1	22.6	5.4	27.1	16.3
1	N20	2	PLK1	NA	Negative	4.17814726840855	44.458432304038	18.7471810927988	407375.928741093	3169.58457019607	3.62470308788599	22.2541567695962	6.46857886703653	207533.175771971	5990.03989712973	421	1424866	175013.89	1803.12	716.79	23.8	4.3	13.5	18.1	28	0.5	13.3	15.9	19.5	6.9	20.2	20.2	0	28	15.7	26.4	28	24.5	9.7	30.9	25.9
1	N20	3	PLK1	NA	Negative	4.26119402985075	50.1741293532338	18.2789233641174	505518.228855721	3303.26453524667	3.91542288557214	22.1417910447761	6.17497585984684	189457.072139303	5954.19118122442	402	1664616.7	186250.77	1829.98	791.31	20.9	2.7	15.4	15.2	27.6	0.5	20.9	12.4	19.9	5.7	19.9	18.4	0	20.9	16.7	37.6	0	21.9	13.2	27.4	23.1
1	N21	1	PLK1	NA	Negative	5.38996138996139	50.7181467181467	13.3863321608412	441572.249034749	3374.00077835496	4.65444015444015	24.4015444015444	5.65650778437399	220036.308880309	5935.6691605901	518	1496366.9	208237.57	1914.09	873.92	22.6	3.3	23.2	15.4	27	0.6	24.7	11.6	20.5	4.2	21.4	18	0.6	24.7	23.4	33.2	24.7	26.3	11.2	33.6	24.1
1	N21	2	PLK1	NA	Negative	4.50673400673401	39.8973063973064	13.0678391519449	344097.760942761	2760.78808749534	4.82996632996633	27.0925925925926	6.38211716718543	264098.154882155	6842.02041419052	594	1260881.4	205545.51	1340.11	818.34	19	3.5	19.2	11.1	22.9	2.4	17.5	9.3	17.8	5.7	15.7	17.5	0	18.7	19.4	35.5	18.7	20.7	14.8	27.6	28.6
1	N21	3	PLK1	NA	Negative	4.72852760736196	48.0874233128834	15.4482112545016	458045.452453988	3264.75173080602	3.93865030674847	21.3374233128834	5.85555467248011	187352.516871166	6090.54246299657	652	1551053.4	180092.57	1788.83	754.16	19.8	3.4	13.5	15.8	25.2	3.8	17.3	14.3	20.4	4.6	20.4	19.2	0	21.9	19.5	37.3	0	23.6	12.1	29.4	24.8
1	N22	1	PLK1	NA	Negative	4.56938775510204	51.1081632653061	17.8962938959343	511970.773469388	3434.09747111365	4.74489795918367	27.7530612244898	6.17918578294139	268831.289795918	6490.99338294517	490	1712004	193998.18	1959.93	803.51	22.7	2.2	18	14.9	25.9	0.2	18.4	13.1	19.8	5.1	22.7	17.3	0.4	21.2	16.9	38.4	21.2	23.9	13.1	30.8	28.6
1	N22	2	PLK1	NA	Negative	3.76722817764165	42.2649310872894	15.997286775112	402949.69525268	3116.47646517527	4.01378254211332	24.9969372128637	6.7638958420918	240334.967840735	6489.42766765948	653	1368612.7	189898.32	1712.83	775.46	19	2.6	16.8	13.9	23.6	2.1	16.5	11.5	19.8	6.3	19.3	18.2	0	24	13.9	30.3	24	21.7	14.9	28.5	27
1	N22	3	PLK1	NA	Negative	4.17153996101365	48.5243664717349	17.7472860297078	475352.116959064	3341.13966555172	3.84795321637427	22.1423001949318	5.53216589883166	200078.760233918	5649.48585403413	513	1596687.7	177999.23	1893.57	738.3	22.6	3.7	14.4	17.7	28.7	0.2	17.5	16.4	21.6	4.7	22.4	20.1	0	26.9	17.5	38	0	24.2	14.6	31.2	25.7
