# Supplementary material for: TRACERx analysis identifies a role for FAT1 in regulating chromosomal instability and whole-genome doubling via Hippo signalling
Source: Nat Cell Biol. 2024 Dec 30;27(1):154–68. doi: 10.1038/s41556-024-01558-w (PMC11735399; doi:10.1038/s41556-024-01558-w)
Supplement: Supplementary file 17 — Statistical source data. [file 41556_2024_1558_MOESM17_ESM.zip › extended fig1/ext fig1A source/data/rawData/IR24Hr_H4006_RAD51.txt]

screenPlateOrder	plateWell	replicateNo	Content	ContentAnno	ContentType	MEAN_ObjectSpotTotalCountCh2	MEAN_ObjectSpotTotalAreaCh2	MEAN_ObjectSpotAvgAreaCh2	MEAN_ObjectSpotTotalIntenCh2	MEAN_ObjectSpotAvgIntenCh2	MEAN_ObjectSpotTotalCountCh3	MEAN_ObjectSpotTotalAreaCh3	MEAN_ObjectSpotAvgAreaCh3	MEAN_ObjectSpotTotalIntenCh3	MEAN_ObjectSpotAvgIntenCh3	ValidObjectCount	percentHIGH_SpotAvgAreaCh2	percentLOW_SpotAvgAreaCh2	percentHIGH_SpotAvgAreaCh3	percentHIGH_SpotAvgIntenCh2	percentLOW_SpotAvgIntenCh2	percentHIGH_SpotAvgIntenCh3	percentHIGH_SpotCountCh2	percentLOW_SpotCountCh2	percentHIGH_SpotCountCh3	percentHIGH_SpotTotalAreaCh2	percentLOW_SpotTotalAreaCh2	percentHIGH_SpotTotalAreaCh3	percentHIGH_SpotTotalIntenCh2	percentHIGH_SpotTotalIntenCh3	MEAN_Circ_TotalIntenCh2	MEAN_Circ_TotalIntenCh3	MEAN_Circ_AvgIntenCh2	MEAN_Circ_AvgIntenCh3	percentHIGH_Circ_TotalIntenCh2	percentLOW_Circ_TotalIntenCh2	percentHIGH_Circ_TotalIntenCh3	percentLOW_Circ_TotalIntenCh3	percentHIGH_Circ_AvgIntenCh2	percentLOW_Circ_AvgIntenCh2	percentHIGH_Circ_AvgIntenCh3	percentLOW_Circ_AvgIntenCh3
1	C03	1	53BP1	NA	Positive	22.9218472468917	107.07460035524	4.81631851347382	365827.769094139	2830.49238534241	9.23357015985791	37.7140319715808	2.12001751407864	158715.564831261	2219.15746593234	1126	3.6	5.7	58.9	5.6	8.3	58.9	18.7	1.5	58.9	22.8	0	58.9	25.2	58.9	1647196	108282.7	974	337.31	4.5	1.7	3.6	10.2	6.5	2.1	4.5	10.1
1	C03	2	53BP1	NA	Positive	12.5680751173709	51.1810865191147	3.13715840396274	167151.293762575	2270.10962216007	3.49094567404427	11.3085177733065	1.34611744177643	37903.7028839705	1347.64977318291	1491	3.1	42.1	8.9	2.8	41.3	0.1	3.8	25.5	30	5.6	21.8	35.7	5.9	36.3	1814067	118474.58	957.05	359.66	5.7	3.2	5.1	9	5.5	3.2	6.2	8.9
1	C03	3	53BP1	NA	Positive	22.1089743589744	104.272435897436	4.29270472535002	356734.052564103	2774.30392761556	6.08461538461538	19.9057692307692	1.56176013494893	73273.6237179487	1837.98609334086	1560	2.8	14.1	8.8	4.7	14.4	0.1	18.3	7.8	42.1	23.7	6.4	47.7	24.5	49.6	1736774	99835.21	959.8	311.68	6.2	2.4	3.8	11	6.9	3.5	4.6	11.8
1	C04	1	53BP1	NA	Positive	24.5118219749652	107.677329624478	4.54283786664906	375610.660639777	2910.79290432361	9.01808066759388	36.9193324061196	2.03676199330748	157855.307371349	2168.53248248322	719	3.6	5.6	58	8.2	10.6	58	22.3	1.3	58	22.9	0	58	26.4	58	1908568	137377.25	1208.63	425.54	7.9	1.3	9.6	8.9	12	1.5	11	7.9
1	C04	2	53BP1	NA	Positive	11.7426850258176	47.6222030981067	3.7922770587741	167371.317555938	2335.60113488628	4.82444061962134	17.6247848537005	1.52805553923263	65464.3881239243	1660.62099103029	1162	4.5	42.6	12.9	4.4	43.2	0	2.4	25.7	35.4	4.6	20.7	41.3	5.2	42.1	1900101	158738.32	1086.88	478.87	6.5	1.4	17.6	5.9	8.3	0.7	17.3	5.5
1	C04	3	53BP1	NA	Positive	21.147001934236	95.3952288845906	4.23514761557241	312929.800128949	2732.78634355715	6.64087685364281	23.742746615087	1.70148438429368	89745.4287556415	1855.33703158195	1551	3	13.8	13.7	4.5	16.5	0.1	14.8	6.8	42.8	18.7	5.9	47.6	18.2	49.1	1623973	91628.89	917.27	282.02	4.8	1.4	2.2	12.4	6	1.9	2.6	12.4
1	C05	1	53BP1	NA	Positive	24.1361426256078	106.434359805511	4.441106290828	359676.851701783	2852.23742168508	9.26985413290113	34.1118314424635	1.99842268578983	138655.755267423	2274.25863859905	1234	2.3	6.7	61.7	5.6	7.8	61.7	23.3	1.8	61.7	24.2	0	61.7	26.8	61.7	1760590	109722.82	996.01	334.09	5.8	2.4	4.4	10.7	7.1	1.9	4.9	10.8
1	C05	2	53BP1	NA	Positive	11.913612565445	50.8003926701571	3.42575712278147	152724.915575916	2262.72622233246	3.3880890052356	11.4044502617801	1.27028454558222	40738.1465968586	1334.84141297381	1528	4	38.2	9.6	2.9	40.8	0	2.2	26.6	27.7	6.3	21.4	34.4	6.5	34.3	1777822	130719.94	942.36	394.43	4.4	2.9	9.9	9.2	5.2	3	8.8	8.7
1	C05	3	53BP1	NA	Positive	25.3206951026856	122.925750394945	6.39975481472699	484734.045813586	3165.15689379808	9.68720379146919	40.3854660347551	2.25316032604346	172829.39178515	2328.22988524111	633	7.1	8.7	24.5	11.5	12.8	0.8	19.4	4.7	52	25.3	2.5	55.8	28	56.7	2086012	137583.7	1417.04	445.47	11.8	2.1	12	6.8	17.2	0.2	12.5	5.5
1	C06	1	53BP1	NA	Positive	27.9964370546318	132.842042755344	5.06918498876591	476374.706650831	3080.88426126235	10.8562945368171	44.3479809976247	2.23974797899487	190909.698337292	2419.15200548202	842	4.8	2.7	62	9.6	4.2	62	28.9	0.6	62	33.1	0	62	35	62	2029284	144944.99	1213.4	447.41	8.6	0.8	9.1	2.7	12.1	0.4	9.9	2.3
1	C06	2	53BP1	NA	Positive	12.1967380224261	50.7645259938838	4.34105012549162	192234.509683996	2484.26196043515	4.74413863404689	18.3781855249745	1.59596038527639	69318.1977573904	1586.40411403051	981	4.7	39.7	15.5	7.2	42.3	0.1	3.6	25.2	35.7	5.5	20.7	40.5	7.3	40.9	1939013	152412.24	1164.93	477.78	7.2	2.9	15.8	5.4	10.9	2.7	16.3	5
1	C06	3	53BP1	NA	Positive	23.3283052351375	108.495119787045	4.79729493912483	382828.994676131	2752.24729409023	9.34338952972493	36.0044365572316	2.00226787513193	138906.016858917	2050.37675595428	1127	3.6	14.3	19.3	6.6	21.7	0.2	17.6	7.4	49.4	21.9	6.1	54.4	22	55.3	1660321	110810.82	1038.73	339.34	5.7	2.8	6.2	8.5	7.6	4.9	4.9	7.7
1	C07	1	53BP1	NA	Positive	25.4833333333333	115.676470588235	5.11893901032177	383997.870588235	2910.19782290805	9.20196078431372	37.806862745098	2.07667157595452	164484.732352941	2258.81467277776	1020	3.2	4	57.7	6	6.1	57.7	22.2	0.6	57.7	25.8	0	57.7	28.4	57.7	1755857	128047.75	1068.35	397.93	6.3	1.9	6.8	5.6	9.3	0.4	7.7	4.8
1	C07	2	53BP1	NA	Positive	11.4443141852286	50.1676436107855	5.7930721227962	209402.831184056	2714.85379301896	4.62016412661196	18.2614302461899	1.42707347081724	71019.0046893318	1439.06536872728	853	6.7	36.9	12.9	9.3	40.1	0.4	1.3	23.1	30.2	4.6	17.4	34.2	8.2	34.8	1917787	149328.85	1342.73	475.36	9.6	2.5	17.2	8.6	14.3	0.7	19	6.9
1	C07	3	53BP1	NA	Positive	23.9198529411765	114.893382352941	5.11584262639922	403371.634558824	2982.54467004002	8.65441176470588	31.9691176470588	1.99553343618597	125932.614705882	2229.42567466888	1360	3.9	8.8	16.3	8.5	9.5	0.3	18.9	3.8	50	25.6	2.6	56	27.6	58.1	1867377	100911.91	1075.87	311.55	6.5	1.2	3.2	11.7	8.2	1.4	4	12.9
1	C08	1	53BP1	NA	Positive	23.2163461538462	108.417067307692	5.88622214550884	411209.489182692	3032.03003463317	9.85697115384615	41.2043269230769	2.18207421929348	187335.073317308	2369.60131301345	832	5.2	7	58.7	10.1	7.9	58.7	18.1	2.6	58.7	23.1	0	58.7	25.8	58.7	1920317	132302.48	1280.26	431.12	8.8	1.3	8.5	5.6	13.8	0.4	10.2	6
1	C08	2	53BP1	NA	Positive	13.2973661852167	52.2200509770603	4.09955330478589	186828.397621071	2476.18047397467	3.78419711129991	14.1580288870008	1.33316836303892	54005.7459643161	1373.98053637657	1177	5.2	40.2	11.1	6.5	42.7	0.2	3.1	20.9	28.6	5.3	16.7	33.6	7.1	34.2	1823409	130645.55	1116.82	397.98	7.4	2.5	11.1	9.8	9.5	1.6	10.6	8.5
1	C08	3	53BP1	NA	Positive	24.1411214953271	104.205607476636	4.60472515297239	341094.581308411	2743.6986347737	7.92803738317757	29.3420560747664	1.75323753168229	112217.275700935	1865.04681336483	1070	2.8	11.5	15.5	6.2	19.3	0.2	19.3	4.6	45.3	20.6	3.2	48.9	21.2	49.5	1710300	108506.56	998.94	334.45	6.5	1.9	5	10.5	8.3	1.3	5	10.7
1	C09	1	PLCG2	NM_002661	sample	17.6456891126495	80.5494021397105	4.18858717520617	285617.394587791	2869.3006499707	4.16047828823159	12.6110761485211	1.3470818527045	49950.381371932	1817.25762033184	1589	2.4	8.7	52.4	6.4	8.6	52.4	12.3	3	52.4	15.3	0	52.4	18.8	52.4	1840960	127431.7	1049.89	415.13	8.2	4.2	8.9	9	10.1	6	10.1	8.2
1	C09	2	PLCG2	NM_002661	sample	8.89378612716763	33.9190751445087	2.867422670131	110026.953034682	2125.69841069323	1.61416184971098	4.77456647398844	0.792681800525427	17071.2789017341	993.604886155281	1384	2.8	52.7	4	3.7	49.4	0.1	1.6	36.3	14	3.4	31.7	20	4.5	21	1744656	148262.34	1005.72	475	6.4	3.9	14.3	7.9	9.1	6.1	15.8	7.2
1	C09	3	PLCG2	NM_002661	sample	17.3474676089517	78.5730270906949	4.25513928555012	260342.017078916	2736.55560229045	3.98822143698469	11.5765606595995	1.31255253567472	43418.0630153121	1753.30899516611	1698	2.4	13.6	5	5.7	14.6	0.2	9.6	6.3	34	12.9	4.8	41.8	14.8	44.9	1692186	127564.15	997.41	420.9	6.7	2.4	9.4	6.2	9.6	4	11.1	6.5
1	C10	1	SETD2	NM_014159	sample	20.4205748865356	101.282904689864	4.88752013101569	373682.438729198	2914.349214082	4.95612708018154	15.3275340393343	1.41277562738973	56732.4258698941	1701.96989817312	1322	4.7	5.2	51.6	6.8	9.5	51.6	14.8	2	51.6	20.4	0	51.6	23.8	51.6	1878984	106091.02	1030.01	340.37	8.4	9.1	7.6	25.9	9.4	11	9.2	25.8
1	C10	2	SETD2	NM_014159	sample	11.0969945355191	44.5860655737705	3.27132192782252	152869.217896175	2332.32964611263	1.43784153005464	4.27390710382514	0.629991683849511	15455.8121584699	809.423489313193	1464	3.2	46.5	3.3	5.7	45.1	0	3.4	29.4	12.2	6.1	25.2	15.8	7.4	16.5	1873659	150847.94	1093.14	476.02	9.1	4.4	15.4	7.4	11	3.7	17.1	6.7
1	C10	3	SETD2	NM_014159	sample	18.4677419354839	90.909429280397	4.68619817588929	356585.013647643	2939.72170387641	3.63275434243176	11.1290322580645	1.21739071502938	42523.8635235732	1470.69838721945	1612	5.1	14.3	5.3	9.1	13.5	0.4	11.2	8.4	30.3	17	6	35.9	19.7	38.3	1853929	103427.79	1090.85	344.84	9	4	5.5	11.7	11.3	4.3	8.3	11.5
1	C11	1	IKZF1	NM_001220765	sample	18.2351404310908	83.0457217504899	4.43450241142339	289739.720444154	2867.20632965761	4.42390594382756	13.6910516002613	1.28410571501851	52308.115610712	1709.91764186957	1531	2.6	7.2	50.2	5.2	7.4	50.2	11.9	2	50.2	14.6	0	50.2	17.8	50.2	1734756	110713.03	997.33	357.53	5.6	3.6	6.8	14.8	8.1	4.6	8.6	14.3
1	C11	2	IKZF1	NM_001220765	sample	8.93151515151515	35.0109090909091	2.76344508954791	123091.242424242	2113.1466544989	1.17030303030303	3.74969696969697	0.716938216594445	14517.6236363636	706.329100653748	1650	3.3	55	3.5	4	51.9	0.1	2.2	39.6	10.3	4.2	34.2	14.7	5.3	15.1	1789005	119687.09	995.58	381.22	6.9	4.1	8.6	14.2	8.7	6.5	10.6	14.3
1	C11	3	IKZF1	NM_001220765	sample	16.034	75.97	4.46464427718547	260789.112666667	2592.72146751208	4.20133333333333	13.2273333333333	1.2095522990538	47294.58	1457.35870675203	1500	3.4	18.6	5.9	5.2	24.3	0.1	9	12.6	34.2	13	8.8	39.1	13.8	40.6	1592983	111363.76	877.99	367.96	7.2	9.5	7.7	14	7.4	12.6	9.9	14.2
1	C12	1	COL2A1	NM_033150	sample	19.0947692307692	89.3753846153846	4.46746494024905	322252.909538462	2888.9719962397	5.57476923076923	18.1390769230769	1.54791672584602	73570.8695384615	2049.26879317525	1625	2.9	9.7	57.3	6.5	9.2	57.3	14.2	2.6	57.3	18.5	0	57.3	22.8	57.3	1813572	117223.53	1027.43	376.8	6.3	4	6.2	10.8	9.1	4.1	8.2	11
1	C12	2	COL2A1	NM_033150	sample	9.10215736040609	34.8578680203046	2.930359948084	105461.021573604	2053.77537844819	1.74302030456853	5.49619289340102	0.987532221662847	19868.0266497462	983.28952824689	1576	3.1	53.8	5	3.3	51.3	0.3	1.5	38.3	14.7	3.9	33.1	21	4.4	21.7	1637459	135899.93	941.97	432.75	5	5.5	9.9	7.8	6.2	8.1	13.3	7.3
1	C12	3	COL2A1	NM_033150	sample	18.9470588235294	88.125	4.59919381555384	309270.122058824	2846.2287709275	5.38455882352941	17.4757352941176	1.52368492648261	68030.1558823529	1899.33997765783	1360	3.6	15.4	8	6.8	13.2	0.5	11.5	8.8	39.8	16	6.2	45.7	17.6	48.5	1744367	106985.99	1012.49	344.02	6.9	3	6.7	11.8	9.8	2.7	7.8	11.9
1	C13	1	SMAD4	NM_005359	sample	20.0343964978111	97.931832395247	4.81648684004035	386167.542839275	3109.21720951908	5.51344590368981	17.7792370231395	1.48738686504161	75273.6097560976	2026.04847256783	1599	4.8	5.7	53.7	8.8	5.1	53.7	16.3	2	53.7	20	0	53.7	25.1	53.7	2007866	112939.46	1177.23	367.62	9.2	4.8	6	15.1	12.5	3.8	8.1	14.8
1	C13	2	SMAD4	NM_005359	sample	9.35921787709497	37.1921787709497	2.90391031560541	119632.731284916	2187.0885867703	1.53743016759777	4.47039106145251	0.666201652653746	15829.0206703911	887.67328225628	1790	3	51.1	3.9	2.9	44.2	0	1.6	35.1	13.5	3.6	30.7	18.3	4.6	19.5	1765055	125521.02	1040.49	408.88	5.6	4.9	9.9	12.2	8.7	4.5	12.2	11.3
1	C13	3	SMAD4	NM_005359	sample	18.4674447174447	86.0952088452088	4.44057921015462	312783.256756757	2879.99987400149	4.12960687960688	12.9809582309582	1.27351883057236	49690.0147420147	1618.56575903631	1628	3	16.3	6.8	7.4	13.9	0.4	12.6	10.1	32.8	16.9	7.1	38.8	18.5	41.5	1811693	102713.38	1088.3	342.15	9.2	3.2	7	16.3	11.4	3.4	8.5	16.2
1	C14	1	FANCF	NM_022725	sample	20.1828236824984	92.8145738451529	4.38256898044668	330351.98633702	2927.18198184773	5.6968119713728	17.6011711125569	1.49536622815339	67759.9089134678	1962.30572347916	1537	2.9	7.4	56	5.7	6.8	56	14.8	3	56	19.5	0	56	22.8	56	1869646	114102.41	1080.19	371.46	7	4.8	6.1	11.3	8.1	3.8	8.3	11.8
1	C14	2	FANCF	NM_022725	sample	13.558217270195	57.8150417827298	3.5306636247498	191347.625069638	2479.0221493777	2.76490250696379	8.30863509749304	0.984863195193255	31191.2479108635	1221.53440314655	1795	3.3	35.7	4.2	4.4	32.8	0.1	5.2	21.7	22.5	7.5	16.7	27.2	9.2	27.6	1772274	124986.7	1023.6	399.81	6.7	4.5	8.5	9.5	9.5	6.5	9.9	9.2
1	C14	3	FANCF	NM_022725	sample	18.2155067155067	85.1404151404151	4.50538480848055	304053.167887668	2880.26309698635	4.18925518925519	12.7918192918193	1.26458106521585	48126.0964590965	1647.82006832072	1638	3.8	12.6	5.7	6.9	12.8	0.2	11.7	7.9	33.3	15.3	5.7	39.2	18.4	41.6	1769938	117966.66	1023.31	389.28	7.3	3.7	6.7	7.1	10.1	4.1	9.2	6
1	C15	1	Sep-12	NM_144605	sample	19.0887035633055	91.3836239575436	4.51421373173217	350923.923426839	2993.94838100211	4.76497346474602	15.1827141774071	1.31246312655195	60817.5451099318	1706.2336758561	1319	3.8	5.8	48.4	9.7	5.4	48.4	14.4	1.7	48.4	17.5	0	48.4	21.2	48.4	1966707	121967.81	1076.2	386.8	9.9	2	8.3	11.6	10.9	4.5	9.2	11.8
1	C15	2	Sep-12	NM_144605	sample	19.4200411805079	93.0377487989019	4.54809265601517	346379.750171585	2896.16432711099	4.80027453671929	15.5525051475635	1.34595201831443	60748.1962937543	1637.86973270612	1457	3.9	10.6	7.5	7.5	13.9	0.1	12.3	6.5	35.8	16.2	3	40.6	17.6	41	1840383	114858.94	987.45	361.48	9	3.5	7	9.3	10	6.3	8	8.6
1	C15	3	Sep-12	NM_144605	sample	18.463768115942	87.1113653699466	4.39902155121827	315000.016781083	2843.73406168506	4.40961098398169	13.9244851258581	1.25657889630681	53928.2852784134	1564.97525743039	1311	3.3	12	7.2	6.5	15	0.5	11	5.6	33.2	14.5	4.2	38.4	17.2	40.2	1833168	117954.75	1020.08	375.92	9	2.4	8.1	8.3	11.4	4.7	9.2	8
1	C16	1	GNPTAB	NM_024312	sample	20.5507246376812	98.5575896262395	4.78368131331009	378613.701754386	3058.45273445602	5.90083905415713	19.4347826086957	1.60064415276402	80278.4774980931	2079.71694731454	1311	3.6	6.9	56.4	9.6	6.3	56.4	16.9	2.5	56.4	21.6	0	56.4	25.3	56.4	2032728	133452.89	1122.8	416.22	9.7	3.1	9	7.5	10.7	3.4	10.5	6.6
1	C16	2	GNPTAB	NM_024312	sample	19.2183014354067	91.7404306220096	4.61496860000689	333425.639952153	2977.70265200381	4.79665071770335	15.122009569378	1.38163702457199	61049.5089712919	1843.91488904784	1672	3.7	12	6.8	6.9	10.9	0.1	11.3	8.8	36.3	15.7	4.1	42.5	18.6	44.3	1873831	124805.75	1075.23	404.46	8.3	4.2	9.2	7.2	10.5	4.7	11.7	6.8
1	C16	3	GNPTAB	NM_024312	sample	19.2301228183581	94.9276018099548	4.66842414556032	354894.835811248	2888.31470215905	5.42275371687136	17.579185520362	1.45116596673777	68574.650937298	1785.86866431294	1547	4.7	14.1	8	7.8	15.3	0.3	12	9	38.8	19.4	6.6	44.2	21.2	46.3	1868517	114585.8	1055.17	376.21	9	3.6	6.1	8.1	10.5	4.5	8.6	7.9
1	C17	1	53BP1	NA	Positive	24.3839346494214	115.108917631042	4.60685935818173	417852.823689585	2960.47693338009	8.83321987746766	32.0285908781484	1.86764902073578	134636.432947583	2268.69318402447	1469	2.7	5.7	59.4	6.5	6.7	59.4	21.9	1.6	59.4	26.6	0	59.4	29.7	59.4	1917683	122288.68	1069.82	369.44	5.8	0.6	5.3	6.8	8.4	1	5.7	7.6
1	C17	2	53BP1	NA	Positive	24.8046448087432	119.127049180328	5.0071847521648	437740.004098361	2914.63758254941	9.1120218579235	38.4139344262295	1.93583212863629	173405.50136612	2106.30312543435	732	5.2	11.3	22.7	9.3	21.7	0.3	19.8	6.7	44.5	22.4	4.4	47.1	24.5	47.5	1952034	163573.98	1200.9	523.55	9.4	1.4	16.9	2.3	13	1.2	16.9	1.9
1	C17	3	53BP1	NA	Positive	26.467277486911	128.232984293194	6.67588764129717	499349.880890052	3153.50546571614	9.67931937172775	40.8586387434555	2.01127487186772	175801.119109948	2142.29157110305	764	6.3	8.5	24	10.5	13.9	0.8	20.2	4.8	46.7	26.6	2.4	49.9	29.7	51	1999247	135089.95	1342.57	436.27	9.6	1.6	11.1	5.5	13.5	0.5	12.7	4.8
1	C18	1	53BP1	NA	Positive	26.2537537537538	124.108108108108	5.89647252652131	455416.105105105	3105.62489920336	12.3588588588589	54.8288288288288	2.45588070655831	260794.408408408	2718.32739591325	666	4.4	4.1	63.7	10.5	6.9	63.7	24	1.7	63.7	31.1	0	63.7	34.1	63.7	1934060	185364.75	1325.54	612.15	8.9	1.1	23.4	1.2	14.3	0.6	27.8	0.5
1	C18	2	53BP1	NA	Positive	26.9017094017094	127.839316239316	4.96471386790522	440255.841025641	2985.91972837028	11.4299145299145	46.182905982906	2.33626190073338	205604.801709402	2630.74994163922	1170	4	6.5	26.2	7.3	11.5	0.1	22.7	3.5	57.9	28.4	2.3	60.7	28.6	61	1817281	125773.48	1011.3	377.61	5.9	2.1	7.9	6.2	7.4	2.6	7	5.7
1	C18	3	53BP1	NA	Positive	25.4504249291785	124.021246458924	4.98541975277761	485720.450424929	3055.50193105659	9.77620396600567	41.3456090651558	2.07527089044953	182384.677053824	2231.11184763404	706	7.1	11	24.6	13.3	17	0.7	20.4	3.8	48	24.8	3.3	51.4	28.8	52.3	2090356	143689.87	1314.52	460.39	12.2	1.1	15	8.8	16.7	0.6	16.9	8.8
1	C19	1	53BP1	NA	Positive	28.0489396411093	130.811582381729	5.23812459610209	469251.51223491	3080.95831578108	10.1468189233279	39.7610114192496	2.0572942090987	171356.434747145	2355.77255589639	1226	3.4	2.4	59.5	7.7	4.5	59.5	29.4	0.7	59.5	32.1	0	59.5	35.2	59.5	1889690	108700.31	1098.5	330.86	7.6	2.2	4.2	12.4	9.1	0.7	4.4	11.5
1	C19	2	53BP1	NA	Positive	27.0603378921963	128.398230088496	4.75806018537962	456813.763475463	3031.47327318216	11.5446500402253	44.1987127916331	2.35305308702829	189766.263877715	2669.61072551334	1243	3	6.9	21.4	6.7	8.4	0.2	22.7	2.7	59.5	28	1.6	62.8	28	63	1906509	120023.78	1068.09	363.51	6.8	1.3	6.4	8.4	7.2	1	7.1	8.8
1	C19	3	53BP1	NA	Positive	25.0471171729696	117.910725356479	4.51846448478578	406547.367017979	2997.09032738986	8.88282703037818	30.8053316800992	1.95102696290834	125178.192808432	2360.84913225943	1613	2.9	9.4	13.7	6.8	7.5	0.4	22.4	4.3	52.7	28.4	3.2	56.9	30.4	58.3	1832486	114499.52	1032.33	355.91	6.4	1.5	5.9	7.3	8.2	1.5	6.8	7
1	C20	1	53BP1	NA	Positive	26.486074270557	131.12599469496	5.39002481982705	483409.530503979	3276.92633810119	10.6571618037135	40.8090185676393	2.48230240618172	190216.269893899	2908.70266768393	1508	4.4	2.3	67.8	11.4	3.6	67.8	27.8	0.9	67.8	33.6	0	67.8	37.9	67.8	1959399	128761.81	1199.37	456.59	7.2	2	5	12.6	9.5	1.8	6	13.2
1	C20	2	53BP1	NA	Positive	24.0078407720145	115.538600723764	5.0722459849422	424219.063932449	3148.12171178666	9.35283474065139	33.6441495778046	2.094241940241	143754.341978287	2575.10135693884	1658	4.2	10	17.1	8.9	8.6	0.1	18.6	5.9	56.6	25.5	3	60.3	29	61.2	1887336	112289.75	1120.67	345.27	5.9	2.5	6.2	10.5	8.6	2.3	6.4	9.9
1	C20	3	53BP1	NA	Positive	27.3541666666667	122.21875	4.78567785463683	425231.880681818	2912.00728919717	8.66382575757576	33.4119318181818	1.86153863388781	139769.133522727	2081.30089696399	1056	3.4	9.5	17.9	7.4	14.1	0.9	24.8	4.1	46.2	26.2	2.5	50.9	27.1	51.8	1891583	125790.47	1147.63	397.06	8.2	1.7	9.3	8.1	10.4	1.7	10.3	7.7
1	C21	1	53BP1	NA	Positive	27.5127860026918	125.695827725437	5.64871774112371	459983.853297443	3087.08834809639	11.4104979811575	49.5168236877524	2.43498795387694	226391.954239569	2601.10028657382	743	3.2	3.8	63.5	8.9	5.5	63.5	26.8	0.8	63.5	30	0	63.5	32.8	63.5	2066339	159741.67	1269.91	503.5	9.3	1.2	15.1	4.3	12.2	1.2	16.4	4.2
1	C21	2	53BP1	NA	Positive	24.9836763662172	113.579843860894	4.93565643579317	380877.320085167	2882.26164503313	9.22995031937544	34.6366217175302	1.98294984774038	148672.065294535	2325.35976595291	1409	2.6	8.7	18.4	5.2	14.5	0.1	17.9	4.3	51.6	21.5	2.2	55.4	22.1	55.9	1671675	114674.8	974.67	349.64	4.8	2.6	6	9.7	6.4	3.4	6.1	9.3
1	C21	3	53BP1	NA	Positive	24.8608695652174	114.601581027668	5.30000922458365	388897.526482213	2912.92930130387	9.89486166007905	38.2719367588933	2.2063238136322	163237.724110672	2407.2185017921	1265	4	8.9	21.7	7.1	13.7	0.9	21.3	4.2	53.6	24	2.4	57.9	23.4	58.7	1673852	116638.05	1057.78	362.47	5.1	1.6	5.8	7.3	7.4	0.9	6.4	6.4
1	C22	1	53BP1	NA	Positive	25.888698630137	118.322773972603	4.75769273340776	407084.835616438	2943.30785303838	9.67208904109589	37.7268835616438	2.04994042084458	163989.40239726	2315.1972972504	1168	3.3	3	58.6	7.7	5.6	58.6	24.2	0.9	58.6	26.6	0	58.6	30.4	58.6	1731155	117609.99	1002.21	357.09	6.2	1.5	5.5	9.3	7.3	1.4	6	9.9
1	C22	2	53BP1	NA	Positive	26.4483378256963	126.678346810422	5.36859408218249	465037.782569632	3031.77436261661	10.6639712488769	42.7583108715184	2.20097364103232	187551.414195867	2451.040274452	1113	4.8	7.3	23.7	9.4	14.6	0	20.8	4.7	53.6	26.2	2.8	57.4	27.2	57.6	1953508	124594.35	1155.99	384.83	7.9	2.5	8.2	8.6	11.1	1.4	8.8	7.9
1	C22	3	53BP1	NA	Positive	25.6122159090909	118.666193181818	5.76167823198925	432910.426136364	2956.18910465783	10.9616477272727	46.6164772727273	2.13623960572831	197960.5625	2163.35945522395	704	5.8	9.1	23.7	10.4	18	0.4	20.5	5.3	51.4	24.4	2.1	53.3	24.3	54	1816607	139935.62	1252.87	451.5	10.9	2.8	11.6	7	15.3	1.6	13.6	6.2
1	D03	1	RAD51	NA	Positive	27.8985765124555	135.266903914591	4.49195936306096	526968.53024911	3110.25027806295	2.02313167259786	6.78024911032028	0.641054070850889	24728.0738434164	690.940701962755	1124	3.7	7.1	23.7	10.5	5.9	23.7	29.7	2.2	23.7	31	0	23.7	34.1	23.7	2625771	104025.29	1244.79	307.06	17.3	3.6	2.7	7.3	15.7	3.3	3.1	6.3
1	D03	2	RAD51	NA	Positive	28.3771313941825	134.490471414243	5.18006511329568	524830.955867603	3174.21688899807	1.9037111334002	6.42728184553661	0.565087039447225	22956.8284854564	627.266920169604	997	4.1	11.9	4.3	11.8	11.1	0	25.7	5.5	11.8	29	3.2	14.1	30.7	13.8	2721144	112100.19	1373.35	330.03	17.4	2.3	4.7	5.2	17.7	2.4	4.2	4.7
1	D03	3	RAD51	NA	Positive	26.4246208742194	128.887600356824	4.5179244665672	482672.645851918	2940.66979602472	2.16146297948261	7.17484388938448	0.67824921511339	25825.2042818912	733.255680949197	1121	3.6	12.6	4.8	10.7	13.6	0.1	25.7	7.2	15.9	27.5	6	19.1	29.6	19.8	2511659	108243.92	1219.05	335.29	17.7	2.9	5.2	4.5	16.8	3.5	6.3	4.5
1	D04	1	RAD51	NA	Positive	27.2143459915612	137.670886075949	4.80762408618091	583601.447257384	3240.61055195062	1.77130801687764	6.08776371308017	0.605033060228025	22670.594092827	647.274346878333	1185	5.3	6.7	21	16.8	7.3	21	27.9	2.7	21	29.8	0	21	34.8	21	2793973	113051.61	1369.74	348.79	20.4	4.3	5.2	8.3	20.3	3.5	5.4	7.2
1	D04	2	RAD51	NA	Positive	26.5745909528393	131.900866217517	6.16158607921433	553970.1626564	3324.86167457975	2.04042348411935	7.26371511068335	0.672154158915196	29184.1203079885	749.37299179966	1039	5.6	14	4.4	15.2	11.1	0.1	24.4	9.9	13.5	28.4	6.8	16.3	32.1	16.3	2867095	118141.19	1504.57	353.23	22.3	2.5	7.9	8.6	21.6	1.9	8.2	8.5
1	D04	3	RAD51	NA	Positive	23.7260869565217	109.679130434783	4.75050079711924	418539.716521739	2811.61813993441	1.64434782608696	5.24695652173913	0.550098770682481	18677.512173913	590.048263106335	1150	3.9	22.4	4.1	11	24.5	0.3	22.3	9.8	11.7	23.3	9	15	25	15.1	2082733	83116.55	1091.56	249.43	13.7	15.8	4.1	30.3	15	18.7	3.6	29.8
1	D05	1	RAD51	NA	Positive	27.4686411149826	133.648083623693	4.5349064953328	521517.933797909	3078.22998125039	1.83101045296167	5.84407665505227	0.567915854322338	21211.6637630662	660.381426983052	1148	3.2	7.1	21.2	11.5	6.9	21.2	28.8	2.4	21.2	30.1	0	21.2	34	21.2	2549161	100120.82	1243.23	304.67	17.5	4.7	2.8	7.9	15.8	4	3.9	7.8
1	D05	2	RAD51	NA	Positive	25.9876237623762	123.254950495049	4.89405115693441	466332.307755776	3096.34520357314	1.90594059405941	6.47689768976898	0.672295439564299	23123.4001650165	707.23380749848	1212	3.5	12.1	5.5	11	11.2	0	23.9	9	12.9	26.2	5	16.6	29	15.9	2570108	97257.26	1297.65	297.7	15.9	3.1	4	9.5	16.2	3.1	3.9	9.7
1	D05	3	RAD51	NA	Positive	27.4782608695652	136.095463137996	4.78756852328541	536201.331758034	3141.1335647633	1.60869565217391	5.25425330812854	0.57574468407511	19751.3071833648	627.838856620963	1058	4.7	11.9	3.8	13.3	10.4	0.4	27	6.7	11.6	30.2	4.7	15.1	32.8	15.8	2724101	91605.12	1342.83	277.74	19.9	2.6	2.9	9.9	18.2	2.8	3.2	9.5
1	D06	1	RAD51	NA	Positive	29.3998203054807	143.357592093441	4.85684855323817	575119.686433064	3256.59403330953	1.43216531895777	4.50044923629829	0.479172831246779	16497.6271338724	549.298163284373	1113	3.7	4.8	19.4	14.2	4.5	19.4	31	1.5	19.4	34.3	0	19.4	39.4	19.4	2701042	104378.97	1361.23	317.62	18.3	3.7	4.4	10.1	19.6	2.6	4.5	11.2
1	D06	2	RAD51	NA	Positive	27.0900750625521	131.003336113428	4.57012161414705	527323.040033361	3149.10324600625	1.43703085904921	4.6605504587156	0.565371740974584	18920.7948290242	602.91915572043	1199	4.7	12.8	3.6	12.8	11.8	0.2	24.3	9.8	10.3	26.9	6.9	14.1	30.2	13.8	2626545	110661.24	1324.42	337.17	17.4	4.2	5.2	9.3	16.4	2.8	5	8.3
1	D06	3	RAD51	NA	Positive	26.2054915854739	129.303808680248	4.46186593046303	521569.863596103	3141.4384794714	1.6607617360496	5.36935341009743	0.562771554635268	19957.6953055802	631.354998010309	1129	4.2	15.1	4.2	14.8	10.9	0.1	25.2	6.1	12.2	27.4	5.1	15	30.6	15.6	2766415	115814.1	1372.6	354.66	20.5	2.3	6.3	2.2	22.2	1.8	6.3	1.7
1	D07	1	RAD51	NA	Positive	29.704	147.162	4.83862732277093	593464.032	3342.54106543215	2.086	7.294	0.620045500116004	27945.99	701.710131382571	1000	4.5	4.3	24.2	15.5	3.2	24.2	33	1.5	24.2	35.2	0	24.2	40.2	24.2	2824172	103993.47	1409.54	317.12	21.1	2	3.8	10	20.7	1.4	4.7	9
1	D07	2	RAD51	NA	Positive	28.5045787545788	142.869963369963	5.05627911218411	571204.620879121	3208.5507785535	1.86446886446886	6.39835164835165	0.676182814759039	24832.1758241758	720.524927052258	1092	5.5	10.1	4.5	14.8	10.4	0.1	27.7	6.9	12.8	32.1	4.1	16.1	34.2	16.3	2799882	109441.38	1369.31	326.2	20.4	3.2	6.1	8	19.1	3.5	5.3	6.9
1	D07	3	RAD51	NA	Positive	27.4106090373281	135.429273084479	4.78638782299345	526174.888998035	3153.87162544027	1.20923379174853	3.93909626719057	0.412020565526393	13487.9734774067	445.73892293943	1018	4.7	9.1	2.9	13.9	8.2	0.1	25.9	4.7	8.4	30.3	2.9	10.9	33.1	11.3	2635768	102308.95	1322.71	303.78	20.7	2.7	3.3	5.6	19.5	2.8	2.9	4.5
1	D08	1	RAD51	NA	Positive	25.4687246141349	124.567831031682	4.78903520145332	520742.696994314	3310.67907322009	1.57676685621446	5.17627944760357	0.604265250666115	19979.8456539399	696.924674854217	1231	4.3	6.5	22.9	14.2	4.6	22.9	25.4	1.8	22.9	28.1	0	22.9	33.9	22.9	2700198	110468.63	1400.84	337.52	17.7	1.9	5.7	9.3	18.8	1.6	5.6	9.2
1	D08	2	RAD51	NA	Positive	26.3019713261649	129.524193548387	4.68667332395384	516696.209677419	3193.25352296116	2.2589605734767	8.0752688172043	0.736395846792356	33528.8593189964	855.085655936749	1116	5.6	11.4	6.4	12	9.9	0.1	24.5	8	15.3	27.3	4.5	18.8	29.2	18.2	2650886	114405	1325.58	354.75	17.7	3.7	8.6	11.8	17.1	3.1	9.3	12.3
1	D08	3	RAD51	NA	Positive	25.5522022838499	123.995921696574	5.11166996567498	493549.650081566	3178.72889473985	1.68760195758564	5.73817292006525	0.58494710555466	22703.6337683524	660.021207209577	1226	4.9	13.7	3.8	13.1	10	0.4	23.3	6	12.2	25.5	4	15.9	29.1	16.4	2551813	107892.38	1366.91	333.03	18.7	2.2	6.4	9.3	19.7	1.6	6	9.5
1	D09	1	SMC3	NM_005445	sample	21.7170787809086	102.271995399655	5.03638761160978	383092.035077631	3047.085957389	5.01955146635998	16.0534790109258	1.44382888258579	62389.6423231742	1859.47776686712	1739	4.1	5.2	53.8	7.1	5.4	53.8	19.4	1.2	53.8	22.2	0	53.8	25.2	53.8	1997339	96502.72	1149.32	307.65	8.5	2.8	4	20.5	11.2	3.2	5.5	21
1	D09	2	SMC3	NM_005445	sample	21.6944625407166	106.222801302932	4.8619969342487	389700.532247557	2979.42306777674	5.68664495114006	18.5420195439739	1.55624041350699	69908.5465798046	1870.29555823156	1535	5.7	11.5	8.6	8.3	12.4	0.1	16.8	9.3	41.3	22.1	4.6	48.4	23.2	48.6	1967805	108336.24	1124.7	350.84	9.6	5.2	6.1	14.7	11.9	6.4	8.5	15.2
1	D09	3	SMC3	NM_005445	sample	21.2326125073057	101.562828755114	4.799104832146	367574.744009351	2947.11394877005	4.48684979544126	14.3109292811222	1.27106632837226	53184.5119812975	1556.74358042547	1711	4.9	12.3	6.5	8.1	12.2	0.1	17.9	7.4	32.2	22.5	5.6	38.3	24.9	40.3	1827168	91470.22	1087.67	301.33	8.6	4.7	4.1	19.2	11.6	6.3	5.9	18.5
1	D10	1	CHD8	NM_020920	sample	19.0032175032175	96.6229086229086	5.18501140051918	369129.658301158	3154.15651371132	4.85907335907336	16.2020592020592	1.35420510061686	64678.5990990991	1765.24692012574	1554	4.1	4.5	49.1	9.6	3.8	49.1	13.3	1.2	49.1	20.4	0	49.1	25.2	49.1	1922189	122429.97	1122.88	394.33	8.3	2.6	8.7	10.7	11.7	2.3	10.4	10.3
1	D10	2	CHD8	NM_020920	sample	19.152274225445	95.0257086354647	4.81333499803521	366599.281476599	3146.61148528989	4.76598549769281	15.4383651944628	1.40882541161448	63099.4588002637	1813.96408389215	1517	5.5	9.1	8.4	10.9	8.3	0.2	11.9	7.7	36.1	16.7	3.8	41.9	20.9	43	1921601	119705.66	1144.02	394.68	9.4	3	9.8	11.3	12.5	3.1	12.5	10.7
1	D10	3	CHD8	NM_020920	sample	18.7503037667072	96.8019441069259	4.89009717220942	369744.634264885	3091.86975054316	4.61057108140948	14.8620899149453	1.27934963223242	59418.0407047388	1675.31294558177	1646	5.7	9.9	7.5	10.3	7.2	0.7	12	6.5	35.8	19	4.1	40.2	22.5	42.3	1913763	126750.48	1097.08	415.14	10.3	1.9	10	7.4	12.8	1.8	11.2	7.8
1	D11	1	COL5A2	NM_000393	sample	18.954795357361	88.5791081246182	4.41048751171607	317519	2890.31117376755	4.31582162492364	13.1606597434331	1.26589693826926	49735.2266340867	1694.0228667966	1637	3.7	8	49.8	6.7	8	49.8	13.9	3.1	49.8	17.2	0	49.8	20.6	49.8	1841046	110313.86	1051.28	352.82	7.6	6.5	5.7	15.6	10	6.7	6.6	15.6
1	D11	2	COL5A2	NM_000393	sample	16.4715138361367	75.3201302224634	4.39125110126707	270795.508952794	2834.92468309031	3.31795984807379	9.87140531741725	1.0407045477021	38271.4221378188	1423.76724441945	1843	3.5	17.9	4.6	5.6	14.9	0.2	9.9	12.9	26.6	11.6	7.5	32.8	13.7	33.8	1688069	110064.86	984.65	363.71	6.5	6.2	6.2	14.2	8.6	7.2	8.1	13.2
1	D11	3	COL5A2	NM_000393	sample	17.0971635485818	78.5938442969221	4.23343624524389	273035.881713941	2736.52683989309	3.35666867833434	10.1297525648763	1.07695892556398	38742.293904647	1431.43177495408	1657	3	15.4	4.5	5.2	16.4	0.1	10.6	9.9	28.6	13.1	7.1	33.6	15.3	36.5	1733781	101976.46	983.76	332.21	7.5	3.9	5.6	14.9	8.9	4.9	6.9	14.1
1	D12	1	BRCA2	NM_000059	sample	17.0020725388601	78.0186528497409	4.39240868490631	291043.871502591	2850.79898978083	1.86943005181347	5.95492227979275	0.618664257830124	23057.4829015544	749.035173513086	1930	4.2	9.9	24	6.8	10.2	24	10.2	3.5	24	13.5	0	24	16.6	24	1617449	105706.63	1114.67	373.13	7	9.4	4.2	10.3	10.8	3.3	6.3	4.6
1	D12	2	BRCA2	NM_000059	sample	16.0464441219158	75.310595065312	4.53285250988783	281638.647798742	2883.54894460783	1.89695210449927	6.18432510885341	0.627396112221738	23712.4092888244	745.405877231067	2067	5.6	15.7	3.9	7.5	16.1	0	8.4	14.1	13.8	11.2	8.1	17.4	13.3	17.1	1580143	101771.03	1113.5	361.11	7.3	10.2	4.7	11.4	10.6	5.6	6.8	5.9
1	D12	3	BRCA2	NM_000059	sample	16.4343544857768	73.0257111597374	4.6562216182565	273984.185448578	2728.24052659521	1.50601750547046	4.90700218818381	0.527693966821287	17723.9841356674	560.848490308269	1828	4.3	20.9	2.9	7	23.5	0	7.9	12.6	10.7	10	9.9	13.6	12.1	14.1	1482617	85551.75	1123.57	311.04	6	13.3	2.9	18	11.1	6	4.9	9.8
1	D13	1	UBR5	NM_015902	sample	17.9442993907746	84.538729329852	4.58085835343372	311709.018276762	2871.53550514994	5.31070496083551	16.5274151436031	1.41740430428547	67862.3524804178	1945.19898713441	1149	3.8	8.6	53.5	6.1	11.1	53.5	12.1	2.7	53.5	17.1	0	53.5	20.7	53.5	1689737	131134.52	1021.27	437.83	6.4	5.5	13.7	18.9	8	6.2	15.9	18.3
1	D13	2	UBR5	NM_015902	sample	17.8984848484848	84.8719696969697	4.90528085806277	307361.600757576	2815.24186522683	5.58257575757576	17.8242424242424	1.5314743127042	71023.3083333333	2006.08800746108	1320	4.2	15.8	7.8	6.2	19.8	0.2	9.7	12	40	15.2	6.2	45.7	16.7	47.2	1705922	151101.24	1015.45	500.64	6.1	5.6	16.4	6.9	7.4	7	19.4	6.4
1	D13	3	UBR5	NM_015902	sample	16.5082555635319	77.6697774587222	4.83145297865256	279884.185211773	2680.02281298461	4.07968413496052	12.1213208901651	1.21776912750058	47664.1091170136	1663.08712458122	1393	4.7	20	4.7	6.1	20.7	0.5	9.5	11.1	33.2	14.8	7.3	39.2	15.9	41.8	1576471	131815.41	932.39	443.48	5.8	4.7	14.6	13.9	7.8	9.1	16.2	13.2
1	D14	1	TET2	NM_017628	sample	19.5603566529492	91.5781893004115	4.36274715749437	330606.64951989	2931.20349204732	5.31550068587106	16.9355281207133	1.45437265433771	67517.1207133059	1965.30355617101	1458	2.3	7.4	55.1	6.4	6.4	55.1	14.3	2.1	55.1	18.7	0	55.1	22	55.1	1898806	141794.15	1040.58	439.83	7.6	3.4	10.4	6.4	8.7	3.1	11.1	6.2
1	D14	2	TET2	NM_017628	sample	19.357887874837	89.8552803129074	4.49072815467916	325967.807040417	2970.93200922646	5.44654498044329	17.4485006518905	1.48472364980712	71680.1734028683	2027.67379326684	1534	4	13.5	8.6	6.8	11.7	0.2	10.5	8.1	42	15.8	4.4	47.8	17.9	49	1879307	131880.43	1075.17	412.09	7.2	3.5	10.2	5.7	9.7	5	10.4	5.6
1	D14	3	TET2	NM_017628	sample	18.3701431492843	85.9366053169734	4.53249435897166	305024.753237901	2812.81014464091	4.49352419904567	14.1833674164963	1.34730525627695	52234.730743013	1672.98632870269	1467	3.3	14.9	7.3	5.9	13.4	0.2	10.7	8.7	35.2	15.5	5.8	41.4	17.2	44	1783746	115397.78	1000.83	370.64	7.6	3.1	6.3	12.5	8.8	3.4	7.4	12.8
1	D15	1	AMER1	NM_152424	sample	20.0526617057813	91.4321694333143	4.55832626626263	333874.202633085	2926.0125303104	4.64796794504865	14.661133371494	1.35937665350724	59258.9318832284	1877.77601275209	1747	2.3	7.5	51.2	6.6	8.2	51.2	15	1.5	51.2	19.1	0	51.2	23.1	51.2	1814316	92790.09	1028.95	292.84	7.3	3.3	3.5	22.2	9	6.2	5	22
1	D15	2	AMER1	NM_152424	sample	19.8616125150421	92.2496991576414	4.47597832158077	337372.386883273	2848.25777916133	4.6690734055355	14.6335740072202	1.37143154345054	58613.1750902527	1798.67390315733	1662	3	15.8	6.9	5.5	16.5	0.1	12.4	8.8	35.1	16.7	4.8	41.5	18.8	42.9	1803479	116824.81	984.8	369.27	7.2	4.1	7.5	13.8	7.3	6.9	8.4	13.7
1	D15	3	AMER1	NM_152424	sample	18.4604439385316	82.942515651679	4.63353694749829	298360.889584519	2753.3759966846	4.27091633466135	12.9072282299374	1.27602276034768	49417.3477518497	1715.10528077443	1757	3.3	18.2	5.7	5.1	20	0.3	11.2	7	34.9	14.3	4.5	41.3	15.9	44.2	1653576	97973.81	972.68	317.14	5.7	4.4	5	18.6	7.3	6.8	6.8	19.2
1	D16	1	EXT2	NM_207122	sample	18.0697847067558	80.9072011878248	4.37905956401032	262118.294729027	2651.71476327789	4.53377876763177	14.8656273199703	1.25865514624951	56404.8886414254	1500.91723776484	1347	2.2	7.1	44.5	4.6	13.7	44.5	11.5	2.5	44.5	15.4	0	44.5	17.2	44.5	1506229	114960.24	880.48	369.12	4.5	4	6.5	13.3	7.3	8	8.7	13.7
1	D16	2	EXT2	NM_207122	sample	17.7605156037992	82.0793758480326	4.61878276499008	298935.358208955	2791.71776519787	5.02442333785617	16.5427408412483	1.33623547318518	65937.3012211669	1722.28300725128	1474	3.5	14.8	7.9	6.6	23.8	0.2	9.9	9.7	36.2	13.9	5.6	41.7	15.6	42.5	1618349	129324.19	986.97	417.78	6.2	4.8	10.7	8.8	8.5	10.9	12.3	8.1
1	D16	3	EXT2	NM_207122	sample	19.4340659340659	88.2190934065934	4.62549213081879	292751.807005494	2732.30440250601	4.45054945054945	14.323489010989	1.26353313344575	55297.7987637363	1586.59234760904	1456	3.2	11.1	6.8	4.7	20.1	0.1	12.4	4.6	32	16.1	2.8	38.3	17.6	40.6	1620500	116431.94	945.3	370.71	6	2.3	9.3	11.5	7.9	4.5	9.8	11.5
1	D17	1	RAD51	NA	Positive	26.5479452054795	131.247431506849	4.63747060938968	525361.398972603	3213.13958322018	1.77568493150685	5.85530821917808	0.65366316643848	21180.7602739726	700.971732938372	1168	3.9	5.1	23.1	13.7	4.2	23.1	27	1.3	23.1	29	0	23.1	33	23.1	2589650	104482.32	1309.57	311.93	17.8	3.2	4.2	10.1	16.2	1.9	4.3	9.8
1	D17	2	RAD51	NA	Positive	30.271985494107	143.543970988214	4.65769806583137	569706.848594742	3251.30259893756	2.04351767905712	6.73345421577516	0.64231180458678	25791.7697189483	719.896914227366	1103	3.9	9.3	4.3	13.8	7.9	0	29.8	4.7	13.8	31.4	2.5	17.2	32.7	16.9	2763886	110158.28	1367.74	328.25	19.9	2.7	5.1	4.5	18.4	2.2	4.5	4.2
1	D17	3	RAD51	NA	Positive	28.3905372894948	142.825982357658	4.84594562022799	567898.993584603	3186.36192146352	2.07377706495589	6.94546912590217	0.590085711233419	26111.4675220529	681.326625010504	1247	5.9	9.8	3.9	14.3	8.3	0	28.9	6	13.8	31.7	4.4	16.2	34.4	16.9	2611006	105800.52	1311.71	326.54	19.6	3	4.7	7.7	19.2	1.6	5.2	7.3
1	D18	1	RAD51	NA	Positive	28.1871138570168	139.460723742277	4.79825119371155	531326.763459841	3092.96127029823	2.28949691085613	7.66284201235658	0.720829556005441	29914.7396293027	835.889360753393	1133	3.3	3.5	26.6	10.9	5.6	26.6	28.9	1.2	26.6	29.7	0	26.6	34.5	26.6	2482272	113741.92	1267.14	342.32	15.4	2.9	4.6	8.5	16.2	2.5	4.5	6.9
1	D18	2	RAD51	NA	Positive	28.2470686767169	139.828308207705	4.67839703009018	556027.2680067	3206.67685709022	2.1892797319933	7.63819095477387	0.646721164747831	31171.3174204355	768.331156882072	1194	4.2	8.9	4.7	11.7	8	0	26	6.7	13.7	30.1	2.6	16.4	32.7	16.2	2653326	112755.83	1307.76	343.46	16.8	3	5.5	6.5	16.3	3.4	6.4	6.3
1	D18	3	RAD51	NA	Positive	27.8387096774194	132.824760244115	4.45638088706412	521748.488230166	3122.88687350899	1.86224934612031	5.92763731473409	0.57531478789474	21771.2537053182	676.951616815337	1147	3.9	13.6	3.7	12.7	10.4	0.2	29.1	5.5	13	30.4	4.4	15.5	33.2	16	2541162	112074.98	1290.42	342.33	18.1	3	5.7	5.2	17.8	3	5.1	5.1
1	D19	1	RAD51	NA	Positive	29.2411522633745	141.935802469136	4.74033318664847	582134.654320988	3288.02349760824	2.10864197530864	6.93827160493827	0.689856562643625	26024.5802469136	795.183208337506	1215	3.9	5.8	24.9	13.6	3.5	24.9	32.4	1.2	24.9	34.1	0	24.9	38.6	24.9	2855810	110409.92	1395.51	331.16	20.1	1.8	4.7	8.9	19	2.1	4.6	9.7
1	D19	2	RAD51	NA	Positive	27.9836575875486	129.55486381323	4.62715263209475	486282.050583658	3029.31485086637	2.27392996108949	7.22879377431907	0.666347615683462	25292.1571984436	768.896651053104	1285	3.4	10.6	4	8.6	10.5	0	25.9	5.3	15.5	26.4	2.6	19.5	26.4	19.2	2501482	109048.41	1224.47	323.27	15.7	3.1	4.2	7.1	13.9	2.6	4.6	6.1
1	D19	3	RAD51	NA	Positive	28.1681487469685	138.647534357316	5.13357048468632	556386.57720291	3224.52944827315	1.8480194017785	5.78011317704123	0.606113705372424	22095.0638641876	740.578413353254	1237	4.5	9.7	3.4	13.6	8.3	0	27.6	4.7	14	31.4	3.2	16.9	34.6	18	2611499	117855.83	1352.2	374.5	18.6	3.2	7	6.5	19.2	1.8	7.8	5.5
1	D20	1	RAD51	NA	Positive	28.841745081266	138.101796407186	4.61789495959297	548565.385799829	3222.76357448259	1.87938408896493	6.63900769888794	0.587043521303635	27138.9615055603	705.149655187275	1169	3.1	4.4	22.2	11.4	3.8	22.2	30.5	0.9	22.2	32.7	0	22.2	36.4	22.2	2711318	117833.01	1299.68	351.21	19.1	2.1	5.3	5.5	17.3	2.2	4.7	6.1
1	D20	2	RAD51	NA	Positive	28.6703703703704	139.269444444444	4.78857530010302	543498.992592593	3138.80123881032	2.15277777777778	7.54259259259259	0.79911168757238	30539.7138888889	760.571991175114	1080	3.8	8.5	5.3	11	9.1	0.1	26.2	5.3	14.4	28.1	3	17.9	30.3	17.7	2588498	125299.94	1292.91	377.12	17.9	3.6	8.1	4.4	16.2	2.6	8.4	4.1
1	D20	3	RAD51	NA	Positive	28.6242578456319	137.793893129771	4.72305521982142	537029.668363019	3152.96595074937	2.019508057676	6.7930449533503	0.781749435936852	26767.7311280746	742.602722156793	1179	4.4	11.3	5.3	11.7	8.2	0.3	28.3	4.9	14	31	3.3	17.8	34	18.2	2628087	99061.92	1346.09	308.43	17.8	2.2	4.2	14.2	18.6	1.9	5.8	13.9
1	D21	1	RAD51	NA	Positive	29.481449525453	144.579810181191	4.67068051234949	561427.451251079	3144.45416401222	2.20017256255393	7.15012942191544	0.619834362932254	26389.1527178602	713.662688710094	1159	3.9	5.7	23.8	11.7	4.7	23.8	30.8	1.6	23.8	33	0	23.8	35.9	23.8	2625105	104034.27	1266.18	304.56	16	2.9	3	7.2	15.8	3.1	2.8	6.2
1	D21	2	RAD51	NA	Positive	27.0135135135135	125.128775834658	4.45709835964572	466715.204292528	3030.32291633376	2.54451510333863	8.86883942766296	0.706931479933979	33872.1915739269	840.44077623154	1258	2.8	10.7	4.9	9.8	10.4	0	25.2	7.6	17.5	26	3.6	20.6	27.3	20.9	2444727	107779.27	1191.86	324.8	14.9	3.9	6	9.9	13.8	4.7	5.6	8.8
1	D21	3	RAD51	NA	Positive	27.36	130.636666666667	4.61615177631267	489336.566666667	3082.88954623543	2.38416666666667	7.90416666666667	0.763038137762625	29338.3408333333	818.619784444539	1200	4.1	10.1	4.6	11.8	9.8	0.2	25.7	5.6	15.8	29.5	3.4	20.1	31.8	21.4	2492761	101861.55	1245.62	310.2	17.6	3.1	4.2	8	17.1	2.2	4.2	8.7
1	D22	1	RAD51	NA	Positive	26.9983831851253	133.136620856912	4.86764259937564	556564.64025869	3247.38090401887	2.26273241713824	7.23524656426839	0.682945659123699	28425.6046887631	847.137066307745	1237	4.9	4.9	25.7	13.8	4	25.7	26.5	0.8	25.7	30.2	0	25.7	33.5	25.7	2638336	110274.81	1320.51	332.51	17.9	2.7	3.6	8.3	18	2.7	4.1	9.1
1	D22	2	RAD51	NA	Positive	26.733228097869	131.708760852407	4.7655845094526	520097.235201263	3132.85998527601	2.79952644041042	9.33464877663773	0.783578522118549	35901.1128650355	917.598078366284	1267	5.1	10.9	5.6	11.7	11.1	0	24.8	6.9	20.1	27.2	3.6	22.9	28.8	22.9	2488960	102132.24	1246.74	306.31	15.8	3.3	4.7	14.9	16.5	4.3	4.7	14.5
1	D22	3	RAD51	NA	Positive	27.3199651264167	136.078465562337	4.68373717056451	549775.848299913	3172.37674177526	2.0767218831735	6.6102877070619	0.64041218988198	24605.1072362685	726.889856760242	1147	4.6	8.6	4.1	13	9.2	0.1	26.9	5.6	15.1	30.3	3.6	17.5	32.7	18.1	2625197	100759.67	1325.42	311.63	19.4	3.9	5.4	13.3	20	2.5	5.7	13.6
1	E03	1	RF	NA	Neutral	16.5302245250432	78.0650546919977	4.77093901665826	282053.492803684	2882.59605907878	4.49740932642487	15.2343120322395	1.38234312559897	62518.6229130685	1753.97758388206	1737	3.2	8.6	48.6	6.2	8.8	48.6	10.8	2.5	48.6	14.3	0	48.6	18.2	48.6	1687565	112667.12	1035.81	366.05	5.2	3.6	4.4	9.6	7.7	4.3	6.9	9.3
1	E03	2	RF	NA	Neutral	17.2181479179615	84.7395898073337	4.55111429934621	313022.714729646	2847.22678197434	4.78868862647607	15.5487880671224	1.35475929990824	59485.34307023	1722.15251239824	1609	4.8	14.9	8.1	7.9	18.1	0	9.6	14.2	36.7	14.5	8.2	42.6	17.1	43.3	1819281	108680.61	1040.33	353.03	7.2	5.4	6	9.3	9.6	5.6	7.6	9.6
1	E03	3	RF	NA	Neutral	17.2052505966587	79.6927207637231	4.3409565923112	284176.63424821	2853.77503578569	4.02863961813843	12.7673031026253	1.25607124385973	47259.2022673031	1553.06143532304	1676	3.2	16.1	7	6.7	14.1	0.3	10.1	8.4	31.4	13.5	5.9	38.1	16.2	39.9	1775905	88209.53	1036.64	280.54	7.2	2.5	3.7	22.7	10.4	3.5	4.6	22.6
1	E04	1	RF	NA	Neutral	16.3621064060803	79.099348534202	4.21655838091975	297686.318675353	2717.59449504566	4.29207383279044	13.7171552660152	1.21871626970068	53852.2220412595	1604.12554448392	1842	3.3	16.7	45.7	8.5	16.8	45.7	11.7	11.6	45.7	16.5	0	45.7	20.8	45.7	1656670	94177.24	965.39	309.52	6.9	15.3	4.6	24.4	10.3	16.4	6.5	23.9
1	E04	2	RF	NA	Neutral	16.4187935034803	75.6763341067285	4.34740415248889	278216.656032483	2921.70180480053	4.26914153132251	13.5029002320186	1.33768562736195	57227.4588167053	1903.73070336871	1724	3.7	16.2	6.2	6.8	13.7	0.3	9	15.1	35.4	11.9	8.1	41.2	15.3	42.6	1801416	124497.6	1041.92	409.66	7.3	5.8	11.4	13.9	9.4	5.5	13.2	13.9
1	E04	3	RF	NA	Neutral	16.3159355913381	80.6007773459189	5.0176060116547	305624.443087174	2894.88122370013	3.64408661854525	11.2959466962798	1.14559668998286	44280.1404775125	1513.88959158476	1801	4.8	16.1	5.1	8.3	16.7	0.5	9	12.4	29.8	14.7	8.9	34.3	18.2	37	1780315	116880.83	1095.73	391.11	8.4	3.9	7.7	10.2	11	4.1	10.7	10.2
1	E05	1	RF	NA	Neutral	18.020624631703	82.998821449617	4.54013332881183	302896.182675309	2950.30099291997	4.46670595167943	13.9734826163819	1.38182457755088	55712.0017678256	1810.57082269394	1697	2.7	6.9	51.4	6.2	5.8	51.4	11.4	1.9	51.4	16	0	51.4	19.6	51.4	1833732	107611.39	1057.5	347.11	6.2	3.3	5.2	16.3	8.7	2.8	6.9	17.1
1	E05	2	RF	NA	Neutral	25.22528363047	125.85737439222	4.96232072131513	517707.940032415	3213.31364259734	2.27471636952998	7.12803889789303	0.693226474347426	26997.2366288493	853.032426811745	1234	4.8	9.9	3.8	13	9.2	0	21.9	6	16.6	26	3.2	19.9	29.2	19.9	2578646	94540.93	1309.97	291.08	17.1	3.1	4.2	15.5	17.1	3.2	5.3	15.4
1	E05	3	RF	NA	Neutral	16.3379903277808	78.6958624395486	4.36023810906918	282004.364320258	2860.63224737185	3.48683503492746	11.0257925846319	1.18539055018353	42761.2047286405	1488.24338030808	1861	4.1	15.7	6.3	7.5	13.2	0.3	9	10.3	29	15.2	7.4	35.4	17.7	37.4	1718890	104143.75	1012.41	353.37	7.7	2.9	6.7	16.4	10.7	3.6	9	16.1
1	E06	1	RF	NA	Neutral	17.7997457088366	84.1347743165925	4.59862528059998	304937.877304514	2974.94998399415	4.5829624920534	14.9561347743166	1.33889265466366	59740.1589319771	1755.0747697095	1573	3.8	8.4	48.6	8.1	7.1	48.6	13.3	2.5	48.6	17.3	0	48.6	21.9	48.6	1826646	122968.57	1086.75	398.79	7.4	3.8	8.8	12	10.8	3.6	9.7	11.2
1	E06	2	RF	NA	Neutral	29.8796477495108	150.792563600783	4.93179397032049	615084.332681018	3282.59284111176	1.83757338551859	6.27397260273973	0.590207099305141	23357.6017612524	652.602620615056	1022	6	8.4	4.6	14.4	8.9	0	29.4	5.5	12	31.7	3.1	15.3	34.2	15.1	2916026	106898.69	1446.68	316.16	21.2	2.7	4.8	9.9	21.7	2.9	4.6	9.9
1	E06	3	RF	NA	Neutral	17.2149014778325	83.2315270935961	4.58462503734192	298552.67364532	2865.119249338	3.60775862068966	10.7727832512315	1.31957292370999	41730.0474137931	1649.76861921627	1624	3.8	14	5.7	7.3	13.7	0.3	9.9	9.7	31.4	15.1	6	37.7	17.4	40.6	1835652	125230.41	1061.45	411.91	7.9	3.1	7.8	4.2	10.6	3.8	10.3	4.1
1	E07	1	RF	NA	Neutral	19.1272727272727	89.776430976431	4.31166130911464	318121.962289562	2906.16359706179	5.27878787878788	16.562962962963	1.48238232496006	65104.8356902357	1998.87441158193	1485	2.2	7.4	56.6	6.6	7.3	56.6	12.6	2.9	56.6	19.3	0	56.6	22.3	56.6	1831270	114544.78	1028.6	369.04	6.7	4.5	5.1	9.2	8.6	5.5	7.9	9.4
1	E07	2	RF	NA	Neutral	27.9206492335437	135.945897204689	5.18104802328676	525873.593327322	3147.9042374161	2.71325518485122	9.02254283137962	0.775149321721649	34791.1605049594	902.164210732411	1109	4	10.9	4.8	12.5	10.6	0.1	27.7	7.5	18.5	30.7	4.2	20.6	31.8	20.6	2508531	110379.33	1290.6	340.44	16.5	5.3	5.8	7.4	17	4.5	5.6	5.7
1	E07	3	RF	NA	Neutral	16.6224379719525	81.2497303128371	4.92401121381305	297132.939050701	2853.98885509009	3.63052858683927	11.3878101402373	1.16009323006122	44143.7162891046	1539.78799273435	1854	4.8	17.2	6.5	6.9	16.8	0.1	9.9	12.3	29.9	14.9	8.9	35.5	17.5	37.7	1695976	107808.1	1053.94	367.75	6.7	5	6.1	12.4	9.8	4.7	9.4	11.9
1	E08	1	RF	NA	Neutral	18.2922122674018	88.263266712612	4.57127832019768	329165.068228808	2950.3723738732	4.85802894555479	15.5713301171606	1.46423346916282	62661.2322536182	1914.09381060772	1451	2.9	9.5	54	9	8.1	54	12.7	4.1	54	18.3	0	54	23.3	54	1888806	118358.8	1062.52	390.82	8.1	5.4	6.7	9.5	10.3	4.3	9.4	9.2
1	E08	2	RF	NA	Neutral	17.6116322701689	84.801751094434	4.61266709110915	314506.03627267	2942.9273366503	5.0556597873671	16.5109443402126	1.47840536574883	65183.1444652908	1916.39372687813	1599	4	14.7	8.8	6.9	13.5	0.1	9	9.6	39.1	14.9	4.9	45.3	17	46.3	1804678	117323.38	1043.92	381.78	6.7	4	7.6	11.3	8.7	4.9	10.1	10.9
1	E08	3	RF	NA	Neutral	16.0826193390453	76.2380660954712	4.72903251902879	278149.257649939	2867.27311253781	4.04100367197062	12.6499388004896	1.23164380307471	47021.5336597307	1607.48053169473	1634	4.1	14	6.9	6.8	12.6	0.1	9.1	9.7	32.3	13.3	5.8	39.1	15.6	41.2	1725539	103155.85	1021.97	343.06	7	2.8	6.6	15.1	9.7	5.1	8.4	15.4
1	E09	1	MEX3C	NM_016626	sample	17.4338085539715	81.1961982348948	4.38509693175094	291361.515953836	2909.91089220116	4.03530210454854	13.0013577732519	1.23901035639742	54121.4765784114	1685.06402754111	1473	2.8	7.3	45.8	6.8	7.1	45.8	11.2	3	45.8	14.7	0	45.8	19.2	45.8	1768861	124116.41	1060.93	416.99	7.4	5.2	7.5	12.7	10	3.9	11	11.3
1	E09	2	MEX3C	NM_016626	sample	17.7754601226994	83.6042944785276	4.35669166455645	298582.05398773	2869.71797106826	4.15705521472393	12.6453987730061	1.24126807486371	49307.1085889571	1699.02885652528	1630	3.7	13.2	6	6.9	13.7	0.1	10.1	11.5	34	13.6	6.8	39.3	15.8	40.4	1750653	111722.6	1040.43	372.54	6.9	5.4	7.4	13.9	10.4	5.4	10.2	12.6
1	E09	3	MEX3C	NM_016626	sample	16.5707154742096	75.9267886855241	4.23435931538431	261843.122573489	2738.14169208849	3.19412090959512	9.61231281198003	1.03576449534372	38680.1841375485	1449.08771405733	1803	2.8	17.3	5.4	6.3	17.2	0.2	9.9	11	26.4	12.9	8.1	32	15.7	35.1	1644989	120589.75	994.43	410.19	7.8	4.8	8.9	9.7	10.6	5.4	12.1	8.7
1	E10	1	CDKN2C	NM_078626	sample	17.1195445920304	80.6616065781151	4.20475489194506	289866.636938646	2771.29278817588	4.84819734345351	15.3725490196078	1.38154491225689	61018.1979759646	1842.97793867579	1581	3.1	10.6	51	8.5	15.2	51	10.7	5.8	51	14.9	0	51	19	51	1684187	116043.43	990.64	384.38	8.3	13.7	8.3	17.1	11.6	13.8	10.6	16.8
1	E10	2	CDKN2C	NM_078626	sample	17.2877563704164	81.480422622747	4.82738189275156	305127.167184587	3014.55046110278	5.05034182722188	16.3374766935985	1.43802988062082	68577.3610938471	2023.47639254585	1609	3.5	14.7	8.6	7.8	11.6	0.2	8.3	12.2	39.5	13.2	5.8	45.4	15.8	47.7	1809515	129888.96	1126.22	436.79	7.2	5.3	11.4	12.1	11.3	5.3	15.3	11.2
1	E10	3	CDKN2C	NM_078626	sample	16.3340494092374	78.5187969924812	4.54798339972535	294209.777658432	2955.38922801553	4.00214822771214	12.7416756176155	1.28105153330989	52044.8872180451	1736.70130488461	1862	4.4	13.8	6.7	9	12.4	0.3	8.6	11.7	32.7	14.2	7	39.2	17.9	42.3	1723556	114559.94	1084.44	396.22	8.5	4	8.8	11.8	12.6	5	12.1	10.7
1	E11	1	SPEN	NM_015001	sample	17.5424795468848	82.2083071113908	3.79062720161823	298644.797356828	2551.86849892715	3.46192573945878	10.3857772183763	1.03994578065264	42184.1246066709	1505.11617537676	1589	2.7	19.8	42.2	6.9	21.5	42.2	13.8	14.3	42.2	17.4	0	42.2	21.8	42.2	1557426	97371.7	897.35	318.13	7.7	22.1	5.6	28.8	9.8	23	6.9	27.6
1	E11	2	SPEN	NM_015001	sample	18.8613666228647	90.9566360052562	4.48813153828974	338232.936268068	2990.24138482676	4.81931668856767	14.8758212877792	1.39433648155939	60095.2358738502	1977.55344689645	1522	3.7	11.8	7	8	11.5	0	9.5	7.2	38.2	14.4	3.4	45	17.7	46.2	1809713	104057.13	1075.79	342.97	6.8	3.4	6.4	18.9	9.5	3.2	9.3	18.1
1	E11	3	SPEN	NM_015001	sample	18.3850970569818	91.1646837820914	4.6868346386015	330064.633688165	2871.6853674053	3.89355040701315	11.8691296180338	1.15416153315572	43264.877269881	1484.36710038286	1597	4.4	14	6.1	8.5	16.3	0.1	11.3	7.9	30.7	18.1	6	36.7	21.1	38	1777734	100467.8	1029.16	326.07	8.2	7.2	4.9	18.8	10.6	7.5	6.1	18.5
1	E12	1	ARID1B	NM_017519	sample	19.9054232804233	93.5806878306878	4.83517352921773	362287.927910053	3110.25851348736	4.30753968253968	13.1230158730159	1.24500819505279	50851.7652116402	1682.07362455598	1512	2.8	5.6	49.4	9.5	5.9	49.4	14.7	1.8	49.4	18.6	0	49.4	22.9	49.4	2070130	108456.68	1208.07	346.05	10.5	2.6	5.4	14.9	14.1	3.6	7.1	14.8
1	E12	2	ARID1B	NM_017519	sample	19.4139534883721	93.7481727574751	4.85254523468498	354985.736877076	3062.64116466094	4.78604651162791	15.4571428571429	1.4528025520541	61642.4571428571	1888.11149095929	1505	4.3	11.6	8.3	9.7	10.6	0.2	12.2	7.8	37.5	16.6	4.7	44.3	19.7	45.4	2006988	124174.51	1150.5	397.92	10.2	3.5	7.1	6.4	13.2	4.1	8.5	6.6
1	E12	3	ARID1B	NM_017519	sample	19.3167864141084	89.5316786414108	4.24715226593864	334648.054212933	2958.46557533919	4.26975832789027	12.962769431744	1.24561481747831	48411.7687785761	1608.23857600566	1531	3.2	12.2	5.7	9.1	13.1	0.2	13.1	6.1	34.6	16.5	4	40.7	18.6	42.7	1945863	116969.31	1106.8	379.68	11	2.7	6.6	8.4	13.6	3.8	9.1	8.2
1	E13	1	ERCC4	NM_005236	sample	21.3004891684137	95.5765199161426	4.70402165289521	325869.309573725	2936.59911161407	5.02655485674354	16.2739343116702	1.44125197819065	64510.0545073375	1854.92156995553	1431	2.3	3.8	51.9	6	5.9	51.9	15.1	0.6	51.9	19.4	0	51.9	23.2	51.9	1766109	109811.02	1008.4	336.13	5.7	2.2	6.8	15.9	8	2.8	7	16.6
1	E13	2	ERCC4	NM_005236	sample	21.8771358828316	101.951179820993	4.82250645191017	355263.641985354	2896.37705657417	5.08950366151343	16.8885272579333	1.48511507501376	69034.1879576892	1795.25772066353	1229	3.5	8.7	9.6	6.3	16.8	0.1	13.8	3.7	37.7	17.8	1.3	43.4	19.7	44	1788913	114630.05	1063.06	350.87	8.1	1.6	7.7	14	9.5	4.1	8.4	13.8
1	E13	3	ERCC4	NM_005236	sample	21.1184668989547	93.661149825784	4.76199118592795	312907.333623693	2719.40217208206	4.58885017421603	15.1411149825784	1.27875552608401	56707.631533101	1520.11471751114	1148	2.3	11.7	8.7	5.5	22.6	0.1	13.2	2.3	33.8	16.2	1.3	39.6	16.8	40.9	1637247	119922.16	1012.24	373.16	6.5	1.3	9.1	8	9.5	2.7	9.3	7.2
1	E14	1	ATR	NM_001184	sample	12.702182952183	61.5977130977131	5.53396635123626	283881.027546778	2729.85458894257	2.1491683991684	5.79158004158004	0.677226735870146	21422.2978170478	1002.85768439731	1924	5.4	17.9	30	6.9	19.2	30	5.3	5.2	30	7.2	0	30	10.1	30	1424796	109207.56	1096.48	415.23	5.1	13.9	6.4	15.3	9.4	6.8	11.2	9.5
1	E14	2	ATR	NM_001184	sample	11.901934322987	54.8861898335583	4.51712939077623	230732.286099865	2632.53399253918	2.16014394961763	5.87224471434998	0.66751904362255	21400.3220872695	957.603175362898	2223	4.1	25.3	2.7	5.3	30.3	0	3.5	18.8	18.4	5.5	12.2	22	6.9	23	1294316	97704.12	989.47	368.1	3.8	13	6	21.2	6.8	7.3	11	16.4
1	E14	3	ATR	NM_001184	sample	11.9957386363636	58.5875946969697	5.73084150909602	267084.543560606	2661.19816481628	1.94223484848485	5.14867424242424	0.608495917660806	18971.2334280303	882.356021909335	2112	5.8	25	2	6.3	29.5	0.1	3.8	15.8	16.5	6.8	11.7	19.8	8.3	21.4	1337872	100036.52	1060.12	377.75	4.6	12.4	6.7	19	9.5	6.2	11	13.8
1	E15	1	STAG2	NM_006603	sample	21.7521802325581	110.704941860465	4.84175513761977	436655.598110465	3194.06386391725	7.34447674418605	25.922238372093	1.79565005710076	108176.097383721	2236.45918743575	1376	4.3	7	61.3	11.8	6.7	61.3	18.5	2.9	61.3	26.6	0	61.3	33.6	61.3	2159641	120133.19	1239.13	397.27	11.3	4.4	7	9.7	13.8	2.6	10.1	10
1	E15	2	STAG2	NM_006603	sample	19.6327000575705	98.0834772596431	4.93301852384206	376245.259643063	3122.3534685935	5.62233736327001	18.7478411053541	1.53236884077015	75254.1537132988	1973.18389656478	1737	4.1	10.9	10.5	9.1	10.7	0.1	11.9	10.1	41.9	20.8	5.2	47.5	23.3	48.5	1943787	95258.29	1179.99	317.05	8.3	4.4	4.4	17.2	11.6	4.6	7.2	17
1	E15	3	STAG2	NM_006603	sample	19.7667219458264	96.6279712548369	4.54996938196545	354584.983416252	3008.35828163484	5.20784964068546	17.0077390823659	1.47741534616557	68120.3841901603	1972.13297419001	1809	4.2	12.5	8.3	9	10.3	0.2	13.3	8.1	39.4	19.2	5.4	46.4	22.3	49.8	1877881	113748.46	1125.77	381.24	8.2	2.8	6.9	11.4	12.6	3.2	9.7	11.7
1	E16	1	WRN	NM_000553	sample	19.3434268833087	93.2673559822747	4.49834284343513	360265.140324963	3062.64284487929	4.83751846381093	15.2311669128508	1.38526021499388	60990.0339734121	1851.42871111698	1354	3.8	6.1	52.1	9.9	4.8	52.1	14.6	1.6	52.1	17.9	0	52.1	22	52.1	2082242	126263.48	1166.92	406.92	12	3.5	7.2	7	14.7	3.8	8.4	6.2
1	E16	2	WRN	NM_000553	sample	19.2633716993907	91.5457007447529	4.64944694817417	328645.528774543	3044.98226325939	4.6668923493568	14.1198375084631	1.3255792691109	54275.0873392011	1796.76709948799	1477	4.3	9.2	5.8	8.5	8.9	0	10.5	6.3	36.5	15.4	2.6	42.9	17.3	43.7	1939588	116106.38	1128.38	367.32	9.3	3	7.8	9.3	12.9	3	8.6	9.4
1	E16	3	WRN	NM_000553	sample	17.8876914350539	84.0663641520136	4.41354956405118	308198.169030062	2923.33903647423	3.86273397617697	11.230289279637	1.15561976903513	42602.0198525241	1581.03231802102	1763	3.5	14.8	4.7	8	12.6	0.1	10.7	7.9	31.8	14.2	5.2	38.2	17.6	40.5	1832766	105437.61	1102.25	349.72	8.9	3.3	4.7	11.5	12.3	3.9	7.5	11.3
1	E17	1	RF	NA	Neutral	21.3257918552036	104.941822882999	4.82394765516506	408218.751777634	3128.69601042223	6.1131221719457	20.6489980607628	1.59638794053429	84872.8752424047	2041.8823295424	1547	4.2	6.1	55.8	9.3	4.7	55.8	16.2	1.8	55.8	22.2	0	55.8	26.5	55.8	2056269	118248.4	1187.36	375.99	9.6	3.1	7.2	9.5	12.4	2.9	8.3	9.2
1	E17	2	RF	NA	Neutral	23.8440366972477	107.346330275229	4.55343954532526	368223.505351682	2932.7053334974	6.50382262996942	21.6429663608563	1.66814904058494	88284.7576452599	2124.33924115384	1308	2.2	9.9	10.7	5.9	10.2	0.1	17.2	3.4	44.4	19.4	2	50	19.9	50.6	1949947	122004.01	1094.62	375.75	8	1.8	6.4	4.7	9.1	3.1	6.9	3.8
1	E17	3	RF	NA	Neutral	20.9881109643329	100.784676354029	4.57033405832159	371650.818361955	2976.15005952989	5.80317040951123	18.9742404227213	1.5965595102754	71685.0039630119	1972.36558406648	1514	3.4	11.7	9.8	7.5	8.2	0.3	14	4.1	43.3	20.3	2.6	49.3	21.9	51.5	1921715	112100.84	1074.97	353.27	8.2	1.5	5.1	7.8	9.9	1.2	6.3	7.8
1	E18	1	RF	NA	Neutral	18.5756972111554	86.1049136786189	4.76661998816627	316255.81938911	3017.75739072709	5.37317397078353	17.2476759628154	1.57993611952875	70235.0697211155	2093.95526183248	1506	4	6.8	56.4	8.2	5.8	56.4	12.7	2.1	56.4	16	0	56.4	21.2	56.4	1822366	118692.23	1093.77	386.28	7.7	4.4	5.5	7.8	11.2	4.1	8.7	7.7
1	E18	2	RF	NA	Neutral	28.7808988764045	148.817415730337	5.51859993017218	626112.383895131	3365.64895805878	3.41292134831461	11.0149812734082	0.886546970317586	42350.1535580524	1070.27694979446	1068	5.8	7.5	5.2	15.9	6.7	0.2	27.4	5.9	21.5	33.1	2.6	25	35.9	25.3	2836500	120632.17	1390.58	364.45	19.8	3.7	6	3.9	19.5	2.9	6	2.2
1	E18	3	RF	NA	Neutral	18.1255434782609	82.575	4.32126408016771	292014.634782609	2939.14093923322	4.68152173913044	14.4429347826087	1.44430650676762	56604.9717391304	1891.05169425284	1840	3	14.2	7.1	7.7	10.2	0.5	10.5	6.4	39.1	14.5	4.9	44.8	16.7	47.4	1756308	104321.93	1049.97	339.44	7	2.9	5.5	14.1	9.8	2.5	6.7	13.7
1	E19	1	RF	NA	Neutral	18.1608009708738	87.1086165048544	4.78933593059434	336806.487257282	3096.11468222231	5.01092233009709	16.2845873786408	1.41381096135316	66917.2524271845	1946.10220519094	1648	3.9	6.9	53.3	8.5	5.6	53.3	12.1	2.4	53.3	16	0	53.3	21.3	53.3	1913841	108874.62	1110.27	351.97	7.6	3.6	5.1	11.5	10.2	4.9	6.2	11.4
1	E19	2	RF	NA	Neutral	19.0646984924623	90.9547738693467	4.66683968608677	336471.060301508	3013.57540747658	5.38128140703518	17.338567839196	1.53148232036533	72678.4604271357	2001.42880531892	1592	4.8	11.2	7.5	7.6	10.9	0.4	11	8.5	39.8	15.5	4.3	45.4	18.3	46.5	1873645	123788.54	1102.43	399.72	7.6	4.4	8	8.9	11.4	3.8	10.3	7.9
1	E19	3	RF	NA	Neutral	18.4830011723329	88.3511137162954	4.67821130485828	315873.296600234	2894.65448890147	4.5715123094959	14.2936694021102	1.34179195450852	55538.5375146542	1751.64467798309	1706	4.5	11.8	6.9	7.3	12.1	0.3	12.4	7.5	35.9	16.2	5	41.6	19.1	44.4	1749312	116585.71	984.22	377.88	8	3.3	6	6.4	9.4	4.6	8.3	6.5
1	E20	1	RF	NA	Neutral	30.3977955911824	151.736472945892	4.68107891443368	629105.682364729	3336.0805397007	2.56613226452906	8.48797595190381	0.711264417577278	33759.998997996	838.539044826636	998	2.9	3.9	26.9	16.5	4.7	26.9	34	2	26.9	34	0	26.9	39.7	26.9	2951603	109803.01	1432.25	332.1	22	2.7	3.7	8.3	22	2.4	4.8	8.3
1	E20	2	RF	NA	Neutral	18.4076751946607	84.849276974416	4.54945470372606	304095.480533927	2949.49641781934	5.15072302558398	16.2119021134594	1.57336554109102	69644.6156840934	2100.38614655276	1798	2.9	12.6	7	7.6	11.8	0.3	10.1	8.5	40.7	15	4.4	46.4	18.2	47.8	1823660	121510.72	1065.44	399.55	7	4.2	8	9.1	10.1	4.6	10.6	8.2
1	E20	3	RF	NA	Neutral	18.5045351473923	86.8503401360544	4.43443493371848	322317.18877551	2935.8240414728	4.77721088435374	14.6995464852608	1.37532201597393	57696.3968253968	1866.94476077187	1764	2.9	15.3	6.4	9	12.9	0.3	11.6	8.3	38.8	16.7	6.5	43.8	19.6	46.5	1825311	114291.42	1074.88	383.89	8.8	4	7	10.7	12.4	4	9.4	10.8
1	E21	1	RF	NA	Neutral	27.2223113964687	132.788924558587	4.59716244007309	517956.585874799	3142.6984145398	4.28170144462279	13.1019261637239	1.13597543606841	47672.6444622793	1438.53803111076	1246	3.6	4.3	44.6	11.5	3.7	44.6	25.3	1.4	44.6	30.3	0	44.6	33.7	44.6	2557763	121954.87	1235.25	371.25	15.7	2.3	7.4	9	15.6	2	7.4	10.1
1	E21	2	RF	NA	Neutral	24.0461647727273	116.707386363636	4.55896353513308	440516.4921875	3046.97692221475	4.22869318181818	13.7684659090909	1.15181150901986	54104.5234375	1454.66971624756	1408	3.5	11	7.4	10.1	11.2	0	20	6.8	30.8	23.7	3.6	35.4	25.5	36.1	2237021	115467.96	1167.55	357.8	13.1	3.3	7.7	8.2	13.7	4.6	7.4	7
1	E21	3	RF	NA	Neutral	24.6219512195122	120.508608321377	4.68850734267409	480827.142037303	3186.64225755555	4.20373027259684	12.845050215208	1.10912259798945	48855.2431850789	1480.74333887008	1394	4.8	11	5.2	13.6	7.6	0.1	21.2	4.9	31.6	25.5	3.1	36.1	28.2	37.8	2370736	103833.84	1280.73	326.33	14.6	1.6	6.7	18.1	17.2	2	7.9	18.9
1	E22	1	RF	NA	Neutral	19.339928057554	92.5833333333333	4.61588000888668	344569.768585132	3001.96680574934	5.19964028776978	16.712829736211	1.45492032607596	69540.7847721822	1999.93997016692	1668	2.7	5.5	53.7	7.7	5.9	53.7	13.8	1.7	53.7	18.8	0	53.7	22.7	53.7	1926590	122206.46	1073.13	384.17	7.9	3.5	7.5	9.8	10.3	4.4	8.1	9.5
1	E22	2	RF	NA	Neutral	18.5056920311564	86.1467944877172	4.69121504794775	311802.883762732	2956.52747901899	5.3912522468544	16.8933493109646	1.49572478406865	68410.780107849	2036.65713436147	1669	4.4	14.3	6.9	6.6	11.6	0.2	10.1	8.5	41.9	14.2	4.7	47.6	17	48.7	1850843	109640.31	1054.03	348.09	6.7	4.7	6.7	14.1	8.6	4.6	7.5	13.9
1	E22	3	RF	NA	Neutral	22.0879265091864	106.94094488189	4.52818412818508	413172.041338583	3090.27862335399	4.36482939632546	14.1384514435696	1.33924032750181	56772.9980314961	1626.8206818271	1524	4.5	11.7	7	10.4	8.1	0.6	17.5	6	32.7	22.1	3.7	39.5	25.8	41.5	2130638	115323.68	1166.87	363.3	11.8	2.5	7.3	11	14.8	3.4	8.3	10.2
1	F03	1	OTNT	NA	Neutral	18.578712555768	87.2211599745061	4.29527227431666	321537.895474825	2936.91051172891	4.18355640535373	12.8967495219885	1.2544079821102	46121.5882727852	1572.41255826511	1569	2.9	9.1	48.9	7.8	7	48.9	13.3	2.5	48.9	17.1	0	48.9	21	48.9	1902277	110337.95	1080.21	358.67	8.9	4.3	5.3	9.8	11.1	4.3	6.9	8.9
1	F03	2	OTNT	NA	Neutral	17.5621859296482	81.9346733668342	4.33379824826388	289002.581658291	2831.69066336389	4.69346733668342	14.678391959799	1.38768747955133	54557.6155778894	1717.14807047001	1592	3	16.1	7	5.8	16	0.1	10.1	12.2	36.7	14.3	7.1	42.5	15.9	43.5	1821975	115084.75	1043.07	377.21	7.2	5.1	7.1	8	9.4	5.5	9.9	7.9
1	F03	3	OTNT	NA	Neutral	17.5796836982968	83.962895377129	4.44586240584078	313084.436739659	2905.80760232603	4.34914841849148	13.4002433090024	1.39443898723921	51187.3868613139	1719.2598343946	1644	4.2	14.2	6.6	8.3	13.5	0.5	9.7	8.8	35	15.6	5.8	41.4	19	44	1853583	109568.75	1085.92	371.45	8.2	4.6	5.6	10.8	11.7	6.1	8.6	10.5
1	F04	1	OTNT	NA	Neutral	18.6859250153657	86.7695144437615	4.35729057415388	318325.058389674	2935.20581062296	5.00921942224954	15.7707437000615	1.45393893080638	62327.0608481868	1923.58339560513	1627	2	8.4	53.5	6	7.1	53.5	13.3	2.3	53.5	17.6	0	53.5	22.4	53.5	1911309	111337.04	1057.17	360.39	6.9	3	7.3	17	9	4.3	8.9	17.5
1	F04	2	OTNT	NA	Neutral	17.4757097791798	84.0902208201893	4.42296994316569	299364.639116719	2896.42897726907	5.03722397476341	16.1413249211356	1.4232305597273	64108.5842271293	1870.13110170984	1585	3.7	14	8.8	7	14.3	0.1	9.5	11.1	38.4	14	6.4	44.4	16.7	45.2	1801371	117310.41	1036.45	378.59	7.1	4.6	8.1	10.1	9.7	4.3	10.2	10.2
1	F04	3	OTNT	NA	Neutral	17.276221856123	81.2970895112576	4.57619844123605	301439.791323449	2895.42633208711	4.04338275672707	12.4014277869303	1.22063978881269	47636.0571114772	1635.45543828718	1821	3.4	16.7	6.3	8.2	15.4	0.2	10	11.7	33.2	14.4	8.1	39	17.1	41.1	1817504	110712.11	1090.88	368.86	8.8	3.9	7.9	11.6	12.5	4.6	9.4	11
1	F05	1	OTNT	NA	Neutral	18.2319902319902	87.7344322344322	4.50672612950714	324906.293650794	2970.52345344411	4.67032967032967	14.7759462759463	1.33071330371427	59511.4084249084	1803.30870929617	1638	3.4	8.3	50.9	7.9	8.1	50.9	13.1	3.1	50.9	17.8	0	50.9	21.9	50.9	1888554	118779.87	1078.57	384.32	8.5	5.1	5.8	10.1	10.7	4.2	8.2	9.2
1	F05	2	OTNT	NA	Neutral	18.0224719101124	87.9956304619226	5.28220284792826	325899.365168539	2961.68261662139	4.35892634207241	14.3420724094881	1.34624880362868	58744.252184769	1688.7156014673	1602	4.4	12.7	8.4	8.2	12.7	0.2	10.7	12.2	34.6	15.7	6.9	39.5	18.5	40.7	1817503	128618.03	1056.74	421.89	8.7	4.7	9	6.4	10.2	6.1	11.9	5.5
1	F05	3	OTNT	NA	Neutral	17.9412442396313	86.647465437788	4.66346570482414	315327	2852.741386227	4.26324884792627	13.4677419354839	1.34958233717599	50539.3531105991	1686.22217470355	1736	3.6	14.1	7.3	7.6	13.7	0.4	11.1	9.6	35.2	15.8	6.4	41.9	18.2	44.2	1805458	114064.52	1028.96	370.16	7.6	4.5	5.8	6.6	10	5.2	7.9	6.4
1	F06	1	OTNT	NA	Neutral	18.4290586630286	83.1705320600273	4.16124211867689	300300.789222374	2932.73572610352	5.67462482946794	17.7264665757162	1.57214107472043	69949.0443383356	2079.72486617009	1466	3.1	10.4	57.9	7.6	9.5	57.9	11.9	3.5	57.9	16.2	0	57.9	21.2	57.9	1946091	125379.07	1148.83	411.15	7.6	3.7	8.9	10.1	12	3.9	10.5	9.8
1	F06	2	OTNT	NA	Neutral	19.0066225165563	91.6056592414208	4.41731754632606	356036.598434678	2944.49194655853	4.92534617700181	16.1679711017459	1.45928421151074	62922.0921131848	1796.40528115825	1661	3.6	13.4	9.6	7.4	12.6	0.2	11.1	10.8	38.3	16.9	6.3	44.3	19.4	44.9	1937243	102457.3	1069.43	330.97	7.5	5.1	4.8	12.6	9.3	5.8	6.9	11.4
1	F06	3	OTNT	NA	Neutral	17.3958333333333	83.2789351851852	4.34498585844324	291161.445601852	2814.20476690208	3.86747685185185	12.2627314814815	1.25165846460013	48007.8576388889	1617.91028469502	1728	3.4	14	6.9	7.1	14.5	0.5	9.7	8.7	32.1	15	6.3	38	17.1	40.3	1773990	107422.26	1043.62	354.91	7.6	4	6.5	12.7	11.3	3.5	8.6	12.3
1	F07	1	OTNT	NA	Neutral	19.5539845758355	92.2249357326478	4.62085950815428	346272.019922879	2977.60632235637	4.80848329048843	15.1118251928021	1.37263279160498	57646.6510282776	1767.24281742643	1556	3.7	7.1	51.5	7.1	6.3	51.5	14.8	2.2	51.5	18.8	0	51.5	22.4	51.5	1900401	110988.21	1085.25	354.65	7.8	3.7	4.4	8	9.3	4.4	5.7	7.4
1	F07	2	OTNT	NA	Neutral	18.3055893074119	86.7478736330498	4.61825976010375	322527.787970838	2968.6149658502	4.49756986634265	14.0558930741191	1.34278629405917	56233.8712029162	1820.49957329873	1646	3.8	15.3	6.9	7.7	13.1	0.1	10.6	10.1	35.5	14.9	6	42.3	17.4	43.7	1876134	125510.46	1104.22	407.12	7.7	4.4	8.3	5.4	10.4	5	9.5	4.6
1	F07	3	OTNT	NA	Neutral	17.2199335548173	85.3176079734219	4.91697587716814	314039.02192691	2837.15034248936	4.13222591362126	13.5920265780731	1.40365038417807	51457.6830564784	1615.31971472991	1505	5.4	13	8.6	6.7	16.5	0.6	9.6	9.7	33.6	15.9	6	40.5	18.2	42.9	1793999	105325.02	1052.22	342.76	7.5	4.2	5	11.2	10.1	5.4	6.8	10.2
1	F08	1	OTNT	NA	Neutral	19.4279786603438	91.8950800237107	4.61195883062753	335936.637818613	2983.68710402229	4.71310017783047	14.7314759928868	1.39207454078215	59115.9798458803	1899.57640466681	1687	3	6.9	53.1	7.4	6	53.1	15	1.6	53.1	18.4	0	53.1	22.9	53.1	1906030	113054.78	1069.1	360.7	7.8	3.6	6.8	15	10.1	4.6	8	14.6
1	F08	2	OTNT	NA	Neutral	17.2908638906153	80.2013673088875	4.62460132466794	282785.875699192	2911.96326196699	4.6308266003729	14.7787445618397	1.37152112315696	61052.3610938471	1846.99500281404	1609	3.5	15.4	7.7	6.5	13.6	0.1	9.1	11.6	36.2	12.9	6.7	41.6	15.4	43.1	1751602	127717.54	1048.27	416.56	6.1	4.7	11.4	8.1	9.9	5.1	13.7	7.7
1	F08	3	OTNT	NA	Neutral	18.0018987341772	86.8620253164557	4.51778942499027	299191.744303797	2783.63060072187	4.09430379746835	13.0651898734177	1.23080426164719	50195.8050632911	1605.63343930952	1580	4	14.2	7.5	6.1	15.5	0.4	11.4	9.1	32.2	16.8	6.5	36.6	18.8	39.2	1727037	115402.32	982.84	374.05	7.2	4.2	8.2	13.6	8.7	6.2	9.6	14.4
1	F09	1	PTPRB	NM_002837	sample	18.8809801633606	88.7747957992999	4.56284791327328	327914.11201867	2999.94593690433	4.78763127187865	15.1540256709452	1.44366469895283	60166.805134189	1920.80099815891	1714	3.4	6.4	53.6	8.1	5.7	53.6	12.6	1.8	53.6	17.6	0	53.6	21.1	53.6	1848220	101829.3	1097.2	337.73	7.2	4	4.8	17.8	10	3.3	6.8	17.4
1	F09	2	PTPRB	NM_002837	sample	18.4874213836478	89.6339622641509	4.68773093874856	333385.708805031	2957.06571508511	4.50062893081761	14.0679245283019	1.28656551529373	56177.7088050314	1769.14333869321	1590	5.7	12.3	5.9	8.8	13.8	0.2	12.5	11.9	35.1	16.7	6.3	40.6	19.2	42	1863310	115244.8	1090.19	383.95	9.5	6.7	8.1	12.3	12.1	5.9	10.3	11.5
1	F09	3	PTPRB	NM_002837	sample	16.3997760358343	79.9692049272116	4.67981105119627	293854.696528555	2787.14632450767	3.38241881298992	10.3449048152296	1.14785820316035	40545.3331466965	1496.70589009948	1786	5.4	16.5	5.7	8.2	17.2	0.2	9.9	12.6	29	13.9	9	34.8	16.7	37.3	1749655	101917.18	1041.52	347.95	8.6	6.4	5.7	16.2	11.3	6.9	8.4	14.9
1	F10	1	WAS	NM_000377	sample	20.8923713778829	97.8681253696038	4.49240793382006	366324.240094619	3039.71543901204	5.22117090479007	16.0260201064459	1.476115109943	65409.1413364873	2067.50163050841	1691	3.3	6.7	55.8	7.5	4.8	55.8	15.5	1.5	55.8	21.1	0	55.8	24.6	55.8	1997933	114995.86	1116.83	366.07	7.9	3.3	5.9	12.8	9.9	2.4	6.7	13.9
1	F10	2	WAS	NM_000377	sample	20.5208574739282	95.319235225956	4.36531963793897	330701.960023175	2958.76846558761	5.03360370799536	15.505214368482	1.39223668099939	60373.1668597914	1869.00951338513	1726	2.6	10.3	6.3	5.7	9.5	0.1	12.6	5.9	39.3	17.1	2.9	45.4	20.2	46.4	1842473	111807.7	1045.36	354.8	7.2	3.4	5.2	9.6	9.4	3.4	7.5	9.6
1	F10	3	WAS	NM_000377	sample	18.4926553672316	88.0412429378531	4.31526612837065	317183.550847458	2921.80518787575	4.34180790960452	13.4932203389831	1.34352476444871	55055.8412429379	1860.82858068725	1770	2.9	14.6	6.7	7.6	11.4	0.5	11.2	8.4	35.1	17.1	6	42.1	20.3	44.9	1830092	117804.66	1064.52	395.99	7.6	3.1	8.2	12.3	11	3.3	11.5	12.3
1	F11	1	ODAM	NM_017855	sample	21.3527156549521	98.6434504792332	4.64097413376806	348390.255591054	3029.49795459938	5.30862619808307	16.8185303514377	1.55965019785635	66512.3674121406	1958.73225537796	1565	2.2	6	55.9	7.5	5.1	55.9	17.2	1.9	55.9	21.2	0	55.9	26.3	55.9	1983196	103039.23	1078.72	320.73	7.7	3.3	4	12	9.6	2.9	4.9	12.5
1	F11	2	ODAM	NM_017855	sample	20.3906723198062	96.557238037553	4.76193702367531	356640.009085403	3035.96007766198	4.96062992125984	15.5560266505148	1.38242936892953	63098.7183525136	1874.7931341918	1651	4.4	13.6	6.8	8.2	10.5	0.1	13.7	8.1	37.7	18.2	4	43.5	20.7	44.8	1933554	114195.63	1111.57	360.73	8.1	3.8	5.6	8.7	10.7	4.5	7	7.5
1	F11	3	ODAM	NM_017855	sample	18.9324406573341	90.6275106512477	4.9450209851327	322497.055386488	2885.22647889257	4.44065733414486	14.2665855143031	1.30210267578601	52317.5934266586	1600.46488822806	1643	3.7	12.8	7.2	6.9	11.9	0.2	12.8	7.6	33.8	18.5	5.3	40.1	20.9	41.8	1786669	93136.95	1040.94	310.63	7.6	2.9	3.7	15.1	9.6	3.8	6.7	16.5
1	F12	1	BRIP1	NM_032043	sample	20.1366646598435	94.5009030704395	4.43137241846093	352002.296207104	3019.40729032198	3.99879590608067	12.1204093919326	1.14274850271269	49481.8476821192	1676.51981104867	1661	3.4	7.2	45.6	8.2	5.6	45.6	15.6	2	45.6	18.7	0	45.6	23.4	45.6	1959894	119876.43	1072.8	381.59	10.1	4.2	6	8.6	11.9	3.8	7	8.4
1	F12	2	BRIP1	NM_032043	sample	20.3764783180026	100.464520367937	4.97571145901503	388786.232588699	3059.88761572623	4.98554533508541	16.3212877792378	1.42121731578504	70494.4290407359	1859.68382646544	1522	5	11.2	7.6	9.8	11.9	0.3	14.5	8.9	37.1	18.7	4.2	42.6	22.5	43.6	2027063	137891.26	1134.56	436.43	9.7	3.7	11.2	5.3	12.6	3.7	12	4.5
1	F12	3	BRIP1	NM_032043	sample	19.7836004932182	94.0943279901356	4.65883898460302	340492.36621455	2980.77653311165	4.13008631319359	12.4679408138101	1.27545978896558	48827.0117139334	1741.82336696244	1622	3.7	12.6	6.2	9.6	12.1	0.5	13	6.2	33.4	18.1	4.1	39.5	21.1	42.8	1905399	118452.84	1117.77	380.71	10.9	3.7	6.8	8.7	13.3	4.7	7.8	7.8
1	F13	1	ATRX	NM_138270	sample	18.9074708704592	94.8882796435915	5.04661347239583	373223.697738177	3090.4624771176	5.21658670322138	16.4694996572995	1.4970666909616	64927.660726525	1906.72880097811	1459	4.4	7	54.1	9.6	6.2	54.1	13.5	2.7	54.1	19.2	0	54.1	24.3	54.1	1984557	114818.16	1154.74	381.24	9.2	4.1	7.7	14.5	11.4	4.3	9.2	13.9
1	F13	2	ATRX	NM_138270	sample	19.8937540244688	93.1951062459755	4.51251925529276	341937.95492595	3029.36272823594	5.18995492594977	16.4919510624598	1.51289917266552	66482.7405022537	1976.82622830958	1553	3.9	10.2	8.3	8	9.5	0.1	12.1	7.2	41.3	16.7	3.3	46.6	19.7	47.5	1912032	131097.92	1107.65	425.65	7.7	3.5	9.1	5.6	11	3.2	11.3	4.8
1	F13	3	ATRX	NM_138270	sample	17.3499122293739	82.5190169689877	4.55113044562787	299664.090696314	2953.92019633431	4.0081919251024	12.9350497366881	1.25630456595606	52034.3311878291	1653.94648420402	1709	4.2	13	7.5	8.4	11.8	0.5	9.9	8.1	32.4	14.3	4.9	38.7	18	41	1805811	114356.79	1101.23	389.76	8.4	3	8.7	13.4	13.2	3.2	10.5	13.5
1	F14	1	PLXNB2	NM_012401	sample	20.6215226939971	101.626647144949	4.62794522218884	398643.617130307	3135.23857794468	5.23865300146413	16.0856515373353	1.389103018898	63175.6888726208	1924.33049529641	1366	4.8	6.4	54.4	12.6	5.3	54.4	15.9	1.7	54.4	20.4	0	54.4	25.5	54.4	2141082	128216.38	1179.31	402.54	12	3.5	8.4	8	14.3	3.2	8.9	7.2
1	F14	2	PLXNB2	NM_012401	sample	18.9014373716632	92.1806981519507	4.66145683895858	355161.711841205	3059.67608752173	5.31074606433949	16.7056810403833	1.51582865845426	63646.4428473648	1908.77394807147	1461	5.2	13.1	8.4	11.3	12.7	0.2	12	11	41.1	16.5	5.7	47.6	21.3	48	2003619	120228.8	1175.74	391.9	11	5.1	7.5	8.6	14.6	4.9	9.9	7.4
1	F14	3	PLXNB2	NM_012401	sample	19.2079072937969	94.1417859577369	4.70104494561078	351227.679618269	3001.76642007877	5.11656441717791	16.6857532379005	1.62021790623334	66715.899795501	1920.53005141341	1467	4.4	12.1	8.9	9.9	11.9	0.6	12.7	8.1	40.1	17.4	5.1	45.1	21.1	47.2	1930525	119244.68	1113.18	391.3	9.8	3.3	8	11.3	12.3	4	11.1	10.5
1	F15	1	ZMYM2	NM_197968	sample	20.1753681392236	93.2121820615797	4.40612056831981	321707.514056225	2869.25806809896	4.61579651941098	13.8152610441767	1.38175841083776	48646.9210174029	1729.87843377458	1494	2.3	6.4	54.1	5.4	6.3	54.1	15.1	2.3	54.1	17.8	0	54.1	21.4	54.1	1880973	106445.96	998.98	334.04	7.4	4.4	4.1	11.3	7.5	4.1	5.1	11.5
1	F15	2	ZMYM2	NM_197968	sample	18.2480366492147	85.9129581151832	4.29356003893658	321718.522251309	2845.56737299295	5.21269633507853	16.3723821989529	1.46026618535226	63850.7041884817	1901.56116838988	1528	3.4	16.9	7.5	6.3	16.2	0	11.2	12.5	40.6	14.5	7.8	46.3	16.2	47.2	1790725	117572.93	1016.05	389.84	6	7.7	7.2	10.2	8.6	6.2	9.8	9.1
1	F15	3	ZMYM2	NM_197968	sample	18.0286604361371	86.3277258566978	4.36126543017315	312214.953894081	2812.48661760258	4.52959501557632	14.4697819314642	1.34498111459949	52194.5277258567	1631.75820394674	1605	3.4	14.1	7.3	7	15	0.2	10.5	9.5	36.1	16.4	6.6	42.6	18.2	44.7	1732140	108550.22	994.68	362.56	6.4	4.5	5	7.6	9.5	4.7	7.5	7.4
1	F16	1	MBD1	NM_015845	sample	20.7001594896332	97.4712918660287	4.76072835569214	367100.908293461	3005.13257849413	5.81818181818182	18.9569377990431	1.5196227117036	76942.5717703349	1973.37825959458	1254	2.2	6.1	55.3	9.1	6.5	55.3	17.2	1.9	55.3	20.3	0	55.3	24.7	55.3	2024990	119697.03	1118.57	375.1	9.3	3	5.9	7.9	12.2	3.4	7.1	8
1	F16	2	MBD1	NM_015845	sample	19.1669195751138	92.133535660091	4.55744971330893	326397.777693475	2948.82897061965	6.03338391502276	20.3019726858877	1.58438808696122	82114.9408194234	2021.00031550107	1318	3.8	12.2	10.3	7.3	12.9	0.2	11.2	7.9	42.5	16.5	4	48.4	18.7	49.1	1790038	117859.98	1034.24	374.59	7.6	4	6.8	8.3	10.2	6	8.6	8.3
1	F16	3	MBD1	NM_015845	sample	18.6707132018209	88.6236722306525	4.63836390226323	314555.378603945	2818.12789245079	4.73292867981791	14.6555386949924	1.33765010447194	54601.4218512898	1725.64986615329	1318	3.5	14	6.2	6.4	13.1	0.2	12.6	8.2	36	16.7	5.8	42.2	18.4	44.4	1739715	118426.2	987.93	381.53	7.3	3	7.4	6.9	8.8	5.3	8.7	7.5
1	F17	1	OTNT	NA	Neutral	22.7875688434304	105.887490165224	4.74410312761673	387065.317073171	3025.71939425749	6.2234461054288	20.7309205350118	1.73816813571626	83443.1785995279	2133.22766631856	1271	3.5	5.6	59.6	8.4	7.2	59.6	19.1	2	59.6	22.7	0	59.6	26.5	59.6	2087108	122587.32	1170.08	379.23	9.4	3.5	6.2	8.3	12.6	4.3	7.7	7.9
1	F17	2	OTNT	NA	Neutral	19.0145658263305	89.0985994397759	4.66033189534365	323263.803361345	3023.43064397732	5.07450980392157	16.5316526610644	1.50784916016387	68249.8700280112	2015.98187098328	1785	3.6	11.6	8.8	6.4	9.5	0.3	10.1	8.3	40.3	15.3	3.9	46.3	18.9	47.6	1814907	106338.59	1056.75	344.98	5.6	4.3	3.8	10.8	8.3	4.4	5.8	9.9
1	F17	3	OTNT	NA	Neutral	18.7164514317799	86.2442448062886	4.66235425820101	293772.176305446	2848.72845459115	3.97529477821449	11.9533969679955	1.22484412341021	48689.7883211679	1686.55883292528	1781	3.3	12.4	5.5	5.8	12.2	0.4	11.3	7.3	33.2	15.6	4.5	38.6	17.9	41.9	1732624	120950.2	1026.65	397.51	6.9	3.4	7.9	6.3	10.1	3.8	9.5	5.6
1	F18	1	OTNT	NA	Neutral	19.9296875	96.6712239583333	4.74572243183792	367876.705078125	3021.42610779318	6.21419270833333	20.5579427083333	1.6236951130843	81339.947265625	2067.22159925193	1536	3.5	6.7	57.4	7.8	6.4	57.4	14.5	2.3	57.4	19.3	0	57.4	24	57.4	1970456	111617.97	1087.7	357.24	8.5	4.4	4.6	10.1	9.9	4.3	6.9	10.7
1	F18	2	OTNT	NA	Neutral	18.0820987654321	85.5030864197531	4.63869537674411	312402.916666667	2913.11071460494	5.20308641975309	16.6895061728395	1.45356481237691	63552.825308642	1853.0788283506	1620	4	11.4	7.2	6.4	13.8	0.2	9	9.4	40.3	13.8	3.8	45.9	15.7	46.8	1782622	104464.11	1041.97	341.15	6.4	4.9	4.3	9.9	9.3	6.4	6.7	8.8
1	F18	3	OTNT	NA	Neutral	18.9277839029768	86.7282249173098	4.31545331754354	304116.371003308	2907.33981963086	4.32469680264609	12.9636163175303	1.27689678428944	49992.02646086	1740.39633157325	1814	2.8	14.1	5.7	7.2	11	0.3	12.2	8.3	35.3	17	5.5	41.3	20	43.6	1764812	108632.22	1036.78	359.47	7.7	3.7	7.2	13.9	10.6	3.6	9.8	13.9
1	F19	1	OTNT	NA	Neutral	20.896046852123	99.3521229868228	4.7437794263062	381389.473645681	3094.1460587576	5.86676427525622	18.8645680819912	1.58140328072661	72015.8938506589	1963.72673282572	1366	3.2	6.4	56.7	10.1	5.8	56.7	16	2.4	56.7	21.4	0	56.7	26.4	56.7	2088637	116854.13	1172.34	372.17	9.6	3.1	5.3	8.3	12.4	3.7	7.2	7.5
1	F19	2	OTNT	NA	Neutral	19.362004950495	88.4238861386139	4.33293981023827	309468.273514851	2885.83209979556	4.57982673267327	13.7691831683168	1.44704989138994	55363.1150990099	1917.30814578185	1616	3.2	13.4	6.2	5.4	12.6	0.3	11.3	6.7	38.8	14.4	3.2	44.9	16	45.9	1856833	116101.28	1023.06	365.44	7.1	2.6	6.5	11.3	7.9	5	7.9	10.8
1	F19	3	OTNT	NA	Neutral	17.5364583333333	81.2649739583333	4.40936182976821	284271.10546875	2775.6022485524	4.29947916666667	13.322265625	1.3551395065603	47976.421875	1639.33072989178	1536	3.6	16	6.4	5.7	14.8	0.2	9.8	8.9	36.1	13.3	6.6	42.1	15	44.7	1698206	104406.95	996.96	346.35	6.1	3.2	5.3	11.7	8.7	4.7	7.5	11.6
1	F20	1	OTNT	NA	Neutral	20.0899470899471	94.6837154614932	4.61752395564487	354688.423280423	3056.28084624029	5.11522633744856	15.8994708994709	1.42662570683648	65805.7430922987	2035.53217540446	1701	2.7	5.1	55	8.1	4.8	55	14.9	1.8	55	19.4	0	55	23.9	55	1981142	121214.94	1125.71	382.32	8.8	3.2	5.2	6.8	10.3	3.8	6.3	6.1
1	F20	2	OTNT	NA	Neutral	18.5	83.3301767676768	4.52750246009959	302924.905934343	2950.3518668946	5.34785353535354	17.2651515151515	1.46928073763239	70092.264520202	1962.37991221445	1584	2.7	14.2	7.7	6.8	13.6	0.2	10.9	10.5	40.2	13.3	6.3	46	17.2	47	1824359	115636.63	1066.99	371.55	7.1	4.5	6.9	12.8	9.5	5.7	9	12.2
1	F20	3	OTNT	NA	Neutral	19.2644927536232	90.4166666666667	4.6199964050198	330233.803140097	2971.32745729965	4.94625603864734	15.7644927536232	1.42441755413085	66404.0615942029	2001.43672580621	1656	3.6	13	7.9	7.7	10.4	0.7	11.2	6	37.8	16	3.9	44.1	19.4	47.2	1863067	131803.7	1105.35	422.86	7.5	2.6	9.2	6.3	11.7	3.4	10.9	6
1	F21	1	OTNT	NA	Neutral	20.4006097560976	96.0774390243902	4.41619549630717	354342.226829268	2968.30482467995	5.60487804878049	17.8256097560976	1.46889428920144	70449.9140243903	1943.5427927094	1640	3	8	54.6	7.3	8.1	54.6	15.9	2	54.6	19.6	0	54.6	23.8	54.6	1936596	115876.79	1066.85	365.98	8.1	4.3	5.4	9.1	10.7	6.2	6.5	9
1	F21	2	OTNT	NA	Neutral	19.4897713598075	92.1630565583634	4.5843633362389	336804.104693141	2971.81809744651	5.08664259927798	16.1985559566787	1.41344913393185	66732.4663056558	1988.640455885	1662	3.4	13.2	7.5	8	11.9	0.1	12.4	8.9	38.8	16.8	4.3	45	19.7	46.3	1909906	119121.87	1088.14	377.45	8.7	3.4	8.4	11.6	10.8	4.9	9.6	11.3
1	F21	3	OTNT	NA	Neutral	18.7367469879518	88.1548192771084	5.46826468407782	327575.357831325	2975.29992185848	4.6066265060241	14.3343373493976	1.35249111545047	57825.7885542169	1849.14687439741	1660	4.5	13.6	6.9	7.8	11.4	0.4	12.8	9.3	36.3	17	5.2	42.5	20.1	45.1	1850580	114033.79	1147.6	373.61	8.6	3	6.7	8.7	11.7	3.8	9.2	8.7
1	F22	1	OTNT	NA	Neutral	20.2812879708384	96.413730255164	4.58026777804363	363581.709599028	3000.99861019055	5.51154313487242	17.4441069258809	1.48322830021642	71055.3280680437	1996.0789650221	1646	4	6.3	54.3	8.3	6	54.3	15	1.6	54.3	19.7	0	54.3	24.3	54.3	1995675	130794.03	1111.03	418.31	9.2	3.9	7.5	6	12.2	5.2	9.8	5.8
1	F22	2	OTNT	NA	Neutral	18.1458202388435	86.4047768698932	4.639983950907	318763.940917662	2975.61566734664	5.86800754242615	19.6970458830924	1.55368825039193	77036.7360150849	1934.7627037339	1591	3.9	13.2	9.1	7.2	13.2	0.1	10.6	7.5	42.4	15.3	3.8	48	18.8	48.8	1799885	106289.54	1057.02	345.68	6.2	3.3	4.7	13.7	9.6	5.4	7.3	13.1
1	F22	3	OTNT	NA	Neutral	18.4824615384615	86.28	4.4096311196854	307710.226461538	2854.7815712235	5.07507692307692	16.0381538461538	1.50192724264173	64121.6510769231	1948.79950108901	1625	3.7	13.7	8.2	6.5	14	0.2	11	7.4	40.6	15.5	4.8	47.1	17.7	49.8	1774062	124401.5	1030.27	403.71	6.8	3.1	8.9	7.8	10	3.1	10	7.6
1	G03	1	RF	NA	Neutral	19.8372093023256	92.1664244186046	4.48796165330164	319039.680959302	2896.63039756658	5.40625	17.1533430232558	1.49707296132791	64564.9077034884	1865.068230177	1376	2.9	6.2	55.4	6.2	7.1	55.4	14.5	1.5	55.4	18.5	0	55.4	21.3	55.4	1801896	113479.85	1055.61	365.82	6.2	4.3	4	9	8.6	4.7	6.5	8.6
1	G03	2	RF	NA	Neutral	17.0619103773585	80.5748820754717	4.46354833086805	282094.448113208	2814.09611969203	4.4439858490566	14.219929245283	1.39167764090533	53048.6892688679	1675.81805075707	1696	3.4	15.3	7.4	5.7	15.9	0.2	9	12.3	35.3	13.9	6.7	41.8	15.5	42.7	1667417	92899.2	1000.44	305.04	5.4	5.7	4.5	18.9	7.9	6	6.7	18.8
1	G03	3	RF	NA	Neutral	17.1045560747664	80.8907710280374	4.42805810676441	296830.96728972	2812.29613103255	3.9357476635514	12.5747663551402	1.31308814275157	47194.2482476635	1567.16187526473	1712	2.7	16.9	7.5	5.9	15.9	0.1	10	10.6	31.6	15.3	7.4	38.3	17.6	40.4	1718171	107450	1001.9	349.32	6.7	3.9	6.8	10.7	8.9	6.4	8.2	10
1	G04	1	RF	NA	Neutral	17.0833333333333	78.917865707434	4.28789468151618	280185.768585132	2822.92229748243	4.63189448441247	14.5575539568345	1.30882924334986	60504.4382494005	1789.58542559205	1668	2.9	10.3	48	5.8	10.9	48	11.8	3.8	48	15.6	0	48	18.6	48	1673108	118124.04	988.73	395.97	5.5	6	6.8	12.9	7.8	4.4	11.2	12.5
1	G04	2	RF	NA	Neutral	18.1494252873563	83.1967545638945	4.2900350827339	296760.085192698	2835.31389098158	5.08586883029074	16.1676808654496	1.41842612133961	63589.9256254226	1898.37855683873	1479	3.2	16.3	7.4	6.3	15.7	0.1	10.1	10.9	39	14.1	6.2	45.5	15.7	46.1	1757543	136446.31	1015.07	446.66	6	5.6	11.6	5.9	8.7	5.6	15	5.5
1	G04	3	RF	NA	Neutral	16.6324062877872	76.9268440145103	4.54030720216952	270987.032043531	2718.25796932701	3.69709794437727	11.2908101571947	1.15680361086964	43425.9353083434	1558.99554012682	1654	4.7	16	5.4	6.1	19.2	0.2	9.3	10.4	30.5	13.2	6.9	37.1	14.4	39	1631508	115874.23	977.9	392.54	7.1	4.5	8.4	11.1	9.4	7.3	11.5	10.8
1	G05	1	RF	NA	Neutral	18.4452459016393	89.1245901639344	4.93364512628562	340344.695081967	2990.23909412354	5.2727868852459	16.984262295082	1.43098530291814	67904.7036065574	1913.00176679455	1525	4.4	7.6	53.4	8.5	8	53.4	14	3.3	53.4	18.9	0	53.4	23.3	53.4	1905499	122005.7	1103.32	399.77	7.9	6	7	8.2	10.9	4.4	10.6	7.4
1	G05	2	RF	NA	Neutral	18.2575107296137	89.1336603310852	4.8039079458834	326826.433476395	2952.45616044686	4.50398528510117	14.3519313304721	1.43714762243282	57406.1072961373	1775.59288613069	1631	4.9	13.5	7.4	7.1	13.9	0.2	10.7	11.2	35.7	15.3	6.1	42.2	17.9	43.1	1837963	109436.34	1088.05	364.44	7.3	5	6.3	12	10	4.6	9.5	12.1
1	G05	3	RF	NA	Neutral	16.8765508684864	80.3846153846154	4.49379523430174	283325.949131514	2813.15439328643	4.34553349875931	13.7437965260546	1.37351384463626	52205.3598014888	1759.31422587121	1612	3.2	13.4	7.2	6.5	13.9	0.2	9.6	9.2	35.9	14.5	6	41.7	17.1	44.2	1702470	108406.31	991.18	354.34	7.6	4	5.8	8.7	9.9	5.8	8.6	7.8
1	G06	1	RF	NA	Neutral	18.7201051248357	89.664914586071	4.41215395934503	334929.003285151	2949.66189076214	5.19513797634691	16.0742444152431	1.39056286068932	61199.6609724047	1835.11123352161	1522	3.8	8.1	53.5	6.5	8.3	53.5	13.9	3.2	53.5	17.6	0	53.5	22.2	53.5	1850507	110520.86	1024.27	360.53	7.4	6.1	5.1	12.7	8.5	6.4	7.7	12.5
1	G06	2	RF	NA	Neutral	17.5684333139196	87.4938846825859	4.69775031365566	337908.476412347	3030.46522173838	4.84158415841584	16.0698893418754	1.46336790345028	66804.8264414677	1894.63577016462	1717	5.7	12.2	9.2	9	11.8	0.2	9.1	10.4	38.6	15.4	5.7	43.8	17.6	44.8	1873741	118083.01	1094.7	387.84	7	5	9.3	12.4	10.4	4.7	10.9	12
1	G06	3	RF	NA	Neutral	17.0785973397823	84.9328899637243	4.66844522914751	309847.668681983	2909.89309084362	4.41051995163241	14.6045949214027	1.39217139689484	57629.8295042322	1742.06794417069	1654	5.1	13.2	8.7	8.4	12.8	0.4	9.6	9	34.2	16.3	6.5	40.6	19.2	43.2	1755487	105687.32	1040.1	354.29	7.5	3	6.3	14.8	10.3	4.7	8.6	15.2
1	G07	1	RF	NA	Neutral	17.0210787352759	74.6701797892127	4.55150573222361	258925.44017359	2727.6126049562	4.12523248605084	12.0644761314321	1.2226684421541	44330.5499070056	1597.78315490705	1613	2.2	10.6	47.7	5.6	13	47.7	10.6	3.8	47.7	12	0	47.7	15.3	47.7	1607558	108526.97	975.33	363.67	5	7.1	5.9	15.2	8.6	6.4	8.7	14.4
1	G07	2	RF	NA	Neutral	16.2092899092365	70.5953016550988	4.04489643948161	244800.733048585	2665.3074098815	3.95835557928457	12.0133475707421	1.22485359243451	47099.1783235451	1585.03619700956	1873	2.5	21.1	4.9	5	21.6	0.2	7.3	14.5	32.6	10.2	9.6	37.3	11.7	38.3	1534900	111741.13	924.89	377.16	4.6	8.5	7.7	12.2	6.7	6.5	10.9	11.1
1	G07	3	RF	NA	Neutral	15.2918632075472	71.2547169811321	4.84883444023682	247580.940448113	2636.73382157774	3.58313679245283	11.1957547169811	1.14717075263599	42255.6031839623	1402.38108129852	1696	4.9	17.6	6.2	5.1	23.5	0.3	8	12.2	29.8	11	8.9	34.8	13	36.7	1470260	105694.33	918.26	360.97	5.8	5.4	5.1	8.3	7.2	5.5	7.8	6.8
1	G08	1	RF	NA	Neutral	19.0755208333333	95.1100260416667	4.94148120028536	370581.270182292	3096.98070515132	5.083984375	16.521484375	1.4676236033361	65236.2161458333	1851.12071589597	1536	4.1	8.4	52.3	9.4	5.9	52.3	14.1	3.2	52.3	20.2	0	52.3	24.8	52.3	1988908	110606.86	1158.08	367.65	8.7	3.6	6.5	14.1	11.5	2.5	8.7	13.4
1	G08	2	RF	NA	Neutral	18.4440476190476	88.4083333333333	4.59237627500599	323799.229761905	3001.48318112235	4.8952380952381	15.8833333333333	1.40433125566925	63164.4511904762	1823.11136344081	1680	4.2	11.7	8.4	7.6	10.2	0.1	10	9.5	37.6	15.4	5.3	43.6	18.8	44.1	1825959	108301.81	1073.06	360.02	7.1	5.3	6.2	14	11.4	4.5	8.5	13.5
1	G08	3	RF	NA	Neutral	17.449591280654	84.6779291553134	4.49537902207415	307521.590190736	2918.75655197296	4.09427792915531	12.9574931880109	1.32838413695482	49743.5177111717	1742.73405135586	1835	4.1	12.5	7	7.5	11.4	0.3	9.5	7.5	33.9	14.2	4.7	39.6	16.7	42.6	1799334	100574.52	1051.69	330.7	7	2.3	4.6	14.1	11.4	2.8	6.4	14.3
1	G09	1	BRCA1	NM_007298	sample	15.1288590604027	69.8335570469799	4.57015655094939	248929.437583893	2871.22013698595	2.34161073825503	7.02281879194631	0.826397773034258	26157.6738255034	1094.56135940534	1490	4.8	7.8	35.1	8.2	10.1	35.1	7.3	4	35.1	9.4	0	35.1	14.1	35.1	1679573	102276.44	1000.91	347.71	7.6	9.9	5	15.5	10.9	10.2	7.4	13.2
1	G09	2	BRCA1	NM_007298	sample	15.8607277289837	76.2728983688833	4.63998308437858	286132.400878294	2894.70436194085	2.57151819322459	7.85445420326223	0.837655050003824	31267.7578419072	1182.95587177907	1594	4.1	11	4.2	8.7	13.9	0.1	6.5	12	20.5	9.3	7	25.2	12.9	26.4	1728236	109966.92	996.89	370.67	8	7.2	7.3	13.3	10.4	8.2	9.6	12.9
1	G09	3	BRCA1	NM_007298	sample	15.3832020997375	74.7257217847769	4.81394912889414	285353.666010499	2915.83621862349	2.1496062992126	6.61811023622047	0.812221878227759	25362.3923884514	1053.82633029063	1524	6.6	11.7	3.8	10	14.4	0.1	6.9	11.7	17.2	10.6	6.7	23.1	14.2	24.9	1873896	118632.81	1103.72	402.62	10.6	5.2	9.1	10.4	13.6	5.8	11.8	8.4
1	G10	1	ASXL1	NM_015338	sample	18.2830788804071	87.5095419847328	5.06200278485884	317099.482188295	3047.6969655907	4.86641221374046	16.1265903307888	1.56915060795129	57338.9866412214	1748.13296169195	1572	3.1	5.6	57.4	6.4	5.1	57.4	12.2	2.2	57.4	17.2	0	57.4	21.7	57.4	1762755	89749.96	989.56	282.82	5.4	3.1	1.3	11.8	6.6	2.7	2.5	11.1
1	G10	2	ASXL1	NM_015338	sample	18.7613273771538	89.356732610083	4.66930384227942	326555.931078494	3003.27066042062	5.27887683471602	16.8136566687939	1.60677570985124	62962.0867900447	1883.63528216138	1567	4.2	13.4	7.9	6.9	9.5	0.2	10.5	8.2	41.1	15.7	4.9	47.6	18	48.1	1847205	97774.87	1028.73	310.76	6.6	4.1	4	13.7	7.3	4	5.2	12.3
1	G10	3	ASXL1	NM_015338	sample	14.400217509516	69.6460032626427	4.77893653047708	246386.369766177	2871.19511305341	2.36759108210984	7.14410005437738	0.965390405421047	27113.7672648178	1169.47140078199	1839	5.9	10.9	4.7	6.4	11.6	0.1	6.3	10.5	21.9	8.8	5.9	27.1	11.9	29.3	1602800	97274.71	938.2	323.61	7	4.6	4.7	12.9	9.2	5.4	6.3	11.5
1	G11	1	ASXL2	NM_018263	sample	22.9587628865979	105.256259204713	4.35795808335558	363332.315169367	2959.1159385501	7.64727540500736	26.0611192930781	1.84517877547288	106178.053019146	2291.0477091781	1358	2.2	5.2	61.9	5.8	4.3	61.9	18.4	1.5	61.9	23.8	0	61.9	28	61.9	1921947	134759.18	1050.36	424.03	6.8	3.4	7.6	5.9	8.4	2.4	10.8	6
1	G11	2	ASXL2	NM_018263	sample	19.1389645776567	89.7036784741144	4.68350626027869	315299.440735695	2897.44436467918	5.16280653950954	16.4053133514986	1.52112977330524	64142.4380108992	1864.84394858948	1468	3.7	13.6	7.6	6.5	12.9	0.3	11	10	40.4	14.6	5.4	46	17.3	46.4	1873218	114607.81	1061.91	369.36	7.4	3.8	8.3	14.3	9.9	5	9.6	14.6
1	G11	3	ASXL2	NM_018263	sample	16.0110529377545	76.6009307737056	4.57933988604628	277541.56777196	2780.25197037637	3.43222803955788	10.2641070389761	1.15271801692553	37765.2780686446	1482.85770085136	1719	4.2	16.5	4.9	6.5	16.8	0.2	8.8	11.3	30.5	11.9	7.9	36.6	14.3	38.5	1664836	100475.56	977.35	341.09	7.4	7.2	5.1	15.2	10.5	10.2	8.4	15
1	G12	1	TP53BP1	NM_005657	sample	28.0451021846371	139.214940098661	4.92384915610751	488835.233967583	3060.53764061364	10.4834390415786	38.1324876673714	2.16131581842709	156269.758985201	2539.7830269123	1419	3.9	2.9	67.4	9.5	10.4	67.4	29	0.6	67.4	36.3	0	67.4	39	67.4	1859289	96007.16	1075.81	300.28	7	9	3.3	20.7	8.9	9.8	4.7	20.6
1	G12	2	TP53BP1	NM_005657	sample	29.3880764904387	135.478065241845	4.7758920193492	502054.96287964	3014.39131032914	12.1057367829021	50.2024746906637	2.40970811062093	219164.01799775	2532.7176178222	889	4.7	6.3	28.2	8.5	13.5	0.2	24.5	2.1	57.8	27.3	1.2	60.7	27	60.9	2080607	134390.29	1209.02	412.73	10	1.6	10.3	3.8	12.8	0.9	9.8	3.3
1	G12	3	TP53BP1	NM_005657	sample	26.7287581699346	135.985294117647	8.25862661521153	552106.254901961	3358.17409023554	11.8366013071895	52.1437908496732	2.44010824197876	229652.004901961	2438.61265747902	612	8.7	5.7	30.2	12.3	9.5	0.8	21.7	4.2	54.9	30.6	1.1	58.5	33.8	59	2214858	138737.38	1624.14	450.25	14.5	1.8	11.9	7.8	19.6	0.5	13.2	6.2
1	G13	1	FAT1	NM_005245	sample	18.1807658058771	85.8904719501336	5.07664264802409	325341.330365093	3013.67149354841	5.27871772039181	17.4158504007124	1.47423564743181	70930.9750667854	1965.97203130492	1123	3.4	3.9	54	8.3	6.6	54	10.2	0.6	54	14.1	0	54	18	54	1763170	143720.96	1139.44	479.48	6.8	1.4	14.6	9.8	11.6	1.6	17.5	10.1
1	G13	2	FAT1	NM_005245	sample	18.1036920659859	81.2435192458759	4.29064672742618	279930.044776119	2883.51396993619	4.32914375490966	13.7179890023566	1.35293913917508	55288.6622152396	1834.3072584783	1273	2.2	9.5	8.2	6.8	15.2	0.2	8.8	4.8	34.6	11.1	2.9	41.2	13.7	42.3	1673971	115516.18	1007.41	376.14	7	2.4	8.8	14.6	10.1	4.5	9.9	14.1
1	G13	3	FAT1	NM_005245	sample	16.2087170042971	77.427255985267	4.48866346847961	275187.438305709	2870.0412250743	3.81276856967465	11.9122160834868	1.25215599381243	46377.5592387968	1586.13791134505	1629	3.7	12	5.8	7.2	13.2	0.3	8.5	8.8	31.9	13.3	5.3	37.7	14.9	40.1	1677120	115945.5	1028.52	392.3	7.1	2.9	8.5	11.1	11.2	4	10.9	10.4
1	G14	1	BAP1	NM_004656	sample	24.4256292906178	136.153318077803	7.91812144027461	720027.812356979	3944.59039733078	9.54919908466819	33.1258581235698	2.01444540586627	160426.659038902	2807.93375708627	437	11.4	3.2	69.1	28.4	3.4	69.1	21.7	1.1	69.1	27.7	0	69.1	38	69.1	3156483	222535.34	2199.26	761.01	26.5	1.8	34.1	5	36.8	0	40	4.3
1	G14	2	BAP1	NM_004656	sample	21.6829787234043	103.407446808511	5.6368044440496	418005.815957447	3202.93454601149	6.41808510638298	22.2946808510638	1.63595385345529	99435.7180851064	2197.74968843768	940	4.9	9.4	13.5	11.7	11.7	0.1	13.1	4.1	43.6	16.8	2	47.7	21.6	48.2	2134145	161217.92	1356.2	518.2	10.7	1.8	19.8	4.7	14.3	1.4	20.6	3.9
1	G14	3	BAP1	NM_004656	sample	19.4318529862175	88.3468606431853	4.5088202124643	322495.006125574	2982.18916198238	4.83996937212864	15.5015313935681	1.3684617751628	63746.9479326187	1881.61500537359	1306	2.8	12.3	8	9.7	11.6	0.4	10.2	5.6	36.8	14.7	4.1	42.3	18.3	45.4	1975240	143477.46	1173.36	463.69	10.5	1.5	14.6	9.1	14.2	1.8	16.1	8.4
1	G15	1	ZNF516	NM_014643	sample	20.5974981604121	98.1854304635762	4.70848288287912	361371.189109639	3032.708200085	5.33701250919794	17.1596762325239	1.43572409987335	65707.119205298	1785.32010289933	1359	4	6.1	53.7	8.2	6.4	53.7	16.1	1.9	53.7	20.2	0	53.7	25.2	53.7	1988829	117155.71	1132.78	372.7	8.2	3.2	7	13.8	11	3.7	8.8	13.6
1	G15	2	ZNF516	NM_014643	sample	21.0242468772961	100.013225569434	4.52644584237884	377914.736223365	3074.83417748336	5.24614254224835	16.7090374724467	1.49691540662413	66489.1983835415	1944.6263184245	1361	4.5	11.2	7.9	10.4	9.6	0	14	6.5	41.3	18	3.2	47.6	21.1	48.4	2080891	125415.22	1161	394.36	9.6	3.3	8.4	8.5	13.2	3.2	9.3	7.1
1	G15	3	ZNF516	NM_014643	sample	19.1687211093991	93.6394453004623	4.71326229579467	357954.915254237	2907.25339604496	4.62634822804314	14.3959938366718	1.34873505371476	52014.1117103236	1646.80512308608	1298	3.5	13	7.4	7.1	13.3	0.3	12.9	6.3	36.4	17.2	4.6	42.4	19.1	44.5	1959789	117067.53	1063.06	376.47	9.8	2.6	7.4	11.8	11.1	3.8	8.9	11.9
1	G16	1	GRIN2A	NM_000833	sample	21.3639410187668	103.856568364611	4.81318138123746	379920.504691689	3089.50867057918	6.43900804289544	22.1119302949062	1.7134158748426	88294.0697050938	2103.51228242367	1492	4.2	4.8	58.8	7.8	4.6	58.8	16.3	1.5	58.8	22.3	0	58.8	26.7	58.8	1926849	110884.28	1087.55	346.21	8.4	3.2	4.5	10.2	9.7	4.7	6	10.3
1	G16	2	GRIN2A	NM_000833	sample	22.0051314945478	103.002565747274	4.84574556349063	371489.198845414	3049.60584865394	6.49134060295061	21.902501603592	1.79809040850672	88509.1141757537	2256.30960856082	1559	4.7	10	12	7.3	8.2	0.3	13.7	5.8	48.5	17.6	2.2	54.3	21.1	55.4	1979270	112499.91	1141.44	349.71	7.7	3.3	6.5	12	10.1	3.3	7.8	11.5
1	G16	3	GRIN2A	NM_000833	sample	21.040187541862	103.473543201607	4.74807923687005	360761.034159411	2970.40023239475	6.32953784326859	21.2605492297388	1.73030204115757	84349.5204286671	2117.78455503256	1493	4.6	9.2	10.4	8.1	9.4	0.5	14.3	5.9	47.4	20.4	3.5	52.4	23.7	54.7	1835218	116449.27	1048.32	368.01	8.6	3.8	6.5	8.4	10.4	3.4	7.6	7.3
1	G17	1	RF	NA	Neutral	21.0161082474227	100.425902061856	4.66433880284403	356086.110824742	3020.23871237578	5.36920103092783	16.9536082474227	1.41886385475431	69297.9929123711	1941.42083050962	1552	2.9	4.9	54.1	6.6	4	54.1	15.1	1.2	54.1	21.5	0	54.1	24.5	54.1	1963093	122058.26	1059.85	379.95	6.6	2.6	7	12.7	8.2	3	8.2	12.8
1	G17	2	RF	NA	Neutral	19.7772756617172	93.4312459651388	4.45385954915572	338657.81278244	2937.32486878205	5.307295029051	16.6939961265332	1.45694532414782	66268.8185926404	1970.39315421251	1549	3.2	12.1	7.2	7.2	11.4	0.1	11.7	8	40.9	16.8	4.5	47	18.7	47.8	1904587	116637.78	1053	378.01	8.5	4.5	8.3	11.2	10.1	4.4	9.5	11
1	G17	3	RF	NA	Neutral	19.3015783540023	90.1116121758737	4.54187540685645	324029.735625705	2980.80365194938	4.52480270574972	13.8618940248027	1.34496517551134	54722.3060879369	1850.95575685143	1774	3	11.2	6	7.7	8.3	0.2	12.1	5.2	36.9	17.2	3.4	43.4	20.2	46.5	1848974	105692.47	1039.16	338.84	7.9	2.5	4.3	9.6	9.6	2.1	5.6	9.1
1	G18	1	RF	NA	Neutral	19.9820857325656	97.9232245681382	4.89889389605911	372459.322456814	3105.19566046729	5.5745361484325	18.1618682021753	1.52014208963115	74780.2066538708	2034.74958112011	1563	4.2	5	55.8	9.1	5.2	55.8	14.8	1.9	55.8	19.6	0	55.8	24.4	55.8	1921743	117914.06	1144.63	383.68	8.5	4.1	5.1	7.9	11.1	4.3	7.6	6.8
1	G18	2	RF	NA	Neutral	19.3758389261745	91.9255643685174	4.65464151506762	345904.141549725	3032.23987851652	5.3392312385601	16.8676021964613	1.43941507656941	67524.1208053691	1917.15942774442	1639	4.1	12.8	7.2	7.6	9.7	0	11.5	8.4	40.3	17.1	4.1	46.4	19.4	47.5	1934827	108863.89	1070.83	347.1	7.7	4	5.6	11.3	9.5	4.4	7.4	10.7
1	G18	3	RF	NA	Neutral	18.2958287596048	88.0686059275521	4.50402663668951	322647.34467618	2981.10151050942	4.91053787047201	15.2299670691548	1.3940041967533	59795.9374313941	1870.79535628443	1822	3.6	12.8	7	8.2	10.2	0.2	10.8	6.5	39.6	17.2	4.6	45.5	20.4	47.2	1797685	113750.89	1060.96	375.25	8.3	3.3	5.2	7.1	10.5	3.3	7.5	7.4
1	G19	1	RF	NA	Neutral	19.9163292847503	93.3394062078273	4.4828895042907	331621.634278003	2935.15018196383	5.31646423751687	16.9507422402159	1.5260698524594	65985.1275303644	1944.84169761918	1482	3.6	7.4	55.1	6.9	6.5	55.1	14.9	1.8	55.1	19.2	0	55.1	23.1	55.1	1870009	127089.13	1076.61	407	7.6	4.7	7.9	7.7	9.8	4.5	9	7
1	G19	2	RF	NA	Neutral	18.7900621118012	86.9944099378882	4.41494589627193	313950.260248447	2920.69490784695	4.5167701863354	13.6049689440994	1.36710249149656	52477.5863354037	1844.76577144946	1610	3.4	14.5	6.5	6.7	12	0.2	10.6	8.6	36	15.5	4.7	43.2	17.5	45	1889139	121018.7	1038.36	380.47	7.3	3.7	8.7	12	8.8	4.3	10	11.4
1	G19	3	RF	NA	Neutral	19.2570397111913	93.5776173285199	4.55533786048121	319793.998555957	2810.77027125417	5.77400722021661	18.1978339350181	1.55071596642392	69223.6880866426	1958.66771067737	1385	4.1	12	8.5	6.9	13.5	0.4	11.5	6.9	43.3	17.3	4.9	49.2	19.4	51.3	1753293	130098.97	957.35	419.94	7.1	3.5	9.7	6	7.9	2.9	10.8	5.7
1	G20	1	RF	NA	Neutral	19.3713927227102	93.6555834378921	4.606899205765	359652.62672522	3030.85541144663	5.2823086574655	16.5997490589711	1.50336212333766	67021.417816813	1987.39626293678	1594	3.3	8.3	54.8	9.4	6.5	54.8	14.4	2.2	54.8	19.8	0	54.8	24.5	54.8	1985110	128768.53	1127.06	413.11	8.8	3.1	7.9	8.7	11.7	3.6	9.4	8.7
1	G20	2	RF	NA	Neutral	19.1387651177594	90.4169318905156	4.56050633363105	319747.453214513	2948.925973727	4.99681731381286	16.5092297899427	1.50089666800383	67612.2686187142	1870.64564749397	1571	3.6	11.3	8.1	6.6	11.5	0.4	10.6	9	37.9	16.1	4	43.6	18.5	44.9	1839380	114540.64	1039.69	361.74	8.1	3.4	7.6	13.9	9.5	3.8	8.3	14.3
1	G20	3	RF	NA	Neutral	18.1524358302776	85.5222629649031	4.5530516518107	310825.294394971	2921.75270520113	4.24148768989	12.8025144054479	1.27887939742291	49958.3923520168	1744.93910587586	1909	3.2	12.6	5.7	7	11.3	0.1	10.3	5.9	35.1	15.8	3.7	40.9	18.1	43.6	1772969	105636.33	1041.66	347.98	7.3	2.4	6.5	15.4	10.2	3.7	8.1	14.9
1	G21	1	RF	NA	Neutral	20.1892247043364	97.2956636005256	4.68398863817068	363923.689881735	3096.21681455509	5.86596583442838	19.5788436268068	1.60422612701477	80328.9802890933	2020.41484810051	1522	4.2	5.1	56	9.3	4.8	56	14.3	1.2	56	20	0	56	25	56	2006789	101985.11	1127.12	320.87	9.7	3.1	5.5	21	12.8	3.5	6	20.6
1	G21	2	RF	NA	Neutral	19.7248447204969	90.3453416149068	4.4587916348553	318943.195031056	2951.22048822807	5.3	16.3018633540373	1.5084689023428	64107.4360248447	1971.6015758469	1610	2.9	13.1	6.9	6.5	10.8	0.3	10.7	6.3	41	14.7	3.1	46.3	17	47.6	1878089	122248.47	1077.37	387.88	7	2.5	8.1	9.9	9.9	5	10.1	9.5
1	G21	3	RF	NA	Neutral	19.0913461538462	91.1712740384615	4.47973456695	329963.295072115	2956.37536662099	5.00540865384615	15.5907451923077	1.43897988136431	62236.6604567308	1884.66719310429	1664	3.9	13.2	6.8	9	12	0.4	12.5	8.9	38.2	18.4	5.6	45.1	21.7	47.8	1802347	110193.22	1057.23	361.12	8.9	4.3	6.4	8.9	11.4	4.6	7.5	8.7
1	G22	1	RF	NA	Neutral	20.0836550836551	93.2046332046332	4.54382129007037	329186.406692407	2961.66512509456	5.63642213642214	17.7104247104247	1.56086112384443	72710.2619047619	2118.0784176557	1554	3.2	7.1	57.2	6.7	6.8	57.2	14.9	2.2	57.2	18.6	0	57.2	22.3	57.2	1869229	129137.54	1067.48	400.48	7.1	3.2	7.1	6.8	9.3	4.8	8.3	5.5
1	G22	2	RF	NA	Neutral	19.0240889437925	88.0327362569487	4.82585446272352	317924.244595429	2885.16283815917	4.92526250772082	15.2532427424336	1.42022970947563	63301.6306361952	1925.87311453215	1619	4.1	14.6	7.2	6.2	14.4	0.2	11.9	9	37.6	15.4	4.8	43.2	17.8	44.8	1765592	124239.02	1022.71	396.43	6.4	4.9	9.5	10.6	8	5.2	11.4	9.3
1	G22	3	RF	NA	Neutral	18.8996282527881	86.589219330855	4.40205552886944	292575.216232962	2792.77156577869	5.00371747211896	16.1022304832714	1.41792561804384	63988.5179677819	1847.63504136973	1614	3.2	12.6	8.1	5.4	13	0.4	11.8	6.2	37.2	15.8	4.5	43.4	16.9	45.6	1652777	109177.38	931.44	347.07	6.4	3.2	6.2	11.6	7.4	4.8	7.6	11.5
1	H03	1	CHEK1	NA	Positive	7.35635894125242	38.697869593286	5.0314626263161	231312.556488057	2445.98422032423	0.779212395093609	2.56036152356359	0.430703413391609	8649.3770174306	439.409768899105	1549	8	46.4	14.7	11.5	43.9	14.7	1.4	21.4	14.7	6.3	0	14.7	10.4	14.7	1812344	116399.89	1408.58	415.32	10.2	11.3	8.5	16.2	15.7	9.2	12.4	11.4
1	H03	2	CHEK1	NA	Positive	16.4037267080745	95.3160800552105	8.24707987353229	532725.494824017	3400.58288599531	3.16356107660455	10.736369910283	1.06991312705292	42409.033126294	1240.62690050942	1449	11.1	17	7.2	14.1	18.2	0.1	9	16.5	24.2	16.8	9.6	29.8	20.5	29.9	2277475	113627.92	1691.37	394.48	13.2	10.1	7.6	13.6	18.9	5.4	10.7	8
1	H03	3	CHEK1	NA	Positive	14.6968687541639	86.3737508327781	9.20332220317539	466181.416389074	3275.32599221577	2.8107928047968	9.26449033977348	0.914254462078712	33770.9147235177	1041.82933272937	1501	13.3	18.8	5.6	15.1	21.5	0.2	7	16.3	21.7	15.3	10.8	26	18.9	27	2008894	106154.49	1608.45	378.01	11.2	8.5	7.1	15.5	19.3	5.3	9.9	10.7
1	H04	1	CHEK1	NA	Positive	8.34909596662031	45.1585535465925	5.94419047911961	302771.672461752	2708.73540886591	0.84144645340751	2.67732962447844	0.429611338158757	9498.01460361613	468.250798948501	1438	8.3	44.6	14.7	13.8	40.7	14.7	2.7	19.6	14.7	9.2	0	14.7	12.2	14.7	2133258	129763.24	1617.05	471.64	12.5	12.3	11.2	13.4	20.1	6.6	16.3	9.1
1	H04	2	CHEK1	NA	Positive	14.6337535014006	90.9495798319328	8.17642582605987	566632.735994398	3600.01533906468	2.96498599439776	9.22619047619048	0.877982690360122	36025.762605042	1101.10079062579	1428	14.4	18.7	5	18.7	20.7	0	7.8	20.4	21.8	16.8	11.3	26	20.7	26	2304924	135981.46	1918.45	512.36	15.3	13.1	13.4	12.7	24.2	5.4	20.2	6.8
1	H04	3	CHEK1	NA	Positive	15.0006056935191	87.3749242883101	8.40792784164215	491657.764990915	3446.10161312595	2.67050272562084	8.96850393700787	0.834301665741983	34810.6262870987	1007.8746431801	1651	12.3	19	5.3	16.8	19.6	0.1	8.4	15.6	19.9	16.5	10.7	23.9	21.2	25.1	2081529	118501.45	1777.65	441.71	13.1	9.1	10.6	15	22	5.6	15.4	9.8
1	H05	1	CHEK1	NA	Positive	11.3892297205181	64.9931833674165	6.30391027793194	392613.358554874	2949.36343289808	1.56441717791411	4.95705521472393	0.503654235818449	18595.5098841172	662.984269681631	1467	10.6	29.6	21	13.3	30.5	21	5.6	12.5	21	11.9	0	21	15.6	21	2181143	111814.08	1654.47	398.16	12.2	11.6	7.4	16.3	18.6	5.6	9.8	9.9
1	H05	2	CHEK1	NA	Positive	14.7735982966643	91.5010645848119	10.2996568272623	550976.301632363	3562.66001258721	3	9.9361249112846	0.851529230072954	39554.7693399574	1070.39499060958	1409	13.7	18.8	5.3	17.2	20.7	0.1	8.3	22.1	21.4	16.7	12.8	25	21.4	25.2	2195619	122461.62	1810.23	459.9	13.8	12.8	10.8	12.4	21.5	7	15.9	4.8
1	H05	3	CHEK1	NA	Positive	15.5560640732265	90.7841342486651	9.99099295382926	503714.910755149	3343.12257016993	3.2044241037376	10.1800152555301	1.0144279904412	38018.0167810831	1191.54284699758	1311	11.9	18.5	5.8	15.3	25.3	0.2	7.9	14.4	25.7	17.4	9	30.1	20.7	31.3	2155886	122476.45	1759.04	446.08	14.3	9.5	7.9	7.6	21.4	5.3	11.9	2.6
1	H06	1	CHEK1	NA	Positive	15.9884583676834	101.818631492168	10.3869292364246	631905.04286892	3757.16771561839	3.53751030502885	12.0750206100577	1.04858679119919	48927.0098928277	1277.62736906594	1213	14.4	11.7	36.6	19.6	12.2	36.6	10.2	5.1	36.6	21.4	0	36.6	26.5	36.6	2457155	109501.32	2003.7	400	15.6	11.5	8	21.9	23.4	5.8	11.2	16.2
1	H06	2	CHEK1	NA	Positive	15.0173323285607	88.8048229088169	8.44067519680229	509098.654860588	3435.93703686832	3.24039186134137	10.7136397889977	1.00748870942601	42463.6812358704	1246.41878809346	1327	12.7	18.8	6.3	16.9	20.3	0	6.9	18.6	23.4	16.1	10.5	28.3	19.5	28.9	2204409	121026.86	1714.43	437.73	13.6	9.4	11.3	16.8	20.7	6.6	16	11.4
1	H06	3	CHEK1	NA	Positive	15.044384667115	90.876260928043	7.82735942677747	499303.682582381	3330.44047602176	2.62676529926026	8.44384667114997	0.882453283021857	31377.107599193	1072.6456147448	1487	12.7	16.3	5.3	16.2	20.6	0.2	8.3	14.4	20.4	16.7	9	25.4	20.7	27.2	2038415	117530	1639.99	435.44	13.5	10.5	8.9	11.6	20.5	6.6	12.8	5.6
1	H07	1	CHEK1	NA	Positive	15.4908675799087	92.4170471841705	8.21877613249187	536379.078386606	3505.03850979203	3.22298325722983	10.7260273972603	0.992880148638059	38915.7260273973	1144.32615833046	1314	11.8	10	36.6	16.1	12.5	36.6	9.5	3.1	36.6	17.4	0	36.6	21.9	36.6	2185261	104135.08	1725.4	376.29	12.3	10.1	6	18	19.9	6.9	10.4	13
1	H07	2	CHEK1	NA	Positive	15.6125485122898	88.3059508408797	8.02461936080627	474772.265847348	3366.31046138712	3.15135834411384	10.2218628719276	0.942624196046465	38147.1513583441	1091.04165864389	1546	11.8	16.2	6.1	14.7	20.6	0.1	8.5	19.2	22.7	15.1	9.8	27.4	18.2	27.6	2041594	110513.66	1677.88	416.18	11.8	13	7.4	13	19.1	6.9	12.7	8.4
1	H07	3	CHEK1	NA	Positive	15.2438316400581	94.8316400580552	8.85050446052553	544283.192307692	3529.87101100446	2.91872278664732	9.73875181422351	0.918795499815985	35534.4129172714	1025.1354797074	1378	13.8	16.5	6.5	19.2	20.8	0.1	8	14.7	21.3	18.4	9.5	25.6	22.8	27	2160218	107910.3	1853.88	396.25	14.8	8.9	6.5	10.7	23.9	5.8	10.2	4.5
1	H08	1	CHEK1	NA	Positive	17.0154905335628	106.714285714286	11.6729626042203	658370.049053356	3938.51601321057	3.74096385542169	12.1161790017212	1.09785413787373	44809.0404475043	1303.78162244956	1162	16.3	8.1	39.8	21.4	8.2	39.8	10.9	2.3	39.8	21.8	0	39.8	29.5	39.8	2462249	120056.23	2179.98	438.45	16.3	7.4	9	13.4	27.1	2	13.9	7.7
1	H08	2	CHEK1	NA	Positive	16.0196917808219	98.3107876712329	8.80786581239941	532965.400684932	3415.8176508251	3.00856164383562	10.4691780821918	0.880331165769675	41655.0530821918	1057.36880078868	1168	14.6	16.2	6.7	16.4	19.3	0.1	8	18.7	21.2	17.3	10.6	24.8	20.6	24.8	2091030	118643.14	1704	427.94	12.7	12.9	9.4	14.6	19.2	4.4	12.4	6.8
1	H08	3	CHEK1	NA	Positive	16.0103806228374	92.204152249135	8.3928112845402	488740.707958477	3336.68485969813	2.84290657439446	9.30865051903114	0.885118474459265	35392.9314878893	1099.78860640075	1445	11.6	14.5	5	14.5	17.6	0.2	8.7	13.8	21.5	16.6	8.5	25.3	20.1	27.1	2053618	122831.76	1641.07	443.82	12	9.2	10.6	11.5	18.5	5.1	14.1	7.1
1	H09	1	NOTCH2	NM_024408	sample	17.7472738935215	87.868505452213	4.75452310145648	340077.344451572	2917.42269087797	5.26170622193714	17.5875561257216	1.51090718689805	69285.3617703656	1856.23301087885	1559	4.3	10.1	53	9.4	13	53	12.2	5.3	53	18.2	0	53	21.5	53	1759233	105969.21	1069.23	351.72	7.6	11.4	5.3	20.7	11.2	13.9	7.4	19.1
1	H09	2	NOTCH2	NM_024408	sample	17.0868263473054	81.9718562874252	4.48378001104924	310541.797005988	2994.1960110672	5.0814371257485	16.4526946107784	1.52249323285456	65236.380239521	1924.28997658755	1670	3.5	15.4	9.3	8.1	12.6	0.1	8.8	12.1	39.6	13.1	6.8	46.2	16.1	47.1	1826786	119369.04	1073.41	401.07	6.7	5.6	7.3	7.7	9.6	4.4	11.7	7.1
1	H09	3	NOTCH2	NM_024408	sample	15.2026595744681	73.913829787234	4.6847856487382	274682.781914894	2814.94023260678	3.75478723404255	12.6196808510638	1.3429224924837	52031.9186170213	1614.89162613945	1880	4.7	15.2	8.5	8.1	19.5	0.6	7.8	12	30.9	12.3	7.9	36.9	14.8	39.4	1567367	94810.58	1004.61	334.32	7.1	10.1	5.6	19.5	10.9	12	8.5	18.9
1	H10	1	FANCM	NM_020937	sample	18.4898572501878	92.0165289256198	5.30745206231401	357952.204357626	3094.9505166407	4.69797145003757	15.0676183320811	1.33593424248753	63815.516904583	1834.22168154238	1331	4.4	5.7	49.1	8.3	6.3	49.1	12.2	1.5	49.1	18	0	49.1	22.4	49.1	1852217	117004.95	1117.95	376.85	7.9	4.1	7.5	13.6	10.2	4.5	9.2	12.8
1	H10	2	FANCM	NM_020937	sample	17.3516153268219	84.504132231405	4.92384569630057	340026.263711495	3048.47624371381	4.27948910593539	13.0751314800902	1.27161624982482	49866.4575507137	1679.06779551641	1331	4.2	11.9	6	9.8	12.8	0	8.3	11.5	33.7	12.3	6	40	15.2	41	1876349	109612.06	1147.48	363.83	7.6	4.7	5.8	11.8	11.6	5.9	8	10.2
1	H10	3	FANCM	NM_020937	sample	17.3605800922874	82.7475280158207	4.52549788330193	306478.218852999	2931.04176503205	4.03691496374423	12.1529334212261	1.35251815198999	50518.6736980883	1805.54320169673	1517	4.5	13.4	5.5	9	12.5	0.6	8.7	7.6	34.3	14.5	4.5	39.9	17.9	42.7	1773977	125980.56	1086.38	434.13	8.9	3	8.1	7.6	12.9	4	11.9	7
1	H11	1	RASA1	NM_022650	sample	19.709940652819	92.7284866468843	4.42510939820438	340512.448813056	3050.52841036962	4.98813056379822	16.1862017804154	1.45640556690451	61894.4228486647	1838.27164696465	1348	3	5.5	53.6	7.8	4.3	53.6	14.2	1.3	53.6	17.8	0	53.6	22.2	53.6	1954500	106431.55	1167.06	346.39	7.8	2.5	3.9	12.5	12.5	1.9	6.3	11.4
1	H11	2	RASA1	NM_022650	sample	19.9923398328691	96.1511142061281	4.59653947525396	360157.360027855	3071.85673037815	5.2075208913649	16.8537604456825	1.52102927204866	68556.082172702	2020.61792839847	1436	4.5	10.5	7.8	8.9	9	0.3	12	6.8	40.6	16.4	3.6	46.4	19.9	47.8	1999024	118165.67	1184.11	378.29	9.5	2.5	7.2	11	13.2	2.4	8.6	10
1	H11	3	RASA1	NM_022650	sample	17.3218130311615	86.6362606232295	4.57120684089959	340048.86572238	2944.70059844162	3.79660056657224	11.8849858356941	1.17120403739949	45410.8294617564	1507.74474213937	1765	4.6	13.2	5.9	8.7	14.7	0.3	10.5	8.8	30.2	16.2	6.2	36	19.9	38.4	1896462	107760.37	1120.83	361.25	10	4.6	5.6	12.7	13.4	5.2	7.6	11.7
1	H12	1	KDM5C	NM_004187	sample	20.8703047484054	101.020552799433	4.73753168530792	406450.530120482	3118.26695075322	5.13040396881644	15.7363571934798	1.39148366287317	63891.5570517364	1932.24988870719	1411	3.1	5.7	54.3	9.6	6.4	54.3	17.2	1.5	54.3	20.9	0	54.3	26.3	54.3	2217029	134346.12	1249.18	426.03	11.2	3.3	8.7	5.5	14.2	2.6	10.1	4.7
1	H12	2	KDM5C	NM_004187	sample	20.2407407407407	97.8098765432099	4.96002613488307	371416.172839506	3033.03674723823	3.8783950617284	11.4117283950617	1.13715715331002	41406.8401234568	1513.46251199356	1620	4.2	12.1	4.1	8.5	10.6	0.1	13.7	8.1	31.2	18.5	3.5	36.5	20.2	37.3	2039643	107374.9	1168.91	346.24	9.2	4.3	5.1	12.3	12.1	3.4	7.3	11.9
1	H12	3	KDM5C	NM_004187	sample	17.6367276887872	82.5286041189931	4.50316104900753	285242.335812357	2806.4912233315	3.69622425629291	11.4118993135011	1.12648676333823	43287.1893592677	1401.58090785739	1748	3.7	12.9	5.1	6.5	14	0.2	11	8.3	29.6	15.4	5	34.5	16.9	36.6	1711247	106819.13	1026.83	351.92	7.2	3.2	6.2	11.3	9.8	3.6	7.6	10
1	H13	1	FAS	NA	sample	19.9736129905277	94.052097428958	4.44319752185586	344333.938430311	3032.56738562213	4.9255751014885	15.1150202976996	1.42823748137554	61817.8349120433	2028.31543536931	1478	3.2	5.6	54.9	8.6	4.9	54.9	13.8	2.2	54.9	18	0	54.9	23.1	54.9	1992160	131115.48	1150.86	426.22	9	3.4	8.5	7.8	12.3	3.1	11.4	7
1	H13	2	FAS	NA	sample	19.5045112781955	94.7278195488722	4.71175313014097	365021.435338346	3072.1860096398	5.53308270676692	17.3894736842105	1.52966695760423	67985.2383458647	2010.78810588303	1330	4.5	13.3	7.7	7.9	10.1	0.1	11.3	7.4	42.1	16.2	3.4	48.2	20.1	49.1	2048954	129852.31	1143.64	406.11	8.1	2.5	10.9	9.9	11.1	3.3	12.1	9.8
1	H13	3	FAS	NA	sample	17.5167785234899	85.7926174496644	4.57399182116429	317269.570469799	2944.27449824363	4.95771812080537	15.7107382550336	1.42043922895886	60478.6181208054	1822.49422298834	1490	4.6	11.6	8.3	8.2	10.4	0.1	9.8	8.4	39.4	14.4	5.1	45.6	17.9	47.6	1904805	125226.61	1101.9	416.62	9.1	3.4	8.5	7.2	12.3	2.8	11.3	6.8
1	H14	1	PTPRC	NR_052021	sample	18.5666883539362	89.8093689004554	4.72332133700814	339459.41834743	3079.43166716151	5.18412491867274	16.2758620689655	1.46347588265614	68140.8080676643	2017.28074468533	1537	4.7	5.3	52.9	9	5.9	52.9	11.3	1.7	52.9	16.4	0	52.9	21.4	52.9	1972274	130978.08	1132.09	418.68	9	2.9	8.7	8.5	11.6	2.9	11.1	8.5
1	H14	2	PTPRC	NR_052021	sample	19.6548431105048	93.2783083219645	4.53408547443316	344670.309004093	2993.25998951026	5.38608458390177	16.9522510231924	1.48225948972453	67455.1084583902	1964.4451992476	1466	5	11	8.3	6.7	10.8	0	11.2	7	41.7	14.5	4	46.5	17.6	46.6	1983233	122263.3	1106.47	391.05	8.9	3.4	8.1	8.8	10.8	3.6	10.3	7.8
1	H14	3	PTPRC	NR_052021	sample	17.1032051282051	83.7262820512821	4.78017684802276	302745.941666667	2915.42135129834	4.50705128205128	14.2666666666667	1.39215780072158	56777.9820512821	1759.27671013248	1560	5.5	12.7	7.2	7.8	11.2	0.4	9.6	8.4	36.6	14.2	5.6	41.7	17.3	43.5	1780041	132112.9	1024.26	431.34	7.8	3.3	11.1	6.5	9.7	2.9	12.6	6.2
1	H15	1	PTPRU	NM_133178	sample	20.1029523088569	94.7365632096896	4.89496311595306	350169.61317184	2968.12661048131	4.16124148372445	13.0711582134746	1.24394686224607	48845.6434519304	1587.87470328889	1321	3.3	6.1	47.5	7.3	6.1	47.5	13.8	1.6	47.5	16.7	0	47.5	20	47.5	1959206	114476.71	1073.96	357.71	8.8	2.6	6.5	11.5	10.4	3.7	7.9	12
1	H15	2	PTPRU	NM_133178	sample	18.8955431754875	87.1706128133705	4.52702298556132	301428.88091922	2882.90802149949	4.49930362116992	13.6385793871866	1.29206492294357	50717.0389972145	1653.17294044118	1436	3.3	11.1	6.4	5.8	12.2	0	11.4	8	36.8	13.6	3.8	41.7	15.5	42.4	1804979	108692.09	1005.1	341.86	7.2	3.3	6.2	11.7	8.6	6.2	7.1	11.5
1	H15	3	PTPRU	NM_133178	sample	18.5383552176918	86.3469246717346	4.49158337120103	296392.257083621	2798.87524264509	4.4139599170698	13.7373876986869	1.3340222025586	51304.2232204561	1709.56076613369	1447	3	12.3	6.2	6.6	13.8	0.2	11.4	7.9	36	13.7	5.1	41.7	15.6	44	1749627	113424.97	986.75	369.4	7.5	3.2	6.5	9.7	9.8	4.3	8.6	10.2
1	H16	1	FUBP1	NM_003902	sample	19.621958827199	94.0798502807236	4.85942960180824	349400.809107923	2920.18940053424	4.63880224578915	14.5177791640674	1.25304327012363	59158.2620087336	1657.6132588159	1603	3.8	6.1	45.9	6.6	6.9	45.9	16	2.2	45.9	19.1	0	45.9	21.7	45.9	1810375	105730.69	1028.16	337.42	7.7	4.1	4	10.8	9.4	6.1	4.6	10.7
1	H16	2	FUBP1	NM_003902	sample	19.2001366120219	88.4118852459016	4.82159746415638	317146.746584699	2889.36685318514	5.3025956284153	16.7698087431694	1.31467218430744	67575.6400273224	1778.93051079533	1464	4.2	12.1	7.3	6.1	15.1	0	11.2	7.3	38	15.3	3.4	43.1	16.9	43.7	1728888	114690.42	1020.27	359.71	6.3	4.6	7	10.5	9.4	6.5	7.9	10.3
1	H16	3	FUBP1	NM_003902	sample	18.8360655737705	86.9646910466583	4.45846451587705	300640.066204288	2859.16003915372	4.83921815889029	15.0914249684741	1.31143275510176	57345.0491803279	1647.78306807686	1586	3.5	11.9	7	6.7	13.1	0.3	11.6	6.1	36.8	15.7	4	42.1	18.2	44.1	1716886	94920.93	984.45	308.32	8	3.9	4.3	14.1	10.7	6.7	5.4	14.2
1	H17	1	CHEK1	NA	Positive	18.0172684458399	107.76295133438	8.83637209243846	615264.974882261	3628.3931931914	3.9552590266876	13.1734693877551	1.12461239794741	50020.1334379906	1290.77047778972	1274	13.3	9.3	40.2	19.9	9.4	40.2	13.3	4.1	40.2	21.3	0	40.2	27.2	40.2	2483934	110637.45	1893.2	397.62	15.9	8.9	6.4	13.7	25.4	3.9	9.4	7.5
1	H17	2	CHEK1	NA	Positive	17.6753338018271	103.675333801827	9.26685464496661	573614.401264933	3705.13492519907	3.38439915671117	11.1672522839072	0.966784590132438	41611.3120168658	1149.6831267368	1423	15.9	12.9	5.6	19.4	16	0	11.3	16.6	23.7	19.3	8.1	27.6	24.7	28	2325597	107488.14	1898.53	383.93	16	11	5.8	14.9	24.2	4.6	10.1	8.3
1	H17	3	CHEK1	NA	Positive	16.0614754098361	94.9924863387978	9.17656405653138	523240.754098361	3357.39926854	3.39002732240437	11.224043715847	1.18076670863111	45471.4453551913	1305.38865960724	1464	11	16.9	6.6	16.3	19.2	0.5	8.6	14.8	25.3	17.4	9.6	30.1	21.7	31.9	2116445	114772.15	1662.37	421.04	14	12	8.5	11.8	20.7	6	11.6	4.4
1	H18	1	CHEK1	NA	Positive	16.8736681887367	101.794520547945	9.74477146095604	568068.980974125	3513.58232929184	3.90563165905632	12.5563165905632	1.07325526137442	47381.3919330289	1248.68774148204	1314	13.6	9	38.5	17.4	12.6	38.5	12.3	4.1	38.5	20.9	0	38.5	26	38.5	2212130	111719.05	1791.74	403.47	14.2	13	6.4	13.9	22.8	7.4	9.3	6
1	H18	2	CHEK1	NA	Positive	17.0962121212121	100.655303030303	10.6113252312606	568880.374242424	3622.71860499307	3.84166666666667	13.0272727272727	1.13252835910294	50959.6378787879	1294.647745874	1320	13.6	16.4	8.2	18.1	17.5	0.3	10.1	16	27.4	18.5	7.2	31.8	22.3	32	2333628	118203.88	1894.21	425	14.3	10.2	8.8	12.2	22.7	6.6	13.1	6
1	H18	3	CHEK1	NA	Positive	18.6492471213463	119.571302037201	10.9758354261974	717179.52258636	3894.9196533101	4.14880425155004	13.8981399468556	1.15936208365385	52059.2754650133	1342.2266817079	1129	18.8	11.4	8.3	23	15.9	0.1	11.5	10.5	28.6	24.6	4.4	32.5	29	34.1	2591441	121329.93	2161.86	426.92	19.1	7.4	9.6	8.9	27.9	3.5	12.2	3.2
1	H19	1	CHEK1	NA	Positive	16.6234042553191	103.805673758865	9.71973451363049	603118.638297872	3633.68764314654	3.69007092198582	12.2851063829787	1.05044035598466	47866.2340425532	1291.28477134452	1410	14	10.9	38	18.3	11.6	38	11.1	4.7	38	21.8	0	38	26.3	38	2365894	120873.37	1891.65	440.91	15.5	10.8	8.2	12.1	22.6	5	14.1	5.9
1	H19	2	CHEK1	NA	Positive	16.1362007168459	94.3835125448029	8.19816254343523	520443.633691756	3454.91597676708	3.69964157706093	12.1813620071685	1.06157297353806	47897.2422939068	1277.17332118859	1395	12.7	17.6	6.4	16.3	18.6	0.1	7.9	16.4	25.7	16.1	8.9	30.8	20.8	31	2122129	115613.18	1700.45	414.85	13.5	11.3	8.5	14.6	20.3	7.3	11.4	8.8
1	H19	3	CHEK1	NA	Positive	15.0103092783505	87.7511045655376	8.40249855662166	496090.70544919	3464.04736419829	3.5920471281296	11.7032400589102	1.04649743057734	43600.6428571429	1241.87479937912	1358	11.9	18	7	17.4	18.4	0.1	8.5	15.9	25.8	15.9	10.2	31.1	20.5	32.1	2093925	125473.35	1701.1	471.42	13.5	9.8	13	15.4	20.8	5.4	16.8	10.5
1	H20	1	CHEK1	NA	Positive	16.7217249796583	101.951993490643	9.66583317947148	604334.90724166	3753.45688357013	3.71847030105777	12.6232709519935	1.0292058700536	51504.6623270952	1301.41749139657	1229	14.4	10.2	38	22.1	11.9	38	11	3.7	38	22.5	0	38	28.2	38	2448920	125580.23	2021.99	467.79	16.4	9.1	10.9	15.1	26	3.5	16.3	10.9
1	H20	2	CHEK1	NA	Positive	16.1035398230088	99.5318584070796	10.9848834904519	602848.236283186	3676.25984727791	3.66283185840708	11.6265486725664	0.984559221292239	42036.0309734513	1176.28131476711	1130	15.5	15.4	5.8	20.1	19.3	0	8.1	16.8	26.8	18.4	8.3	30.5	22	30.7	2389959	122946.28	2027.02	450.36	15.8	10.3	10.3	13.9	25.3	4.6	15.5	7.1
1	H20	3	CHEK1	NA	Positive	15.0033534540577	85.9034205231388	8.80816918852842	455757.29778672	3359.66459485433	2.7793427230047	8.63983903420523	0.911132857055184	32043.3192488263	1095.26980411562	1491	12.3	15.8	5.3	15.4	19.7	0.3	8.1	13.6	22.3	16.2	8.2	27.3	20	29.2	1944575	116003.12	1668.51	428.93	12.1	9	9.9	13.9	19.9	5.8	14.6	10.4
1	H21	1	CHEK1	NA	Positive	17.0382741823243	98.8385525400139	8.33384677195526	541367.242867084	3425.45256127115	3.21294363256785	10.1391788448156	0.913184617884265	40254.993736952	1181.67977425394	1437	10.3	11.2	34.3	16.5	12.1	34.3	13.2	5.3	34.3	20.2	0	34.3	24.1	34.3	2154057	113816.58	1664.26	411.27	13.6	11.4	7.8	13.2	18.9	8.1	12.2	7.9
1	H21	2	CHEK1	NA	Positive	17.1700468018721	96.9945397815913	7.59205305103725	501006.77301092	3335.22077492968	4.20280811232449	14.2184087363495	1.11644955143577	53837.0085803432	1296.77749791573	1282	11.9	15.4	6.9	15.3	18	0.2	11.2	15.1	29.4	18.6	7.6	33	20.9	33.3	2142096	103805.72	1571.83	357.81	12.3	9.9	6.6	21.2	18.7	6.6	10.1	15.8
1	H21	3	CHEK1	NA	Positive	15.4173228346457	86.182919442762	7.53232775563129	462763.455481526	3184.35387245269	2.86614173228346	9.05330102967898	0.867405456707281	33669.5142337977	1010.48189157965	1651	9.9	19.1	5	14.4	23.2	0.2	9.3	14.3	22.4	15.7	9.4	26	19.1	27.1	1989038	103276.96	1541.03	382.21	12.8	11.6	6.3	15.6	19.3	8.1	9.7	10
1	H22	1	CHEK1	NA	Positive	16.5622775800712	96.6996441281139	7.60479132764668	539144.610676157	3419.81054768119	3.84341637010676	13.0199288256228	1.18351948377334	54406.9814946619	1398.98701686885	1405	11.8	9.7	39.9	15.7	11.6	39.9	11.7	4	39.9	19.8	0	39.9	23.8	39.9	2240861	112956.41	1688.8	400.53	13.4	9.5	7.7	15.2	20.1	6.1	11.2	11.3
1	H22	2	CHEK1	NA	Positive	16.012543554007	89.8299651567944	6.87009040851688	491084.346341463	3278.43766289199	3.61324041811847	11.9505226480836	1.03327649872239	46515.2397212544	1287.4263256847	1435	10	19.2	6.9	15.1	20.6	0.1	7.7	16	26.2	15.1	9.5	30.7	18.7	31.3	2130791	116208.08	1539.89	406.33	12.4	10.2	9.7	15	18.6	6.9	12.6	10
1	H22	3	CHEK1	NA	Positive	13.9778900821226	79.8319646241314	9.20418022668421	449521.656980417	3051.99710454196	2.97978521794062	9.64118761844599	1.00599087536912	37668.8288060644	1086.0770847286	1583	11.1	24.5	5.4	14.5	32	0.3	7.3	19.8	23.6	14.5	14.2	27.4	17.6	28.6	1818209	98503.03	1530.96	355.72	11.1	21.2	6.7	25.5	18	21.5	9.9	21.9
1	I03	1	RPA32	NA	Positive	11.7922185430464	71.796357615894	5.72692660305199	501980.387417219	3466.84463620251	0.653145695364238	1.77235099337748	0.399415533877454	6339.88990066225	466.975164673331	1208	13.6	35	15.3	23.2	26.6	15.3	5.2	11.9	15.3	15.4	0	15.3	20.4	15.3	3918989	130192.95	2312.02	399.16	30.5	3.3	8.2	10.3	32.5	3.5	8.5	9.3
1	I03	2	RPA32	NA	Positive	18.0835843373494	127.056475903614	9.72178859853361	821611.682228916	4214.01127356791	2.7914156626506	7.84864457831325	0.935784674222395	28780.7296686747	1213.15996683933	1328	20.9	19.1	3.6	28.3	10.2	0.1	13.5	14.1	23	28.4	7.1	27.1	32.3	28.3	3993579	116755.55	2598.13	389.21	32.2	4.2	5.6	8.4	38	3.5	9.6	6.6
1	I03	3	RPA32	NA	Positive	19.2568064753495	137.225901398087	9.67537142093022	909384.325239146	4309.96650199258	2.3009565857248	6.54451802796174	0.892972328508919	24928.3767476085	1100.15922837283	1359	20.2	16	4	30.8	7.1	0.2	14.1	7.5	19.2	29.9	4	24.5	35.7	26.9	4246116	103942.48	2657.42	334.23	35.1	2.1	4.9	13.8	41.2	2	6.4	13.2
1	I04	1	RPA32	NA	Positive	8.69084967320261	50.2150326797386	4.42582656237646	349499.08627451	3040.75844462487	0.747712418300654	2.41241830065359	0.40911042380507	8623.6568627451	482.058571241795	1530	11.2	45	14.9	19	33.3	14.9	2.4	18.2	14.9	10.2	0	14.9	14.8	14.9	3212636	117753.7	1981.77	382.72	23.1	3.6	7.5	16.7	28.4	3	9.2	15.5
1	I04	2	RPA32	NA	Positive	19.7762295081967	146.448360655738	10.6076552193982	1001050.73196721	4423.72080577514	3.33934426229508	9.68524590163934	0.919141260298409	36717.5172131148	1355.93089415235	1220	23.2	15	4.2	31.7	10.2	0.1	14.4	14.9	25.7	31.3	6.8	29.3	36.6	31	4241719	126177.88	2784.25	422.59	33.4	4.5	10.5	10.3	39.8	2.8	13	8.6
1	I04	3	RPA32	NA	Positive	18.8900218499636	131.182811361981	11.2751586999014	835758.857246905	4209.77889430293	2.54115076474873	7.40568099053168	0.863458481866447	27128.1864530226	1137.53811968534	1373	21	15.3	4.2	28.3	9.1	0.1	13.8	8.9	19.9	28.9	3.4	24.5	34.3	26.6	3776742	110535.37	2582.6	373.63	32.3	3.3	7	11.7	37.7	2.5	9.8	11
1	I05	1	RPA32	NA	Positive	12.1397569444444	77.6510416666667	6.94638482348681	591552.667534722	3872.13000649092	0.735243055555556	2.16927083333333	0.346396132065556	7854.59201388889	466.32253923761	1152	16.3	33.6	15	28.4	24.5	15	4.6	11.1	15	18.8	0	15	25.3	15	4300291	142661.94	2654.25	454.01	34.6	3.5	9.3	8.1	39.1	3.2	11.8	6.5
1	I05	2	RPA32	NA	Positive	21.9649122807018	161.123642439432	10.5572962455052	1026671.6031746	4463.96468365196	3.34419381787803	9.35672514619883	0.905770630803468	33616.5998329156	1357.08213371049	1197	25.9	12.9	4	35.2	6.6	0	17.5	8.6	26.3	36.7	3.4	29.6	42.2	30.9	4651088	119766.7	2884.16	385.1	40.1	2.8	8.4	11.7	45.9	2.2	9.9	10.6
1	I05	3	RPA32	NA	Positive	18.5307917888563	131.807917888563	10.4665289083813	809334.247067449	4037.55332066792	2.16568914956012	6.18621700879765	0.764000467210471	21726.7551319648	1076.51655656984	1364	21	15.5	3.3	26.6	10.9	0.1	13.5	8.5	18.3	29.6	4.1	23.1	33.9	25.3	3656418	124007.9	2451.41	411.89	30.4	2.6	8.4	8.9	35.6	2.3	11.2	7.5
1	I06	1	RPA32	NA	Positive	10.8520084566596	66.4721634954193	5.5544326274695	465056.679351656	3408.94474338027	0.665961945031712	2.06835799859056	0.499783744298588	8870.07751937985	485.422952482768	1419	14	36.4	15.2	22	27.9	15.2	3.7	10.8	15.2	14	0	15.2	19.2	15.2	3522248	132850.53	2170.7	418	27.9	3.7	7.8	9.2	31.3	4.6	8.5	8.9
1	I06	2	RPA32	NA	Positive	21.8831814415907	141.312344656172	9.33343195932432	862393.101905551	4068.36957414857	3.4159072079536	10.4647887323944	1.06170997603502	38798.115990058	1363.43751458175	1207	18.5	12.1	5.3	26.2	8.3	0.1	18.7	9.7	24.6	29.6	2.8	30.3	34.1	31.3	3843589	120996.41	2380.37	384.95	31.9	2.9	9.4	10.4	34.9	2.8	9.9	9.5
1	I06	3	RPA32	NA	Positive	18.1387696709585	123.309728183119	11.1292031492548	777567.445636624	4128.59515384613	2.11444921316166	5.79184549356223	0.732063527481076	20495.9270386266	1031.7218356577	1398	19.8	15.3	2.7	26.9	10.7	0.2	12.2	7.6	18.1	26.5	3.6	21.5	32.2	24.7	3608808	125743.79	2575.95	424.12	30.8	2.1	8.2	7.4	37.8	2.4	12.2	6.2
1	I07	1	RPA32	NA	Positive	11.6264682850431	71.3821456538763	6.37291523418209	524836.774471417	3772.49052603242	0.558339859044636	1.46280344557557	0.307152382769062	4866.53719655442	445.58199540188	1277	14.6	32.3	14	25.3	22.9	14	3.9	8.7	14	15.9	0	14	21.1	14	3927585	133862.46	2451.92	432.08	32.1	4.2	11	11.9	37	4.3	12.1	10.6
1	I07	2	RPA32	NA	Positive	19.6957462148522	126.565969718818	8.96004311182421	794088.12184571	3945.01448805669	2.81831290555155	7.80245133381399	0.911061593610934	30214.9423215573	1288.5005317424	1387	14.9	14.5	3.7	22.3	9.6	0.1	14.3	10.5	23.1	24.2	4.6	27.4	29.6	28.3	3647493	117759.69	2263.51	381.2	28.2	3.5	8.4	10.1	32.7	4.6	9.9	9.4
1	I07	3	RPA32	NA	Positive	16.9439754412893	121.176515732924	8.6443731502374	803730.674597084	4200.22896742268	2.48349961627015	6.99923254029163	0.807213804984291	26635.5694551036	1200.5006822229	1303	20.6	18.2	3.9	28.5	9.8	0.2	10.3	8	19.7	25.9	4.8	24.6	31.7	27.9	3870460	121792.72	2579.65	414.67	32.8	2.4	8.5	8.3	38.6	2.1	12	8.1
1	I08	1	RPA32	NA	Positive	10.1156069364162	63.9443641618497	6.52177722703874	495266.820086705	3597.56935654799	0.695809248554913	1.92774566473988	0.356357958717312	6411.65823699422	501.736028978687	1384	14.5	38.1	16	23.9	25.6	16	3.5	11.3	16	13.3	0	16	19	16	3730864	138759.92	2352.87	444.27	28.4	4	9.2	7.2	33.7	4.3	11.1	6.3
1	I08	2	RPA32	NA	Positive	18.8849177984274	127.832022873481	10.2690248956562	808077.05003574	4143.45581697018	2.72980700500357	7.56182987848463	0.845961913628485	28279.6268763402	1207.51939844423	1399	19.8	15	3.7	26.1	10	0	12.9	11.4	22.8	27.1	3.8	27.4	31.6	27.9	3711985	116567.52	2473.16	384.69	28.4	3	8.4	12.2	34.2	3.6	10.3	10.5
1	I08	3	RPA32	NA	Positive	19.2254623044097	130.362019914651	10.9578989087953	828156.97083926	4171.23001301273	2.39473684210526	6.78591749644381	0.773612710971383	24625.2091038407	1074.64485070663	1406	19.4	12.9	3.3	27.8	8	0.2	15.1	8.4	19.6	28.9	3.1	23.7	34.9	26.5	3676113	112826.81	2478.01	376.17	29.9	2.1	8.5	13.4	36.6	1.7	9.7	11.6
1	I09	1	ARHGAP35	NM_004491	sample	10.7677215189873	42.5367088607595	3.00393057070278	132151.4	2192.46184621489	1.67594936708861	5.00253164556962	0.867754004578881	17596.0436708861	946.679655400409	1580	2.6	36.1	31	3.7	34.9	31	4.4	10.6	31	6.3	0	31	7.3	31	1766908	116640.01	960.74	368.77	5.9	5.7	5.8	12.7	6.9	5.9	7.5	11.6
1	I09	2	ARHGAP35	NM_004491	sample	19.106238418777	89.9104385423101	4.41830082120151	308804.860407659	2891.72176724631	5.67819641754169	18.0481778875849	1.57946803642138	71186.2254478073	2065.18650341286	1619	2.3	11.5	8	5.7	12.1	0.2	11.1	9.3	44.4	17	5.2	50.2	19	50.8	1842398	122513.12	1012.87	382.2	6.8	3.7	7.4	8.4	8.5	5.6	8.3	7.5
1	I09	3	ARHGAP35	NM_004491	sample	17.1118644067797	80.9468926553672	4.26748949355451	275836.35480226	2730.75673205886	4.57514124293785	14.3796610169492	1.58013636294667	53749.093220339	1785.57320820951	1770	3.2	14.4	7.2	5.1	14.6	0.2	8.6	8.2	37.6	14.1	5.9	44.9	15.6	47.1	1692810	100678.13	941.84	338.73	5.9	3.7	5.2	17.1	7.3	5	8.2	17.3
1	I10	1	AHNAK	NM_024060	sample	10.9036418816388	44.0136570561457	3.54956187025726	155130.531107739	2281.15904415198	1.65781487101669	5.47875569044006	0.783831031546273	19611.2003034901	862.130417300572	1318	3	34.1	26.6	4.2	37.6	26.6	4.1	7.2	26.6	6.8	0	26.6	8.3	26.6	1813682	133998.66	1018.96	416.33	8.3	2.6	8.6	9.9	9.1	2.7	9	9.3
1	I10	2	AHNAK	NM_024060	sample	20.220577350111	102.490007401925	4.85454269168185	391691.635085122	3025.49869965865	5.8460399703923	19.4448556624722	1.49453743833708	77270.0703182828	1852.60560673944	1351	6.1	10.4	9.8	11.2	13.5	0.1	13	8.5	40.1	19.2	4.1	45.4	21.2	45.8	1999402	122206.97	1157.77	391.53	10.7	4.2	8.3	7.9	13.5	5.6	10.4	7.3
1	I10	3	AHNAK	NM_024060	sample	19.3726067746686	98.3129602356406	4.53797082516427	375605.863033873	2866.886222645	4.80927835051546	15.7474226804124	1.30159892971388	61437.5022091311	1635.92400358117	1358	5	12.6	7.9	8.2	17.3	0.4	13.5	7.3	34.8	18.6	4.5	40.2	20.6	42.3	1981069	123563.13	1063.81	397.39	10.4	2.9	8.5	5.7	11.9	5.2	9.4	4.6
1	I11	1	SH2B3	NM_005475	sample	10.6717770034843	46.587456445993	3.88263417032903	162107.489198606	2431.07042770475	1.97491289198606	6.93658536585366	0.997865274667999	26830.5742160279	1135.8160813413	1435	4.7	30.2	33.4	4	27.2	33.4	3.5	8.2	33.4	6.8	0	33.4	8.5	33.4	1964546	130548.5	1119.58	408.93	7.7	2.3	9.5	11.4	10.2	2.6	10.7	11.8
1	I11	2	SH2B3	NM_005475	sample	18.8722986247544	87.0117878192534	4.46799863994371	302306.370006549	2934.18346221832	6.02685003274394	20.6489849377865	1.6572458472182	85649.7570399476	2065.26555419156	1527	3.1	10	10.9	6.3	12.6	0.2	8.7	5.5	44.1	13.2	2.8	49.6	16.2	50.7	1827534	106511.3	1047.13	334.65	6.4	2.5	6.5	16.3	9.2	2.8	6.8	15.7
1	I11	3	SH2B3	NM_005475	sample	15.7202230106437	75.09021794222	4.26736866661423	260893.432843386	2720.94311380539	4.04105423213381	13.4815002534212	1.29317859124024	53241.0233147491	1605.25903428999	1973	3.9	16.7	7.9	5.1	17.2	0.4	8.5	10.4	31.1	13.1	8.6	37.5	16	40.1	1628744	99920.82	917.63	324.41	5.9	6.5	4.5	13.7	7.3	8	5.8	13.1
1	I12	1	MSH2	NM_000251	sample	9.60886829913964	42.4063534083389	3.47815332760337	153755.502316347	2442.55897030107	1.37326273990735	4.40900066181337	0.644394076633826	15473.1886168101	777.515780687114	1511	5.6	34.3	24.9	5.6	27.2	24.9	2.3	10.7	24.9	6.9	0	24.9	8.9	24.9	1930740	114742.06	1180.35	377.67	8.9	3.8	6.6	13.7	13.2	2.1	8.9	13.7
1	I12	2	MSH2	NM_000251	sample	17.2889150943396	81.627358490566	4.72628769128102	307757.992924528	3064.51847840418	5.04422169811321	15.2959905660377	1.47479611698169	60536.4941037736	2032.29046573733	1696	4	14	6.7	9.3	11.6	0.2	7.8	12.4	40.4	13.3	7.9	47.4	17.2	48.6	1880130	120222.55	1182.9	421.22	7.9	4.7	10.7	13.1	13.5	3.4	15.1	12.5
1	I12	3	MSH2	NM_000251	sample	17.4860228716645	85.0933926302414	4.65011207342354	309280.186149936	2927.06867014972	4.69567979669632	14.8398983481576	1.39189787215433	59256.2147395172	1884.51416960583	1574	5.5	10.9	7.2	7.9	13.9	0.4	8.8	8.6	37.9	14.8	5.6	43.8	18.2	46.4	1794905	119911.36	1171.13	420.63	7.4	4.2	9.1	9.3	12.6	3.6	13.7	8.4
1	I13	1	NOTCH1	NM_017617	sample	9.36164896939413	42.8201124297314	3.66141388408619	142104.090568395	2315.10298172166	1.6208619612742	4.95315427857589	0.783088094054204	17723.9893816365	888.902517171042	1601	5.8	33.7	27.4	3.9	30.5	27.4	2.7	11.2	27.4	7.4	0	27.4	9.2	27.4	1758430	137177.5	1072.05	459.91	7	4.9	10.3	10.4	10.5	4	14.5	8.6
1	I13	2	NOTCH1	NM_017617	sample	18.235223880597	87.334328358209	4.60883998232243	322644.408358209	2978.74079070726	4.94925373134328	15.2029850746269	1.34779172602736	56872.5797014925	1771.20464371773	1675	4.8	14.4	6.2	7.4	12.2	0.1	10.6	10.4	38.3	15.5	5.5	44.2	17.9	45	1870972	112438.02	1122.29	376	7.6	4.5	7.2	12.2	10.8	3.2	10.6	12.2
1	I13	3	NOTCH1	NM_017617	sample	16.4289487585843	79.8806127839408	4.66309120489255	288858.778129952	2821.9674559705	3.78182778658214	12.1500264131009	1.24251500885861	47796.677231907	1598.65729429468	1893	4.6	15.3	6.9	6.9	15.4	0.4	10.1	10.1	30.7	15.4	6.2	37.1	18	39.7	1661152	115419.02	1044.09	401	6.9	4.9	8	10.2	10.1	3.9	11.3	8.5
1	I14	1	RAD51	NM_133487	sample	14.8410206084396	68.0157016683023	4.40187749986891	269825.880274779	2735.415267867	0.896957801766438	3.15603532875368	0.367117811996821	11130.1943081452	402.008675508521	1019	6.5	28.4	13.3	9.9	25.6	13.3	9.3	7.5	13.3	14.4	0	13.3	17.1	13.3	2611883	104965.17	1409.5	322.03	18.1	2.4	3.7	11.2	18.4	2.6	4.5	11
1	I14	2	RAD51	NM_133487	sample	29.062969924812	139.221804511278	4.62844743348287	539705.90037594	3147.04932198258	2.7593984962406	8.70394736842105	0.769052795696059	31761.6917293233	850.235469406512	1064	3.5	9.7	5.2	11.8	11.2	0	27.5	5.7	16.4	29.2	3.8	20.8	31.9	20	2608697	101916.75	1303.78	303.71	16.9	3.7	3.9	6.8	16.6	2.9	3.6	5.8
1	I14	3	RAD51	NM_133487	sample	25.5600981193786	128.879803761243	5.22713628716278	507147.921504497	3130.06535310487	2.19296811120196	7.52412101390025	0.734987259736846	28989.7612428455	775.204984084394	1223	5.8	7.8	5.1	12.8	9.2	0.3	22.6	5.3	14.9	27.1	3.1	17.9	29.8	18.4	2407470	103395.97	1294.18	324.62	15.9	3.4	4.2	7.7	18	2.7	5	6.5
1	I15	1	ZFHX4	NM_024721	sample	11.4179104477612	56.182658137882	4.20138137136703	187561.859985785	2504.21094571181	2.9182658137882	11.0511727078891	1.46464856092715	37358.9417199716	1294.5444379214	1407	8	26.6	43.2	4.4	20.1	43.2	3.1	7.6	43.2	9.2	0	43.2	11.2	43.2	2027150	118304.13	1099.54	358.8	8	2.3	4.4	8.2	8.8	1.6	5.7	8.2
1	I15	2	ZFHX4	NM_024721	sample	23.2454212454212	112.386080586081	4.93205072033179	403078.148717949	3099.82540361428	8.03956043956044	29.2249084249084	2.05034359037447	122471.272527473	2441.96949473493	1365	4.4	8.6	16.6	7.9	8.4	0.1	13.8	5.1	53.6	22.5	2.8	59.6	24.9	60.5	2108642	124543.83	1134.6	376.11	7.6	2.3	6.5	7.3	10	2.1	7.5	7.5
1	I15	3	ZFHX4	NM_024721	sample	20.363309352518	103.162470023981	5.09681902455789	383759.860311751	3127.00935122081	6.76199040767386	23.9490407673861	1.88190059040522	99367.071942446	2311.1204798231	1668	5.1	9.5	14.4	9.7	7.3	0.7	11.4	4.8	47.9	20.9	2.9	53.2	24.8	56.1	1952985	110541.55	1094.5	348.15	8.4	1.8	6.8	11.7	9.4	2.5	7.3	11.3
1	I16	1	KMT2C	NM_170606	sample	10.129217059198	44.3176320814768	3.69548286489395	151210.603437301	2402.09815359684	2.21769573520051	7.20687460216423	1.1457754143121	25962.3068109484	1234.51316330039	1571	5	31.8	38.8	4.3	27.3	38.8	1.9	8.5	38.8	5.9	0	38.8	7.3	38.8	1834261	128464.4	1103.95	421.83	6.9	2.6	7.9	11.3	10.6	2.4	11.1	10.9
1	I16	2	KMT2C	NM_170606	sample	19.3511830635118	90.6899128268991	4.41934682483429	325332.021793275	2967.13805284456	5.49564134495641	17.5641344956413	1.60347134086455	63801.5242839352	1935.44303260281	1606	3.9	12.2	8	7.2	10.8	0.1	10.6	8.1	42.3	14.9	3.7	48.6	17.1	49.2	1824690	96666.94	1056.87	316.18	6.7	3.8	4	16.4	8.7	3.6	6.5	16.4
1	I16	3	KMT2C	NM_170606	sample	16.9652173913043	77.6657608695652	4.56291832582349	279566.841304348	2893.70959390123	5.10597826086957	16.6032608695652	1.53162647883971	67122.0907608696	1983.73564088877	1840	4.2	14.8	8.8	7.3	13.6	0.4	8.9	7.9	41.6	12.6	4.9	47.3	15.3	49.8	1647514	120143.49	1049.66	406.13	6.4	3.1	8.6	9.8	10.3	2.8	11.4	9.6
1	I17	1	RPA32	NA	Positive	11.0509601181684	60.8980797636632	5.4045345818135	396465.163220089	3238.52930295446	0.769571639586411	2.11816838995569	0.431833048757171	7603.68242245199	546.429331316032	1354	12.1	35.5	17.3	20.2	28.6	17.3	4.2	10.6	17.3	12.4	0	17.3	17.9	17.3	3329746	154841.33	2033.57	486.08	25.6	2.6	13.5	5.3	29.2	4.7	13.9	4.1
1	I17	2	RPA32	NA	Positive	19.5347280334728	117.816736401674	8.95767145888283	677436.10292887	3963.46266956983	3.22259414225941	9.11464435146443	0.988329587471422	32834.6518828452	1351.60880121514	1195	17.2	17.1	5.3	23.7	6.9	0	13.8	9.6	25.9	23.3	2.8	31.7	28.1	31.8	3391280	110737.94	2267	366.37	25.3	3.2	5.2	10.6	33.6	2	7.9	8.7
1	I17	3	RPA32	NA	Positive	20.3790794979079	137.466108786611	11.4123274409503	891101.214225941	4311.26045467437	2.9489539748954	8.6326359832636	0.990017261158075	33859.6259414226	1347.43263442148	1195	20.3	14.6	5.3	28.8	7.4	0.2	17	7.3	23.1	30	2.8	27.8	35.1	31.5	3994982	135833.93	2630.85	438.52	34	1.8	12.3	7.8	37.8	2.7	12.7	7.3
1	I18	1	RPA32	NA	Positive	12.2699077954736	71.3629505448449	6.73376082733449	486785.025146689	3626.09212756679	1.08885163453479	3.74182732606873	0.470423723793685	13360.8650461023	607.175485194943	1193	12.9	28.2	18.8	22.3	22.7	18.8	4.8	8.4	18.8	15.4	0	18.8	20.9	18.8	3611610	140285.66	2270.53	435.38	30.1	3.5	11	8.8	32.2	2.8	12.1	8.5
1	I18	2	RPA32	NA	Positive	21.6211382113821	132.00406504065	8.41077074362226	779162.858536585	3872.71827376075	3.44715447154472	9.96747967479675	1.02389567349085	38746.356097561	1465.88272445566	1230	15.3	14.4	4.5	21.3	7.6	0.1	16.7	8.7	26.6	25.9	2.4	31.5	29.7	32.8	3609583	126677.9	2155.52	393.71	26.4	2.1	9.9	9.1	31	2.4	9.7	8.7
1	I18	3	RPA32	NA	Positive	18.7005899705015	124.252212389381	10.1178232803171	771235.522861357	4037.38168151592	3.06784660766962	9.2669616519174	0.897588275157415	35093.9461651917	1291.93516785623	1356	18.8	15.3	4.1	25.6	10.9	0.1	13.9	9	25	27.1	4.4	28.1	31.6	31.3	3451207	135538.96	2381.51	452.27	28.1	2.7	11.5	7.2	33.8	2.9	14.1	5.8
1	I19	1	RPA32	NA	Positive	11.4682034976153	74.6931637519873	7.95871456443772	555366.641494436	3843.01894760514	0.767885532591415	2.10651828298887	0.385225918636767	6903.93561208267	550.683302011817	1258	17.6	30.8	17.5	27.3	21.5	17.5	3.5	8.9	17.5	15.8	0	17.5	22.3	17.5	3853025	140304.57	2547.31	451.56	30.8	2.9	12	9.9	39	2	13.2	8.6
1	I19	2	RPA32	NA	Positive	21.9265306122449	135.543673469388	7.11495762727036	789472.678367347	3859.59891847214	3.35510204081633	9.3134693877551	1.06222806235473	31542.8416326531	1407.56306872126	1225	15.3	15.9	4.4	22.5	8.1	0	17.4	7.3	26.9	28.1	3.7	33	32.8	32.6	3778134	113241.31	2190.21	351.23	28	2.2	6.4	9.9	31.9	1.8	7.2	10.2
1	I19	3	RPA32	NA	Positive	18.1827040194884	111.064555420219	8.99732471717174	650603.574299635	3790.76185631763	2.83130328867235	7.94275274056029	0.855404286590351	30439.6473812424	1290.78840989338	1642	15.1	15.7	4	21	11	0.1	13.1	8.5	24.3	23.1	4.1	27.8	27.4	30.6	3103770	120225	2137.18	407.55	23.8	3	9.9	12.2	29.9	1.5	12.5	12.1
1	I20	1	RPA32	NA	Positive	11.5480844409695	75.886630179828	7.45769950999672	563197.475371384	3794.94631606091	0.802971071149335	2.30727130570758	0.430035298805496	8814.85848318999	578.833294565781	1279	16.9	31.5	18.3	25.7	21.4	18.3	3.4	8.7	18.3	16.5	0	18.3	22.9	18.3	3829779	141942.07	2488.65	454.81	30.8	4.5	11.3	9.4	37	3.4	13.2	7.5
1	I20	2	RPA32	NA	Positive	22.7212851405622	139.641767068273	7.47697766082605	830595.041767068	3931.38946547586	3.65461847389558	10.2160642570281	0.993230821243225	36892	1404.33525715751	1245	15	12.3	4.7	23.5	8.8	0	17.8	8.2	28.5	28.4	3.1	33.3	32.9	34	3833814	127543.86	2242.29	401.59	29.1	3.5	10.6	11.5	34.1	3.1	11.4	11
1	I20	3	RPA32	NA	Positive	19.3526635198921	127.601483479434	9.18678473166877	805634.89008766	4063.19955728008	3.12070128118678	8.99055967633176	0.901857915833974	34680.3047875927	1312.30358156893	1483	17.9	16.5	3.8	26.1	7.9	0.3	14.7	7.7	23.7	27.2	4.5	28.1	32	31.4	3728495	122266.74	2405.85	399.08	30.4	3	9.4	9.1	34.9	2.2	11.3	8.4
1	I21	1	RPA32	NA	Positive	14.4185463659148	74.4799498746867	5.67341282819937	490180.258145363	3435.9948660058	1.58771929824561	4.90476190476191	0.683571424195902	20543.4360902256	936.017920409024	798	7.6	32.5	27.9	21.7	24.9	27.9	8.4	9	27.9	14.7	0	27.9	21.2	27.9	3654370	166125.15	2267.46	538.49	31.2	3.4	23.4	13.3	37.3	2.4	24.4	12
1	I21	2	RPA32	NA	Positive	22.1914191419142	137.975247524752	9.14561158520668	835905.72029703	3997.38617579023	4.10561056105611	12.9546204620462	1.2408256598192	53040.4092409241	1603.38013197597	1212	14.6	10.1	6.4	23.3	8.1	0.2	18.9	8.1	30.8	28.2	2.1	35.6	33.1	36.6	3474750	145739.85	2187.25	458.15	25.4	2.7	14.4	5.9	30.1	3.6	15.1	4.8
1	I21	3	RPA32	NA	Positive	21.3256704980843	133.268965517241	9.7395919347588	800531.954789272	4035.94109304913	3.25823754789272	9.58314176245211	0.981942323683977	35134.2942528736	1285.17719027582	1305	16.2	14.5	4.4	24.7	10	0.5	19.8	8.5	24.7	30.3	3.9	29.3	35.6	32	3573184	120036.65	2355.46	402.88	30.3	2.6	10.3	13.3	33.6	2.8	12.6	13.3
1	I22	1	RPA32	NA	Positive	11.673590504451	74.7292284866469	6.6521465512805	546677.142433234	3661.24970859161	0.754451038575668	2.13278931750742	0.418944789907408	8229.88872403561	542.72919016128	1348	14.8	33.7	16.6	25	25.6	16.6	4.4	9.1	16.6	16.4	0	16.6	22.7	16.6	3741277	143266.82	2373.26	455.97	30.1	3.3	13.1	9.3	35.1	2.4	14.3	8.4
1	I22	2	RPA32	NA	Positive	20.6557491289199	126.602787456446	7.49835885602043	755588.559581882	3860.05210451232	3.76585365853659	11.6759581881533	1.15555939197652	46832.5714285714	1571.68267919097	1435	13.7	12.6	6.4	21.6	8.2	0.1	15.8	7.8	29.1	25.5	3.4	35.1	29.9	36.5	3423320	129343.96	2100.91	406.85	24.3	2.2	10.9	8.4	29.9	3.7	11.1	8.6
1	I22	3	RPA32	NA	Positive	20.2970439798125	139.953857245854	11.203493366889	925127.649603461	4308.40871122005	3.43907714491709	9.96034607065609	0.940497153484762	37872.7844268205	1385.39320447309	1387	20.8	16.1	4.4	30.1	11	0.1	16.1	9.1	26.5	30.3	4.3	30.5	35.5	33.8	3978358	133026.53	2711.95	448.23	32.8	2.3	12.4	7.6	38.9	2.3	15.4	6.5
1	J03	1	ATR	NA	Positive	4.95936478281177	21.6683792620271	4.1939579149683	131863.478281177	1933.18656271923	0.347034096216721	0.957029425502102	0.296465921317557	3631.33956095283	277.816022799371	2141	4.4	58.2	9.7	5.5	56.7	9.7	0.7	27.3	9.7	2.9	0	9.7	4.3	9.7	1320293	95874.63	1048.03	351.92	4.6	13.7	4.4	22.9	8.4	11.2	8	18.9
1	J03	2	ATR	NA	Positive	12.0684448917967	56.4801207851032	5.89215316342715	250517.634121792	2655.3964021736	1.7131353799698	4.77805737292401	0.551439294149372	16105.7881227982	719.876981847137	1987	5.7	27.4	2.3	5.9	35.3	0.1	3.8	20.1	14.4	6	12.8	17.5	8	17.5	1357309	92964.1	1094.28	349.19	4.8	13.9	5	19.4	8.7	9	8.8	14
1	J03	3	ATR	NA	Positive	11.7954650624711	57.4442387783434	5.49112595287505	253927.887089311	2587.2834402058	1.72697825080981	5.06894956038871	0.566807952856756	18014.3646459972	743.431970346565	2161	5.5	24.7	2.6	6.4	35.6	0	3.5	16.3	14.5	6.7	12.3	17.7	8.3	19.1	1255552	103360.67	1024.2	391.34	5.2	16.9	5.7	13.2	9.4	12.9	10.8	9.3
1	J04	1	ATR	NA	Positive	5.4196675900277	24.2931671283472	3.8391835580453	141915.730378578	1945.73179858153	0.416435826408126	1.16759002770083	0.279611711023907	4514.26546629732	330.070279393486	2166	4.4	55.9	10.3	5.6	52.2	10.3	1.3	27	10.3	3.5	0	10.3	4.4	10.3	1328537	113623.66	1032.05	425.99	4.7	15.7	6.6	15.8	8.7	9.9	12.3	10.3
1	J04	2	ATR	NA	Positive	11.3203650336215	52.4558117195005	5.72767115384603	229129.095581172	2566.97101167739	1.9447646493756	5.40585975024015	0.62793764904281	20767.1647454371	911.488793094245	2082	4.7	28.2	3	4.7	34.1	0	2.3	20.1	16.6	4.5	13.3	20.3	5.7	21	1264999	121272.21	1015.68	456.66	3.5	13.8	9.6	10.8	6.8	6.6	14.3	4.3
1	J04	3	ATR	NA	Positive	11.4708377518558	53.6378579003181	5.45486790187024	220780.508483563	2452.32758776765	2.22322375397667	6.33828207847296	0.751496357201657	23386.4607635207	936.622730161854	1886	4.7	29.2	2.9	4.5	36.8	0.2	3.3	18.5	18.6	6	13.8	22.3	6.8	24.1	1253342	108836.82	971.6	404.54	3.9	14.1	9.5	19.8	7.2	10	13.6	15.2
1	J05	1	ATR	NA	Positive	5.20768482490272	21.522859922179	3.95200205827722	118957.244163424	1864.96628306823	0.401264591439689	1.03842412451362	0.194067099405134	3446.48638132296	275.374386025739	2056	4	59	9.3	5.1	57.8	9.3	0.8	28.8	9.3	2.8	0	9.3	3.9	9.3	1217385	106595.39	979.12	394.74	3.6	18.4	6.4	20	7.4	16	10.8	14.4
1	J05	2	ATR	NA	Positive	11.5114387391967	54.5699034062023	5.36913266687642	253931.610574479	2664.96389168601	1.90950686324352	5.17031011692933	0.647899674451486	18384.9832231825	852.064470062217	1967	5.9	28.6	2.4	6	34.3	0.1	2.6	20.5	16.9	4.7	14.2	20.7	6.6	20.8	1331298	98025.54	1069.35	376.47	4.2	14.5	6.3	18.9	8.4	9.9	10.8	12.6
1	J05	3	ATR	NA	Positive	11.6339066339066	56.9503685503686	6.06226657856931	254562.184766585	2667.20806044007	1.47076167076167	4.08599508599509	0.503154245421374	14519.084029484	669.455471662389	2035	6.3	25.5	1.6	7.8	31.6	0.2	3.8	16.4	12.5	6.6	12.4	15.5	8.7	16.9	1342236	107377.44	1106.74	408.92	5.7	10.8	8.1	16.4	10.1	6.9	13.4	11.9
1	J06	1	ATR	NA	Positive	6.09948186528497	24.1316062176166	3.17335436171196	121818.998963731	1919.53504548437	0.65699481865285	1.66373056994819	0.305504521234	5462.92227979275	434.031556975714	1930	3.4	53.9	14.7	4.8	56.8	14.7	1	23.9	14.7	3.1	0	14.7	3.9	14.7	1288949	115178.06	1007.64	424.22	4.7	14.3	6.9	16.2	7.5	8.1	11.7	11.3
1	J06	2	ATR	NA	Positive	12.2269230769231	54.1923076923077	5.43047673083483	226542.122596154	2663.32720535777	2.59038461538462	7.55817307692308	0.784547802306167	28066.7485576923	1099.22263803976	2080	4.7	29.1	3	5.4	30.1	0	3.2	17.6	20.8	5.2	12.3	24.9	6.4	26	1379963	107282.87	1057.97	390.55	4.4	11.5	6.8	12.5	7.5	5.3	11.5	8
1	J06	3	ATR	NA	Positive	11.7464660282718	56.0957592339261	6.27713498025782	244556.066575467	2601.1723354722	1.49566803465572	4.15412676698586	0.571195252657329	14704.5973552212	760.466102264972	2193	5.5	24.9	1.9	5.7	31.8	0.1	3.2	15.4	14	6.3	11	17.3	7.3	19	1303016	103672.33	1058.59	391.16	4.2	10.4	5.4	12.6	9.3	6.9	10.5	7.7
1	J07	1	ATR	NA	Positive	5.44938875305624	26.4733496332518	4.24044966557773	162406.806845966	2062.44971047424	0.426894865525672	1.1921760391198	0.250617343625851	4034.0195599022	303.451413467698	2045	5.4	53.3	10.2	7	51.3	10.2	1	25.2	10.2	3.3	0	10.2	5.4	10.2	1374875	105101.16	1094.07	387.51	4.3	15.9	6.5	20.5	9.5	12.3	9.9	14.7
1	J07	2	ATR	NA	Positive	12.1578701541336	55.6865950490425	5.14711330498976	231508.361980383	2621.8086844529	1.80476412891172	4.8626809901915	0.625264752903662	16613.5380663241	836.365085113835	2141	4.9	26.4	2.4	6.2	33.6	0	3.5	19.7	15.9	5.6	13	19.9	7.1	20.3	1296452	97842.49	1020.39	363.95	4.2	13.3	6.2	18.2	8.3	8.9	10.4	13.3
1	J07	3	ATR	NA	Positive	11.6231032794909	53.8164464023495	5.95027929954183	243244.681840431	2641.18561749947	1.86392559960842	5.05384238864415	0.687069313614789	18527.295154185	866.305902146125	2043	5.2	29.7	1.8	6.6	32.4	0.2	2.8	17.2	16.4	5.7	13.2	20.1	7.6	22	1339768	102627.33	1097.93	384.97	4.7	10.7	5.1	10.8	8.6	5	9.7	6.6
1	J08	1	ATR	NA	Positive	5.42243083003953	24.8325098814229	4.60025087221421	146195.486166008	1994.74096538078	0.475790513833992	1.26086956521739	0.235758952156015	4433.82658102767	324.035872429898	2024	4.7	55.9	10.8	5.6	51.9	10.8	0.6	27.7	10.8	3.3	0	10.8	4.8	10.8	1397503	102333.22	1057.39	374.41	5.2	14.3	5.2	17.1	8.2	10	9.7	11.6
1	J08	2	ATR	NA	Positive	12.0085513078471	56.0940643863179	5.44112103570883	235556.39889336	2624.5970754325	2.27464788732394	6.1986921529175	0.712204596807392	23038.25	974.173645962413	1988	6.4	27.7	2.2	6.6	34.8	0.2	3.3	19.5	19.9	5.7	13.8	23.3	7.4	23.8	1363057	114907.6	1041.6	422.79	4.7	12.9	9.3	14	9.3	6.1	14.3	7.8
1	J08	3	ATR	NA	Positive	11.9113573407202	55.213296398892	4.99885050457219	219072.335180055	2533.31930238449	2.29085872576177	6.5994459833795	0.736327125711972	23893.5573407202	981.461092244252	1805	5.2	27.2	3.1	5.9	35	0.1	3	15.6	19.1	6.8	12.6	22.9	8.6	25	1265785	99288.89	1009.43	370.27	4.3	9.5	6.1	17.4	8.4	5.9	11.6	13
1	J09	1	STIM1	NM_003156	sample	10.1549407114625	46.8268774703557	4.12669667693524	166642.596047431	2408.45941274449	1.57549407114625	5.2798418972332	0.851321235967118	18834.2015810277	871.312138262362	1265	5.5	28.4	27.7	4.1	30.7	27.7	3	7.5	27.7	7.1	0	27.7	8.7	27.7	1843737	133646.94	1056.18	414.44	8.1	2.8	10.4	10.4	10.7	4.3	10.5	9.7
1	J09	2	STIM1	NM_003156	sample	18.0168577208361	87.5879973027647	4.81154780402241	315282.30074174	2911.49701768369	4.33513149022252	13.714093054619	1.30592894357503	53951.979770735	1737.39969894986	1483	4.2	10.4	6.7	5.7	12.6	0.1	9.6	7.7	34.9	14.4	3.7	41.5	16.6	42.7	1795469	117289.78	988.69	365.94	6.7	3.2	7.9	9.9	8.2	6	8.4	10
1	J09	3	STIM1	NM_003156	sample	16.6550497866287	84.1628733997155	4.74404899768842	298282.183499289	2812.35782697016	4.41038406827881	14.9302987197724	1.41940971350384	58883.2773826458	1720.81545490887	1406	5.5	12.4	9.7	7.5	15.7	0.6	8.8	8.5	34.3	15.3	5.7	40.5	17.5	43	1729704	122310.84	962.1	386.46	8	3.1	7.7	8.5	9.6	6	9	8.3
1	J10	1	DICER1	NM_030621	sample	10.3140947752126	44.2089914945322	3.28304214984375	156738.917982989	2337.36678729544	1.31530984204131	3.8584447144593	0.681338913854103	13473.8110571081	802.416947306009	1646	5	35.5	25.6	4.3	29.8	25.6	3.6	10.7	25.6	7	0	25.6	8.8	25.6	1988215	129053.77	1117.01	413.61	8.3	3.5	7.1	9.4	10.9	3.1	9.1	8.7
1	J10	2	DICER1	NM_030621	sample	19.8359477124183	97.6392156862745	4.91794123789453	368509.660784314	3059.70119782276	5.50065359477124	17.6960784313725	1.46746637056125	72568.6464052288	1973.518754229	1530	5.4	12	8.1	9.3	10.3	0.3	11.4	9.7	40.3	17.3	4.1	45.6	20.1	46.9	2009861	134007.08	1157.35	427.7	9.2	3.2	10.1	5.1	12.7	3.7	11.6	4
1	J10	3	DICER1	NM_030621	sample	18.575104727708	89.3153800119689	4.73628403930297	326061.541591861	2925.56986148368	3.96768402154399	12.4961101137044	1.31285273027355	50013.8976660682	1712.58147565515	1671	4.3	11.3	6.8	8.2	10.8	0.3	12.3	7.4	33	17.3	4.5	39.8	20	42.3	1895113	123091.47	1101.46	405.25	10.1	2.2	8.6	7.1	12	2.5	11.3	7.6
1	J11	1	PASK	NM_015148	sample	8.92551892551893	34.6538461538462	2.88731995805954	111492.874847375	2067.00999433451	1.2991452991453	3.88949938949939	0.647648070325745	13204.1135531136	775.024983511085	1638	2.9	41.4	25.9	2.3	38.6	25.9	2.4	14.2	25.9	4.2	0	25.9	5	25.9	1664966	122474.94	932.43	392.36	5.3	4.3	7.1	11.9	6.9	4.9	9	11.4
1	J11	2	PASK	NM_015148	sample	18.9712606139778	85.6890920966688	4.69173063297267	284973.519268452	2810.39183201922	4.82103200522534	15.2841280209014	1.43581664957451	58235.9745264533	1820.63883843828	1531	3.2	10.8	7.6	5	15.3	0.1	11	7.5	38.8	13.7	4	44.9	13.8	45.5	1652151	114829	969.23	360.99	5.8	3.5	6.6	8.7	7.4	5.1	7.4	7.4
1	J11	3	PASK	NM_015148	sample	18.5297060662914	85.3089430894309	4.41952816841434	272587.459662289	2751.20901992926	4.04440275171982	12.5791119449656	1.27720198609192	48991.7867417136	1698.11809343689	1599	2.9	12.2	7.2	4.4	14.3	0.3	10.5	4.9	32.8	14.4	2.9	39.6	15.9	41.9	1726449	110503.86	974.04	345.46	6.6	1.9	5.1	9.9	8.6	2.3	5.7	9.8
1	J12	1	EZH2	NM_152998	sample	9.55190440627334	39.5631067961165	3.32375716715462	132368.510082151	2318.22894314918	1.31217326362957	4.26736370425691	0.630662635537238	14666.2621359223	756.658138892864	1339	5.1	34.1	25.1	3.3	30.8	25.1	2.4	9.8	25.1	5.3	0	25.1	6.6	25.1	1773784	124052.82	1048.96	394.08	6	2	6.8	7.5	9.9	2.8	8.4	7.1
1	J12	2	EZH2	NM_152998	sample	16.6901521216974	83.8911128903122	5.12380771768624	323057.311449159	2917.12338151111	5.32586068855084	18.5188150520416	1.57851303031453	76795.8710968775	1845.1651868273	1249	6.8	9.9	11.4	7.4	13.9	0.2	7.8	8.6	39.4	12	3.9	44.5	14.9	45.1	1665766	107955.13	981.7	352.66	5.4	4.1	6.6	13	9.1	5.8	8.6	12.7
1	J12	3	EZH2	NM_152998	sample	15.3273001508296	73.3853695324284	4.85664585077115	253119.538461538	2733.95110221877	4.7684766214178	15.7179487179487	1.30002223778188	61164.0656108597	1631.87693477471	1326	4.8	12.2	7.2	5.8	17	0.2	6.9	9.1	36.6	10.9	5.4	40.2	13.6	42.4	1544896	116890.34	926.35	391.56	6.9	3.8	8.1	7.8	8.3	6	8.7	7.1
1	J13	1	ATF7IP	NM_018179	sample	11.3304821150855	50.5793157076205	3.58050684999677	180839.430793157	2490.73408175362	1.51788491446345	4.96111975116641	0.83690565475001	18858.7029548989	923.546349737941	1286	4.4	26.8	28.2	5.4	27.7	28.2	4.3	6.4	28.2	8.7	0	28.2	10.4	28.2	2027778	140758.47	1145.02	443.72	9.7	3	9.8	4.9	11.9	2.9	10.7	4.7
1	J13	2	ATF7IP	NM_018179	sample	20.0608203677511	102.543140028289	5.17216624869747	397467.081329562	3060.72870799474	5.12588401697313	16.9108910891089	1.35139671315749	66737.8267326733	1771.28193584085	1414	6.9	11.5	7.4	9.8	12.3	0.1	13.8	8.3	37.2	21.1	4.2	41.7	24	42.4	1993459	120221.88	1146.33	383.61	10.3	3.3	5.9	5.7	11.7	2.8	7.6	4.2
1	J13	3	ATF7IP	NM_018179	sample	19.4512455516014	92.891103202847	4.61506389278437	338208.632740214	2914.79730531868	4.6270462633452	14.8725978647687	1.3799792495272	59027.9288256228	1758.47607386975	1405	4	11.7	8.8	6.8	12.7	0.4	12.5	6.6	36.4	17.9	4	42.8	20.1	44.9	1882944	121680.52	1066.5	391.08	9	3.1	9.5	8.4	10.8	2.9	10.5	8.5
1	J14	1	RB1	NM_000321	sample	10.8689477081988	46.4525500322789	3.16951246801625	163238.557779212	2358.10663915192	1.88508715300194	5.94448030987734	1.10378282408531	22724.686249193	1121.30726193461	1549	4.5	36.4	35.2	5	29.1	35.2	3.8	10.9	35.2	7.5	0	35.2	9.7	35.2	1963280	132210.07	1099.11	425.24	7.4	3.9	8.5	8.5	9.9	3.4	10.6	8
1	J14	2	RB1	NM_000321	sample	20.3297076818491	103.571719918423	4.84833097739008	402818.089734874	3093.12960704485	5.9306594153637	18.5275322909585	1.55232224093459	73481.2188987084	2089.59450144687	1471	5.6	9.9	7.3	9.4	9.2	0.1	13.1	8.2	44.5	19.2	3.4	50.6	21.5	52	2019399	122979.7	1173.46	399.05	8.9	4.8	8	8.4	11.3	3.3	10.7	8.1
1	J14	3	RB1	NM_000321	sample	18.3329290479078	88.1224984839297	4.46713574487234	318588.542146756	2857.05871020328	4.83141297756216	14.767131594906	1.39753061543721	56930.6276531231	1882.7992273374	1649	3.8	14.4	6.7	6.6	13	0.1	11	9.2	38.3	16.4	5.8	44.6	18.5	48.2	1857929	108486.27	1079.84	365.39	7.3	4	7.7	14.7	10.2	2.2	10.5	15.1
1	J15	1	RPA2	NM_002946	sample	11.0414545454545	64.5403636363636	6.04927464731897	443195.637090909	3483.40290612234	0.659636363636364	2.25818181818182	0.427635897993092	8770.82472727273	506.757432555126	1375	13.2	34.5	15.1	22.6	24.4	15.1	3.1	9.7	15.1	13.3	0	15.1	19	15.1	3577077	139926.14	2263.86	450.01	28.7	2.3	11.1	10.3	33.8	2.5	13.4	9.6
1	J15	2	RPA2	NM_002946	sample	21.3333333333333	115.309116809117	7.62442857527292	606042.709401709	3627.62297316664	2.94088319088319	8.1994301994302	1.04205432208076	26535.7492877493	1298.41390734786	1404	12.4	16.1	4.3	17.5	9.1	0.1	17.9	9.8	24.2	22.9	4.2	31.8	27.3	30.8	3187429	95600.83	1959.62	308.41	24.4	2.6	3.8	15.7	28.2	2.4	6.2	15
1	J15	3	RPA2	NM_002946	sample	21.2672605790646	127.807720861173	7.51329415500787	746753.668151448	3793.71518201236	3.26948775055679	9.12100965107647	0.912465694501585	34076.8092056422	1348.19711247438	1347	13.1	10.6	4.2	22.8	9.2	0.2	18.7	5.6	26.2	26.4	2.7	30	31.6	32.4	3348300	144444	2089.62	466.26	26.5	2.5	13.4	5.3	30.3	1.8	13.7	4.2
1	J16	1	RPS2	NM_002952	sample	10.7340521114106	49.9083557951482	3.99717149117369	190432.977538185	2400.06402322931	2.38903863432165	10.1078167115903	1.02097890106565	37695.4034141959	1009.65040121449	1113	5.8	29.4	30.4	7.2	37.4	30.4	3.1	8.9	30.4	7.9	0	30.4	10.5	30.4	1750878	121612.28	1080.26	405.53	7.8	3.1	11.4	17.8	11	6.6	14	17.2
1	J16	2	RPS2	NM_002952	sample	17.7606112054329	92.9337860780985	5.36927641368532	359261.302207131	2993.04404863895	6.08828522920204	24.0517826825127	1.6728669898861	98448.8667232598	1798.72424719612	1178	7	8.1	16.6	9.5	17.2	0	9.8	7.8	39.5	18.1	3.7	43.5	20.2	43.8	1687592	125881.82	1050.27	419.65	7.3	3.5	9.7	7.5	10.6	6.7	12.5	6.7
1	J16	3	RPS2	NM_002952	sample	18.2979253112033	94.455601659751	5.22749504092963	349860.653112033	2910.42913458984	5.47883817427386	21.2340248962656	1.54725002837438	83490.3834024896	1611.7461590223	1205	5.8	9	14.8	9.7	18.3	0.5	11.2	5.1	35.9	18.8	3.1	41	22.7	41.8	1618126	111264.36	1005.68	373.33	8	3.1	6.8	6.4	10.3	5.5	8.6	5
1	J17	1	ATR	NA	Positive	6.11399491094148	24.7160305343511	3.0307525497394	119656.246819338	1867.25580253762	0.601017811704835	1.68091603053435	0.298514561075852	6179.99440203562	429.225382329938	1965	3.4	54.6	14	4	54.3	14	1.8	24.4	14	3.2	0	14	4	14	1316537	117396.11	938.52	423.42	4.2	12.7	8.5	17	6.4	7.2	12.7	12.3
1	J17	2	ATR	NA	Positive	12.3705450733753	58.4832285115304	5.11024017387295	255578.633647799	2652.88763927939	2.22327044025157	6.17872117400419	0.675841607518008	22598.2384696017	961.559880677837	1908	5.2	24.6	2.1	6	32.3	0.1	4.1	17.8	18.7	5.9	11.9	22.6	8	23.4	1340732	122733.22	998.3	454.28	4.2	12.2	9.3	10.9	8	8.4	14.9	6.8
1	J17	3	ATR	NA	Positive	12.3312912346843	56.2163053722903	5.67726105835185	236222.578228087	2621.12418487403	1.94015080113101	5.31903864278982	0.615703168215307	19554.1757775683	870.984536977891	2122	4.9	26.3	2.2	6.5	31.6	0.1	3.7	14.8	15.6	5.9	11.5	19.1	7.9	21.1	1287960	115152.68	1067.4	447.89	4.2	11.5	9.3	12.9	9.5	5.5	15	9.2
1	J18	1	ATR	NA	Positive	6.24285714285714	24.8655172413793	2.94484512904777	113587.65270936	1881.8362222736	0.567980295566502	1.47832512315271	0.286276730629725	4836.54926108374	368.570239516756	2030	3.4	51.6	13	3.9	48.9	13	1.2	24	13	2.7	0	13	3.8	13	1279737	98775.62	930.01	359.23	3.4	12.7	3.8	19.9	5.4	5.9	7.6	13.3
1	J18	2	ATR	NA	Positive	12.7057977958793	58.6506947771921	4.98157810069732	253204.160038333	2630.89231262959	2.16003833253474	5.76952563488261	0.670769474341111	19966.535697173	913.071501496538	2087	5.1	25	1.8	5.7	31.1	0.1	3.8	17.9	18	5.8	12.3	21.6	7.6	21.9	1379512	112559.69	1005.9	411.96	4.4	13.2	7.6	14.5	7.4	6.9	12.2	9.1
1	J18	3	ATR	NA	Positive	13.118286059143	56.7881713940857	4.36443462330243	211855.03922752	2482.49554464832	3.24200362100181	9.70609535304768	0.912696620934122	38937.0995775498	1247.86353591525	1657	3.7	26.1	4.1	3.9	34.1	0.3	4.6	15.2	25.5	6.3	11.9	29.3	7.3	31.2	1313151	128536.77	935.06	456.47	4.2	10.6	11.6	11.3	6.3	5.9	14.9	6
1	J19	1	ATR	NA	Positive	6.47290167865707	26.0954436450839	3.52273469303596	118702.453717026	1967.44253491545	0.595203836930456	1.67769784172662	0.366941529475626	6837.76067146283	398.713051247799	2085	3.3	49.2	13.1	5	51.8	13.1	1.2	21	13.1	3.2	0	13.1	4.5	13.1	1335438	119477.27	994.58	425.03	4.5	11.2	6.6	12.5	7.6	6.5	10.8	7.2
1	J19	2	ATR	NA	Positive	12.5488038277512	58.7382775119617	4.87253290588938	248868.503827751	2651.9628428012	2.39138755980861	6.64688995215311	0.686213102908646	25078.35215311	986.709922843542	2090	4.7	23.2	2.2	5.3	28	0	3.5	17.3	19.8	5.5	12.2	23.2	7	23.9	1346433	114416.53	989.66	418.84	4	12.2	7.7	11.6	7	7.7	12.2	5.9
1	J19	3	ATR	NA	Positive	13.789029535865	61.8368495077356	6.26158219799913	270852.054149086	2673.39372347708	3.92053445850914	12.1518987341772	0.986710720316905	48413.9500703235	1339.5683131072	1422	5.8	31.3	4.5	7.5	37.1	0.5	5.7	14.6	26.9	8.5	11.9	30.5	10.2	32.1	1436809	137398.68	1177.69	501.57	5.1	7.8	14.3	12.8	10.5	5.3	19.8	9.5
1	J20	1	ATR	NA	Positive	6.05268817204301	27.2225806451613	3.90894791567823	148000.617741935	2027.22667613492	0.784408602150538	2.33978494623656	0.378698261277182	8650.00860215054	503.70196835163	1860	4.7	50	15.6	5.2	49.3	15.6	0.8	22.4	15.6	3.3	0	15.6	4.6	15.6	1422159	123305.1	1048.66	437.44	4.9	10.8	9.3	14.6	8.3	6.3	13.4	11.3
1	J20	2	ATR	NA	Positive	12.5046318868844	58.3778644563628	5.86300170098273	251186.985860556	2740.83791801625	2.76304241833252	8.0594831789371	0.762794853636069	30715.6518771331	1067.46783187425	2051	5.8	26.6	3.4	6.6	30.7	0	3.6	18.6	21.4	7	12.2	24.9	8.5	25.5	1394442	117169.44	1100.21	423.85	4.9	11.3	9.3	11.1	8.3	6.8	13.7	6.1
1	J20	3	ATR	NA	Positive	12.7582106455266	57.317100792752	4.94587435324772	231181.679501699	2474.86626986414	2.83635334088335	8.0118912797282	0.785767824441379	31592.066817667	1133.61948968446	1766	4.6	30.8	2.5	5.4	35.5	0.1	4.8	15.1	21.7	7.2	11.3	26	9	27.9	1307880	131521.3	995.8	500.05	4.6	11	12	7.8	8	5.9	17.9	4.6
1	J21	1	ATR	NA	Positive	6.55408805031447	26.5641509433962	4.05952031198016	116979.341509434	1869.70834986973	0.988679245283019	2.67421383647799	0.427467221173228	9167.63522012579	619.18279256664	1590	3.1	49.9	20.3	3.1	56	20.3	1.4	21.3	20.3	3	0	20.3	3.3	20.3	1328733	129593.9	921.89	444.1	3.8	10.4	10.4	12.7	5.5	7.9	13	8.7
1	J21	2	ATR	NA	Positive	13.2124248496994	59.6793587174349	4.70516063980959	232288.168837675	2582.49015869739	2.43486973947896	6.87825651302605	0.765808909465023	26713.4313627255	992.859437945505	1996	4.6	25.1	2.2	4.3	30.6	0.2	5.3	18.1	18.6	6.4	11.8	22	7.4	22.9	1317669	119482.66	958.42	437.02	4.1	13.6	8.5	10.8	7	8.7	13.4	5.8
1	J21	3	ATR	NA	Positive	12.2226010716025	55.1105698977107	4.71360690544942	226103.784705309	2511.92558031205	2.0798830979055	5.94057476863127	0.639908975078914	22608.1787627862	884.539840011034	2053	4.5	27.2	2.5	5.7	32.9	0	4.2	16.2	17.4	6.4	13.2	20.5	7.4	21.9	1263467	120201.29	999.11	451.25	4.6	12	9.8	9.8	8.7	7.1	14.7	4.2
1	J22	1	ATR	NA	Positive	6.00139082058414	26.3078349559573	4.71803712799708	138511.868335651	2004.71742619222	0.678720445062587	2.08947612424664	0.331444645793067	7508.47334260547	428.358435124662	2157	3.8	50.8	13.5	4.3	53	13.5	0.8	22	13.5	3.8	0	13.5	4.9	13.5	1329287	113930.7	1021.52	405.58	4.8	11.7	7.4	15.4	7.4	8.3	10.4	11.5
1	J22	2	ATR	NA	Positive	13.1570820021299	64.1698615548456	5.40861343247079	292736.738019169	2752.70259430236	2.73003194888179	7.92066027689031	0.766636799550104	29788.1900958466	1057.88783951806	1878	5.9	23.5	3.5	7.5	30.6	0	4.7	17.8	21.7	7.6	12	25.4	9.7	26.2	1478422	121475.71	1122.86	437.11	5.8	11.9	9.8	11.6	9.4	7.6	13	7.9
1	J22	3	ATR	NA	Positive	11.8472222222222	55.1301440329218	5.72311055905308	246812.808641975	2642.75751411467	2.52263374485597	7.21965020576132	0.778911727055838	27056.5992798354	1017.46193270066	1944	5.9	29.5	3.1	6.7	34.8	0.1	3.2	17.1	21	6.6	13.4	24.2	8.5	25.6	1357098	123087.83	1110.92	464.78	5.1	10.3	10.9	10.8	9.4	6.8	16.6	6.9
1	K03	1	OTNT	NA	Neutral	9.2788144895719	40.3562019758507	3.51430829451338	153119.817782656	2326.43992343407	1.10373216245884	3.70142700329308	0.64734064243821	13536.3809001098	657.257639609786	1822	4.1	39.4	20.7	4.3	31.1	20.7	2.9	12.2	20.7	6.4	0	20.7	8	20.7	1917992	120936.02	1080.74	390.44	7.2	4.8	5.9	11.5	10.5	5.2	8.7	11
1	K03	2	OTNT	NA	Neutral	17.6398184912082	82.9722064662507	4.45528593951091	297760.638684061	2909.15320926954	4.15995462280204	13.5536018150879	1.25151019999132	51591.5167328417	1555.16788825569	1763	3.7	14.4	6.2	6.2	12.7	0.2	10	11.5	31.6	14.7	5.8	38.1	17.2	39	1758118	106972.67	1008.12	353.64	6.8	5.2	5.7	13.4	9	5	7.5	13.7
1	K03	3	OTNT	NA	Neutral	17.7178019461935	82.8860904407556	4.46011504137949	306785.158557527	2879.3831915246	3.93245563823698	12.2014882655982	1.25636536680538	47098.9376073268	1647.8313611021	1747	3.3	15.3	6.5	7	13.1	0.2	10.8	8.1	32.9	13.6	5.2	39.6	16.1	41.6	1825516	115260.47	1056.91	373.16	8.1	3	6.6	8.8	10	4.1	8.6	8.9
1	K04	1	OTNT	NA	Neutral	9.67889317889318	38.5881595881596	2.99813410864743	139335.711711712	2233.37651408823	1.54954954954955	4.9041184041184	0.708279339743662	18055.0688545689	871.071266890874	1554	3.3	44	26.8	5.1	35.5	26.8	3.4	14.5	26.8	5.3	0	26.8	7.4	26.8	1902330	155098.23	1090.21	500.88	8.2	6	14	4.8	9.7	4.8	15.9	4.2
1	K04	2	OTNT	NA	Neutral	18.2561048243002	89.1393686718285	4.62969006673698	337974.886241811	2988.09825050524	5.07683144729005	16.8826682549136	1.41811041795002	69584.6509827278	1863.79055614093	1679	5.4	15.8	8	8.8	12.9	0	11	11.9	38.7	16.5	6.7	44	19.4	44.9	1908246	120216.64	1115.73	402.98	8.7	5.1	9.1	13	10.9	4.4	12.6	12.8
1	K04	3	OTNT	NA	Neutral	17.0768328445748	81.9788856304985	4.76718465401871	301469.13372434	3001.12235688634	4.16539589442815	13.2539589442815	1.28716767821577	53318.2563049853	1741.12190568661	1705	4.4	14.2	7.1	8.3	10.3	0.2	9.1	9.3	33.4	15	5.9	39.3	18.7	42.2	1805062	124983.37	1121.23	421.76	7.6	2.5	7.6	4.1	12.4	3.3	11.2	3.6
1	K05	1	OTNT	NA	Neutral	9.90748898678414	39.1334172435494	3.12959064798243	127714.784140969	2211.82423807575	1.15733165512901	3.73820012586532	0.673551981447857	13076.8086847074	714.542172207946	1589	3.3	38.6	23.5	3	34.4	23.5	3.4	12.1	23.5	5.1	0	23.5	6.5	23.5	1752481	117679.93	990.7	380.23	6	5.3	5.3	11.6	7.7	5.6	8.1	11.3
1	K05	2	OTNT	NA	Neutral	18.2568448500652	86.1427640156454	4.33948678276299	300493.33767927	2848.26719788243	4.56649282920469	14.5710560625815	1.41013708201922	51830.7646675359	1621.50705540084	1534	3.9	13.8	7.8	5.3	14.3	0.2	11.4	11	37.3	15.7	6	43	17.3	43.2	1784183	89421.17	975.97	287.07	5.6	4	3.3	16.2	7.1	4.6	4	16.4
1	K05	3	OTNT	NA	Neutral	17.6470914127424	86.9202216066482	4.70664496276073	314697.467036011	2878.85726366025	4.20387811634349	14.0293628808864	1.3879645336051	55985.0526315789	1700.45143282929	1805	4.4	14.3	8.1	7.6	13.6	0.4	11.4	9.4	33.9	17.2	6.7	40.1	19.4	42.7	1754291	97074.5	998.29	321.36	7.8	4.7	4.7	15.7	9.5	5.9	6.4	16
1	K06	1	OTNT	NA	Neutral	9.99870298313878	40.2412451361868	3.1884842853082	132145.369001297	2234.86480370969	1.38132295719844	4.30155642023346	0.732670834732209	14858.1997405966	862.810442468979	1542	3.4	39.2	27.9	3.9	32.9	27.9	2.9	13.5	27.9	5.2	0	27.9	6.7	27.9	1817127	120998.03	1036.04	390.28	7.9	6.8	6.6	11.9	9.9	7.3	9.1	11.3
1	K06	2	OTNT	NA	Neutral	18.5290205562273	89.2285368802902	4.68993864434864	313464.425634825	2952.5885157784	4.80592503022975	15.1009673518742	1.42291795885051	58952.9008464329	1839.85076967647	1654	4.5	11.8	7.9	6.7	11.4	0.1	10.2	8.8	37.4	15.5	4.4	44.4	18.5	45.5	1838398	110686.1	1023.75	349.28	6.5	4.1	5.7	12.3	8.8	4.7	7	12.6
1	K06	3	OTNT	NA	Neutral	18.5219426565243	90.8987712112346	4.60745559422522	340088.449385606	2966.57501766612	4.15564657694558	13.3025160912815	1.38136346704468	54312.1650087771	1740.05808369026	1709	4.6	13.3	7.4	9	10.7	0.6	12.4	9	34.1	18	5.3	41	21.4	43.3	1922105	112641.11	1073.3	369.67	9.2	3.3	6.9	8.7	10.4	3.7	8.4	9
1	K07	1	OTNT	NA	Neutral	9.80778164924506	37.232868757259	2.70246994443647	116393.215447154	2122.6381765516	1.15853658536585	3.76887340301974	0.758899124575884	13742.6265969803	667.046995015401	1722	1.5	43.4	22.7	2.2	36	22.7	2.9	12.8	22.7	4.9	0	22.7	5.8	22.7	1750532	113617.47	951.7	354.58	5.2	6.2	5.3	19.5	6.5	8.1	7.6	19
1	K07	2	OTNT	NA	Neutral	19.3372744243933	90.235843186061	4.39955380388651	315930.789047915	2921.10291226666	5.12445550715619	16.4723086496577	1.41929913557638	63367.3204729309	1807.93334832461	1607	3.9	13.2	7.6	6.6	12.5	0.1	11.8	10.1	39.1	15.9	6.3	44.1	18	45.3	1823596	113091.94	1031.17	359.45	6.7	5.2	5.4	9.1	8.7	4.9	7.5	8.8
1	K07	3	OTNT	NA	Neutral	18.0062929061785	86.0886727688787	4.46633530476196	292297.901601831	2792.05408891952	4.32951945080092	13.9256292906178	1.41585412871686	53913.0228832952	1738.15682654409	1748	3.4	11.4	7.8	5.7	14.8	0.3	9.6	5.5	35.8	14.8	3.8	41.6	16.8	43.7	1761198	105156.6	1008.36	337.66	7.7	2.3	5.9	14.3	10	3.4	7	14.5
1	K08	1	OTNT	NA	Neutral	9.37740384615385	39.1688701923077	3.16965820146806	126974.097355769	2218.56294280474	1.24819711538462	3.68329326923077	0.705194043044682	12788.6550480769	824.763131125627	1664	3	34.1	26.9	3.8	35.7	26.9	2.8	11	26.9	5.4	0	26.9	6.6	26.9	1767845	131228.58	1023.72	427.34	6.4	4.9	6.5	9.5	9	4.6	10.7	9.1
1	K08	2	OTNT	NA	Neutral	20.7808049535604	104.875541795666	4.6806948193323	392569.344272446	3085.67838739715	5.52198142414861	18.5009287925697	1.53149848080447	72638.0061919505	1917.27440842584	1615	5.6	10.8	9	8.7	10.8	0.2	14.1	6.9	39.1	21.5	3.7	45.1	24.1	46.3	2042428	107704.21	1142.53	345.32	9.3	3	6.6	13.9	11.6	3.4	8.9	15
1	K08	3	OTNT	NA	Neutral	17.9038569032979	82.8110676355506	4.53487147659848	293452.418110676	2834.17224551619	4.35103409726104	13.8574622694243	1.36152886041596	52234.8708775852	1632.04133585647	1789	3.3	13.6	6.2	6.4	13.6	0.2	10.4	6.9	34.4	13.8	4.8	39.3	15.1	41.9	1773147	106096.17	1024.94	347.42	7.4	3.7	5.1	9.3	10	3.7	6.7	8.6
1	K09	1	RAD21	NM_006265	sample	13.3558663558664	67.3170163170163	4.86125223821987	252385.163170163	2734.19262596131	1.63791763791764	5.18648018648019	0.712363296766416	18929.1056721057	760.532710507055	1287	9.9	19.2	24.6	8.5	19	24.6	6.2	5.3	24.6	13.1	0	24.6	16.6	24.6	2181784	118002.12	1311.59	375.74	13.9	4.1	7.6	14.6	16.2	2.3	7.8	13
1	K09	2	RAD21	NM_006265	sample	23.5152905198777	125.85244648318	5.72139327529167	497759.487003058	3269.18626135407	5.31039755351682	18.4663608562691	1.36790523797247	74465.6437308868	1519.96136687322	1308	9.1	7.4	9.2	12.5	6.7	0.2	19	6	32.7	25.2	3	37.8	29.3	38.2	2171880	107464.04	1240.68	349.14	13.8	3.5	5.9	11.9	14.8	2.1	7.9	9.3
1	K09	3	RAD21	NM_006265	sample	21.1863743148003	118.48942834769	6.48427820708217	475363.018794049	3290.6716627242	5.00783085356304	17.4972592012529	1.36075911090284	69310.9216914644	1570.4887192514	1277	12.5	7	9.2	13.3	9.1	0.5	16.6	6.6	32.7	24	3.3	37.8	27.9	40.1	2014882	124716.57	1296.79	411.3	12.8	5.1	10.2	6.2	15.1	4.9	10	4.2
1	K10	1	CUX1	NM_181500	sample	11.2684649967887	43.7103403982017	3.16773837644657	153675.314065511	2382.64989041206	1.56390494540784	4.63005780346821	0.725632679675848	15952.0545921644	917.03489618146	1557	2.6	32.8	29.6	4.2	29.4	29.6	4.4	7.6	29.6	6.4	0	29.6	8.2	29.6	1919427	137932.59	1108.43	438.53	7.9	3.3	8.9	5.3	9.8	3.2	10	4.1
1	K10	2	CUX1	NM_181500	sample	19.5002992220227	96.9682824655895	4.99963595014825	381642.613405147	3153.986376319	4.67684021543986	15.3943746259725	1.34667236057622	63425.2531418312	1747.51013811019	1671	4.4	10.5	8.4	10.4	9.2	0.2	12.3	8	35.1	17.7	4.1	40.2	21.6	40.9	2008685	111932.95	1208.67	363.29	9.9	3.7	5.1	8.9	13.9	2.8	7.1	7.9
1	K10	3	CUX1	NM_181500	sample	18.4326805385557	92.6529987760098	4.96983193078178	355374.872093023	3041.80683569198	4.09179926560588	12.984700122399	1.27522769491288	50046.7135862913	1644.48130783168	1634	5.2	10.2	6.7	10.8	10.2	0.3	11.3	7.8	31.7	18	4.6	38.4	21.1	41.4	1934709	111058.64	1171.97	375.31	11.1	4.1	6.7	10.6	14.9	2.1	9.7	10.4
1	K11	1	POLE	NM_006231	sample	19.5378486055777	83.7858565737052	3.67550506030651	388387.942231076	3099.67526513871	2.36254980079681	7.18027888446215	0.848933502198392	26592.7978087649	1087.99218623292	1004	4.8	29.5	32.5	16.6	18.4	32.5	20.2	6.5	32.5	20.1	0	32.5	25.7	32.5	3890755	155555.26	1782.95	440.54	34.5	3.1	14.7	7.3	30.8	2.4	9.8	6.5
1	K11	2	POLE	NM_006231	sample	39.4489583333333	210.226041666667	5.85764254415164	993830.425	3769.19143753086	10.60625	35.0666666666667	1.79013977693062	143246.254166667	2236.04635887333	960	9.3	7.9	11.2	27.5	4.4	0.3	44.5	6.5	50.3	48.1	2.8	54.3	49.8	54.6	4186007	129119.64	1906.16	365.1	38.5	2.3	9.6	9.6	34.9	2.3	6.9	9.4
1	K11	3	POLE	NM_006231	sample	35.5288356909684	190.081610446137	5.27361637107572	829093.812840044	3349.92926836937	9.23286180631121	30.2970620239391	1.6617746198406	118529.653971708	2069.67773314031	919	8.1	8.5	10.7	22.1	16	0.3	40.6	5	47	45.3	2.8	52.6	44.8	54.5	3549740	122657.47	1686.59	359.25	31.7	10	10.7	18	29.4	10.4	9.1	18
1	K12	1	NCOA6	NM_014071	sample	11.3234482758621	50.488275862069	4.03843932215974	193239.345517241	2541.97127907828	2.11724137931034	6.62137931034483	0.915662471232138	22668.8186206897	1056.17717930421	1450	5.2	30.7	34.3	5.6	24.6	34.3	4.1	7.1	34.3	8.9	0	34.3	10.9	34.3	2056800	123270.52	1222.32	385.24	9	2.6	7.3	11.9	12.6	3.4	8.6	11.2
1	K12	2	NCOA6	NM_014071	sample	20.6127080181543	103.938729198185	5.38466381341914	422133.472012103	3184.36002465057	7.27004538577912	24.4273827534039	1.87909130434019	99533.3018154312	2274.31179612183	1322	5.4	9.2	10.7	11	9.7	0.3	11.2	5.1	51.8	19.8	2.8	56	24.1	56.7	2103674	136775.59	1332.61	456.91	10.1	3	11	8	16.5	2.2	14	7
1	K12	3	NCOA6	NM_014071	sample	19.5048991354467	95.8847262247839	4.88951951484154	352612.64092219	2962.64777618223	4.31988472622478	13.2524495677233	1.36319333084373	51758.4616714697	1851.02763760813	1735	4.8	11.5	6.6	8.6	12.4	0.3	13.9	5.6	36.3	19.7	3.7	42.1	22	45.2	1871162	114003.67	1121.48	375.21	8.5	3	7.3	12.9	12.4	4.8	8.4	12.7
1	K13	1	APC	NM_000038	sample	10.6362028301887	42.6291273584906	3.21521946170284	127570.80365566	2260.565157747	1.61379716981132	5.36143867924528	0.764079950431246	18260.5288915094	824.972981824749	1696	3.1	32.3	26.8	2.8	33	26.8	3.5	6.8	26.8	6.2	0	26.8	7.5	26.8	1719061	113300.87	963.12	351.89	6.4	2.3	4.8	13.4	7.2	2.7	5.8	13.3
1	K13	2	APC	NM_000038	sample	19.8398299078668	95.5634301913536	4.6636676830913	341117.171509568	2962.88733970151	5.6094968107725	20.0049610205528	1.7319038604194	83701.2515946137	2023.19196356929	1411	3.8	8.4	11.9	6.6	9.9	0.4	11.1	4.5	40.4	16.5	2.1	47.5	18.6	48.1	1827564	107992	1030.09	341.37	7.4	2.6	6.4	15.6	9.2	3.1	7.6	15.5
1	K13	3	APC	NM_000038	sample	18.336032388664	88.3259109311741	4.74731035230618	300039.840080972	2800.04032514461	4.5863697705803	16.225371120108	1.45632389051292	67074.8056680162	1801.78228896005	1482	4	10.1	11	5.3	13.5	0.3	9.9	4.9	35.2	15.1	3	43	16.8	45.5	1683142	103191	993.91	334.61	6.2	2.6	7.1	20.8	9.9	3.5	8.4	20.9
1	K14	1	CREBBP	NM_004380	sample	11.3727399165508	45.9965229485396	3.02440060842911	146701.109874826	2209.14010183235	1.4798331015299	4.66759388038943	0.763042965799182	15303.297635605	797.215405760815	1438	2.7	34.5	29	3.2	33.6	29	5.7	10.5	29	6.7	0	29	8.6	29	1785587	104352.42	949.84	320.6	6.4	3.5	2.4	8.3	6.7	4.4	3.1	7.2
1	K14	2	CREBBP	NM_004380	sample	18.8773364485981	90.5741822429907	4.7527838012427	333221.781542056	2926.03083617886	5.01051401869159	15.3364485981308	1.42484933469655	54951.0035046729	1725.99221527056	1712	5	11.6	7.1	6.1	12.9	0.2	12	9.3	39	16.4	4.9	44.6	18	45.1	1811018	98739.83	1008.06	310	7	4.7	3.9	14.2	7.8	7.1	5.1	12.5
1	K14	3	CREBBP	NM_004380	sample	19.0741410488246	89.5738396624473	4.78680853439577	312498.182640145	2852.53513160026	4.83544303797468	14.9553948161543	1.35298095205932	55594.5641952984	1726.20647001123	1659	4.5	13.6	6.6	6.2	12.8	0.2	13	7.5	38.6	16.9	5	44.2	19	46	1711059	118213.61	1012.81	389.38	6.3	2.8	7.2	7	9.1	4.4	9.1	7.1
1	K15	1	MGA	NM_001080541	sample	11.2610103626943	47.0155440414508	3.90866499318294	154546.632124352	2338.94583279752	2.30440414507772	7.7130829015544	0.999499121903294	27943.5453367876	1109.45766125951	1544	4.7	31.1	35.2	3.8	31.4	35.2	3.8	7	35.2	6.8	0	35.2	7.7	35.2	1854723	131369.72	1041.02	410.81	7.1	2.7	7.4	9.4	8.6	2.2	9.1	8.9
1	K15	2	MGA	NM_001080541	sample	20.9319018404908	97.3067484662577	4.46968366870167	337381.445398773	2882.42308889016	5.9	19.6036809815951	1.52020846495359	78645.3337423313	1993.71247162318	1630	2.5	11.3	9.1	6.3	12.7	0.1	12.9	7.3	42	19	4	47.1	19.9	48.2	1815447	122374.65	1013.12	389.39	5.8	3.7	7.7	9.4	7.4	4.5	8.9	9.2
1	K15	3	MGA	NM_001080541	sample	21.1350129198966	98.6020671834625	4.48750706404451	340730.628552972	2818.34595927291	6.46899224806202	21.0258397932817	1.62165251272745	80557.15374677	2028.40617154952	1548	2.7	11.5	9	5	13.8	0.5	14.9	5.6	46	19.4	3.6	51	21.2	53.7	1815716	121678.89	1019.98	390.44	6.5	2.6	7.2	5.8	9	2.9	8.3	5.9
1	K16	1	CHEK1	NM_001274	sample	8.22890025575448	47.6969309462916	8.13067951009368	334513.750639386	2969.35993889682	0.980179028132992	3.65920716112532	0.56894229487462	14912.6067774936	576.863163271064	1564	10.7	38.2	17.8	14.8	33.7	17.8	2.2	15.6	17.8	9.1	0	17.8	12.7	17.8	2268030	124283.88	1768.44	439.96	13.6	9.7	9	14.3	19.9	4.7	12	9
1	K16	2	CHEK1	NM_001274	sample	16.9648711943794	103.68149882904	8.61861807421644	593961.045277127	3560.48086449697	3.74629195940671	12.5378610460578	1.11725137547282	49846.0226385636	1264.64812531855	1281	13.4	15	6.7	18.4	18	0.4	10.1	16.1	25.9	19.4	8	30.5	23.6	30.8	2393515	119250.65	1792.02	428.58	15.1	10.3	11.4	15.8	21.9	6	15	10.7
1	K16	3	CHEK1	NM_001274	sample	16.551969012266	96.5584247901872	8.77422874674913	557663.360877986	3557.0173308343	3.06068431245965	9.72562943834732	0.940164168844555	35134.4512588767	1097.23365977857	1549	13.9	16	5.9	18.7	17.6	0.2	8.7	12.6	23	17.2	6.5	27.5	21.8	29.1	2181536	110430.89	1867.18	396.97	13.8	11.6	7.9	14.9	24	9.2	11.9	11
1	K17	1	OTNT	NA	Neutral	11.1342534504391	48.5909661229611	3.45302269833865	166182.325595985	2395.75921888145	1.67942283563363	5.75721455457967	0.961653988248204	19998.5646173149	950.726446860817	1594	5	32.2	29.9	4.8	28.9	29.9	4	8.8	29.9	8	0	29.9	9.4	29.9	2000056	126553.1	1113.51	398.04	8.7	3.6	6.3	12.8	10.3	4	8.8	12.3
1	K17	2	OTNT	NA	Neutral	20.2378378378378	97.4405405405405	4.83364676580858	356318.158783784	3032.61630822949	5.62837837837838	18.3810810810811	1.58111223988236	70842.5128378378	1938.26426967698	1480	4.7	12	8.8	7.5	11.5	0.2	13.4	8.4	41.1	18.6	4.3	47	21.2	48	1912441	116258.38	1089.9	375.54	7	4	6.1	8	9.3	4.2	7.5	6.6
1	K17	3	OTNT	NA	Neutral	19.006718924972	87.6825307950728	4.69812933360783	309805.687569989	2933.20101028233	4.6063829787234	14.1814109742441	1.35175703106839	56507.6382978723	1837.82734486047	1786	3.5	11.8	7.1	7.5	10.1	0.4	10.9	6.2	38	16.4	3.5	44.1	17.7	46.1	1808731	109515.26	1063.09	354.31	7.2	2.7	5.8	11.4	10.8	2.7	7.6	11.4
1	K18	1	OTNT	NA	Neutral	10.295380611581	42.8926480156148	3.29317254864721	144996.529603123	2335.72154834734	1.65712426805465	5.60377358490566	0.849981213858515	19369.4346128822	921.711663029128	1537	3.3	33.3	29.7	3.8	29.5	29.7	3.3	8.4	29.7	6.1	0	29.7	8.1	29.7	1901366	132040.96	1068.28	408.88	8	2.7	8.2	8.8	9.4	3.1	9.5	8.7
1	K18	2	OTNT	NA	Neutral	20.3790047716428	91.573960463531	4.20809340050054	321655.190184049	2907.5997176766	5.84662576687117	18.7546012269939	1.59506004649498	71514.9679618269	2021.98266433667	1467	3.1	14.9	8.8	6.1	13.2	0.1	11.9	6.5	43.8	15.3	3.5	49.7	17	50.6	1897292	109972.68	1069.23	351.37	7.6	3.5	6	12.6	9.4	3	7.5	12.8
1	K18	3	OTNT	NA	Neutral	17.5392817059484	82.8316498316498	5.02493734806665	290106.520763187	2880.74049188121	4.77272727272727	15.3737373737374	1.32088289925681	62283.1790123457	1759.56872754119	1782	3.8	10	7.3	5.9	12.5	0.2	9.2	6.5	36.7	13	3.7	41.9	16.2	43.7	1640771	109284.58	1003.96	351.98	5.8	2.6	6.4	12.6	8.1	4.3	7.6	12.1
1	K19	1	OTNT	NA	Neutral	10.7689477557027	44.7387785136129	3.33440713538651	156557.641648271	2318.10215230951	1.84105960264901	6.25312729948492	0.918907909313516	22819.1015452539	1043.94685657808	1359	3.2	37.5	32.5	5	31.6	32.5	4	11.4	32.5	6.8	0	32.5	8.1	32.5	2025239	143952.86	1105.77	442.32	8.7	3.5	10.1	7.7	11.3	4.4	10.4	6.8
1	K19	2	OTNT	NA	Neutral	19.6842723004695	92.981220657277	4.72777158448804	332661.950704225	2933.39034942095	4.97300469483568	15.5586854460094	1.3924807234309	61847.6819248826	1873.78054417798	1704	3.9	11.2	7.3	6.5	10.7	0.3	11.6	7.5	38.4	16.1	3.2	44.6	17.8	45.8	1848951	99250.65	1040.5	316.62	7.6	3.5	4.8	16.2	9.6	4	6	16.3
1	K19	3	OTNT	NA	Neutral	18.9771084337349	87.8379518072289	4.57717564461701	312601.794578313	2917.76592395685	5.24819277108434	16.4993975903614	1.57478558912734	66191.6825301205	1950.68446994619	1660	3.7	13	7.2	7.2	10.8	0.5	11.6	4.7	40	15.2	2.7	46.3	18.6	49	1821832	113134.97	1064.78	362.51	8	2.3	6.7	9.2	11.1	3.2	7.6	9.6
1	K20	1	OTNT	NA	Neutral	10.55330634278	47.6268556005398	3.39448047120803	160922.256410256	2291.60918547064	1.80499325236167	5.98178137651822	0.934464021121434	21840.6794871795	961.580796294867	1482	4.1	34.3	30.4	4	31.2	30.4	3.4	11.6	30.4	8	0	30.4	9.6	30.4	1954437	134007.34	1081.42	428.58	8.6	3.7	11.2	10.5	9.5	4.6	12.6	10.2
1	K20	2	OTNT	NA	Neutral	19.7998849913744	93.3335250143761	4.53925948438459	334915.037377803	2927.8487125921	5.02530189764232	15.7038527889592	1.39124244823959	61423.2783208741	1854.33532889837	1739	3	10.7	6.9	5.6	11.7	0.3	12	5.5	39.3	16.4	2.6	44.7	18.2	46.1	1858234	107584.93	1020.84	334.34	7.7	2.2	4.9	13.2	8.7	4	5.9	13.5
1	K20	3	OTNT	NA	Neutral	18.9381778741866	91.5531453362256	5.07439565832338	351350.688177874	3023.94870761761	4.99240780911063	15.220715835141	1.3703488400315	60863.2781995662	1889.42129125565	1844	4.9	13.9	5.9	9.9	11.4	0.1	12.6	8.3	38.7	18.2	5.5	44.5	21.1	47.2	1890043	120937.21	1144.31	406.51	10.3	3.7	8.1	7.1	13.3	3.3	10.7	6.7
1	K21	1	OTNT	NA	Neutral	9.71175799086758	41.24600456621	3.10375371672064	136793.084474886	2247.4514191213	1.38356164383562	4.58504566210046	0.81488957785962	15783.1952054795	862.110915554583	1752	3.8	38.4	27.5	3.9	32.9	27.5	2.8	12.7	27.5	6.4	0	27.5	8.6	27.5	1879642	137709.84	1046.51	442.5	7.8	3.4	8.4	7.1	10	4.5	11.1	6.8
1	K21	2	OTNT	NA	Neutral	19.6816239316239	94.0811965811966	4.89119367450886	343021.749287749	3013.44638471496	5.7022792022792	17.9643874643875	1.53235647799845	62420.6403133903	1801.29856214765	1404	3.8	11.7	7.5	6.9	10.8	0	11.7	6.6	43.9	18	3.5	49.6	21.1	50.2	1941311	102917.95	1062.26	316.72	7.4	2.3	4.8	11.8	8.5	3.5	6	11.4
1	K21	3	OTNT	NA	Neutral	18.5328425821065	88.8827859569649	4.55799902607885	314430.854473386	2867.08836206261	4.65232163080408	14.297281993205	1.32696350847586	49390.6047565119	1598.31976863245	1766	3.7	12.9	6.7	6.1	12	0.1	11.7	7.1	36	17.7	4.4	41.8	19.9	43.4	1750437	89139.82	991.62	288.17	7.5	3.3	2.9	12.5	7.8	2.7	4.8	12.3
1	K22	1	OTNT	NA	Neutral	10.7745478036176	47.2164082687339	3.33264439230646	159303.690568475	2377.28754293835	2.16731266149871	7.10852713178295	1.01774654840622	26417.7319121447	1112.32488575993	1548	3.9	30.9	34	4.1	28.8	34	3.5	8.6	34	7.2	0	34	9.1	34	1945139	135770.3	1087.94	422.85	7.6	3.7	10.6	10.7	9.9	4.5	11.8	9.9
1	K22	2	OTNT	NA	Neutral	20.1404569892473	95.8272849462366	4.56434718150253	352070.772849462	3005.07749643503	6.2130376344086	19.9576612903226	1.57153073854859	80064.0181451613	2087.93529349625	1488	4.2	11.8	7.9	8.2	11.4	0.1	13.4	8.9	45.4	18	4.3	50.5	20.9	51.2	1937076	128689.96	1084.49	410.79	8.9	3.6	9.5	5.6	11.4	5.6	10.6	5.4
1	K22	3	OTNT	NA	Neutral	18.5027726432532	87.3684534812076	4.51814070122833	305294.516327788	2799.19028761271	5.17005545286507	16.449168207024	1.42026794863182	65146.1626617375	1846.2045556772	1623	3.1	13.1	7.3	5.7	15.7	0.4	12.1	7.6	40.2	15.5	5	45.1	17.6	47.8	1750113	125928	989.83	414.24	7.9	3	9.1	9.3	9.3	4.5	12	9.4
1	L03	1	RF	NA	Neutral	9.78600114744693	42.7865748709122	3.23685310732992	137588.452667814	2208.3691423397	1.43488238668962	4.71026965002869	0.81776614779062	15495.3029259897	816.7613483798	1743	4.6	35.5	26.9	3.7	32.8	26.9	3.2	13	26.9	6	0	26.9	7.2	26.9	1706155	118393.31	968.09	385.98	6.4	5.2	5.7	9.9	7.5	5.2	7.8	9.4
1	L03	2	RF	NA	Neutral	16.7140276941601	78.6995785671282	4.89015089801067	289163.23359422	2904.34192140791	4.53702588801927	14.5364238410596	1.47529225368916	57257.3919325707	1696.35375799618	1661	4.8	17	7.5	7	16.1	0.3	8.8	13.4	35	13.8	7.2	41.2	16.1	42	1750861	120433.74	1086.36	395.65	6.6	5.4	7.2	6.4	10.1	7.5	9.6	5.5
1	L03	3	RF	NA	Neutral	18.0349554489376	85.7738176833448	4.54833694888622	308823.406442769	2792.05345549398	4.73543522960932	15.4996572995202	1.40106655358053	58646.4057573681	1667.58891868097	1459	3.9	16.4	8.2	7.2	18	0.3	11.6	11.7	36.3	15.6	7.9	42.5	18.1	44.3	1810678	113084.09	1079.44	384.32	8.7	4.7	7	13.1	11.7	4.7	10.5	12.2
1	L04	1	RF	NA	Neutral	11.1680960548885	51.5511720983419	3.69149538093219	173964.324185249	2390.16475499943	1.63236134934248	5.59233847913093	0.900115616227251	20496.6518010292	970.126705379518	1749	6.5	28.6	29.6	4.9	26.4	29.6	3.9	9.4	29.6	8.2	0	29.6	9.8	29.6	1868258	117127.66	1057.42	378.34	7.5	4.3	6.7	15.1	10.5	4.5	9.2	15.5
1	L04	2	RF	NA	Neutral	17.7559487492373	87.137278828554	4.64004093436604	321734.202562538	2983.50736223908	4.83160463697376	15.6564978645516	1.35479692839595	64501.0726052471	1822.62541979793	1639	4.5	13.4	7.7	8.4	12.9	0	10.4	10.7	37	15.8	5.9	41.7	18.2	43	1832399	122577.25	1068.74	406.58	7.5	5.2	9.3	10.6	10.8	4.1	11.8	10.4
1	L04	3	RF	NA	Neutral	16.7851335656214	83.0801393728223	4.59295081727937	305608.634146341	2899.42528334837	3.58536585365854	11.2729384436702	1.21794069266765	45418.5232288037	1629.0473615744	1722	4	14.2	6.2	9.1	12.7	0.7	9.3	8.9	30.2	15.8	6.3	36.9	18.9	39	1781171	126353.56	1067.58	418.31	8.3	3.5	8.8	6.4	11.4	3.9	12	5.6
1	L05	1	RF	NA	Neutral	11.1100569259962	49.6793168880455	4.00018744380149	173189.568627451	2333.66062467665	1.66982922201139	6.23845667299178	0.896282703070218	22399.8697027198	897.964615188275	1581	4.9	31	28	4.2	28.7	28	4	10.2	28	8	0	28	9.4	28	1779989	113239.08	1000.18	362.15	7	5.1	5	12.2	8	5.3	6.6	11.4
1	L05	2	RF	NA	Neutral	17.7693661971831	84.6508215962441	4.54799483263264	312998.806924883	2953.56850066058	4.4231220657277	14.2200704225352	1.33267964092479	55476.2212441315	1726.35509643968	1704	3.6	12.9	7.3	6.9	12.9	0.1	10.6	10.6	36.5	15.1	5.5	42	17.4	43.1	1777119	102871.22	1000.37	337.3	7.2	5.3	5	12	7.3	5.8	7.2	12.3
1	L05	3	RF	NA	Neutral	16.6672661870504	81.0779376498801	4.49846454249714	287790.600719424	2840.34206473255	4.46462829736211	14.6612709832134	1.35856110953126	58246.4628297362	1708.55021825577	1668	5	13.7	8.5	7.3	14.1	0.2	9.1	10.2	35.4	13.8	6.7	41.3	16.2	43.8	1663729	110185.5	977.5	373.97	7	3.9	6.8	10.6	9.4	5	9.4	10.1
1	L06	1	RF	NA	Neutral	9.98589065255732	42.9923574368019	3.49561666792388	137903.823045267	2292.82366368077	1.44914756025867	4.90476190476191	0.870369738793249	17443.6848912404	945.927005145119	1701	4	31.9	29.5	3.3	28.9	29.5	2.9	10.8	29.5	6.3	0	29.5	8.2	29.5	1745950	118760.54	996.94	386.76	5.5	4.9	5.9	9.3	7.6	5	9.1	8.4
1	L06	2	RF	NA	Neutral	18.0542021924482	88.099269183922	4.68203063801673	328925.109013398	3000.94235426255	4.87819732034105	15.694275274056	1.3854712297214	62466.8258221681	1812.78670653778	1642	5.3	14.2	8.4	9.7	12	0.3	10.4	10.9	37	16.4	5.7	42	19.7	43.3	1846220	112590.18	1053.97	362.75	8	4.7	6	8.9	10.3	5.8	8	8.3
1	L06	3	RF	NA	Neutral	18.7808390732624	90.4082654978084	4.62753477432092	328060.506574828	2964.62592142116	5.05385097056982	16.7814652473388	1.44688361011128	68096.4245460238	1885.52497690351	1597	4.6	12.2	9.1	8.3	12.2	0.4	11.1	8.3	37.9	17	5.2	43.9	20.8	46.7	1818317	121917.19	1078.41	413.25	8.1	3.6	8.1	7.9	11.7	3.4	10.5	7.5
1	L07	1	RF	NA	Neutral	10.799045915325	51	4.14485955953935	170448.871198569	2415.01152902128	1.65116279069767	5.72271914132379	0.899643523870576	19485.3059033989	945.71828854655	1677	7.7	30.1	30.3	4.7	25.8	30.3	2.8	8.9	30.3	9.8	0	30.3	11.3	30.3	1756545	106105.51	1051.9	353.83	6.3	5.5	4.9	17.1	9.5	4.6	8.2	16.7
1	L07	2	RF	NA	Neutral	19.160237388724	91.0124629080119	4.5585190405729	331735.309198813	2994.00481805893	5.05578635014837	16.4445103857567	1.48834052691474	61468.1388724036	1831.28595263785	1685	3.9	11.9	8.7	7.4	10.4	0.1	10.7	6.8	39	15.7	3.8	46.4	18	46.8	1883859	98569.89	1067.84	313.82	7	3.6	4.2	14.7	10	4.1	5.3	14.1
1	L07	3	RF	NA	Neutral	17.5975609756098	84.2590011614402	4.61663023650289	304806.201509872	2866.36049309277	4.08420441347271	12.9407665505226	1.30437388753001	50978.3989547038	1693.71309142434	1722	4.2	13.4	7.1	7.2	12.4	0.2	10.6	9.1	34.1	14.7	5.4	40.3	17.5	42.7	1751861	110946.62	1031.78	368.08	6.8	3.5	5.9	10	9.8	4.6	8.5	9.7
1	L08	1	RF	NA	Neutral	10.5622208040842	46.7555839183153	3.639404022201	164884.486279515	2410.80312933994	1.98085513720485	6.66687938736439	1.05299668094533	24144.3497128271	1115.03613957735	1567	5.3	30.8	34.8	4.1	26.8	34.8	3.6	9.2	34.8	7.7	0	34.8	8.7	34.8	1842692	122561.06	1076.45	392.81	6.3	4.8	6.5	9.3	9.4	3.4	7.6	8.8
1	L08	2	RF	NA	Neutral	16.9822085889571	80.5656441717791	4.44344608476552	293621.935582822	2920.87950418452	5.10674846625767	16.5546012269939	1.41262051164933	64598.8693251534	1797.16467833145	1630	3.3	15	7.9	6.4	13.6	0.1	8.4	12.1	39.6	13.9	6.7	45	15.9	45.8	1773115	112331.2	1027.13	367.33	6.1	4.8	6.5	11.8	8.4	5.9	9.8	12.1
1	L08	3	RF	NA	Neutral	16.9974009096816	81.3684210526316	4.29496397039861	290223.042235218	2813.39292419136	4.73424301494477	15.2521117608837	1.40881710660051	58883.0935672515	1790.00779698375	1539	3.8	15.9	7.7	7.4	16	0.3	8.9	9.4	37.7	14.2	7.2	43.9	15.7	45.9	1708866	112279.26	1003.19	371.88	7.5	5.3	7.6	9.6	10.2	7	10.1	9.1
1	L09	1	PIGN	NM_012327	sample	12.6958887545345	58.2212817412334	3.83489097801121	194322.590689238	2485.2257285987	1.40507859733978	4.4993954050786	0.80309458374813	16492.8839177751	843.611385797205	1654	6.1	25.6	27	5.3	24.7	27	5.8	8.2	27	10.9	0	27	13.4	27	1999235	113432.11	1104.77	362.57	10.3	3.5	5	12.5	11.4	3.5	7.1	11.8
1	L09	2	PIGN	NM_012327	sample	21.1671695835848	104.302353651177	4.90497080021406	393818.993964997	3036.97910823975	4.33132166566083	13.4001207000604	1.32480034877754	52350.0778515389	1694.23213966596	1657	4.6	10.1	6.4	7.5	11.3	0.2	15.3	7.2	33.9	21	3.5	40.2	22.9	41.3	2064354	98056.33	1139.1	313.07	9.9	3.9	4.3	13.2	12.1	4.2	5.1	12.3
1	L09	3	PIGN	NM_012327	sample	19.9098208770846	94.9654107473749	4.48771632271694	330495.733786288	2831.02717677168	4.21000617665225	12.9789993823348	1.26298182630584	49993.0129709697	1619.36777978082	1619	3.5	11	6.4	6.4	16.1	0.2	13.1	4.9	33.8	18.5	4.2	39.9	20.3	42.2	1835170	113456.41	1057.77	362.03	9.4	2.8	5.9	9.3	10.7	3.1	7.2	9.4
1	L10	1	ERCC5	NM_000123	sample	12.0238491403217	51.910149750416	3.60080273982506	180599.205213533	2485.5448239466	1.88519134775374	6.51968940654465	0.995642552663426	24977.6533555186	1037.16840355104	1803	3.9	29.1	30.8	5.1	24.7	30.8	4.4	7.7	30.8	9	0	30.8	11.2	30.8	1893191	119350.2	1116.73	381.3	7.5	3.7	6.9	13.1	11.5	2.9	8.4	11.9
1	L10	2	ERCC5	NM_000123	sample	19.2943989071038	94.5293715846994	4.59519278711937	343352.928961749	2988.06887276357	5.55122950819672	18.141393442623	1.5391616434927	73470.7349726776	2025.1883098471	1464	5	12	8.9	7.9	11.7	0.1	11.8	8.9	40.3	17.9	4.8	46.7	20.8	48.5	1897121	130959.62	1061.4	421	8.1	4.2	11.1	7.7	9.8	4.9	12	6.5
1	L10	3	ERCC5	NM_000123	sample	18.0124300807955	88.1733996270976	4.78761432741939	318131.554381603	2852.53336489982	4.62088253573648	14.7134866376631	1.3152247593182	57756.1939092604	1752.50347706978	1609	4	11.5	7	6.9	13.4	0.2	11.2	6.9	35.7	17	4.5	41.5	19.4	44.4	1832070	117257.21	1071.84	385.58	7.6	3	6.8	7.1	10.6	3.7	8.7	6.7
1	L11	1	PHF6	NM_032335	sample	12.0605095541401	54.1146496815287	3.79397686838285	178590.887738853	2335.80173682619	1.86703821656051	6.20222929936306	0.837615511874133	22559.9864649682	970.20922928643	1256	6.1	26	31.3	3.8	27.6	31.3	5.4	9.2	31.3	9.5	0	31.3	10.2	31.3	1795050	118146.61	1013.05	376.17	6.8	5.8	6.2	12.9	8.6	4.5	8.1	11.1
1	L11	2	PHF6	NM_032335	sample	19.4715277777778	96.5909722222222	4.94946577103299	346874.097222222	2978.97339701602	5.06527777777778	16.2576388888889	1.34483250073233	60417.4111111111	1655.57526854822	1440	5.6	9.6	7.6	7.2	10.5	0.1	11.6	8.1	37.4	16.6	4.1	42.2	19	43	1783527	102693.89	1014.31	324.24	6.9	4.1	4.4	11.7	8.1	4.2	5.1	10.3
1	L11	3	PHF6	NM_032335	sample	17.507658643326	85.6046681254559	4.57903583750626	288429.943107221	2728.41427561629	3.99781181619256	12.6068563092633	1.2188393491277	47605.5674690007	1529.56924058503	1371	4.4	13.1	7.1	5.3	17.4	0.2	11.7	10	32.3	16.3	7	38.4	17.7	39.6	1606924	118659.93	954.65	394.34	6.9	4.7	7.4	8.2	9.2	5.3	9.9	7
1	L12	1	BLM	NM_000057	sample	11.1724637681159	47.7463768115942	4.28718746079768	172357.360144928	2361.6085840697	1.81231884057971	6.13840579710145	0.893942748216372	22610.6586956522	978.889687133204	1380	4	27.3	29.5	4	30.4	29.5	3.7	7.4	29.5	6.2	0	29.5	7.5	29.5	1767345	138902.31	1005.52	433.72	6.7	4.1	7.8	4.8	8.4	4.9	8.7	4.8
1	L12	2	BLM	NM_000057	sample	18.6367485182049	90.4885690093141	4.84092121052505	327826.104149026	2981.74128756586	5.33192209991533	17.6977138018628	1.43082357903276	71596.1016088061	1853.52096647663	1181	4.7	10.4	8.8	9.1	13.5	0.3	10.6	7.9	39.7	14.6	3.6	44.6	17.2	45.4	1808264	147068.6	1067.52	472.34	7.2	4.1	12.4	4	11	4.1	14.9	2.8
1	L12	3	BLM	NM_000057	sample	16.4939098660171	80.1705237515225	4.61834715651759	284820.671132765	2810.79265884838	3.56699147381242	10.9190012180268	1.20572520307381	42436.7789281364	1580.796500168	1642	3.9	12.5	5.7	6.8	13.9	0.3	9.1	7.9	30.5	13.7	4.1	36.9	15.4	39.4	1686727	117008.61	992.57	382.24	7.2	3.3	7.7	11.1	8.9	4.9	9.7	10.5
1	L13	1	ARID1A	NM_006015	sample	11.0298507462687	52.927408412483	4.14028953124286	181659.028493894	2370.92010942256	1.96472184531886	7.50271370420624	0.987246388082822	25324.1777476255	947.188404757785	1474	6.5	25.8	31.8	3.3	27.2	31.8	4.4	8.5	31.8	8.6	0	31.8	9.9	31.8	1869672	97854.04	1014.28	305.44	7.1	4.2	3.9	20.6	6.6	4.1	4.7	20.6
1	L13	2	ARID1A	NM_006015	sample	20.1877761413844	93.4653902798233	4.76516061450205	334204.31443299	2871.11350030231	5.34462444771723	17.1016200294551	1.5496057614121	65729.030191458	1788.8921473113	1358	2.9	14.1	7.8	5.4	15.8	0.2	12.6	7.5	37.6	16.9	4.3	43.8	18.3	44.3	1795389	121073.93	993.06	382.6	7	3.7	7.5	7.7	7.7	6	10.1	7.1
1	L13	3	ARID1A	NM_006015	sample	18.8948751642576	92.473061760841	4.95635303451437	321823.354796321	2784.66689823795	4.76872536136662	15.7470433639947	1.31588800074816	62622.926412615	1629.44134439369	1522	3.5	12.2	8.1	5.5	16	0.5	14.3	6.6	33.6	18.5	4.3	40.3	19.8	41.7	1749239	118792.92	982.35	387.19	8.3	3.5	7.5	9.8	8.7	4.3	9.6	10.1
1	L14	1	EZH1	NM_001991	sample	12.0464355788097	56.2812295618051	3.99164860411649	188854.356442119	2477.66827437006	2.33289731850883	7.74493132766514	1.08545163823931	27475.6239372139	1217.43376407543	1529	6.1	25.8	38.1	4.1	24.9	38.1	4.2	6.7	38.1	10.7	0	38.1	12.4	38.1	1945793	117890.4	1080.58	367.04	7.6	3.2	6	13.3	9.6	3.5	6.7	13.3
1	L14	2	EZH1	NM_001991	sample	20.2475979305248	98.2328159645233	4.7973019896063	364551.246858832	3030.88419926854	6.84035476718404	23.589800443459	1.81385811643437	93091.3414634146	2170.85612591155	1353	4.7	9.8	12.1	8.1	10.6	0.5	11.5	6.7	48.9	17.5	3.7	54.2	20.7	54.8	1980819	114186.19	1096.82	360.01	7.5	3.7	7.3	10.5	10.6	5.2	8.9	10.2
1	L14	3	EZH1	NM_001991	sample	19.0013106159895	91.9043250327654	4.78763854211189	328036.942988204	2962.20330253332	5.6173001310616	18.1526867627785	1.51083782444926	69842.4698558322	1935.60993009962	1526	3.9	10.9	8.6	7.1	11.9	0.2	11.5	5.6	42.3	17.8	3.7	47.5	20.4	49.1	1824587	109461.59	1109.42	359.51	8.1	2.7	7.5	13	9.9	2.5	9.3	13.8
1	L15	1	ARID2	NM_152641	sample	9.90385722510075	42.8624064478987	3.6282326994226	142646.150834773	2297.33976568021	1.93782383419689	6.98215313759355	1.07724957178786	26703.089234312	1133.27740334117	1737	4.7	33.2	34.3	3.8	29.7	34.3	2.9	9.8	34.3	6.2	0	34.3	7.6	34.3	1637117	124581.64	998.43	412.04	5.4	5.1	5.8	8.7	8.7	6	8.9	7.8
1	L15	2	ARID2	NM_152641	sample	15.850641025641	74.4576923076923	4.30681875507659	280885.280128205	2893.62137890509	5.5724358974359	18.6326923076923	1.5916993390329	73684.8608974359	1957.14822114242	1560	3.5	17.1	10.1	7.6	14.7	0.1	7.5	12.1	42.5	11.2	6.3	48.1	13	48.7	1676055	103618.34	1005.03	343.19	6.1	4.4	6.1	14.9	8.8	5.3	8.5	15.1
1	L15	3	ARID2	NM_152641	sample	14.91917973462	69.6978287092883	4.56192842553611	245666.711097708	2784.04549810334	4.56393244873341	14.4258142340169	1.40131363205046	55583.2110977081	1795.80135170534	1658	3.7	13.4	8.1	5.2	15.4	0.1	6.2	8.4	37.8	10.4	5.2	44	13	46	1565254	112051.28	1008.02	379.35	5	3	6.6	9.7	9.2	3.4	9.4	8.6
1	L16	1	FLT4	NM_002020	sample	11.9547374773687	53.137598068799	4.03480780306256	191140.975859988	2599.43700513586	2.35546167773084	8.42003621001811	1.16628936464421	31042.3711526856	1272.35899081307	1657	5.4	24.7	38.5	6	21.3	38.5	3.9	6.2	38.5	8.4	0	38.5	11.6	38.5	2018670	135073.48	1172.15	427.97	8.3	3.2	8.9	7.5	12.1	3.3	10	7.1
1	L16	2	FLT4	NM_002020	sample	19.2250847457627	88.5633898305085	4.36712328270445	328809.997288136	2974.83069554171	5.73084745762712	18.2338983050847	1.51299853395879	71702.6298305085	1992.35450931333	1475	3.1	12.7	8.1	6.8	12.7	0	10.6	7.7	42.3	13.8	4.9	48.2	16.8	49.4	1961144	117176.15	1139.57	377.87	7.5	3.8	8.1	13.4	11.3	2.6	10.6	12.6
1	L16	3	FLT4	NM_002020	sample	19.2291274325173	91.6528562460766	4.60988728936552	333265.068424357	2950.66622113696	5.46641556811048	17.3722536095417	1.4954144594095	68224.5034526051	1884.27291561915	1593	3.3	12.4	7.5	7.8	12.8	0.2	11.7	7.6	41.4	17.1	4.7	47.7	20.3	49.3	1887361	112929.23	1137.17	376.68	8.7	3.6	6.8	7.7	12.4	3.7	9.3	7
1	L17	1	RF	NA	Neutral	12.056976744186	52.3313953488372	3.63726014012567	164565.086627907	2403.06084152339	1.64011627906977	5.35639534883721	0.907096440198594	19176.7354651163	992.477140611593	1720	5.1	26	31.4	3.8	25.9	31.4	5.3	6.7	31.4	8.3	0	31.4	9.8	31.4	1808172	116661.96	1043.64	375.23	7.1	3.3	5.5	13	9.8	3.5	7.7	12.3
1	L17	2	RF	NA	Neutral	18.9311355311355	91.1245421245421	5.0444712008865	347093.231501832	3031.17086120981	6.16190476190476	20.8205128205128	1.71487969568928	80066.8395604396	2063.15793459277	1365	4.7	13.5	11.2	7.6	12.1	0.1	10.2	9.5	45.1	16.5	5.6	51.6	19.1	52	1932757	123226.56	1151.21	400.38	8.1	4.1	7.4	4.5	10	3	9.3	3.8
1	L17	3	RF	NA	Neutral	19.6856754921928	92.4419551934827	4.37381545251323	325320.093686354	2907.36924614587	5.69450101832994	18.4704684317719	1.53517302842111	72722.4351663272	1958.0836166653	1473	2.8	13.3	9.1	7.1	11.8	0.5	13.3	6.7	42.6	18.3	5.4	48.5	20	50.5	1868624	111038.46	1063.59	359.68	8.7	2.8	7.9	14.1	10.9	2.9	8.7	14.4
1	L18	1	RF	NA	Neutral	11.8068322981366	55.7105590062112	3.92673965028785	179784.035403727	2445.25979647193	2.07391304347826	6.98012422360248	1.06269087722025	24842.450931677	1168.85241581753	1610	7.1	25.8	36.9	3.7	24.7	36.9	4.2	5.9	36.9	9.8	0	36.9	12	36.9	1873809	130199.6	1063.12	404.22	6.6	3.2	7	6.4	9.3	3.1	7.5	6.4
1	L18	2	RF	NA	Neutral	19.4354619565217	94.5414402173913	4.87812735207926	353689.586956522	3046.92161320365	5.98165760869565	19.4721467391304	1.57400155629267	74484.6970108696	1944.57746888665	1472	4.6	11.5	8.4	7.9	9.7	0.1	11.4	7.7	44.4	17.6	3.4	49.5	20	50.1	1934569	113570.5	1080.96	354.04	7.6	2.1	5.7	8.1	9.6	3.1	6.2	8.5
1	L18	3	RF	NA	Neutral	19.6975269499049	89.6391883322765	4.36388664491463	313683.322130628	2874.44575446099	5.43500317057705	17.287254280279	1.53117531749553	66791.2022828155	1963.42865506028	1577	3.2	13.4	8.2	6.6	12.6	0.5	12.6	4.9	42.3	16.6	3.6	48.2	19.2	50.8	1828438	109539.94	1051.4	352.37	7.5	2.3	6.3	12.7	10.1	2	8.1	13.1
1	L19	1	RF	NA	Neutral	12.00513478819	61.1424903722721	4.6091381592345	230056.969833119	2527.82547261859	2.13350449293967	7.61296534017972	1.08766992803715	28088.4306803594	1164.46894805445	1558	8	24.9	35.9	5.1	22	35.9	4.1	7.3	35.9	11	0	35.9	13.3	35.9	2036639	124809.06	1151.82	399.59	9.3	3.1	7.3	9.3	12.1	3	9.5	10.1
1	L19	2	RF	NA	Neutral	19.1318553092182	88.5256709451575	4.56690741799557	317286.365810969	2969.56265164526	5.07934655775963	15.9434072345391	1.38638269240185	61196.3313885648	1821.27297192445	1714	3.5	12.8	6.7	6.9	12.1	0.1	10.9	7.3	39.1	15.9	4	45	17.9	46	1853165	106260.36	1070.8	340.41	7.1	3.4	4.3	11.6	10.2	4.3	5.7	11.1
1	L19	3	RF	NA	Neutral	19.5239263803681	92.6355828220859	4.65959752659976	327421.090184049	2910.63510774136	5.1441717791411	16.1736196319018	1.46436745092781	61651.9895705521	1867.91421169888	1630	3.9	11.5	7.5	7.4	11.7	0.1	12.5	6.3	39.5	18.5	4.1	45.9	20.7	47.4	1801321	121772.76	1047.99	393.74	7.8	2.1	7.9	5	9.6	3.1	9.7	5
1	L20	1	RF	NA	Neutral	11.4859075535513	48.9515219842165	3.73446985291925	152403.003382187	2346.03081215179	1.87034949267193	6.17981961668546	0.848809590744666	21296.1054114994	1007.75060186786	1774	5.4	28.4	32	2.9	28.5	32	5	7.8	32	7.4	0	32	8.5	32	1739431	127381.46	1032.25	406.94	5.8	2.4	7	7.9	8.3	2.9	8.4	7.4
1	L20	2	RF	NA	Neutral	18.0340091563113	86.2459123610203	4.90790320631236	325450.533682145	3004.24293836741	5.65075212557227	18.051013734467	1.51690380172669	73625.5474166122	2064.56078993403	1529	3.9	11.6	9	7.8	13.5	0.1	8.9	9	43.4	13.8	5.2	48.4	17.4	49.4	1821910	110083.16	1128.43	363.02	7.8	4.8	7.1	12.3	11.4	5.1	9.3	12
1	L20	3	RF	NA	Neutral	19.5102803738318	95.2971962616822	4.75114276163397	347943.486604361	2918.61990523962	5.33707165109034	16.7314641744548	1.43003430332596	64010.7570093458	1835.07912361819	1605	4	11.9	8	8.5	12.9	0.2	13.1	6.8	41.4	18.6	4.7	46.7	22.1	48.1	1828452	115809.54	1088.9	379.32	9.2	2.6	7.5	8.3	11.5	3.8	8.8	8.5
1	L21	1	RF	NA	Neutral	12.2189562087582	55.5788842231554	3.73288974524972	185389.866826635	2415.81512094528	2.17216556688662	7.49130173965207	0.986674163245834	26738.8182363527	1085.65569348738	1667	5.6	29.9	33.5	4.5	26.9	33.5	5.3	7.9	33.5	10.3	0	33.5	11.6	33.5	1802994	124844.79	1055.03	399.19	7.3	3.4	5.6	9.5	10.3	4.6	7.9	9.4
1	L21	2	RF	NA	Neutral	19.5462724935733	90.8161953727506	4.62059722136378	325141.479434447	2933.52304716453	5.16645244215938	16.0951156812339	1.47912783632974	59671.4350899743	1841.80355187286	1556	4.2	12	7.1	5.6	10.5	0.1	12	7.3	40.4	15.2	4	45.8	16.6	46.4	1870701	104115.29	1041.66	331.45	6.9	3.3	4.1	9.6	8	3.1	4.7	9.2
1	L21	3	RF	NA	Neutral	17.6353522867738	82.044499381953	4.40400557695228	283523.679233622	2779.92806499661	5.35290482076638	17.4950556242274	1.52969406905078	70972.1118665019	1953.05802718354	1618	2.9	13.7	8.5	5.5	13.8	0.3	9.8	8.7	41	14.6	5.6	46.2	16	48.1	1661378	121827.65	957.63	395.67	6.4	3.3	7.6	5.6	8.5	3.9	8.6	4.8
1	L22	1	RF	NA	Neutral	12.9184228416044	63.4065261726717	4.12038419961903	226665.929979606	2506.47687632857	2.76954452753229	9.83276682528892	1.21803908407638	36143.6981645139	1258.21089210346	1471	7.5	22.5	38.8	5.5	23.5	38.8	6.1	6.4	38.8	11.9	0	38.8	13.2	38.8	1975394	129417.21	1094.34	403.62	8.6	2.9	9.2	8.6	11	4.4	8.6	8.4
1	L22	2	RF	NA	Neutral	18.5950999355255	90.1418439716312	4.56380856978625	321466.932946486	2918.83202038605	5.95744680851064	19.5731785944552	1.57191996551935	80061.5157962605	2075.01143114138	1551	4	12.5	9.9	5.9	13	0.1	10.3	11.5	44.7	15.2	5.9	49.3	18.7	50.8	1762209	118056.93	1008.44	380.44	5.4	5.6	7.2	10.4	7.7	6.4	9.7	9.8
1	L22	3	RF	NA	Neutral	18.3086419753086	86.2925925925926	4.7450843683156	314024.827777778	2903.79453517052	5.61728395061728	18.591975308642	1.54966149466173	74981.7685185185	2026.9588546775	1620	3.6	13.3	9.4	7.5	12.5	0.6	11.2	7.1	42.3	15.7	4.3	48.3	18.6	50	1794203	122631.04	1071.24	399.88	7.4	2.3	8.8	9.6	10.9	4.3	11.1	9.6
1	M03	1	OTNT	NA	Neutral	9.58610624635143	41.169877408056	3.44943341639358	131373.109165207	2163.27103684387	1.35726795096322	4.84938704028021	0.779291237214926	16247.4617629889	776.622797590439	1713	4.6	35.7	25.9	2.6	34.2	25.9	2.9	12.4	25.9	5.7	0	25.9	6.8	25.9	1639939	115501.53	930.59	380.3	4.8	6.7	5	12.6	6.1	6.9	7.9	12.6
1	M03	2	OTNT	NA	Neutral	15.7966292134831	74.0005617977528	4.24382439093131	249575.775280899	2594.07891387181	3.88707865168539	12.076404494382	1.25619644298015	45131.5556179775	1548.94027018079	1780	3.6	19	6.3	4.2	24.7	0.3	7.5	16.6	31.6	11.6	10.7	38.3	13.3	38.8	1515432	97543.41	876.16	322.79	5.5	13.1	4.9	19.6	7.1	14.2	7.4	18.1
1	M03	3	OTNT	NA	Neutral	17.6320645905421	84.5818915801615	4.76700618292106	312353.038638985	2867.93406669187	3.98212226066897	12.3379469434833	1.23330753764019	47564.1337946943	1659.86000316966	1734	3.7	14.1	6.4	7.6	14.5	0.1	10	9.2	32.9	15.6	5.3	39.3	17.8	42.3	1755761	109593.31	1050.97	360.78	7.6	3.6	5.8	12.3	10	5	8.5	12.2
1	M04	1	OTNT	NA	Neutral	10.3276450511945	48.9601820250284	3.68796755633597	169798.150739477	2397.23687907798	1.70932878270762	6.24630261660978	1.02480519515132	23196.8543799772	986.702678651813	1758	6	28.9	30.7	4.2	26.3	30.7	3.1	9.9	30.7	8.6	0	30.7	10.5	30.7	1848037	117786.06	1049.32	382.81	7.6	5.4	6.1	11.3	9.5	5.1	7.7	10.7
1	M04	2	OTNT	NA	Neutral	18.5300059417706	87.4587046939988	4.41246285641789	309329.929887106	2965.54906522934	4.78371954842543	15.4925727866904	1.45879308739447	62073.4284016637	1834.70482073691	1683	3.2	12.8	8.3	7.7	10.4	0.4	10.9	9.3	36.8	15	6.1	44.2	17	45.2	1826095	109575.18	1045.48	355.11	7.7	4	6.6	11.8	9.9	4.1	8	12
1	M04	3	OTNT	NA	Neutral	18.0478288231592	86.2070484581498	4.64269900727605	303290.27375708	2885.03597412001	4.68911264946507	15.1875393329138	1.37654803553259	58366.2548772813	1725.52142974069	1589	4	11.4	8.3	6.4	13	0.2	10.7	7.2	37.6	16.9	4.8	43.1	19.1	45.3	1769636	110735.3	1038.81	352.18	7.8	2.7	7.9	11.7	10.1	3	8.2	11.6
1	M05	1	OTNT	NA	Neutral	11.954571927781	51.9924286546302	3.55589622129545	181613.329062318	2417.24128482822	1.67268491555038	5.7367501456028	0.81549625825104	20548.3203261503	923.886674553259	1717	5.4	30.8	29.4	5.1	28.2	29.4	4.5	9.6	29.4	8.9	0	29.4	10.9	29.4	1846239	119160.33	1087.04	387.15	7.1	5.5	6	8.7	10.7	4.7	7.6	6.6
1	M05	2	OTNT	NA	Neutral	17.8991179713341	83.8076074972437	4.54214178151677	301105.97629548	2855.02168105923	4.29217199558986	13.3792723263506	1.27905365559095	50908.8467475193	1670.78275595386	1814	3.1	15.8	6.8	7	15.4	0.1	10.8	12.4	33.7	14.9	7.7	40.2	17.4	41.2	1761419	101161.17	1019.97	333.91	6.9	6.1	5.7	14.8	9.2	6.1	8.1	14.8
1	M05	3	OTNT	NA	Neutral	17.3662324649299	82.3947895791583	4.42255801255054	293242.321643287	2851.91342795497	3.75250501002004	11.5906813627255	1.20395112953757	44785.2815631262	1612.1886919187	1996	3.5	13.6	6	6.9	12.3	0.2	9.9	8	31.3	14.5	5.4	37.3	16.7	40.6	1756253	104417.1	1040.27	346.99	7.8	4	4.6	11.9	10	4	6.7	10.9
1	M06	1	OTNT	NA	Neutral	10.9136732329085	49.2983777520278	4.15946384822028	177147.782155272	2448.56926360135	1.8702201622248	6.62688296639629	0.991869674724503	23164.5370799537	1054.10275646095	1726	4.8	26.2	33.2	4.3	24.7	33.2	3.4	8	33.2	7.1	0	33.2	8.6	33.2	1844290	124512.6	1072.17	408.83	6.5	3.9	7	9.4	9	3.9	10.5	8.4
1	M06	2	OTNT	NA	Neutral	18.7519908987486	90.6689419795222	4.67450975356164	325777.688282139	2915.92050809879	4.83447098976109	15.2372013651877	1.39388108352924	60183.6956769056	1871.07037641096	1758	3.9	13.5	6.9	7.2	13.9	0.1	10.4	11.4	38.6	16.8	6.2	43.9	19.7	45.3	1838137	116728.32	1077.92	386.6	6.7	5.6	7.2	10.2	10.5	4.9	9.9	9.7
1	M06	3	OTNT	NA	Neutral	18.9120145631068	92.3052184466019	4.62163398049927	339197.865898058	2956.85828755752	4.56614077669903	14.3671116504854	1.448863565302	56754.2742718447	1877.05012331495	1648	3.9	10.2	7.5	9	11.4	0.5	11.6	5.2	37.7	17.6	4	44.5	20.2	46.9	1985457	113355.58	1154.1	365.77	10.2	1.8	6.9	10	14.3	2.1	7.9	9.8
1	M07	1	OTNT	NA	Neutral	11.4102079395085	56.1241335853812	3.97596142153273	189788.799621928	2391.73446646658	1.76496534341525	5.9521109010712	0.928366947266927	20276.0207939509	957.999296111876	1587	6.9	27.3	31.8	4.9	26.8	31.8	4.4	8.9	31.8	11.1	0	31.8	11.8	31.8	1930555	113848.07	1068.03	370.27	8	4.7	5.6	13.4	10.3	4.7	8.4	13.2
1	M07	2	OTNT	NA	Neutral	19.302786377709	89.8352941176471	4.62922515713127	321039.258823529	2898.93344573101	5.2	16.0904024767802	1.41486444935243	60319.5269349845	1832.63658856454	1615	3.4	13.8	6.8	5.9	13.2	0.2	10.9	8.7	39	15.9	5	45.1	17.1	46.1	1875194	109113.99	1073.52	353.08	6.9	4.2	6.3	12.6	9.7	4.9	7.1	11.8
1	M07	3	OTNT	NA	Neutral	18.1257175660161	88.3719862227325	4.67202142591013	315668.954649828	2898.41433386668	4.0585533869116	12.7686567164179	1.34697524054166	50222.4523536165	1679.00954133508	1742	4.5	11.1	6.6	6.5	11.8	0.5	12.2	7.3	33.3	17.3	4.4	39.9	19.2	42.6	1807408	117241.35	1060.59	389.25	8.3	4.8	8	8.8	11.7	4.4	9.9	8.1
1	M08	1	OTNT	NA	Neutral	10.7934911242604	52.4378698224852	4.65739104897706	192685.284023669	2569.70744350511	1.77751479289941	6.2698224852071	0.885063975876489	22672.7366863905	960.591293181276	1690	6.7	26.2	30	5.5	23.1	30	3.4	8.5	30	9.3	0	30	11.5	30	1902018	115895.88	1194.87	381.25	8.5	4.1	6.5	12.7	11.4	2.9	8.2	12.1
1	M08	2	OTNT	NA	Neutral	17.1651108518086	82.0758459743291	4.61145106260717	316287.398483081	2923.68032859114	4.31096849474913	13.4229871645274	1.28874458724941	50926.8704784131	1635.80860679598	1714	4.6	15.5	6.8	7.3	15.6	0.3	9.5	12.5	34.1	13.7	6.7	40.1	15.6	40.7	1869033	101872.87	1094.89	333.91	8	4.4	5.5	15.1	10.9	5.3	7.9	15.1
1	M08	3	OTNT	NA	Neutral	17.7122641509434	83.030070754717	4.77762139019202	304526.714622642	2871.23336996433	4.20341981132075	13.4068396226415	1.32969342616151	50522.6845518868	1692.01887820104	1696	4.1	14.8	6.9	7	15.2	0.1	10.4	7.7	33.4	14.6	5.8	40.8	17.2	44.2	1857916	108187.21	1077.38	349.81	8.4	4.1	6.1	9.7	10.7	5.4	7	9.4
1	M09	1	DNM2	NM_001005362	sample	12.0029922202274	54.5583482944345	3.53580367830678	197473.813285458	2447.21103045783	1.74266906044285	6.11310592459605	0.978553025248082	21100.0017953321	1005.63769161892	1671	5.6	31.8	32.8	4.7	24.5	32.8	6.3	9.8	32.8	10.5	0	32.8	12.4	32.8	1999479	108980.67	1089.12	343.42	8.1	3	4.8	13.2	9.4	3.4	6.6	13.4
1	M09	2	DNM2	NM_001005362	sample	21.9353562005277	106.587730870712	4.46935894121574	401721.73878628	3013.37689158639	5.18403693931398	16.6695250659631	1.4078125749168	63425.4109498681	1770.42917660836	1516	4.9	14.6	8.1	10.6	15.8	0.1	16.2	8.6	38.6	22.1	5.4	44.4	25.1	45.2	2052899	119925.64	1106.19	381.41	9.7	4.3	8.8	10	11.7	6	10.4	9.8
1	M09	3	DNM2	NM_001005362	sample	21.5712545676005	101.363580998782	4.53063488403964	364461.056029233	2908.31034160765	4.02436053593179	12.4914738124239	1.19598727005342	48297.2326431182	1606.8835158833	1642	3.7	15.2	6.6	8.6	13.9	0.2	17.8	6.9	31.4	22	4.6	37.1	24.4	39.6	1964140	119870.57	1065.69	384.21	10.6	2.4	7.9	6.9	11.1	3.5	9.7	7.3
1	M10	1	PRF1	NM_005041	sample	11.8758865248227	54.2198581560284	4.23335027452151	178236.169503546	2379.94792576642	2.3354609929078	8.19290780141844	1.03829313017896	28251.4879432624	1099.62785599281	1410	5.7	26.5	35.7	3.8	26.5	35.7	4.5	8.7	35.7	9.6	0	35.7	10.6	35.7	1892003	122025.32	1046.9	380.01	7.4	3.8	6	8.7	8.2	5.2	7.9	8.9
1	M10	2	PRF1	NM_005041	sample	17.8008821676118	85.2715816005041	4.96671018537437	306344.420289855	2880.45670071936	5.29363579080025	17.346565847511	1.49580302294565	66532.2173913044	1799.65947753154	1587	4.4	12.7	9.5	6.1	15.4	0.3	11	11.2	40.4	14.7	5.4	45.5	16.6	46.5	1738435	109702.1	991.69	356.36	6.2	5.6	5.6	9.8	7.9	6.3	7.6	9.1
1	M10	3	PRF1	NM_005041	sample	16.7464549064095	82.8706749858196	4.86550844602604	304775.468519569	2905.45163573413	3.85025524673851	12.0510493477028	1.29313378267338	46639.9722064662	1685.98700795804	1763	5.2	12.5	6.8	7.7	12	0.1	8.5	8.6	33.6	14.5	5.2	39.7	17.1	42.1	1808695	116090.75	1023.44	375.85	8.3	3.7	6.9	6.2	10.6	4	8.3	5.9
1	M11	1	DSN1	NM_024918	sample	10.7872832369942	51.4086705202312	4.23903923260852	172601.797687861	2393.1676202044	2.1242774566474	7.4757225433526	1.04396296621829	27350.0375722543	1133.56637235509	1730	6.2	26.7	35.4	3.5	25.7	35.4	2.9	9	35.4	8.6	0	35.4	9.9	35.4	1767472	119627.4	1046.57	383.17	5.1	4.1	4.9	8	8.1	5	6.4	7.9
1	M11	2	DSN1	NM_024918	sample	19.6921850079745	91.5095693779904	4.54970872609172	335024.238437002	2902.47081503219	6.99840510366826	23.2097288676236	1.88160278762228	90754.3740031898	2274.89533443454	1254	3.5	12	10.9	6.3	14.3	0.2	10.4	6	53	14.6	3.3	59	16.1	59.3	1920225	126983.11	1096.05	402.8	7.3	3.6	7.7	4.9	9.4	4.5	8.8	4.2
1	M11	3	DSN1	NM_024918	sample	17.4295900178253	84.7355912061794	4.98203442358249	293639.480689245	2792.27399361201	4.7106357694593	15.3535353535354	1.47877277527675	58118.0689245395	1832.06072338056	1683	3.9	12.2	9.3	5.6	16	0.3	8.8	7.7	37.7	15.1	4.9	45	17.2	47.1	1686882	96810.33	1027.88	318.79	6.7	3.6	5.2	15.2	10	3.5	7.5	15.2
1	M12	1	CBLB	NM_170662	sample	12.0951546993579	57.1879743140689	3.915555907969	202937.210741389	2498.35921049717	2.2790426152948	8.50379451255108	1.15273784575832	31024.1558669002	1176.96117262659	1713	6.7	25.4	35.6	4.6	23.6	35.6	4.4	6.2	35.6	9.6	0	35.6	11.3	35.6	1836607	103237.63	1072.43	327.85	7.5	3	4.3	15.1	9.5	3.5	5.3	15
1	M12	2	CBLB	NM_170662	sample	19.6769993800372	92.6199628022319	4.95464445183391	334957.554866708	3001.73833475636	6.20520768753875	21.0836949783013	1.6037977626129	88266.5592064476	2099.05871785786	1613	3.6	11.3	10.7	6.4	12	0.1	11.1	7.1	43	16.5	3.3	48.4	18.2	49.3	1795568	115054.21	1081.92	370.68	5.6	3.3	6.8	9.7	9.4	3.9	8.4	9.2
1	M12	3	CBLB	NM_170662	sample	18.3370786516854	88.9006505026612	4.59195825847601	310531.476049675	2860.66525695536	4.89414547604967	16.6173861620343	1.44632993619648	64682.4937906564	1758.26254104483	1691	4	12.2	9.3	6.5	14.7	0.3	11.7	7.2	36.1	17.8	5.1	42.2	20.6	44.3	1726127	101785.56	1042.01	336.51	6.3	3	5.2	16.1	9.9	2.7	7.2	16.6
1	M13	1	EP300	NM_001429	sample	11.7656857301499	54.6046640755136	4.23584258186376	167768.771238201	2310.59480693715	2.07606885063853	7.04386451971127	1.0231305223736	23888.7506940589	1013.99381898294	1801	6.8	23.5	33.2	2.6	26.9	33.2	3.9	6.9	33.2	9	0	33.2	9.2	33.2	1634031	112725.93	890.49	347.64	4.1	4.6	5.2	11.5	4.8	6.3	5.9	11.6
1	M13	2	EP300	NM_001429	sample	20.38125	92.1471590909091	4.70701639271404	306526.460227273	2761.39067449166	4.84715909090909	14.6090909090909	1.35584090062833	54549.5948863636	1809.43798349319	1760	3.2	12.6	5.9	3.4	15.1	0.1	12.9	7.8	38.1	15.6	3.7	45.5	15.2	46.6	1691375	108725.44	901.16	334.26	5.6	4.4	5.6	11.9	5.6	6.5	6	12.1
1	M13	3	EP300	NM_001429	sample	19.4742580254391	90.7274379164143	4.45753449009697	301372.342216838	2743.49592738948	4.35554209569958	13.8946093276802	1.36535879565056	54452.7098728044	1757.80183008625	1651	3.3	13.6	7.9	4.7	15.4	0.3	13.6	7.5	35.4	18.2	4.2	42.3	18.5	45.4	1694818	106037.57	915.52	330.81	6.7	3.6	6.1	14.7	7.8	5.1	7	15.4
1	M14	1	PHOX2B	NM_003924	sample	11.5094221105528	54.5477386934673	4.10686254807515	183474.168341709	2485.87901110282	2.25439698492462	8.15075376884422	1.09377220432418	29069.266959799	1190.33769665904	1592	7.3	22.1	37.5	4.7	25.1	37.5	3.3	4.8	37.5	8.9	0	37.5	11.2	37.5	1829501	114374.69	1039.54	360.24	7	2.6	5.8	9.5	8.8	3.5	6.7	9.5
1	M14	2	PHOX2B	NM_003924	sample	18.9455782312925	88.5837971552257	4.43594040146721	315600.672232529	2910.69249543717	5.0674087816945	15.4786641929499	1.4243184701927	59522.6215213358	1855.95933001385	1617	2.8	13.6	6.2	6.6	13	0.2	10.9	10.3	39.7	16.3	5.6	45	18.6	46.1	1850377	124740.26	1041.16	398.54	7.7	4.3	7	5.1	9.2	5.1	9	4.1
1	M14	3	PHOX2B	NM_003924	sample	16.8428650749584	79.4053303720155	4.53430724775655	278701.919489173	2827.33340577307	4.35202665186008	13.3031649083842	1.32860893867781	52035.9578012215	1725.91949311208	1801	3.4	14.8	6	6.8	15.3	0.3	9.7	8.9	36.2	13.9	6.3	41.9	15.8	44.5	1674253	109797.3	1016.2	370.33	6.1	3.3	5.8	7.5	9.5	4.6	8.9	8
1	M15	1	LATS1	NM_004690	sample	11.0740498034076	54.8446920052425	4.51393914152403	192284.390563565	2410.56861438396	2.27916120576671	8.42201834862385	1.11630702673705	30524.1972477064	1132.61960483043	1526	8.3	25	35.8	4.7	26.3	35.8	3.2	8	35.8	9.6	0	35.8	10.7	35.8	1814669	114142.13	1030.39	355.51	6.4	4.2	5.6	14	8.1	4.6	6.2	13.3
1	M15	2	LATS1	NM_004690	sample	20.9084084084084	96.4654654654655	4.72588685223058	344297.162912913	2985.58322965452	5.97972972972973	19.5908408408408	1.64620848499964	77912.9361861862	1994.59374633547	1332	2.8	10.5	9.1	6.8	12.4	0.2	12.2	5.9	42.9	16.2	3.2	48.9	18.2	50.2	1883829	134244.65	1134.95	430.97	7.7	3.2	8.9	5	11.8	3.8	10.7	3.2
1	M15	3	LATS1	NM_004690	sample	18.0958994708995	87.7063492063492	4.54130186745484	310515.681216931	2875.1061506819	4.92261904761905	16.353835978836	1.48743958764828	66318.4722222222	1885.43397375448	1512	3.6	12.5	9.3	7.3	13	0.5	11	6.9	38.4	15.5	4	44.6	18.1	46.5	1775425	119715.42	1011.7	384.11	8	2.7	8	7.1	10.8	3.6	9.3	7.1
1	M16	1	CUL3	NM_003590	sample	12.004550625711	58.9732650739477	3.92289902101359	213374.422070535	2527.25574883795	1.90841865756542	6.35437997724687	0.94101736964687	23165.4146757679	1093.66202084401	1758	7.1	25.8	33.9	5.6	23.8	33.9	4.5	8.5	33.9	11.3	0	33.9	13.9	33.9	1959644	114068.9	1118.1	378.24	9.3	5.2	5.7	9.9	12.1	5	7.5	9
1	M16	2	CUL3	NM_003590	sample	20.3015607580825	98.8266443701226	4.54886049577374	361508.802118172	2997.85630008298	5.32998885172798	16.871237458194	1.50018588500831	66527.980490524	1802.26417646152	1794	3.6	9.6	7	8	9.6	0.2	14	9.1	39.6	19.6	4.5	44.2	21.8	45	1934012	98110.94	1087.96	319.11	8.8	4.2	3.6	13.4	10.7	4.6	5.3	12.2
1	M16	3	CUL3	NM_003590	sample	19.6311745334797	95.8035126234907	4.8050154263235	349936.60428101	2982.90537978883	4.73765093304061	14.3699231613611	1.31224664593472	54192.8924259056	1668.94852311247	1822	4	10.2	6	9.4	10.2	0.4	14.4	6.3	36.4	20.1	4.3	42.4	22.9	44	1881146	98929.54	1122.28	331.65	10.4	3.6	3.7	9.5	12.2	1.9	6	8.8
1	M17	1	OTNT	NA	Neutral	10.9654959950709	49.2630930375847	3.6613065983292	164491.086876155	2309.20219785654	1.89032655576094	6.23967960566852	0.916763615674475	21711.3376463339	973.347065603048	1623	4.3	30.2	31.2	4.1	28.7	31.2	3.5	10.5	31.2	7.3	0	31.2	8.4	31.2	1838979	119547.2	1015.17	376.82	6.3	3.5	5.9	12.1	7.5	4.6	7.5	12.4
1	M17	2	OTNT	NA	Neutral	17.9034726309594	79.8822836962919	4.27884572215266	287748.878163626	2920.82245796721	4.56091818716892	14.0017657445556	1.3602280812555	56156.2572101236	1888.88183823033	1699	2.3	16.4	6.9	5.9	12.2	0.1	10.9	9.9	35	12.9	5.1	42.9	16	44.9	1828121	124546.67	1065.64	401.6	6.9	3.4	8.9	9	8.9	4.8	10.2	8.8
1	M17	3	OTNT	NA	Neutral	16.261231281198	71.6866333887965	4.01165454990483	247578.075429839	2757.51802276379	4.28341652800887	12.8325013865779	1.31106229211644	47028.8391569606	1687.44833986363	1803	2.4	19	6.1	5.2	14.6	0.4	8.8	10.4	35.7	11.6	7.5	42	13.3	43.5	1690802	112847.94	984.69	374.11	6.8	3.2	6.3	9.8	9.2	4.2	8.3	9.4
1	M18	1	OTNT	NA	Neutral	10.9879587155963	51.2488532110092	3.82458223109831	177636.736811927	2445.1392672118	1.82798165137615	6.13016055045872	0.957422177836937	22700.6949541284	1018.57840146295	1744	6	25.6	30.7	5.2	26	30.7	3.6	7.6	30.7	8.8	0	30.7	10.7	30.7	1821722	125477.9	1076.66	408.49	7.3	4.6	7.1	9.5	10.7	3.9	9.2	7.5
1	M18	2	OTNT	NA	Neutral	20.2212389380531	92.5815423514539	4.41469153156026	322781.453855879	2891.52421684223	5.48356510745891	17.0973451327434	1.50047992485774	64721.090391909	1922.36126841652	1582	2.7	11.4	7.9	5.2	12.3	0.1	12.1	5.9	42.7	16.3	2.8	48.2	17.1	48.5	1858575	115149.41	1044.39	360.12	6.4	3.1	6.8	8.8	9.5	4.2	7	8.3
1	M18	3	OTNT	NA	Neutral	18.6483390607102	86.2691867124857	4.35554494491497	306802.349942726	2809.89422441717	4.80126002290951	14.8247422680412	1.31920404554558	56482.3144329897	1697.50350572118	1746	2.9	14.4	6.9	5.7	13.9	0.3	11.5	7.6	37.1	15.5	5.1	42	17.7	44	1755828	107735.33	1005.89	358.75	6.3	3.1	4.7	7.6	9.3	4.5	6.6	7.2
1	M19	1	OTNT	NA	Neutral	12.0483153210426	58.5772409408773	4.23827679869291	199413.703750795	2457.60342198141	2.08709472345836	7.17291799109981	0.948400992852327	26486.7743165925	1109.65434749392	1573	6.7	21	33.8	4.1	23.3	33.8	4.4	5.8	33.8	10.6	0	33.8	11.4	33.8	1901118	136693.64	1050.06	428.87	6.5	2.5	8.8	6.6	8.6	4.2	10.3	6.4
1	M19	2	OTNT	NA	Neutral	18.6763378465506	84.4087685364281	4.80945153177315	307011.899419729	2923.3939915035	5.22501611863314	17.1283043197937	1.47326193810215	68746.1263700838	1902.55038209231	1551	3.1	15.5	8.9	6.8	15.7	0.3	9.9	8.5	38.7	14.2	4.6	45.1	15.5	46.6	1802619	119397.6	1104.08	392.32	6.3	3.5	8.6	10.6	9.3	4.2	10.8	10.3
1	M19	3	OTNT	NA	Neutral	17.074697527617	77.814834297738	4.09683631529666	269255.511835876	2688.80585261685	4.14203051025776	13.0205155181483	1.25430496677802	52007.9984218832	1668.02190242286	1901	2.6	16.8	6.5	5.7	18.7	0.3	10	9.5	33	13.2	6.6	39.1	14.9	41.6	1627730	94289.15	939.26	312.8	6.4	7.9	4.9	22.3	8.6	9.9	7.6	22.4
1	M20	1	OTNT	NA	Neutral	11.4459724950884	54.6293385723641	3.89200722495776	184463.289456451	2486.36050835466	2.26326129666012	7.88736083824492	1.05579935007022	28295.7832351015	1186.78356046545	1527	6.5	24.5	36.3	4.9	23.9	36.3	4.8	7	36.3	10.3	0	36.3	11.8	36.3	1885813	128646.28	1095.57	414.4	7.7	3.8	8.2	11	10.5	3.7	9.8	10.2
1	M20	2	OTNT	NA	Neutral	19.7467911318553	90.7683780630105	4.56880293958922	328299.01050175	2927.76315155238	4.89439906651109	15.2537922987165	1.34748808270262	62127.5425904317	1875.9368030286	1714	3.6	15.6	6.3	6.9	14.4	0.1	12.3	6.9	37.7	16.1	3.4	44	18.9	45	1845625	122465.61	1066.43	395.98	7.1	3.1	8.2	8.7	9.3	4.1	10.9	8
1	M20	3	OTNT	NA	Neutral	17.4047072330654	81.8404133180253	4.52273426882357	303840.304247991	2832.24394089498	4.72962112514351	14.6326061997704	1.28691484700378	57631.9115958668	1752.25043742839	1742	3.7	15.3	6.2	7	17.2	0.3	9.9	9.9	36.5	14.8	6.9	41.9	17	44.4	1691742	112800.33	1001.15	370.04	7.3	7.7	9	18.4	9.8	9.7	11	17.7
1	M21	1	OTNT	NA	Neutral	12.3993193420306	56.0754395916052	3.88411075762123	188699.10947249	2475.64967803884	2.08905275099263	7.27850255246739	1.03639916995284	25679.3040272263	1140.88544976831	1763	5.7	26.8	36.1	4.1	23.8	36.1	5.6	6.1	36.1	9.6	0	36.1	11.2	36.1	1920539	117456.88	1089.48	370.62	8.4	3.9	6.3	13.4	10.4	4.5	7.9	13
1	M21	2	OTNT	NA	Neutral	19.0104643557881	89.8227599738391	4.45883236243523	325313.054937868	2941.60794067052	5.39895356442119	16.9869195552649	1.3919324970909	70479.6651406148	2016.50767422542	1529	3	14	6.7	7.2	12.9	0.1	11.1	10.1	40.2	16.4	5.2	45.7	17.9	47.7	1873253	128037	1072.68	415.96	8.2	4.4	10.1	10.1	10.5	4.4	11.9	9.2
1	M21	3	OTNT	NA	Neutral	18.3490566037736	84.6581576026637	4.37664553664431	293358.000554939	2807.28276840998	4.73085460599334	14.5843507214206	1.28670044676879	58630.1975582686	1820.08723441086	1802	2.8	14.2	5.7	6.2	15.2	0.3	11.5	8.3	36.5	16.2	5	42.1	18.3	45	1713340	116262.86	958.76	373.72	6.7	4.4	7	8.4	8.5	6.8	9.2	8.9
1	M22	1	OTNT	NA	Neutral	10.9467492260062	49.1176470588235	3.82562790102675	173412.773374613	2356.10013759458	1.8749226006192	6.34489164086687	0.973091096219808	22830.9919504644	1061.12440810119	1615	4.3	29	34.6	4.9	29.8	33.2	4.3	9.5	34.6	8.4	0	34.6	10.2	33.2	1783964	107776.93	1038.4	338.99	7.6	9.8	5.4	19.9	9.7	10.5	6.6	20.1
1	M22	2	OTNT	NA	Neutral	21.8150520416333	101.486789431545	4.45715741000511	374752.384307446	3007.60786756474	7.24419535628503	23.2369895916733	1.69356099318868	93282.7774219376	2247.24261651294	1249	3.7	13.7	9.5	9.2	13	0	12.5	6.6	50.8	18.5	4.3	55.3	21.4	56.4	2076010	138021.37	1217.25	438.03	10	3.8	11.5	7.3	13.9	3.5	11.8	7
1	M22	3	OTNT	NA	Neutral	18.1781485468245	86.0538213132401	4.39625922841495	315037.441334769	2913.66865488385	4.21313240043057	13.0096878363832	1.27987168418145	51749.6716899892	1793.29565968534	1858	3.9	13.2	6.5	8.2	12	0.3	11.8	7.7	34.8	16.3	5.2	40.3	19.3	43.2	1801775	116888.62	1055.96	386.99	9.1	3.2	7.9	8.9	12.2	4	9.5	8
1	N03	1	PLK1	NA	Negative	11.7696267696268	63.4504504504505	5.48819595027782	263279.205920206	2500.34653232321	2.04890604890605	8.01158301158301	1.01384741182687	30786.7078507079	987.703755888557	777	13.9	26.9	29.3	9.5	32	29.3	5.9	13.5	29.3	12.2	0	29.3	15.1	29.3	1862876	158672.82	1187.48	516.2	11.1	15.4	18.7	18.7	13.1	6.7	20.6	10.4
1	N03	2	PLK1	NA	Negative	19.9200524246396	100.94495412844	5.98241517171245	398532.495412844	3044.95203027027	6.03276539973788	22.6631716906946	1.52783995435842	92461.3984272608	1683.42438611319	763	9.3	12.3	13.2	11.9	21.2	0.1	15.1	16.9	37.9	18.6	7.2	41.8	21.1	42.3	1934765	154436.25	1250.89	495.97	9.6	15.7	17.3	13.2	16.5	6	17.3	4.1
1	N03	3	PLK1	NA	Negative	16.9182509505703	90.2442965779468	5.60275952723394	378566.876425856	2879.65419992024	4.52661596958175	16.3640684410646	1.35523449308914	64613.9039923954	1424.62021446847	1052	10	17	10.5	12	24	0.6	11.9	18.9	29.3	16.5	11.8	33.9	18.3	35.4	1740937	135965.89	1166.9	483.37	8.9	14.1	14.6	12.5	13	6	18	7.6
1	N04	1	PLK1	NA	Negative	12.077288941736	66.2711058263971	5.35060276761644	272167.857312723	2588.73689949462	2.36147443519619	9.87752675386445	1.06732499234532	39408.0891795482	1036.92281158231	841	11.7	23.9	30.3	11.2	27.7	30.3	4.5	9.9	30.3	12.4	0	30.3	15.1	30.3	1954400	151906.07	1218.08	494.28	11.3	13.1	17.2	11.2	14.9	5.1	17	5.5
1	N04	2	PLK1	NA	Negative	16.3316880552813	88.395853899309	5.30980169305352	376608.351431392	2697.55232539677	4.72852912142152	17.248766041461	1.19173321249158	70742.1658440276	1401.54576348205	1013	9	24.4	9.5	10.5	32.7	0.1	11.7	27.2	29.1	16.6	18.7	33.2	19.4	33.7	1646694	131155.91	1085.28	433.3	8.6	27.3	15	25.4	12.2	20.9	16.3	20.1
1	N04	3	PLK1	NA	Negative	18.0127877237852	105.705882352941	7.26046504930185	507356.716112532	3332.29865133303	6.4386189258312	24.8938618925831	1.76035869221085	106384.771099744	1859.44798171544	782	14.3	13.9	15.7	18.7	18.7	1.3	11.8	16.2	40.4	21.5	8.8	44.2	25.4	45.4	2186048	169167.56	1527.17	565.53	13.7	10.2	23.8	9	19.8	5.6	23.1	4.2
1	N05	1	PLK1	NA	Negative	11.078729281768	61.8121546961326	4.81418921987936	247776.962707182	2455.28364946183	3.1671270718232	14.3563535911602	1.33621996904683	57918.9406077348	1292.37590336564	724	11.6	27.1	35.6	8.8	32.5	35.6	5.4	13.4	35.6	12.8	0	35.6	13.7	35.6	1837804	153315.51	1129.41	498.9	10.2	15.5	16.2	13	12.4	7	18.1	5.7
1	N05	2	PLK1	NA	Negative	17.9853836784409	96.0304506699147	5.1560686251409	405379.56638246	2929.72676838329	5.89403166869671	21.1729598051157	1.38521659884805	84931.8964677223	1636.77752258741	821	10.4	16.2	10.2	11.2	23	0	10.1	21.3	37.1	16.8	11.3	40.1	18.6	41.2	1902090	145582.79	1153.45	484.82	11.1	16.3	15	11.4	14.3	7.9	17.4	2.9
1	N05	3	PLK1	NA	Negative	17.8416050686378	97.8891235480465	5.51367675471077	432746.480464625	3040.56080001861	5.77507919746568	21.3864836325238	1.55684726031634	83908.6863780359	1648.24438339482	947	11	15.2	14	14.7	21	0.5	11.6	14.4	36.5	18.7	9.5	41.2	22.3	42.2	1915322	130657.61	1242.37	443.86	10.8	14.1	12	11	15.8	6.1	12.8	4.1
1	N06	1	PLK1	NA	Negative	13.3996655518395	78.2591973244147	7.50080086643907	375527.436454849	3178.18973507896	3.94648829431438	15.752508361204	1.31914370255868	67236.0468227425	1663.29322652761	598	15.6	17.2	42.3	16.9	17.2	42.3	6.5	6.4	42.3	14	0	42.3	19.9	42.3	2479776	210097.72	1683.94	706.12	16.2	9.5	31.4	7.5	23.1	1.7	36.5	2.7
1	N06	2	PLK1	NA	Negative	19.78611898017	112.252124645892	6.42969512254356	508533.845609065	3304.27884786735	6.98158640226629	26.5637393767705	1.63631542589002	115364.729461756	2004.04307924351	706	15	10.6	14	15.6	14.3	0.6	15.4	18	42.1	21.4	7.5	44.3	24.8	44.8	2216480	174066.76	1438.07	582.98	12.2	13.9	22.7	13.3	18.8	4.5	26.8	7.8
1	N06	3	PLK1	NA	Negative	18.8078602620087	107.282751091703	6.87557839306222	486187.812227074	3290.38371959798	5.39082969432314	19.910480349345	1.43519803867759	82385.4781659389	1672.18298267027	916	13.4	10.2	11.9	16.5	17	0.8	13.8	15.3	34.8	21.5	8	39.7	25.4	41.6	2006814	144829.32	1460.64	489.17	12.1	14	17.5	16.5	18.9	4.3	18.3	9.2
1	N07	1	PLK1	NA	Negative	11.2072072072072	67.8172458172458	6.10500756590186	317950.921492921	2588.46481749316	2.4954954954955	9.68725868725869	1.01390274349927	38019.7027027027	1097.39251539221	777	16.3	27.8	31.5	9.8	29.2	31.5	4.8	16.7	31.5	12.6	0	31.5	16	31.5	2239514	160155.21	1352.32	538.69	10.7	13	20.2	16.6	15.7	5.9	19.9	10.9
1	N07	2	PLK1	NA	Negative	19.7792	110.0144	6.32009042678891	471624.9888	3181.59327948466	6.1776	23.6928	1.51308837191839	94802.2352	1638.72798031814	625	13.1	10.4	13	15.7	17.8	0	14.1	18.4	36.5	21.1	7.7	40.6	24	40.6	1989223	151481.03	1396.58	509.11	11.5	16.8	17.9	13.6	17.9	3.4	21.3	6.2
1	N07	3	PLK1	NA	Negative	17.7179788484136	95.6216216216216	5.73585917946253	400525.581668625	3044.73255795391	5.3337250293772	19.6850763807286	1.45340529091091	78532.9612220917	1638.01480761733	851	10.6	14.5	11.8	14	19.4	0.7	11.2	14.7	34.4	19.2	8.8	38.5	23.4	39.7	1866934	147665.07	1260.64	516.2	10.5	12	17.7	13.3	15.5	5.1	21.3	6.7
1	N08	1	PLK1	NA	Negative	11.1871508379888	60.4511173184358	4.56738329994775	270583.370111732	2558.55734285936	2.76256983240223	10.231843575419	1.10185582659891	39834.906424581	1222.05398781485	716	10.6	30.6	34.8	10.9	29.6	34.8	5.9	14.2	34.8	10.6	0	34.8	13.4	34.8	2127252	169155.48	1254.92	562.87	12.6	14.5	20.8	11.5	16.2	4.3	22.6	4.5
1	N08	2	PLK1	NA	Negative	17.713567839196	96.9497487437186	6.22330745323607	437297.850502513	3062.72992969691	6.58040201005025	25.6532663316583	1.82164369366341	110765.219849246	1926.1455662881	796	10.7	18.5	16.3	14.2	21.4	0.5	9.7	19.1	39.4	16.6	11.9	45.2	20.5	45.4	2035279	159308.21	1321.65	543.89	11.2	13.4	18.8	12.7	16.7	4.1	22.2	6.3
1	N08	3	PLK1	NA	Negative	17.3806734992679	90.6573938506589	5.17941445265649	371099.572474378	2955.809756141	5.94289897510981	21.1610541727672	1.44924817964214	85255.21522694	1755.3160078643	683	8.8	16.5	11.3	14.8	21.5	0.4	10.7	15.8	37.6	18.7	10.2	42.3	22.5	43.2	1974132	158590.02	1301.42	550.78	11.6	10.5	20.1	11.6	17.7	3.7	23.6	5.6
1	N09	1	CIC	NM_015125	sample	10.5925925925926	47.7169707020453	3.61597250065309	164787.87893864	2300.38039880474	1.24212271973466	3.89165284687673	0.659502472849696	13840.0127142067	792.819536369357	1809	5.4	32.6	25.8	5	32.4	25.8	5	11.6	25.8	8.2	0	25.8	10.1	25.8	1779327	104592.93	1025.58	336.29	7.6	5.5	4.6	16.3	9.9	7.2	6.5	16.4
1	N09	2	CIC	NM_015125	sample	18.2854430379747	86.5050632911392	4.26151798137531	311837.983544304	2828.75781766622	5.15822784810127	16.7525316455696	1.40377818988392	68464.0113924051	1814.95885180796	1580	3.5	15.4	7.2	6.6	17.3	0.3	11.3	12.6	38.2	16	7.4	43.2	17.5	44.1	1746629	105378.9	1015.95	344.81	6.8	5.5	5.3	13.5	9.4	7.9	7.5	13.1
1	N09	3	CIC	NM_015125	sample	17.1624605678233	77.7434279705573	4.25342414091791	262520.445846477	2685.32282551433	3.2124079915878	10.0715036803365	1.12777365031672	39828.0893796004	1460.57342012511	1902	2.8	18.3	5.3	4.9	19.1	0.3	11.8	10.8	26.6	14.9	8.3	33.1	16.9	35.5	1648536	105120.32	969.53	353.71	6.5	4.5	5.3	13.2	9	6	8.4	12.3
1	N10	1	SMARCA4	NM_003072	sample	10.8975817923186	50.825746799431	3.69400320816143	169673.17140825	2306.01334822492	2.25533428165007	7.83641536273115	1.19287711032463	27470.9103840683	1130.2388248212	1406	4.6	27.2	36.5	3.5	28.9	36.5	3.1	9.5	36.5	7.7	0	36.5	9	36.5	1778408	117637.86	971.2	368.88	6.3	4.3	6.2	13.2	7.3	4.8	7	12.8
1	N10	2	SMARCA4	NM_003072	sample	19.5781792911744	88.1014593467686	4.45712374409112	308036.833217512	2852.00197205039	5.42529534398888	17.3238359972203	1.5976643834357	69340.9742876998	2088.08620766509	1439	2.2	15.1	9.9	6.3	15.9	0.2	11.4	8.8	41.8	15.4	5.3	48.9	17.5	50.2	1830836	112909.22	1015.88	359.48	6.3	4.6	6.7	9.7	7.9	5.4	8.3	10.1
1	N10	3	SMARCA4	NM_003072	sample	19.5678358702846	88.1442753143614	4.48056537898406	303809.156849768	2798.99596132527	4.86035737921906	15.2779616148246	1.5282265039461	59733.362673726	2019.53841148183	1511	2.6	15	7.5	6.1	15.8	0.5	12	6.2	40.8	14.7	5	47.6	17.1	50.3	1836346	136522.7	1063.44	449.33	7.2	2.9	11.6	5.6	9.7	2.8	13.6	5.3
1	N11	1	DOT1L	NM_032482	sample	11.2737011247991	48.7857525441885	3.5411380214946	157438.297268345	2390.55958482707	1.40546331012319	4.71826459560793	0.95111463259042	17886.1494376004	898.323817019647	1867	4.6	27.7	28.5	3.5	26.7	28.5	4.2	6.4	28.5	7.9	0	28.5	9.6	28.5	1838202	104253.05	1016.23	333.24	7.4	3.2	3.7	14.5	8.7	4.1	5.4	14.6
1	N11	2	DOT1L	NM_032482	sample	21.943347639485	100.850643776824	5.77752518244231	378480.213733906	2984.66296655226	5.65321888412017	18.8738197424893	1.41471754029366	70462.6163090129	1613.22173202265	1165	4.3	11.6	8.7	8.2	18.9	0	14.4	6.6	39	18	3.3	42.9	20.3	42.9	1920499	111821.17	1223.28	357.62	9.4	2.7	5.9	8.3	13	3.3	7.2	6.6
1	N11	3	DOT1L	NM_032482	sample	18.6787983824379	84.4136337377239	4.4012607355496	282019.719815136	2817.60951412333	4.26054303870595	12.8607741190064	1.28155333523406	47169.8272674754	1652.19024201077	1731	3.3	14.5	5.1	5.3	12.9	0.1	11.2	6.7	35.5	15	4	41.3	16.7	43.8	1793137	112501.78	1061.96	367.74	7.1	2.8	4.7	6.3	10.8	2.4	6.5	5.9
1	N12	1	XPC	NM_004628	sample	10.4389246054939	43.5751022793688	3.63200386388827	140523.275862069	2283.49502928346	1.93921683226184	6.71712448860316	1.09048769600985	23697.9614260666	1055.03448488488	1711	3.8	32.3	34.3	3	29.8	34.3	3	8.4	34.3	6.2	0	34.3	7.4	34.3	1651723	126209.92	965.83	399.23	4.3	3.8	7	10.2	6.3	4.3	8.9	9.9
1	N12	2	XPC	NM_004628	sample	22.0606319385141	96.997438087105	5.24531953489334	350681.065755764	2935.87019990558	6.82152006831768	24.3543979504697	1.81048907996665	96416.9308283518	2049.88396144361	1171	3.5	12.7	14.6	5.7	17.6	0.2	12.4	4.5	49.5	14.5	2.5	53.5	15.6	54	1852302	116888.43	1137.44	359.29	6.8	2	6.5	6.9	10.1	3.6	6.8	6.1
1	N12	3	XPC	NM_004628	sample	17.42370039128	77.9865846841811	4.16446324576742	244964.297931805	2614.11395900203	4.52152040245947	14.3381777529346	1.39653445625592	53553.4046953605	1733.61139593108	1789	2.6	15.7	7.5	3.3	17.8	0.3	10.4	8.1	35.9	14	5.5	42.4	14.3	44.8	1528565	107477.48	867.41	345.08	4.7	3.3	5	10.8	6	6.1	5.9	11.3
1	N13	1	EXT1	NM_000127	sample	11.540471637986	49.4493307839388	3.89299586721552	169324.20458891	2412.35531189466	1.73996175908222	6.20012746972594	0.851784221810165	22824.82791587	939.456474662531	1569	5.4	28.1	29.7	4.1	29.4	29.7	5.3	6.6	29.7	8.3	0	29.7	9.9	29.7	1794231	109733.88	1030.21	356.43	7.1	3.1	5.7	16.4	9.2	6	8	16.7
1	N13	2	EXT1	NM_000127	sample	19.639844256976	89.559377027904	4.72954012015248	317594.852693056	2904.60273569785	4.30434782608696	13.2290720311486	1.26644718407909	50687.2375081116	1652.07957814198	1541	3	12.7	6.5	5.8	13	0.1	11.4	7.3	33.5	14.8	4.5	40.4	16.4	41.1	1873340	114542.73	1090.6	368.83	8.1	4.3	6.9	11.6	10.1	4.2	9	11.1
1	N13	3	EXT1	NM_000127	sample	17.2307692307692	80.0125223613596	4.58241412723849	285418.497316637	2881.03990909785	3.92963625521765	11.9755515802027	1.18961304184113	47690.6446034586	1643.53404608302	1677	3.2	12.6	5.4	7.2	12.1	0.3	9.9	8.1	32.7	14.3	4.7	37.2	16.9	39.7	1815265	122878.57	1045.1	402.03	8.5	2.4	8.1	7.2	10.4	3.1	9.7	7
1	N14	1	MSH6	NM_000179	sample	11.6339987900786	50.4966727162734	3.70918430770064	161035.733817302	2302.01903408997	1.80338777979431	5.99576527525711	1.00592906424599	20919.9165154265	1000.25275120613	1653	4.1	28.5	32.1	2.6	29.2	32.1	4	7.1	32.1	8.3	0	32.1	9	32.1	1670436	106090.21	925.23	335.53	4.8	3.3	4.5	15.8	6.2	5.7	6.2	16.7
1	N14	2	MSH6	NM_000179	sample	19.0874499332443	87.8911882510013	4.42123740480315	306301.518691589	2845.74660748392	5.30106809078772	17.3738317757009	1.44648987764737	68895.5527369826	1866.72704733094	1498	3.2	15.4	9	5.9	16.2	0.2	11.2	8.1	39.2	14.8	4.7	45.1	16.8	46.1	1705131	107338.71	997.33	345.71	5.5	5	5.9	15.7	8.5	5.4	7.3	14.8
1	N14	3	MSH6	NM_000179	sample	17.1768996960486	80.3787234042553	4.99479533567467	286489.975683891	2790.58724315958	4.58784194528875	14.4674772036474	1.36929780434106	56046.252887538	1749.86565300654	1645	4	13.4	7.6	5.9	18.2	0.4	8.3	7.2	37.2	13.3	4.4	42.9	15.6	44.8	1570688	107678.16	975.86	352.96	4.9	6.9	7.1	16.5	8.4	9.7	8.1	16.2
1	N15	1	FANCC	NM_000136	sample	12.310322156476	57.1446416831032	4.07037943884291	195761.109138725	2447.31451818806	1.96449704142012	6.60289283366206	1.0601902515973	24466.6686390533	1064.99688304207	1521	5.8	24.3	33.6	4.3	24.7	33.6	5.3	6.8	33.6	10.3	0	33.6	11.3	33.6	1898102	125679.86	1059.77	398.32	8	4.5	6.6	8.2	9.4	4.2	7.7	7.4
1	N15	2	FANCC	NM_000136	sample	19.1335740072202	87.73706377858	4.3468598425588	306091.661251504	2862.00983403892	4.3826714801444	12.9819494584838	1.24070803568476	47487.4578820698	1629.87395606447	1662	2.5	14	5.5	6.2	16	0.1	12.2	9.4	34.2	16.2	5.5	40.3	17.9	41	1866608	93707.95	1071.56	308.03	8.5	3.9	3.5	17.4	11.4	4.8	6	17.7
1	N15	3	FANCC	NM_000136	sample	18.524838012959	81.9119870410367	4.2712138243691	283868.818574514	2783.19995592099	3.62796976241901	10.67656587473	1.09243772246812	38916.2257019438	1409.13121735186	1852	3.3	16.7	5.2	5	15.7	0.2	11.7	6.9	29	14.7	5.2	34.9	16.6	37.6	1735026	105830.76	1037.91	349.72	6.9	4.3	5.3	10.7	9.7	3.5	6.5	9.8
1	N16	1	NCOR1	NM_006311	sample	11.7025998731769	50.6246036778694	4.00102715713435	163245.703233989	2386.75969903409	2.14838300570704	7.43246670894103	1.00685686978509	26008.7095751427	1048.88208311013	1577	4.8	26.9	33.5	4.1	26.9	33.5	3.7	7.5	33.5	7.3	0	33.5	8.7	33.5	1785182	123972.42	1024.56	391.97	6.3	5.7	5.9	6.7	9.4	5.8	7	5.1
1	N16	2	NCOR1	NM_006311	sample	19.7431930693069	93.9585396039604	4.91667488869092	349017.258663366	2954.95569777939	5.49876237623762	17.5247524752475	1.5187783262077	67024.8842821782	1848.23356321002	1616	4.8	12.2	7.9	6.5	12.3	0.2	12.5	7.9	41.2	15.7	3.8	47.3	18.3	48.1	1911885	109870.99	1067.51	341.52	8.7	4	4.3	7.4	10	6	5.8	6.6
1	N16	3	NCOR1	NM_006311	sample	18.351302241066	83.5850999394306	4.3709875972012	267043.882495457	2674.61285657829	4.5045427013931	14.1514233797698	1.2517945355209	52623.207752877	1571.96852433923	1651	3.1	14.3	7	4.1	17.7	0.2	11.7	6.8	34.4	15	4.8	39.2	15.4	41.2	1551576	110246.95	848.8	347.54	6.1	6.3	6.2	9.2	6.6	10.5	7	9.4
1	N17	1	PLK1	NA	Negative	12.662109375	66.673828125	6.06181934202505	308210.673828125	2885.09328096185	4.2734375	13.85546875	1.27021834938977	53580.443359375	1788.32943848357	512	9.2	23	50	10	22.9	50	4.5	7	50	11.7	0	50	14.8	50	2254788	225562.46	1471.02	740.49	11.7	3.7	37.5	2	16	2.7	36.3	1
1	N17	2	PLK1	NA	Negative	17.513671875	91.267578125	6.27599089572356	390948.26953125	3160.50896354194	8.185546875	29.216796875	1.88410303770606	117976.9140625	2306.62393609904	512	9.4	13.5	13.5	14.3	18	0.2	9.2	17.4	50.4	16.4	9.8	55.1	19.5	55.7	2220524	228607.21	1370.61	743.64	12.3	5.3	37.3	1	17.4	7.2	37.7	0
1	N17	3	PLK1	NA	Negative	15.3069306930693	82.6449787835926	5.90466896870621	386697.642149929	2939.58256518065	7.15700141442716	24.7609618104668	1.70351595148543	93129.43281471	2016.80729712412	707	8.5	20.1	12.4	11.9	25.5	0.4	7.4	17.1	47.1	15.3	13.9	50.4	18.5	51.9	1972902	167851.83	1266.69	550.23	10.5	9.3	21.2	9.8	14.3	11.7	23.9	9.1
1	N18	1	PLK1	NA	Negative	11.668776371308	66.0021097046414	6.93839585934876	317717.202531646	2902.17149816592	4.27215189873418	15.9113924050633	1.43798495333209	67423.4852320675	1873.88612739413	474	11	24.3	49.2	13.7	25.7	49.2	4.4	11	49.2	12.9	0	49.2	16.7	49.2	2263349	231437.05	1502.88	768.85	14.1	4.4	35.2	2.1	20	4.9	39	0.8
1	N18	2	PLK1	NA	Negative	17.6718027734977	99.5963020030817	7.72384877770998	466353.912172573	3343.40007880339	8.13405238828968	30.0477657935285	1.92732228689819	123064.824345146	2290.23985470412	649	11.1	12.5	15.9	13.7	15.9	0.2	10.5	13.6	49.3	19.6	6.2	53.8	22.7	54.5	2173925	195389.33	1426.97	634.13	12.5	5.1	28.7	2.6	15.4	4.6	30.2	1.5
1	N18	3	PLK1	NA	Negative	17.2425	97.435	8.57067908139109	463357.2075	3211.31372181366	8.57	32.5625	2.2136809852017	136074.645	2337.38597180767	400	11.2	16.2	16.8	16	26.8	1	11.2	17.5	47.2	22.2	11.2	52	26.2	55	1952191	208357.08	1454.45	715.15	12.8	13.2	33.8	7.5	17.8	13	36.8	5.5
1	N19	1	PLK1	NA	Negative	11.9112754158965	65.8724584103512	5.89188472493968	288541.090573013	2867.93362785706	4.53974121996303	16.8817005545286	1.6080002080685	69569.449168207	2026.56599612014	541	10.7	22.9	53.4	11.3	19.8	53.4	3.1	7.4	53.4	11.5	0	53.4	13.1	53.4	2190222	238851.38	1368.49	773.91	10.4	2.6	38.8	2.2	16.8	3.1	39.4	1.3
1	N19	2	PLK1	NA	Negative	15.5226890756303	99.9310924369748	12.1377794710896	594670.445378151	3773.31548249296	7.37983193277311	27.181512605042	1.7939553922344	117444.010084034	2291.70122995572	595	15.3	14.5	16.1	17.6	15.3	0	6.4	18.7	45	18.8	9.4	49.4	25.4	50.4	2485309	214285.37	1822.16	722.27	15.3	5.2	33.1	1.5	18.8	4.5	36.1	0.2
1	N19	3	PLK1	NA	Negative	17.2754777070064	100.117834394904	8.15048342245932	483327.590764331	3347.38460263852	7.73566878980892	27.2675159235669	1.81867812132435	105060.001592357	2216.22128450267	628	14.3	13.4	14.8	15.8	18.5	0.5	10.4	13.9	47.5	21	8	51.8	25.5	54.8	2230758	187332.4	1451.16	605.68	13.7	5.1	27.5	6.2	18	5.7	28.3	4.1
1	N20	1	PLK1	NA	Negative	11.6195652173913	64.0561594202899	6.28303320233091	335900.907608696	3147.2847786017	4.5018115942029	17.3876811594203	1.53835042199426	71538.2336956522	1819.03225182742	552	11.8	24.8	48.4	13.9	20.3	48.4	3.3	9.2	48.4	12.5	0	48.4	17	48.4	2415451	223601.74	1607.28	745.12	14.9	3.6	34.4	2.4	18.7	3.6	38.2	0.9
1	N20	2	PLK1	NA	Negative	15.7761557177616	95.3041362530414	8.68545461685275	537073.819951338	3644.68332691845	9.23114355231144	36.0754257907543	2.06049208055	155073.905109489	2534.04931192385	411	12.4	13.9	18	20.9	18.7	0.5	8.5	16.8	51.8	18.5	8.3	55.2	22.9	56.4	2516159	215937.77	1771.19	734.5	17.5	5.4	33.3	1.5	23.6	2.7	40.4	1.2
1	N20	3	PLK1	NA	Negative	13.2547169811321	72.564465408805	6.18390503410215	355023.028301887	2856.15361227938	7.41823899371069	27.9685534591195	1.83171717414366	115576.988993711	2122.3776311807	636	7.7	25	16	9.9	33	1.4	6.3	21.2	45	13.1	16.5	49.4	15.7	51.7	1957947	187796.12	1241.83	626.03	9.9	6.4	25.2	2	12.4	9.9	27	1.9
1	N21	1	PLK1	NA	Negative	12.6007194244604	74.8237410071942	6.64218463989377	364892.149280576	2980.1342868638	4.86330935251799	18.7841726618705	1.64376650100919	76956.1618705036	1969.58031860347	556	12.2	20	52.2	11	21.2	52.2	5.2	6.8	52.2	16.7	0	52.2	19.2	52.2	2447487	240523.28	1502.14	783.95	13.8	3.8	39	1.3	15.8	5	38.8	0.7
1	N21	2	PLK1	NA	Negative	18.0201680672269	98.5126050420168	6.45608012400682	431113.986554622	3183.83196579562	8.20168067226891	30.3983193277311	1.96872589344815	125816.285714286	2301.78784589248	595	10.1	11.8	15.3	12.1	18.7	0.2	8.7	13.1	48.1	18	5.4	53.8	21.7	54.5	2045031	201061.86	1296.45	649.05	9.7	5.7	30.1	3.5	13.8	7.7	31.1	2.5
1	N21	3	PLK1	NA	Negative	17.3628762541806	103.734113712375	6.95479750461558	517346.369565217	3401.33097823103	7.7056856187291	28.1220735785953	1.87068421074666	107693.555183946	2168.45487997524	598	13	12.7	15.1	15.2	15.6	0.7	9.9	12	46.2	20.4	7	51.3	24.6	53.5	2270889	183751.63	1470.73	606.84	12.9	4.8	28.9	10.9	15.7	6	30.6	10
1	N22	1	PLK1	NA	Negative	12.749354005168	81.5555555555556	9.12641566554954	445656.297157623	3187.88378109263	4.90180878552972	18.7260981912145	1.76571770132876	82356.2118863049	2178.65760299419	387	15.2	18.9	55.3	14.2	21.2	55.3	5.2	5.4	55.3	19.1	0	55.3	21.4	55.3	2551440	248929.93	1650.26	804.42	15.2	1.6	41.1	1.6	19.6	3.6	42.9	0.8
1	N22	2	PLK1	NA	Negative	18.3184931506849	108.554794520548	9.49367753061429	578088.835616438	3669.9499070143	9.12842465753425	34.583904109589	2.11119221283563	149984.957191781	2570.00465181786	584	13.5	12.8	19.5	19.2	15.9	0	9.4	14.9	53.4	20.7	6.5	56.8	26	57.2	2549388	204459.33	1705.98	661.95	15.9	4.8	31.2	2.2	20.4	5.8	31.7	1.5
1	N22	3	PLK1	NA	Negative	17.2918032786885	90.3901639344262	5.25448610584552	381847.234426229	3088.77440062072	8.01967213114754	29.3573770491803	1.89272251476368	117786.496721311	2183.24385548865	610	8.7	11	15.1	11.8	19	1.1	10.2	10.8	48.2	17.7	6.7	52.5	19.7	54.3	2051824	205010.4	1268.91	678.34	12.3	4.1	28.9	1	14.8	4.8	33.8	0.5
