# Supplementary material for: TRACERx analysis identifies a role for FAT1 in regulating chromosomal instability and whole-genome doubling via Hippo signalling
Source: Nat Cell Biol. 2024 Dec 30;27(1):154–68. doi: 10.1038/s41556-024-01558-w (PMC11735399; doi:10.1038/s41556-024-01558-w)
Supplement: Supplementary file 17 — Statistical source data. [file 41556_2024_1558_MOESM17_ESM.zip › extended fig1/ext fig1A source/data/rawData/IR3Hr_H4006_H2AX.txt]

screenPlateOrder	plateWell	screenReplicateNo	Content	ContentAnno	ContentType	replicate	MEAN_ObjectSpotTotalCountCh2	MEAN_ObjectSpotTotalAreaCh2	MEAN_ObjectSpotAvgAreaCh2	MEAN_ObjectSpotTotalIntenCh2	MEAN_ObjectSpotAvgIntenCh2	MEAN_Circ_TotalIntenCh2	MEAN_Circ_AvgIntenCh2
1	C03	1	53BP1	NA	Positive	1	28.181240063593	221.704292527822	10.0182646802521	1002573.28616852	3892.12808194979	3496018	2468.82
1	C03	2	53BP1	NA	Positive	2	29.1375579598145	222.429675425039	11.927338774162	1005726.2194745	3918.31202143125	3561823	2551.75
1	C03	3	53BP1	NA	Positive	3	28.8275058275058	191.067599067599	7.35874627316834	693081.74009324	3228.38569067447	2861059	1875.64
1	C04	1	53BP1	NA	Positive	1	30.2916666666667	200.2265625	7.36967094546249	660349.346354167	3023.1293033858	2582957	1708.08
1	C04	2	53BP1	NA	Positive	2	30.2571428571429	237.2	9.74291641529539	973781.305714286	3677.26186925781	3335435	2320.91
1	C04	3	53BP1	NA	Positive	3	29.4013605442177	224.90589569161	9.61540874642144	920248.383219955	3634.38563134833	3197549	2233.59
1	C05	1	53BP1	NA	Positive	1	29.3773946360153	210.7969348659	8.48148293485526	734935.569923372	3254.92176478035	2772250	1928.81
1	C05	2	53BP1	NA	Positive	2	30.6946902654867	197.997345132743	7.20991123931396	650375.372566372	2911.64465977838	2611561	1659.24
1	C05	3	53BP1	NA	Positive	3	30.9388379204893	194.804281345566	6.90290513544301	637767.953109072	2998.82727983716	2625639	1745.13
1	C06	1	53BP1	NA	Positive	1	30.3969555035129	231.941451990632	9.07222428198735	842453.762295082	3370.82584926702	2979993	1955.29
1	C06	2	53BP1	NA	Positive	2	29.1897555296857	222.54016298021	9.6963036896813	901015.519208382	3571.21824896102	3127428	2190.23
1	C06	3	53BP1	NA	Positive	3	29.4169381107492	236.669381107492	11.4228289105419	1020997.23778502	3902.37217251491	3461923	2480.6
1	C07	1	53BP1	NA	Positive	1	29.0374862183021	224.017640573319	10.3254548100755	827721.234840132	3321.20733178118	2750557	1921.38
1	C07	2	53BP1	NA	Positive	2	28.4275491949911	235.801431127013	10.3318888104071	1098712.09660107	4065.28237493136	3673505	2598.3
1	C07	3	53BP1	NA	Positive	3	29.8397040690506	213.858199753391	8.6694503238635	789065.916152898	3341.93112059234	2844022	1961.27
1	C08	1	53BP1	NA	Positive	1	26.6771004942339	247.774299835255	14.993161600725	1195731.21746293	4233.45170898587	3647984	2766.39
1	C08	2	53BP1	NA	Positive	2	30.3226571767497	240.61803084223	9.83710645439364	944059.544483986	3589.27334680641	3099717	2209.78
1	C08	3	53BP1	NA	Positive	3	30.5838287752675	224.712247324614	9.52478884886705	857387.857312723	3463.14534293114	3019762	2099.01
1	C09	1	PLCG2	NM_002661	sample	1	28.5325842696629	196.642696629213	8.1239044493039	727807.428089888	3253.78476709784	2702618	1913.85
1	C09	2	PLCG2	NM_002661	sample	2	27.2353579175705	175.976138828633	7.36702186784212	634911.122559653	3175.60077714208	2548866	1847.06
1	C09	3	PLCG2	NM_002661	sample	3	28.2173913043478	179.376811594203	6.86976994237172	623421.294314381	3061.67485013757	2543887	1761.32
1	C10	1	SETD2	NM_014159	sample	1	28.4964200477327	212.386634844869	9.16279633173865	819523.687350835	3410.81885281611	2855676	1984.11
1	C10	2	SETD2	NM_014159	sample	2	30.5303760848602	198.659594985535	8.21249636602373	693425.221793636	3098.05731683456	2705696	1771.75
1	C10	3	SETD2	NM_014159	sample	3	32.4225074037512	214.367226061204	8.34542948513597	754790.318854886	3222.86348202918	2793917	1842.44
1	C11	1	IKZF1	NM_001220765	sample	1	30.6603575184017	190.185068349106	6.61888549435263	589302.808622503	2816.53018278654	2332556	1511.15
1	C11	2	IKZF1	NM_001220765	sample	2	31.0194552529183	194.367704280156	7.82851787394608	651008.321011673	2996.45916517995	2422907	1672.35
1	C11	3	IKZF1	NM_001220765	sample	3	29.0819672131148	178.977459016393	7.28702121598725	605983.81557377	2942.15068402853	2403948	1655.64
1	C12	1	COL2A1	NM_033150	sample	1	27.3275547445255	173.235401459854	7.77892169596032	605375.841240876	3049.66472425162	2516032	1724.18
1	C12	2	COL2A1	NM_033150	sample	2	29.815157116451	188.449168207024	8.26463858155395	623061.683918669	2977.49688823516	2433951	1692.83
1	C12	3	COL2A1	NM_033150	sample	3	28.9013157894737	180.903195488722	7.47990588714344	618186.57612782	3010.6598593445	2424084	1725.91
1	C13	1	SMAD4	NM_005359	sample	1	28.8744075829384	183.621642969984	7.66579250658137	628512.424170616	3020.98315536772	2499943	1737.76
1	C13	2	SMAD4	NM_005359	sample	2	31.7702702702703	202.794594594595	7.38585955877077	661936.11981982	3002.6972951803	2509148	1703
1	C13	3	SMAD4	NM_005359	sample	3	29.6029258098224	184.055381400209	8.21031478444013	651070.664576803	3046.82382288798	2602873	1772.65
1	C14	1	FANCF	NM_022725	sample	1	32.8622350674374	216.842003853565	7.30499306935156	736573.480732177	3105.13458181034	2706100	1734.56
1	C14	2	FANCF	NM_022725	sample	2	30.1297520661157	184.860330578512	7.21204195228187	608043.53553719	2967.19483376623	2407220	1656.73
1	C14	3	FANCF	NM_022725	sample	3	32.2031107044831	211.335773101555	7.92594537342042	735476.724611162	3118.83419765573	2720375	1819.61
1	C15	1	Sep-12	NM_144605	sample	1	28.6803170409511	212.873183619551	8.75053319489739	836919.270805812	3494.58437936403	2914085	2102.34
1	C15	2	Sep-12	NM_144605	sample	2	31.2801875732708	217.188745603751	8.4082037783525	796881.994138335	3266.44083301187	2853250	1928.4
1	C15	3	Sep-12	NM_144605	sample	3	28.6700507614213	190.941116751269	8.00311471634137	687184.173604061	3220.64882535327	2561056	1880.79
1	C16	1	GNPTAB	NM_024312	sample	1	30.0982226379794	205.276894293732	7.45676721148134	744877.471468662	3227.36045040707	2819851	1887.68
1	C16	2	GNPTAB	NM_024312	sample	2	30.4855072463768	198.390398550725	7.54798268677713	688973.18115942	3113.25498547071	2636120	1793.29
1	C16	3	GNPTAB	NM_024312	sample	3	29.3070539419087	195.592323651452	7.28842038743729	707208.598547718	3211.22412748348	2663688	1875.2
1	C17	1	53BP1	NA	Positive	1	31.4989775051125	233	8.47359537363355	822775.561349693	3293.00971669857	2715060	1908.94
1	C17	2	53BP1	NA	Positive	2	31.7024901703801	228.686762778506	9.01527427426705	822309.342070773	3338.16267139065	2903634	1994.43
1	C17	3	53BP1	NA	Positive	3	27.8237623762376	255.182178217822	14.8959531660092	1225165.86534653	4299.01518699979	3551368	2793.52
1	C18	1	53BP1	NA	Positive	1	29.9808394160584	210.797445255474	8.41631988228843	733183.468978102	3239.77376913554	2619170	1875
1	C18	2	53BP1	NA	Positive	2	30.5434272300469	226.158450704225	8.72248313885182	866586.117370892	3416.58380204883	2853721	2019.6
1	C18	3	53BP1	NA	Positive	3	30.7602339181287	208.746588693957	7.85152330910359	745994.662768031	3203.6123665658	2676860	1835.22
1	C19	1	53BP1	NA	Positive	1	30.3025568181818	247.15625	9.83747599124307	967447.876420455	3517.08102837663	3104503	2133.67
1	C19	2	53BP1	NA	Positive	2	30.2225609756098	220.201219512195	8.44471528627715	808832.778455285	3344.96495922888	2805250	2010.71
1	C19	3	53BP1	NA	Positive	3	31.7138863000932	210.732525629077	7.8089251201421	718466.248835042	3045.24688991756	2657016	1729.88
1	C20	1	53BP1	NA	Positive	1	30.1262019230769	240.483173076923	9.7585407231873	917994.604567308	3547.22407009868	2974809	2150.32
1	C20	2	53BP1	NA	Positive	2	28.2725947521866	236.680758017493	10.8755396109544	999693.348396502	3863.87207912067	3175373	2467.02
1	C20	3	53BP1	NA	Positive	3	30.72	225.989090909091	8.16263679449149	814012.32969697	3348.2431992895	2722240	1936.83
1	C21	1	53BP1	NA	Positive	1	29.5383795309168	210.53091684435	7.93497351932571	761277.653518124	3217.03518721649	2672618	1830.28
1	C21	2	53BP1	NA	Positive	2	29.3292568203198	212.599247412982	8.89818660012801	758246.018814675	3213.5428572704	2732351	1860.87
1	C21	3	53BP1	NA	Positive	3	29.8127018299246	221.964477933262	9.92897581825047	851193.284176534	3464.94258004969	2876232	2066.52
1	C22	1	53BP1	NA	Positive	1	28.6146209386282	213.990072202166	8.87161183461484	791285.715703971	3402.34192791953	2710687	2006.83
1	C22	2	53BP1	NA	Positive	2	30.0852641334569	212.699721964782	7.90103432358003	728503.617238184	3194.01071984049	2496553	1830.18
1	C22	3	53BP1	NA	Positive	3	30.1423580786026	216.806986899563	8.2214971751218	742532.795633188	3175.58736249269	2524700	1785.12
1	D03	1	RAD51	NA	Positive	1	33.0701298701299	247.897402597403	8.45490719361378	1019371.68701299	3464.18474837702	3593072	2061.25
1	D03	2	RAD51	NA	Positive	2	30.1666666666667	193.136574074074	7.25118995330172	707414.907407407	2916.4765289982	2863172	1734.04
1	D03	3	RAD51	NA	Positive	3	32.4345930232558	228.915697674419	7.79956123489906	900918.629360465	3316.00907180394	3172161	1983.42
1	D04	1	RAD51	NA	Positive	1	33.4915912031048	252.142302716688	9.13158763899998	1052885.17852523	3539.42756622971	3606252	2160.74
1	D04	2	RAD51	NA	Positive	2	31.2890025575448	226.176470588235	7.74528257522863	968083.470588235	3474.87531761634	3497178	2152.6
1	D04	3	RAD51	NA	Positive	3	31.5170454545455	239.21875	8.81190500482053	984586.431818182	3524.90112810319	3368894	2123.59
1	D05	1	RAD51	NA	Positive	1	31.6965240641711	223.185828877005	8.62386776801353	871115.827540107	3340.1496860664	3230491	1987.4
1	D05	2	RAD51	NA	Positive	2	33.4783599088838	218.257403189066	6.66849294915025	775682.108200456	3032.11853899681	3050170	1762.3
1	D05	3	RAD51	NA	Positive	3	33.6116838487972	205.720504009164	6.85897277299923	754070.959908362	3070.30691844584	3072787	1811.42
1	D06	1	RAD51	NA	Positive	1	31.4405684754522	230.497416020672	7.80725774946	910285.596899225	3338.41521859211	3314174	2003.69
1	D06	2	RAD51	NA	Positive	2	32.8782849239281	232.237897648686	7.62204997010903	900711.656984786	3328.32060017489	3366257	1986.04
1	D06	3	RAD51	NA	Positive	3	32.2007481296758	216.706982543641	7.70766519802296	822580.148379052	3286.93972479253	3176823	1965.45
1	D07	1	RAD51	NA	Positive	1	30.3622685185185	211.628472222222	7.25700681130267	806350.721064815	3221.2084134615	3082709	1906.39
1	D07	2	RAD51	NA	Positive	2	31.66625	215.26	7.85555590144505	829980.26875	3241.24982376225	3133492	1967.85
1	D07	3	RAD51	NA	Positive	3	33.0341296928328	211.874857792947	7.25844865398091	768768.034129693	3112.37800506409	3020736	1859.08
1	D08	1	RAD51	NA	Positive	1	32.6492220650636	252.908062234795	8.30973344574468	1008073.55869873	3491.84449746787	3353900	2094.11
1	D08	2	RAD51	NA	Positive	2	32.5652173913044	231.961019490255	7.85977156521526	917628.071964018	3410.42305294278	3223959	2029.09
1	D08	3	RAD51	NA	Positive	3	34.991847826087	251.441576086957	7.64535232656969	969229.782608696	3348.94093162241	3302275	1988.59
1	D09	1	SMC3	NM_005445	sample	1	27.4083333333333	212.188541666667	10.9324068001279	809682.655208333	3437.11633234512	2704609	2032.54
1	D09	2	SMC3	NM_005445	sample	2	29.6311475409836	209.684881602914	8.10906391701619	734108.632969035	3175.15691329213	2575311	1806.94
1	D09	3	SMC3	NM_005445	sample	3	29.0036832412523	216.455801104972	10.174479187371	827733.418968692	3370.32124775382	2754739	1992.17
1	D10	1	CHD8	NM_020920	sample	1	28.3114119922631	218.085106382979	8.49225953305535	816180.795938104	3463.43673698815	2756810	1966.54
1	D10	2	CHD8	NM_020920	sample	2	28.2862068965517	223.763218390805	9.33433393805626	883914.889655172	3513.52341503416	2861755	2062.25
1	D10	3	CHD8	NM_020920	sample	3	30.9941860465116	207.112403100775	7.74142849070584	709841.208333333	3147.54457608986	2639720	1757.35
1	D11	1	COL5A2	NM_000393	sample	1	29.9215291750503	195.562374245473	7.26559415255898	652179.307847083	2979.011591056	2595552	1685.42
1	D11	2	COL5A2	NM_000393	sample	2	32.2982635342186	212.034729315628	7.08819931719123	694416.424923391	3018.32945716078	2587025	1659.43
1	D11	3	COL5A2	NM_000393	sample	3	28.9913494809689	179.440311418685	6.71079094599486	604751.317474048	2967.34601501743	2496551	1678.03
1	D12	1	BRCA2	NM_000059	sample	1	27.2162790697674	178.786046511628	8.13252070521873	621954.982945736	3030.51632875537	2446342	1767.77
1	D12	2	BRCA2	NM_000059	sample	2	28.3543015726179	187.913043478261	7.43697008429076	682020.443108233	3128.68147380506	2584770	1856.7
1	D12	3	BRCA2	NM_000059	sample	3	29.185	185.71	7.70399008380542	598819.490833333	2911.7854245935	2343056	1695.96
1	D13	1	UBR5	NM_015902	sample	1	27.8534385569335	182.54678692221	8.67145835423193	646431.878241263	2975.54877512425	2416578	1722.63
1	D13	2	UBR5	NM_015902	sample	2	30.6464323748669	191.287539936102	8.08180231689294	662634.408945687	2966.11591214313	2492826	1714.42
1	D13	3	UBR5	NM_015902	sample	3	29.9324618736383	187.631808278867	8.53414936114384	667559.75708061	3119.53414276419	2557891	1803.3
1	D14	1	TET2	NM_017628	sample	1	28.9705882352941	188.476102941176	7.20186384128614	623195.042279412	2969.38035530442	2428242	1676.41
1	D14	2	TET2	NM_017628	sample	2	30.8648401826484	191.158904109589	7.23357642989923	647712.555251142	3022.17459580744	2489068	1720.96
1	D14	3	TET2	NM_017628	sample	3	30.1753031973539	201.711135611907	8.46126474482199	716634.384785005	3170.47959586515	2648860	1872.96
1	D15	1	AMER1	NM_152424	sample	1	28.9606060606061	180.983838383838	7.32808109430537	611594.932323232	2897.61895834456	2386565	1678.18
1	D15	2	AMER1	NM_152424	sample	2	27.4953508030431	164.352493660186	8.07561140228519	561592.49112426	2911.56883369127	2285735	1664.87
1	D15	3	AMER1	NM_152424	sample	3	28.72710453284	176.22571692877	7.29927261830942	603698.347826087	2920.00271906362	2259596	1673.5
1	D16	1	EXT2	NM_207122	sample	1	28.205791106515	179.142709410548	7.39998080526562	610707.351602896	2896.86078005644	2345684	1611.54
1	D16	2	EXT2	NM_207122	sample	2	26.9735682819383	169.711453744493	7.37490544303054	576235.558370044	2998.90601733517	2327728	1723.54
1	D16	3	EXT2	NM_207122	sample	3	28.3085106382979	178.276595744681	6.9825003168207	612098.908510638	2887.81292635104	2406034	1685.19
1	D17	1	RAD51	NA	Positive	1	33.2457956015524	239.606727037516	8.25233717371697	943681.068564036	3405.32276181514	3207231	2028.75
1	D17	2	RAD51	NA	Positive	2	34.9726840855107	227.793349168646	7.45258870928481	841214.271971496	3176.55372261133	3131865	1860.25
1	D17	3	RAD51	NA	Positive	3	34.8101983002833	238.903682719547	8.58774447006419	915982.848441926	3333.14734346257	3216797	1994.21
1	D18	1	RAD51	NA	Positive	1	32.4855263157895	239.747368421053	9.22402081877029	974195.482894737	3497.87013670533	3356293	2109.08
1	D18	2	RAD51	NA	Positive	2	33.4631043256997	229.405852417303	7.43640986584035	889150.754452926	3287.16093490861	3226025	1970.43
1	D18	3	RAD51	NA	Positive	3	34.2898903775883	230.738124238733	8.49383476582292	859213.925700365	3296.77775125622	3058089	1972.74
1	D19	1	RAD51	NA	Positive	1	33.7606727037516	235.802069857697	8.25725933152167	944059.142302717	3403.33677263568	3343945	2035.66
1	D19	2	RAD51	NA	Positive	2	34.0356200527704	236.977572559367	7.55415209101804	927652.370712401	3361.65718380711	3318867	2051
1	D19	3	RAD51	NA	Positive	3	32.8533163265306	227.665816326531	8.54693934254396	962219.74744898	3464.75787225486	3465794	2097.67
1	D20	1	RAD51	NA	Positive	1	33.3294629898404	246.806966618287	8.11254447751917	986455.468795356	3447.94157461865	3373882	2085.79
1	D20	2	RAD51	NA	Positive	2	33.308564231738	232.23677581864	8.29354020265048	908837.899244332	3345.71058422301	3189240	2016.1
1	D20	3	RAD51	NA	Positive	3	32.7969543147208	234.649746192893	8.07128680098973	981069.66751269	3481.01790690926	3391625	2136.91
1	D21	1	RAD51	NA	Positive	1	33.5786163522013	247.627672955975	7.94977936854854	941192.176100629	3354.99013844106	3206692	1960.33
1	D21	2	RAD51	NA	Positive	2	32.4516640253566	235.076069730586	10.4346257367621	909464.359746434	3320.33504300349	3099147	2008.44
1	D21	3	RAD51	NA	Positive	3	34.3412204234122	242.93399750934	7.77725643629853	912840.892901619	3266.43727866841	3112005	1934.71
1	D22	1	RAD51	NA	Positive	1	34.4093333333333	266.302666666667	9.70037151912088	1055531.64133333	3541.35777896427	3408084	2168.64
1	D22	2	RAD51	NA	Positive	2	31.1014686248331	172.555407209613	7.05466061534081	545479.303070761	2503.66158112621	2260543	1384.55
1	D22	3	RAD51	NA	Positive	3	33.2780548628429	234.072319201995	8.58116536173385	966528.438902743	3381.02530068571	3274189	2022.21
1	E03	1	RF	NA	Neutral	1	30.3510998307953	208.138747884941	7.71973769237194	711668.634517767	3066.35052004523	2629593	1764.76
1	E03	2	RF	NA	Neutral	2	27.3280475718533	182.383548067393	7.80044073161349	631858.707631318	2802.48306110891	2365434	1597.49
1	E03	3	RF	NA	Neutral	3	27.2923686818632	179.267591674926	7.63952555556704	628335.39444995	3105.13591606505	2555817	1767.8
1	E04	1	RF	NA	Neutral	1	29.2551652892562	198.32541322314	7.43572197451076	692118.042355372	3157.87877312914	2619457	1796.8
1	E04	2	RF	NA	Neutral	2	28.7312113174182	190.78691423519	7.27467801827415	662477.885057471	3112.34652696821	2575615	1727.48
1	E04	3	RF	NA	Neutral	3	29.6916996047431	193.320158102767	7.44377947913769	661895.103754941	3082.83168279752	2586565	1757.46
1	E05	1	RF	NA	Neutral	1	29.5548266166823	195.338331771321	7.53796374979017	714813.426429241	3146.83692857678	2641991	1802.45
1	E05	2	RF	NA	Neutral	2	29.0621062106211	189.851485148515	7.29287469498453	635367.054005401	3003.87001794377	2452936	1698.67
1	E05	3	RF	NA	Neutral	3	29.9521158129176	192.795100222717	7.24631600253598	638592.897550111	3016.09847347753	2489768	1734.48
1	E06	1	RF	NA	Neutral	1	28.8623595505618	198.227528089888	8.02860562114704	682111.463483146	3072.86469468448	2527844	1745.03
1	E06	2	RF	NA	Neutral	2	30.830031282586	197.988529718457	8.22381469032374	699542.917622524	3005.97079353267	2689474	1737.47
1	E06	3	RF	NA	Neutral	3	33.5596755504056	232.724217844728	7.50503495576773	872528.475086906	3314.10083168794	3114691	1912.9
1	E07	1	RF	NA	Neutral	1	33.5753604193971	245.246395806029	8.01999664281749	931515.241153342	3380.7315743112	3195760	1973.44
1	E07	2	RF	NA	Neutral	2	30.6154529307282	196.610124333925	7.58668995541976	650661.114564831	2943.94672322546	2497677	1651.58
1	E07	3	RF	NA	Neutral	3	31.063829787234	190.293819655522	6.70345355900644	631725.720364742	2957.97635615137	2594564	1662.56
1	E08	1	RF	NA	Neutral	1	29.800539083558	194.30008984726	7.14569677602466	635747.380952381	2967.23179532823	2460479	1658.23
1	E08	2	RF	NA	Neutral	2	30.2802083333333	205.810416666667	8.7721371715544	762288.680208333	3295.5566722644	2763307	1916.98
1	E08	3	RF	NA	Neutral	3	30.5271317829457	197.348837209302	7.88866547262044	664800.606373816	3038.0990812192	2519280	1726.45
1	E09	1	MEX3C	NM_016626	sample	1	28.7822757111597	188.113785557987	7.54366420761544	666273.002188184	3094.91767664086	2609127	1750.44
1	E09	2	MEX3C	NM_016626	sample	2	29.1737089201878	177.798122065728	6.86190469904809	584224.830046948	2951.56191058175	2469636	1635.13
1	E09	3	MEX3C	NM_016626	sample	3	28.963133640553	183.188940092166	7.06151680242606	637240.488479263	3078.00245029166	2534166	1732.94
1	E10	1	CDKN2C	NM_078626	sample	1	27.8481012658228	190.54040895813	7.80200808019594	700206.508276534	3227.0009545694	2665410	1877.96
1	E10	2	CDKN2C	NM_078626	sample	2	29.5036119711042	200.372549019608	8.2616552068449	689897.86377709	3109.91459261788	2559834	1783.17
1	E10	3	CDKN2C	NM_078626	sample	3	29.7831207065751	198.669283611384	8.03546984383892	720621.516192345	3185.26944537088	2638185	1833.67
1	E11	1	SPEN	NM_015001	sample	1	29.677734375	192.599609375	7.51291806042491	667746.21875	3150.06993649334	2551965	1782.32
1	E11	2	SPEN	NM_015001	sample	2	31.4969325153374	201.271983640082	6.97713695989846	686550.252556237	3037.11395820212	2539481	1686.98
1	E11	3	SPEN	NM_015001	sample	3	30.8842975206612	206.220041322314	7.37368006804632	714096.773760331	3157.74048210665	2614955	1785.97
1	E12	1	ARID1B	NM_017519	sample	1	27.6396761133603	177.952429149798	7.56733138106018	634612.720647773	3122.06758798902	2553295	1782.32
1	E12	2	ARID1B	NM_017519	sample	2	29.7450777202073	197.613471502591	7.78349140269388	708530.484974093	3218.89299124586	2654988	1856.58
1	E12	3	ARID1B	NM_017519	sample	3	30.3532668881506	197.654485049834	7.30415604052103	711118.584717608	3137.33433667595	2719414	1819.21
1	E13	1	ERCC4	NM_005236	sample	1	29.8941469489415	213.932752179328	8.25376609818951	795843.267745953	3333.89505182103	2772341	1940.19
1	E13	2	ERCC4	NM_005236	sample	2	31.6669565217391	189.754782608696	6.65911295917507	593674.975652174	2786.55218146788	2361161	1535.23
1	E13	3	ERCC4	NM_005236	sample	3	31.2273622047244	186.567913385827	6.55653874185598	598931.56003937	2894.40226241698	2413235	1622.35
1	E14	1	ATR	NM_001184	sample	1	27.8557599225557	174.686350435624	7.16720580129234	572592.372700871	2847.54166773471	2270430	1562.45
1	E14	2	ATR	NM_001184	sample	2	26.9833333333333	184.089743589744	7.48682338808728	650698.046153846	3142.44947901986	2474780	1860.69
1	E14	3	ATR	NM_001184	sample	3	28.2455813953488	177.52	6.87650934616387	585687.945116279	2897.86323028936	2312052	1611.65
1	E15	1	STAG2	NM_006603	sample	1	30.1229946524064	200.773618538324	8.0772637131852	657055.836898396	3032.74995169904	2448090	1750.03
1	E15	2	STAG2	NM_006603	sample	2	28.9298440979955	182.783964365256	7.69039081316318	640267.688195991	3000.45369085899	2527116	1699.99
1	E15	3	STAG2	NM_006603	sample	3	29.547	189.926	7.19510526848592	665263.117	3002.64714667919	2548995	1741.72
1	E16	1	WRN	NM_000553	sample	1	29.6069114470842	194.089632829374	7.22646560262374	655492.563714903	3065.69127616709	2560725	1744.61
1	E16	2	WRN	NM_000553	sample	2	29.6167487684729	190.91921182266	7.45182403664763	670114.697536946	3087.67789629839	2620019	1807.11
1	E16	3	WRN	NM_000553	sample	3	28.8066801619433	181.222672064777	6.79664027113656	632095.145748988	3013.64514874946	2546369	1752.18
1	E17	1	RF	NA	Neutral	1	31.4332784184514	188.002471169687	6.3947441742611	575491.432454695	2786.34243283117	2312287	1492.91
1	E17	2	RF	NA	Neutral	2	31.9855630413859	190.094321462945	6.69001315971926	613169.718960539	2878.31070859124	2448928	1609.88
1	E17	3	RF	NA	Neutral	3	32.4018348623853	182.466972477064	6.13797814407984	540503.749541284	2695.68746077297	2232874	1468.67
1	E18	1	RF	NA	Neutral	1	35.1819371727749	278.643979057592	9.20794034772902	1172532.95811518	3678.56835970018	3774773	2273.31
1	E18	2	RF	NA	Neutral	2	32.9076492537313	203.875	7.114588644101	662685.20988806	2925.9439651148	2545383	1702.57
1	E18	3	RF	NA	Neutral	3	33.9662398137369	232.034924330617	8.52635747548515	876944.154831199	3267.55535184423	3034835	1882.79
1	E19	1	RF	NA	Neutral	1	31.7599067599068	229.433566433566	7.79563220010693	900706.175990676	3364.99028619456	3105996	1961.47
1	E19	2	RF	NA	Neutral	2	33.0687757909216	226.123796423659	7.56326586190061	875050.350756534	3241.28096548898	3259457	1900.21
1	E19	3	RF	NA	Neutral	3	30.6496980155306	186.245901639344	7.29723703510686	615787.396893874	2954.86859232708	2431143	1643.44
1	E20	1	RF	NA	Neutral	1	27.9340866290019	192.919962335217	7.715489442177	706235.155367232	3237.84024905945	2649935	1864.17
1	E20	2	RF	NA	Neutral	2	28.7883817427386	185.039419087137	7.18539080151036	654317.816390041	3139.17964900687	2542753	1787.67
1	E20	3	RF	NA	Neutral	3	31.6598030438675	183.504923903312	6.29860128614199	568107.139659803	2798.7634165207	2367144	1561.55
1	E21	1	RF	NA	Neutral	1	33.3598074608905	243.105896510229	8.80941901208682	925173.06498195	3319.34872034551	3078981	1942.97
1	E21	2	RF	NA	Neutral	2	29.3291746641075	179.560460652591	6.8636618422033	626695.104606526	3022.68226767507	2547715	1729.73
1	E21	3	RF	NA	Neutral	3	30.8937381404175	198.148956356736	7.51440708290426	673691.823529412	3028.8452516848	2515675	1722.9
1	E22	1	RF	NA	Neutral	1	28.8629661751951	191.121422376409	8.33924255251828	705211.792714657	3213.0766749032	2652701	1871.64
1	E22	2	RF	NA	Neutral	2	29.3461538461538	192.43006993007	7.3183465843147	646393.437062937	3060.57424591441	2388915	1754
1	E22	3	RF	NA	Neutral	3	30.4351931330472	180.083261802575	6.66332589565532	585412.416309013	2916.14120494099	2363212	1651.66
1	F03	1	OTNT	NA	Neutral	1	28.8116883116883	196.641929499072	8.00830879723135	658640.403525046	3028.77670101467	2487585	1731.39
1	F03	2	OTNT	NA	Neutral	2	26.8691774033697	166.867195242815	7.18689900585932	568879.525272547	2966.5499997304	2392119	1667.81
1	F03	3	OTNT	NA	Neutral	3	28.2622950819672	171.04262295082	7.12951065384698	562474.590983607	2883.23083422615	2293988	1637.79
1	F04	1	OTNT	NA	Neutral	1	28.9508506616257	195.086011342155	8.43400330114053	697760.138941399	3134.27803773377	2636496	1832.18
1	F04	2	OTNT	NA	Neutral	2	27.3818770226537	187.17907227616	7.87573989934742	671834.834951456	3247.0000902188	2615539	1866.73
1	F04	3	OTNT	NA	Neutral	3	29.4308176100629	184.272536687631	6.64089418657525	642147.663522013	3095.99828074435	2667256	1767.73
1	F05	1	OTNT	NA	Neutral	1	29.8785166240409	219.815856777494	9.40080944353449	843919.869565217	3343.35351976851	2912998	2059.74
1	F05	2	OTNT	NA	Neutral	2	30.4675090252708	193.237364620939	7.48576469079632	634954.067689531	2952.55091183092	2454077	1649.77
1	F05	3	OTNT	NA	Neutral	3	31.2431476569408	191.945181255526	6.97347703315653	615759.816976127	2930.5717223446	2443878	1657.52
1	F06	1	OTNT	NA	Neutral	1	28.9761450381679	195.696564885496	7.64177580660841	662906.408396947	3089.2682241678	2572747	1777.98
1	F06	2	OTNT	NA	Neutral	2	29.6088669950739	203.999014778325	7.57341819605523	686500.866009852	3034.56574644228	2538915	1735.51
1	F06	3	OTNT	NA	Neutral	3	29.9526558891455	198.185912240185	7.80293692496434	684122.250577367	3080.96907806589	2620983	1774.94
1	F07	1	OTNT	NA	Neutral	1	29.121568627451	185.629411764706	7.44684104900445	614997.749019608	2917.02370985488	2496212	1648.74
1	F07	2	OTNT	NA	Neutral	2	29.3570127504554	172.755919854281	6.37921069474916	531109.230418944	2763.67775231364	2271646	1559.27
1	F07	3	OTNT	NA	Neutral	3	29.3536299765808	203.97775175644	8.29534784966146	750355.820843091	3255.48987822949	2667722	1875.47
1	F08	1	OTNT	NA	Neutral	1	27.6854166666667	174.89375	7.2082833652901	586850.445833333	2937.3957327641	2430472	1666.93
1	F08	2	OTNT	NA	Neutral	2	28.0521739130435	182.922826086957	7.39197369351532	659298.490217391	3065.27566951708	2599373	1765.24
1	F08	3	OTNT	NA	Neutral	3	29.5347593582888	182.821390374332	6.91331002345555	602934.49197861	2957.58437622187	2498606	1692.89
1	F09	1	PTPRB	NM_002837	sample	1	30.2083696599826	192.141238012206	6.92230633017957	610124.931996513	2869.78931497573	2415178	1609.35
1	F09	2	PTPRB	NM_002837	sample	2	27.1663619744058	166.342778793419	7.08410464372693	598945.889396709	2997.0692838967	2566774	1722.19
1	F09	3	PTPRB	NM_002837	sample	3	28.9673913043478	197.061594202899	8.01792445605984	705923.533514493	3140.60734289251	2568536	1811.5
1	F10	1	WAS	NM_000377	sample	1	30.3902205177373	199.998082454458	7.34710521466214	680673.843720038	3070.25918069448	2640793	1749.23
1	F10	2	WAS	NM_000377	sample	2	30.6399662731872	192.693929173693	7.03351109561078	628760.661888701	2978.39785169749	2476521	1675.5
1	F10	3	WAS	NM_000377	sample	3	28.544	175.632	6.9471277531825	591388.787555556	2962.8775122832	2527659	1685.13
1	F11	1	ODAM	NM_017855	sample	1	29.6927871772039	185.830810329475	6.82213144527205	593291.279608192	2886.72877478791	2405337	1597.31
1	F11	2	ODAM	NM_017855	sample	2	30.1674375578168	186.557816836263	6.61280443991372	606127.34320074	2894.29748325461	2510772	1619.02
1	F11	3	ODAM	NM_017855	sample	3	29.9775051124744	194.039877300613	7.55859263373386	678693.111451943	3117.50414860812	2631945	1795.73
1	F12	1	BRIP1	NM_032043	sample	1	28.281	190.296	8.39272421421929	678457.127	3099.23280884042	2615055	1770.38
1	F12	2	BRIP1	NM_032043	sample	2	29.8232044198895	190.588950276243	8.47457944518137	687864.538121547	3061.58944279348	2739185	1786.38
1	F12	3	BRIP1	NM_032043	sample	3	31.7391812865497	210.108771929825	8.10904959776149	720322.467836257	3102.80491450243	2675711	1801.34
1	F13	1	ATRX	NM_138270	sample	1	28.3743199129489	189.100108813928	7.77958290726016	664137.812840044	3063.49304141859	2558914	1766.5
1	F13	2	ATRX	NM_138270	sample	2	28.728981206726	181.939663699308	7.34474934283871	619407.427299703	3016.21623842386	2442881	1759.26
1	F13	3	ATRX	NM_138270	sample	3	30.5782463928968	208.017758046615	8.39479844775091	738997.130965594	3175.05659179224	2628757	1873.45
1	F14	1	PLXNB2	NM_012401	sample	1	29.6395604395604	208.115384615385	10.220741443457	783950.981318681	3371.26853128741	2760471	1988.4
1	F14	2	PLXNB2	NM_012401	sample	2	30.0814196242171	204.399791231733	7.67082950808874	788185.517745303	3320.10900082094	2863184	1965.16
1	F14	3	PLXNB2	NM_012401	sample	3	31.4027093596059	213.955665024631	7.44602128255593	764581.451970443	3182.22494378246	2720385	1836.51
1	F15	1	ZMYM2	NM_197968	sample	1	30.271645021645	184.70670995671	6.71198786306015	588177.624458874	2840.88228025406	2483412	1606.48
1	F15	2	ZMYM2	NM_197968	sample	2	28.3966323666978	178.379794200187	7.00416544083436	587677.008419083	2890.79121993487	2414902	1653.02
1	F15	3	ZMYM2	NM_197968	sample	3	30.7434607645875	191.941649899396	6.93028805285254	607008.176056338	2848.5629339193	2395174	1618.55
1	F16	1	MBD1	NM_015845	sample	1	28.7593984962406	184.931077694236	7.30294747100003	649073.938596491	3076.93517783322	2561064	1777.08
1	F16	2	MBD1	NM_015845	sample	2	28.3122317596567	173.43669527897	6.86914026001241	588882.738197425	2898.72375526732	2454122	1663.64
1	F16	3	MBD1	NM_015845	sample	3	30.2094488188976	187.617322834646	6.77132199422603	661754.516535433	3065.33460274482	2630514	1774.47
1	F17	1	OTNT	NA	Neutral	1	30.0029268292683	182.879024390244	7.06630130248026	620990.96097561	2902.41327854607	2513947	1654.59
1	F17	2	OTNT	NA	Neutral	2	32.9239704329461	209.605068637804	7.21408305306201	681043.441393875	2966.07191503933	2614618	1733.35
1	F17	3	OTNT	NA	Neutral	3	30.6003824091778	191.941682600382	7.82749371185788	642825.640535373	2958.36009779871	2486129	1672.46
1	F18	1	OTNT	NA	Neutral	1	32.0277551020408	205.278367346939	7.5157330917879	672215.98122449	3007.96330758397	2516472	1696.02
1	F18	2	OTNT	NA	Neutral	2	30.6686046511628	194.472868217054	7.10689556791157	622599.035852713	2924.85351768667	2414002	1642.01
1	F18	3	OTNT	NA	Neutral	3	32.5249554367201	202.712121212121	7.64764234599613	698304.471479501	3016.87172761309	2636005	1723.2
1	F19	1	OTNT	NA	Neutral	1	31.7803738317757	197.605607476636	6.88167960239063	612292.151401869	2848.93822949292	2395239	1582.88
1	F19	2	OTNT	NA	Neutral	2	30.9968652037618	193.055381400209	8.0682386219465	676653.768025078	2972.87495029964	2577286	1701.21
1	F19	3	OTNT	NA	Neutral	3	31.0603528319406	187.44103992572	7.77584432799684	627914.032497679	2922.10087264623	2450767	1634.62
1	F20	1	OTNT	NA	Neutral	1	31.2800378429517	205.519394512772	7.34700525509402	680968.497634816	3046.53630524634	2535998	1730.22
1	F20	2	OTNT	NA	Neutral	2	30.4761904761905	199.380952380952	7.78939372649295	706983.42414175	3160.24825574556	2680122	1845.63
1	F20	3	OTNT	NA	Neutral	3	31.3115631691649	190.987152034261	7.00013932654094	653784.295503212	2954.86848863681	2564116	1671.35
1	F21	1	OTNT	NA	Neutral	1	29.885077186964	198.664665523156	9.01888907267647	717060.060891938	3201.62165191379	2654603	1908
1	F21	2	OTNT	NA	Neutral	2	31.4284164859002	200.468546637744	7.87872507965991	664965.913232104	2983.93264941228	2437886	1701.01
1	F21	3	OTNT	NA	Neutral	3	31.9878542510121	198.261133603239	7.02558999102228	650243.901821862	2907.25806979538	2494430	1656.73
1	F22	1	OTNT	NA	Neutral	1	28.5539906103286	190.11455399061	8.03684176893039	662405.922065728	3075.42511954633	2457907	1772.57
1	F22	2	OTNT	NA	Neutral	2	29.5045778229908	181.915564598169	6.5411792219963	612953.720244151	2920.09530769083	2469838	1643.59
1	F22	3	OTNT	NA	Neutral	3	31.2699652777778	184.018229166667	6.50204520293672	592083.546875	2849.37748102759	2406505	1609.59
1	G03	1	RF	NA	Neutral	1	29.3397887323944	179.160211267606	6.34649671846412	555940.964788732	2701.18428263873	2290789	1479.33
1	G03	2	RF	NA	Neutral	2	29.5591026747196	178.839516824849	6.72118115323698	544073.44866264	2810.20565881768	2308191	1513.89
1	G03	3	RF	NA	Neutral	3	30.2784150156413	186.174139728884	6.72902072274892	576854.215849844	2813.24351854135	2424684	1547.17
1	G04	1	RF	NA	Neutral	1	28.7518518518519	180.237962962963	6.77810443420286	568515.747222222	2861.11940776938	2349332	1592.84
1	G04	2	RF	NA	Neutral	2	28.7900318133616	188.373276776246	8.15178911407256	640978.037115589	3049.50533543182	2495982	1737.57
1	G04	3	RF	NA	Neutral	3	29.0462427745665	175.705202312139	7.44005470975822	597286.977842004	2998.22691405043	2576723	1708.17
1	G05	1	RF	NA	Neutral	1	30.2707581227437	187.074007220217	7.0849227686611	579085.922382672	2739.53034926486	2309942	1519.96
1	G05	2	RF	NA	Neutral	2	28.7375946173255	180.158116063919	7.10933218003468	602983.908326325	2982.75781314258	2472306	1694.13
1	G05	3	RF	NA	Neutral	3	28.5068762278978	168.075638506876	7.20361076618796	568162.006876228	2968.50556938063	2469869	1662.81
1	G06	1	RF	NA	Neutral	1	28.1525423728814	177.077609277431	6.91601800028456	594303.196253345	3050.33690933499	2503192	1709.02
1	G06	2	RF	NA	Neutral	2	29.7504488330341	189.962298025135	7.45484850946484	644167.929982047	2978.46434839599	2600084	1699.34
1	G06	3	RF	NA	Neutral	3	28.4221453287197	165.711937716263	6.7508880118257	534636.438581315	2857.34935354603	2329194	1554.24
1	G07	1	RF	NA	Neutral	1	28.1139630390144	192.79568788501	7.34870456796117	694552.585215606	3139.42302472438	2674403	1808.65
1	G07	2	RF	NA	Neutral	2	30.9583702391497	206.48449955713	7.59072098018162	683425.454384411	3082.18899900427	2489502	1730.85
1	G07	3	RF	NA	Neutral	3	30.0169340463458	193.868092691622	7.25520038884859	653377.586452763	3022.91391602206	2502857	1686.92
1	G08	1	RF	NA	Neutral	1	27.5980392156863	187.004901960784	7.31703681856847	659526.855882353	3087.36283987137	2556156	1784.76
1	G08	2	RF	NA	Neutral	2	29.1527138914443	173.838086476541	7.18455983729133	581911.772769089	2924.4467920593	2476662	1659.23
1	G08	3	RF	NA	Neutral	3	30.9045801526718	200.604961832061	7.03773295570135	673856.053435115	3025.31839040411	2606701	1744.85
1	G09	1	BRCA1	NM_007298	sample	1	27.8211453744493	191.072246696035	7.4407104373135	662161.799118943	3038.35987712555	2537911	1737.39
1	G09	2	BRCA1	NM_007298	sample	2	30.990022172949	212.070953436807	8.03951005044152	745347.017738359	3088.46418468729	2764948	1802
1	G09	3	BRCA1	NM_007298	sample	3	28.8786952089704	203.293577981651	8.33488349561542	754088.388379205	3144.38408491506	2718150	1833.43
1	G10	1	ASXL1	NM_015338	sample	1	31.7601184600197	211.642645607108	7.42798667643046	715270.092793682	3047.01134865726	2591647	1686.84
1	G10	2	ASXL1	NM_015338	sample	2	29.8669001751313	186.956217162872	6.99963927126588	616303.469352014	2970.05933427375	2430093	1626.39
1	G10	3	ASXL1	NM_015338	sample	3	31.6283987915408	214.860020140987	8.25989810361392	785516.826787513	3285.29643595539	2773451	1886.93
1	G11	1	ASXL2	NM_018263	sample	1	28.727366255144	187.797325102881	7.29668075278637	624752.794238683	2981.02650962675	2503456	1662.76
1	G11	2	ASXL2	NM_018263	sample	2	30.2848043676069	180.644222020018	7.05074494582694	584864.420382166	2865.58929638174	2419325	1577.46
1	G11	3	ASXL2	NM_018263	sample	3	30.4785714285714	187.482142857143	6.91477105813964	617532.117857143	2904.77183321212	2491302	1624.65
1	G12	1	TP53BP1	NM_005657	sample	1	29.136698212408	220.570977917981	9.64850231519662	836534.329127235	3386.1029865905	2967961	2073.21
1	G12	2	TP53BP1	NM_005657	sample	2	27.3282828282828	240.220538720539	11.3521973818538	1104668.21548822	4064.6182810763	3507298	2656.65
1	G12	3	TP53BP1	NM_005657	sample	3	29.660091047041	210.078907435508	7.95040520919748	824560.875569044	3473.48030508137	3095997	2154.52
1	G13	1	FAT1	NM_005245	sample	1	29.0291262135922	200.921251348436	8.05934981191813	741560.118662352	3321.2280835533	2706846	1962.31
1	G13	2	FAT1	NM_005245	sample	2	30.2837022132797	204.622736418511	7.64039622332513	741438.975855131	3157.47646514903	2676639	1828.08
1	G13	3	FAT1	NM_005245	sample	3	29.3195402298851	211.210344827586	8.45028732616937	760197.965517241	3253.33121364579	2602928	1871.98
1	G14	1	BAP1	NM_004656	sample	1	29.8703888334995	219.820538384845	8.22514071934891	823591.833499501	3407.61099102905	2874114	2014.66
1	G14	2	BAP1	NM_004656	sample	2	29.3762057877814	233.43729903537	9.76124497125564	951940.714898178	3683.92217232774	3099058	2272.64
1	G14	3	BAP1	NM_004656	sample	3	31.0232558139535	204.717209302326	7.81631978308902	694436.692093023	3078.75298077489	2589143	1779.31
1	G15	1	ZNF516	NM_014643	sample	1	30.9699570815451	208.805793991416	7.31455487665093	720736.761802575	3066.79922268982	2698370	1778.09
1	G15	2	ZNF516	NM_014643	sample	2	29.982206405694	201.438908659549	7.96922827090817	724612.919335706	3178.62056869815	2670682	1861.16
1	G15	3	ZNF516	NM_014643	sample	3	30.8394648829431	210.408026755853	7.90246930831057	738715.884057971	3140.10787735398	2676013	1830.01
1	G16	1	GRIN2A	NM_000833	sample	1	30.1111111111111	186.753584229391	7.48493465269518	621187.322580645	2990.78637378779	2492220	1674.53
1	G16	2	GRIN2A	NM_000833	sample	2	29.3209263854425	175.263027295285	7.45082845084749	606426.794044665	2966.18125056826	2466140	1687.51
1	G16	3	GRIN2A	NM_000833	sample	3	30.1743278404163	184.349522983521	7.0466386141519	614776.346921075	2963.89957040566	2432314	1676.7
1	G17	1	RF	NA	Neutral	1	30.8497816593886	195.575545851528	7.30257461711644	634714.297816594	2910.31644922781	2476331	1605.03
1	G17	2	RF	NA	Neutral	2	29.3805031446541	194.127882599581	7.95946177844091	689727.279874214	3101.15494143486	2535967	1801.11
1	G17	3	RF	NA	Neutral	3	29.5576739752145	181.722592945663	7.48606942276386	605414.250714967	3003.20879873613	2451839	1724.11
1	G18	1	RF	NA	Neutral	1	30.0056444026341	208.307619943556	7.80934521245386	709320.138287865	3093.36845054551	2570587	1762.68
1	G18	2	RF	NA	Neutral	2	30.2367194780988	184.183597390494	7.11458607549329	642676.923578751	3000.08388922091	2579034	1707.82
1	G18	3	RF	NA	Neutral	3	30.8808808808809	190.873873873874	6.98661184936509	627606.349349349	2941.40056031857	2465165	1674.26
1	G19	1	RF	NA	Neutral	1	30.9606458123108	204.931382441978	7.39765707094167	696174.140262361	3127.79797250547	2542918	1773.57
1	G19	2	RF	NA	Neutral	2	29.3463414634146	196.859756097561	8.75377647170548	678975.76097561	3112.21889935258	2546123	1790.21
1	G19	3	RF	NA	Neutral	3	31.0831460674157	201.494382022472	7.27976007075643	702926.556179775	3135.878526125	2633138	1802.42
1	G20	1	RF	NA	Neutral	1	28.311004784689	200.722488038278	8.31707023433932	746991.827751196	3301.45847811582	2713512	1936.08
1	G20	2	RF	NA	Neutral	2	30.1120857699805	194.292397660819	7.01860832852999	655640.641325536	3001.72503044281	2520026	1691.92
1	G20	3	RF	NA	Neutral	3	30.1585585585586	195.153153153153	8.41396457540849	687235.866666667	3099.32780616835	2492168	1792.24
1	G21	1	RF	NA	Neutral	1	30.880624426079	202.50505050505	7.66749329062521	671429.620752984	2996.03842962888	2446008	1690.05
1	G21	2	RF	NA	Neutral	2	31.4840425531915	202.937234042553	8.37433888107494	689631.49893617	3023.70635261218	2594998	1738.98
1	G21	3	RF	NA	Neutral	3	30.5903041825095	186.677756653992	7.18003293053682	612196.66539924	2945.14557061122	2370012	1643.21
1	G22	1	RF	NA	Neutral	1	29.9410163339383	198.151542649728	8.19189807868947	673583.932849365	3119.42366667868	2500728	1772.82
1	G22	2	RF	NA	Neutral	2	29.9719188767551	181.347893915757	6.84317510144347	573407.905616225	2869.37090592881	2286203	1610.07
1	G22	3	RF	NA	Neutral	3	30.7575205104831	191.787602552416	6.85071213646062	631237.692798542	2931.02026336498	2429628	1670
1	H03	1	CHEK1	NA	Positive	1	26.7545327754533	203.18410041841	12.7833275486646	955243.224546722	3715.45469218819	3286305	2414.01
1	H03	2	CHEK1	NA	Positive	2	27.3090332805071	203.873217115689	14.5226908690834	997556.671949287	3760.39443223047	3311607	2478.68
1	H03	3	CHEK1	NA	Positive	3	27.120178041543	211.265578635015	13.2549581569871	980247.884272997	3788.53532458444	3218833	2472.85
1	H04	1	CHEK1	NA	Positive	1	27.0198598130841	219.556074766355	16.6416365044419	1139450.75350467	4085.91448936134	3417818	2763.59
1	H04	2	CHEK1	NA	Positive	2	26.4436183395291	206.899628252788	13.1148198348475	1012476.85006196	3684.37126780682	3288363	2415.98
1	H04	3	CHEK1	NA	Positive	3	26.8686440677966	202.183615819209	12.723029000678	1023849.5960452	3884.04130618456	3335457	2538.26
1	H05	1	CHEK1	NA	Positive	1	25.6533166458073	193.793491864831	12.5381691087867	932196.837296621	3704.10251717694	3081383	2368.93
1	H05	2	CHEK1	NA	Positive	2	27.5554171855542	197.19800747198	11.1083681833163	895208.708592777	3530.00830087739	2927377	2253.19
1	H05	3	CHEK1	NA	Positive	3	26.0606557377049	198.283606557377	14.3056740271258	978907.108196721	3702.65065404453	3319247	2401.74
1	H06	1	CHEK1	NA	Positive	1	25.3245283018868	208.779874213836	15.1087033306485	1096950.87798742	3973.55427474521	3417185	2681.8
1	H06	2	CHEK1	NA	Positive	2	25.8272604588394	196.31983805668	13.7626830434145	996552.777327935	3862.99119452541	3280199	2595.12
1	H06	3	CHEK1	NA	Positive	3	26.2670906200318	189.476947535771	15.8761115757066	922835.99682035	3763.9470904147	3190479	2501.56
1	H07	1	CHEK1	NA	Positive	1	26.2326169405815	215.87610619469	17.9768267673218	1088247.61694058	4046.47497490013	3382293	2741.47
1	H07	2	CHEK1	NA	Positive	2	27.8174123337364	213.164449818622	14.2312481450577	1016781.90568319	3787.79943403775	3268040	2464.38
1	H07	3	CHEK1	NA	Positive	3	27.1832167832168	225.997202797203	14.7378658237653	1156809.84895105	3965.50076370225	3456100	2659.82
1	H08	1	CHEK1	NA	Positive	1	27.6006768189509	226.565143824027	15.4734682230645	1233195.15059222	4247.1067724426	3803331	2913.05
1	H08	2	CHEK1	NA	Positive	2	25.2936746987952	196.271084337349	14.7824569124786	1057736.10692771	4000.95103068151	3489220	2706.74
1	H08	3	CHEK1	NA	Positive	3	25.3727506426735	205.24293059126	13.8198699440355	1119287.4562982	4068.47517662829	3522777	2730.24
1	H09	1	NOTCH2	NM_024408	sample	1	29.6985815602837	206.801418439716	7.58649292952799	726826.69858156	3153.36826919694	2591645	1802.6
1	H09	2	NOTCH2	NM_024408	sample	2	29.1437632135307	193.655391120507	8.26286281297603	697071.684989429	3119.18465997943	2492731	1792.67
1	H09	3	NOTCH2	NM_024408	sample	3	28.4140845070423	212.376056338028	8.9254833877773	825523.41971831	3399.12378254736	2844911	2047.2
1	H10	1	FANCM	NM_020937	sample	1	29.4	211.738775510204	7.96669648394229	784816.658503401	3276.90967003893	2718081	1877.95
1	H10	2	FANCM	NM_020937	sample	2	30.9723557692308	214.253605769231	7.90255757291243	774499.966346154	3237.22800261923	2666891	1846.18
1	H10	3	FANCM	NM_020937	sample	3	29.6370449678801	207.226980728051	9.70860715519501	773864.959314775	3298.71167063675	2619110	1905.78
1	H11	1	RASA1	NM_022650	sample	1	28.0670454545455	196.7875	8.86108829134393	716413.885227273	3273.06478184056	2563277	1909.08
1	H11	2	RASA1	NM_022650	sample	2	28.9486652977413	209.688911704312	8.9201651720282	755944.169404518	3258.10501791868	2595439	1912.47
1	H11	3	RASA1	NM_022650	sample	3	29.4658187599364	229.761526232114	9.25503654876264	1004183.05405405	3722.83318107536	3323933	2353.15
1	H12	1	KDM5C	NM_004187	sample	1	28.2299516908213	189.91884057971	7.38167652948063	671136.849275362	3104.72462153348	2634001	1778.01
1	H12	2	KDM5C	NM_004187	sample	2	30.4571129707113	203.508368200837	7.68280986354607	718742.652719665	3155.5629893899	2664396	1808.86
1	H12	3	KDM5C	NM_004187	sample	3	28.8848283499446	172.126245847176	7.00496314892442	607816.287929125	3110.00952523006	2659452	1819.89
1	H13	1	FAS	NA	sample	1	30.2450787401575	203.420275590551	7.64260014149908	726428.371062992	3071.9342676632	2741245	1764.62
1	H13	2	FAS	NA	sample	2	31.0581280788177	209.670935960591	7.31478050477594	729781.283743842	3147.68867978391	2714651	1806.58
1	H13	3	FAS	NA	sample	3	29.2850299401198	213.295808383234	8.60484379152946	842136.171257485	3469.82346050884	2861703	2063.73
1	H14	1	PTPRC	NR_052021	sample	1	29.5400890868597	209.067928730512	7.86836684618999	773985.010022272	3337.75418895189	2813070	1941.67
1	H14	2	PTPRC	NR_052021	sample	2	30.8129411764706	219.318823529412	8.63627542552446	823397.625882353	3322.90695857309	2864190	1978.36
1	H14	3	PTPRC	NR_052021	sample	3	29.1556662515567	213.909090909091	8.4304456533882	816123.544209215	3372.54046629154	2790952	2023.62
1	H15	1	PTPRU	NM_133178	sample	1	29.6670281995662	199.239696312364	7.30827384938654	654518.286334056	2917.19452355699	2471108	1624.62
1	H15	2	PTPRU	NM_133178	sample	2	30.0880829015544	205.497409326425	7.58237704421554	704443.581606218	3115.31096327427	2602695	1776.74
1	H15	3	PTPRU	NM_133178	sample	3	29.1108374384236	203.14039408867	7.95668351512828	715225.621921182	3145.19434016735	2639512	1821.02
1	H16	1	FUBP1	NM_003902	sample	1	27.5868498527969	182.249263984298	7.97337673204107	646833.453385672	3106.39808936766	2544832	1770.23
1	H16	2	FUBP1	NM_003902	sample	2	29.7846153846154	202.118343195266	7.76140497656893	712074.299408284	3151.26678966727	2577866	1818.7
1	H16	3	FUBP1	NM_003902	sample	3	28.8247011952191	177.852589641434	6.70891192831884	574606.060756972	2940.78698424102	2374764	1671.26
1	H17	1	CHEK1	NA	Positive	1	27.1601941747573	200.190533980583	13.0770220208429	863001.038834951	3589.31845483309	2875546	2279.48
1	H17	2	CHEK1	NA	Positive	2	27.4953271028037	201.463785046729	13.1188519717	893907.88317757	3538.17057549107	2924267	2251.53
1	H17	3	CHEK1	NA	Positive	3	27.2705696202532	223.080696202532	13.9149472683184	1156764.99208861	3969.10591537372	3443862	2645.75
1	H18	1	CHEK1	NA	Positive	1	27.9633333333333	220.987777777778	14.7366300765558	1046435.32222222	3889.28522450491	3232164	2542.03
1	H18	2	CHEK1	NA	Positive	2	26.6865203761755	207.833855799373	15.0064135002205	1074305.82445141	3987.91139230949	3333191	2619.62
1	H18	3	CHEK1	NA	Positive	3	27.8466947960619	225.454289732771	15.429939182831	1159314.41631505	4139.34935735111	3387165	2787.42
1	H19	1	CHEK1	NA	Positive	1	25.9093959731544	226.597315436242	20.3750852917029	1299488.64261745	4564.83980201266	3787390	3165.52
1	H19	2	CHEK1	NA	Positive	2	24.2503242542153	198.370946822309	15.8187883412319	1029992.16342412	3746.24384257041	3023920	2534.55
1	H19	3	CHEK1	NA	Positive	3	27.4713178294574	226.410852713178	18.3813214644792	1224303.64031008	4180.63685013083	3653060	2838.59
1	H20	1	CHEK1	NA	Positive	1	27.7801608579088	218.454423592493	16.5578415912728	1123415.34450402	4003.34969313252	3481454	2685.25
1	H20	2	CHEK1	NA	Positive	2	26.8864628820961	212.410480349345	16.0428680059858	1055885.52547307	3930.43069770968	3239921	2561.64
1	H20	3	CHEK1	NA	Positive	3	26.6143292682927	210.399390243902	15.6216570548622	1100388.42987805	4001.10673300168	3425780	2662.46
1	H21	1	CHEK1	NA	Positive	1	27.7277628032345	219.855795148248	15.616377511964	1104412.62264151	3978.91774618935	3327699	2660.7
1	H21	2	CHEK1	NA	Positive	2	27.6647144948756	203.058565153734	17.1049349330092	1040331.9033675	3920.62543694154	3201868	2609.34
1	H21	3	CHEK1	NA	Positive	3	28.9055023923445	200.22009569378	15.2122383315387	912805.529904306	3603.36498730063	2954689	2363.51
1	H22	1	CHEK1	NA	Positive	1	27.921387283237	228.26936416185	16.3155534152381	1147118.17225434	4038.76359019005	3411182	2714.64
1	H22	2	CHEK1	NA	Positive	2	28.359649122807	212.442355889724	14.5354208039232	1079335.95739348	3772.07170684704	3356026	2474.09
1	H22	3	CHEK1	NA	Positive	3	25.6431478968792	206.635006784261	16.9352422142983	1118967.7421981	4015.79812911939	3428805	2718.2
1	I03	1	RPA32	NA	Positive	1	32.4073170731707	229.301219512195	9.37000472011159	1005394.86463415	3386.17061069909	3496410	2106.68
1	I03	2	RPA32	NA	Positive	2	28.2488687782805	191.373303167421	9.87378563611985	816933.014705882	3134.52047869578	3033116	1969.37
1	I03	3	RPA32	NA	Positive	3	30.1909604519774	210.189830508475	8.540091211289	901745.410169492	3324.02857290086	3312104	2069.19
1	I04	1	RPA32	NA	Positive	1	30.6353919239905	209.501187648456	7.872506988568	843164.617577197	3335.84371636874	3099820	2029.15
1	I04	2	RPA32	NA	Positive	2	29.8919514884234	199.830209481808	7.80040920490671	868673.336273429	3353.40572926681	3278000	2084.27
1	I04	3	RPA32	NA	Positive	3	33.2457212713936	241.992665036675	10.2553994564744	1058468.31051345	3656.81679221317	3566723	2335.51
1	I05	1	RPA32	NA	Positive	1	27.764832793959	191.31715210356	7.46426057329442	776796.25566343	2935.9522600925	2872697	1756.79
1	I05	2	RPA32	NA	Positive	2	33.1687979539642	229.324808184143	9.3995852776774	913408.159846547	3244.38048983501	3235214	1979.12
1	I05	3	RPA32	NA	Positive	3	31.6605113636364	217.639204545455	10.7979088279286	972481.772727273	3426.04343547319	3473595	2159.36
1	I06	1	RPA32	NA	Positive	1	30.3801169590643	223.373099415205	8.56816685563643	949548.840935673	3494.83923270103	3312869	2148.58
1	I06	2	RPA32	NA	Positive	2	30.7385759829968	215.471838469713	9.00534501660656	898788.344314559	3197.68796697585	3199507	1967.75
1	I06	3	RPA32	NA	Positive	3	31.7242083758938	209.424923391216	8.02999389753378	784328.385086823	3094.07074253379	2976466	1862.85
1	I07	1	RPA32	NA	Positive	1	30.0112079701121	218.341220423412	9.83565834684894	909181.01494396	3486.82649778818	3300095	2160.28
1	I07	2	RPA32	NA	Positive	2	31.7148148148148	241.841975308642	10.6353893496132	1080948.6308642	3661.795964354	3582052	2334.61
1	I07	3	RPA32	NA	Positive	3	31.2185990338164	216.806763285024	8.59984394191809	899482.120772947	3356.3162526189	3344747	2072.75
1	I08	1	RPA32	NA	Positive	1	29.7818599311137	213.56831228473	9.29504860031961	924982.194029851	3409.66004504283	3202391	2104.14
1	I08	2	RPA32	NA	Positive	2	29.9396226415094	219.552201257862	8.65704742682426	962420.428930818	3565.35086725326	3329232	2240.79
1	I08	3	RPA32	NA	Positive	3	30.2494407158837	199.744966442953	9.88139880467233	797409.271812081	3333.12298476028	2967349	2075.74
1	I09	1	ARHGAP35	NM_004491	sample	1	30.3282442748092	198.573473282443	7.14424980474263	674775.629770992	3045.03381812321	2572872	1735.42
1	I09	2	ARHGAP35	NM_004491	sample	2	30.5045408678103	207.932391523713	8.13632160921705	774848.867810293	3248.52327286667	2869761	1966.49
1	I09	3	ARHGAP35	NM_004491	sample	3	31.2624113475177	211.160756501182	8.00254205022933	740865.635933806	3084.05698761497	2746320	1807.9
1	I10	1	AHNAK	NM_024060	sample	1	28.4038876889849	209.210583153348	9.60074985505499	797348.300215983	3357.49513529359	2751006	1981.45
1	I10	2	AHNAK	NM_024060	sample	2	28.0708245243129	195.615221987315	9.24898624789484	753418.588794926	3280.45551555843	2795225	1958.83
1	I10	3	AHNAK	NM_024060	sample	3	29.0362225097025	201.038809831824	7.59320512830295	746099.329883571	3186.22829917959	2775029	1836.27
1	I11	1	SH2B3	NM_005475	sample	1	28.7160611854685	186.530592734226	7.80887148931888	645593.056405354	3092.12231534348	2581945	1815.17
1	I11	2	SH2B3	NM_005475	sample	2	29.5503875968992	183.500430663221	7.76994510299731	620125.023255814	3007.72339679112	2465598	1694.77
1	I11	3	SH2B3	NM_005475	sample	3	30.4132439228835	182.815590947192	6.69643624972107	590305.902766136	2926.15220827261	2489960	1664.08
1	I12	1	MSH2	NM_000251	sample	1	27.8656509695291	198.681440443213	8.73099551715175	762626.389196676	3388.93227673642	2802725	2072.01
1	I12	2	MSH2	NM_000251	sample	2	27.8800904977376	181.352941176471	7.77996473210817	692151.904977376	3249.94657645569	2766755	1950.33
1	I12	3	MSH2	NM_000251	sample	3	28.3845315904139	182.972766884532	7.43457250001185	641201.381263617	3126.66674559674	2516031	1863.8
1	I13	1	NOTCH1	NM_017617	sample	1	29.675560298826	190.578441835646	7.14936329937764	631786.67022412	2998.35499378477	2474655	1706.86
1	I13	2	NOTCH1	NM_017617	sample	2	29.0369928400955	200.165871121718	7.89963353241048	730889.311455847	3428.47565122347	2764651	2106.84
1	I13	3	NOTCH1	NM_017617	sample	3	28.7907834101383	184.666359447005	7.74916546030802	644055.951152074	3071.5842741925	2499834	1794.26
1	I14	1	RAD51	NM_133487	sample	1	33.0222469410456	226.820912124583	7.40863086600332	841120.420467186	3248.34573122747	3019014	1893.86
1	I14	2	RAD51	NM_133487	sample	2	33.6526610644258	227.264705882353	7.80325650766286	858731.537815126	3251.0682997486	3140810	1960.24
1	I14	3	RAD51	NM_133487	sample	3	33.732770745429	231.617440225035	7.55602521775977	927227.419127989	3357.51841432083	3347139	2031.94
1	I15	1	ZFHX4	NM_024721	sample	1	30.0218579234973	208.07650273224	8.21802540937651	742223.345355191	3187.99516831737	2843509	1854.7
1	I15	2	ZFHX4	NM_024721	sample	2	30.9153031761309	188.667949951877	7.4720969341631	624202.614051973	2981.89098106835	2656362	1702.3
1	I15	3	ZFHX4	NM_024721	sample	3	30.6319444444444	194.535590277778	8.6031676632379	713088.166666667	3233.01136236346	2745470	1918.99
1	I16	1	KMT2C	NM_170606	sample	1	28.1754827875735	174.865659109992	6.9314636304083	574785.280436608	3004.85695528125	2357383	1701.09
1	I16	2	KMT2C	NM_170606	sample	2	29.6646017699115	178.543362831858	7.71915189386369	626766.867256637	3025.00142616206	2514485	1767.59
1	I16	3	KMT2C	NM_170606	sample	3	27.3581847649919	153.078606158833	6.77943780240647	501372.351701783	2895.05095276961	2227747	1667.59
1	I17	1	RPA32	NA	Positive	1	30.2834067547724	225.612334801762	11.6206495858701	1110072.3215859	3776.84390292417	3715609	2382.57
1	I17	2	RPA32	NA	Positive	2	30.4136069114471	201.32505399568	9.0144446621467	857286.23650108	3386.21136675449	3234435	2089.12
1	I17	3	RPA32	NA	Positive	3	33.5739385065886	223.276720351391	8.83110716469355	939542.503660322	3399.34569236175	3330746	2115.47
1	I18	1	RPA32	NA	Positive	1	31.3997760358343	221.761478163494	10.3835958412044	899836.426651736	3529.94367223522	3041435	2169.56
1	I18	2	RPA32	NA	Positive	2	31.186460807601	211.900237529691	8.13470988367	788953.825415677	3168.75336765108	2884644	1890.75
1	I18	3	RPA32	NA	Positive	3	32.8535871156662	233.584187408492	9.34570971268557	979459.50658858	3391.10952874858	3299276	2106.5
1	I19	1	RPA32	NA	Positive	1	30.535799522673	216.745823389021	9.83684734173951	934980.048926014	3569.20302786315	3300517	2189.18
1	I19	2	RPA32	NA	Positive	2	31.1678004535147	206.290249433107	9.08317030328037	810208.215419501	3343.50735783067	3039505	2045.23
1	I19	3	RPA32	NA	Positive	3	31.2639455782313	222.028571428571	10.7815165579318	997778.530612245	3701.36573279555	3437981	2380.65
1	I20	1	RPA32	NA	Positive	1	29.4791929382093	227.849936948298	11.9969449485182	1056865.19167718	3818.53701817643	3397028	2445.56
1	I20	2	RPA32	NA	Positive	2	30.6600985221675	216.242610837438	9.48684495736269	975661.977832512	3587.81139875609	3361231	2253.82
1	I20	3	RPA32	NA	Positive	3	29.4906077348066	205.180110497238	9.75099814842445	941029.46519337	3536.75167617111	3286606	2246.94
1	I21	1	RPA32	NA	Positive	1	32.0394265232975	230.378733572282	9.85649031690463	957419.25567503	3445.90510662214	3232367	2102.89
1	I21	2	RPA32	NA	Positive	2	31.2258469259724	226.830614805521	9.89631070746311	1014272.66373902	3589.70888308122	3378138	2259.7
1	I21	3	RPA32	NA	Positive	3	32.5823129251701	213.789115646258	8.98479566852595	905831.73877551	3303.01294519333	3192671	2012.6
1	I22	1	RPA32	NA	Positive	1	30.7456846950518	224.281933256617	10.6388187028612	966501.471806674	3608.42390469557	3247977	2255.13
1	I22	2	RPA32	NA	Positive	2	32.3066666666667	226.421333333333	9.74184211618808	979186.712	3442.50337420132	3361217	2159.69
1	I22	3	RPA32	NA	Positive	3	31.8976063829787	233.57579787234	10.5004840254892	1014046.65558511	3649.41237956296	3456523	2305.16
1	J03	1	ATR	NA	Positive	1	26.3912591050989	178.888657648283	7.59650951099407	625325.881373569	2980.51650265644	2466376	1726.9
1	J03	2	ATR	NA	Positive	2	26.739603960396	167.924752475248	7.03323111777078	582750.276237624	2924.22121745763	2423572	1663.5
1	J03	3	ATR	NA	Positive	3	28.1535312180143	173.85670419652	6.98092783724638	562484.072671443	2819.62109173345	2284913	1579.19
1	J04	1	ATR	NA	Positive	1	27.3213321332133	171.89198919892	7.17169682378723	565749.119711971	2886.54166682289	2288264	1586.34
1	J04	2	ATR	NA	Positive	2	27.6875	177.094202898551	8.33506654768409	592586.754528985	2910.8109379793	2369849	1637.51
1	J04	3	ATR	NA	Positive	3	28.5634674922601	168.265221878225	6.87229762919929	533630.245614035	2803.71820799236	2236134	1567.25
1	J05	1	ATR	NA	Positive	1	28.6205821205821	176.706860706861	7.00646211623739	568377.937629938	2772.76268225225	2356146	1561.05
1	J05	2	ATR	NA	Positive	2	28.4959677419355	181.588709677419	8.20149678203212	633636.741935484	2944.02026105182	2501281	1686.04
1	J05	3	ATR	NA	Positive	3	27.8306288032454	168.509127789047	7.61605769010719	541703.236308316	2754.94583881454	2321947	1554.39
1	J06	1	ATR	NA	Positive	1	26.6059322033898	166.195974576271	7.54501340540486	571095.993644068	2843.7690762946	2387370	1622.7
1	J06	2	ATR	NA	Positive	2	28.1097694840834	179.78924259056	7.14002034859228	587315.564215148	2882.99674087065	2368575	1637.27
1	J06	3	ATR	NA	Positive	3	27.728280961183	168.481515711645	6.76498376681923	524747.73012939	2702.44960701627	2252660	1531.53
1	J07	1	ATR	NA	Positive	1	26.0598555211558	163.951496388029	7.34290298833394	524974.464396285	2761.34058674281	2180324	1535.66
1	J07	2	ATR	NA	Positive	2	27.8255033557047	184.326621923937	7.3360585823127	658387.005592841	3007.3418032136	2567104	1730.19
1	J07	3	ATR	NA	Positive	3	26.4043824701195	161.085657370518	7.01047894901617	534146.864541833	2874.97616825167	2288125	1613.02
1	J08	1	ATR	NA	Positive	1	26.7046979865772	173.553691275168	7.74293818764409	596486.296420582	3011.20344258832	2407620	1725.58
1	J08	2	ATR	NA	Positive	2	27.359375	171.76875	8.06158220021112	596652.782291667	2962.63162572392	2438192	1693.15
1	J08	3	ATR	NA	Positive	3	26.4540588760036	163.020517395183	6.81653930066901	562538.791257806	2913.12650040284	2282243	1643.58
1	J09	1	STIM1	NM_003156	sample	1	29.1846153846154	200.779881656805	7.61354528264736	698163.737278107	3161.98039192235	2699761	1838.41
1	J09	2	STIM1	NM_003156	sample	2	27.7002188183807	172.236323851204	6.76979350752006	599330.15536105	2934.99254030163	2610818	1667.32
1	J09	3	STIM1	NM_003156	sample	3	29.5743534482759	185.177801724138	6.77893503545693	604086.292025862	2928.61697793421	2445574	1650.76
1	J10	1	DICER1	NM_030621	sample	1	28.8466135458167	204.02390438247	7.97508966377843	724585.284860558	3165.39224270905	2645738	1851.85
1	J10	2	DICER1	NM_030621	sample	2	29.6446759259259	194.972222222222	7.32088783787606	656179.287037037	2998.02508881534	2558400	1724.53
1	J10	3	DICER1	NM_030621	sample	3	30.8947368421053	202.239234449761	7.41197947987797	690525.644019139	3034.05073265837	2563265	1741.11
1	J11	1	PASK	NM_015148	sample	1	29.8073196986006	203.611410118407	8.21653251794331	689721.066738428	3068.09120709883	2550863	1775
1	J11	2	PASK	NM_015148	sample	2	29.6308277830637	177.709800190295	6.60720261348173	560832.179828734	2864.41418244406	2334897	1591.43
1	J11	3	PASK	NM_015148	sample	3	29.8459383753501	216.247899159664	8.63930726949384	861082.162464986	3440.87015671576	3079519	2146.09
1	J12	1	EZH2	NM_152998	sample	1	27.0715268225585	195.039889958735	8.65125778571023	711252.563961486	3255.3782062649	2622451	1951.3
1	J12	2	EZH2	NM_152998	sample	2	27.1447543160691	184.60823373174	8.34157029151244	675634.200531209	3280.01666086352	2633718	1955.31
1	J12	3	EZH2	NM_152998	sample	3	27.1523668639053	182.594674556213	7.35716661403534	689779.097633136	3231.792641279	2649263	1875.94
1	J13	1	ATF7IP	NM_018179	sample	1	29.7249283667622	196.959885386819	7.5473455325568	682144.868194842	3017.00669496002	2587005	1726.16
1	J13	2	ATF7IP	NM_018179	sample	2	29.929435483871	189.370967741935	7.11317995544514	614304.53125	2987.00721146792	2466108	1693.99
1	J13	3	ATF7IP	NM_018179	sample	3	29.3298647242456	187.259105098855	7.09854148106499	629303.754422477	2903.48182690326	2535598	1644.18
1	J14	1	RB1	NM_000321	sample	1	30.8162162162162	195.015135135135	7.30024625267272	674398.127567568	3095.18432458462	2634696	1814.04
1	J14	2	RB1	NM_000321	sample	2	29.330125120308	191.036573628489	8.14482019315196	692613.589027911	3162.78745055355	2608112	1892.2
1	J14	3	RB1	NM_000321	sample	3	30.1603498542274	197.87657920311	7.47092313290014	701219.743440233	3086.20406016298	2639083	1791.36
1	J15	1	RPA2	NM_002946	sample	1	31.796785304248	219.102181400689	9.91053866176658	874797.516647532	3443.48606381963	3122106	2143.53
1	J15	2	RPA2	NM_002946	sample	2	30.9915560916767	212.820265379976	9.23353227269988	897938.159227986	3316.64046263815	3115539	2021.77
1	J15	3	RPA2	NM_002946	sample	3	33.0173292558614	210.34250764526	7.79208114290664	846790.798165138	3252.58795993217	3116693	1964.6
1	J16	1	RPS2	NM_002952	sample	1	26.1975736568458	210.743500866551	9.37895858522649	903003.741767764	3741.92786367496	2983748	2331.77
1	J16	2	RPS2	NM_002952	sample	2	26.8131634819533	202.44161358811	8.56665122344404	835244.191082803	3642.04351557716	2923538	2288.87
1	J16	3	RPS2	NM_002952	sample	3	28.6396694214876	201.828099173554	8.88452789077314	873691.327272727	3546.42250322697	3142472	2264.71
1	J17	1	ATR	NA	Positive	1	30.622144112478	188.757469244288	6.89888177051232	591330.726713532	2859.08747539932	2254017	1543.67
1	J17	2	ATR	NA	Positive	2	28.3346653346653	174.003996003996	6.95788727103271	558283.76023976	2845.58867710663	2250864	1582.17
1	J17	3	ATR	NA	Positive	3	29.8739583333333	173.733333333333	6.68953338935508	548879.584375	2819.61287717702	2277602	1538.21
1	J18	1	ATR	NA	Positive	1	28.9022931206381	183.834496510469	7.22093470945181	602218.50448654	2972.75123050635	2317069	1651.63
1	J18	2	ATR	NA	Positive	2	27.9770554493308	178.706500956023	8.11170356377798	604794.629063098	2990.98805585517	2337308	1700.83
1	J18	3	ATR	NA	Positive	3	29.1433333333333	187.63	8.14736160948736	670396.348888889	3077.06548843885	2510926	1759.64
1	J19	1	ATR	NA	Positive	1	27.1477272727273	194.672077922078	8.82795559336044	790408.568181818	3467.00412261028	2830937	2147.02
1	J19	2	ATR	NA	Positive	2	28.507858546169	184.827111984283	8.08180282303311	684370.361493124	3080.15358069342	2496992	1798.58
1	J19	3	ATR	NA	Positive	3	28.5146443514644	199.917712691771	9.00921498094537	826248.935843794	3343.45993389517	2858937	2049.02
1	J20	1	ATR	NA	Positive	1	26.6635120925342	179.300736067298	8.8456189190381	660859.980021031	3159.66613247728	2441461	1854.71
1	J20	2	ATR	NA	Positive	2	26.8452508004269	164.216648879402	6.94076984591912	571082.119530416	2847.79048343398	2341505	1621.61
1	J20	3	ATR	NA	Positive	3	26.9716466739368	168.604143947655	6.77412299600064	561145.529989095	2888.43226998198	2312149	1668.47
1	J21	1	ATR	NA	Positive	1	28.0614828209765	177.304701627486	7.92092200165269	607315.929475588	2952.95466030515	2378563	1666.71
1	J21	2	ATR	NA	Positive	2	25.2017126546147	159.227402473834	6.59598280850753	522419.030447193	2623.90988165728	2008150	1491.66
1	J21	3	ATR	NA	Positive	3	28.4644808743169	184.446994535519	7.53616661937652	656219.48852459	3054.38148812517	2416645	1765.28
1	J22	1	ATR	NA	Positive	1	27.1806958473625	187.258136924804	7.95221162789056	679792.768799102	3144.20664998857	2493056	1818.65
1	J22	2	ATR	NA	Positive	2	26.8029953917051	181.253456221198	8.47141662855932	706553.247695853	3189.24827314203	2611626	1895.59
1	J22	3	ATR	NA	Positive	3	27.9615014436959	168.969201154957	7.47071347820968	573343.733397498	2822.81562194945	2305160	1607.67
1	K03	1	OTNT	NA	Neutral	1	28.2894144144144	186.341216216216	7.23047572747198	658726.105855856	3190.82689326051	2697013	1874.4
1	K03	2	OTNT	NA	Neutral	2	28.8967611336032	181.694331983806	7.56851484907488	638181.523279352	2997.1657128104	2610347	1750.66
1	K03	3	OTNT	NA	Neutral	3	28.8668076109937	180.136363636364	7.17193549719469	612744.145877378	2984.56859101274	2568001	1669.96
1	K04	1	OTNT	NA	Neutral	1	28.4126506024096	181.579819277108	7.65696291852935	621637.736445783	3034.00128334238	2505946	1763.47
1	K04	2	OTNT	NA	Neutral	2	29.4881386861314	190.784671532847	7.35284088253152	635825.821167883	2934.08156595285	2542478	1711
1	K04	3	OTNT	NA	Neutral	3	27.5469462169553	171.328167730173	7.02061135222691	584381.571558797	3023.83228147876	2453744	1748.15
1	K05	1	OTNT	NA	Neutral	1	26.8163716814159	174.150442477876	9.03378918111829	652955.777654867	3188.11954845547	2687956	1862.17
1	K05	2	OTNT	NA	Neutral	2	25.4719710669078	151.415913200723	5.41623962817603	475933.927667269	2436.84457273424	2065802	1326.68
1	K05	3	OTNT	NA	Neutral	3	28.2223350253807	178.713705583756	7.19630145443998	644066.650761421	3108.09267204152	2675763	1823.03
1	K06	1	OTNT	NA	Neutral	1	27.3176130895091	177.213666987488	7.44205903946373	587706.741097209	2999.66796210154	2488721	1721.1
1	K06	2	OTNT	NA	Neutral	2	29.4862778730703	185.730703259005	7.10451967933864	622570.433104631	2977.52512109692	2477137	1685.51
1	K06	3	OTNT	NA	Neutral	3	30.6126914660832	207.409190371991	7.39704665201825	716934.658643326	3126.11271179934	2759277	1817.68
1	K07	1	OTNT	NA	Neutral	1	27.938330170778	182.180265654649	7.13918092800635	583526.916508539	2904.82098035846	2360305	1629.52
1	K07	2	OTNT	NA	Neutral	2	27.8060606060606	177.805050505051	6.93010403223303	595506.886868687	2992.85896495527	2495386	1689.88
1	K07	3	OTNT	NA	Neutral	3	27.1846153846154	165.023076923077	6.64271932647276	537415.864835165	2923.50354318976	2407413	1637.01
1	K08	1	OTNT	NA	Neutral	1	26.8570093457944	169.885981308411	7.18148049602447	583620.463551402	2951.06010333767	2409540	1684.03
1	K08	2	OTNT	NA	Neutral	2	29.1833872707659	181.421790722762	7.6069868775753	605213.065803668	3025.06951058719	2493290	1743.41
1	K08	3	OTNT	NA	Neutral	3	26.8879216539717	154.587595212187	6.19499211074428	521392.294885745	2842.0339233687	2353639	1564.72
1	K09	1	RAD21	NM_006265	sample	1	26.1923076923077	233.625506072874	14.7051393486039	1215859.56477733	4408.1851531646	3904821	2908.06
1	K09	2	RAD21	NM_006265	sample	2	26.2542194092827	217.183544303797	15.3339869500644	1025474.03481013	3919.57990038763	3344107	2465.54
1	K09	3	RAD21	NM_006265	sample	3	24.933257918552	199.587104072398	13.7278109604175	1012403.12104072	3968.5165377806	3389287	2536.07
1	K10	1	CUX1	NM_181500	sample	1	29.902962206333	198.103166496425	7.67578924765949	704871.986721144	3040.1828845315	2727846	1767.13
1	K10	2	CUX1	NM_181500	sample	2	27.6361185983828	197.61051212938	7.61022618309311	754410.518867925	3306.45922917124	2799061	1918.42
1	K10	3	CUX1	NM_181500	sample	3	26.5873873873874	183.354054054054	8.01763510172596	712585.15045045	3236.71346737716	2644381	1871.45
1	K11	1	POLE	NM_006231	sample	1	37.8032490974729	300.324909747292	8.09037678295946	1436382.60288809	3876.67898834776	4660333	2503.33
1	K11	2	POLE	NM_006231	sample	2	39.7488151658768	263.668246445498	6.50710379513318	1091426.69984202	3223.91767663567	3989052	1963.31
1	K11	3	POLE	NM_006231	sample	3	43.8116438356164	336.347602739726	8.30992382856961	1584149.10445205	3865.07962064063	5100909	2536.68
1	K12	1	NCOA6	NM_014071	sample	1	28.3807615230461	189.405811623247	7.27345225672165	668859.148296593	3150.93488103949	2519271	1831.01
1	K12	2	NCOA6	NM_014071	sample	2	29.0588744588745	185.002597402597	6.89739782825374	626004.007792208	2962.97158130364	2479573	1725.58
1	K12	3	NCOA6	NM_014071	sample	3	29.4181818181818	230.492307692308	10.3646170962072	1002539.72727273	3894.9204110027	3276866	2509.2
1	K13	1	APC	NM_000038	sample	1	28.0040691759919	179.979654120041	7.4844183776591	611937.598168871	3042.30159734023	2435088	1751.82
1	K13	2	APC	NM_000038	sample	2	29.8637640449438	205.837078651685	8.72212095152398	748200.255617978	3251.12370591973	2755321	1933.46
1	K13	3	APC	NM_000038	sample	3	28.5793357933579	197.157441574416	8.3354798417766	746227.141451415	3330.75921405709	2791348	1994.4
1	K14	1	CREBBP	NM_004380	sample	1	29.0173076923077	194.052884615385	7.86453826501156	688673.7875	3107.44627951226	2519382	1768.67
1	K14	2	CREBBP	NM_004380	sample	2	28.1712918660287	172.747368421053	7.14337242540654	588368.119617225	2967.18673498059	2417818	1685.13
1	K14	3	CREBBP	NM_004380	sample	3	29.9812734082397	179.747191011236	6.55553918978782	588500.331460674	2885.81579717764	2381887	1622.08
1	K15	1	MGA	NM_001080541	sample	1	29.7046296296296	186.658333333333	6.98644075630459	609558.341666667	2981.45776345915	2487143	1691.86
1	K15	2	MGA	NM_001080541	sample	2	31.178021978022	191.776923076923	6.7102760593606	626207.557142857	2876.05678917156	2546586	1618.07
1	K15	3	MGA	NM_001080541	sample	3	31.1061946902655	199.360619469027	7.97288107628279	691792.424778761	3049.90978841172	2662184	1777.52
1	K16	1	CHEK1	NM_001274	sample	1	24.4066437571592	173.997709049255	14.3742266168991	894537.883161512	3545.96826123795	2998479	2299.15
1	K16	2	CHEK1	NM_001274	sample	2	24.8374269005848	175.283040935673	12.5825612364282	835443.843274854	3432.53624246388	2845117	2222.17
1	K16	3	CHEK1	NM_001274	sample	3	26.4449035812672	215.484848484848	15.2364452888857	1241504.97107438	4159.76374731957	3659908	2861.5
1	K17	1	OTNT	NA	Neutral	1	29.1523341523342	198.859950859951	8.50084558158437	781602.652334152	3436.93424659886	2851177	2098.71
1	K17	2	OTNT	NA	Neutral	2	28.6861167002012	170.860160965795	7.2340845356212	605969.898390342	3030.95317558808	2551808	1757.4
1	K17	3	OTNT	NA	Neutral	3	29.7063339731286	187.76679462572	7.35065941854286	655483.363723608	3029.6612467496	2507588	1738.84
1	K18	1	OTNT	NA	Neutral	1	28.6601752677702	181.27458617332	7.8834311400212	639790.809152872	3040.04934161453	2495270	1740.8
1	K18	2	OTNT	NA	Neutral	2	30.3083538083538	197.431203931204	7.3946260735766	710774.141277641	3105.13783681887	2723736	1822.67
1	K18	3	OTNT	NA	Neutral	3	28.2333333333333	188.26	7.85909395626768	699441.42	3222.81153368835	2612630	1902.94
1	K19	1	OTNT	NA	Neutral	1	29.1747252747253	189.357142857143	7.86553638649014	688384.138461538	3140.05445304015	2665670	1823.82
1	K19	2	OTNT	NA	Neutral	2	28.5512195121951	188.353658536585	8.36066636236206	715335.137804878	3136.99319628402	2756090	1903.66
1	K19	3	OTNT	NA	Neutral	3	29.7051546391753	187.924742268041	7.35766029139093	659816.081443299	2987.94855174974	2536416	1713.08
1	K20	1	OTNT	NA	Neutral	1	29.637037037037	197.662433862434	7.3586273661842	681382.275132275	3137.10517109657	2530532	1806.59
1	K20	2	OTNT	NA	Neutral	2	28.5727788279773	182.364839319471	7.05132625260443	631579.710775047	3060.33502576327	2499082	1773.09
1	K20	3	OTNT	NA	Neutral	3	30.6862925482981	193.35602575897	7.22590792812791	644039.758969641	3017.60067660991	2441605	1728.9
1	K21	1	OTNT	NA	Neutral	1	30.6218487394958	192.618697478992	7.58497489058759	638111.492647059	2957.79531860171	2568420	1696.88
1	K21	2	OTNT	NA	Neutral	2	29.0965435041716	193.312276519666	8.73572545341336	717982.075089392	3285.62122117204	2673435	1921.28
1	K21	3	OTNT	NA	Neutral	3	28.7464646464646	183.735353535354	7.49260741297441	651092.861616162	3066.40399753985	2516256	1789.4
1	K22	1	OTNT	NA	Neutral	1	27.9421965317919	187.886705202312	8.88918542405696	715084.412716763	3283.75212969018	2706885	1945.15
1	K22	2	OTNT	NA	Neutral	2	28.2162162162162	179.451451451451	7.71541765887714	621762.451451451	2950.38024910868	2453146	1705.08
1	K22	3	OTNT	NA	Neutral	3	30.6505914467698	194.183803457689	7.40362403120087	634886.856232939	2915.29143886583	2372150	1620.07
1	L03	1	RF	NA	Neutral	1	28.4614561027837	184.679871520343	7.61880533271732	650590.187366167	3024.44464892709	2560150	1765.06
1	L03	2	RF	NA	Neutral	2	27.2186761229314	192.801418439716	7.7209112791244	724134.930260047	3195.48263996447	2706171	1906.2
1	L03	3	RF	NA	Neutral	3	25.4855855855856	149.09009009009	6.03451436520165	480309.877477477	2835.57292382808	2206899	1601.1
1	L04	1	RF	NA	Neutral	1	29.0438116100767	204.267250821468	7.74228873066801	721356.097480832	3247.34126358419	2636689	1903.43
1	L04	2	RF	NA	Neutral	2	30.5963699222126	192.425237683665	7.26884183729248	612908.636992221	2903.97176430107	2475808	1653.83
1	L04	3	RF	NA	Neutral	3	26.7620512820513	161.24	6.75189793856991	572106.731282051	3073.01611407009	2562565	1797.39
1	L05	1	RF	NA	Neutral	1	26.7099725526075	157.230558096981	7.5691940424926	552447.164684355	2963.40152089151	2554159	1701.4
1	L05	2	RF	NA	Neutral	2	28.1772151898734	171.214345991561	6.80056917946809	585728.217721519	2996.29983218571	2526893	1696.83
1	L05	3	RF	NA	Neutral	3	27.438855160451	164.784041630529	6.71815038208631	557313.344319167	3023.25633718737	2495485	1716.29
1	L06	1	RF	NA	Neutral	1	26.5367545076283	196.155339805825	9.22643033414447	778177.861303745	3338.01771505624	2886600	1983.74
1	L06	2	RF	NA	Neutral	2	28.9465095194923	183.369900271986	7.58581014294756	620437.732547597	3038.35225858629	2537875	1742.6
1	L06	3	RF	NA	Neutral	3	27.8101898101898	176.287712287712	6.82765421350842	580692.032967033	2960.20941919983	2517702	1668.54
1	L07	1	RF	NA	Neutral	1	27.9465570400822	171.056526207605	6.93525430306885	563892.340184995	2873.98942728532	2478623	1609.55
1	L07	2	RF	NA	Neutral	2	28.458904109589	180.340508806262	7.78104529571276	592285.645792564	2928.30644397367	2465713	1663.29
1	L07	3	RF	NA	Neutral	3	29.1946721311475	185.02356557377	7.70093149223472	634276.285860656	2992.00211268267	2629257	1731.99
1	L08	1	RF	NA	Neutral	1	27.2576459684893	177.179796107507	7.33151391821048	623384.475440222	3039.89771532382	2517272	1723.18
1	L08	2	RF	NA	Neutral	2	28.2744916820702	174.009242144177	6.8123853574204	562018.421441774	2902.72111211031	2469273	1657.35
1	L08	3	RF	NA	Neutral	3	27.484126984127	158.985119047619	6.0626099343281	513955.470238095	2896.40957480175	2422562	1638.36
1	L09	1	PIGN	NM_012327	sample	1	28.4014373716632	176.510266940452	7.46526797617383	579580.569815195	2862.35346999306	2461352	1647.08
1	L09	2	PIGN	NM_012327	sample	2	27.8839732888147	171.303839732888	7.524034966092	600661.57345576	3007.3593699171	2540464	1730.98
1	L09	3	PIGN	NM_012327	sample	3	29.9992076069731	178.925515055468	6.32795656109739	577339.995245642	2881.43335854219	2470078	1616.03
1	L10	1	ERCC5	NM_000123	sample	1	28.5918114143921	203.48635235732	8.72581840652241	808687.152605459	3511.60276878211	3033271	2173.67
1	L10	2	ERCC5	NM_000123	sample	2	28.0657995409334	177.099464422341	6.83935003234543	574587.940321347	2942.73611792425	2373677	1679.45
1	L10	3	ERCC5	NM_000123	sample	3	30.7451181911614	207.212744090442	8.23020659966639	746934.458376156	3236.26098987727	2737558	1908.91
1	L11	1	PHF6	NM_032335	sample	1	30.2313323572474	207.344070278184	7.79148308248648	741699.486090776	3158.75895554768	2720932	1831.17
1	L11	2	PHF6	NM_032335	sample	2	30.9357142857143	203.105952380952	7.37559231328277	679766.772619048	2982.98207701494	2559448	1709.43
1	L11	3	PHF6	NM_032335	sample	3	28.8780231335436	193.869610935857	7.52410625560937	669604.25446898	2823.2299080787	2370028	1602.62
1	L12	1	BLM	NM_000057	sample	1	30.0849282296651	196.565789473684	6.97165154934343	664349.830143541	2983.67392176358	2556944	1710.21
1	L12	2	BLM	NM_000057	sample	2	30.217568947906	187.517875383044	7.12280071803581	631750.3340143	2969.88764877499	2561906	1708.4
1	L12	3	BLM	NM_000057	sample	3	27.1780962128966	169.718526100307	7.91352940945803	634453.93654043	3089.30962875832	2661439	1801.38
1	L13	1	ARID1A	NM_006015	sample	1	31.2756147540984	195.856557377049	7.15642963457393	628268.369877049	2868.31753580664	2467937	1605.62
1	L13	2	ARID1A	NM_006015	sample	2	28.64375	176.83125	6.80835074530895	664656.9125	3127.59736384989	2785460	1863.56
1	L13	3	ARID1A	NM_006015	sample	3	29.6994727592267	214.214411247803	9.10475183365338	861982.312829525	3541.80184123093	3054927	2185.29
1	L14	1	EZH1	NM_001991	sample	1	27.8714121699196	185.459242250287	7.71142500567404	673630.847301952	3199.2423925055	2617102	1843.97
1	L14	2	EZH1	NM_001991	sample	2	30.5087719298246	191.43567251462	7.65094828316821	617219.946393762	2861.01977279293	2362036	1597.33
1	L14	3	EZH1	NM_001991	sample	3	29.84375	181.958669354839	6.80355330591979	578237.464717742	2766.9158641857	2289317	1527.42
1	L15	1	ARID2	NM_152641	sample	1	29.0274949083503	187.834012219959	7.68445716866757	635356.635437882	3055.71204677522	2416153	1757.24
1	L15	2	ARID2	NM_152641	sample	2	27.8313725490196	181.722549019608	7.67576226157117	630503.543137255	3018.93851828222	2447304	1749.99
1	L15	3	ARID2	NM_152641	sample	3	29.0518918918919	194.068108108108	7.67412361891881	671092.429189189	3102.73289571334	2471736	1778.92
1	L16	1	FLT4	NM_002020	sample	1	29.3876811594203	186.502717391304	7.6135371157268	647225.335144927	3091.26980831242	2570029	1811.5
1	L16	2	FLT4	NM_002020	sample	2	31.3891257995736	198.611940298507	6.95478554401149	675155.973347548	3094.92725045013	2582065	1794.89
1	L16	3	FLT4	NM_002020	sample	3	30.2677484787018	186.703853955375	7.18734133606758	647533.762677485	3077.53147170834	2609854	1761.93
1	L17	1	RF	NA	Neutral	1	27.8819226750261	174.474399164054	7.79510629740501	604934.823406479	3058.65877575051	2596131	1779.49
1	L17	2	RF	NA	Neutral	2	28.8520041109969	175.068859198356	6.86528397111172	628281.088386434	3091.73421480849	2610234	1829.3
1	L17	3	RF	NA	Neutral	3	30.4690265486726	196.009955752212	7.64151278630106	695636.064159292	3114.66544636146	2645706	1805.64
1	L18	1	RF	NA	Neutral	1	28.8439073514602	184.02416918429	6.91544829839422	608565.990936556	3010.2551112036	2459463	1709.04
1	L18	2	RF	NA	Neutral	2	30.0257048092869	175.101990049751	6.98746943502997	549885.74212272	2804.72362323437	2331211	1571.63
1	L18	3	RF	NA	Neutral	3	30.2862985685072	184.717791411043	6.78433703479291	636508.215746421	3004.2002610967	2579269	1734.82
1	L19	1	RF	NA	Neutral	1	29.4038817005545	186.36876155268	7.65626104575108	628536.312384473	3018.30987844169	2455301	1722.36
1	L19	2	RF	NA	Neutral	2	28.5678714859438	170.620883534137	7.7258614928844	598220.073895582	2988.37084907625	2464241	1728.76
1	L19	3	RF	NA	Neutral	3	31.311170212766	195.572695035461	7.1132133286621	647268.829787234	2934.43166407152	2533788	1674.62
1	L20	1	RF	NA	Neutral	1	29.4357066950053	194.45908607864	7.39813837847549	689691.804463337	3154.49916430925	2649592	1827.59
1	L20	2	RF	NA	Neutral	2	30.570297029703	191.687128712871	6.65824540936913	642493.827722772	2948.48822957922	2539333	1693.03
1	L20	3	RF	NA	Neutral	3	29.5434543454345	185.321232123212	7.15209062688444	641695.518151815	3092.5099979059	2584962	1798.56
1	L21	1	RF	NA	Neutral	1	28.1991869918699	171.443089430894	6.94343390890495	546021.673170732	2864.15350269436	2303235	1635.76
1	L21	2	RF	NA	Neutral	2	30.8623771224307	193.898123324397	7.07553681487828	635572.672922252	2913.69797113466	2426104	1668.17
1	L21	3	RF	NA	Neutral	3	30.1126620139581	180.882352941176	6.93789021255956	619368.376869392	2939.7702633118	2504355	1679.81
1	L22	1	RF	NA	Neutral	1	28.9359658484525	191.440768409819	7.85905950182267	661183.772678762	3045.42511844212	2495675	1772.67
1	L22	2	RF	NA	Neutral	2	28.7625730994152	179.292397660819	7.12599173471175	615757.416374269	2977.66615410022	2423224	1716.98
1	L22	3	RF	NA	Neutral	3	28.8715710723192	191.294264339152	7.86735229503796	704927.649625935	3176.56002539768	2637926	1889.09
1	M03	1	OTNT	NA	Neutral	1	26.9943342776204	180.00283286119	7.63034262652711	635117.781869688	3094.76378946587	2509885	1787.12
1	M03	2	OTNT	NA	Neutral	2	28.1283851554664	182.959879638917	7.29514508541645	617971.250752257	3001.75687522111	2503077	1710.81
1	M03	3	OTNT	NA	Neutral	3	29.2222222222222	179.819331526649	6.762453604391	588746.619692864	2910.57526362782	2437824	1666.68
1	M04	1	OTNT	NA	Neutral	1	27.7104111986002	178.103237095363	7.35585670260377	643489.370953631	3147.55483988279	2549627	1811.09
1	M04	2	OTNT	NA	Neutral	2	28.7485659655832	187.145315487572	7.43771920018639	668471.905353728	3066.67580166684	2593589	1759.43
1	M04	3	OTNT	NA	Neutral	3	30.2505175983437	186.855072463768	6.74715468635952	638558.504140787	2985.0875870813	2602367	1722.07
1	M05	1	OTNT	NA	Neutral	1	26.9077490774908	166.394833948339	6.60519457402987	560681.029520295	2894.95801709242	2482847	1646.28
1	M05	2	OTNT	NA	Neutral	2	28.6326889279438	177.887521968366	7.63133045446618	607035.646748682	3022.76862828655	2462120	1718.92
1	M05	3	OTNT	NA	Neutral	3	27.1487922705314	167.657971014493	6.86073412215248	593742.987439614	3015.8615527905	2563237	1750.6
1	M06	1	OTNT	NA	Neutral	1	26.5794743429287	190.257822277847	9.67296010728444	777089.678347935	3434.66909117335	3028322	2081.55
1	M06	2	OTNT	NA	Neutral	2	26.2477718360071	172.966131907308	7.01729413688059	612752.094474153	3134.53190859994	2536321	1831.11
1	M06	3	OTNT	NA	Neutral	3	27.1752921535893	178.328046744574	7.31805154340951	604239.670283806	3020.62717740797	2470675	1731.54
1	M07	1	OTNT	NA	Neutral	1	26.7960893854749	168.808193668529	7.35815127902011	585828.611731844	3040.16797784	2518330	1743.74
1	M07	2	OTNT	NA	Neutral	2	27.2197265625	165.21875	6.55900147318267	574316.994140625	3054.30457915377	2630081	1760.57
1	M07	3	OTNT	NA	Neutral	3	25.9928507596068	156.246648793566	6.49778576246848	532098.351206434	2975.17290484424	2343162	1675.93
1	M08	1	OTNT	NA	Neutral	1	27.4139414802065	190.018932874355	7.59938465767341	687219.717728055	3142.30823362781	2581530	1831.2
1	M08	2	OTNT	NA	Neutral	2	26.9406934306569	175.625912408759	7.37298584102793	629731.047445255	3163.37568902507	2556645	1890.88
1	M08	3	OTNT	NA	Neutral	3	27.6069094304388	175.90756302521	7.38403721557565	626703.420168067	3129.73466432628	2543886	1829.27
1	M09	1	DNM2	NM_001005362	sample	1	29.3213321332133	177.010801080108	7.5531245101735	586006.855085509	2815.79742897366	2410887	1596.28
1	M09	2	DNM2	NM_001005362	sample	2	30.0188195038494	166.357570573139	6.35153160839559	517929.00427716	2779.2650886135	2357949	1561.08
1	M09	3	DNM2	NM_001005362	sample	3	28.2217973231358	166.984703632887	6.96182086560211	579940.988527725	2867.06634315333	2410362	1633.51
1	M10	1	PRF1	NM_005041	sample	1	29.1943031536114	191.014242115972	7.15066689267206	657344.399796541	3058.89169447354	2572702	1727.63
1	M10	2	PRF1	NM_005041	sample	2	27.7856494096276	174.700272479564	7.00311354363694	573983.769300636	2885.94141017504	2397983	1623.8
1	M10	3	PRF1	NM_005041	sample	3	26.7997870074547	165.828541001065	6.7922470082104	561303.697550586	2776.18308082293	2237632	1564.94
1	M11	1	DSN1	NM_024918	sample	1	31.0987124463519	195.898068669528	7.26973924170971	640650.913090129	2962.56526808646	2524066	1680.12
1	M11	2	DSN1	NM_024918	sample	2	29.6137184115523	176.537003610108	6.40505999001924	539243.688628159	2786.5897987886	2244954	1528.17
1	M11	3	DSN1	NM_024918	sample	3	28.5359712230216	174.139388489209	7.50053529517807	587999.79766187	2891.76588359871	2368578	1625.92
1	M12	1	CBLB	NM_170662	sample	1	27.7919075144509	179.983484723369	7.41819045816796	605701.639966969	2966.3123781372	2426303	1701.22
1	M12	2	CBLB	NM_170662	sample	2	28.4914004914005	192.574938574939	8.22826478520328	689963.094185094	3205.00472766516	2507202	1856.65
1	M12	3	CBLB	NM_170662	sample	3	28.2119102861562	175.897911832947	6.8372229784583	601220.165506574	3010.58442148107	2459651	1684.2
1	M13	1	EP300	NM_001429	sample	1	30.0076745970837	176.850345356869	6.73908972177513	543001.13123561	2765.02404519872	2249303	1497.25
1	M13	2	EP300	NM_001429	sample	2	29.5957284515637	169.077803203661	6.53445211629545	482256.168573608	2600.84017094621	2121348	1414.86
1	M13	3	EP300	NM_001429	sample	3	30.4363636363636	175.536363636364	6.3225372031702	529918.684848485	2697.0617076767	2228102	1462.34
1	M14	1	PHOX2B	NM_003924	sample	1	29.4096834264432	184.599627560521	7.16123902914323	631645.347299814	3015.7509804474	2515562	1743.67
1	M14	2	PHOX2B	NM_003924	sample	2	29.3475783475783	185.228869895537	7.57587861952985	622839.230769231	3060.06520580524	2490753	1763.77
1	M14	3	PHOX2B	NM_003924	sample	3	30.9269035532995	204.691370558376	7.85060521662836	718093.953299492	3137.09262997907	2613593	1817.09
1	M15	1	LATS1	NM_004690	sample	1	27.9930898321816	183.002961500494	7.54242399548493	683312.901283317	3236.08397462641	2711082	1896.91
1	M15	2	LATS1	NM_004690	sample	2	29.3870665417057	179.096532333646	7.36503993371413	601003.738519213	2931.82024676827	2483618	1662.99
1	M15	3	LATS1	NM_004690	sample	3	28.7722117202268	178.865784499055	7.50386908579511	617322.125708885	2947.70383811173	2524806	1642.81
1	M16	1	CUL3	NM_003590	sample	1	29.1221153846154	175.752884615385	6.43022439911661	625973.391346154	2999.58620721354	2608947	1716.41
1	M16	2	CUL3	NM_003590	sample	2	27.6409266409266	163.931274131274	6.60573571982617	580137.41003861	2961.30360189048	2530622	1689.49
1	M16	3	CUL3	NM_003590	sample	3	26.9713114754098	162.486885245902	6.92516332686385	578481.626229508	3034.14477893422	2509849	1738.43
1	M17	1	OTNT	NA	Neutral	1	28.9564356435644	175.819801980198	6.90454709390344	601361.932673267	3002.95706666244	2461957	1723.5
1	M17	2	OTNT	NA	Neutral	2	27.2764158918005	166.585798816568	8.6569581119872	612541.870667794	3049.88506581526	2553180	1818.15
1	M17	3	OTNT	NA	Neutral	3	28.7807339449541	191.692660550459	8.0662231153006	724402.056880734	3200.21045559391	2691695	1898.42
1	M18	1	OTNT	NA	Neutral	1	26.7005813953488	167.892441860465	7.06870830986928	590643.282945736	3086.10629697631	2538465	1819.31
1	M18	2	OTNT	NA	Neutral	2	28.681146025878	172.562846580407	6.48728244901159	580194.643253235	2939.89930598752	2425429	1690.18
1	M18	3	OTNT	NA	Neutral	3	28.6805942432683	180.267409470752	6.72531988570818	636312.801299907	3064.86571123385	2557331	1775.1
1	M19	1	OTNT	NA	Neutral	1	28.3057199211045	177.508875739645	7.03300046411565	620365.731755424	3046.81725218918	2530510	1774.86
1	M19	2	OTNT	NA	Neutral	2	27.5255813953488	164.804651162791	7.44779373944645	594321.75255814	2990.15926938953	2489724	1748.88
1	M19	3	OTNT	NA	Neutral	3	27.2668308702791	162.825944170772	6.2824284613266	475185.829228243	2412.35378235395	1813052	1319.95
1	M20	1	OTNT	NA	Neutral	1	26.7204861111111	164.873263888889	6.64824611632535	553089.778645833	2868.69881664972	2242084	1626.47
1	M20	2	OTNT	NA	Neutral	2	26.2737535277516	159.49012229539	6.44588703822033	568908.250235183	3016.0031516004	2488237	1759.94
1	M20	3	OTNT	NA	Neutral	3	27.6433506044905	177.209844559585	7.19641685444428	639320.854058722	3078.73913179968	2479269	1799.93
1	M21	1	OTNT	NA	Neutral	1	26.7851314596555	165.650951949229	7.29296491647382	606955.845874887	3088.40954338124	2571033	1812.33
1	M21	2	OTNT	NA	Neutral	2	28.7089627391742	175.238670694864	6.96449356202918	570582.393756294	2892.19032520343	2364710	1636.94
1	M21	3	OTNT	NA	Neutral	3	30.307621671258	186.389348025712	6.57200504835052	623185.650137741	2945.82131550686	2494219	1681.99
1	M22	1	OTNT	NA	Neutral	1	28.5870786516854	175.75936329588	7.30586805666619	610688.147003745	3027.81765010398	2564824	1758.97
1	M22	2	OTNT	NA	Neutral	2	28.035204567079	171.276879162702	7.49935122573035	581237.110371075	2923.60789303933	2353282	1703.16
1	M22	3	OTNT	NA	Neutral	3	30.3269398430689	185.522231909329	7.21844562576352	615345.460331299	2852.40073545035	2434856	1639.08
1	N03	1	PLK1	NA	Negative	1	24.615141955836	194.679810725552	13.795998246944	967491.949526814	3933.251868346	3192844	2534.31
1	N03	2	PLK1	NA	Negative	2	24.9764705882353	201.888235294118	12.3061378903556	1111903.71176471	4222.59489742703	3611142	2767.62
1	N03	3	PLK1	NA	Negative	3	26.2765072765073	195.496881496881	8.8666939548991	853183.600831601	3429.87452943232	2949839	2065.9
1	N04	1	PLK1	NA	Negative	1	23.0412371134021	185.754295532646	13.310242953886	944912.498281787	3794.77350311855	3209324	2447.7
1	N04	2	PLK1	NA	Negative	2	26.4302600472813	224.271867612293	14.0482333347116	1166330.72813239	4069.62091592402	3721162	2706.6
1	N04	3	PLK1	NA	Negative	3	26.5788497217069	194.439703153989	9.29599424293049	850468.131725417	3642.63345703602	3105258	2270.78
1	N05	1	PLK1	NA	Negative	1	25.2607709750567	214.566893424036	15.9487207777712	1099133.77097506	4018.87854832329	3434969	2641.52
1	N05	2	PLK1	NA	Negative	2	25.8669950738916	210.862068965517	10.3341100743303	1071305.45812808	3949.99191891753	3515071	2520.93
1	N05	3	PLK1	NA	Negative	3	26.8683127572016	224.814814814815	15.9587786656482	1179196.23868313	4172.24712074591	3738534	2693.41
1	N06	1	PLK1	NA	Negative	1	25.2647814910026	202.203084832905	12.1890560199439	956700.748071979	3875.78936763471	3320607	2459.43
1	N06	2	PLK1	NA	Negative	2	24.5926966292135	210.544943820225	12.6403617894505	1111574.73595506	4259.65225236673	3654042	2775.23
1	N06	3	PLK1	NA	Negative	3	25.1106094808126	205.76072234763	10.4906734197573	1052532.8013544	4020.06404766033	3670093	2521.11
1	N07	1	PLK1	NA	Negative	1	25.0697674418605	193.16976744186	13.9737754252586	1005477.75116279	3941.16865871948	3590465	2554.16
1	N07	2	PLK1	NA	Negative	2	27.9676470588235	241.164705882353	11.8855433517102	1206776.22941176	4164.6981082326	3816789	2739.94
1	N07	3	PLK1	NA	Negative	3	24.6055684454756	189.821345707657	11.0017874815901	961829.24361949	3753.77685230591	3597599	2430.66
1	N08	1	PLK1	NA	Negative	1	25.5612903225806	209.086021505376	14.138563282787	1047807.56129032	3972.6995838847	3399263	2559.35
1	N08	2	PLK1	NA	Negative	2	24.625	212.424019607843	15.7033103743414	1100232.81127451	4035.75841610806	3474709	2613
1	N08	3	PLK1	NA	Negative	3	25.2050561797753	203.963483146067	11.448278755779	1204039.78932584	4489.46662257412	4017363	2928.81
1	N09	1	CIC	NM_015125	sample	1	27.9278523489933	165.85822147651	6.17573889688396	505507.929530201	2772.39276078176	2238892	1532.04
1	N09	2	CIC	NM_015125	sample	2	29.2598130841122	179.31308411215	6.91309402707756	579572.586915888	2845.64395694746	2316511	1624.53
1	N09	3	CIC	NM_015125	sample	3	29.2750210260723	177.932716568545	6.76390433041625	533531.835155593	2687.74278934988	2160997	1484.81
1	N10	1	SMARCA4	NM_003072	sample	1	29.0392720306513	182.286398467433	7.1520973679901	600268.847701149	2892.20816697784	2335504	1623.54
1	N10	2	SMARCA4	NM_003072	sample	2	30.7358997314235	187.580125335721	7.34723838922468	600231.386750224	2903.3013148523	2399784	1668.55
1	N10	3	SMARCA4	NM_003072	sample	3	31.3813131313131	178.479797979798	6.46748399741894	566775.96969697	2810.53798721636	2350964	1567.85
1	N11	1	DOT1L	NM_032482	sample	1	28.3780260707635	174.204841713222	6.83440160054849	553928.019553073	2842.50415485646	2380798	1617.41
1	N11	2	DOT1L	NM_032482	sample	2	31.1118421052632	191.003759398496	6.84886142479942	645562.485902256	2854.70982621274	2563716	1638.29
1	N11	3	DOT1L	NM_032482	sample	3	30.5489989462592	191.346680716544	6.6964849688164	631172.849315068	2906.80027129295	2565030	1668.17
1	N12	1	XPC	NM_004628	sample	1	30.9728132387707	206.730496453901	8.68817547972968	742869.339243499	3150.76473823968	2775086	1906.72
1	N12	2	XPC	NM_004628	sample	2	30.2246153846154	207.94	9.41457798457549	787527.318461538	3252.09971631933	2985730	2025.84
1	N12	3	XPC	NM_004628	sample	3	30.4001892147588	178.771050141911	6.70918786358614	564935.810785241	2824.98178956283	2444251	1631.76
1	N13	1	EXT1	NM_000127	sample	1	29.6757493188011	184.756584922797	6.86257325803824	586853.952770209	2869.35796242454	2442449	1634.24
1	N13	2	EXT1	NM_000127	sample	2	30.1588785046729	183.716510903427	6.45652814414387	567108.509865005	2718.49813067589	2345668	1490.16
1	N13	3	EXT1	NM_000127	sample	3	29.9537856440511	184.111111111111	6.72884589347166	586664.80432645	2825.75370813312	2420142	1563.63
1	N14	1	MSH6	NM_000179	sample	1	29.127868852459	187.43606557377	6.75100241375942	638028.254644809	3022.21787751557	2545566	1749.04
1	N14	2	MSH6	NM_000179	sample	2	29.3466796875	168.5078125	6.82660915453889	533260.899414063	2800.71197365507	2346289	1564.99
1	N14	3	MSH6	NM_000179	sample	3	29.0526315789474	171.115193644489	6.17210358960399	568010.90367428	2812.85749137697	2435940	1596.16
1	N15	1	FANCC	NM_000136	sample	1	29.4025465230167	183.054848188051	6.66572092711536	586698.095004897	2803.30533363473	2372332	1564.15
1	N15	2	FANCC	NM_000136	sample	2	30.8177525967894	181.464589235127	6.29552786420875	548816.855524079	2749.40968303029	2402963	1573.87
1	N15	3	FANCC	NM_000136	sample	3	28.3913043478261	183.440217391304	7.33910987863498	653883.256521739	3084.48084060253	2557225	1816.05
1	N16	1	NCOR1	NM_006311	sample	1	29.6299902629017	172.684518013632	6.63047963946142	570726.76630964	2838.74683143944	2391826	1566.83
1	N16	2	NCOR1	NM_006311	sample	2	32.3286147623863	186.111223458038	6.41702430557957	581345.776541962	2762.77196386359	2463653	1512.53
1	N16	3	NCOR1	NM_006311	sample	3	31.5600393700787	178.719488188976	6.33819062537744	545304.349409449	2732.14873113233	2306413	1473.79
1	N17	1	PLK1	NA	Negative	1	27.0723684210526	203.263157894737	10.228019075282	933827.881578947	3846.0655448909	3384192	2337.16
1	N17	2	PLK1	NA	Negative	2	28.3485714285714	208.354285714286	12.1044292313434	917699.602857143	3697.2779188453	3279028	2302.76
1	N17	3	PLK1	NA	Negative	3	28.4101876675603	221.316353887399	13.1484577537837	1012938.10991957	3672.72934514952	3235641	2284.17
1	N18	1	PLK1	NA	Negative	1	24.9008097165992	169.538461538462	9.76578638804908	734112.386639676	3511.87803956203	3041089	2133.68
1	N18	2	PLK1	NA	Negative	2	28.6885245901639	206.319672131148	8.16800249890222	830147.207650273	3543.17697922479	3155239	2128.76
1	N18	3	PLK1	NA	Negative	3	29.2922374429224	218.383561643836	9.69721034616941	931386.132420091	3664.15467175361	3419236	2281.17
1	N19	1	PLK1	NA	Negative	1	24.8977272727273	178.640151515152	9.61469740866159	852902.367424242	3732.94630535253	3365496	2319.81
1	N19	2	PLK1	NA	Negative	2	28.5402298850575	199.256704980843	7.85156535793453	835013.555555556	3516.93332138251	3166101	2166.36
1	N19	3	PLK1	NA	Negative	3	25.625	199.162878787879	15.5407569993052	921263.553030303	3844.7418565429	3233285	2458.76
1	N20	1	PLK1	NA	Negative	1	26.0736434108527	199.27519379845	8.22316304041772	874178.34496124	3730.2935163028	3221961	2215.32
1	N20	2	PLK1	NA	Negative	2	27.1340996168582	202.965517241379	10.2330939455115	845172.210727969	3670.04734865029	3000082	2237.98
1	N20	3	PLK1	NA	Negative	3	20.9360465116279	155.488372093023	6.68142428724501	647687.802325581	2954.68779933859	2384053	1724.82
1	N21	1	PLK1	NA	Negative	1	29.4210526315789	209.799498746867	8.25711089142702	838804.79197995	3509.38246670025	3051776	2091.81
1	N21	2	PLK1	NA	Negative	2	29.723991507431	213.675159235669	8.99776275876512	851125.388535032	3481.06763340403	3018994	2113.01
1	N21	3	PLK1	NA	Negative	3	25.7491166077739	197.975265017668	8.87891515196018	901326.667844523	3625.68014877348	3166520	2186.15
1	N22	1	PLK1	NA	Negative	1	28.5702917771883	211.259946949602	10.3648387661448	855324.289124668	3532.69895892782	3075458	2115.02
1	N22	2	PLK1	NA	Negative	2	29.7208672086721	224.756097560976	9.09522372308605	966777.317073171	3547.76858295185	3179094	2145.22
1	N22	3	PLK1	NA	Negative	3	29.3097165991903	209.376518218623	8.42255284102279	798648.034412956	3396.13219294386	2766029	2027.14
1	C03	1	53BP1	NA	Positive	4	25.0638569604087	91.8026819923372	3.58619729986701	258903.959770115	2539.49718198789	1628120	1052.28
1	C03	2	53BP1	NA	Positive	5	25.6146926536732	110.670164917541	5.16532883433461	416716.151424288	3125.13970335706	2298853	1614.02
1	C03	3	53BP1	NA	Positive	6	28.1334792122538	118.90590809628	4.43670492219143	388542.097738877	2889.98874233048	1896690	1305.5
1	C04	1	53BP1	NA	Positive	4	27.7384403036577	116.808143547274	4.44505718484888	382801.819875776	2910.36940292267	1869917	1260.3
1	C04	2	53BP1	NA	Positive	5	23.2382271468144	80.5324099722992	3.21026125156609	226116.347368421	2420.4467956642	1486758	938.18
1	C04	3	53BP1	NA	Positive	6	23.039402173913	91.3192934782609	4.05938941756779	303337.381793478	2695.52005212556	1912914	1332.07
1	C05	1	53BP1	NA	Positive	4	29.5108393551973	123.170650361312	4.23786744843018	398324.27737632	2930.9998168194	1879116	1241.86
1	C05	2	53BP1	NA	Positive	5	30.0635308491142	129.143555284056	4.64067962920974	415418.331093464	2953.56330799243	1889318	1236.91
1	C05	3	53BP1	NA	Positive	6	27.255944931164	108.626408010013	3.99298345011055	345136.470588235	2768.33283746691	1776367	1162.24
1	C06	1	53BP1	NA	Positive	4	29.1804613297151	127.759158751696	4.85720725761819	436148.099050204	3060.49885043861	2029780	1394.91
1	C06	2	53BP1	NA	Positive	5	28.991789819376	140.449917898194	6.20880484067498	535042.756157635	3383.14912877886	2324184	1660.32
1	C06	3	53BP1	NA	Positive	6	28.9767932489451	120.67141350211	4.19800363197258	372959.786392405	2850.95725670134	1780222	1180.97
1	C07	1	53BP1	NA	Positive	4	26.6506172839506	134.90987654321	7.25853390028558	590760.427160494	3714.08398235845	2529832	1978.19
1	C07	2	53BP1	NA	Positive	5	23.1572413793103	92.6468965517241	4.61443847805418	307583.347586207	2852.90328076417	1927561	1384.6
1	C07	3	53BP1	NA	Positive	6	28.9380037197768	121.38065716057	4.63767310792497	400046.562926224	2939.01772739713	1912910	1265.07
1	C08	1	53BP1	NA	Positive	4	28.367728531856	129.344182825485	5.14648582557131	454354.940443213	3118.33822290685	2077904	1469.92
1	C08	2	53BP1	NA	Positive	5	28.1629268292683	143.39512195122	6.95528264862279	593919.293658537	3578.94265298649	2472798	1837.1
1	C08	3	53BP1	NA	Positive	6	27.9421383647799	122.201886792453	4.48391099205564	410303.712578616	3017.05512958659	1881579	1312.34
1	C09	1	PLCG2	NM_002661	sample	4	27.0996632996633	106.215488215488	3.97416543494815	329835.71043771	2806.43635197286	1746288	1220.27
1	C09	2	PLCG2	NM_002661	sample	5	27.5117866004963	114.206575682382	4.2539340704993	366284.218362283	2857.49855842986	1793194	1234.03
1	C09	3	PLCG2	NM_002661	sample	6	25.5096731154103	92.2441627751835	3.69085692947321	270557.901267512	2594.58997540595	1579834	1072.82
1	C10	1	SETD2	NM_014159	sample	4	29.5584415584416	127.192071086808	5.19130914501035	436907.896787423	3083.93288647531	1916632	1389.95
1	C10	2	SETD2	NM_014159	sample	5	30.6120319214242	124.62860650706	4.47015230224854	390139.036832413	2796.31341312114	1699124	1159.36
1	C10	3	SETD2	NM_014159	sample	6	32.0312712440517	138.845683208702	5.07729184416136	468204.655336506	3055.78019188872	1958639	1320.95
1	C11	1	IKZF1	NM_001220765	sample	4	29.5957313245449	118.892027620841	4.12310787935815	371935.296296296	2875.40399802308	1787808	1202.25
1	C11	2	IKZF1	NM_001220765	sample	5	29.2958616429895	119.095738109944	4.76783679938169	379824.340333539	2879.06028395612	1718069	1230.63
1	C11	3	IKZF1	NM_001220765	sample	6	30.2830540037244	115.589695841092	3.88085092602553	346772.222222222	2726.89753509617	1679634	1114.61
1	C12	1	COL2A1	NM_033150	sample	4	30.1465201465201	123.758974358974	4.32754456845989	395548.315018315	2846.01469661867	1785133	1221.65
1	C12	2	COL2A1	NM_033150	sample	5	30.4639949906074	122.078271759549	4.22279512184661	384223.75579211	2786.51446372273	1763879	1183.77
1	C12	3	COL2A1	NM_033150	sample	6	29.2687198067633	113.98309178744	4.20792548840348	343849.766304348	2772.50277945265	1614539	1150.15
1	C13	1	SMAD4	NM_005359	sample	4	29.8873483535529	120.957250144425	4.69523303090391	400400.39976892	2973.72640332115	1868305	1298.99
1	C13	2	SMAD4	NM_005359	sample	5	29.9505340078696	122.490725126476	4.39706578713944	409887.865654862	3006.55841193986	1835893	1297.99
1	C13	3	SMAD4	NM_005359	sample	6	30.6338721011947	120.825017568517	4.06911055894138	371133.220660576	2819.58876712803	1756070	1187.17
1	C14	1	FANCF	NM_022725	sample	4	32.0473411154345	130.413099870298	4.20533277883689	413431.829442283	2916.79639878182	1837868	1245.34
1	C14	2	FANCF	NM_022725	sample	5	30.7169583584792	120.456849728425	4.02905687979696	370120.086904043	2762.47882653619	1747498	1153.72
1	C14	3	FANCF	NM_022725	sample	6	30.1531480431083	120.570618264322	4.38464439803901	377133.309132161	2848.65589699999	1743195	1162.28
1	C15	1	Sep-12	NM_144605	sample	4	30.545636242505	121.139906728847	4.0056426129136	370460.841439041	2821.38655555733	1750866	1153.41
1	C15	2	Sep-12	NM_144605	sample	5	29.3140972794724	120.797197032152	4.77044560664519	417624.949711459	2978.23925273979	2015458	1405.73
1	C15	3	Sep-12	NM_144605	sample	6	31.7623112278398	125.680236375575	4.25792463617738	395712.547603414	2840.13756807013	1820528	1183.81
1	C16	1	GNPTAB	NM_024312	sample	4	30.8052478134111	118.748104956268	3.9347199348761	362952.040233236	2838.07180427422	1786005	1179.44
1	C16	2	GNPTAB	NM_024312	sample	5	31.3876478318003	130.15703022339	4.85419153387508	428236.005256242	2950.45552309068	1904433	1282.17
1	C16	3	GNPTAB	NM_024312	sample	6	29.5102040816327	112.847813411079	4.10110768726897	351898.694460641	2809.67904927368	1720024	1186.09
1	C17	1	53BP1	NA	Positive	4	30.4367088607595	147.650843881857	5.83465359831502	571246.176160338	3377.95409896116	2409569	1694.41
1	C17	2	53BP1	NA	Positive	5	30.4700122399021	132.063035495716	4.65189608715218	438692.46878825	2985.371381415	1956354	1342.84
1	C17	3	53BP1	NA	Positive	6	24.0179674340258	79.7883211678832	3.23041260638763	210007.015160022	2416.34014507249	1429419	928.45
1	C18	1	53BP1	NA	Positive	4	29.7844897959184	139.344489795918	5.54627016431051	515818.044897959	3293.64501495209	2244642	1625.58
1	C18	2	53BP1	NA	Positive	5	30.8186986734049	135.403032217309	5.03967427601759	454230.304485155	3044.98931254553	1946355	1353.21
1	C18	3	53BP1	NA	Positive	6	30.7482061317678	126.009784735812	4.15027272275842	397553.792563601	2898.46782924079	1853244	1234.09
1	C19	1	53BP1	NA	Positive	4	28.8023952095808	144.226047904192	7.47757069713955	619681.907185629	3717.64225614053	2656678	2011.88
1	C19	2	53BP1	NA	Positive	5	31.2481962481962	130.5670995671	4.64950010971864	426194.948773449	2957.19021823426	1971652	1351.04
1	C19	3	53BP1	NA	Positive	6	30.2146242383209	127.846310088016	5.03339905834121	429406.699390657	3005.09929292267	1947474	1341.61
1	C20	1	53BP1	NA	Positive	4	28.571696931747	114.307451471509	4.21172718427994	365707.49467752	2899.38280238837	1822798	1273.44
1	C20	2	53BP1	NA	Positive	5	26.2198347107438	137.598347107438	8.62279446863427	655262.449586777	3896.44714070474	2633998	2194.26
1	C20	3	53BP1	NA	Positive	6	29.7528770442156	125.895215021199	4.81336818341854	415017.766807995	2944.16479688533	1846975	1316.61
1	C21	1	53BP1	NA	Positive	4	32.5255198487713	154.758979206049	5.85820873777252	556637.870510397	3238.20924166231	2282580	1570.32
1	C21	2	53BP1	NA	Positive	5	28.5745762711864	119.64802259887	4.57412330624747	383061.567231638	2821.55214379892	1689239	1203.78
1	C21	3	53BP1	NA	Positive	6	26.2504220596511	103.276308384918	3.93283525672892	315550.85481148	2612.97706603264	1469818	1024.59
1	C22	1	53BP1	NA	Positive	4	30.3267394270123	138.618690313779	5.15038736389488	483667.904502046	3168.84443258339	2020397	1485.92
1	C22	2	53BP1	NA	Positive	5	27.4910644910645	129.638694638695	5.39976006813656	470172.167055167	2947.6998688006	1909914	1384.84
1	C22	3	53BP1	NA	Positive	6	25.5021432945499	94.0208205756277	3.67065015575615	272982.372320882	2617.27463518778	1542991	1043.28
1	D03	1	RAD51	NA	Positive	4	34.7476923076923	163.615384615385	5.00855338994604	636965.979487179	3362.23295089182	2764300	1633.2
1	D03	2	RAD51	NA	Positive	5	34.3695652173913	149.811335403727	4.70829934079082	530332.824534161	3092.19661775421	2333547	1395.88
1	D03	3	RAD51	NA	Positive	6	30.8932735426009	129.497757847534	4.11527805993104	441651.823318386	2864.50002175225	2159844	1269.47
1	D04	1	RAD51	NA	Positive	4	33.1137152777778	146.9140625	4.79458569844951	549001.600694445	3224.34298433646	2555239	1555.14
1	D04	2	RAD51	NA	Positive	5	32.4605747973471	136.958732498158	4.5800438792172	484910.649226234	3032.90563522601	2324784	1389.7
1	D04	3	RAD51	NA	Positive	6	32.2826086956522	139.14347826087	4.23447272163835	489066.346086957	3033.19526841755	2313707	1395.48
1	D05	1	RAD51	NA	Positive	4	34.4713896457766	154.581289736603	4.81974561633292	582771.463215259	3247.19068921443	2564201	1521.67
1	D05	2	RAD51	NA	Positive	5	33.0907590759076	143.200495049505	4.80714607430268	495194.409240924	2987.88780600856	2259988	1344.81
1	D05	3	RAD51	NA	Positive	6	34.0784810126582	143.243037974684	4.442660794521	491633.197468354	2982.81595010009	2306143	1321.07
1	D06	1	RAD51	NA	Positive	4	32.7491379310345	141.670689655172	4.5138847031412	499501.299137931	3099.97941763215	2309611	1411.92
1	D06	2	RAD51	NA	Positive	5	33.7718309859155	151.616901408451	4.84389307385016	548939.453521127	3129.39326247435	2429044	1457.82
1	D06	3	RAD51	NA	Positive	6	32.3187869822485	133.221153846154	4.34069524577378	460634.88091716	2947.82331611011	2225155	1277.6
1	D07	1	RAD51	NA	Positive	4	33.0739893211289	145.340961098398	4.69389015626628	546608.605644546	3168.98547034867	2442661	1459.8
1	D07	2	RAD51	NA	Positive	5	33.5559157212318	148.172609400324	4.60815786785946	522769.243111831	3098.78005631657	2256196	1395.34
1	D07	3	RAD51	NA	Positive	6	28.9080756013746	110.92439862543	3.69314685263806	378490.628865979	2844.15213907338	2176950	1307.37
1	D08	1	RAD51	NA	Positive	4	31.2773654916512	138.199443413729	4.62005799873942	508879.02690167	3197.33659658234	2425872	1532.46
1	D08	2	RAD51	NA	Positive	5	32.047031611411	143.676946800308	4.59578243511172	527933.615265998	3136.336909969	2284498	1436.58
1	D08	3	RAD51	NA	Positive	6	32.4706896551724	138.676724137931	4.44155103701835	481313.346551724	3032.50203658756	2276591	1357.96
1	D09	1	SMC3	NM_005445	sample	4	27.4279705573081	114.838065194532	4.85501274534122	386996.585173502	2968.45329988224	1841564	1317.09
1	D09	2	SMC3	NM_005445	sample	5	29.3048158640227	127.108781869688	4.7978601736737	429554.616430595	3004.35172787127	1873909	1333.51
1	D09	3	SMC3	NM_005445	sample	6	30.0439132851584	125.002779321845	4.55958850814383	402233.013340745	2913.70499991172	1737029	1224.59
1	D10	1	CHD8	NM_020920	sample	4	28.3770983213429	120.193045563549	4.52919472879339	397124.792565947	3007.66924790731	1856399	1312.05
1	D10	2	CHD8	NM_020920	sample	5	30.4542857142857	140.322142857143	4.9983015872965	486361.047857143	3201.51401072547	2052312	1461
1	D10	3	CHD8	NM_020920	sample	6	29.4614918132201	132.559126743481	4.6520676965073	441973.024257126	3066.4227701391	1859647	1306.06
1	D11	1	COL5A2	NM_000393	sample	4	30.1630112625963	124.480735032602	4.40030183699096	399860.995850622	2920.17512117177	1867412	1255.65
1	D11	2	COL5A2	NM_000393	sample	5	29.7192482915718	120.288154897494	4.36030299917791	373800.785876993	2848.85398218983	1714633	1176.15
1	D11	3	COL5A2	NM_000393	sample	6	29.7164979154258	114.397260273973	4.41364222123263	339272.470518166	2749.55150252084	1675129	1123.68
1	D12	1	BRCA2	NM_000059	sample	4	28.7635345364032	118.425015556938	4.46781039641548	384747.516490355	2965.45234583789	1840648	1337.83
1	D12	2	BRCA2	NM_000059	sample	5	30.5337837837838	127.915233415233	4.43267402457782	417301.822481572	2914.82024348361	1872877	1295.11
1	D12	3	BRCA2	NM_000059	sample	6	25.7544444444444	90.9788888888889	3.62454896844782	264337.546111111	2613.79241948051	1512530	1070.5
1	D13	1	UBR5	NM_015902	sample	4	30.1921537229784	116.846277021617	4.30212813548898	379946.839071257	2862.01193264384	1835774	1229.71
1	D13	2	UBR5	NM_015902	sample	5	29.4337641357027	116.946688206785	4.68584447611968	380449.836025848	2862.74840179021	1820100	1307.12
1	D13	3	UBR5	NM_015902	sample	6	29.221702525725	114.310570626754	4.47359674627172	364540.1898971	2819.594298457	1774109	1295.29
1	D14	1	TET2	NM_017628	sample	4	30.7929824561404	124.764210526316	4.16936355405945	390737.510175439	2894.15464294516	1830955	1250.65
1	D14	2	TET2	NM_017628	sample	5	29.446134347275	119.525348542459	4.32164218682603	379395.358681876	2903.08368441895	1784435	1250.01
1	D14	3	TET2	NM_017628	sample	6	30.0392397302269	114.630288166769	3.80998377748943	335894.123237278	2659.58188121189	1630490	1072.11
1	D15	1	AMER1	NM_152424	sample	4	28.6978193146417	102.80062305296	3.77717635992506	305297.181308411	2653.76068054085	1618680	1099.89
1	D15	2	AMER1	NM_152424	sample	5	28.3290816326531	101.69068877551	3.64829759240324	309741.554209184	2655.43143145877	1624357	1080.83
1	D15	3	AMER1	NM_152424	sample	6	29.7103484139366	107.802392095684	3.84234940297477	312823.358294332	2600.95218933294	1521617	1044.21
1	D16	1	EXT2	NM_207122	sample	4	29.1869651086241	111.843976300197	4.24098695650784	346645.751152074	2799.03135007999	1717682	1223.15
1	D16	2	EXT2	NM_207122	sample	5	29.1029216467463	112.980743691899	4.20753062916502	339756.400398406	2707.0227582799	1618750	1132.01
1	D16	3	EXT2	NM_207122	sample	6	29.1569010416667	107.395182291667	3.9728490068928	317837.646484375	2707.39236014511	1582128	1137.95
1	D17	1	RAD51	NA	Positive	4	34.9805068226121	152.103313840156	4.62261459559779	545716.823586745	3136.00652835643	2436899	1495.25
1	D17	2	RAD51	NA	Positive	5	34.7482269503546	161.926713947991	5.37300374078526	611192.125295508	3335.90421112872	2631870	1693.68
1	D17	3	RAD51	NA	Positive	6	33.9108378170638	143.079938508839	4.4980488629475	494563.884704074	2966.09668410082	2188927	1297.37
1	D18	1	RAD51	NA	Positive	4	33.6997578692494	141.026634382567	4.49994856134591	477367.267150928	3018.97137953992	2131355	1362.85
1	D18	2	RAD51	NA	Positive	5	32.8058659217877	144.149441340782	4.7354383251753	507224.643156425	3123.94969442836	2214547	1418.12
1	D18	3	RAD51	NA	Positive	6	35.6107828655835	153.356720827179	4.47894359439155	532053.32422452	3051.92809661522	2220539	1352.13
1	D19	1	RAD51	NA	Positive	4	34.5960679177837	146.993744414656	4.55002164135085	524720.750670241	3046.57239602062	2365618	1433.32
1	D19	2	RAD51	NA	Positive	5	33.8967479674797	142.951219512195	4.53601023888221	495001.175609756	3035.74843827625	2259448	1405.85
1	D19	3	RAD51	NA	Positive	6	34.0579268292683	145.612042682927	4.59360330168971	498858.729420732	2994.62222771971	2104480	1317.36
1	D20	1	RAD51	NA	Positive	4	33.3185378590078	147.216710182768	4.91189882083479	544422.277632724	3233.33220041007	2361072	1567.18
1	D20	2	RAD51	NA	Positive	5	33.2768361581921	141.742534301856	4.28644222118581	501619.569814366	3047.57496859759	2252963	1393.4
1	D20	3	RAD51	NA	Positive	6	35.9461400359066	155.21723518851	4.42188406975042	542127.947935368	3058.96433980441	2307165	1370.99
1	D21	1	RAD51	NA	Positive	4	32.5474910394265	144.155017921147	4.6926924966922	527790.011648746	3061.85413112972	2332635	1426.25
1	D21	2	RAD51	NA	Positive	5	31.8152766952455	139.151208106002	4.14753579600189	470578.544816836	2735.22815839138	1976982	1201.54
1	D21	3	RAD51	NA	Positive	6	33.1333333333333	142.583333333333	5.02059161609438	482575.342424242	2967.35014088613	2046131	1313.01
1	D22	1	RAD51	NA	Positive	4	33.3193629505448	145.752724224644	4.31277521571583	522561.137468567	3043.66198088719	2365224	1409.69
1	D22	2	RAD51	NA	Positive	5	31.5790322580645	136.075	4.69061384269192	480652.977419355	3005.86440893555	2197834	1369.25
1	D22	3	RAD51	NA	Positive	6	34.7138599105812	146.150521609538	4.33482170283822	516804.573025335	3031.29195447594	2258445	1322.26
1	E03	1	RF	NA	Neutral	4	20.3132030787448	68.9253996447602	3.23035686938305	180270.814091178	2230.15662127418	1232413	871.95
1	E03	2	RF	NA	Neutral	5	26.9639700883753	106.261726716519	4.16881578315016	320705.876274643	2709.31912156316	1671371	1133.72
1	E03	3	RF	NA	Neutral	6	26.096018735363	105.254683840749	4.36448838869622	342602.842505855	2890.48192528921	1733585	1265.58
1	E04	1	RF	NA	Neutral	4	27.9569019362898	114.668332292317	4.17636781921282	371053.556527171	2874.13325848191	1833507	1255.94
1	E04	2	RF	NA	Neutral	5	28.7374847374847	120.899877899878	4.42493319376658	406450.697802198	3038.33991192848	1913071	1319.12
1	E04	3	RF	NA	Neutral	6	27.0602339181287	108.781871345029	4.47962344913077	344009.176608187	2862.90260191914	1683516	1217.94
1	E05	1	RF	NA	Neutral	4	29.7040547656661	121.018430753028	4.21566706225289	383577.014744602	2947.00824265649	1811312	1298.45
1	E05	2	RF	NA	Neutral	5	31.5297397769517	135.640644361834	4.58754077503225	433569.855018587	2967.96125334389	1871738	1296.39
1	E05	3	RF	NA	Neutral	6	29.1682294539437	119.317705460563	4.45957654343986	371942.436293436	2891.09885741827	1722295	1223.6
1	E06	1	RF	NA	Neutral	4	28.2394447657606	112.366107576634	4.40011873748249	354244.825910931	2884.97806341715	1760184	1233.27
1	E06	2	RF	NA	Neutral	5	27.2553542009885	105.549697968149	4.48459999868154	322767.354200988	2732.44758752303	1593315	1141.98
1	E06	3	RF	NA	Neutral	6	27.677733257012	106.941614195764	4.02058823022054	335434.248425873	2840.74331505423	1694095	1195.97
1	E07	1	RF	NA	Neutral	4	28.6001213592233	115.450849514563	4.16435229439119	377591.304004854	2937.32491642172	1811205	1265.43
1	E07	2	RF	NA	Neutral	5	29.7216828478964	120.506148867314	4.28434898853373	394167.435598705	2863.60244276443	1928927	1222.66
1	E07	3	RF	NA	Neutral	6	25.6080050825921	92.1168996188056	3.77440140650685	288129.289707751	2730.34564778952	1759691	1171.62
1	E08	1	RF	NA	Neutral	4	28.4531355360755	119.650033715442	4.58825489277833	412350.602157788	3056.01427486681	1961279	1378.25
1	E08	2	RF	NA	Neutral	5	29.4473507712944	129.17907444668	5.13928398168878	450994.951710262	3129.28887417423	2003155	1429.63
1	E08	3	RF	NA	Neutral	6	28.1282051282051	115.278998778999	4.22745891018286	370963.228937729	2905.20943493286	1768532	1231.99
1	E09	1	MEX3C	NM_016626	sample	4	28.6880189798339	115.772241992883	4.16943315331296	365743.148279953	2891.20618238196	1790608	1261.61
1	E09	2	MEX3C	NM_016626	sample	5	27.2236486486486	105.006081081081	3.8508573938034	322672.608108108	2752.84766009835	1726116	1167.6
1	E09	3	MEX3C	NM_016626	sample	6	25.4171779141104	85.2563053851397	3.46240839490097	227776.495569189	2410.29758023393	1427365	980.93
1	E10	1	CDKN2C	NM_078626	sample	4	29.4607464607465	117.945945945946	4.04618207469377	379563.140926641	2948.06718480714	1857664	1293.34
1	E10	2	CDKN2C	NM_078626	sample	5	29.3964241676942	128.644882860666	5.39896557196537	444496.625770654	3148.01156044492	1895854	1408.86
1	E10	3	CDKN2C	NM_078626	sample	6	29.7344300822562	123.396004700353	4.28632907300908	396636.796709753	2959.75461561219	1808233	1276.72
1	E11	1	SPEN	NM_015001	sample	4	30.2210909090909	126.246545454545	4.71641695528259	420334.305454545	3063.38773047204	1887743	1332.61
1	E11	2	SPEN	NM_015001	sample	5	29.3818181818182	120.200649350649	4.40207368584577	384494.776623377	2966.85485624407	1778350	1237.03
1	E11	3	SPEN	NM_015001	sample	6	31.7193548387097	130.858709677419	4.23069325634365	430013.710322581	2985.96159966623	1913394	1281.26
1	E12	1	ARID1B	NM_017519	sample	4	31.3438101347017	127.527902501604	4.14639357965312	423565.507376523	2942.69262287705	1920017	1290.32
1	E12	2	ARID1B	NM_017519	sample	5	28.7506297229219	115.670654911839	4.10294590291961	378561.559823678	2913.01771768619	1775159	1229.09
1	E12	3	ARID1B	NM_017519	sample	6	30.6015779092702	124.167652859961	4.28368177634114	396074.168967784	2944.87981440401	1802539	1246.68
1	E13	1	ERCC4	NM_005236	sample	4	22.3985215053763	69.2674731182796	2.93264958020391	179251.295026882	2238.51969965254	1349312	873.29
1	E13	2	ERCC4	NM_005236	sample	5	29.8299737072743	128.181419807187	5.04122003330944	446430.411919369	3051.25557591841	2120374	1476.32
1	E13	3	ERCC4	NM_005236	sample	6	30.9894389438944	121.627062706271	4.0474497627649	356643.82310231	2699.72688184071	1609636	1103.35
1	E14	1	ATR	NM_001184	sample	4	28.8544217687075	115.262585034014	4.36799323491065	370778.227891156	2815.44411515542	1764625	1232.25
1	E14	2	ATR	NM_001184	sample	5	28.0725326991677	113.036860879905	4.37472702665116	368708.153388823	2798.40383644781	1738581	1206.27
1	E14	3	ATR	NM_001184	sample	6	26.6658566221142	105.804374240583	4.04889461929591	341539.490279465	2776.67070021474	1632108	1153.69
1	E15	1	STAG2	NM_006603	sample	4	30.0086157380816	122.491671453188	4.27268490412636	390660.170591614	2966.0333965251	1843961	1307.78
1	E15	2	STAG2	NM_006603	sample	5	27.7793380140421	106.25075225677	4.21842579599086	312746.820962889	2713.98865345487	1596432	1150.72
1	E15	3	STAG2	NM_006603	sample	6	29.6191346739793	119.773308957952	4.12125055433943	374665.921998781	2869.02735503757	1746208	1234.5
1	E16	1	WRN	NM_000553	sample	4	30.0547858942066	121.514483627204	4.56582128092389	397846.600125945	2990.87269405026	1907989	1342.2
1	E16	2	WRN	NM_000553	sample	5	30.0754098360656	119.375737704918	4.11706320050937	373857.192786885	2844.92371726178	1772321	1185.18
1	E16	3	WRN	NM_000553	sample	6	30.2806026365348	123.457627118644	4.44566316851006	392002.90081607	2874.61503646314	1809835	1242.91
1	E17	1	RF	NA	Neutral	4	29.118760757315	106.164084911073	3.65496866450348	313678.801491681	2720.49281075897	1707238	1124.31
1	E17	2	RF	NA	Neutral	5	30.0883054892601	116.208830548926	3.92970317842028	345242.724343675	2732.40083695768	1717712	1135.29
1	E17	3	RF	NA	Neutral	6	28.9229878401853	104.447017950203	3.75593673359788	294748.924145918	2601.67749768551	1550361	1023.27
1	E18	1	RF	NA	Neutral	4	31.0762554246745	124.651580905146	4.35616846258314	390094.242405456	2914.15605445304	1824150	1247.99
1	E18	2	RF	NA	Neutral	5	29.9864559819413	115.564898419865	4.25993208152664	361597.192437923	2828.09741525632	1731272	1196.36
1	E18	3	RF	NA	Neutral	6	30.8645028335909	120.526532715095	4.05367732754336	370709.881504379	2788.60562852672	1692778	1139.18
1	E19	1	RF	NA	Neutral	4	29.143861546782	116.722011898323	4.30884043700289	375799.804218496	2909.22514504195	1777761	1263.33
1	E19	2	RF	NA	Neutral	5	29.3317560462671	116.0825446898	4.18683631994137	364012.275499474	2852.6213847606	1740933	1188.87
1	E19	3	RF	NA	Neutral	6	24.9374325782093	82.4525350593312	3.34896098691645	220786.222222222	2426.76599878659	1373654	917.26
1	E20	1	RF	NA	Neutral	4	29.9902130109384	118.439263097294	4.05590239516208	368872.519861831	2875.71449023938	1748094	1226.71
1	E20	2	RF	NA	Neutral	5	30.6285525446134	118.047587574356	4.01600961778141	357355.754130866	2778.04479980426	1723793	1152.52
1	E20	3	RF	NA	Neutral	6	29.230999401556	115.308198683423	4.25032587523581	360591.112507481	2835.74129236064	1690751	1201.34
1	E21	1	RF	NA	Neutral	4	29.75	120.514266304348	4.56129751777188	403061.75611413	2970.91401403041	1894079	1353.48
1	E21	2	RF	NA	Neutral	5	30.3800639658849	120.830490405117	4.46153674727196	374828.588486141	2857.55948121706	1729235	1234.77
1	E21	3	RF	NA	Neutral	6	30.8063087991146	116.657996679579	4.43029100057383	352894.758716104	2774.52911744309	1657640	1150.01
1	E22	1	RF	NA	Neutral	4	29.440243902439	116.049390243902	4.29076789842813	366995.709756098	2857.39557531499	1787114	1287.33
1	E22	2	RF	NA	Neutral	5	29.8287914691943	118.373222748815	4.33643991939111	375959.610189573	2850.23268978146	1774196	1238.48
1	E22	3	RF	NA	Neutral	6	30.8518316019683	121.249863313286	4.27154496764945	365414.788955714	2745.48499002373	1674804	1138.14
1	F03	1	OTNT	NA	Neutral	4	28.2846441947566	112.33645443196	4.11142280405522	369660.488139825	2942.94858820262	1845402	1292.47
1	F03	2	OTNT	NA	Neutral	5	28.4136690647482	115.03896882494	4.20874732408646	368790.584532374	2876.59785425525	1773463	1242.84
1	F03	3	OTNT	NA	Neutral	6	27.8826060233559	109.788567916411	4.31850603090126	345370.765826675	2833.40892646346	1794195	1215.04
1	F04	1	OTNT	NA	Neutral	4	28.0774689532821	116.442933175636	4.25551849606901	381305.120047309	2950.04184615622	1851919	1277.91
1	F04	2	OTNT	NA	Neutral	5	29.1508817766166	117.180927498367	4.1369151056708	381259.152188112	2938.52672005212	1910215	1312.98
1	F04	3	OTNT	NA	Neutral	6	29.546565774156	123.292782305006	4.32605362474644	396798.800931315	2934.51528481376	1822661	1278.12
1	F05	1	OTNT	NA	Neutral	4	29.6874163319946	124.282463186078	4.71543713433288	426268.061579652	3018.79403394871	1946113	1359.68
1	F05	2	OTNT	NA	Neutral	5	30.6956004756243	128.176575505351	4.44377730362456	425018.706302021	2967.949196747	1865197	1279.55
1	F05	3	OTNT	NA	Neutral	6	29.1457489878543	114.26026604974	3.94916243102965	355473.18507808	2851.87637335784	1791879	1183.66
1	F06	1	OTNT	NA	Neutral	4	28.3717948717949	115.691142191142	4.20018487548186	373025.636946387	2894.99992542874	1784332	1249.01
1	F06	2	OTNT	NA	Neutral	5	28.8671565856416	112.105144149237	4.07719836058999	334270.791407575	2763.46528477791	1671246	1131.77
1	F06	3	OTNT	NA	Neutral	6	27.7237945492662	106.3464360587	3.94681891748632	327831.218553459	2789.32644269237	1695780	1177.38
1	F07	1	OTNT	NA	Neutral	4	28.36	112.931076923077	4.46453058617823	369079.376615385	2946.85253935551	1793528	1270.56
1	F07	2	OTNT	NA	Neutral	5	30.5836431226766	122.341387856258	4.27814450933861	393124.138785626	2898.57437544071	1899430	1257.55
1	F07	3	OTNT	NA	Neutral	6	28.4502958579882	110.280473372781	3.8907746268187	339965.370414201	2806.79261951091	1753108	1209
1	F08	1	OTNT	NA	Neutral	4	28.2697003329634	112.538290788013	4.16245176499395	357779.436736959	2821.31606409784	1740917	1186.04
1	F08	2	OTNT	NA	Neutral	5	27.6906267970098	113.258769407706	4.1733345651232	370395.614146061	2886.07599597436	1849801	1232.48
1	F08	3	OTNT	NA	Neutral	6	30.3519029233315	122.214009928296	4.17887769108412	372654.898510756	2866.98641387208	1723129	1153.97
1	F09	1	PTPRB	NM_002837	sample	4	31.4575688073394	125.314793577982	4.03639299461307	384472.413417431	2823.6298336551	1734823	1176.62
1	F09	2	PTPRB	NM_002837	sample	5	30.3200636942675	128.428343949045	4.43274656178529	422949.541401274	2939.41637392365	1919734	1302.85
1	F09	3	PTPRB	NM_002837	sample	6	30.7276507276507	122.25	4.14588261628765	374757.844074844	2829.11025027387	1720116	1177.14
1	F10	1	WAS	NM_000377	sample	4	30.2979797979798	120.453914141414	4.30523521465695	383075.830176768	2947.09313951415	1820300	1329.01
1	F10	2	WAS	NM_000377	sample	5	31.5674773485932	125.779208392942	4.33091720532988	383558.337148307	2845.22073019451	1714384	1206.75
1	F10	3	WAS	NM_000377	sample	6	28.6876332622601	109.511727078891	3.87360188236788	340015.049573561	2785.85102834664	1697091	1165.32
1	F11	1	ODAM	NM_017855	sample	4	32.2377310388783	127.710006373486	4.38398130763616	408429.007010835	2888.46272313725	1873993	1228.91
1	F11	2	ODAM	NM_017855	sample	5	30.9736196319018	125.038650306748	4.42732224592964	403905.024539877	2931.99116151716	1853075	1262.45
1	F11	3	ODAM	NM_017855	sample	6	31.6137387387387	126.261261261261	4.27416889497366	393698.264076577	2905.84122432345	1813207	1205.36
1	F12	1	BRIP1	NM_032043	sample	4	31.9959758551308	130.76861167002	4.58865249471777	423718.246814219	2994.09452460513	1933825	1320.93
1	F12	2	BRIP1	NM_032043	sample	5	30.9588059701493	122.524776119403	4.128954230086	380086.423283582	2837.49746782305	1797028	1193.99
1	F12	3	BRIP1	NM_032043	sample	6	32.2250764525994	133.931498470948	4.63051583435769	434216.633027523	2977.57311056141	1887568	1268.68
1	F13	1	ATRX	NM_138270	sample	4	31.1439224459359	128.260999254288	4.5694071047846	419074.378821775	2974.73566136123	1921664	1299.11
1	F13	2	ATRX	NM_138270	sample	5	31.4862813776999	130.545242265032	4.37255703250344	421487.568593111	2982.21151235675	1845707	1272.65
1	F13	3	ATRX	NM_138270	sample	6	28.3513658275308	111.679164434922	4.09344978135837	359226.768612748	2827.64403211562	1703597	1195.99
1	F14	1	PLXNB2	NM_012401	sample	4	31.8199566160521	127.120751988431	4.17222137225243	417785.026030369	2921.12809690519	1959913	1294.68
1	F14	2	PLXNB2	NM_012401	sample	5	31.1440407903123	125.453154875717	4.28340328898154	402994.226258764	2866.7245191282	1829258	1226.15
1	F14	3	PLXNB2	NM_012401	sample	6	28.1991643454039	108.646935933148	3.81148457578991	328246.048050139	2732.87678540038	1705087	1143.22
1	F15	1	ZMYM2	NM_197968	sample	4	30.7268981753973	124.735138316657	4.33931127630802	401664.250147145	2901.52027139354	1837013	1231.56
1	F15	2	ZMYM2	NM_197968	sample	5	30.5308560053086	119.294625082946	4.30684483850302	364836.414067684	2772.14128772701	1767923	1186.47
1	F15	3	ZMYM2	NM_197968	sample	6	30.5246516613076	116.378349410504	4.1092423038294	355218.710075027	2783.18926128215	1706733	1155.26
1	F16	1	MBD1	NM_015845	sample	4	30.3295354951797	123.097283085013	4.24044254345618	411921.255915863	2912.12356796077	1912704	1305.38
1	F16	2	MBD1	NM_015845	sample	5	30.2594113620808	118.345653661875	4.47231699570463	374839.976043806	2824.16369842663	1744760	1188.63
1	F16	3	MBD1	NM_015845	sample	6	30.0987654320988	119.970679012346	4.68088827451984	386279.635030864	2861.74515250816	1814409	1236.56
1	F17	1	OTNT	NA	Neutral	4	31.0777170613236	122.255009107468	4.15572087736762	385208.270795386	2845.87278257933	1851244	1194.16
1	F17	2	OTNT	NA	Neutral	5	30.4398921832884	121.264150943396	4.32124122407899	378368.454986523	2852.17158682584	1766254	1212.88
1	F17	3	OTNT	NA	Neutral	6	29.3968156766687	105.345988977342	3.56308932304348	296251.608083282	2579.97614786137	1568015	1007.43
1	F18	1	OTNT	NA	Neutral	4	31.7194010416667	125.3359375	3.98847218638959	377649.669921875	2782.20012501378	1750022	1149.27
1	F18	2	OTNT	NA	Neutral	5	30.8052030456853	122.765862944162	4.00453687695298	373753.708121827	2787.46395353026	1763717	1161.82
1	F18	3	OTNT	NA	Neutral	6	29.8291021671827	112.824767801858	3.86891174061374	337275.338080495	2715.09190192274	1685350	1107.46
1	F19	1	OTNT	NA	Neutral	4	29.7265238879736	113.740801757276	3.85227996993956	343190.984623833	2763.76523414212	1693408	1174.66
1	F19	2	OTNT	NA	Neutral	5	29.7093215664644	115.265306122449	4.32742917078408	344370.476006619	2769.59158393203	1652924	1161.08
1	F19	3	OTNT	NA	Neutral	6	29.144683323649	111.730389308542	4.0436821483172	339025.693201627	2764.38029577345	1701480	1151.43
1	F20	1	OTNT	NA	Neutral	4	31.4723127035831	121.287947882736	3.93986116244379	375748.230618893	2809.74397017852	1819911	1191.28
1	F20	2	OTNT	NA	Neutral	5	30.1124579124579	122.210774410774	4.23899481861547	377692.637710438	2821.30060143339	1747058	1206.8
1	F20	3	OTNT	NA	Neutral	6	30.8946031746032	119.384126984127	3.89530587957376	356519.817142857	2770.08960390814	1693036	1104.3
1	F21	1	OTNT	NA	Neutral	4	30.9084101382488	122.773041474654	4.38070159725943	396323.141129032	2870.12088906731	1831432	1249.02
1	F21	2	OTNT	NA	Neutral	5	31.4948051948052	125.182467532468	4.48009167586992	385125.687012987	2778.29264390498	1737562	1174.41
1	F21	3	OTNT	NA	Neutral	6	31.4171195652174	124.604619565217	4.37961463900993	387549.770380435	2818.71870896064	1730843	1200.54
1	F22	1	OTNT	NA	Neutral	4	28.6727594339623	110.673938679245	3.9506086520017	337432.875589623	2753.87688616236	1701004	1189.25
1	F22	2	OTNT	NA	Neutral	5	30.0657022302592	117.795057263412	4.20866062861068	372887.314044605	2797.01604508952	1765738	1222.18
1	F22	3	OTNT	NA	Neutral	6	29.9509297520661	115.876033057851	4.26353659483938	349148.938533058	2712.92708475838	1589906	1131.03
1	G03	1	RF	NA	Neutral	4	29.6555299539171	116.307603686636	4.03978538388969	347918.418778802	2798.54512183451	1687759	1158.77
1	G03	2	RF	NA	Neutral	5	31.3854304635762	129.471523178808	4.35831986455189	408041.99205298	2874.21351723045	1885086	1229.39
1	G03	3	RF	NA	Neutral	6	27.8470790378007	107.458190148912	3.98995447976955	321770.727376861	2741.88318206023	1616459	1114.8
1	G04	1	RF	NA	Neutral	4	28.1885157096425	109.770314192849	3.86667339446864	323428.82340195	2588.05409493439	1581052	1077.91
1	G04	2	RF	NA	Neutral	5	29.8827626233314	121.832269297737	4.20828564747118	384289.877539176	2924.84844544311	1794527	1234.4
1	G04	3	RF	NA	Neutral	6	29.8347457627119	118.365466101695	4.30779268130213	371454.690677966	2878.19505516093	1763929	1204.18
1	G05	1	RF	NA	Neutral	4	28.5802139037433	107.395721925134	3.87851859355062	328413.30013369	2745.22813261714	1746907	1123.33
1	G05	2	RF	NA	Neutral	5	30.1219512195122	122.476502082094	4.24388478988876	391816.371802499	2879.49452128907	1803573	1232.18
1	G05	3	RF	NA	Neutral	6	29.3515715948778	120.304423748545	4.70371032581666	386816.764260768	2925.56293286869	1765031	1253.37
1	G06	1	RF	NA	Neutral	4	29.994512195122	120.756097560976	4.09056564717695	383968.387195122	2896.32974788573	1832271	1234.01
1	G06	2	RF	NA	Neutral	5	29.2210526315789	123.911455108359	4.38864131914993	405781.977089783	2991.06418869915	1842546	1310.1
1	G06	3	RF	NA	Neutral	6	30.4322653175942	120.503091624508	4.15721042549609	377731.896008994	2876.68678233478	1757873	1196.5
1	G07	1	RF	NA	Neutral	4	30.5260078023407	125.93433029909	4.4120971242525	391306.964239272	2904.18635719757	1728100	1204.27
1	G07	2	RF	NA	Neutral	5	26.8416030534351	101.313613231552	3.97894582529392	295973.356870229	2633.75435658237	1575591	1079.23
1	G07	3	RF	NA	Neutral	6	31.5250312891114	125.335419274093	4.18157580188276	379746.562578223	2804.59569774638	1742044	1150.76
1	G08	1	RF	NA	Neutral	4	30.5738916256158	124.221674876847	4.31616209143451	388825.01046798	2901.23300891452	1794925	1251.29
1	G08	2	RF	NA	Neutral	5	30.1389221556886	125.789221556886	4.63176957950792	399222.829341317	2971.57893778414	1798688	1272.81
1	G08	3	RF	NA	Neutral	6	29.9811875367431	116.185773074662	3.89626712750028	347698.234567901	2746.82248063352	1688699	1132.16
1	G09	1	BRCA1	NM_007298	sample	4	27.0106544901065	93.0228310502283	3.49313986259809	260173.922374429	2527.5329044089	1575860	1045.66
1	G09	2	BRCA1	NM_007298	sample	5	22.8362120309708	69.8451459201906	2.98401104265299	173763.650387135	2227.25379703314	1286862	830.59
1	G09	3	BRCA1	NM_007298	sample	6	32.4571240105541	132.977572559367	4.39216032277723	418576.846965699	2905.26710618525	1863463	1207.99
1	G10	1	ASXL1	NM_015338	sample	4	31.3457446808511	128.840425531915	4.41206922830538	420443.088145897	2968.08207578882	1923676	1352.96
1	G10	2	ASXL1	NM_015338	sample	5	31.5185185185185	131.159586056645	4.52035762675076	418822.662854031	2946.58090796717	1776976	1222.11
1	G10	3	ASXL1	NM_015338	sample	6	28.4888613861386	105.379331683168	3.96064167710907	308884.066831683	2678.48985379595	1583203	1059.56
1	G11	1	ASXL2	NM_018263	sample	4	31.2296437659033	125.516539440204	4.05754746417305	387468.738549618	2854.78062464237	1815276	1213.94
1	G11	2	ASXL2	NM_018263	sample	5	29.3669833729216	120.206057007126	4.22433771056676	384742.605700713	2870.19305545152	1803967	1234.77
1	G11	3	ASXL2	NM_018263	sample	6	30.2923512747875	114.881586402266	4.09568748423605	342838.18470255	2730.19114477155	1660647	1113.64
1	G12	1	TP53BP1	NM_005657	sample	4	30.6320675105485	143.030379746835	6.19446913270559	523263.741772152	3304.20001570967	2224535	1624.75
1	G12	2	TP53BP1	NM_005657	sample	5	29.2666666666667	143.656989247312	6.6333052451297	577777.24516129	3507.79612779511	2464942	1850.36
1	G12	3	TP53BP1	NM_005657	sample	6	32.8094362745098	137.930147058824	4.40570559840451	427740.108455882	2914.24782267513	1853665	1234.65
1	G13	1	FAT1	NM_005245	sample	4	30.0983827493261	121.856469002695	4.54214328835177	382804.101752022	2943.33897132866	1797002	1307.63
1	G13	2	FAT1	NM_005245	sample	5	30.4494459833795	127.19944598338	4.42057950560773	398562.162742382	2873.08885003751	1797322	1240.58
1	G13	3	FAT1	NM_005245	sample	6	29.9973172367539	117.832997987928	4.39259621838543	354111.581488934	2788.26505855436	1667362	1157.29
1	G14	1	BAP1	NM_004656	sample	4	30.8526585522101	130.425368353619	4.8402639962403	434421.109545163	3027.26652861611	1986990	1376.87
1	G14	2	BAP1	NM_004656	sample	5	30.7046242774566	126.614450867052	4.48326880528772	398292.656069364	2902.50410352761	1809802	1266.44
1	G14	3	BAP1	NM_004656	sample	6	29.7034529451591	122.431956668923	4.76062370863444	401054.014895058	2992.82961711693	1897918	1341.85
1	G15	1	ZNF516	NM_014643	sample	4	31.6933223413026	123.846661170651	3.97677470611157	384592.206924979	2857.87364041192	1834539	1238.91
1	G15	2	ZNF516	NM_014643	sample	5	32.3917748917749	130.844155844156	4.2735823141921	410584.153679654	2866.25880467173	1851929	1243.46
1	G15	3	ZNF516	NM_014643	sample	6	33.0044275774826	133.172675521822	4.32627709902758	412820.251106894	2865.80588136234	1812973	1211.73
1	G16	1	GRIN2A	NM_000833	sample	4	33.0135970333745	128.351050679852	4.58702559780446	409796.927688504	2897.7700954434	1831960	1243.46
1	G16	2	GRIN2A	NM_000833	sample	5	31.9485430874148	123.721636701798	4.27169853324137	377801.952882827	2830.84490792014	1755599	1179.48
1	G16	3	GRIN2A	NM_000833	sample	6	32.5893805309735	120.941592920354	4.15524902335269	358246.356932153	2730.68338307354	1682160	1102.97
1	G17	1	RF	NA	Neutral	4	31.8033635187581	129.364165588616	4.32677588148153	416654.838292367	2940.73958525278	1899713	1268.03
1	G17	2	RF	NA	Neutral	5	29.7625231910946	116.109461966605	4.08353724729887	355848.876314162	2820.66564088508	1725360	1168.01
1	G17	3	RF	NA	Neutral	6	32.0440446650124	125.997518610422	4.04336464821418	385662.936724566	2828.79696837493	1775960	1137.64
1	G18	1	RF	NA	Neutral	4	32.2413568166993	128.740378343118	4.20064622650944	400705.72863666	2858.68823573227	1814497	1244.49
1	G18	2	RF	NA	Neutral	5	30.7651048088779	122.963008631319	4.20422909394055	382045.59864365	2833.39626566008	1749565	1190.97
1	G18	3	RF	NA	Neutral	6	31.3723094822571	120.21815008726	4.0230441733642	365857.974403723	2802.53679237746	1716307	1153.29
1	G19	1	RF	NA	Neutral	4	30.6189917936694	123.503516998828	4.79816683892984	409252.736811254	2989.09504265551	1844508	1304.23
1	G19	2	RF	NA	Neutral	5	31.43125	127.10625	4.38294390535284	401144.753125	2887.68069336895	1801690	1248.56
1	G19	3	RF	NA	Neutral	6	30.9937810945274	121.769278606965	4.57825081233704	378221.169154229	2826.00288314273	1712244	1153.64
1	G20	1	RF	NA	Neutral	4	32.2933484934622	129.388857305287	4.45796910519151	395994.923251848	2862.17138005005	1748381	1195.57
1	G20	2	RF	NA	Neutral	5	30.1477024070022	120.644420131291	4.21353397029907	371347.038840263	2828.22968718873	1691486	1177.41
1	G20	3	RF	NA	Neutral	6	29.6239157372986	117.615241635688	4.44575902277788	373574.372366791	2903.64042870417	1748249	1249.49
1	G21	1	RF	NA	Neutral	4	31.0332080200501	119.275689223058	4.12173145710338	368355.248746867	2813.59447783582	1747353	1210.61
1	G21	2	RF	NA	Neutral	5	31.6236311239193	125.028818443804	4.23199217529733	377353.568299712	2822.87478622169	1689852	1173.97
1	G21	3	RF	NA	Neutral	6	30.6816350028785	118.101899827288	3.97641058803507	347532.135866436	2722.17785467704	1628263	1104.44
1	G22	1	RF	NA	Neutral	4	31.4875717017208	128.432759719567	4.46213749871863	409049.16762269	2869.72889501574	1786143	1267.04
1	G22	2	RF	NA	Neutral	5	31.2522988505747	121.892528735632	3.99278111618015	365235.928735632	2752.00591237784	1680627	1146.11
1	G22	3	RF	NA	Neutral	6	30.3832004904966	120.499693439608	4.56771058681185	377010.208461067	2841.75828270634	1689669	1190.55
1	H03	1	CHEK1	NA	Positive	4	27.2820738137083	139.469244288225	8.53833018498106	698230.300527241	3851.70138483716	2607191	2199.63
1	H03	2	CHEK1	NA	Positive	5	28.0651537335286	129.289165446559	6.74255386586826	553606.494143485	3384.37274151892	2211812	1790.97
1	H03	3	CHEK1	NA	Positive	6	26.2754820936639	115.787878787879	6.59867946547116	489183.011707989	3288.22055301937	2062235	1739.73
1	H04	1	CHEK1	NA	Positive	4	25.7582938388626	122.244865718799	7.9855711285361	578522.006319115	3611.73475239239	2401199	2037.03
1	H04	2	CHEK1	NA	Positive	5	26.5132317562149	137.041700080192	8.91702359670635	692387.997594226	3869.66346318937	2582864	2201.68
1	H04	3	CHEK1	NA	Positive	6	25.7039249146758	123.744880546075	8.23243661498647	599321.373720136	3538.36859906583	2405310	1925.51
1	H05	1	CHEK1	NA	Positive	4	27.4739374498797	139.711307137129	8.43310423686387	690925.808340016	3752.93632177916	2573300	2059.45
1	H05	2	CHEK1	NA	Positive	5	27.4501953125	135.068359375	8.26553054999059	617194.397460938	3564.53825682362	2395350	1959.32
1	H05	3	CHEK1	NA	Positive	6	25.2125645438898	122.034423407917	7.64751783200356	590286.269363167	3616.5098591459	2313680	2018.26
1	H06	1	CHEK1	NA	Positive	4	25.9147217235189	133.214542190305	8.55707511792539	685801.301615799	3902.55635971324	2568426	2253.73
1	H06	2	CHEK1	NA	Positive	5	26.3	127.559482758621	8.20291571946318	632162.502586207	3683.50274987754	2465247	2077.42
1	H06	3	CHEK1	NA	Positive	6	26.5865463494668	126.199343724364	7.3415535942678	583023.616078753	3527.44596940192	2295461	1898.99
1	H07	1	CHEK1	NA	Positive	4	28.0635424940429	137.534551231136	7.29852323449612	666732.65528197	3643.8575130827	2545354	2004.33
1	H07	2	CHEK1	NA	Positive	5	28.6159292035398	138.018584070796	7.7594246438848	620430.509734513	3587.76528408193	2386577	1972.41
1	H07	3	CHEK1	NA	Positive	6	27.2467028704422	135.837083010085	7.29864421166733	640875.097750194	3671.30236490798	2483254	2067.27
1	H08	1	CHEK1	NA	Positive	4	27.8226477935054	143.148209825146	7.87651086437941	721668.15653622	3768.54468706672	2649150	2104.51
1	H08	2	CHEK1	NA	Positive	5	25.5761467889908	125.880733944954	8.67275670085232	608417.723853211	3650.90971116471	2411510	2086.51
1	H08	3	CHEK1	NA	Positive	6	25.9087893864013	130.362354892206	9.18302152506938	654954.02238806	3777.36980647557	2458699	2133.35
1	H09	1	NOTCH2	NM_024408	sample	4	29.5802801724138	116.26724137931	4.08314036242844	352972.920797414	2831.23450181717	1694454	1192.78
1	H09	2	NOTCH2	NM_024408	sample	5	31.2965801886792	131.089622641509	4.71017066868376	424388.862617925	2969.0244260618	1863233	1269.12
1	H09	3	NOTCH2	NM_024408	sample	6	30.5430006277464	126.737602008788	4.31514796725043	401295.276836158	2935.68290319929	1823374	1241.7
1	H10	1	FANCM	NM_020937	sample	4	29.4419713831479	130.035771065183	5.0985859159153	470868.524642289	3141.13455424089	2050885	1473.17
1	H10	2	FANCM	NM_020937	sample	5	29.4441197954711	120.738495252009	4.47914117648785	386391.058436815	2921.860802628	1791183	1252.07
1	H10	3	FANCM	NM_020937	sample	6	29.4697986577181	126.907531692767	4.94569341083668	438731.804623415	3072.34596295785	1927886	1346.68
1	H11	1	RASA1	NM_022650	sample	4	29.740569159497	128.694904037062	4.4594711784966	442713.384513567	3090.17993070857	1989633	1381.73
1	H11	2	RASA1	NM_022650	sample	5	28.7965616045845	119.461891117479	4.39287991370478	389678.308309456	3035.48787628294	1816954	1350.01
1	H11	3	RASA1	NM_022650	sample	6	27.7399361022364	115.723322683706	4.44850693128735	378877.563578275	2966.01484685312	1774380	1299.89
1	H12	1	KDM5C	NM_004187	sample	4	30.1256140350877	125.004210526316	4.80072758645353	435880.444912281	3093.98787444811	1975532	1395.24
1	H12	2	KDM5C	NM_004187	sample	5	29.6119047619048	119.784523809524	4.10063550863429	381016.411904762	2923.49179433241	1808503	1258.45
1	H12	3	KDM5C	NM_004187	sample	6	28.4330357142857	116.311224489796	4.44008486178829	383343.632015306	2946.31533937157	1830357	1289.94
1	H13	1	FAS	NA	sample	4	30.7571929824561	131.065263157895	4.5973692909759	434090.592982456	3065.92549107336	1898373	1338.72
1	H13	2	FAS	NA	sample	5	30.500645994832	124.664728682171	4.22286532773724	387780.616925065	2884.203287354	1771441	1188.93
1	H13	3	FAS	NA	sample	6	29.9885444743935	123.33692722372	4.14425849703269	390357.637466307	2840.15697802922	1799893	1200.72
1	H14	1	PTPRC	NR_052021	sample	4	31.6058009228741	126.356624917601	4.26736239455464	390833.261700725	2847.28129909089	1816641	1208.22
1	H14	2	PTPRC	NR_052021	sample	5	31.6692357096981	137.156069364162	4.65919435997981	442188.476557482	2987.07789483296	1876275	1304.33
1	H14	3	PTPRC	NR_052021	sample	6	30.0126582278481	120.709526982012	4.06233859386177	364815.892738175	2852.91756768519	1748124	1170.79
1	H15	1	PTPRU	NM_133178	sample	4	31.5443708609272	128.337748344371	4.30674337256556	407294.303311258	2866.17069092193	1789381	1193.5
1	H15	2	PTPRU	NM_133178	sample	5	32.6834733893557	134.535014005602	4.62164172549587	417341.538515406	2871.08406490501	1797728	1223.92
1	H15	3	PTPRU	NM_133178	sample	6	32.8020154119739	131.33669235329	4.25672851124255	402817.22406639	2852.67845202885	1811280	1197.33
1	H16	1	FUBP1	NM_003902	sample	4	30.0152116402116	123.477513227513	4.45029224257581	403912.197751323	2917.03038886545	1812237	1271.87
1	H16	2	FUBP1	NM_003902	sample	5	30.0829238329238	123.718673218673	4.8405049837355	410778.377149877	2959.14031617333	1839445	1309.89
1	H16	3	FUBP1	NM_003902	sample	6	30.5158839779006	122.259668508287	4.59292264170689	383601.950966851	2861.39851284868	1745237	1195.2
1	H17	1	CHEK1	NA	Positive	4	28.0785545954438	136.934799685782	8.12190552198484	661146.482325216	3683.13900258387	2507909	2065.13
1	H17	2	CHEK1	NA	Positive	5	25.9185855263158	119.078947368421	7.63041268797025	556673.278782895	3556.27178815148	2338775	1938.43
1	H17	3	CHEK1	NA	Positive	6	28.2158273381295	136.056754596323	8.2431459951371	631243.050359712	3571.14020116361	2354797	1909.19
1	H18	1	CHEK1	NA	Positive	4	27.963746223565	134.66163141994	7.95625848093554	656362.35347432	3697.90509310738	2492606	2037.99
1	H18	2	CHEK1	NA	Positive	5	28.3126865671642	132.84552238806	8.93258810659561	598153.558955224	3610.92611249685	2250118	1927.62
1	H18	3	CHEK1	NA	Positive	6	26.3627376425856	126.841825095057	7.80337201569658	617558.369581749	3669.59843514644	2361228	2008.95
1	H19	1	CHEK1	NA	Positive	4	26.3700564971751	139.58945386064	9.43345401597429	740652.75047081	4024.99453940096	2769065	2418.13
1	H19	2	CHEK1	NA	Positive	5	27.9947916666667	142.119791666667	8.32531819087551	702957.6171875	3839.40277553176	2618163	2159.25
1	H19	3	CHEK1	NA	Positive	6	26.8889739663093	134.467840735069	8.96346253028868	653656.042113323	3686.6034097932	2456424	2018.54
1	H20	1	CHEK1	NA	Positive	4	28.0394736842105	125.904024767802	7.0200263596323	531923.456656347	3325.61191219102	2157182	1731.84
1	H20	2	CHEK1	NA	Positive	5	26.6558237145855	140.989506820567	9.52471042192871	732020.644281217	3866.89130094916	2606777	2256.7
1	H20	3	CHEK1	NA	Positive	6	26.9858712715856	120.140502354788	6.3179491205148	520090.923076923	3302.25095742403	2160592	1721.47
1	H21	1	CHEK1	NA	Positive	4	28.4034582132565	125.160662824207	6.49043282994215	493065.981988473	3132.51575041645	2014046	1640.84
1	H21	2	CHEK1	NA	Positive	5	28.3845099383139	131.75051405072	6.29020458078368	583496.931459904	3351.67888769176	2216339	1781.69
1	H21	3	CHEK1	NA	Positive	6	26.0108108108108	118.668243243243	9.18323240291292	532318.481756757	3498.46877851629	2076258	1919.77
1	H22	1	CHEK1	NA	Positive	4	26.8543764523625	124.239349341596	6.81123186226056	550563.979860573	3390.11723138092	2263997	1836.97
1	H22	2	CHEK1	NA	Positive	5	27.0523479599692	122.589684372594	6.13607187858387	513986.038491147	3326.23375316341	2128444	1748.48
1	H22	3	CHEK1	NA	Positive	6	25.1861348528015	129.497625830959	9.49936738274435	651649.884140551	3770.24582004461	2459212	2216.1
1	I03	1	RPA32	NA	Positive	4	30.1891472868217	126.896124031008	4.63754597375364	470962.274418605	3082.63950178038	2312960	1485.04
1	I03	2	RPA32	NA	Positive	5	30.3974739970282	129.404903417533	5.01270284365451	473627.572065379	3041.61437540183	2200641	1428.91
1	I03	3	RPA32	NA	Positive	6	29.716393442623	121.923770491803	4.58038614234895	450646.144262295	2878.95810795219	2171646	1356.97
1	I04	1	RPA32	NA	Positive	4	30.463296398892	129.171745152355	5.11779534871792	519033.933518006	3168.75074941654	2389180	1529.02
1	I04	2	RPA32	NA	Positive	5	28.7205270457698	122.778779472954	4.69326118286171	471024.563800277	2935.84553413415	2210830	1433.69
1	I04	3	RPA32	NA	Positive	6	30.7686860739575	126.240755310779	4.55493335721437	476439.475216365	3064.65437315143	2371857	1484.2
1	I05	1	RPA32	NA	Positive	4	32.4685212298682	136.170571010249	4.38271365111804	509037.820644217	3081.61932758429	2402441	1468.39
1	I05	2	RPA32	NA	Positive	5	31.7457013574661	137.485067873303	5.07562289014988	485396.078733032	3067.67019620092	2258115	1494.78
1	I05	3	RPA32	NA	Positive	6	31.2419898819562	130.808600337268	4.32831058151987	469922.297639123	3008.24299294733	2199635	1421.32
1	I06	1	RPA32	NA	Positive	4	34.0761154855643	150.961504811899	4.97902092256096	639707.102362205	3286.38663480277	2741489	1672.9
1	I06	2	RPA32	NA	Positive	5	33.338722716249	147.380759902991	5.39646140928932	566146.575586095	3211.70041079128	2445959	1579.15
1	I06	3	RPA32	NA	Positive	6	31.7077490774908	136.19704797048	5.11169983711066	545086.276752768	3129.28542078145	2421570	1541.03
1	I07	1	RPA32	NA	Positive	4	32.8561983471074	139.527272727273	4.9023525403078	541753.743801653	3172.41703158658	2514598	1525.68
1	I07	2	RPA32	NA	Positive	5	32.7012779552716	151.251597444089	5.75619841700422	623068.916932907	3387.15474599386	2662598	1700.1
1	I07	3	RPA32	NA	Positive	6	30.1317073170732	133.50243902439	4.65932335860348	546530.408130081	3218.73509174737	2481847	1550.94
1	I08	1	RPA32	NA	Positive	4	30.3072050673001	132.855898653998	4.93533367149116	529617.788598575	3236.4453289143	2448775	1606.85
1	I08	2	RPA32	NA	Positive	5	30.8362204724409	138.048031496063	5.62389366156009	566462.872440945	3267.22087211843	2518733	1628.64
1	I08	3	RPA32	NA	Positive	6	29.4106628242075	128.92507204611	5.27999007959006	530655.085014409	3235.40063812009	2415863	1542.59
1	I09	1	ARHGAP35	NM_004491	sample	4	32.2193635748138	135.545023696682	4.42075739818704	448764.612051456	2960.04595666212	1999120	1297.95
1	I09	2	ARHGAP35	NM_004491	sample	5	30.5352112676056	112.937161430119	3.76674454655381	328285.330444204	2675.92930060443	1652532	1082.3
1	I09	3	ARHGAP35	NM_004491	sample	6	30.2296650717703	119.48504784689	4.28294467777264	388606.450358852	2845.54393818085	1825302	1198.42
1	I10	1	AHNAK	NM_024060	sample	4	30.42656449553	123.770114942529	4.38455618747614	395483.791826309	2876.35095657592	1786871	1246.86
1	I10	2	AHNAK	NM_024060	sample	5	31.1412315930388	130.574297188755	4.45058844239652	413638.939759036	2904.80793485445	1806704	1247.89
1	I10	3	AHNAK	NM_024060	sample	6	30.3284061696658	123.755141388175	4.37464141788538	401706.131748072	2914.04325832001	1839584	1217.74
1	I11	1	SH2B3	NM_005475	sample	4	31.1814628699051	120.929089893914	4.09588531451684	374681.527638191	2833.55576748527	1790071	1159.46
1	I11	2	SH2B3	NM_005475	sample	5	30.511528150134	116.308310991957	3.99127778129972	345991.375871314	2755.84491758476	1695535	1131.74
1	I11	3	SH2B3	NM_005475	sample	6	28.7425578831312	110.207276736494	4.0104783274539	340345.295479603	2776.7476844219	1698500	1145.71
1	I12	1	MSH2	NM_000251	sample	4	30.1733333333333	126.470175438596	4.42659573884123	427738.686315789	3064.36700478307	1924913	1380.44
1	I12	2	MSH2	NM_000251	sample	5	29.2704186684969	119.061084420041	4.46622196755534	396060.161290323	3023.30231735187	1825069	1324.24
1	I12	3	MSH2	NM_000251	sample	6	28.3172853828306	110.751160092807	4.00371720657712	338897.813225058	2822.30935453599	1642574	1164.94
1	I13	1	NOTCH1	NM_017617	sample	4	30.6797020484171	128.213531967722	4.72452081442295	426422.937306021	2982.96063488842	1868791	1327.13
1	I13	2	NOTCH1	NM_017617	sample	5	29.9526592635885	119.89772063121	4.32179462434091	381605.957334892	2911.26037776731	1774815	1292.72
1	I13	3	NOTCH1	NM_017617	sample	6	28.1430446194226	113.742125984252	4.42772220030467	373009.848425197	2965.61371734134	1807717	1356.76
1	I14	1	RAD51	NM_133487	sample	4	36.1352893235534	157.148329258354	4.9104513050389	564862.225753871	3182.86607364181	2395589	1509.94
1	I14	2	RAD51	NM_133487	sample	5	34.4176211453744	150.515418502203	4.54929410338406	544163.069603524	3057.78894517069	2311705	1415.7
1	I14	3	RAD51	NM_133487	sample	6	33.7903083700441	143.74449339207	4.35195229393636	495096.207048458	2982.02451438883	2212569	1362.76
1	I15	1	ZFHX4	NM_024721	sample	4	32.5083449235049	133.602920723227	4.34046199216351	446015.059805285	2967.10542978425	2026062	1359.39
1	I15	2	ZFHX4	NM_024721	sample	5	32.715801228364	130.152987158012	4.48933545528165	410573.661641541	2916.59982451358	1859532	1266.2
1	I15	3	ZFHX4	NM_024721	sample	6	31.3660056657224	121.948441926346	4.23868824430901	367722.732577904	2788.21864034502	1736482	1186.56
1	I16	1	KMT2C	NM_170606	sample	4	29.9130952380952	118.94880952381	4.14189579144851	367839.29047619	2854.60216861828	1715824	1271.87
1	I16	2	KMT2C	NM_170606	sample	5	29.3195767195767	113.12380952381	4.29065601932404	356684.533862434	2832.17561486144	1714358	1241.47
1	I16	3	KMT2C	NM_170606	sample	6	27.6965317919075	108.257803468208	4.23333599445154	348054.634104046	2854.27203203818	1707538	1259.8
1	I17	1	RPA32	NA	Positive	4	32.1745788667688	135.953292496172	4.82098552329168	519450.875191424	3101.95954015958	2348289	1476.45
1	I17	2	RPA32	NA	Positive	5	31.2135619641465	125.334372564302	4.48821163801231	444946.590802806	3010.79974938276	2140842	1398.4
1	I17	3	RPA32	NA	Positive	6	30.5435483870968	123.621774193548	5.13508761025075	457080.437903226	2990.94666073601	2218082	1396.41
1	I18	1	RPA32	NA	Positive	4	31.8026644462948	136.685262281432	4.91596598566458	540781.095753539	3181.08128142751	2362475	1529.31
1	I18	2	RPA32	NA	Positive	5	31.8204924543288	130.471803018268	4.68101952323372	448956.457505957	3045.58232540082	2133136	1414.98
1	I18	3	RPA32	NA	Positive	6	30.4984251968504	130.724409448819	4.78578393726101	479500.711811024	3102.54069027526	2188532	1451.82
1	I19	1	RPA32	NA	Positive	4	33.3342836778332	137.305773342837	4.64735173907015	518284.34212402	3106.0849490391	2401124	1486.64
1	I19	2	RPA32	NA	Positive	5	31.3046989720999	125.096182085169	4.40331024257372	462476.174008811	2980.57271112947	2233251	1385.52
1	I19	3	RPA32	NA	Positive	6	30.1536458333333	126.225694444444	4.36468635062996	476435.065972222	3028.29743801043	2230912	1449.1
1	I20	1	RPA32	NA	Positive	4	31.6264591439689	137.706614785992	5.29748957483542	544352.896498055	3185.64996386647	2336924	1552.61
1	I20	2	RPA32	NA	Positive	5	33.2222222222222	138.344671201814	4.99427285867937	510678.364323507	3080.79895057019	2304148	1482.57
1	I20	3	RPA32	NA	Positive	6	29.1966966966967	121.095345345345	5.0922435366309	486511.093093093	3133.24585302898	2363950	1516.6
1	I21	1	RPA32	NA	Positive	4	31.7582159624413	129.947574334898	4.8989236483334	504682.552425665	3071.92950108306	2352691	1475.82
1	I21	2	RPA32	NA	Positive	5	33.5790613718412	144.942960288809	5.15584779897505	581827.697472924	3207.50089567759	2475235	1567.08
1	I21	3	RPA32	NA	Positive	6	31.0984251968504	125.688976377953	4.35570745104647	430877.318110236	2891.79679215993	2070949	1285.08
1	I22	1	RPA32	NA	Positive	4	30.2191780821918	133.628525382756	5.48503430770333	555800.616438356	3328.8699903718	2424993	1691.2
1	I22	2	RPA32	NA	Positive	5	32.4603921568627	140.20862745098	5.13350594429919	548559.352941177	3233.17631266773	2399534	1590.59
1	I22	3	RPA32	NA	Positive	6	32.0845181674566	134.432069510269	5.09662292669105	514653.353870458	3133.33993562361	2388411	1530.25
1	J03	1	ATR	NA	Positive	4	28.3587301587302	111.372063492063	4.28014021797575	329340.829206349	2684.08234271859	1564146	1095.01
1	J03	2	ATR	NA	Positive	5	28.2192082111437	116.762463343109	5.05048652155052	369371.109970675	2787.00865407085	1702364	1215.26
1	J03	3	ATR	NA	Positive	6	25.5615962984384	94.9762868710237	3.70713386707962	267013.132446501	2544.14610721764	1429551	1005.81
1	J04	1	ATR	NA	Positive	4	26.7492083597213	101.625712476251	3.99831648638429	308766.392020266	2685.81578246339	1596955	1131.91
1	J04	2	ATR	NA	Positive	5	27.8434633027523	113.508600917431	4.50807165541909	375295.245986239	2863.10431144958	1737718	1239.67
1	J04	3	ATR	NA	Positive	6	26.9096459096459	102.103785103785	3.830190533247	307297.747252747	2660.63049718729	1589239	1094.29
1	J05	1	ATR	NA	Positive	4	30.388275862069	122.618620689655	4.57173837958759	373250.182068966	2787.1296517161	1701316	1163.48
1	J05	2	ATR	NA	Positive	5	29.4346733668342	120.058417085427	4.49923228504743	377728.456030151	2810.29070457654	1705734	1165.01
1	J05	3	ATR	NA	Positive	6	29.3592356687898	113.57898089172	4.10542578087885	336099.185987261	2676.36317120257	1584369	1061.02
1	J06	1	ATR	NA	Positive	4	29.5693387946167	116.612053832651	4.32981752408165	359616.630193095	2784.11721729817	1706388	1177.77
1	J06	2	ATR	NA	Positive	5	30.3068611561318	117.518638573744	4.01263880729676	353356.411669368	2738.60366085676	1662919	1121.96
1	J06	3	ATR	NA	Positive	6	28.439454235361	106.041500852757	4.01778390964844	308137.525298465	2597.79182531327	1523503	1033.81
1	J07	1	ATR	NA	Positive	4	26.2127071823204	105.350828729282	4.18569009409291	333222.498895028	2642.93586425846	1589487	1125.03
1	J07	2	ATR	NA	Positive	5	27.0036385688296	107.769557307459	3.99820959396279	316165.259551243	2664.71129618635	1532206	1102.98
1	J07	3	ATR	NA	Positive	6	26.9776692254013	107.348220516399	4.42794340953588	336882.060013957	2736.61232528798	1648675	1153.22
1	J08	1	ATR	NA	Positive	4	25.6635311143271	99.4088277858177	3.93810046036847	316107.104920405	2802.79014692312	1649163	1189.72
1	J08	2	ATR	NA	Positive	5	27.0997624703088	111.302256532067	4.30375407755999	354865.517814727	2809.02929874944	1733188	1185.93
1	J08	3	ATR	NA	Positive	6	26.6580204778157	105.310580204778	3.96098051051403	323582.788395904	2693.85967667584	1641099	1138.37
1	J09	1	STIM1	NM_003156	sample	4	31.3954887218045	130.342857142857	4.96668075664463	426371.103007519	2939.03481859564	1931361	1276.64
1	J09	2	STIM1	NM_003156	sample	5	30.765655261459	126.204002582311	4.46779895075427	392239.93867011	2854.87836606674	1796260	1210.62
1	J09	3	STIM1	NM_003156	sample	6	30.0285087719298	138.428728070175	5.4152663541581	515827.493421053	3257.03495111689	2215110	1542.25
1	J10	1	DICER1	NM_030621	sample	4	30.4065391733498	128.130783466996	4.51270993759623	427031.568167798	3031.2536178115	1929395	1371.37
1	J10	2	DICER1	NM_030621	sample	5	31.18700667881	124.734061930783	4.14861985330761	385253.488767456	2833.81144607756	1753460	1210.7
1	J10	3	DICER1	NM_030621	sample	6	30.9559447983015	120.567409766454	4.18126207991049	373546.029723992	2818.94392399283	1765853	1166.6
1	J11	1	PASK	NM_015148	sample	4	30.7149964463397	127.525230987918	4.9206747440937	435327.181947406	3044.3774255386	2000815	1375.82
1	J11	2	PASK	NM_015148	sample	5	29.7089880578253	112.429289754871	4.01252853401254	334749.685103708	2703.09848933772	1720319	1155.54
1	J11	3	PASK	NM_015148	sample	6	30.0599657338664	108.452884066248	3.76900799113523	308704.031410623	2607.30913017278	1583804	1028.71
1	J12	1	EZH2	NM_152998	sample	4	28.647619047619	113.759706959707	4.24709892718338	356180.206593407	2863.05656695893	1719999	1250.59
1	J12	2	EZH2	NM_152998	sample	5	29.99177877429	123.639013452915	4.48029592602883	381133.821375187	2871.87101089728	1745176	1256.97
1	J12	3	EZH2	NM_152998	sample	6	29.1092150170648	121.060068259386	4.59397914800051	392111.632764505	2984.5714572934	1740972	1275.82
1	J13	1	ATF7IP	NM_018179	sample	4	29.488388969521	122.034107402032	4.23151973237641	398746.537735849	2959.80980051246	1852727	1345.81
1	J13	2	ATF7IP	NM_018179	sample	5	31.1258524488531	128.726596404216	4.30982492090848	409109.411655301	2903.71945668567	1822810	1225.38
1	J13	3	ATF7IP	NM_018179	sample	6	28.9265734265734	114.375291375291	4.50518578701197	365196.251165501	2886.4161794518	1759258	1245.29
1	J14	1	RB1	NM_000321	sample	4	33.2637628554144	130.853599516031	4.37078768287793	420255.074410163	2899.5059268888	1881240	1257.05
1	J14	2	RB1	NM_000321	sample	5	32.1768953068592	128.944645006017	4.30156921215192	415275.646811071	2927.06990293809	1890309	1304.17
1	J14	3	RB1	NM_000321	sample	6	30.0276903713027	117.424795468848	4.00377191171211	371768.560730019	2829.14290717221	1814157	1209.03
1	J15	1	RPA2	NM_002946	sample	4	33.9312977099237	145.240033927057	4.61867316202264	555549.491942324	3163.22761049617	2443076	1531.55
1	J15	2	RPA2	NM_002946	sample	5	31.0796393688956	129.56649135988	5.50490183383443	490707.52892562	3132.46901798508	2260014	1534.86
1	J15	3	RPA2	NM_002946	sample	6	32.4354575163399	138.539215686275	4.84557412843804	536518.910947712	3077.93387245416	2416759	1524.64
1	J16	1	RPS2	NM_002952	sample	4	28.2123552123552	124.504826254826	5.14414884706059	441234.266409266	3142.69663884998	2005936	1535.37
1	J16	2	RPS2	NM_002952	sample	5	30.3556985294118	140.221507352941	4.9616192372381	529289.961397059	3272.6109457922	2213783	1579.12
1	J16	3	RPS2	NM_002952	sample	6	27.8698979591837	123.698129251701	4.70909936436138	450875.06207483	3158.27882821428	1932614	1450.81
1	J17	1	ATR	NA	Positive	4	28.9189655172414	113.58275862069	4.32459358582695	360483.425287356	2801.7630820987	1695618	1204.86
1	J17	2	ATR	NA	Positive	5	29.2325863113265	115.400363416111	4.16280495054274	349692.717141127	2731.64399935927	1634575	1133.83
1	J17	3	ATR	NA	Positive	6	28.7599750623441	112.586658354115	3.98855594201546	338035.798628429	2716.12245442304	1625596	1109.53
1	J18	1	ATR	NA	Positive	4	28.7220405493787	111.19555264879	4.22816156464046	312958.667756704	2467.35921010707	1440042	990.12
1	J18	2	ATR	NA	Positive	5	28.0445009535919	112.708836617928	4.31693807607213	364478.080101716	2883.15236607427	1706952	1235.15
1	J18	3	ATR	NA	Positive	6	26.9141503848431	104.121373593843	3.98811622344138	318962.912966252	2713.68789446246	1582177	1144.76
1	J19	1	ATR	NA	Positive	4	29.6140468227425	113.227424749164	4.26643642870556	347099.391973244	2768.25751143523	1689114	1191.73
1	J19	2	ATR	NA	Positive	5	28.4105919003115	112.944548286604	4.8305231121733	359724.09470405	2784.9496149074	1599756	1186.91
1	J19	3	ATR	NA	Positive	6	27.7225396825397	105.744761904762	4.04941615120364	317455.563809524	2624.75480342456	1584072	1076.4
1	J20	1	ATR	NA	Positive	4	27.0827912477824	105.119455943229	4.00424671633205	330490.91306919	2733.41330620086	1601661	1166.97
1	J20	2	ATR	NA	Positive	5	27.0990600144613	105.818510484454	4.05605308334816	323546.336948662	2720.50143167927	1605683	1143.41
1	J20	3	ATR	NA	Positive	6	26.7391304347826	107.343685300207	4.11841055720475	335077.368530021	2713.75924069832	1623478	1145.35
1	J21	1	ATR	NA	Positive	4	28.9754996776273	113.559638942618	4.34834232892703	357656.054158607	2739.67413018281	1686588	1170.29
1	J21	2	ATR	NA	Positive	5	29.9217171717172	121.446338383838	4.70529377480958	373426.613636364	2749.36879786209	1624827	1149.74
1	J21	3	ATR	NA	Positive	6	28.4132281553398	112.077063106796	4.00039139963816	340934.291262136	2697.81543756356	1589507	1108.38
1	J22	1	ATR	NA	Positive	4	29.1947082767978	114.022388059701	4.56399050064378	370666.485753053	2785.13554050096	1703949	1216.51
1	J22	2	ATR	NA	Positive	5	27.2597402597403	107.395794681509	4.00457441899857	330214.009276438	2704.20199530653	1612402	1138.17
1	J22	3	ATR	NA	Positive	6	26.6285166240409	101.833759590793	4.34892692854005	314245.189258312	2667.60983606295	1548453	1113.43
1	K03	1	OTNT	NA	Neutral	4	30.5300653594771	124.167973856209	4.1763970517916	409159.78627451	2972.47271768177	1941185	1290.58
1	K03	2	OTNT	NA	Neutral	5	29.4702734839477	120.002972651605	4.5163384545424	403923.853151011	3002.82722893848	1863885	1345.39
1	K03	3	OTNT	NA	Neutral	6	29.2169512966477	115.593927893738	4.37374783046996	363409.504743833	2805.02338983283	1755724	1209.98
1	K04	1	OTNT	NA	Neutral	4	27.7596330275229	110.779816513761	4.07120400818074	350751.050764526	2845.54866855448	1762529	1254.17
1	K04	2	OTNT	NA	Neutral	5	30.6780735107731	127.252217997465	4.36135514305971	419078.990494297	2981.32029254825	1889718	1310.73
1	K04	3	OTNT	NA	Neutral	6	29.6701949860724	123.568802228412	4.6231812476495	401640.595543175	2972.92021659531	1829117	1284.11
1	K05	1	OTNT	NA	Neutral	4	29.3605633802817	116.494647887324	4.34067109570898	375553.266478873	2954.73943827178	1794641	1251.39
1	K05	2	OTNT	NA	Neutral	5	32.5996119016818	135.820827943079	4.68063341336753	427041.754204398	2898.71512966851	1881995	1217.53
1	K05	3	OTNT	NA	Neutral	6	29.8506024096386	116.039156626506	4.16219172153218	364784.193975904	2842.9371797878	1776386	1204.24
1	K06	1	OTNT	NA	Neutral	4	29.9809523809524	124.949659863946	4.36648680394139	417684.423809524	2972.36265906636	1872274	1293.75
1	K06	2	OTNT	NA	Neutral	5	30.9961977186312	124.935994930292	4.63830656602113	405519.909378961	2924.85347871122	1851214	1256.09
1	K06	3	OTNT	NA	Neutral	6	29.6291462751495	115.912996193583	3.97348222118236	358996.102773246	2837.30829560999	1747211	1164.79
1	K07	1	OTNT	NA	Neutral	4	29.7256275539988	120.541739638062	4.21209434891538	375421.115002919	2891.71660088686	1771529	1242.32
1	K07	2	OTNT	NA	Neutral	5	29.6766965428937	116.213828425096	4.15704043179691	347481.195902689	2761.03669398631	1692261	1127.51
1	K07	3	OTNT	NA	Neutral	6	30.320987654321	121.208641975309	4.27053453037454	380284.630864198	2848.23983462402	1763163	1207.46
1	K08	1	OTNT	NA	Neutral	4	28.6515580736544	114.888385269122	4.04624309055093	362417.81529745	2916.80514434864	1805110	1258.76
1	K08	2	OTNT	NA	Neutral	5	29.7058465286236	117.313641900122	4.16313595593846	355708.042021924	2794.20772670775	1713034	1171.15
1	K08	3	OTNT	NA	Neutral	6	30.6598513011152	125.140024783147	4.3466833552433	391074.479553903	2856.51051354442	1784865	1208.06
1	K09	1	RAD21	NM_006265	sample	4	27.3824531516184	144.726575809199	7.22435694909078	696974.271720613	3932.35120467991	2788050	2064.52
1	K09	2	RAD21	NM_006265	sample	5	28.9077212806026	134.968926553672	5.30960155213969	518687.746704331	3261.1569765295	2338145	1571.45
1	K09	3	RAD21	NM_006265	sample	6	29.445530726257	145.988826815642	6.34588533764335	601001.05726257	3546.90821810284	2364562	1727.05
1	K10	1	CUX1	NM_181500	sample	4	31.768005098789	132.630975143403	4.32169401520635	437202.487571702	2994.42924288315	1928442	1334.38
1	K10	2	CUX1	NM_181500	sample	5	29.9176721078779	125.703335699077	4.55931100559925	411559.902058197	2984.23249946362	1889238	1341.41
1	K10	3	CUX1	NM_181500	sample	6	29.5863777089783	124.153560371517	4.25788597114665	405370.957894737	2966.69536667853	1886122	1264.51
1	K11	1	POLE	NM_006231	sample	4	43.1462962962963	196.983333333333	4.7505854867426	803258.326851852	3483.20110362074	3368199	1795.91
1	K11	2	POLE	NM_006231	sample	5	39.75	176.671052631579	4.3651133376342	685396.639802632	3290.76110590667	2997747	1609.87
1	K11	3	POLE	NM_006231	sample	6	41.4911660777385	183.150176678445	4.88696135724814	701931.469081272	3275.35998963167	2993351	1625.37
1	K12	1	NCOA6	NM_014071	sample	4	31.6478445658774	137.984213721919	4.85384833549612	475974.694596236	3190.20474157991	2002169	1477.1
1	K12	2	NCOA6	NM_014071	sample	5	30.9674690956409	127.49186727391	4.70945273620765	427772.64281067	3032.3699010776	1885105	1373.71
1	K12	3	NCOA6	NM_014071	sample	6	30.4084848484849	126.389696969697	4.77198975955984	416709.373939394	3043.79590183789	1815343	1336.2
1	K13	1	APC	NM_000038	sample	4	31.1987179487179	122.953846153846	4.18272057000279	367584.492948718	2785.15999143144	1741070	1204.09
1	K13	2	APC	NM_000038	sample	5	28.2637485970819	129.680134680135	6.15080996064533	499093.051627385	3371.13671988004	2110041	1737.65
1	K13	3	APC	NM_000038	sample	6	29.5835253456221	112.465437788018	3.78319678007077	332137.9890553	2669.57687631224	1601899	1074.27
1	K14	1	CREBBP	NM_004380	sample	4	31.1353686635945	126.785714285714	4.55275898076507	410128.793778802	2935.37195611415	1800255	1294.06
1	K14	2	CREBBP	NM_004380	sample	5	31.5955746773202	125.250768285187	4.33643427699717	395878.94345421	2868.23257623497	1825796	1226.36
1	K14	3	CREBBP	NM_004380	sample	6	29.9418672930123	113.271873165003	4.20682692898533	364214.701702877	2812.52047122317	1746092	1181.21
1	K15	1	MGA	NM_001080541	sample	4	31.3481012658228	121.277905638665	4.50846212322992	380466.836018412	2860.94695970212	1797383	1236.34
1	K15	2	MGA	NM_001080541	sample	5	32.4686567164179	135.28776119403	4.58116771398657	433525.205970149	2929.79255485724	1868783	1278.66
1	K15	3	MGA	NM_001080541	sample	6	29.2708860759494	112.417088607595	3.87374152739352	345706.825949367	2752.61456960026	1681212	1137.58
1	K16	1	CHEK1	NM_001274	sample	4	30.282151208106	134.974279033515	6.34375648739412	593093.255650818	3455.57004614298	2403227	1858.97
1	K16	2	CHEK1	NM_001274	sample	5	27.6923076923077	142.187925998053	8.59672671303226	711401.066212269	3888.82707559807	2631540	2252.23
1	K16	3	CHEK1	NM_001274	sample	6	27.6140776699029	133.374595469256	7.05596443160278	626239.477346278	3566.61371102834	2379035	1937.74
1	K17	1	OTNT	NA	Neutral	4	31.2100225225225	118.38963963964	4.10056691206254	364250.376126126	2824.24923084452	1832077	1243.25
1	K17	2	OTNT	NA	Neutral	5	30.5399529964747	115.986486486486	3.88041841042375	353454.935957697	2764.12027442789	1749022	1178.22
1	K17	3	OTNT	NA	Neutral	6	30.5738636363636	115.511363636364	4.04488822751327	348367.658459596	2775.8962934527	1743589	1156.57
1	K18	1	OTNT	NA	Neutral	4	29.5474722564735	115.061652281134	4.09714485967157	371258.892725031	2883.1673941922	1812320	1275.44
1	K18	2	OTNT	NA	Neutral	5	31.5427166564229	124.666871542717	4.23757058695705	394065.521819299	2836.646696038	1827366	1252.31
1	K18	3	OTNT	NA	Neutral	6	30.8865853658537	123.02987804878	4.29624214150218	406569.825	2904.01321565959	1874401	1266.75
1	K19	1	OTNT	NA	Neutral	4	30.4501694915254	121.512542372881	4.74682493204759	401689.991186441	2906.37547215854	1867869	1304.48
1	K19	2	OTNT	NA	Neutral	5	30.9287439613527	121.841183574879	4.62801673433977	385289.929951691	2840.40235554476	1784626	1244.63
1	K19	3	OTNT	NA	Neutral	6	30.3940119760479	118.419161676647	4.20093302761693	373893.326347305	2784.72245758016	1768917	1194.21
1	K20	1	OTNT	NA	Neutral	4	30.1015911872705	117.812729498164	4.3831858198737	373682.701958384	2867.81509451605	1790854	1247.57
1	K20	2	OTNT	NA	Neutral	5	32.8140985651903	127.905801621959	4.46473904727419	394437.050530256	2787.99497315253	1804605	1224.38
1	K20	3	OTNT	NA	Neutral	6	28.9437012263099	112.84392419175	4.29746861937305	354752.143812709	2823.71122809462	1719777	1209.4
1	K21	1	OTNT	NA	Neutral	4	30.7920546244569	120.016759776536	4.24166267853885	369401.460583489	2817.43229696784	1781853	1231.91
1	K21	2	OTNT	NA	Neutral	5	30.2678250449371	119.565608148592	4.42693460034397	380432.854403835	2867.33135945938	1785890	1265.37
1	K21	3	OTNT	NA	Neutral	6	31.2436923076923	116.598153846154	3.92627967048067	344814.089846154	2693.88589331797	1681104	1125.61
1	K22	1	OTNT	NA	Neutral	4	30.9603524229075	124.590937696665	4.35461220920637	399467.601636249	2895.84940376922	1823603	1277.64
1	K22	2	OTNT	NA	Neutral	5	30.6470211402947	127.039718129404	4.68979808530356	418720.578475336	2998.3909109559	1841496	1333.6
1	K22	3	OTNT	NA	Neutral	6	28.4458128078818	111.314655172414	4.29119844090944	346690.75862069	2820.98675739903	1714083	1226.77
1	L03	1	RF	NA	Neutral	4	30.5121173469388	125.639668367347	4.42237119290518	409233.172193878	2970.60714939824	1861174	1292.37
1	L03	2	RF	NA	Neutral	5	28.9629392971246	120.458146964856	4.33500705008876	385019.656230032	2900.09148914343	1823454	1273.24
1	L03	3	RF	NA	Neutral	6	29.8234223300971	119.283980582524	4.14227465158967	361821.870145631	2830.53297661946	1744948	1169.05
1	L04	1	RF	NA	Neutral	4	28.0062785388128	114.837899543379	4.44327746501554	385405.876712329	2967.02031457591	1838129	1323.13
1	L04	2	RF	NA	Neutral	5	29.9108391608392	121.492424242424	4.53811847087561	395072.477855478	2945.85834716538	1859552	1296.15
1	L04	3	RF	NA	Neutral	6	29.8898408812729	121.230722154223	4.66623046283761	397394.157282742	2975.52871828094	1867268	1322.27
1	L05	1	RF	NA	Neutral	4	30.6992287917738	127.55205655527	4.30161823059593	411367.967866324	2934.13969032118	1856210	1252.2
1	L05	2	RF	NA	Neutral	5	29.5295536791315	119.528347406514	4.35813233428912	379900.107358263	2885.04533534206	1779936	1215.36
1	L05	3	RF	NA	Neutral	6	30.7336574824419	123.780659103187	4.1935838447393	383358.5089141	2886.38114577047	1769724	1193.7
1	L06	1	RF	NA	Neutral	4	29.5663170882172	117.115360888341	4.25183258503285	373855.726711906	2903.70708778557	1814571	1236.17
1	L06	2	RF	NA	Neutral	5	29.898401826484	118.854452054795	4.2253751792421	365123.027968037	2837.93960070031	1747188	1170.99
1	L06	3	RF	NA	Neutral	6	30.9493670886076	122.255063291139	4.25079813968807	377532.99556962	2866.98160520818	1754033	1173.73
1	L07	1	RF	NA	Neutral	4	28.6012621916236	114.937464142283	4.53731924247391	357870.866896156	2841.44788909912	1728761	1229.46
1	L07	2	RF	NA	Neutral	5	29.096875	121.744375	5.02503048003571	409487.409375	2952.80800025103	1878111	1310.68
1	L07	3	RF	NA	Neutral	6	30.1655172413793	115.483333333333	3.91566476404324	331000.394252874	2696.45698883307	1623154	1117.61
1	L08	1	RF	NA	Neutral	4	29.4665367121507	121.570500324886	4.29198685179934	387819.519168291	2885.83039181826	1810582	1257.34
1	L08	2	RF	NA	Neutral	5	28.9105736782902	120.279527559055	4.24955662899336	383003.937570304	2928.96274434273	1778097	1248.28
1	L08	3	RF	NA	Neutral	6	29.7575351640991	115.430006697924	4.19734647318064	349041.774949766	2822.16515142366	1707831	1205.46
1	L09	1	PIGN	NM_012327	sample	4	32.0280649926145	129.440915805022	4.28431014598069	421550.816838996	2913.29156921642	1989057	1313.21
1	L09	2	PIGN	NM_012327	sample	5	32.9253393665158	140.046003016591	5.05849282011745	495476.919306184	3103.6362806895	2189349	1488.97
1	L09	3	PIGN	NM_012327	sample	6	31.4308390022676	121.214285714286	4.01167821656208	366894.668367347	2852.64214728466	1766199	1191.27
1	L10	1	ERCC5	NM_000123	sample	4	32.1693251533742	134.584049079755	4.60534959202574	434333.203680982	3014.53227278253	1924358	1345.7
1	L10	2	ERCC5	NM_000123	sample	5	29.8863945578231	121.941496598639	4.24141502798662	403685.049659864	2924.80232190353	1873084	1295.24
1	L10	3	ERCC5	NM_000123	sample	6	29.0022522522523	109.521959459459	3.9053479262377	325297.945382883	2708.29973202805	1612768	1100.2
1	L11	1	PHF6	NM_032335	sample	4	31.0969131371141	126.230437903805	4.27530670030648	409341.290021536	2917.6102536709	1882361	1266.96
1	L11	2	PHF6	NM_032335	sample	5	32.0146341463415	129.742857142857	4.25556711779796	410416.745644599	2908.62143496875	1830479	1246.43
1	L11	3	PHF6	NM_032335	sample	6	32.8225674570728	131.416189697465	4.21910574466201	402029.58217498	2796.21802067688	1807931	1176.65
1	L12	1	BLM	NM_000057	sample	4	33.0430555555556	137.410416666667	4.33768222644436	438254.325694444	2942.82644938938	1870075	1273.84
1	L12	2	BLM	NM_000057	sample	5	32.1630648330059	133.820563195809	4.74128467350017	435556.305173543	2955.29312632147	1834794	1288.12
1	L12	3	BLM	NM_000057	sample	6	30.8205841446453	128.005563282337	4.61186894543194	414731.340751043	2923.29187562415	1874791	1277.94
1	L13	1	ARID1A	NM_006015	sample	4	31.849408836341	126.842563783447	4.44445185861689	408556.948973242	2872.7944906182	1850737	1254.63
1	L13	2	ARID1A	NM_006015	sample	5	30.8442424242424	123.879393939394	4.47359126717461	385534.072727273	2821.42083642905	1780295	1240.89
1	L13	3	ARID1A	NM_006015	sample	6	31.6750629722922	122.664987405542	4.08632673748187	366886.926322418	2730.39947568014	1721331	1135.43
1	L14	1	EZH1	NM_001991	sample	4	30.5048951048951	124.497202797203	4.42418034297937	412753.706993007	2958.4616355622	1908889	1330.63
1	L14	2	EZH1	NM_001991	sample	5	30.1274451689389	120.615293420273	4.07533405161832	381613.799644339	2852.23683593743	1823074	1249.3
1	L14	3	EZH1	NM_001991	sample	6	29.1502532357907	110.454698930782	4.18082350322451	336288.401238042	2788.58536084957	1635168	1170.89
1	L15	1	ARID2	NM_152641	sample	4	29.2038043478261	113.276086956522	4.05167381516024	348953.680434783	2845.25913279167	1665610	1218.47
1	L15	2	ARID2	NM_152641	sample	5	29.9725209080048	119.627240143369	4.27143945000742	373873.994623656	2822.82033647563	1682834	1186
1	L15	3	ARID2	NM_152641	sample	6	28.8612750885478	112.81227863046	4.03213057305443	344057.118063754	2787.90970271359	1591780	1151.57
1	L16	1	FLT4	NM_002020	sample	4	30.434039644566	124.293233082707	4.28880697401363	413608.434039645	2998.41578337498	1905197	1338.11
1	L16	2	FLT4	NM_002020	sample	5	31.3932186234818	123.886639676113	4.40279703863701	394926.354251012	2929.06938037437	1804678	1267.78
1	L16	3	FLT4	NM_002020	sample	6	30.277885235332	120.065764023211	4.27155576537493	383791.561573179	2868.27324995121	1792039	1244.84
1	L17	1	RF	NA	Neutral	4	29.8594346829641	121.286478227655	4.52218618919729	407735.703590527	2992.01390893724	1905653	1334.2
1	L17	2	RF	NA	Neutral	5	30.8843416370107	124.425860023725	4.75367872429307	392354.511269276	2879.29063636441	1763034	1255.73
1	L17	3	RF	NA	Neutral	6	29.7445997458704	119.97331639136	4.53453782141724	379781.81639136	2850.08659407683	1749175	1225.59
1	L18	1	RF	NA	Neutral	4	29.9501483679525	116.833827893175	4.56443560109714	372137.32462908	2900.09345465778	1788812	1267.45
1	L18	2	RF	NA	Neutral	5	30.0430786904078	115.399195864446	4.0688522020241	331287.009190121	2620.86810557112	1593058	1105.78
1	L18	3	RF	NA	Neutral	6	29.828641370869	117.374541003672	4.29574995313202	368862.665238678	2836.84769113086	1738746	1213.2
1	L19	1	RF	NA	Neutral	4	30.3475877192982	123.235745614035	4.40762626829965	395351.033442982	2892.59219073373	1792125	1304.86
1	L19	2	RF	NA	Neutral	5	30.2865329512894	119.068194842407	4.27276418455298	372223.154727794	2823.46121249494	1736486	1233.92
1	L19	3	RF	NA	Neutral	6	31.533152173913	123.43152173913	4.26938970730766	368528.066304348	2733.24605492693	1656800	1121.66
1	L20	1	RF	NA	Neutral	4	29.4745186862967	115.367497168743	4.52136510016872	363243.857304643	2841.1103248395	1749667	1243.6
1	L20	2	RF	NA	Neutral	5	30.2927272727273	119.093939393939	4.45632416513035	376418.323030303	2834.38142203725	1795871	1275.47
1	L20	3	RF	NA	Neutral	6	29.1454965357968	112.159930715935	4.00238269996992	341763.523094688	2794.66397598173	1678765	1167.71
1	L21	1	RF	NA	Neutral	4	30.4594594594595	123.917600527357	4.74940512348552	398139.411338167	2920.72413630006	1882250	1343.79
1	L21	2	RF	NA	Neutral	5	29.3231146535868	115.923973022685	4.41845513055071	369399.084610668	2750.65823492714	1737407	1220.11
1	L21	3	RF	NA	Neutral	6	29.2334183673469	116.241709183673	4.78354291895653	385378.751913265	2853.87747722505	1786763	1263.56
1	L22	1	RF	NA	Neutral	4	28.989375	116.79375	4.21198107918674	381923.08375	2904.39835701099	1863727	1326.84
1	L22	2	RF	NA	Neutral	5	29.7694145758662	116.731780167264	4.48989583772163	361125.820191159	2825.11091384451	1732326	1271.08
1	L22	3	RF	NA	Neutral	6	28.9142141515341	110.152160300564	4.4022013985774	347851.452097683	2756.1047268657	1708631	1165.76
1	M03	1	OTNT	NA	Neutral	4	29.8393172454385	121.387875220718	4.26995157290044	391544.587404356	2946.93584722203	1808068	1260.6
1	M03	2	OTNT	NA	Neutral	5	29.9640914036997	120.74428726877	4.30976535669604	366951.326985854	2834.12121317232	1717088	1193.21
1	M03	3	OTNT	NA	Neutral	6	28.1356309060589	109.703724291273	3.89802654052816	329960.106170095	2772.69547974366	1640890	1167.51
1	M04	1	OTNT	NA	Neutral	4	30.6272009714633	126.907710989678	4.44416310336951	412216.122040073	2986.39205478294	1894865	1329.25
1	M04	2	OTNT	NA	Neutral	5	27.3331261653201	116.980111870727	5.018343843318	408756.198881293	3060.27592125347	1932014	1406.75
1	M04	3	OTNT	NA	Neutral	6	29.2115497937537	120.460223924573	4.24602429550555	382912.246906305	2951.92708280458	1784268	1257.67
1	M05	1	OTNT	NA	Neutral	4	30.4275595621378	126.405022537025	4.29642432705833	416220.106245976	2999.70217480088	1953766	1334.35
1	M05	2	OTNT	NA	Neutral	5	30.4262579525737	126.264314632736	4.43232839814797	405277.049739734	2904.04453632831	1823141	1254.01
1	M05	3	OTNT	NA	Neutral	6	29.5056890012642	122.335018963338	4.4425799852819	381566.753476612	2858.93082196982	1712620	1217.97
1	M06	1	OTNT	NA	Neutral	4	28.321095208463	117.502177971375	4.50239942720235	383837.093963908	2967.99651567081	1817987	1308.58
1	M06	2	OTNT	NA	Neutral	5	29.9162621359223	124.212378640777	4.34738823355221	393462.700242718	2942.39932863083	1846068	1283.17
1	M06	3	OTNT	NA	Neutral	6	27.622597553873	110.914385556203	4.3799191152306	363160.380314502	2939.79464743652	1765512	1295.2
1	M07	1	OTNT	NA	Neutral	4	28.664113785558	117.780634573304	4.40430420366081	382505.149890591	2946.08561998911	1816706	1292.63
1	M07	2	OTNT	NA	Neutral	5	28.75	115.602578475336	4.20424607756491	369358.586883408	2861.15439508301	1768719	1240.03
1	M07	3	OTNT	NA	Neutral	6	29.5644397685429	118.976854287217	4.48985986044463	376043.241451867	2883.12319340396	1729751	1216.36
1	M08	1	OTNT	NA	Neutral	4	29.5724953329185	115.514623522091	4.21767441038601	371728.691350342	2881.61578527181	1781001	1241.8
1	M08	2	OTNT	NA	Neutral	5	28.7966203983102	119.141822570911	4.47381503710594	388829.327097164	2998.56533740633	1854820	1326.93
1	M08	3	OTNT	NA	Neutral	6	26.693588162762	107.906288532676	4.36403790334526	346443.241676942	2845.03304746049	1778729	1252.47
1	M09	1	DNM2	NM_001005362	sample	4	28.8963531669866	109.719129878439	4.81560353730541	365540.863723608	2863.39467436084	1869673	1282.57
1	M09	2	DNM2	NM_001005362	sample	5	30.5809948979592	118.154336734694	4.47313844890584	385630.116709184	2836.90819923548	1864303	1254.71
1	M09	3	DNM2	NM_001005362	sample	6	28.9425893380199	116.532513181019	4.50780756127475	405944.0380785	2932.32569201939	1888426	1259.61
1	M10	1	PRF1	NM_005041	sample	4	30.8511216859279	127.324949014276	4.84666734629727	419525.558123725	2994.18673649742	1887776	1346.38
1	M10	2	PRF1	NM_005041	sample	5	30.9895513214505	122.722188076214	3.99953611607234	372098.923786109	2779.6019063933	1713604	1159.99
1	M10	3	PRF1	NM_005041	sample	6	30.1046831955923	120.88650137741	4.14068379254494	359834.84077135	2785.719581468	1637423	1138.22
1	M11	1	DSN1	NM_024918	sample	4	29.9453587886768	120.911784068466	4.35498625854306	380334.732060566	2863.82540002079	1796203	1281.38
1	M11	2	DSN1	NM_024918	sample	5	31.0359435173299	123.616816431322	4.06599476193108	375112.611039795	2844.64108669268	1746150	1223.88
1	M11	3	DSN1	NM_024918	sample	6	29.3501461988304	117.688596491228	4.07829529469637	372680.687865497	2892.75515969199	1769563	1258.3
1	M12	1	CBLB	NM_170662	sample	4	30.2064139941691	127.678134110787	4.68021824011591	421248.60058309	3018.22656318893	1823526	1351.74
1	M12	2	CBLB	NM_170662	sample	5	29.6287206266319	122.212010443864	4.28466244033079	386393.641253264	2850.47214151099	1741561	1229.5
1	M12	3	CBLB	NM_170662	sample	6	26.6009204470743	106.042735042735	4.10511413338522	344373.855358317	2905.08551685678	1732104	1260.14
1	M13	1	EP300	NM_001429	sample	4	32.1681222707424	127.291484716157	4.78409876149951	398877.088973799	2871.14988580199	1761615	1167.35
1	M13	2	EP300	NM_001429	sample	5	32.66647597254	128.618993135011	4.37811825545534	389007.727688787	2757.8011011969	1669050	1106.82
1	M13	3	EP300	NM_001429	sample	6	29.2070460704607	114.032520325203	4.34778655472708	353211.940379404	2842.43899708956	1679569	1143.33
1	M14	1	PHOX2B	NM_003924	sample	4	29.1705809641533	115.376390605686	4.10218975708369	383187.908529048	2921.95477885277	1871721	1309.29
1	M14	2	PHOX2B	NM_003924	sample	5	30.3760683760684	127.45177045177	5.04333436266734	429732.409035409	2981.93284123328	1910552	1368.02
1	M14	3	PHOX2B	NM_003924	sample	6	29.5378055713474	110.365548607163	3.86581114835524	324808.93064241	2659.61808776153	1593886	1067.99
1	M15	1	LATS1	NM_004690	sample	4	28.8252808988764	112.660674157303	4.05317422252454	345066.195505618	2833.33827527199	1726532	1230.31
1	M15	2	LATS1	NM_004690	sample	5	32.5440194292653	133.193078324226	4.34434733725411	429129.624165149	2894.98965300398	1907570	1254.85
1	M15	3	LATS1	NM_004690	sample	6	27.9233296823658	109.584884994524	4.17213378299346	352908.356516977	2831.20283188054	1742384	1234.64
1	M16	1	CUL3	NM_003590	sample	4	29.2429149797571	120.352805089647	4.42950546564075	412117.063042221	3022.94558587342	1937449	1369.78
1	M16	2	CUL3	NM_003590	sample	5	27.3642487046632	106.851813471503	3.89016920603153	338053.892227979	2769.95938300291	1707497	1177.42
1	M16	3	CUL3	NM_003590	sample	6	28.4822175732218	113.802824267782	4.49289619236555	364015.320083682	2842.3957650665	1740778	1230.84
1	M17	1	OTNT	NA	Neutral	4	29.9896278218426	118.112873703478	4.15173772434643	373393.616229408	2911.69429959625	1778285	1250.92
1	M17	2	OTNT	NA	Neutral	5	30.4808342728298	120.861330326945	4.1740395467852	373777.797068771	2851.27136320076	1754854	1224.48
1	M17	3	OTNT	NA	Neutral	6	28.0641316685585	107.600454029512	3.93512367378175	333166.010215664	2748.98580893323	1716636	1146.47
1	M18	1	OTNT	NA	Neutral	4	27.6342821782178	111.22896039604	4.3891007647005	364267.828589109	2888.87030178607	1821532	1316.57
1	M18	2	OTNT	NA	Neutral	5	29.9241652518393	115.352574985852	4.25453490750266	356934.152235427	2799.58978289591	1707946	1216.94
1	M18	3	OTNT	NA	Neutral	6	29.7761711972238	119.134759976865	4.38567897625876	372699.865240023	2842.80912737291	1760455	1231.43
1	M19	1	OTNT	NA	Neutral	4	28.6052325581395	109.078488372093	4.11857845490506	341496.973255814	2788.77588661717	1757536	1225.82
1	M19	2	OTNT	NA	Neutral	5	29.1970965940815	113.436069235064	4.54837653057192	354593.44946957	2824.95499725044	1721446	1224.82
1	M19	3	OTNT	NA	Neutral	6	28.8331280788177	109.12315270936	3.92124489770149	340555.887931034	2764.47224438873	1694739	1156.55
1	M20	1	OTNT	NA	Neutral	4	27.7077881619938	107.319003115265	4.08124071548596	341179.701557632	2844.77835788577	1752203	1255.46
1	M20	2	OTNT	NA	Neutral	5	29.7157417893545	118.137599093998	4.34662648740654	370720.665345413	2822.00860422818	1728345	1232.52
1	M20	3	OTNT	NA	Neutral	6	27.5529801324503	105.656181015453	4.17820502746354	330662.577262693	2809.71276862535	1646443	1204.36
1	M21	1	OTNT	NA	Neutral	4	29.4600366076876	116.288590604027	4.53968237041107	380644.262355095	2893.29644690652	1826545	1257.97
1	M21	2	OTNT	NA	Neutral	5	28.9983704508419	105.706137968495	3.69716908405302	308135.311787072	2647.53470694946	1623224	1096.55
1	M21	3	OTNT	NA	Neutral	6	32.2747183979975	126.252816020025	4.06672897541079	383825.403003755	2759.59199845427	1760189	1159.4
1	M22	1	OTNT	NA	Neutral	4	29.5238600212089	116.132555673383	4.25323269986115	371035.96447508	2790.99375294005	1695929	1177.85
1	M22	2	OTNT	NA	Neutral	5	28.0387596899225	109.551495016611	4.05946977106495	343388.131229236	2753.12929206778	1641901	1172.54
1	M22	3	OTNT	NA	Neutral	6	28.1078028747433	107.343429158111	3.87353413193339	331561.789014374	2800.64994967367	1674767	1174.81
1	N03	1	PLK1	NA	Negative	4	28.0599201065246	147.455392809587	7.7568963482331	716845.850865513	3744.20657901004	2566265	2033.94
1	N03	2	PLK1	NA	Negative	5	28.171772428884	133.90590809628	6.46048853995007	537307.276805252	3325.14111245785	2144142	1688.68
1	N03	3	PLK1	NA	Negative	6	25.8103092783505	128.430927835052	6.97497153432618	579221.731958763	3504.7983418144	2201539	1813.09
1	N04	1	PLK1	NA	Negative	4	25.4094488188976	140.542182227222	9.02283907476743	732088.103487064	4007.32535906981	2742215	2252.99
1	N04	2	PLK1	NA	Negative	5	26.0473815461347	136.907730673317	7.35637663967791	644420.815461347	3768.28366696495	2578867	2043.63
1	N04	3	PLK1	NA	Negative	6	24.5635964912281	126.36951754386	7.63722911414198	587983.481359649	3551.86888216151	2255104	1838.02
1	N05	1	PLK1	NA	Negative	4	27.1060773480663	136.405524861878	7.93992913924026	612104.612154696	3664.33236063376	2348681	1959.21
1	N05	2	PLK1	NA	Negative	5	25.6670870113493	129.423707440101	6.94334121966506	568658.05296343	3559.53890515503	2258915	1900.82
1	N05	3	PLK1	NA	Negative	6	26.8810126582278	133.925316455696	6.80352070651199	577379.364556962	3405.16999058175	2311221	1769
1	N06	1	PLK1	NA	Negative	4	25.4109589041096	153.342465753425	9.4846532653349	846099.875	4152.66141116848	3023572	2421.49
1	N06	2	PLK1	NA	Negative	5	26.5811594202899	142.307246376812	8.11916947217787	665216.276811594	3812.63849626233	2556203	2090.52
1	N06	3	PLK1	NA	Negative	6	24.9107981220657	126.167840375587	6.94093750028258	582915.659624413	3614.13639260311	2347520	1879.23
1	N07	1	PLK1	NA	Negative	4	26.1842105263158	135.264411027569	7.17620314415304	641652.586466165	3710.19036789973	2537418	2038.38
1	N07	2	PLK1	NA	Negative	5	21.4442988204456	112.499344692005	5.53922362687897	472588.901703801	2822.59402915586	1870190	1515.44
1	N07	3	PLK1	NA	Negative	6	25.3679245283019	129.862533692722	9.26498733504272	613608.002695418	3628.5150494915	2394123	1978.32
1	N08	1	PLK1	NA	Negative	4	25.6075334143378	130.425273390036	7.01657669104917	576969.183475091	3603.75508634892	2341471	1890.81
1	N08	2	PLK1	NA	Negative	5	25.0259433962264	129.790094339623	7.56316522660725	591180.116745283	3533.75763808042	2371069	1863.86
1	N08	3	PLK1	NA	Negative	6	23.1936416184971	120.385838150289	7.65661710836435	599102.710982659	3579.30854583499	2571768	1964.15
1	N09	1	CIC	NM_015125	sample	4	29.6483921982077	113.277279915656	3.9024906669405	351724.729045862	2803.78973283749	1716203	1167.32
1	N09	2	CIC	NM_015125	sample	5	26.2644310060473	99.3903243540407	3.85317541309353	293039.709180869	2501.53791477231	1461403	1036.22
1	N09	3	CIC	NM_015125	sample	6	27.1677344205009	105.430401863716	4.01975993607772	320230.516598719	2669.23597800616	1603937	1099.18
1	N10	1	SMARCA4	NM_003072	sample	4	30.375	121.738095238095	4.1568550690848	384414.299404762	2894.63996568714	1770809	1245.88
1	N10	2	SMARCA4	NM_003072	sample	5	31.1306715063521	127.877797943134	4.76244152399387	406496.89292196	2890.76339490613	1840474	1290.24
1	N10	3	SMARCA4	NM_003072	sample	6	30.5411230856495	116.65910380034	4.12521444314739	366083.020986954	2770.38803517688	1752139	1170.93
1	N11	1	DOT1L	NM_032482	sample	4	29.7790178571429	109.641183035714	3.71609437956666	316809.773995536	2671.9019971494	1677065	1121.54
1	N11	2	DOT1L	NM_032482	sample	5	29.9192477876106	115.138827433628	4.01335968392429	352307.310840708	2771.20844139835	1742475	1177.88
1	N11	3	DOT1L	NM_032482	sample	6	30.7830351990767	114.734564339296	3.87365986592961	331393.830929025	2670.4177278025	1650210	1118.13
1	N12	1	XPC	NM_004628	sample	4	27.0497762863535	99.4418344519016	3.72087617896439	306494.159955257	2653.78421996486	1566917	1115.04
1	N12	2	XPC	NM_004628	sample	5	29.6945652173913	111.083152173913	3.89397050662211	343209.942934783	2759.59970193805	1701384	1174.89
1	N12	3	XPC	NM_004628	sample	6	29.5966386554622	110.876575630252	4.1648724470781	329775.365021008	2686.35890874604	1584796	1105.18
1	N13	1	EXT1	NM_000127	sample	4	30.0697530864198	123.366666666667	4.51630018145882	396536.740123457	2972.0136532007	1858132	1323.09
1	N13	2	EXT1	NM_000127	sample	5	31.9856115107914	127.386091127098	4.02257128812715	381100.026978417	2793.94043982865	1754677	1147.93
1	N13	3	EXT1	NM_000127	sample	6	31.5113174695299	127.631456761463	4.32951916118454	398613.403366222	2863.07784738273	1745054	1198.55
1	N14	1	MSH6	NM_000179	sample	4	30.8885096700796	121.614903299204	4.03326236567676	378533.800910125	2815.32642221708	1773133	1202.78
1	N14	2	MSH6	NM_000179	sample	5	28.8041575492341	108.165207877462	4.18987438788135	326059.714989059	2755.60906379803	1631931	1164.22
1	N14	3	MSH6	NM_000179	sample	6	27.997476340694	111.273186119874	4.35468851151094	364033.048580442	2841.12400600832	1710468	1184.51
1	N15	1	FANCC	NM_000136	sample	4	30.8741144414169	120.220708446866	4.14972442821203	371286.841416894	2792.02084477756	1786086	1240.97
1	N15	2	FANCC	NM_000136	sample	5	30.2660802638813	120.526663001649	4.16636709939699	380144.068719076	2810.77544732655	1739901	1223.63
1	N15	3	FANCC	NM_000136	sample	6	29.8019619865113	112.362354383814	4.24889845994116	341097.895769467	2735.36022983108	1675514	1143.51
1	N16	1	NCOR1	NM_006311	sample	4	30.726826608506	112.850599781897	3.78183979451671	330565.127044711	2682.62124779689	1685738	1115.13
1	N16	2	NCOR1	NM_006311	sample	5	31.7333333333333	122.117610062893	4.50444715194386	376515.267924528	2744.84539143464	1745245	1156.45
1	N16	3	NCOR1	NM_006311	sample	6	30.5752359800111	118.273181565797	4.01476064011771	357569.461965575	2674.82105626546	1599408	1056.25
1	N17	1	PLK1	NA	Negative	4	28.9889298892989	138.712177121771	5.52591788314669	526706.544280443	3355.31950603323	2225088	1669.78
1	N17	2	PLK1	NA	Negative	5	30.0612244897959	136.575510204082	6.87349908130635	552587.666666667	3335.76790306377	2290692	1647.5
1	N17	3	PLK1	NA	Negative	6	24.2991071428571	114.956845238095	5.65592383779697	480534.104166667	3075.72435760887	2173864	1503.1
1	N18	1	PLK1	NA	Negative	4	28.4148550724638	136.295289855072	7.02469003113104	544893.27173913	3332.46105330564	2351750	1653.72
1	N18	2	PLK1	NA	Negative	5	26.0246913580247	124.26102292769	6.74644473944978	542023.576719577	3368.69801153145	2360365	1755.43
1	N18	3	PLK1	NA	Negative	6	23.6840490797546	112.924846625767	6.59618408780334	481576.458588957	3331.70307862971	2231271	1669.24
1	N19	1	PLK1	NA	Negative	4	29.6576728499157	140.14671163575	7.63307667821644	589550.623946037	3411.11512144851	2448974	1734.53
1	N19	2	PLK1	NA	Negative	5	26.544227886057	120.463268365817	7.38645660144217	470486.96101949	3161.85571488639	2108587	1590.11
1	N19	3	PLK1	NA	Negative	6	24.0724137931034	113.965517241379	7.78996320099672	486668.062068966	3328.79707139065	2227359	1634.68
1	N20	1	PLK1	NA	Negative	4	27.5081081081081	131.390990990991	6.87721293856526	540380.003603604	3343.0498685969	2273137	1688.52
1	N20	2	PLK1	NA	Negative	5	26.322203672788	123.881469115192	7.31815821968823	507384.210350584	3418.96317851213	2298986	1724.38
1	N20	3	PLK1	NA	Negative	6	27.0095057034221	123.906844106464	5.8159000217193	521773.032319392	3211.59700047233	2197259	1589.52
1	N21	1	PLK1	NA	Negative	4	28.8317214700193	134.458413926499	7.90873735414965	578970.183752418	3485.15628171954	2477866	1735.67
1	N21	2	PLK1	NA	Negative	5	26.8839427662957	128.945945945946	8.64661850219739	548022.158982512	3384.7752200169	2364119	1712.21
1	N21	3	PLK1	NA	Negative	6	25.1136690647482	115.864748201439	7.12754464961201	507415.389928058	3280.18099197096	2281646	1672.11
1	N22	1	PLK1	NA	Negative	4	27.1896551724138	124.084639498433	6.91151250262325	492434.39184953	3357.30868730774	2205806	1677.8
1	N22	2	PLK1	NA	Negative	5	30.2038980509745	133.521739130435	4.64772331192499	454759.208395802	3071.6251393051	2123465	1438.21
1	N22	3	PLK1	NA	Negative	6	26.3353115727003	114.390207715134	4.99355338789482	415697.416913947	3075.69262757669	2034743	1414.66
