# Supplementary material for: TRACERx analysis identifies a role for FAT1 in regulating chromosomal instability and whole-genome doubling via Hippo signalling
Source: Nat Cell Biol. 2024 Dec 30;27(1):154–68. doi: 10.1038/s41556-024-01558-w (PMC11735399; doi:10.1038/s41556-024-01558-w)
Supplement: Supplementary file 17 — Statistical source data. [file 41556_2024_1558_MOESM17_ESM.zip › extended fig1/ext fig1A source/data/rawData/HU24hr_H1944_RPAPS4S8.txt]

screenPlateOrder	plateWell	replicateNo	Content	ContentAnno	ContentType	MEAN_ObjectSpotTotalCountCh2	MEAN_ObjectSpotTotalAreaCh2	MEAN_ObjectSpotAvgAreaCh2	MEAN_ObjectSpotTotalIntenCh2	MEAN_ObjectSpotAvgIntenCh2	MEAN_ObjectSpotTotalCountCh3	MEAN_ObjectSpotTotalAreaCh3	MEAN_ObjectSpotAvgAreaCh3	MEAN_ObjectSpotTotalIntenCh3	MEAN_ObjectSpotAvgIntenCh3	ValidObjectCount	MEAN_Circ_TotalIntenCh2	MEAN_Circ_TotalIntenCh3	MEAN_Circ_AvgIntenCh2	MEAN_Circ_AvgIntenCh3	percentHIGH_Circ_TotalIntenCh2	percentHIGH_Circ_TotalIntenCh3	percentLOW_Circ_TotalIntenCh3	percentHIGH_Circ_AvgIntenCh2	percentHIGH_Circ_AvgIntenCh3	percentLOW_Circ_AvgIntenCh3	percentHIGH_SpotAvgAreaCh2	percentHIGH_SpotAvgIntenCh2	percentHIGH_SpotCountCh2	percentHIGH_SpotCountCh3	percentHIGH_SpotTotalAreaCh2	percentHIGH_SpotTotalAreaCh3	percentHIGH_SpotTotalIntenCh2	percentHIGH_SpotTotalIntenCh3
1	C03	1	53BP1	NA	Positive	6.99829642248722	47.2981260647359	4.42909373766075	274166.601362862	2055.34421636384	8.52129471890971	67.5127768313458	4.46022219476366	408945.652470187	2343.450800876	587	1410334.03	54615.73	1268.87	206.74	17.7	10.4	8.9	16.4	12.8	8.3	14.7	5.3	42.6	50.4	36.6	50.4	37.5	50.4
1	C03	2	53BP1	NA	Positive	7.82425742574257	62.960396039604	6.27402987025124	401525.633663366	2529.11755314545	7.74752475247525	62.7673267326733	4.20357998278372	402374.452970297	2411.61556791583	404	1743499.31	58667.47	1617.81	222.96	24.3	14.9	6.4	25	17.6	1.2	22.5	11.1	47.8	49.8	43.6	49.8	46	49.8
1	C03	3	53BP1	NA	Positive	6.84641068447412	46.9165275459099	4.5796355873476	281252.859766277	2076.08061112125	6.83806343906511	51.9933222036728	3.44513599546167	323893.148580968	2058.04872047347	599	1480436.1	53657.89	1339.99	201.6	23.2	12.4	7.8	21.5	15	4	18	6.8	39.9	44.2	39.2	44.2	37.6	44.2
1	C04	1	53BP1	NA	Positive	7.41197183098592	49.2640845070423	3.98859038790796	293863.35915493	2167.79759727407	8.24823943661972	64.2676056338028	3.96805699731921	402638.607394366	2400.16312122758	568	1493219.27	57786.35	1327.26	218.29	19.5	12.7	7.4	18.8	15	3.9	15.5	5.6	44.2	51.6	36.8	51.6	38.4	51.6
1	C04	2	53BP1	NA	Positive	7.69829222011385	58.1537001897533	5.28920979478524	375078.265654649	2413.40958925892	8.05692599620493	64.7115749525617	4.57309492198084	400209.187855787	2492.6394971392	527	1722542.29	58289.88	1539.03	221.83	22.4	11.4	6.3	21.6	16.5	3.2	18.2	9.7	47.4	52	41.2	52	43.8	52
1	C04	3	53BP1	NA	Positive	6.77142857142857	45.5183673469388	4.05376683539681	272599.510204082	2074.20539139587	8.13061224489796	57.8816326530612	3.57440768255619	349590.534693878	2216.94980449015	490	1489328.1	63812.87	1307.84	231.83	21.6	18.4	5.3	20.4	20.6	1.2	17.1	6.3	39.4	49.2	37.6	49.2	37.6	49.2
1	C05	1	53BP1	NA	Positive	6.88995873452545	45.2902338376891	4.21348866371897	264388.044016506	2034.21835591141	7.44979367262724	54.3081155433287	3.32694718587374	346086.964236589	2201.01085418599	727	1423488.82	55099.34	1261.91	203.6	19.7	11.4	7	18.8	12.7	3	14.9	5.2	41.1	45.8	35.8	45.8	37.4	45.8
1	C05	2	53BP1	NA	Positive	6.75806451612903	41.6639784946237	3.79046905353105	274742.599462366	2194.52168545003	6.0994623655914	50.6102150537634	3.61228313090407	339558.282258065	2222.06537548751	372	1384884.6	56513.78	1218.33	212.48	15.9	12.1	9.1	14	11.8	0.3	17.5	7	44.6	45.7	37.6	45.7	42.5	45.7
1	C05	3	53BP1	NA	Positive	5.87122736418511	43.569416498994	4.20090457843763	285774.44668008	1973.74319668706	6.64989939637827	49.148893360161	3.47082512339774	304459.09054326	2042.87189859251	497	1407173.1	52375.3	1230.69	195.87	18.1	9.7	8.5	16.1	11.9	4	16.1	6.8	36.4	43.1	37.8	43.1	37.8	43.1
1	C06	1	53BP1	NA	Positive	7.88795986622074	56.742474916388	4.71353941716857	342237.593645485	2339.01997682484	8.28260869565217	64.4565217391304	3.85510782632173	408474.446488294	2505.29178927233	598	1643120.77	58140.93	1440.43	218.46	20.9	12.7	6.7	21.6	14.4	1.7	18.1	7.5	47.2	53.5	40.8	53.5	42.3	53.5
1	C06	2	53BP1	NA	Positive	7.21140142517815	43.9026128266033	3.65656922638509	243206.722090261	2080.59456620232	7.78147268408551	55.3420427553444	3.25449278299127	340688.128266033	2156.76096874489	421	1411095.17	55729.56	1232.95	206.49	19	11.6	8.3	17.6	12.1	3.1	17.1	4.5	42.8	46.6	35.9	46.6	39.4	46.6
1	C06	3	53BP1	NA	Positive	6.48434237995825	48.6179540709812	5.17993674290458	299642.411273486	2072.22063648747	6.74530271398747	51.9352818371608	3.27453339712766	322491.787056367	2036.52742938093	479	1423058.3	52231.62	1285.83	199.27	19.8	11.1	7.3	20.3	14.4	4.2	19.2	7.1	37.6	43.2	37	43.2	36.3	43.2
1	C07	1	53BP1	NA	Positive	7.02395209580838	46.3013972055888	3.99345560723951	280035.798403194	2077.17066585473	8.01996007984032	56.4650698602794	3.39070836135811	331061.874251497	2172.79753180353	501	1467258.89	57465.14	1293.6	215.89	20	13.2	7.2	18.4	14.6	3.4	16.2	6	41.9	49.3	35.7	49.3	36.9	49.3
1	C07	2	53BP1	NA	Positive	7.31490384615385	47.8822115384615	4.58525846159864	282556.555288462	2222.64557601562	7.10817307692308	60.4711538461538	4.56506423208163	402313.826923077	2342.46543402661	416	1389623.74	55415.27	1298.39	208.74	19.5	13.9	9.6	19.7	15.1	7.2	19.7	6.5	44	46.9	38.7	46.9	41.8	46.9
1	C07	3	53BP1	NA	Positive	6.56666666666667	41.1761904761905	3.50083010866731	216965.728571429	1937.66045609015	7.27619047619048	52.3952380952381	3.35721814393473	310529.480952381	2065.23415496508	420	1257847.7	55464.68	1174.69	215.29	18.6	14.5	7.1	18.6	16.7	2.9	17.4	4.3	41.2	45.7	42.4	45.7	41.2	45.7
1	C08	1	53BP1	NA	Positive	7.20689655172414	52.6344827586207	4.36020911309985	307506.567816092	2033.89997146831	6.8183908045977	54.3172413793103	3.69210452069151	339457.43908046	2041.55542130209	435	1509938.6	53590.46	1303.02	198.02	19.8	8.5	11.3	19.1	8.7	4.8	18.2	5.7	42.3	45.7	37.2	45.7	38.9	45.7
1	C08	2	53BP1	NA	Positive	6.61338289962825	56.1505576208178	5.87633683206513	374020.894052045	2349.58467544411	6.16171003717472	46.2434944237918	3.13528770277281	267721.74535316	1947.65472092075	538	1638621.73	55097.63	1552.54	217.94	23	12.3	8.7	23.4	15.1	2.6	18.8	10.6	41.8	44.4	37	44.4	39	44.4
1	C08	3	53BP1	NA	Positive	7.46701846965699	54.5857519788918	5.32167209883172	321464.113456464	2200.07199983754	6.67282321899736	56.5224274406332	4.12542339505514	362611.200527705	2233.04385157344	379	1462895.1	55135.92	1363.82	214.66	21.1	10	7.7	21.9	14.8	2.4	20.6	6.6	42.5	47	44.3	47	42	47
1	C09	1	PLCG2	NM_002661	sample	6.15196078431373	36.5367647058824	3.05577716830467	209047.681372549	1689.778159182	6.62990196078431	51.0024509803922	3.5297426467423	312540.257352941	2108.64160846493	408	1125562.67	55557.8	1037	218.17	14.2	12.5	9.3	13	15.7	2.9	11	4.7	34.8	49	31.1	49	32.4	49
1	C09	2	PLCG2	NM_002661	sample	6.1046511627907	36.0581395348837	3.20128788293425	196031.764534884	1683.80771412864	4.95348837209302	40.703488372093	2.94540987075942	267340.575581395	1668.13967217318	344	1105398.31	53232.31	1047.59	209.13	14.2	12.2	9	16.3	14.5	3.2	15.7	4.4	34	39.2	31.1	39.2	34.3	39.2
1	C09	3	PLCG2	NM_002661	sample	4.60906515580737	27.7932011331445	2.8092079626679	154489.317280453	1411.91348281974	4.84419263456091	34.3541076487252	2.47956007268446	201682.705382436	1452.77614018428	353	905931	47590.91	865.29	189.27	12.5	7.1	16.1	12.5	10.2	7.4	12.2	3.1	28.9	39.4	29.5	39.4	28.9	39.4
1	C10	1	SETD2	NM_014159	sample	5.45811518324607	41.2120418848168	3.13241179955327	263234.573298429	1673.37298554065	5.02094240837696	35.2931937172775	2.45293190371406	216779.180628272	1485.32636295401	382	1202675.3	49704.91	1075.71	192.41	13.9	9.7	7.3	13.1	10.7	2.6	13.9	6	33	37.4	28	37.4	29.3	37.4
1	C10	2	SETD2	NM_014159	sample	6.625	46.7833333333333	4.789118548022	304435.086111111	1969.85844776801	6.32222222222222	48.5888888888889	3.25587975561371	288917.65	1830.80845369059	360	1325224.52	51852.21	1243.64	199.63	16.9	10.8	10.6	18.1	13.6	7.2	15	7.2	37.2	43.6	35	43.6	36.7	43.6
1	C10	3	SETD2	NM_014159	sample	5.91735537190083	44.5289256198347	6.08698229843147	333596.681818182	1965.06607636868	5.5702479338843	38.9421487603306	2.23165188106258	226381.384297521	1424.41949271358	242	1378885.1	50016.85	1194.97	188.52	16.1	10.7	12	15.3	11.2	7.9	14.5	7.9	37.6	38	37.6	38	36	38
1	C11	1	IKZF1	NM_001220765	sample	5.66549295774648	41.4507042253521	4.88261877731036	272704.669014085	1848.52313436213	5.53169014084507	45.0246478873239	3.08533294379931	269172.686619718	1750.18144964172	284	1170116.85	48274.05	1120.24	184.97	12.7	8.1	12	11.6	8.5	5.3	16.2	5.6	32.7	43	32	43	32.4	43
1	C11	2	IKZF1	NM_001220765	sample	6.36184210526316	45.6381578947368	4.45397298102368	292040.289473684	1888.23489804522	5.52631578947368	36.1282894736842	2.59787330436605	208120.960526316	1655.31711074355	304	1302596.44	48417.79	1197.72	187.25	17.1	7.2	10.2	17.1	8.9	3.3	17.1	5.6	37.2	47	34.2	47	36.5	47
1	C11	3	IKZF1	NM_001220765	sample	5.06927710843374	36.25	4.13583149472489	225907.201807229	1615.90340397054	4.67168674698795	37.0512048192771	2.49429097228432	225501.551204819	1465.63156189462	332	1073415.6	45580.47	999.27	172.01	14.2	7.8	8.4	13.3	7.5	4.2	14.5	6	31	38	29.8	38	27.7	38
1	C12	1	COL2A1	NM_033150	sample	6.37560975609756	44.6170731707317	3.6603934488217	285237.004878049	1883.49835276859	7.46829268292683	53.9463414634146	3.68742723243026	316812.917073171	2014.40432491678	410	1363788.77	57382.92	1218.61	216.53	15.9	13.2	6.6	14.9	14.4	2	12.9	6.6	39.5	45.9	31.5	45.9	33.2	45.9
1	C12	2	COL2A1	NM_033150	sample	5.37715179968701	39.8575899843505	4.31039714720858	265399.719874804	1871.68907542279	6.03286384976526	43.679186228482	3.40596081842729	280153.549295775	1902.55078392195	639	1293625.48	52672.67	1231.06	203.99	16.1	11.4	7.8	16.6	12.7	2.5	14.9	7.2	33	43.7	30	43.7	31.5	43.7
1	C12	3	COL2A1	NM_033150	sample	4.85132382892057	36.4134419551935	3.37742232446536	242661.596741344	1631.85987581905	5.30142566191446	40.6782077393075	3.11566837755962	257651.67209776	1763.6468796157	491	1176030.7	50703.91	1056.16	195.92	13.4	10.4	9	14.7	13.4	7.5	12.4	5.7	33	41.1	31	41.1	31	41.1
1	C13	1	SMAD4	NM_005359	sample	6.46352583586626	49.4893617021277	4.33909061546723	309901.072948328	2000.71497021819	6.78419452887538	47.4787234042553	3.05723975639111	283974.844984802	2008.25889456513	658	1485683.18	55088.26	1337.03	203.56	19.8	10.6	6.4	19.3	11.4	2	15.8	7.8	36.3	49.4	33.7	49.4	35.6	49.4
1	C13	2	SMAD4	NM_005359	sample	6.16508538899431	44.5863377609108	3.79720161698911	263977.897533207	1897.16301230102	6.49905123339658	54.7343453510436	4.13812483903436	361350.227703985	2320.63059756304	527	1301215.83	56420.93	1233.71	215.18	17.5	12.1	7	18	15	3	17.6	5.1	37.8	49.5	33.6	49.5	35.5	49.5
1	C13	3	SMAD4	NM_005359	sample	6.23521126760563	44.156338028169	4.58880117536397	260842.322535211	1933.63044544226	6.66056338028169	46.8070422535211	2.83102210312976	277245.526760563	1943.85775668099	710	1326411	48488.62	1258.15	186.88	19.4	8.9	14.1	19	12.1	12.4	17	7.7	37.7	45.8	37.6	45.8	37	45.8
1	C14	1	FANCF	NM_022725	sample	7.38803088803089	56.7895752895753	5.26918089277195	362290.032818533	2302.202525449	7.28957528957529	50.457528957529	3.15903274537447	291446.513513513	2036.2869363464	518	1615656.21	58262.58	1498.84	221.61	21	13.5	7.3	22.2	14.7	1.2	18.9	9.5	42.3	49.2	40.2	49.2	39.8	49.2
1	C14	2	FANCF	NM_022725	sample	6.15220949263502	45.6170212765957	3.87389729131253	285468.234042553	1883.82523605092	6.41734860883797	47.5106382978723	3.09933087737955	289048.64811784	1913.46791957928	611	1378953.53	56071.76	1258.27	208.78	18.3	12.4	5.1	18.2	13.9	1.6	15.9	6.2	34.7	46	30.8	46	32.4	46
1	C14	3	FANCF	NM_022725	sample	5.44315992292871	36.718689788054	3.60543995476758	233459.346820809	1662.19135409987	5.73988439306358	44.6666666666667	2.83875962011074	284882.736030829	1809.76387181349	519	1183167.9	51419.46	1105.65	197.13	15	11.8	9.1	15.6	12.9	3.7	14.6	5.4	31	39.9	31	39.9	30.4	39.9
1	C15	1	Sep-12	NM_144605	sample	6.07717569786535	39.8686371100164	3.58350211985366	238330.625615764	1765.37266453385	7.1576354679803	45.2709359605911	2.55350095075102	265730.724137931	1825.31953889359	609	1316620.08	52446.35	1138.43	191.21	16.7	9.9	7.6	14.6	11.2	8	12.5	6.1	34.2	47.9	29.9	47.9	30	47.9
1	C15	2	Sep-12	NM_144605	sample	5.49193548387097	38.6741935483871	4.11015447721734	249625.259677419	1751.87649033349	5.9741935483871	40.9548387096774	2.61807959788335	244267.562903226	1668.89437396173	620	1251898.01	52956.47	1116.47	195.99	16.6	9.8	6.1	15.3	11.5	3.1	14.7	6	33.4	43.4	30.3	43.4	31.9	43.4
1	C15	3	Sep-12	NM_144605	sample	5.35458786936236	35.8367029548989	3.03272236962367	226557.138413686	1616.46610373707	6.19440124416796	39.1290824261275	2.35093167144777	227073.261275272	1684.44673475447	643	1202206	52621.95	1079.66	194.59	16	11.4	7.6	14.3	11.7	5.9	12.9	5.9	31.6	43.1	31.3	43.1	30.5	43.1
1	C16	1	GNPTAB	NM_024312	sample	6.17570093457944	42.3514018691589	3.98640194117876	248470.28411215	1777.68629158876	6.81308411214953	46.1271028037383	2.93960298470587	267086.263551402	1857.9773504514	535	1315876.76	56491.82	1185.31	211.85	16.4	10.3	5.2	16.1	12.5	2.4	12.7	4.5	36.6	45.4	32.7	45.4	34	45.4
1	C16	2	GNPTAB	NM_024312	sample	5.32100591715976	36.4526627218935	3.72625526039941	216317.366863905	1686.47378968619	5.14644970414201	33.8594674556213	2.12914783831857	198037.973372781	1466.96106608646	676	1195950.49	48701.53	1073.66	182.82	15.2	7.2	11.1	16	8.7	5.9	14.5	5	29.9	39.5	28.4	39.5	30	39.5
1	C16	3	GNPTAB	NM_024312	sample	6.43126177024482	42.6365348399247	3.95821261593947	246291.845574388	1948.10468731958	7.27118644067797	52.0395480225989	3.44520341615329	309885.178907721	2182.29393943411	531	1347246.6	59970.64	1245.56	228.94	19.2	14.5	6.8	18.8	18.3	2.6	16.4	7.2	37.5	49.3	37.3	49.3	37.3	49.3
1	C17	1	53BP1	NA	Positive	6.66789667896679	43.6070110701107	3.64008774037983	258067.743542435	1962.56515704433	7.1309963099631	51.0719557195572	3.09362900247964	305760.592250923	1910.39941462192	542	1371747.16	53433.88	1228.07	201.41	17.5	10.3	13.1	16.8	10.3	5.4	15.3	5.4	39.1	43.2	34.1	43.2	35.2	43.2
1	C17	2	53BP1	NA	Positive	7.50485436893204	49.0315533980583	3.78771821055847	279362.798543689	2077.4139758887	7.48300970873786	56.5339805825243	3.89978540859386	348945.395631068	2195.65808741668	412	1464252.03	61817.61	1280.23	226.76	20.4	16.3	8	19.2	17.7	1.2	16	7.5	44.2	47.8	38.3	47.8	40	47.8
1	C17	3	53BP1	NA	Positive	6.60279441117765	44.0998003992016	3.99782895732535	252118.594810379	2010.72947710637	6.87824351297405	52.3453093812375	3.7305469232691	316599.698602794	2050.56333742511	501	1300502.8	56372.71	1207.1	213.24	16.6	14.6	7.6	17.8	17	2	17	6.2	40.7	45.1	39.1	45.1	38.3	45.1
1	C18	1	53BP1	NA	Positive	7.03353057199211	58.1479289940828	5.70893215121548	382904.26035503	2466.73293945915	6.51873767258383	45.0887573964497	2.8793236587372	260376.905325444	1965.72440814294	507	1698282.87	57059.49	1567.19	216.8	23.7	12.4	9.3	23.5	14	1.6	21.5	9.9	41.4	46	39.6	46	41.2	46
1	C18	2	53BP1	NA	Positive	6.75272727272727	43.7654545454545	4.22915838008589	255092.161818182	1972.71065733086	7.29090909090909	58.4763636363636	3.77806492874973	382910.72	2144.56652200183	550	1405033.39	59678.16	1251.92	223.59	18.2	15.1	6.7	17.6	17.1	1.8	15.8	5.3	39.5	45.5	33.6	45.5	36	45.5
1	C18	3	53BP1	NA	Positive	7.03090507726269	46.7527593818985	4.09287572516963	272613.838852097	2030.99408767249	6.81015452538631	53.1169977924945	4.12050812231122	343193.717439294	2215.57714649874	453	1433978.5	55378.47	1300.47	210.12	19.6	14.8	12.8	20.8	16.3	7.1	17.4	6.2	41.3	49.7	41.1	49.7	40.2	49.7
1	C19	1	53BP1	NA	Positive	6.80859375	52.302734375	4.92649508269885	340579.40625	2180.21487224807	6.552734375	50.3515625	3.42036057130726	311174.173828125	1989.07881883532	512	1500459.49	54302.13	1393.03	210.53	18.9	11.5	11.7	20.7	11.9	4.5	18.2	8	42.2	43.8	35.5	43.8	36.9	43.8
1	C19	2	53BP1	NA	Positive	6.85548172757475	50.5514950166113	5.05702279990446	318904.375415282	2210.39264229659	6.87707641196013	51.4285714285714	3.29347302184687	318663.161129568	2058.84716015367	602	1483470.47	61668.22	1369.38	235.56	19.9	15.4	6.1	20.4	18.8	1.8	18.4	8	40.5	45.2	36.2	45.2	37.4	45.2
1	C19	3	53BP1	NA	Positive	6.17457305502846	42.7836812144213	4.82345772427313	261617.533206831	2005.11090948829	6.71157495256167	49.5104364326376	3.51447968804839	303440.079696395	2050.04137709402	527	1298964	55964.5	1222.51	217.99	17.8	13.9	12.3	18.4	15.9	3.6	20.7	5.5	35.9	47.1	40.6	47.1	39.1	47.1
1	C20	1	53BP1	NA	Positive	7.67634854771784	52.9764868603043	4.44492957175245	299102.954356846	2177.17428055009	7.74135546334716	59.2959889349931	3.68134316082831	381473.243430152	2302.08686386514	723	1572380.67	63815.89	1378.9	236.07	21.7	17.7	8.3	21.6	17.7	4.1	17.8	5.3	45.4	46.9	40	46.9	41.6	46.9
1	C20	2	53BP1	NA	Positive	7.35365853658537	54.3466898954704	4.83943737753142	329791.994773519	2230.95276204765	7.09407665505227	55.7996515679443	3.73204952100684	348710.146341463	2256.85513881636	574	1579121.94	54617.12	1449.42	208.45	22.3	11.5	7.5	24.4	13.2	3	19.9	7.8	43.7	50.9	39.2	50.9	41.8	50.9
1	C20	3	53BP1	NA	Positive	7.07930367504836	55.4893617021277	5.51049892868994	371053.914893617	2365.59753806216	7.29013539651837	56.4468085106383	3.98128620950134	345343.396518375	2139.69289822061	517	1614938.4	57524.97	1502.47	225.43	23.4	15.5	8.9	24	17.4	4.4	21.5	8.7	41	47	42	47	40.4	47
1	C21	1	53BP1	NA	Positive	8.03733766233766	57.2597402597403	4.60970213026155	365915.001623377	2276.16973198813	7.44318181818182	54.5535714285714	3.35125140662077	336540.863636364	2081.10238325352	616	1642210.07	56082	1398.86	201.79	21.9	11.9	6.5	19.6	10.2	2.9	17.4	7	45	45.6	37.5	45.6	39	45.6
1	C21	2	53BP1	NA	Positive	6.07894736842105	38.7276315789474	4.07640870860705	229630.065789474	1923.46659779309	7.17368421052632	54.2315789473684	3.57243977949348	368210.769736842	2257.79072112731	760	1247678.96	58146.08	1116.73	214.95	15.9	14.5	8.4	14.7	16.3	1.7	15.3	4.7	39.5	42.6	33.8	42.6	37.1	42.6
1	C21	3	53BP1	NA	Positive	7.48976377952756	47.7669291338583	4.50345889129486	262153.217322835	2169.58350069224	7.35748031496063	54.5700787401575	3.66829795161838	343180.796850394	2272.26642677225	635	1424145.9	56686.94	1297.66	218.67	21.7	15.1	9	20.9	17.2	3.6	19.5	5.8	43.9	48.7	45	48.7	43.8	48.7
1	C22	1	53BP1	NA	Positive	6.35313531353135	41.7359735973597	3.89608236272506	254879.176567657	1927.0435497823	6.99174917491749	53.0528052805281	3.62072078988194	330112.161716172	2141.01028314426	606	1363937.83	57885.17	1226.94	221.8	18.6	13.9	8.1	18.5	16.2	5.4	14.4	5.8	36.5	45.4	32.5	45.4	33.8	45.4
1	C22	2	53BP1	NA	Positive	7.24962852897474	47.4754829123328	3.89323556618288	269121.952451709	2115.73803267945	7.25705794947994	49.258543833581	2.97891096036219	291387.719167905	2011.83841970378	673	1487348.03	57457.89	1336.59	223.11	21.1	13.4	9.5	21	16.3	3.1	17.2	7.1	41.9	46.1	37	46.1	38.5	46.1
1	C22	3	53BP1	NA	Positive	6.36633663366337	47.3841584158416	4.53796300237834	292355.001980198	2048.43916855233	6.37821782178218	49.1148514851485	3.69201313284681	314225.116831683	2096.93578839766	505	1379932.3	57704.32	1224.97	226.21	18	13.5	6.5	18.6	16.6	2.6	18.4	7.3	39.4	45.7	38.6	45.7	37.2	45.7
1	D03	1	RAD51	NA	Positive	4.16582914572864	25.0979899497487	2.23089891746111	152668.653266332	1110.74938133451	4.3894472361809	24.8819095477387	1.3491132592049	132943.565326633	1028.555831151	398	985632.07	49607.45	727.36	177.3	10.1	8.5	8	8.8	6.5	3.8	7.8	2.5	18.8	35.2	17.8	35.2	17.6	35.2
1	D03	2	RAD51	NA	Positive	4.42307692307692	26.2869822485207	2.60614410968824	139611.479289941	1321.15983762341	3.66272189349112	23.6508875739645	1.69424855383674	131983.461538462	1082.49457589702	338	884345.57	47824.91	759.29	174.99	11.8	6.8	14.8	11.8	7.7	5	13.3	2.7	22.5	36.4	22.5	36.4	22.5	36.4
1	D03	3	RAD51	NA	Positive	3.68765133171913	25.3414043583535	2.84008599736161	166813.152542373	1365.14335195472	3.80387409200969	24.3123486682809	1.83291029080409	128840.99031477	1091.81138656398	413	940873.8	46242.35	788.44	168.65	10.4	6.5	10.2	9	7.3	8.5	13.3	4.6	20.6	40	23.7	40	20.8	40
1	D04	1	RAD51	NA	Positive	3.44245524296675	18.9002557544757	2.37773104735736	102909.31713555	1090.97359016133	3.59846547314578	20.6086956521739	1.4157719486746	114025.375959079	942.477907753121	391	776808.44	48234.93	636.78	169.03	6.1	4.6	10.5	6.1	5.1	3.6	8.4	2.3	20.2	36.6	18.7	36.6	18.2	36.6
1	D04	2	RAD51	NA	Positive	3.35234899328859	18.0973154362416	2.05824559207293	110637.919463087	1068.6989960619	3.89597315436242	24.5671140939597	1.74652620845207	135273.27852349	1109.93521634337	298	765196.56	52176.57	592.73	185.07	6	6.7	7	5.7	8.1	1	8.4	1.7	19.1	40.9	16.8	40.9	16.4	40.9
1	D04	3	RAD51	NA	Positive	3.07744107744108	25.6026936026936	3.16117938583499	185062.707070707	1162.92991306769	3.24579124579125	18.5016835016835	1.76284192450034	104937.306397306	927.235892243825	297	859924.7	51278.81	737.92	184.53	9.4	9.1	8.4	8.4	8.8	4	11.4	4	17.2	36	20.9	36	18.5	36
1	D05	1	RAD51	NA	Positive	3.43561643835616	21.2164383561644	2.15825391472404	134111.989041096	1117.18733257372	3.47945205479452	19.1917808219178	1.2556481358994	93390.295890411	901.307387875814	365	878108.51	51497.02	660.04	172.94	7.7	6.6	11	6.3	4.9	3.6	5.8	3.3	18.4	35.1	15.3	35.1	15.9	35.1
1	D05	2	RAD51	NA	Positive	3.40094339622642	22.3443396226415	3.32402837363983	141150.113207547	1150.39116114033	3.91037735849057	26.7641509433962	1.78072346088711	160465.518867925	1121.56583352332	212	795958.98	46854.25	653.43	164.15	7.5	6.1	8.5	6.1	6.1	4.7	11.8	2.4	20.3	40.6	20.3	40.6	20.3	40.6
1	D05	3	RAD51	NA	Positive	4.33724340175953	28.375366568915	2.87082807640722	179129.258064516	1326.42273126646	4.75366568914956	28.5395894428152	1.80286070551266	162948.653958944	1236.88561561758	341	1003731.5	49639.25	794.51	175.71	13.5	7	7.9	10	7.9	2.9	11.7	4.4	22	41.6	24	41.6	23.5	41.6
1	D06	1	RAD51	NA	Positive	3.91590909090909	21.65	2.29227397550464	112071.872727273	1101.86051189266	3.86363636363636	23.5136363636364	1.57186849606979	127329.670454545	1047.17166845267	440	784716.08	45155.98	659.49	163.11	7.5	5	9.3	8	4.8	4.8	8.4	1.6	21.8	36.4	18.2	36.4	18.6	36.4
1	D06	2	RAD51	NA	Positive	3.51882845188285	29.5313807531381	3.47334776770526	197576.715481172	1351.58181633091	4.15481171548117	22.8493723849372	1.56952982874678	129280.945606695	1207.69871448171	239	961652.76	49193.05	798.75	179.05	10	7.5	9.2	9.6	7.5	0.8	14.6	4.2	17.6	43.9	18.4	43.9	18	43.9
1	D06	3	RAD51	NA	Positive	3.91039426523297	30.3154121863799	2.61752061542573	204979.724014337	1352.91027500477	3.48387096774194	20.0394265232975	1.30676833973318	109564.663082437	1029.57020451626	279	1072977.7	49255.01	811.94	174.47	10.8	6.1	7.5	10	5	3.6	14.3	5	19.4	34.8	21.9	34.8	21.1	34.8
1	D07	1	RAD51	NA	Positive	3.27037037037037	18.8814814814815	2.04741238259903	113104.433333333	1039.12004952111	3.5	20.4851851851852	1.41051516593141	107257.133333333	952.486339161313	270	763883.53	45955.47	633.53	168.32	6.3	5.6	11.1	6.7	6.3	3.7	7.8	2.2	20	36.3	19.3	36.3	18.9	36.3
1	D07	2	RAD51	NA	Positive	3.95501730103806	24.1764705882353	2.84612130665399	143577.252595156	1300.23938135628	4.38062283737024	29.1453287197232	1.88339638176803	171921.494809689	1252.55563871603	289	943390.1	56641.08	756.22	208.22	10.7	9.7	8.3	9	11.4	0.7	13.8	3.5	21.1	40.8	21.1	40.8	21.8	40.8
1	D07	3	RAD51	NA	Positive	3.66229508196721	25.0786885245902	3.1152752284422	167753.229508197	1237.30798668919	3.9016393442623	25.8819672131148	1.84323490087749	148438.062295082	1128.2636197518	305	923787.8	46751.48	772.93	165.23	9.5	7.5	11.1	8.2	7.5	4.3	10.5	4.6	21	38.4	23	38.4	21.3	38.4
1	D08	1	RAD51	NA	Positive	4.0655737704918	19.9139344262295	2.47849229286439	111105.594262295	1253.27851699781	4.21311475409836	28.9139344262295	2.08748022012406	165405.266393443	1208.60452858398	244	819154.89	53150.04	708.46	192.6	8.2	10.7	9	7	8.6	2.5	8.6	2.5	22.5	40.6	22.5	40.6	23	40.6
1	D08	2	RAD51	NA	Positive	3.17073170731707	15.875	2.27887354438507	82732.625	1031.75452913877	3.64024390243902	22.6310975609756	1.50725501123226	127656.405487805	1047.62376909442	328	703199.32	46885.41	611.75	171.69	7	7.9	11.9	6.7	6.4	2.1	10.1	1.5	15.5	38.1	14.3	38.1	14.3	38.1
1	D08	3	RAD51	NA	Positive	3.57017543859649	18.0526315789474	1.71085238785539	90143.1973684211	1087.13412488642	3.67982456140351	23.1228070175439	1.70065099722398	131377.793859649	1134.26603041516	228	790062	53435.4	621.9	188.32	9.2	10.1	8.8	7.9	10.5	6.6	9.6	2.6	19.3	36.8	22.4	36.8	19.7	36.8
1	D09	1	SMC3	NM_005445	sample	4.66850828729282	38.3314917127072	4.9113298892512	256586.397790055	1671.03307311175	4.29558011049724	27.646408839779	1.99036401130614	161288.925414365	1259.32586780113	362	1104441.22	45361.8	1016.91	171.92	13.5	5.2	9.1	13.3	6.1	5	14.1	5.5	27.3	39.2	25.4	39.2	25.4	39.2
1	D09	2	SMC3	NM_005445	sample	3.75091575091575	29.7802197802198	3.21676800603784	168002.236263736	1353.12734922593	3.7032967032967	26.4010989010989	2.1617522122222	157913.857142857	1272.10469663698	546	825188.96	43151.21	813.04	176.6	9.3	5.5	12.6	11.5	8.2	7.5	15.2	3.3	23.8	32.8	22.2	32.8	23.1	32.8
1	D09	3	SMC3	NM_005445	sample	3.18337408312958	26.1124694376528	2.99884207134264	166228.229828851	1280.33447590068	2.94132029339853	21.6577017114914	1.96181115011818	127909.718826406	1094.13159572405	409	839190.9	43070.31	801.07	167.42	9.5	4.6	7.6	11.2	6.8	4.6	12.7	4.4	20.8	32.3	23.5	32.3	21.5	32.3
1	D10	1	CHD8	NM_020920	sample	7.92166666666667	49.6983333333333	4.5207667971277	280147.575	2050.77325064671	8.255	48.1516666666667	2.53926947687365	257263.503333333	1863.99887839123	600	1554312.1	57952.65	1298.7	210.25	18.8	13	8	17.3	12.7	3.3	13.5	5.2	47.3	50.3	39.3	50.3	40.8	50.3
1	D10	2	CHD8	NM_020920	sample	7.73653395784543	42.2552693208431	3.82129673105	223115.585480094	1980.92213231666	8.596018735363	51.1978922716628	2.82019412866556	283974.429742389	2066.98916948001	854	1414230.28	58782.59	1230.32	216.26	16.2	13.9	5.9	14.9	15.6	2.8	12.6	4.2	47	52.8	38.6	52.8	41	52.8
1	D10	3	CHD8	NM_020920	sample	7.88495575221239	46.8283185840708	4.01514586119488	253883.955752212	2057.73398978482	8.2	47.2566371681416	2.51214301416855	243204.874336283	1876.17796476227	565	1446441.2	58532.8	1263.39	220.83	19.3	14.9	7.8	17.7	16.8	2.7	15.6	5.3	46.2	49	45.5	49	45	49
1	D11	1	COL5A2	NM_000393	sample	6.11031175059952	38.9952038369305	3.15197725658294	233695.652278177	1599.10491450714	7.38369304556355	47.5395683453237	2.61756587285355	249978.426858513	1772.69522990534	417	1264731.54	54934.19	1016.57	199.61	13.7	11.3	8.9	11.8	10.1	6.7	11	5.3	34.8	46.5	31.2	46.5	31.7	46.5
1	D11	2	COL5A2	NM_000393	sample	6.39255499153976	43.0169204737733	3.72855973351393	258772.159052453	1828.17765880098	7.27072758037225	47.1133671742809	2.67737539752234	260241.714043993	1794.97369638752	591	1354450.46	53617.06	1178.71	195.02	18.1	9.8	8.3	16.9	11.7	4.9	14.4	5.2	35.5	47.4	30.6	47.4	32.3	47.4
1	D11	3	COL5A2	NM_000393	sample	5.25701943844492	34.2958963282937	3.67717781621157	201756.285097192	1555.30464250255	7.11663066954644	51.6846652267819	2.92027236920889	298679.6825054	1871.67374075068	463	1135202.9	53786.28	1001.04	197.48	14.7	10.2	8.2	13.2	11.4	3.5	11.4	5.4	32.8	46	32.6	46	32	46
1	D12	1	BRCA2	NM_000059	sample	7.42827442827443	50.5758835758836	3.87720027343928	311294.022869023	1994.77298637139	7.40540540540541	52.5613305613306	2.98186209788077	310017.898128898	1955.69214697477	481	1560167.93	60643.06	1336.05	228.04	21.6	17.3	6.2	19.5	15.2	0.8	16	7.3	37.4	47.6	35.3	47.6	36	47.6
1	D12	2	BRCA2	NM_000059	sample	7.3879173290938	59.2957074721781	4.27862559274242	387451.899841018	2108.27047884872	7.44038155802862	51.20826709062	2.75040602246629	310526.103338633	1985.03956285428	629	1806734.94	59965.18	1504.7	219.25	25	15.1	6	23.5	15.9	2.1	20.2	9.1	38.3	45.2	35.3	45.2	37	45.2
1	D12	3	BRCA2	NM_000059	sample	5.80125523012552	43.8117154811715	4.34489024497061	265433.330543933	1818.2806235668	6.3326359832636	49.0794979079498	3.55103929525833	307782.882845188	1990.73805262338	478	1319833.5	56126.02	1194.6	210.87	19.9	13.6	7.9	18.8	16.7	1.5	17.8	7.7	32	48.1	33.5	48.1	32.2	48.1
1	D13	1	UBR5	NM_015902	sample	2.43627450980392	23.1642156862745	3.39752548071404	163841.112745098	1077.12752127551	2.97794117647059	20.531862745098	1.4371382840388	128161.916666667	964.883448766234	408	736555.86	46783.95	701.02	185.44	8.1	7.4	12	8.8	7.1	2.7	11.3	4.2	14.2	26.5	14.7	26.5	15	26.5
1	D13	2	UBR5	NM_015902	sample	2.05197505197505	18.5010395010395	2.30518770167808	143560.372141372	881.475979547023	2.87941787941788	20.0810810810811	1.11788118528721	124606.650727651	833.74815107601	481	706740.62	48981.18	639.93	182.13	7.1	6.2	7.3	7.5	6.2	0.4	6.7	3.5	11.6	26	11.2	26	11.4	26
1	D13	3	UBR5	NM_015902	sample	2.51358024691358	17.9407407407407	2.66644614541923	122812.09382716	913.717227931888	4.00987654320988	28.8962962962963	1.73621628804828	173654.449382716	973.544945641015	405	661825.4	44670.19	597.44	166.67	6.2	5.9	9.1	6.4	5.9	2.2	7.2	4.4	13.8	26.4	15.3	26.4	14.6	26.4
1	D14	1	TET2	NM_017628	sample	6.84432234432234	47.2344322344322	4.24680302658812	295871.633699634	2005.45025625508	7.27106227106227	48.5549450549451	2.91105259069616	273596.379120879	1942.78834896932	546	1524749.83	56996.42	1322.36	207.63	20.3	11.2	6.8	18.1	11.4	1.8	15.4	8.6	37.5	48.7	35.2	48.7	36.8	48.7
1	D14	2	TET2	NM_017628	sample	5.84397163120567	40.2836879432624	3.62708408143624	238001.026950355	1708.01504204949	6.0354609929078	38.9673758865248	2.48923997720731	231974.363120567	1734.54089403012	705	1350592.31	52101.82	1151.66	193.4	19.4	10.1	8.7	18	11.6	4.1	14.5	5.2	30.5	43.8	27.5	43.8	29.4	43.8
1	D14	3	TET2	NM_017628	sample	5.62312633832976	38.9593147751606	3.50418241611986	230799.426124197	1749.16654748705	6.95717344753747	52.0299785867238	3.52969448988643	311362.26124197	1991.04853357144	467	1302596.1	60140.41	1151.33	219.38	17.8	13.5	5.4	16.3	16.5	1.1	15.6	5.6	34	45.8	34	45.8	33.4	45.8
1	D15	1	AMER1	NM_152424	sample	6.95219885277247	50.6673040152964	4.51727270472763	299522.571701721	1997.38225923495	6.35181644359465	45.2715105162524	3.34534448437789	267153.776290631	1951.39837572447	523	1418518.22	53175.73	1322.8	204.28	19.7	8.8	4.2	20.8	11.1	1.3	17.4	5.9	40.7	48.2	35.4	48.2	37.5	48.2
1	D15	2	AMER1	NM_152424	sample	7.03454231433506	55.1001727115717	5.3717407076782	336080.119170984	2245.58769117585	6.61658031088083	49.9585492227979	3.43045774830437	298315.538860104	2117.21730252113	579	1512330.44	58159.25	1437.18	223.93	20.9	12.6	7.4	22.1	14.3	1.7	22.8	9.2	42.5	49.1	40.8	49.1	42.5	49.1
1	D15	3	AMER1	NM_152424	sample	6.29345372460497	49.6501128668172	4.31358344021158	320865.365688488	2102.87310111924	6.82618510158014	52.392776523702	3.58043890523022	326107.054176072	2173.75347566039	443	1433854.5	56756.34	1331.25	218.41	20.5	12.2	9.3	21.9	15.8	2	21	8.6	39.3	47.9	39.1	47.9	39.1	47.9
1	D16	1	EXT2	NM_207122	sample	4.93144208037825	44.6832151300236	5.00661106130036	324641.451536643	1800.40080266622	5.85106382978723	37.016548463357	2.43777024962839	208827.600472813	1503.28101807241	423	1358828.83	56376.73	1263.55	224.71	14.9	11.8	9.5	15.1	11.1	4.7	15.8	8.5	28.6	40.4	28.8	40.4	29.3	40.4
1	D16	2	EXT2	NM_207122	sample	5.74878048780488	40.4024390243902	3.33317875860458	245077.373170732	1610.27934096791	6.46829268292683	38.580487804878	2.23521385537965	199246.780487805	1494.8973361498	410	1301971.16	52764.21	1059.04	189.08	15.6	11	10.5	14.4	10.7	8.5	15.6	5.4	29.8	45.1	28.5	45.1	29.8	45.1
1	D16	3	EXT2	NM_207122	sample	5.71621621621622	44.6283783783784	5.11227003148216	302256.902027027	1726.83204179909	5.62162162162162	34.25	2.00346524572456	176528.405405405	1393.55384328953	296	1337171.6	58057.53	1176.37	248.88	15.2	10.8	11.1	15.5	10.5	4.7	16.2	7.4	32.1	40.5	32.8	40.5	31.8	40.5
1	D17	1	RAD51	NA	Positive	3.74774774774775	20.2792792792793	2.74999171705202	107463.786786787	1286.37594535359	4.003003003003	24.9429429429429	1.65748354641863	140698.165165165	1102.53346957729	333	757816.15	49031.5	673.15	183.16	7.5	7.5	13.2	7.5	8.7	2.1	8.4	3	21.6	42	19.8	42	20.1	42
1	D17	2	RAD51	NA	Positive	3.5	22.92	3.89367020297092	125441.465	1307.01126485507	3.675	23.215	1.89998844472954	123795.34	1032.54095270175	200	761282.97	49794.56	785.76	185.35	8	9.5	12.5	9.5	8.5	0.5	14	4.5	21.5	42	22.5	42	21	42
1	D17	3	RAD51	NA	Positive	3.8	22.712676056338	2.41703789270882	135560.991549296	1105.64179453456	3.48450704225352	18.1267605633803	1.22925749565326	96988.6788732394	950.435865292206	355	828579.2	46499.97	677.92	162.97	10.7	7.3	9.3	9	6.2	5.4	9.3	2.8	18.9	37.5	20.6	37.5	17.2	37.5
1	D18	1	RAD51	NA	Positive	3.72435897435897	20.5737179487179	1.9757549615338	98613.9519230769	1050.1117792971	4.00641025641026	23.6923076923077	1.4626414659773	130967.032051282	1041.42393076132	312	726902.53	51703.23	577.97	183.81	6.4	9	13.1	5.4	7.4	9.6	7.4	1.6	22.8	36.9	20.8	36.9	19.9	36.9
1	D18	2	RAD51	NA	Positive	3.26708074534162	23.055900621118	3.42018152651164	148041.596273292	1216.30014307922	3.54968944099379	18.8260869565217	1.31311007498654	92221.1925465839	944.081108763226	322	833513.43	49549.56	736.38	175.79	8.1	6.5	13	8.7	6.2	5	9.6	4.3	18.3	37.9	17.7	37.9	18	37.9
1	D18	3	RAD51	NA	Positive	3.42777777777778	21.9805555555556	2.72696801618749	119108.652777778	1138.45882408682	3.41944444444444	24.3	1.89853548689722	142121.05	1132.30788882768	360	778385.6	49710.34	677.4	188.89	8.1	8.1	8.3	8.6	10.6	3.3	10.8	2.8	18.1	38.6	19.4	38.6	18.1	38.6
1	D19	1	RAD51	NA	Positive	4.398753894081	24.5109034267913	2.08823295738762	136586.143302181	1206.94916101194	4.46105919003115	29.2492211838006	1.69810917964446	171737.274143302	1210.22575538388	321	930845.25	54030.47	715.63	189.2	9.3	10.3	9.7	9.7	8.7	4	8.7	3.1	22.4	38.9	19.6	38.9	19.9	38.9
1	D19	2	RAD51	NA	Positive	3.53589743589744	22.4769230769231	2.40816696068017	128038.556410256	1142.45406002821	3.73589743589744	21.8538461538462	1.62525869725306	112014.866666667	1087.4770138312	390	825062.15	52838.89	670.78	186.85	8.2	9	7.2	8.2	7.7	1.3	10.8	3.3	19.5	38.2	17.4	38.2	18.2	38.2
1	D19	3	RAD51	NA	Positive	4.39887640449438	23.4943820224719	3.32282906240104	118149.685393258	1244.59022199362	3.89887640449438	25.1151685393258	1.88009831545018	141939.615168539	1237.60413707317	356	849082.6	52490.24	717.6	188.92	10.1	9.8	9.6	10.4	9.8	3.1	11.5	2.2	21.6	43.3	23.9	43.3	22.5	43.3
1	D20	1	RAD51	NA	Positive	2.88571428571429	17.8444444444444	2.78144779211197	109465.634920635	1109.36566445982	2.87301587301587	15.3492063492063	1.33397982322555	75174.3555555556	857.979708863773	315	690549.36	48402.68	619.12	179.67	5.1	6.7	13	6	5.1	3.2	10.5	3.2	17.1	38.4	18.1	38.4	16.2	38.4
1	D20	2	RAD51	NA	Positive	4.2673031026253	22.1861575178998	2.56716442616021	114929.374701671	1266.8923850983	4.20286396181384	27.36276849642	1.83582528993082	152133.594272076	1159.50304852638	419	803748.96	50135.03	686.85	181.03	10.7	10.3	14.1	10	9.8	6.7	14.1	2.6	22	39.4	20.5	39.4	21.5	39.4
1	D20	3	RAD51	NA	Positive	2.52694610778443	19.2015968063872	2.17643107721624	140669.229540918	927.674232343224	3.31536926147705	16.9700598802395	1.22874051273117	98529.5169660679	846.220368390857	501	710411.2	45781.22	579.11	182.43	7.4	10.2	32.3	6	7.8	12	8.8	4	13.6	30.3	15.6	30.3	13.8	30.3
1	D21	1	RAD51	NA	Positive	3.46135265700483	22.2101449275362	2.69321613911097	137134.417874396	1111.1146474567	4.20048309178744	26.3647342995169	1.57313989616676	146827.198067633	1066.15463162538	414	811801.23	49670.02	642.9	180.09	6.3	9.7	11.8	5.6	7.5	1.9	8	2.7	18.1	32.4	17.1	32.4	17.4	32.4
1	D21	2	RAD51	NA	Positive	4.22315789473684	22.44	2.39582340676523	120639.793684211	1195.30725678308	3.82947368421053	24.3957894736842	1.74639788398195	130014.856842105	1013.17851441488	475	803738.08	47630.77	678.22	174.81	10.1	7.2	12.6	9.5	5.9	2.7	12.8	2.5	20.4	36.6	19.2	36.6	18.9	36.6
1	D21	3	RAD51	NA	Positive	3.93769470404984	18.993769470405	2.49856210720013	97245.4174454829	1191.25487238984	3.73831775700935	25.3551401869159	1.79138179081009	141898.264797508	1064.31461247436	321	768331.2	47783.04	646.92	171.57	7.8	9.7	11.8	6.9	8.4	3.4	11.2	3.4	23.4	38	26.8	38	23.4	38
1	D22	1	RAD51	NA	Positive	3.66480446927374	37.5698324022346	6.03466364682001	291101.972067039	1685.19645647504	4.40782122905028	30.2569832402235	1.93040669914259	184289.581005587	1300.90046582408	358	1174803.32	57979.32	992.08	209.19	12.3	9.8	7.8	11.7	11.7	2.5	14.8	7.3	21.5	39.4	20.4	39.4	21.5	39.4
1	D22	2	RAD51	NA	Positive	3.27376425855513	21.615969581749	2.88749149002218	138231.69391635	1233.58699993334	3.74524714828897	22.4296577946768	1.57092019270387	119307.975285171	1078.42896768953	526	861944.31	51911.53	692	185.41	9.3	8	9.3	8.4	8.7	0.8	12.9	4.2	17.1	36.5	16.5	36.5	17.9	36.5
1	D22	3	RAD51	NA	Positive	4.24522292993631	31.6273885350318	3.77519467850122	216496.595541401	1536.54237354367	4.06050955414013	27.6337579617834	2.07205774228263	170477.598726115	1257.97156927695	314	1043700.2	58120.35	891.05	211.71	14.3	13.1	11.5	12.1	13.7	1	12.7	6.1	21.7	41.1	27.7	41.1	23.9	41.1
1	E03	1	RF	NA	Neutral	7.1685878962536	52.8933717579251	4.38968221480631	310772.923631124	2087.85796188394	7.82276657060519	52.6916426512968	3.51816879398976	307303.217579251	2228.04371631507	694	1636762.74	56739.86	1447.01	210.87	23.9	10.7	5	22	12.8	1.9	17.7	6.1	40.9	53.9	37.5	53.9	38.9	53.9
1	E03	2	RF	NA	Neutral	6.69902912621359	56.4101941747573	5.99266361589477	363703.88592233	2215.95631353043	7.22815533980583	53.9708737864078	4.05164841025586	324838.497572816	2265.27250589285	412	1593009.91	62249.03	1450.58	233.19	23.1	15	2.4	23.5	18.7	1	19.9	9	42.5	49.5	36.7	49.5	39.1	49.5
1	E03	3	RF	NA	Neutral	6.68602540834846	44.513611615245	4.0502848794518	264122.030852995	2008.06732477717	6.93647912885662	51.2976406533575	3.2688856095736	305629.716878403	2166.40064549098	551	1479628.7	59378.12	1331.1	227.55	21.4	15.4	4	20.1	18.1	1.6	16.3	7.1	39.6	49.9	38.8	49.9	38.1	49.9
1	E04	1	RF	NA	Neutral	7.48916408668731	61.3065015479876	5.30508522515049	380761.828173375	2312.30054253649	7.37616099071207	51.1191950464396	3.3240526522475	303223.547987616	2212.25109337203	646	1784167.94	60055.27	1584.23	223.52	23.7	13.2	4.5	24.5	14.2	2	20.3	9.1	44.3	52	42	52	42.9	52
1	E04	2	RF	NA	Neutral	6.41533546325879	51.7939297124601	5.45265965142776	305711.329073482	2023.15308203281	7.314696485623	52.8594249201278	3.59496987696677	314245.669329073	2086.95748901032	626	1532620.28	55317.14	1404.16	206.76	21.7	11.3	7.3	21.4	12.8	4.2	18.8	6.9	39.5	48.2	35.6	48.2	36.9	48.2
1	E04	3	RF	NA	Neutral	6.48443579766537	50.8832684824903	4.7562405965593	321115.560311284	2093.86308717645	6.82879377431907	53.5019455252918	4.0141274990127	322559.70233463	2157.85003849102	514	1530943.2	56907.75	1397.42	216.32	22.2	11.5	5.6	22.2	15.4	0.8	20.6	8.6	39.3	49.2	39.1	49.2	38.9	49.2
1	E05	1	RF	NA	Neutral	7.08728943338438	62.156202143951	5.48704798030823	379157.13323124	2234.8105561102	8.03369065849923	55.8284839203675	3.39638275404614	335710.114854518	2239.91465585969	653	1793772.98	60227.75	1557.71	222.39	25.6	15.5	5.1	24.8	17.2	1.4	20.5	8.1	42.6	51.5	38.6	51.5	40.4	51.5
1	E05	2	RF	NA	Neutral	7.41558441558442	59.2857142857143	5.69328427473385	369366.32096475	2353.56113763613	7.35621521335807	57.1243042671614	3.92755944970821	357411.064935065	2396.4087643741	539	1678735.35	60735.51	1557.14	228.52	23.7	13.7	4.8	24.9	16.5	2.4	21.3	10.4	44.7	51.4	40.3	51.4	41.9	51.4
1	E05	3	RF	NA	Neutral	6.81920903954802	60.0188323917138	4.79804051637378	384395.913370998	2177.84240149259	6.40112994350283	42.4632768361582	2.61687939463742	242957.052730697	1865.19780009352	531	1738699.4	56845.3	1508.34	211.39	25	13.4	6	24.1	15.4	0.6	20.9	10	39.4	46.5	38.8	46.5	38.8	46.5
1	E06	1	RF	NA	Neutral	7.24183006535948	55.1683006535948	4.57469126395861	333335.815359477	2182.7985715072	7.22222222222222	52.156862745098	3.44952418542951	318511.990196078	2232.49928893495	612	1653425.09	62490.93	1457.38	233.99	23.7	15.8	4.7	22.7	17.8	1.5	19	7.2	42.8	47.9	38.9	47.9	40.5	47.9
1	E06	2	RF	NA	Neutral	7.07643312101911	58.4171974522293	5.25312398297833	373928.882165605	2249.86944786294	6.76592356687898	50.2324840764331	3.4435928606595	307479.643312102	2112.58713474678	628	1734557.5	58105.26	1547.65	219.66	25.8	11.9	6.5	25.2	15.1	3.7	20.1	8.9	43	48.2	37.4	48.2	39	48.2
1	E06	3	RF	NA	Neutral	6.55753968253968	53.6289682539683	5.29113294926229	338018.279761905	2199.11841615143	6.95238095238095	47.1607142857143	3.53653667201023	267236.109126984	2064.36376609691	504	1542703.7	52615.19	1418.49	199.06	20.8	9.5	6.7	23.2	11.7	5.2	21.4	7.9	40.9	53.2	43.3	53.2	42.3	53.2
1	E07	1	RF	NA	Neutral	6.74208860759494	56.6693037974684	5.62864784713054	361795.897151899	2229.05588338727	8.1629746835443	54.0079113924051	3.29235668608432	305989.044303797	2181.26335389301	632	1699075.22	56211.98	1486.23	215.42	21.5	11.6	6.5	20.9	13.6	0.9	19.6	10	41.5	52.5	36.2	52.5	38.3	52.5
1	E07	2	RF	NA	Neutral	6.92889561270802	57.1724659606657	5.95453826232528	387400.166414523	2338.29943158734	6.11043872919818	47.9379727685325	3.6144528557954	318769.406959153	2168.6711495154	661	1755318.16	56724.71	1531.85	215.13	24.1	12	6.4	23.3	13.9	0.6	20	9.1	41.9	45.7	38	45.7	39.9	45.7
1	E07	3	RF	NA	Neutral	5.95540308747856	46.9845626072041	5.44340730175811	294830.152658662	2133.37012325229	7.19725557461407	50.2487135506003	3.2105126769376	305636.804459691	2205.45982523631	583	1474129.6	55618.63	1352.36	212.82	20.9	11.5	5.7	21.1	14.8	1.5	19.2	8.7	37	47.3	36.4	47.3	36	47.3
1	E08	1	RF	NA	Neutral	6.05913043478261	52.7982608695652	5.69047305195651	327578.288695652	2066.24834166966	6.5095652173913	46.0452173913043	3.00174506994034	262545.900869565	2022.24897747173	575	1534593.74	55877.33	1381.23	209.56	19.8	10.1	6.1	20.2	11.8	1.9	17.9	7.5	39.5	49.9	35.8	49.9	37.6	49.9
1	E08	2	RF	NA	Neutral	7.17073170731707	58.8231707317073	5.02306697111012	392244.396341463	2350.85751180242	7.03861788617886	58.6768292682927	3.94754718989917	377951.737804878	2306.0046042151	492	1808535.73	59959.66	1570.21	221.25	26.2	15.7	8.3	25.6	16.9	2	21.1	10.8	42.7	48.8	37.6	48.8	39.6	48.8
1	E08	3	RF	NA	Neutral	5.6247619047619	42.9980952380952	4.29198334713734	275556.392380952	1910.89931156563	5.90666666666667	40.3371428571429	2.87079805293605	233757.323809524	1785.99008835557	525	1368242.5	52322.46	1248.25	204.48	18.1	10.7	8	18.7	13.3	2.5	16.8	7.8	33.3	43.4	34.7	43.4	33.3	43.4
1	E09	1	MEX3C	NM_016626	sample	7.26537785588752	64.9560632688928	6.65383507186079	421462.882249561	2388.99975947649	7.02284710017575	48.1405975395431	2.97391666591125	290229.764499121	2065.74341086966	569	1794130.16	55020.21	1600.87	209.6	27.2	11.2	10.4	27.6	12	2.8	24.1	9.8	38.3	51.7	37.8	51.7	39.4	51.7
1	E09	2	MEX3C	NM_016626	sample	6.85480943738657	51.9981851179673	4.37462784346318	323051.882032668	2060.69741638409	6.34845735027223	51.8257713248639	3.7603743879425	341103.878402904	2173.570138495	551	1504629.92	53962.66	1324.35	199.96	20.7	10.5	8.9	20.9	12.3	4.2	18.5	7.3	39.6	46.5	34.8	46.5	38.7	46.5
1	E09	3	MEX3C	NM_016626	sample	6.16012084592145	48.8851963746224	4.22747896837179	312672.963746224	2026.5882049665	6.09516616314199	49.5513595166163	3.98028461272773	331791.734138973	2163.08127405231	662	1499728.1	54119.16	1302.39	201.39	21.3	12.1	9.4	20.7	12.7	2.3	18.9	7.7	37.2	46.2	38.2	46.2	37.3	46.2
1	E10	1	CDKN2C	NM_078626	sample	7.26626016260163	60.5650406504065	5.55958448791673	395238.735772358	2317.60295272929	6.55487804878049	51.7093495934959	3.90010946914167	335589.160569106	2272.55656580416	492	1674220.64	55489.46	1539.06	212.59	24.4	11.2	6.3	24.4	15.2	3.7	19.9	9.6	41.7	52	37.8	52	39.2	52
1	E10	2	CDKN2C	NM_078626	sample	6.36960600375235	53.7392120075047	5.31852732189135	357619.048780488	2150.29471784952	5.60600375234522	46.7279549718574	3.62944678533042	312241.356472795	2037.04054265686	533	1515293.82	48435.16	1381.51	192.1	21.6	6.8	10.7	21.4	9	4.1	21	8.6	38.3	44.7	35.1	44.7	37.5	44.7
1	E10	3	CDKN2C	NM_078626	sample	6.41151385927505	54.9232409381663	5.51677429433338	397938.588486141	2306.56792227555	5.73987206823028	44.8976545842217	3.21760353583412	298607.703624733	2133.46041305943	469	1610475.5	52483.55	1520.15	210.98	22.8	9.8	10.2	23.9	14.1	3	22.6	11.3	38.4	44.3	38.8	44.3	39	44.3
1	E11	1	SPEN	NM_015001	sample	5.15419161676647	43.5808383233533	4.4565145062058	299262.687125748	1761.51336510108	5.44461077844311	40.5164670658683	2.71864025328439	266846.535928144	1760.18150048279	668	1330377.46	52362.16	1167.65	197.02	16	10.5	9.1	15.6	11.5	4.2	14.8	6.9	28.6	43.7	26.5	43.7	28.1	43.7
1	E11	2	SPEN	NM_015001	sample	5.72992700729927	42.0262773722628	4.46481408908816	279997.935766423	1893.63503661889	5.38394160583942	41.7065693430657	2.86700406444755	274858.143065693	1785.40399960426	685	1316232.2	52639.15	1162.3	194.03	16.5	10.9	7.3	16.8	11.7	1.5	15.2	6.3	32.8	40.4	30.9	40.4	32.7	40.4
1	E11	3	SPEN	NM_015001	sample	4.9	35.6138461538462	3.70693347604453	250328.721538462	1715.38688665288	4.84769230769231	36.8784615384615	2.81378584707381	247121.915384615	1674.60363283357	650	1207522.3	49054.61	1077.1	185.19	14.5	9.7	7.2	14.2	10.2	1.4	13.8	7.1	29.5	43.5	29.5	43.5	29.4	43.5
1	E12	1	ARID1B	NM_017519	sample	6.10854816824966	50.2184531886024	6.09315583982308	337283.54816825	2089.06564538878	7.18588873812754	47.2388059701493	2.88303056612946	273668.204884668	2003.54165581851	737	1572688.42	54203.18	1419.11	204.32	20.6	9.1	8.5	19.5	11.1	3.9	17.4	9.1	36.2	47.1	34.2	47.1	35	47.1
1	E12	2	ARID1B	NM_017519	sample	6.32326820603908	40.6536412078153	3.15504168852896	246616.863232682	1737.70991347506	7.09413854351687	54.7460035523979	3.60912113968738	345591.230905861	2162.64632287081	563	1412030.27	53932.08	1182.72	206.71	17.6	10.5	10.7	16.3	11.9	8	13.3	5	36.1	48	32.5	48	35.2	48
1	E12	3	ARID1B	NM_017519	sample	6.09824046920821	43.0425219941349	3.92019249196064	272180.016129032	1954.80121119721	7.03519061583578	50.7243401759531	3.29871728109099	307544.781524927	2085.79580694563	682	1386918.6	54292.77	1235.52	207.86	18.6	11.1	8.5	18.6	11.9	4.5	16.3	7	37.1	47.2	37.4	47.2	37.2	47.2
1	E13	1	ERCC4	NM_005236	sample	6.31528046421663	40.9709864603482	3.44611415914613	252572.835589942	1798.1350588565	6.21276595744681	39.6402321083172	2.53639958992193	224784.553191489	1658.65549528455	517	1283125.71	51503.63	1138.93	191.89	15.7	9.9	8.3	14.5	9.5	2.9	12.4	5.4	35.4	43.3	31.5	43.3	32.7	43.3
1	E13	2	ERCC4	NM_005236	sample	5.87573964497041	36.6015779092702	3.83929743577809	222066.272189349	1756.02587109163	7.03944773175542	49.9388560157791	3.33200313518902	297908.398422091	1884.16918414871	507	1185331.52	54006.11	1048.9	199.11	14.4	11.6	9.5	13	12.6	4.7	14.2	4.7	33.3	44.6	30.2	44.6	31.8	44.6
1	E13	3	ERCC4	NM_005236	sample	5.56448202959831	40.877378435518	4.41196426584379	285055.682875264	1886.21899042055	4.81818181818182	32.4418604651163	2.26589890120062	187551.88372093	1460.30238745279	473	1283620.8	46404.73	1172.42	172.8	16.1	6.8	9.5	14.6	7.6	4	15	6.8	33.2	41.4	34.2	41.4	33.2	41.4
1	E14	1	ATR	NM_001184	sample	9.19775280898876	99.114606741573	9.35453107553008	656768.435955056	3237.03362637092	4.65393258426966	44.6202247191011	4.42782859221034	326370.982022472	2083.12312192638	445	2521532.84	53228.2	2305.71	202.17	40.4	7.9	6.5	42.7	10.6	5.4	36.4	17.5	52.8	45.8	51.7	45.8	53.7	45.8
1	E14	2	ATR	NM_001184	sample	8.50218340611354	99.089519650655	10.2785411307097	658158.862445415	3253.93372298531	3.91484716157205	39.0458515283843	3.92228013689766	277758.613537118	1943.3508052734	458	2428580.64	49606.14	2295.75	195.14	39.7	7.6	9.8	42.6	9.4	5.5	38.2	18.3	53.5	45.2	52	45.2	54.8	45.2
1	E14	3	ATR	NM_001184	sample	8.47599164926931	89.4655532359081	9.13377287940446	561610.14822547	3049.82647706551	5.21503131524008	45.7494780793319	3.8458303538041	308396.586638831	2094.69335573682	479	2252678.6	54198.97	2094.33	207.74	38.4	11.5	8.1	39.9	14.2	1.7	37.8	16.1	51.6	49.1	54.5	49.1	53.9	49.1
1	E15	1	STAG2	NM_006603	sample	6.46734397677794	58.7068214804064	5.75327218625555	395583.156748911	2204.88562061704	7.22206095791001	52.1044992743106	3.2922358495178	332238.190130624	2138.5534018379	689	1688482.47	57860.54	1509.02	221.71	21.3	14.1	5.5	21	14.8	3.6	17.4	10	39.2	47.9	34.4	47.9	36.3	47.9
1	E15	2	STAG2	NM_006603	sample	6.49233716475096	44.3659003831418	4.40940933180754	280894.350574713	2025.22993951731	6.00574712643678	50.4597701149425	3.81637757718026	344253.701149425	2106.35816840123	522	1450077.66	56523.74	1286.78	214.1	18.4	12.6	8.8	17.8	14.9	1.1	15.9	7.1	37.4	45	33.5	45	35.1	45
1	E15	3	STAG2	NM_006603	sample	7.0669014084507	46.8661971830986	4.34672761340391	283296.547535211	2140.34518547316	6.94894366197183	49.5316901408451	3.38707628280848	300384.809859155	2168.62005856897	568	1436483.3	56739.02	1311.65	216.85	18.8	12.7	9.2	19.5	15.3	2.6	18.5	6.3	41.7	52.3	42.3	52.3	40.3	52.3
1	E16	1	WRN	NM_000553	sample	7.87576687116564	60.2898773006135	5.03149322059226	369434.581288344	2278.78847118046	7.40030674846626	59.0490797546012	3.77491261634559	388198.415644172	2280.16731945843	652	1779877.88	57481.26	1563.03	213.49	28.1	13.3	7.4	26.7	15.2	2.6	19.2	9.2	43.6	48.5	42.3	48.5	43.6	48.5
1	E16	2	WRN	NM_000553	sample	6.81646655231561	52.3567753001715	5.82932038557476	314077.205831904	2183.77050182961	6.73927958833619	48.4356775300172	3.22424005253716	300442.161234991	2053.90423480567	583	1585167.43	54046.72	1485.07	209.09	25.6	12.2	11	27.4	15.3	5.7	21.1	7.5	36.5	47	38.1	47	40	47
1	E16	3	WRN	NM_000553	sample	6.46336206896552	51.6508620689655	5.96451813870801	338621.549568966	2217.5867518171	6.20689655172414	45.9762931034483	3.04652190944549	287143.57112069	1876.90491297507	464	1594864.8	54322.35	1510.12	211.25	26.3	13.8	8.2	26.7	16.4	1.7	22.4	9.3	36	44.2	38.1	44.2	37.7	44.2
1	E17	1	RF	NA	Neutral	7.68646864686469	57.1089108910891	4.05654244537337	331010.684818482	2191.20812652002	8.08250825082508	58.3382838283828	3.90716690038522	362525.244224422	2358.0799488327	606	1708693.76	57345.44	1444.46	211.6	23.3	11.6	6.6	21.6	11.9	2.1	17.8	7.3	45.4	49	39.6	49	41.3	49
1	E17	2	RF	NA	Neutral	8.47916666666667	64.625	4.99663473858571	409020.390151515	2549.71715158507	6.15151515151515	46.3712121212121	3.57348367595299	299621.787878788	2083.51335199849	528	1848401.15	56144.88	1567.8	206.49	27.3	11.4	4.7	27.1	13.1	2.8	22.5	9.7	47	45.1	41.5	45.1	43.6	45.1
1	E17	3	RF	NA	Neutral	6.78351955307263	52.2262569832402	5.19643460143079	332054.643854749	2241.45389825482	6.69553072625698	45.6689944134078	3.07347084648032	268188.803072626	1920.16684478737	716	1588335.9	52826.31	1428.54	201.67	23	8.9	8.2	23.3	10.5	3.5	20.9	9.1	40.8	44.1	41.1	44.1	40.6	44.1
1	E18	1	RF	NA	Neutral	8.10223642172524	69.9968051118211	5.97512545547248	460634.460063898	2477.43243302098	7.31309904153355	49.0399361022364	3.19651846314791	289089.051118211	2152.5872378911	626	1921117.56	59530.27	1666.02	221.1	25.2	14.1	5.4	25.6	15.3	2.1	23.2	10.4	45.5	51.3	41.4	51.3	43	51.3
1	E18	2	RF	NA	Neutral	7.92350746268657	60.3582089552239	4.93721420828158	391026.47761194	2332.10380498757	7.88432835820895	54.7164179104478	3.37475603959198	332206.281716418	2328.01629752805	536	1778392.01	56508.48	1553.16	210.75	24.8	9.7	6.3	23.7	12.3	1.9	21.3	9	43.7	53.5	39.4	53.5	41	53.5
1	E18	3	RF	NA	Neutral	6.78084415584416	54.6298701298701	5.0111043423207	339643.719155844	2188.92203925059	7.03246753246753	50.4724025974026	3.42705640721196	306111.12987013	2178.91773899997	616	1630074.1	57645.61	1439.83	214.5	23.5	13.3	4.7	22.4	14.9	1	20.9	9.7	39.6	50.2	39.4	50.2	39	50.2
1	E19	1	RF	NA	Neutral	6.73475609756098	60.842987804878	6.19876010804392	404816.932926829	2426.28459827395	7.07164634146341	46.7682926829268	3.28500449357288	280480.306402439	2113.02427730508	656	1783376.13	57688.7	1624.49	220.13	23.3	12.5	10.1	24.1	15.7	3.7	22.7	11.6	39.9	49.8	38.9	49.8	40.9	49.8
1	E19	2	RF	NA	Neutral	5.75290023201856	39.4756380510441	3.77643344810908	227988.054524362	1923.90841120562	6.58120649651972	48.3178654292343	3.10870901004836	303848.296983759	2181.52108025631	862	1402488.73	59930.93	1287.52	225.19	20.5	13.1	6.8	20.3	15.7	2.3	15.7	6.6	35.4	47.6	31.9	47.6	34.8	47.6
1	E19	3	RF	NA	Neutral	6.5177304964539	51.2468085106383	5.31404758118537	321171.368794326	2152.92694609168	6.63262411347518	48.7148936170213	3.43575021924868	306990.967375887	2231.44332642728	705	1548918.2	56277.37	1433.72	217.91	23.4	13.2	7.2	23	14.9	1.7	21	9.1	39	49.4	41.7	49.4	40.6	49.4
1	E20	1	RF	NA	Neutral	6.43853427895981	48.2198581560284	5.01713986932201	300743.626477541	1992.95873603988	6.28368794326241	46.2517730496454	3.22803277655839	287540.444444444	1949.57112341922	846	1486175.14	55080.85	1334.12	207.39	19.1	11.8	8.7	20	13.6	3	17.3	5.8	36.2	44.6	34.9	44.6	36.3	44.6
1	E20	2	RF	NA	Neutral	6.22684085510689	45.9655581947743	5.29005902301303	273977.327790974	2035.5859046833	6.9144893111639	45.7220902612827	3.08107763531564	267327.944180523	2026.85194115138	842	1475480.47	55393.25	1340.89	212.6	21	11.5	9.3	21	13.9	5.8	19.7	7	36.2	50.7	34	50.7	36.2	50.7
1	E20	3	RF	NA	Neutral	6.9861932938856	56.2702169625247	5.58070119723332	365219.035502959	2221.39563578151	7.29388560157791	49.5424063116371	3.11216171608555	289067.400394477	2066.02140027517	507	1668340.9	56802.47	1468.9	209.27	25	10.3	5.9	24.1	12.4	2.6	20.7	9.7	40	47.3	39.3	47.3	39.3	47.3
1	E21	1	RF	NA	Neutral	4.97105263157895	36.3	4.05940076920136	244212.710526316	1696.65399327917	3.95526315789474	25.4605263157895	1.81055452740953	173303.155263158	1258.04933206789	380	1223932.71	56176.98	1045.9	198.89	15	9.5	8.2	13.9	8.7	2.4	11.3	6.6	25.3	40.5	23.9	40.5	23.9	40.5
1	E21	2	RF	NA	Neutral	4.93688362919132	41.0374753451677	4.98396378004438	276600.530571992	1803.45308854768	4.43786982248521	29.8994082840237	2.40498809230365	185421.031558185	1437.02408719148	507	1267689.84	59668.24	1150.2	224.89	15.6	14	8.9	16.2	16.8	1.6	17.4	7.3	27.8	44	26.2	44	28.2	44
1	E21	3	RF	NA	Neutral	5.68055555555556	37.7972222222222	3.58848798280318	226883.461111111	1599.68822938124	4.68055555555556	28.2638888888889	2.05985186593387	154138.255555556	1325.9683975293	360	1163908.5	50722.66	1004.38	186.61	15.8	11.4	15.3	16.4	11.7	9.2	15	5	27.8	42.5	31.1	42.5	29.4	42.5
1	E22	1	RF	NA	Neutral	6.54502369668246	45.8400473933649	3.9575482220816	275708.941943128	2038.28673754561	6.74289099526066	48.7654028436019	3.31119062311214	306256.244075829	2117.81389993392	844	1510071.18	59242.58	1364.86	221.94	21	12.2	6.2	21	14.2	1.2	16.2	6.8	37.7	48.5	35.1	48.5	36.7	48.5
1	E22	2	RF	NA	Neutral	6.44611186903138	48.4706684856753	5.19891369214097	294872.669849932	2074.35610711328	6.91950886766712	46.8267394270123	3.09554407769369	277702.349249659	2136.06748254173	733	1495186.73	57843.29	1372.01	219.98	21.1	12.8	8.9	20.9	14.3	4.6	19.1	6.5	39.7	49.7	36.3	49.7	38.5	49.7
1	E22	3	RF	NA	Neutral	5.61437908496732	45.3333333333333	4.55740586327684	290027.658823529	1955.50646143583	6.21176470588235	41.3346405228758	2.74101755441969	240743.538562092	1856.1419211882	765	1457941.5	58127.85	1319.64	220.52	19.7	13.2	7.2	19.5	16.1	5.2	17.6	7.5	35	45.4	34.2	45.4	34.2	45.4
1	F03	1	OTNT	NA	Neutral	6.8356401384083	55.9480968858132	4.79556132039433	336105.740484429	2012.12751417826	7.98961937716263	52.3806228373702	2.98960594942491	279817.346020761	1994.81890494812	578	1531122.98	52756.85	1364.23	195.9	22.1	9.9	9	20.8	10.9	5.7	18.7	6.7	41.9	49.7	36.5	49.7	37.5	49.7
1	F03	2	OTNT	NA	Neutral	7.13151364764268	50.3151364764268	4.25605581765785	293386.928039702	2052.15091926824	6.88585607940447	52.7593052109181	3.39861501543426	314330.488833747	2105.06877523299	403	1449625.25	54761.78	1308.86	205.09	21.8	11.2	6.7	20.8	14.9	3.2	18.1	6.2	41.7	47.9	37.2	47.9	39	47.9
1	F03	3	OTNT	NA	Neutral	6.21748878923767	46.4506726457399	4.3164853336202	270063.670403587	1841.51232626987	7.4932735426009	57.4932735426009	3.77693268027237	341803.417040359	2100.99580231205	446	1311677.6	54308.1	1217.78	206.69	17.7	11.2	5.8	16.1	14.3	3.8	14.8	7.2	39.7	48.9	37.9	48.9	36.3	48.9
1	F04	1	OTNT	NA	Neutral	6.57330827067669	44.0488721804511	3.40200357300874	246474.601503759	1799.43784386316	6.15977443609023	50.8966165413534	3.69560808393595	334056.80075188	2082.28623928751	532	1321706.63	58988.55	1173.49	222.72	15.4	15.8	5.6	15.6	17.7	1.9	13.7	4.5	38.7	44.7	33.3	44.7	34.4	44.7
1	F04	2	OTNT	NA	Neutral	5.97530864197531	46.3456790123457	3.96604953719707	282994.975308642	1894.54331113036	6.27336860670194	44.2186948853616	3.01641437400236	260561.386243386	1872.40648952446	567	1372326.17	53468.5	1259.78	207.3	18.2	9.3	7.9	19.4	12	3.2	17.1	6.3	35.3	45	31.6	45	33.5	45
1	F04	3	OTNT	NA	Neutral	6.41233140655106	45.5684007707129	4.46717069510589	273865.917148362	1939.16414188563	7.11560693641619	52.8921001926782	3.44820958476842	312027.782273603	2150.55811071968	519	1323486.7	54113.14	1244.22	208.66	18.1	10.8	6.4	19.8	14.3	2.5	18.9	7.1	38.9	47.6	39.1	47.6	38.2	47.6
1	F05	1	OTNT	NA	Neutral	6.86713286713287	51.6311188811189	4.58600973833536	303675.536713287	1975.84729210718	6.38636363636364	48.9475524475524	3.19073085239587	310034.43006993	1958.39385349857	572	1437003.27	55085.17	1323.87	206.59	21.3	12.4	8.7	20.6	14.5	2.4	17.8	7.5	38.3	44.9	35.3	44.9	35.8	44.9
1	F05	2	OTNT	NA	Neutral	5.974	44.686	3.64724285851539	279540.462	1867.0596623948	5.698	48.81	3.89571938939534	312812.346	2074.77798031018	500	1313035.76	53904.17	1209.77	207.48	18.2	11.2	7.4	18	13.8	5.2	17.2	6.4	33	45.2	30.6	45.2	31.8	45.2
1	F05	3	OTNT	NA	Neutral	7.18165467625899	52.1888489208633	5.03329957740795	318096.028776978	2171.16513164406	7.39568345323741	56.1025179856115	3.73444419285946	339718.014388489	2203.22126085964	556	1474167.6	54469.2	1398.22	210.72	21.2	14.6	9.7	21	15.3	2.2	20.9	8.3	42.4	49.1	43.5	49.1	42.3	49.1
1	F06	1	OTNT	NA	Neutral	7.21718377088305	53.7326968973747	4.42822620992074	342787.238663484	2180.12457889703	7.29355608591885	47.6467780429594	2.92727112491106	272028.572792363	1965.3733882518	419	1569551.53	56222.55	1371.78	207.34	21	12.2	7.2	19.6	12.2	4.5	17.7	7.9	39.1	50.4	34.8	50.4	36.3	50.4
1	F06	2	OTNT	NA	Neutral	6.02798507462687	46.125	4.75467688627502	292272.263059701	1918.24020630381	6.0839552238806	46.5242537313433	3.44901418545415	280641.744402985	1867.55398238744	536	1368517.15	52736.55	1244.45	199.69	17.9	9.3	7.8	17.4	11.8	4.1	16	6	34.9	45	31.7	45	33	45
1	F06	3	OTNT	NA	Neutral	5.57494866529774	42.7967145790554	4.32477525488172	266116.566735113	1872.1422506471	5.86242299794661	45.0616016427105	3.35210341185723	270153.843942505	1949.35131886182	487	1283640.8	54202.38	1217.45	209.53	16	11.9	7	18.5	16	2.3	17.9	6.4	35.5	45.2	35.1	45.2	34.3	45.2
1	F07	1	OTNT	NA	Neutral	6.90123456790123	52.156378600823	4.07563105684473	322295.763374486	2064.92374849123	6.54320987654321	49.1584362139918	3.4592415691602	306216.582304527	2115.6535177934	486	1584005.45	53559.62	1376	200.56	21.8	11.1	10.7	20.8	11.9	5.8	16.9	8.4	39.5	49.2	34.4	49.2	35.8	49.2
1	F07	2	OTNT	NA	Neutral	5.86363636363636	45.8745454545455	5.1871525222088	295107.905454545	1900.94272038409	5.93454545454545	43.3345454545455	2.93058834175955	258881.498181818	1811.34450885514	550	1386033.51	51579.79	1264.25	199.32	19.5	8.9	8.4	19.6	10.4	3.8	16.7	6.7	35.5	41.8	32.5	41.8	34.2	41.8
1	F07	3	OTNT	NA	Neutral	5.75050301810865	42.9979879275654	4.48144057771023	279904.724346076	1889.56251098225	6.41046277665996	43.9738430583501	2.69055990671714	249295.802816901	1827.01464725054	497	1311676.6	51469.19	1180.59	193.57	16.3	9.3	8.2	16.9	10.9	0.2	16.3	7.6	34.8	44.5	33.8	44.5	33.2	44.5
1	F08	1	OTNT	NA	Neutral	7.5009900990099	54.6792079207921	4.78048420838837	331437.996039604	2207.76016446939	6.98415841584158	52.3920792079208	3.32603097147389	306495.203960396	2087.09893868228	505	1594069.37	52938.38	1432.39	195.44	22.6	7.9	7.1	21.6	9.5	6.5	19.4	8.3	43.2	47.7	39.6	47.7	40.8	47.7
1	F08	2	OTNT	NA	Neutral	6.65658362989324	49.5836298932384	4.71682937670645	301312.508896797	2125.21838215557	7.6779359430605	53.9982206405694	3.69549935203583	326669.350533808	2334.34413867714	562	1562657.92	59590.75	1440.44	223.68	21.7	11.7	5.3	22.8	13.5	1.6	19	8.7	39.9	54.4	35.4	54.4	37.7	54.4
1	F08	3	OTNT	NA	Neutral	5.81919642857143	44.9598214285714	4.67719669841459	284011.832589286	2050.05374334007	6.31919642857143	42.9598214285714	2.78690152204897	240861.53125	1779.7879867202	448	1399844.9	53876.92	1366.94	209.47	20.3	12.9	7.6	21.2	16.1	0.9	19.9	8.9	39.5	42.9	39.1	42.9	38.6	42.9
1	F09	1	PTPRB	NM_002837	sample	7.08672566371681	66.7008849557522	6.84836147323041	430976.782300885	2438.52292609931	6.25309734513274	47.4424778761062	3.35338399154565	275542.596460177	2027.30796729249	565	1768177.61	49436.01	1640.12	192.28	24.4	6.7	12.2	25.7	9.2	10.8	22.8	11.3	45.1	48.7	42.1	48.7	43	48.7
1	F09	2	PTPRB	NM_002837	sample	7.27189781021898	60.8868613138686	5.45153389646066	382706.458029197	2304.86616203818	6.51094890510949	46.5985401459854	3.43681948757176	270345.465328467	2084.36703727316	548	1663494.46	56542.37	1560.14	217.49	27.2	10.8	4.4	26.8	15.1	0.9	25.4	10.2	43.1	48	40	48	41.4	48
1	F09	3	PTPRB	NM_002837	sample	6.53398058252427	50.8252427184466	4.81992440465873	332705.650485437	2140.46324457723	5.97249190938511	43.1650485436893	3.10068281995732	265257.700647249	2005.73280837738	618	1477401.5	51167.57	1383.38	201.4	21.8	10.5	7.9	21.7	12.6	1.9	20.9	8.6	36.7	46.6	37.5	46.6	37.2	46.6
1	F10	1	WAS	NM_000377	sample	5.2998324958124	39.6164154103853	3.70786146031046	238342.43718593	1643.65311148347	5.89447236180905	40.4673366834171	2.30041399310774	236239.338358459	1584.95950238336	597	1224609.39	51601.36	1049.91	188.83	15.4	9	7.2	15.2	8.4	3.9	13.4	5	29.3	41	26.8	41	27.8	41
1	F10	2	WAS	NM_000377	sample	5.51336898395722	36.6541889483066	3.17458255933884	214899.322638146	1526.24477041776	5.70944741532977	40.301247771836	2.31640264829057	238352.878787879	1583.11089951983	561	1185047.91	49334.35	985.22	180.07	16.2	7.1	7.3	14.1	6.1	2.7	13	4.3	29.6	39.6	25.1	39.6	26.9	39.6
1	F10	3	WAS	NM_000377	sample	4.98091603053435	38.5152671755725	3.68723199736929	251365.767175573	1641.37465598183	5.4236641221374	37.0381679389313	2.73431063864808	222943.11259542	1730.06769711904	524	1219582.3	51294.33	1078.55	192.9	15.3	7.8	5.3	15.1	9	2.3	14.1	6.1	31.1	42.4	30.7	42.4	30.3	42.4
1	F11	1	ODAM	NM_017855	sample	6.42705167173252	48.065349544073	4.07960112378719	281325.583586626	1915.56118661109	6.32218844984802	49.3434650455927	3.17616340435257	306249.952887538	1868.42989829371	658	1385122.13	51432.68	1240.84	196.68	17.5	9.4	8.4	17.5	10.6	2.9	16.7	6.4	37.5	41.8	33.6	41.8	34.3	41.8
1	F11	2	ODAM	NM_017855	sample	6.40316901408451	51.9260563380282	5.70000803402052	337782.313380282	2214.97649421203	6.84859154929578	52.4577464788732	3.39082228744986	329060.704225352	2065.58154355882	568	1526061.11	53045.74	1409.75	204.03	20.8	9.2	9.5	22	12.9	5.1	19.9	8.3	38	43.7	35.7	43.7	37.9	43.7
1	F11	3	ODAM	NM_017855	sample	6.70629370629371	50.7202797202797	5.01347925044224	328708.51048951	2131.45779886673	7.6486013986014	55.0769230769231	4.18684451363531	335385.673076923	2256.5136179168	572	1496159	54371.25	1344.52	206.73	20.6	10.3	6.8	19.6	11	3.1	17.3	9.3	40.9	51.2	39.7	51.2	39	51.2
1	F12	1	BRIP1	NM_032043	sample	5.95638629283489	44.1588785046729	4.3237318342172	293606.869158879	2021.5142075739	6.32242990654206	39.6183800623053	2.3134711753445	233515.904984424	1772.65059030516	642	1483626.44	54508.33	1306.22	204.33	17.1	8.6	7	17	11.1	2.3	14.2	7.6	38.3	43.6	31.5	43.6	34.9	43.6
1	F12	2	BRIP1	NM_032043	sample	6.03092783505155	41.5429553264605	3.82914706595121	254192.821305842	1875.30927267756	5.78694158075601	36.7628865979381	2.39972807820011	219829.661512027	1663.76937230204	582	1366690.84	52298.31	1198.66	192.82	16.7	6.7	5.2	16.5	9.6	1.2	14.4	5.3	37.1	42.6	32.5	42.6	34.4	42.6
1	F12	3	BRIP1	NM_032043	sample	5.92237442922374	42.3196347031964	4.24433422318365	275213.056316591	1960.46636530142	5.89193302891933	39.0167427701674	2.59049675571487	232553.470319635	1766.64263834212	657	1353202.2	51801.62	1237.5	199.04	17.4	8.4	6.7	17.7	11	0.8	15.8	7	38.2	42.3	36.8	42.3	36.4	42.3
1	F13	1	ATRX	NM_138270	sample	6.48163265306122	46.6081632653061	3.95279150047175	291690.520408163	1893.94049860461	6.09387755102041	47.8367346938776	3.47363941616108	288718.097959184	1946.253650603	490	1329575.19	49457.49	1190.87	187.75	16.9	6.7	9.4	15.7	8.6	4.9	14.1	5.7	38	48	32.4	48	33.5	48
1	F13	2	ATRX	NM_138270	sample	4.76206896551724	34.601724137931	3.41961350332821	213786.305172414	1563.28022516154	4.53620689655172	34.5448275862069	2.58972714432813	208595.393103448	1443.61846925499	580	1037522.17	44699.94	990.07	178.32	12.8	6.4	18.6	12.4	8.1	7.9	13.3	4.7	30.9	36.2	26.4	36.2	27.6	36.2
1	F13	3	ATRX	NM_138270	sample	5.44935543278085	38.7255985267035	3.77175210614466	242827.976058932	1754.48381504932	4.85451197053407	38.1418047882136	3.02124671957484	230674.086556169	1657.22439660558	543	1163228.4	47834.66	1095.9	189.24	14.2	7.6	7.9	15.1	11.6	3.3	15.5	5.5	35.5	41.8	34.8	41.8	33.5	41.8
1	F14	1	PLXNB2	NM_012401	sample	5.38225255972696	30.3447098976109	2.784744373785	164349.109215017	1374.19155552295	7.43003412969283	49.7645051194539	2.53232119421924	260745.575085324	1659.62950854143	586	957213.72	51903.03	842.02	195.82	10.9	8.7	8	9.6	10.2	2.9	10.6	3.6	29.9	42.5	27	42.5	28.5	42.5
1	F14	2	PLXNB2	NM_012401	sample	5.82374100719424	36.0665467625899	3.21898295437923	210408.597122302	1447.78751606976	7.49280575539568	46.1115107913669	2.30689733909158	237275.446043165	1547.93577999135	556	1080164.31	49849.46	921.19	181.07	13.1	8.3	9.7	11.9	8.3	7.2	10.1	4.3	29.5	42.3	25.7	42.3	27	42.3
1	F14	3	PLXNB2	NM_012401	sample	4.85487528344671	25.7732426303855	2.31880385058278	141999.371882086	1250.55308772295	6.36961451247166	44.9750566893424	2.60347385431873	244839	1619.02788899	441	832059.8	46858.92	760.39	179.08	10.9	10	10.9	10	9.3	7	9.3	3.4	27.7	41.3	26.8	41.3	25.2	41.3
1	F15	1	ZMYM2	NM_197968	sample	7.2046204620462	48.0726072607261	4.03807895350877	283661.899339934	1929.38586654415	7.87623762376238	53.2673267326733	3.38262413387463	304592.03630363	2109.72673691563	606	1390283.71	54991.76	1227.3	203.3	18.2	9.2	8.6	16.2	9.2	5	13.9	5.8	39.8	51	34.2	51	35.1	51
1	F15	2	ZMYM2	NM_197968	sample	7.46650717703349	52.3373205741627	4.77484934519002	318653.990430622	1986.93065616637	6.48325358851675	54.2631578947368	4.09141678211126	373785.69138756	2263.26742467716	418	1425003.01	55362.26	1283.75	209.45	18.9	12.9	6.2	18.7	14.6	3.1	17	5.7	41.4	49.8	37.1	49.8	39.5	49.8
1	F15	3	ZMYM2	NM_197968	sample	6.5382932166302	51.3719912472648	5.46793447650713	319923.536105033	2099.40850036981	7.55142231947484	53.3457330415755	3.31641912254366	312717.039387309	2076.39607627246	457	1512434.1	53141.9	1382.62	201.61	20.8	10.5	6.3	21.9	13.6	3.1	20.8	8.3	39.4	51.2	41.1	51.2	41.1	51.2
1	F16	1	MBD1	NM_015845	sample	5.35820895522388	32.8059701492537	3.12605797593022	195013.486140725	1568.04779915804	5.8272921108742	36.5415778251599	2.49997871148914	197012.714285714	1608.90544309118	469	1055338.61	48640.58	964.2	184.03	11.3	3.8	10.2	11.5	5.3	4.3	11.5	4.1	30.5	46.5	26.7	46.5	27.3	46.5
1	F16	2	MBD1	NM_015845	sample	5.85797101449275	35.4927536231884	3.79492026941653	210662.913043478	1681.701446068	6.73913043478261	39.3304347826087	2.23319467175834	187346.930434783	1558.01047963214	345	1106723.83	49219.66	985.71	183.8	13.3	4.6	10.1	13	6.4	4.9	13	3.8	32.8	45.5	28.7	45.5	31.3	45.5
1	F16	3	MBD1	NM_015845	sample	5.59665871121718	34.7541766109785	3.42553945638307	208525.902147971	1676.47120652163	5.95704057279236	36.2147971360382	2.20302680522274	186024.918854415	1545.83991722071	419	1099348.7	47205.67	1003.34	181.05	13.8	6	11	12.4	7.9	6	13.4	4.5	35.3	43.7	34.8	43.7	33.7	43.7
1	F17	1	OTNT	NA	Neutral	6.21169036334913	54.5860979462875	5.85332767941323	373718.030015798	2213.73351834208	7.04107424960505	46.4913112164297	2.83152266999624	262401.27014218	2007.04333236823	633	1629015.75	51700.27	1491.97	196.96	22.3	8.2	8.5	21.8	9.2	2.8	19.4	9.6	37.6	49.8	35.2	49.8	36.7	49.8
1	F17	2	OTNT	NA	Neutral	6.87758945386064	42.6817325800377	3.31942559634423	249093.70433145	1842.72157282071	7.12806026365348	54.743879472693	3.4606400373148	343431.945386064	2034.70126544817	531	1416841.55	57704.43	1197.95	210.36	18.6	12.2	5.1	17.5	13.2	0.9	14.1	5.8	38.2	45.6	33.3	45.6	34.7	45.6
1	F17	3	OTNT	NA	Neutral	6.69691780821918	47.9297945205479	4.4436525797786	298848.871575342	2209.81688920427	7.73630136986301	50.4520547945205	3.07938311174268	294899.092465753	2167.8894203297	584	1579424.8	55976.6	1414.03	218.1	23.8	11.5	8.2	22.1	14.2	3.8	19.3	8.6	40.4	50.5	40.1	50.5	39.9	50.5
1	F18	1	OTNT	NA	Neutral	7.69689737470167	62.7947494033413	6.98277732398928	405237.405727924	2325.50805661224	6.84009546539379	47.236276849642	3.26130961459013	272078.637231504	2030.56319291657	419	1693764.89	53088.55	1503.34	197.36	25.1	9.5	9.5	22.9	11.2	6.4	21.7	8.6	45.1	53.5	42.2	53.5	43.4	53.5
1	F18	2	OTNT	NA	Neutral	6.99357601713062	45.5503211991435	3.67337623308063	271338.516059957	2031.20967850663	7.52890792291221	48.4860813704497	2.93020700256522	285196.830835118	2041.98638623268	467	1437419.95	55382.82	1261.86	200.6	20.6	7.9	7.9	18.8	10.1	3.9	16.5	7.3	39.8	48.6	33.8	48.6	36.6	48.6
1	F18	3	OTNT	NA	Neutral	6.08417508417508	45.5622895622896	4.20558617202804	294346.952861953	1978.83461850674	6.30639730639731	45.6313131313131	3.03267687748758	265513.622895623	1952.67977470576	594	1418575	51927.14	1284.02	203.03	19.7	8.8	7.2	19	12	4.2	16.5	7.1	35.5	46.5	35	46.5	34.7	46.5
1	F19	1	OTNT	NA	Neutral	7.82974910394265	66.3727598566308	6.17458687644307	431882.641577061	2486.36750070623	6.60394265232975	42.8512544802867	2.99930754491932	231102.603942652	2035.70626884847	558	1812232.4	52666.2	1681.39	201.44	26.7	6.1	9.3	25.8	8.2	2.9	22.8	10.8	44.6	53.2	44.3	53.2	44.3	53.2
1	F19	2	OTNT	NA	Neutral	6.68665667166417	52.6791604197901	4.91370052176843	320266.923538231	2090.88922359544	6.26986506746627	39.3493253373313	2.68945623796187	206169.086956522	1817.06209649104	667	1545826.8	49442.55	1417.03	189.71	23.7	6.6	11.5	23.5	7.8	7.8	20.8	7.2	39.9	48.1	36.3	48.1	38.5	48.1
1	F19	3	OTNT	NA	Neutral	6.11656441717791	53.8588957055215	6.59322525517389	358218.803680982	2242.57097409109	6.60736196319018	42.280163599182	3.10781087713667	236285.99591002	1998.10191042239	489	1554122.2	51608.39	1468.12	199.45	22.1	9	8.6	23.1	9.4	2.9	22.9	9.8	36.8	48.7	39.9	48.7	39.1	48.7
1	F20	1	OTNT	NA	Neutral	6.48648648648649	63.7525987525988	6.85650754150549	446735.985446985	2324.78683434299	5.81912681912682	42.3430353430353	3.19241557763214	260318.020790021	1942.65168372017	481	1696635.12	57935.23	1543.73	217.17	21	12.3	8.3	20.6	12.7	3.7	21.6	11.2	38.9	49.5	35.8	49.5	37.8	49.5
1	F20	2	OTNT	NA	Neutral	6.50822122571001	52.1569506726457	5.13645078734637	329939.832585949	2042.02123941339	6.24364723467863	47.1763826606876	3.73400074458128	307789.307922272	1999.21461801593	669	1488818.43	50076.42	1330.51	190.6	22.4	10.3	16.9	21.7	12.6	12.4	18.7	7.5	37.2	45.4	35.1	45.4	37.8	45.4
1	F20	3	OTNT	NA	Neutral	7.2	56.0365591397849	5.56812592644051	376291.765591398	2282.92253769743	7.68817204301075	58.1806451612903	3.9526987136948	355039.858064516	2381.66661343917	465	1572435.7	60521.06	1439.83	232.22	22.2	14.8	6.5	21.1	18.7	0.9	21.1	8.4	43	52.5	43.9	52.5	42.8	52.5
1	F21	1	OTNT	NA	Neutral	7.89779559118236	68.4128256513026	5.53675177922821	446191.188376754	2379.71805415256	7.32264529058116	50.0380761523046	3.20085848532774	282924.446893788	2065.24991310021	499	1858069.22	57160.39	1618.16	211.71	24.2	11	6.8	24.4	12.4	2	21.6	9.8	43.7	51.7	40.9	51.7	41.5	51.7
1	F21	2	OTNT	NA	Neutral	6.8259587020649	57.0678466076696	5.39415344961839	367742.075221239	2149.18457469406	6.4188790560472	53.0575221238938	3.92720897178253	328033.423303835	2113.56619358688	678	1605978.81	57591.01	1454.29	213.99	22.1	12.8	6.2	21.1	14.3	4.4	19	9.9	40.9	47.5	37.9	47.5	39.7	47.5
1	F21	3	OTNT	NA	Neutral	6.44035087719298	46.1543859649123	4.37260081534796	285957.261403509	1988.05981120783	6.89649122807018	45.8701754385965	3.00953587079947	258684.729824561	1910.39108464501	570	1388216.8	51840	1292.23	200.13	20.2	10.4	11.2	20.9	14.4	4.2	19.6	7.9	36.5	48.8	36.7	48.8	36.5	48.8
1	F22	1	OTNT	NA	Neutral	6.35978835978836	48.8293650793651	4.78954199375733	299342.404761905	2072.82545302348	6.72883597883598	47.3597883597884	3.36507318720333	285276.244708995	2067.68860790843	756	1436580.52	56592.3	1333.15	214.53	19.7	11.5	8.5	19.8	13.6	5.6	18.5	7.8	37.6	49.3	34.9	49.3	36.5	49.3
1	F22	2	OTNT	NA	Neutral	7.01445086705202	55.5765895953757	5.76193677280964	345466.141618497	2071.49764717264	6.86705202312139	45.7630057803468	2.92989533955085	263037.238439306	1979.77468373713	692	1568014.72	55515.2	1423.97	205.09	23.3	11.1	5.9	22.1	12.4	3.8	19.2	8.1	40.5	47.4	37.6	47.4	39.3	47.4
1	F22	3	OTNT	NA	Neutral	7.07177033492823	53.4848484848485	4.27389783362224	320328.574162679	2047.6387233855	6.22647527910686	45.3955342902711	3.16803499863728	287862.427432217	2089.66106016764	627	1562601.9	59070.14	1394.08	222.6	22.3	16.4	5.9	23.1	18	3.5	19.8	8.1	40.2	48.2	39.9	48.2	39.2	48.2
1	G03	1	RF	NA	Neutral	6.84068278805121	63.3314366998578	6.64721491280357	413213.477951636	2314.44946128087	6.87055476529161	49.3826458036984	3.35329232741463	296859.214793741	2060.31838957552	703	1763821.71	53741.09	1598.59	203.08	25	9.8	8.5	24.5	11	4.6	20.9	10	42.1	49.2	40.3	49.2	41.1	49.2
1	G03	2	RF	NA	Neutral	5.28280542986425	27.6493212669683	2.77904738961421	119507.683257919	1444.30516752627	6.4027149321267	49.0316742081448	3.36398018437373	287363.414027149	1918.59039706386	442	1094145.84	49982.65	971.4	185.65	15.8	7.2	7.5	14.9	9.5	6.6	10.4	0.7	34.8	44.3	30.3	44.3	32.1	44.3
1	G03	3	RF	NA	Neutral	6.66975881261596	53.9554730983302	4.89087588086312	337784.962894249	2134.51773881	6.62708719851577	52.6048237476809	3.70797305422308	317719.883116883	2111.05706805995	539	1586217.9	53050.18	1460.18	202.19	24.1	9.6	7.8	23.4	12.2	6.7	20.4	8.3	39.3	47.9	39.5	47.9	39.3	47.9
1	G04	1	RF	NA	Neutral	8.32661290322581	93.7244623655914	8.93924870188024	549064.548387097	3038.63821085231	6.17338709677419	54.758064516129	5.20917837465792	379987.133064516	2733.46187598627	744	2321714.9	57331.16	2197.49	226.27	42.5	12.4	7	44	16	5.9	38.4	10.3	54.3	56.9	52	56.9	53.4	56.9
1	G04	2	RF	NA	Neutral	7.59437086092715	83.6903973509934	9.30774719660141	511122.771523179	2922.9702599478	5.46026490066225	44.158940397351	3.7842995542614	291015.55794702	2241.88725033802	604	2168748.66	55418.04	2064.17	220.33	38.2	10.6	7.8	40.1	14.1	3.5	35.3	13.6	48.3	52.8	48.7	52.8	50.3	52.8
1	G04	3	RF	NA	Neutral	8.85769230769231	97.7	10.6748738328855	615836.173076923	3308.87409776829	6.31730769230769	58.4961538461538	5.4082935083601	409462.876923077	2786.15130648858	520	2310718.7	58826.31	2300.05	238.29	41	14.4	7.3	42.5	18.8	2.3	41.9	17.5	58.7	58.8	62.1	58.8	61.3	58.8
1	G05	1	RF	NA	Neutral	6.91275167785235	60.6761744966443	5.6905020482089	392343.516778524	2283.0388547592	6.63758389261745	48.2030201342282	3.21915932894992	284864.676174497	2036.90734021331	596	1745295.82	54051.22	1572.76	206.72	23	7.4	8.7	23.5	9.9	4.5	20	9.6	41.1	48.5	37.2	48.5	38.8	48.5
1	G05	2	RF	NA	Neutral	6.44055944055944	48.5804195804196	4.20279343472767	304098.917832168	2064.04408845444	6.78146853146853	54.513986013986	3.8666085172225	358827.73951049	2419.66099998148	572	1435196.79	56037.06	1305.29	214.79	20.1	13.3	5.2	20.3	15.9	1.9	18	7.2	38.3	49.1	33.9	49.1	36.4	49.1
1	G05	3	RF	NA	Neutral	6.35882352941176	49.4014705882353	4.46140385144746	328862.341176471	2127.49390057972	5.825	44.5102941176471	3.07304731182445	285942.7	2052.1978805756	680	1567970.5	52851.49	1427.77	202.08	22.4	7.8	6.2	23.5	10.4	0.7	18.7	10	37.8	47.5	36.6	47.5	36.6	47.5
1	G06	1	RF	NA	Neutral	6.7680412371134	51.0584192439863	4.6630534888624	291864.615120275	2071.08634932646	6.83848797250859	48.1769759450172	3.48236935073573	292442.991408935	2140.94470649126	582	1564224.02	56871.21	1382.98	212.66	22.9	10	7	22.3	12.9	1.4	18.4	6.2	40	48.6	36.9	48.6	38.1	48.6
1	G06	2	RF	NA	Neutral	6.76858108108108	46.7010135135135	3.69434468114461	272593.851351351	2045.1737663503	6.94425675675676	50.3547297297297	3.26866271195969	325223.704391892	2298.11291447837	592	1570376.86	57409.87	1356.77	211.01	23.3	12.5	4.6	23.1	13.9	1.9	18.6	6.6	36.5	49.3	33.8	49.3	35.3	49.3
1	G06	3	RF	NA	Neutral	5.68119266055046	45.7155963302752	5.99111869263057	324114.096330275	2093.65735125041	5.62385321100917	38.598623853211	2.58569005020843	222481.116972477	1753.28960777285	436	1436813.6	50476.23	1313.74	192.62	18.8	8.7	10.1	19	9.2	5.7	17.9	9.2	34.4	44.5	35.8	44.5	33.9	44.5
1	G07	1	RF	NA	Neutral	8.50462962962963	101.671296296296	9.68245079683303	639663.699074074	3292.47572056969	5.20061728395062	39.6743827160494	3.4171255276275	252406.452160494	1919.54270961178	648	2542868.25	51180.14	2433.91	201.54	43.5	6.8	9.4	45.1	9	4.5	40.3	15.1	55.2	45.2	54.3	45.2	55.4	45.2
1	G07	2	RF	NA	Neutral	9.43256997455471	107.753180661578	9.5181100286463	729815.249363868	3594.93485267215	5.17302798982188	52.0712468193384	5.89687728356612	396095.134860051	2615.65530604806	393	2678412.87	57210.05	2502.1	221.56	45.8	13	5.6	46.6	17.3	2.3	42.2	20.4	58	50.1	57	50.1	58.3	50.1
1	G07	3	RF	NA	Neutral	9.76208897485493	111.582205029014	11.0773589478284	691611.564796905	3389.70500795324	5.70986460348163	51.5454545454545	4.95829567740983	359215.332688588	2424.59271230951	517	2687741.1	53892.48	2501.24	206.74	47.4	10.6	5.2	47.8	14.5	1.5	43.3	18.6	60.7	53.6	63.1	53.6	62.1	53.6
1	G08	1	RF	NA	Neutral	7.09365994236311	56.8775216138329	5.38396604826459	326045.5129683	2136.89341810803	7.02449567723343	51.1772334293948	3.57835758800227	305806.353025937	2204.55722052558	694	1596593.12	54187.88	1439.46	211.36	21.8	9.2	5.6	23.2	13	3.2	20.3	6.6	38.5	52.2	38	52.2	38.5	52.2
1	G08	2	RF	NA	Neutral	6.53036437246964	51.5445344129555	4.90336229852206	331529.817813765	2063.73803122022	6.71052631578947	48.8400809716599	3.38462259033829	287884.311740891	1992.89114512718	494	1576353.37	54462.64	1423.44	207.2	21.1	11.3	7.1	22.1	12.1	4	19.2	7.7	39.7	47.8	36.6	47.8	38.3	47.8
1	G08	3	RF	NA	Neutral	6.80102040816327	51.2602040816327	4.2650267910869	325279.006802721	2105.86184471742	6.63945578231293	46.5748299319728	3.07031578299704	271819.629251701	2025.90512003613	588	1587797.8	53770.96	1417.03	208.27	21.1	10.9	8	21.9	12.4	1.7	18	8.8	41.8	47.1	41.2	47.1	40.8	47.1
1	G09	1	BRCA1	NM_007298	sample	5.74375	38.734375	3.2704768694317	252028.234375	1585.73203854267	5.2875	32.00625	2.43085822323909	173325.175	1316.37934207341	320	1180348.13	47694.08	971.92	176.34	12.5	7.5	10.6	12.2	7.8	5	10.9	4.1	28.1	45.3	25.9	45.3	26.9	45.3
1	G09	2	BRCA1	NM_007298	sample	3.62256809338521	28.579766536965	3.58786531591958	195618.988326848	1262.41802197505	2.45136186770428	16.7665369649805	1.50250812845889	103499.490272374	927.459452859704	257	846828.75	41576.8	770.97	167.46	7.8	4.3	17.9	8.6	6.6	8.6	14	4.3	19.8	33.9	21	33.9	21.8	33.9
1	G09	3	BRCA1	NM_007298	sample	4.71698113207547	28.711590296496	4.38191429859005	165715.482479784	1430.55362324454	4.61455525606469	31.8787061994609	1.88251246705666	188742.549865229	1232.63542120773	371	875450.5	43513.61	838.92	170.52	10.5	6.2	16.4	11.1	6.7	2.4	10.8	3.5	27	38	29.1	38	27.8	38
1	G10	1	ASXL1	NM_015338	sample	6.85436893203883	52.8009708737864	4.18598110535406	332876.121359223	2060.37810933916	6.22815533980583	47.0898058252427	3.56173368683377	279998.63592233	1977.00782975097	412	1431994.67	49500.75	1289.89	185.9	18.7	6.6	7.5	18.7	8.5	4.9	16.5	6.6	41.5	48.5	36.2	48.5	37.6	48.5
1	G10	2	ASXL1	NM_015338	sample	5.44309927360775	38.8450363196126	4.14059083075741	249366.375302663	1944.74089492946	6.27118644067797	46.4479418886199	3.09633194991772	269624.857142857	1778.09887486942	413	1225676.85	48981.41	1166.59	189.11	16.9	8	10.9	17.2	9.2	3.6	16.7	6.8	32.7	44.8	29.3	44.8	30.5	44.8
1	G10	3	ASXL1	NM_015338	sample	5.58653846153846	41.15625	4.98269890553045	273116.867788462	1980.30370444366	5.92067307692308	41.7980769230769	2.73861096672045	239253.836538462	1675.76594126941	416	1268327.1	46633.44	1217.51	178.51	15.1	7	16.8	16.1	10.3	12	17.3	7.7	35.1	43	36.5	43	35.6	43
1	G11	1	ASXL2	NM_018263	sample	6.23664122137405	43.8442748091603	3.74035258637983	272035.541984733	1861.97979863082	7.18931297709924	51.181679389313	3.08488026818861	306293.227480916	2015.19384741716	655	1364124.47	53757.74	1217.89	201.17	16.6	11	9.9	16.3	11.9	3.5	14.5	6.4	35.3	46.9	33	46.9	33.7	46.9
1	G11	2	ASXL2	NM_018263	sample	5.70031545741325	44.1056782334385	4.18424753262073	289609.212933754	1798.66155615261	5.88958990536278	54.4006309148265	3.74958399317659	372696.260252366	2077.71123401589	634	1336750.99	56751.89	1176.85	214.8	16.1	14.5	7.1	15	17	4.7	15.1	6.3	34.2	43.2	30.6	43.2	31.5	43.2
1	G11	3	ASXL2	NM_018263	sample	6.52952755905512	52.0767716535433	5.0738110518558	343531.681102362	2043.81263105494	6.99803149606299	48.8779527559055	2.71707125218694	288045.93503937	1856.60840035332	508	1537073.5	52842.03	1379.9	200.82	22.2	11.4	9.3	19.3	13.2	5.1	18.3	9.6	37.8	43.3	38	43.3	36.8	43.3
1	G12	1	TP53BP1	NM_005657	sample	8.48451730418943	62.6010928961749	5.09026028790539	386777.93442623	2487.57042559275	8.26411657559199	63.4826958105647	4.11212638296087	391701.816029144	2471.0549050036	549	1725213.08	57659.04	1569.96	224.09	23.9	14.6	11.3	25	15.3	3.1	21.3	8.2	48.8	53.6	43	53.6	45	53.6
1	G12	2	TP53BP1	NM_005657	sample	8.14638447971781	59.5343915343915	5.78200766520337	356263.19047619	2446.8064436807	7.85714285714286	59.1675485008818	3.52624401781219	358535.42680776	2209.80695632012	567	1677769.03	54387.97	1510.83	206.77	23.5	11.1	8.5	25.2	13.8	3.7	21	7.9	46	48.7	43.2	48.7	45.1	48.7
1	G12	3	TP53BP1	NM_005657	sample	7.70879120879121	49.8534798534799	4.26510029181799	305284.796703297	2237.79430342836	7.8992673992674	58.014652014652	3.64908275403052	334687.014652015	2113.33784402343	546	1483916.2	55681.42	1369.86	210.43	22.5	13	8.2	21.8	15.4	3.8	17	8.1	44.3	49.1	41.8	49.1	42.1	49.1
1	G13	1	FAT1	NM_005245	sample	5.89423076923077	41.8695054945055	3.63392376848017	267202.754120879	1729.97368830854	6.68956043956044	45.4244505494505	2.81545422278341	254675.134615385	1784.99824774217	728	1282441.78	51251.29	1129.92	196.42	15	9.6	11.3	15.7	10.2	4.8	13.5	6.2	34.5	45.1	32	45.1	32.1	45.1
1	G13	2	FAT1	NM_005245	sample	5.58951175406872	44.0958408679928	4.38240568391646	299690.220614828	1834.3206239536	5.12296564195298	38.1916817359855	2.71391253121223	225207.103074141	1509.55825773979	553	1241899.07	50954.1	1120.56	191.22	15.2	9.2	6.5	14.6	10.8	0.9	14.8	7.6	34	37.4	31.3	37.4	32.7	37.4
1	G13	3	FAT1	NM_005245	sample	5.13982300884956	34.4088495575221	3.14477004141299	211246.396460177	1413.43819347003	5.12566371681416	35.4477876106195	2.34089015932682	198358.883185841	1329.74888494666	565	1051107.8	45907.61	886.7	171.15	11	6.5	9.9	9.9	7.3	3.5	11.5	4.6	28.5	37.2	28.5	37.2	26.4	37.2
1	G14	1	BAP1	NM_004656	sample	5.34700854700855	45.2598290598291	5.49915369742245	308168.324786325	1957.51912146325	5.61880341880342	42.4273504273504	3.19327450077793	259139.647863248	1773.73527473303	585	1325895.51	53769.98	1277.29	215.28	17.1	12.5	9.7	18.5	14.4	4.3	16.4	8.9	29.9	41.9	29.9	41.9	30.6	41.9
1	G14	2	BAP1	NM_004656	sample	6.53333333333333	46.7479166666667	3.80153645137467	275563.364583333	1917.74267012311	6.83541666666667	48.8791666666667	3.27081809233632	296369.739583333	1995.28007561005	480	1369482.92	55157.56	1249.78	214.53	18.8	13.3	12.1	19.4	16.7	5.2	16.9	4.8	37.3	47.1	34.2	47.1	35.6	47.1
1	G14	3	BAP1	NM_004656	sample	6.70871985157699	49.3283858998145	5.50210175719127	320299.834879406	2082.44561592808	7.42671614100186	53.7439703153989	3.56468365025142	317334.456400742	2171.27886929182	539	1484890.3	58576.13	1369.34	226.75	20	16.3	7.6	20.4	17.4	1.3	17.4	7.6	38	49.9	37.5	49.9	37.1	49.9
1	G15	1	ZNF516	NM_014643	sample	5.38622129436326	36.8956158663883	4.20784775489809	236838.325678497	1685.30237543063	5.75991649269311	40.3632567849687	2.50921344323677	232342.206680585	1634.46176758622	479	1143435.15	49821.56	1042.78	186.94	12.1	5.8	8.4	11.1	6.7	3.3	12.9	4.6	31.1	44.5	29.6	44.5	30.5	44.5
1	G15	2	ZNF516	NM_014643	sample	5.83009708737864	45.0097087378641	5.90320902961871	302476.174757282	2057.62791340236	5.59223300970874	48.1480582524272	3.64498941720659	322252.029126214	1982.86386290399	412	1305156.48	54275.9	1284.41	210.41	16.3	10.4	7	17.2	13.1	1.9	18.4	6.8	38.6	43	35.4	43	36.7	43
1	G15	3	ZNF516	NM_014643	sample	5.50114416475973	33.1556064073227	2.89594691043584	185518.787185355	1556.5053016269	5.41647597254005	37.8649885583524	2.59244801890975	227252.679633867	1609.64702662909	437	1034259.1	51948.54	958.33	201.37	14.2	9.8	10.1	14.2	12.4	1.8	14	4.8	31.6	41.2	31.1	41.2	30.4	41.2
1	G16	1	GRIN2A	NM_000833	sample	8.02242152466368	50.8609865470852	5.01484868498927	276244.798206278	2047.44655764748	9.61434977578475	78.6300448430493	4.27440127941438	528398.387892377	2756.51247578632	446	1464369.84	59865.96	1340.21	226.06	19.1	19.1	12.8	19.7	18.8	6.7	19.3	5.6	40.8	57.2	40.8	57.2	42.4	57.2
1	G16	2	GRIN2A	NM_000833	sample	7.43083003952569	50.3577075098814	4.02894474710365	293288.869565217	2041.30587634972	7.71146245059289	63.6936758893281	3.99497038710622	437993.628458498	2483.00293484329	506	1565104.92	60475.48	1383.17	224.42	21.9	16.2	11.9	22.9	18	6.5	18.2	7.5	39.3	50.4	37.4	50.4	39.5	50.4
1	G16	3	GRIN2A	NM_000833	sample	7.61832061068702	45.0050890585242	3.22110604730417	236567.007633588	1887.73950104607	8.73791348600509	68.0534351145038	4.0490269986792	445254.717557252	2456.66905179217	393	1377517.9	59752.29	1215.73	222.5	23.2	18.8	7.9	20.4	19.6	1.8	18.3	4.8	40.5	52.9	40.5	52.9	39.7	52.9
1	G17	1	RF	NA	Neutral	7.26363636363636	55.5480519480519	5.01753780451551	334428.138961039	2181.0277168514	6.97142857142857	49.6168831168831	3.27480649584643	296125.964935065	2086.98059614442	770	1665340.67	54489.28	1525.52	208.54	23.6	11.7	7.4	22.9	13.5	4	19.2	7.5	41.7	49.6	39.5	49.6	40.9	49.6
1	G17	2	RF	NA	Neutral	7.01006711409396	55.2315436241611	5.69770537128389	379245.850671141	2233.66361379568	7.02852348993289	52.0906040268456	3.47946675099916	321563.348993289	2180.00744782168	596	1620573.98	54116.13	1442.47	205.2	21.3	10.2	8.4	19.6	11.6	3	19.3	9.4	40.4	47.8	37.4	47.8	39.4	47.8
1	G17	3	RF	NA	Neutral	7.04042179261863	59.8031634446397	5.07410238941221	396562.432337434	2298.1941040821	6.5817223198594	48.0615114235501	3.16088783559934	294252.706502636	2079.51943400239	569	1683926.7	52248.09	1509.46	199.37	23.9	10.5	8.1	23.2	11.8	4.4	22.1	9.7	40.6	48.7	42.2	48.7	40.8	48.7
1	G18	1	RF	NA	Neutral	7.42079207920792	58.2953795379538	5.21419064905941	361347.641914191	2341.55271514542	7.503300330033	55.1666666666667	3.55122584174411	330274.150165017	2238.67981571304	606	1651674.55	57988.22	1523.28	219.24	23.3	12.4	7.6	23.6	13.4	4	20.6	8.4	43.4	52	39.8	52	41.4	52
1	G18	2	RF	NA	Neutral	6.24777448071217	47.3872403560831	5.20857143327129	307912.927299703	2155.884611804	6.36943620178042	47.1172106824926	3.35360423083168	284418.477744807	2030.14148654987	674	1497492.51	50934.76	1419.23	199.23	20.6	8.9	10.4	21.7	11.4	4	19.6	9.2	35.9	48.4	35.8	48.4	37.8	48.4
1	G18	3	RF	NA	Neutral	6.6338880484115	53.1558245083207	4.54836322666815	339390.780635401	2122.03794453167	6.46142208774584	48.2223903177005	3.53246120744832	290302.184568835	2078.53213535291	661	1531526.4	54550.22	1388.47	208.74	22.2	9.4	5.7	21.2	13.5	2.7	18.9	7.7	39.5	48.9	39.6	48.9	38.3	48.9
1	G19	1	RF	NA	Neutral	7.25352112676056	56.2300469483568	5.61269470748391	363446.96400626	2353.23962955151	7.45696400625978	54.9546165884194	3.63865161739968	344596.539906103	2276.82013091926	639	1664621.11	57848.42	1548.86	220.1	23.5	13.3	5.5	23.8	16	0.9	20.3	10.2	43	50.5	38.2	50.5	39.9	50.5
1	G19	2	RF	NA	Neutral	7.69760900140647	59.704641350211	5.52654349485798	378489.317862166	2521.36400336079	7.0393811533052	54.7594936708861	4.03920984214685	346273.658227848	2368.52640890627	711	1788262.79	60134.5	1604.76	223.58	24.3	14.8	5.6	25.2	17.2	0.8	22.9	9.7	43.3	54.1	40.9	54.1	42.3	54.1
1	G19	3	RF	NA	Neutral	7.18269230769231	61.9653846153846	6.06518327615637	427592.198076923	2478.78667795777	7.27307692307692	52.1519230769231	3.66608131712542	310463.153846154	2239.59432738825	520	1749106.2	59151.71	1622.13	244.84	24.8	13.7	6	24	16	1.5	21.9	11	43.7	55.2	44.4	55.2	42.9	55.2
1	G20	1	RF	NA	Neutral	7.89429175475687	75.4630021141649	6.09560105999345	498751.177589852	2518.39115414345	7.13742071881607	50.8033826638478	3.25772129014203	295794.947145877	2199.04983211212	473	1990081.84	59299.51	1765.08	219.7	26.6	12.1	3.4	26.8	15.4	1.3	23.9	11.4	47.6	54.8	43.6	54.8	45	54.8
1	G20	2	RF	NA	Neutral	6.65167095115681	58.3290488431877	5.5949959330162	361971.976863753	2222.7347568191	6.60154241645244	46.0886889460154	3.52013472232327	277366.471722365	2054.28103264943	778	1679929.86	55713.17	1514.02	213.98	25.1	9.6	5.7	24.4	12.9	1.4	21.9	8.9	39.2	48.2	37.1	48.2	38.8	48.2
1	G20	3	RF	NA	Neutral	6.49295774647887	54.5193661971831	5.73267991932326	340173.535211268	2154.1314731679	7.46302816901408	55.625	3.35364621578747	326240.552816901	2162.99390583509	568	1558428.2	58210.14	1399.19	218	22.5	13.6	6	21.5	16.4	3.9	21.5	9.2	40.3	51.2	40.8	51.2	39.8	51.2
1	G21	1	RF	NA	Neutral	6.86970172684458	54.2072213500785	4.94619104807305	340480.530612245	2168.25351412532	6.8320251177394	48.9764521193093	3.39419695505971	300265.453689168	2142.61020452836	637	1535682.04	55597.64	1394.7	212.32	21	7.8	7.8	20.9	9.9	2.2	19.2	7.5	41.6	48.7	36.9	48.7	38.5	48.7
1	G21	2	RF	NA	Neutral	7.37481698389458	62.9780380673499	6.16890525740938	409984.453879941	2379.91879206353	7.19472913616398	53.2459736456808	3.90938864727696	347818.409956076	2423.67592563785	683	1815494.61	61767.45	1638.34	234.33	25.8	15.2	5.7	26.8	17.7	2.9	22.5	9.5	42.9	53	39.8	53	42	53
1	G21	3	RF	NA	Neutral	6.37460317460317	51.6587301587302	5.37646846438837	325102.203174603	2142.36743578437	6.32698412698413	43.4031746031746	3.08247878209153	268330.474603175	2065.09670750682	630	1524213.9	54740.42	1426.36	221.49	22.4	11.3	7.3	24.3	14.4	2.7	20.3	8.1	36.5	47.6	38.4	47.6	38.4	47.6
1	G22	1	RF	NA	Neutral	8.68021201413428	101.273851590106	9.91907474414891	696245.927561837	3232.73295317164	6.13604240282686	47.2367491166078	4.18899055456757	317344.590106007	2393.08146242441	566	2483331.25	62023.13	2308.6	235.18	36.9	13.8	7.6	39.8	16.1	1.1	37.1	20	50.7	53.9	53.4	53.9	53.7	53.9
1	G22	2	RF	NA	Neutral	7.97094801223242	77.7415902140673	6.96186923129225	484608.963302752	2670.93416063714	5.80733944954128	43.8058103975535	3.33006474454184	286396.010703364	2076.24558249794	654	2082737.03	55748.37	1857.76	208.89	34.6	9.9	6.3	34.4	13.9	5.4	30.3	12.2	47.1	46.5	45.7	46.5	47.2	46.5
1	G22	3	RF	NA	Neutral	6.67378917378917	62.3917378917379	6.28949951552282	391775.562678063	2427.11199414864	5.86894586894587	44.5868945868946	3.5001360848487	293675.851851852	2258.40869257045	702	1764556.3	59929.96	1704.84	233.59	29.1	14.8	6.4	30.6	17.5	2	26.1	12.1	41.7	50.1	44.2	50.1	44.2	50.1
1	H03	1	CHEK1	NA	Positive	6.27083333333333	74.375	8.54842278897286	546766.338541667	2553.86885162826	3.05208333333333	18.8541666666667	2.04036625414271	98652.1770833333	1118.88180263326	192	1813104.08	43872.7	1642.83	164.57	21.9	1.6	7.8	22.9	2.1	4.7	26	14.1	44.8	51	42.7	51	43.2	51
1	H03	2	CHEK1	NA	Positive	7.21052631578947	85.5328947368421	8.12621808066513	637160.559210526	2801.9595522386	3.13815789473684	18.75	2.09882157730765	112804.618421053	1253.98886926685	152	2001701.41	46078.2	1833.23	173.67	26.3	3.9	15.1	28.3	6.6	9.9	27.6	18.4	49.3	50.7	47.4	50.7	46.7	50.7
1	H03	3	CHEK1	NA	Positive	7.13333333333333	85.0470588235294	9.68413465836699	620232.388235294	2883.32147941282	3.09803921568627	19.1686274509804	2.47789359343619	108971.97254902	1158.72247364927	255	2140275.7	44496.96	1917.06	166.93	28.6	4.7	10.2	29	5.1	3.1	31	20.8	47.1	50.6	51.4	50.6	48.2	50.6
1	H04	1	CHEK1	NA	Positive	8.14457831325301	97.578313253012	11.2661710991108	691222.445783133	3072.0670343362	2.78714859437751	15.6867469879518	1.71845847471699	74355.5421686747	1030.39088932573	249	2248733.94	43023.88	2064.58	165.5	29.3	1.2	14.5	31.3	2.4	2.8	32.1	19.3	54.2	50.2	56.2	50.2	56.6	50.2
1	H04	2	CHEK1	NA	Positive	7.27710843373494	76.6947791164659	9.2466121278582	513717.734939759	2738.14254836359	3.01204819277108	25.4819277108434	2.83570627382637	154306.16064257	1274.29840907026	249	1854889.01	43990.66	1785.32	166.05	25.3	3.2	11.2	28.5	4	2.4	28.9	13.3	51.4	47.4	45.8	47.4	47.8	47.4
1	H04	3	CHEK1	NA	Positive	7.17647058823529	84.3464052287582	11.4407546156891	639249.209150327	2938.83430311416	3.54901960784314	18.5424836601307	2.00148189518943	92735.477124183	1155.07091545478	153	2128289.8	40003.49	1931.8	151.22	28.8	5.2	22.2	26.8	4.6	18.3	24.8	20.3	52.9	50.3	56.2	50.3	52.3	50.3
1	H05	1	CHEK1	NA	Positive	7.0327868852459	79.3688524590164	9.49395752322748	554783.905737705	2569.91059927747	2.57786885245902	15.9344262295082	2.03388927236898	82979.0860655738	965.144213748732	244	1912514.07	40094.62	1686.81	155	25.8	1.2	13.9	27.5	2.5	4.5	27.9	13.9	44.3	45.9	43	45.9	43.4	45.9
1	H05	2	CHEK1	NA	Positive	7.36196319018405	84.5092024539877	8.63101365657762	556786.588957055	2547.58079344695	3.73619631901841	19.8220858895706	1.86363773560258	98702.7055214724	1184.91251155476	163	1928954.15	42992.94	1718.27	168.21	27	5.5	14.1	28.8	6.1	3.1	27.6	12.3	47.2	49.1	47.9	49.1	47.9	49.1
1	H05	3	CHEK1	NA	Positive	6.04301075268817	57.5268817204301	6.28656761263598	356935.193548387	2141.42242368569	2.5	14.9354838709677	1.76748208879929	66986.1720430108	857.522017683269	186	1404511.2	34190.91	1329	136.25	18.8	1.6	28	22	1.6	16.7	25.8	10.8	40.3	44.1	48.4	44.1	44.6	44.1
1	H06	1	CHEK1	NA	Positive	6.83707865168539	67.0842696629213	8.25839483018882	422959.617977528	2440.16412012411	3.85393258426966	21.8820224719101	2.22230365051038	106684.280898876	1313.03053827542	178	1611372.93	41518.55	1482.56	160.96	21.9	2.2	18.5	27	2.2	6.7	27.5	7.3	47.2	55.6	47.8	55.6	47.8	55.6
1	H06	2	CHEK1	NA	Positive	6.74874371859296	84.0954773869347	9.9587416411646	610131.221105528	2895.82885493658	3.63819095477387	23.9597989949749	2.4128214801609	127862.618090452	1454.94668546964	199	2084196.37	46859.7	1858	172	28.1	4	8	28.6	5	4.5	32.2	19.1	48.2	53.8	48.7	53.8	49.2	53.8
1	H06	3	CHEK1	NA	Positive	6.67741935483871	72.9612903225807	9.48368236145266	552459.212903226	2944.79612963507	2.69677419354839	15.9612903225806	1.64186652870363	79499.2	1060.00057006463	155	1820941.6	45854.57	1874.37	180.41	25.2	3.2	15.5	30.3	1.9	2.6	32.3	17.4	46.5	43.9	52.3	43.9	52.3	43.9
1	H07	1	CHEK1	NA	Positive	6.43076923076923	70.1461538461539	11.2649382221518	554621.611538462	2738.43209058809	3.53846153846154	23.0576923076923	1.95202817044997	121772.526923077	1181.83712134167	260	1796266.99	39266.02	1786.72	150.71	22.3	1.5	19.2	23.8	3.1	10.4	24.6	15	44.6	48.5	44.2	48.5	46.2	48.5
1	H07	2	CHEK1	NA	Positive	6.85815602836879	83.8510638297872	12.6792330844423	608236.730496454	2920.97975258491	2.59574468085106	13.8723404255319	1.42734163526934	65447.390070922	979.647667094822	141	1956862.13	40505.62	2047.52	168.33	28.4	2.1	17	33.3	5.7	5.7	34	19.1	44.7	41.1	48.2	41.1	48.2	41.1
1	H07	3	CHEK1	NA	Positive	8.20958083832335	89.6946107784431	10.115396685382	569330.077844311	2678.87455678967	3.41317365269461	20.6766467065868	2.11413403296637	100003.05988024	1092.84245891372	167	1944964.4	40397.99	1781.1	150.14	29.9	1.2	9.6	30.5	4.2	3	31.1	14.4	53.3	50.3	56.3	50.3	53.9	50.3
1	H08	1	CHEK1	NA	Positive	6.46288209606987	77.6244541484716	9.34916888406997	555130.318777293	2624.38495744236	2.57205240174673	21.2489082969432	2.56068843392244	120950.257641921	1172.18753894996	229	1748164.42	42823.34	1714.48	165.71	23.1	3.1	10.5	26.6	4.4	4.4	26.2	15.3	48.5	46.7	47.6	46.7	48.5	46.7
1	H08	2	CHEK1	NA	Positive	6.35064935064935	59.6493506493507	8.64763478504936	445585.357142857	2291.30013220726	2.87662337662338	20.7532467532468	1.76820802438726	104252.116883117	1003.94673869121	154	1504952.66	36091.98	1392.73	144.79	20.8	1.3	26	18.8	0.6	8.4	19.5	12.3	44.2	45.5	40.3	45.5	40.3	45.5
1	H08	3	CHEK1	NA	Positive	7.10096153846154	75.1586538461538	7.58880976342022	541843.956730769	2624.23608029675	4.10096153846154	27.9615384615385	2.45777404812116	160937.596153846	1380.6938734378	208	1910159.2	41573.31	1664.5	158.36	26	4.3	19.7	26	7.7	13.9	26	16.3	45.7	49.5	48.6	49.5	42.8	49.5
1	H09	1	NOTCH2	NM_024408	sample	7.23412698412698	60.8452380952381	5.61282479072132	400404.759920635	2238.98569243151	7.11309523809524	47.7896825396825	3.16959508971703	280858.801587302	2089.1129963589	504	1677128.6	52196.95	1522.91	196.24	21.8	10.1	10.3	21.6	11.3	7.7	18.8	8.9	40.3	51.6	36.9	51.6	38.7	51.6
1	H09	2	NOTCH2	NM_024408	sample	5.73913043478261	50.4184782608696	5.63557459514952	337965.453804348	2106.40705758804	5.61413043478261	39.7472826086956	2.88498509040696	236139.714673913	1686.43972498686	368	1422457.49	46885.37	1379.99	178.43	18.8	8.2	11.1	17.9	8.4	4.3	20.1	9	35.3	42.7	34.5	42.7	37	42.7
1	H09	3	NOTCH2	NM_024408	sample	5.50198412698413	47.1011904761905	4.77093260632442	312433.797619048	1982.46834586292	5.86706349206349	46.6488095238095	3.25519561110125	291259.944444444	1876.07400215937	504	1359608.1	48908.48	1309.64	186.68	19.6	8.3	9.3	19.6	9.7	4.8	18.7	9.1	35.7	45.2	35.3	45.2	35.3	45.2
1	H10	1	FANCM	NM_020937	sample	5.91854419410745	36.2253032928943	3.5166952374603	203982.447140381	1635.2101058745	4.49220103986135	31.1958405545927	1.86530702726491	184114.287694974	1268.30542835311	577	1163796.91	49613.48	1022.31	184.78	13.2	7.8	7.5	12	7.6	1.7	10.2	4.2	33.3	31.7	26.5	31.7	27.7	31.7
1	H10	2	FANCM	NM_020937	sample	5.5327868852459	34.4918032786885	3.47039675780152	205230.397540984	1684.18912478464	4.81352459016393	30.6454918032787	1.831761156196	168439.762295082	1211.14571731836	488	1206325.73	48025.28	1073.74	181.59	13.3	6.8	8.8	12.9	7.4	4.9	13.3	4.3	33.6	34.8	28.5	34.8	30.7	34.8
1	H10	3	FANCM	NM_020937	sample	5.39473684210526	32.265037593985	3.22665951213572	171201.310150376	1520.11028585107	3.59586466165414	26.1578947368421	2.04954026316078	158274.830827068	1129.74135191941	532	1049356.6	48324.41	954.6	186.26	13.2	7.9	7.9	13	8.5	2.1	14.5	3	31.2	28.9	30.8	28.9	30.6	28.9
1	H11	1	RASA1	NM_022650	sample	7.87015503875969	68.9573643410853	6.60153336596095	434560.939922481	2392.2547213287	6.73837209302326	48.4709302325581	3.32610295430935	290946.80620155	2164.50843904702	516	1772974.4	51161.3	1630.77	192.11	26	7.2	7.9	26.6	8.3	5.2	22.5	10.7	43.6	53.1	41.3	53.1	42.2	53.1
1	H11	2	RASA1	NM_022650	sample	7.85996409335727	64.1867145421903	6.18201233003435	405466.008976661	2361.43051648919	7.27109515260323	47.2962298025135	3.2184957189166	262008.601436266	2085.35584795757	557	1801069.35	53451.68	1673.83	204.48	30	9	6.5	29.6	12.4	3.9	21.9	10.6	41.5	52.1	39.3	52.1	40.6	52.1
1	H11	3	RASA1	NM_022650	sample	6.68466522678186	61.9179265658747	4.93735705901852	401794.274298056	2112.36403400804	6.70626349892009	47.4946004319654	3.37692723380316	271801.846652268	2016.7363681322	463	1657570.5	50212.07	1488.71	190.29	24.6	9.3	8	24.6	12.1	2.4	22.2	10.2	38.4	51.4	39.1	51.4	38.4	51.4
1	H12	1	KDM5C	NM_004187	sample	7.15176715176715	57.2141372141372	5.60160290648022	376245.081081081	2279.89560170828	6.37006237006237	47.7380457380457	3.34118171427144	285865.322245322	2063.71025424104	481	1641664.04	54464.18	1517.04	207.03	21.2	8.3	6.9	22.9	10.4	1.9	19.8	8.3	41.6	51.8	37.6	51.8	39.5	51.8
1	H12	2	KDM5C	NM_004187	sample	6.46402877697842	50.3291366906475	4.64997895196851	320495.660071942	1980.45853706444	7.05575539568345	49.8291366906475	3.24218404313618	289613.25	2055.39982832768	556	1488826.98	53470.12	1349.24	200.45	18.9	9.5	5.2	19.1	11.7	0.9	17.6	8.1	38.7	50	35.1	50	37.2	50
1	H12	3	KDM5C	NM_004187	sample	6.51893939393939	46.4602272727273	3.64998772400563	287722.083333333	1836.91897005436	6.50378787878788	40.6344696969697	2.3493132306669	224211.183712121	1708.34097032142	528	1435048.4	54416.06	1266.64	201.38	19.3	11	5.9	18.4	12.7	2.1	16.1	6.2	36.9	43.4	34.8	43.4	35.2	43.4
1	H13	1	FAS	NA	sample	6.42713567839196	52.3768844221106	4.66057306378742	332340.904522613	2080.05764492298	7.0284757118928	48.0938023450586	3.160414982964	287088.154103853	2090.71616059614	597	1535079.36	56640.68	1361.35	212.21	19.8	10.6	8.9	19.6	13.4	1.7	17.1	8.4	37.5	50.3	34.2	50.3	35.7	50.3
1	H13	2	FAS	NA	sample	6.36876355748373	49.0802603036876	5.77201473671078	322939.592190889	2030.73744689334	6.93058568329718	45.9804772234273	2.96690685347455	254294.665943601	1882.75911366118	461	1434362.64	53630.98	1314.71	204.16	17.8	11.5	8.9	18.7	11.9	1.3	17.8	6.9	39.7	49.2	33	49.2	35.8	49.2
1	H13	3	FAS	NA	sample	5.50684931506849	44.146771037182	4.46838386903328	288717	1887.74652477486	6.47358121330724	38.7906066536204	2.47370414854709	206225.021526419	1632.88941979494	511	1350650.5	49386.25	1236.01	186.83	16.6	6.7	7.8	16.6	7.8	3.3	15.5	6.8	33.9	47.6	34.1	47.6	33.7	47.6
1	H14	1	PTPRC	NR_052021	sample	7.41904761904762	58.2698412698413	4.85416766984032	355889.99047619	2163.38082593881	8.73333333333333	64.3650793650794	3.83023097813943	403666.758730159	2506.81355671767	630	1701566.87	64381.04	1473.44	240.03	21	18.1	5.1	21.4	19	0.5	18.6	8.3	43.7	56.5	38.7	56.5	41.3	56.5
1	H14	2	PTPRC	NR_052021	sample	6.69217391304348	40.3130434782609	3.39634212072043	225185.309565217	1876.07911038986	8.58608695652174	59.7095652173913	3.60926348743005	353111.034782609	2314.01360526214	575	1383916.25	62593.61	1249.88	231.38	18.8	18.3	7.5	18.1	21	1.2	14.4	5.4	37.6	53	33.9	53	35.1	53
1	H14	3	PTPRC	NR_052021	sample	6.8663282571912	40.989847715736	3.68806491215337	236093.074450085	1955.61739305763	8.71912013536379	67.3011844331641	4.08554290634935	429086.057529611	2498.68823421758	591	1343275.9	61896.63	1214.03	232.01	16.9	16.2	4.9	15.6	19.1	0.5	13.9	5.6	42.8	55.5	42.5	55.5	42.3	55.5
1	H15	1	PTPRU	NM_133178	sample	6.95984703632887	67.791586998088	6.78122253200346	487631.208413002	2521.40057058416	6.18164435946463	47.3652007648184	3.37547451045693	292319.575525813	2063.51304217635	523	1817671.54	52405.87	1685.9	201.66	23.9	10.5	10.1	24.9	11.3	6.1	22.8	12.6	40.5	50.1	39.4	50.1	41.1	50.1
1	H15	2	PTPRU	NM_133178	sample	6.63423423423423	58.6234234234234	5.37545532717485	396216.358558559	2197.38093482436	6.28288288288288	46.6522522522523	3.14562358434995	283168.345945946	1987.20736205568	555	1643536.54	54007.59	1504.76	202.37	23.8	11	8.8	23.6	12.4	1.8	20.7	10.5	38.7	50.1	34.1	50.1	36.6	50.1
1	H15	3	PTPRU	NM_133178	sample	7.93473193473193	66.1864801864802	5.14415682087769	438274.993006993	2331.69849402479	7.59207459207459	55.4522144522144	3.28330624355058	333641.841491841	2160.59144471849	429	1798094.3	54345.53	1590.47	202.29	26.8	12.6	6.1	25.2	12.8	5.6	23.1	10.5	43.8	51.7	42.9	51.7	42.7	51.7
1	H16	1	FUBP1	NM_003902	sample	6.94691780821918	44.0941780821918	3.93418813018774	249781.174657534	1949.12437779476	8.55993150684932	63.5119863013699	3.93062400520368	414344.006849315	2443.65523096521	584	1438263.21	61665.37	1286.67	232.86	19.5	15.4	6.3	18.8	17.3	3.1	14	5.5	38.5	53.1	35.6	53.1	37	53.1
1	H16	2	FUBP1	NM_003902	sample	6.76595744680851	45.2477203647416	3.79539296516101	281830.370820669	1946.34248426548	8.18085106382979	62.758358662614	3.97586205186484	397937.045592705	2346.94462903466	658	1425225.95	57067.66	1295.25	215.17	19.6	14	9.7	20.4	16.1	5	16.9	6.2	37.2	51.2	34.5	51.2	36.9	51.2
1	H16	3	FUBP1	NM_003902	sample	5.56695652173913	39.2278260869565	4.54533274415425	265353.735652174	1930.33788388939	7.44173913043478	50.2226086956522	3.07464093770333	292798.403478261	2035.86879567992	575	1354147	58692.64	1251.96	221.73	17.7	15.8	10.8	16.7	17.4	5.7	13.4	7.8	36.9	48.2	36.3	48.2	35.5	48.2
1	H17	1	CHEK1	NA	Positive	7.5979381443299	96.6752577319588	12.5273140785381	761556.108247423	3257.0489996916	3.88659793814433	22.6701030927835	2.25935454715435	113060.396907216	1377.81209381626	194	2341752.63	43743.15	2154.27	172.29	29.9	3.6	14.4	32	4.6	9.3	33.5	23.7	50.5	55.2	49.5	55.2	49.5	55.2
1	H17	2	CHEK1	NA	Positive	6.6063829787234	68.9414893617021	11.0621790516424	495620.085106383	2763.74671024512	2.52127659574468	14.1170212765957	1.99150203844531	71578.0372340426	1065.68463238143	188	1694127.59	42286.53	1716.94	174.87	21.8	4.8	21.8	26.6	3.2	4.8	30.3	16	44.1	44.1	48.9	44.1	50	44.1
1	H17	3	CHEK1	NA	Positive	6.61988304093567	81.719298245614	10.5711166512582	587141.380116959	2735.45781389014	2.92397660818713	19.3684210526316	2.29287072832779	101906.239766082	1231.8777487585	171	1994391.2	39857.38	1837.07	164.22	26.3	0.6	16.4	28.7	2.3	4.1	29.8	18.7	44.4	56.1	49.1	56.1	48.5	56.1
1	H18	1	CHEK1	NA	Positive	6.91284403669725	77.1376146788991	9.01295845159692	539774.986238532	2735.0011482309	3.3302752293578	19.3853211009174	1.93927944423737	99881.4036697248	1115.89765612335	218	1842705.88	42421.62	1741.74	161.62	25.2	3.7	15.6	27.1	3.2	9.6	26.1	15.6	50.5	53.2	50	53.2	50	53.2
1	H18	2	CHEK1	NA	Positive	7.18483412322275	76.4739336492891	7.01426929585842	554552.056872038	2618.94993987663	3.8957345971564	19.9052132701422	1.83993165764878	96263.9241706161	1219.47702706256	211	1980858.96	44122.12	1689.17	162.56	26.5	2.4	13.3	26.1	1.4	3.3	28.4	16.1	44.5	50.2	44.1	50.2	44.1	50.2
1	H18	3	CHEK1	NA	Positive	7.14035087719298	93.3859649122807	11.1093751277468	687247.175438597	3115.77777082692	3.48245614035088	23.3026315789474	2.39400488458939	125110.824561404	1258.55496905685	228	2244669.9	43179.22	2021.19	163.76	30.7	1.8	13.2	31.6	2.2	3.9	33.3	22.4	51.8	48.2	56.1	48.2	52.6	48.2
1	H19	1	CHEK1	NA	Positive	6.51351351351351	68.3359073359073	8.26745414265436	507286.258687259	2264.76496818246	2.70656370656371	13.5135135135135	1.66379455526072	70543.2934362934	981.533374333525	259	1717715.15	40828.49	1473.03	155.99	20.5	2.7	18.5	20.5	3.5	11.2	20.8	12	44	47.5	40.9	47.5	41.3	47.5
1	H19	2	CHEK1	NA	Positive	7.4468085106383	76.3581560283688	9.55174255685181	526544.063829787	2780.27078292894	4.14893617021277	25.3936170212766	2.24279842038779	125563.003546099	1271.33681967399	282	1873564.06	41893.64	1741.15	164.26	26.2	2.5	17	28.4	2.5	6.4	28.4	14.9	49.3	51.4	50.7	51.4	51.1	51.4
1	H19	3	CHEK1	NA	Positive	6.64516129032258	76.9354838709677	11.0017262863345	543610.096774194	2639.84636473185	3.24731182795699	18.505376344086	1.99517400009684	92558.2150537634	1060.71714284293	186	1828885.1	41229.44	1718.02	155.88	28	2.2	11.3	26.9	3.2	4.3	29.6	17.2	44.1	52.2	48.9	52.2	46.8	52.2
1	H20	1	CHEK1	NA	Positive	7.13793103448276	81.4285714285714	10.0162308115269	611788.911330049	2827.73996546977	3.20689655172414	18.3251231527094	2.34271790999513	88694.0738916256	1168.22402720873	203	1989203.17	42712.77	1839.59	163.24	26.6	1.5	15.8	28.1	2	3.4	26.1	15.8	48.3	50.7	47.3	50.7	47.3	50.7
1	H20	2	CHEK1	NA	Positive	6.8740157480315	77.0472440944882	7.53017237809148	531170.181102362	2556.28498302237	3.49212598425197	22.0984251968504	2.34871405451296	115775.590551181	1254.74168331446	254	1851078.74	43523.61	1697.37	170.73	23.6	2.4	13.8	26.8	3.5	2.4	28	14.2	48.8	53.1	47.2	53.1	48	53.1
1	H20	3	CHEK1	NA	Positive	7.656	71.288	8.12055220433666	495033.528	2491.53347142277	3.04	16.816	2.05097806058676	77574.76	1091.11032541434	125	1684063.7	44552.69	1524.22	168.82	20	2.4	12.8	20.8	4.8	4	24.8	13.6	51.2	54.4	55.2	54.4	54.4	54.4
1	H21	1	CHEK1	NA	Positive	6.69333333333333	79.2933333333333	9.47855856992065	590466.87	2770.57657825663	3.19333333333333	16.94	1.76040542259696	85102.22	1131.36972053252	300	1917874.98	42142.69	1819.55	163.91	26.3	2.7	13.3	27	3.3	4	29	18.7	45.7	50.3	44.7	50.3	45.3	50.3
1	H21	2	CHEK1	NA	Positive	5.31219512195122	65.6731707317073	9.07923269503624	487495.829268293	2452.967293706	2.54146341463415	14.1756097560976	1.87808421580014	66614.1463414634	1031.81792095737	205	1613602.56	45595.6	1501.33	183.39	19	4.4	16.1	22	5.4	8.8	26.8	16.6	38.5	49.3	39	49.3	38.5	49.3
1	H21	3	CHEK1	NA	Positive	7.59907834101382	72.6635944700461	9.5023608702193	479617.405529954	2699.51688682643	3.05529953917051	24.6635944700461	2.84559428358808	151137.792626728	1309.8764063478	217	1742187.2	44376.57	1740.69	173.15	25.3	3.7	12.4	28.1	5.5	4.6	28.6	14.3	47.5	48.8	54.4	48.8	50.2	48.8
1	H22	1	CHEK1	NA	Positive	6.30798479087452	72.319391634981	8.92601768346442	521200.901140684	2483.06606870042	2.893536121673	15.3536121673004	1.58235398703421	72861.9125475285	1027.00337271788	263	1761753.72	54303.1	1606.76	231.49	22.8	3.8	13.3	24.7	4.6	4.9	24	13.3	43	45.6	41.8	45.6	41.8	45.6
1	H22	2	CHEK1	NA	Positive	6.98823529411765	100.913725490196	12.3685615811936	759301.666666667	2975.70864122414	2.87450980392157	23.5333333333333	2.71403998790872	147822.870588235	1329.2771390089	255	2244443.78	42611.76	2047.22	169.49	31	3.1	16.9	33.3	5.5	6.7	33.3	20.8	46.7	47.8	47.5	47.8	48.2	47.8
1	H22	3	CHEK1	NA	Positive	7.21965317919075	52.728323699422	6.34084793651073	365353.046242775	2235.04393165067	3.46820809248555	18.2312138728324	1.71693646820341	98954.1213872832	1190.36301260493	173	1458905.1	46319.46	1374.11	173.97	18.5	4.6	15.6	18.5	7.5	5.8	20.8	11	45.1	52	46.2	52	43.9	52
1	I03	1	RPA32	NA	Positive	8.08888888888889	67.9481481481482	6.15402716414467	408245.167901235	2290.00698312787	2.18271604938272	6.52098765432099	1.1280022667547	21292.0691358025	912.29952987803	405	1780453.86	45915.4	1517.37	173.48	23.5	2.5	11.6	23.2	3.2	2.7	22	10.1	46.2	48.1	45.7	48.1	46.9	48.1
1	I03	2	RPA32	NA	Positive	10.1178861788618	71.5609756097561	6.10861071754585	426698.418699187	2577.4063281879	3.47560975609756	11.2886178861789	1.5184056614936	39317.0162601626	1194.3168330745	246	1833103.17	52694.3	1628.01	193.12	24.4	4.1	8.5	23.2	4.9	2.4	25.6	9.3	59.8	64.6	58.1	64.6	58.9	64.6
1	I03	3	RPA32	NA	Positive	8.6687306501548	54.953560371517	4.88170059788451	311404.281733746	2131.99217047142	2.65015479876161	7.44891640866873	1.21093737084089	20238.7151702786	920.765566338549	323	1518549.4	46162.46	1279.92	167.9	19.5	4.3	7.1	19.2	5.6	3.7	17.3	6.2	49.5	50.5	51.4	50.5	49.2	50.5
1	I04	1	RPA32	NA	Positive	9.43478260869565	74.3913043478261	6.00283294841047	483689.301242236	2387.85936276134	2.43478260869565	7.9472049689441	1.37875893492497	27958.748447205	998.650101013596	322	1987490.69	43628.03	1570.49	156.55	24.2	1.9	9	21.1	1.2	3.7	18.9	11.2	49.7	53.7	48.8	53.7	49.1	53.7
1	I04	2	RPA32	NA	Positive	8.72206303724928	69.4498567335244	6.91735760744615	436977.020057307	2420.11341377691	2.29226361031519	7.40114613180516	1.30979479322507	23765.8595988539	914.318457767306	349	1724657.65	45440.82	1501.13	179.63	22.1	4.3	14.3	22.1	4.6	4.9	25.8	9.7	52.1	51.3	50.1	51.3	50.7	51.3
1	I04	3	RPA32	NA	Positive	7.94099378881988	81.6708074534161	9.19246313315264	585076.571428571	2783.47905101893	2.66149068322981	7.99689440993789	1.14397276178131	26499.3540372671	977.694911300118	322	2091469.7	44679.48	1828.54	163.25	27.6	2.8	11.5	26.4	2.5	5.3	28.9	15.8	52.2	51.9	54.7	51.9	53.7	51.9
1	I05	1	RPA32	NA	Positive	9.1586402266289	64.9631728045326	5.57712947801431	380230.790368272	2142.17392897597	2.20963172804533	5.51841359773371	1.06432289125663	12997.7025495751	814.802721083431	353	1598174.06	43213.13	1332.87	154.75	19.5	2.8	9.3	18.1	2	4.5	16.7	8.2	50.1	49.6	48.2	49.6	48.7	49.6
1	I05	2	RPA32	NA	Positive	9.22834645669291	69.3569553805774	6.82991820840925	415819.577427822	2485.31736186212	2.34120734908137	7.53018372703412	1.15477031108471	26555.4330708661	946.170029861083	381	1804778.41	42689.39	1604.06	158.42	24.1	3.7	12.9	25.5	3.9	8.7	22.3	11.5	50.7	50.7	50.7	50.7	50.9	50.7
1	I05	3	RPA32	NA	Positive	8.85286103542234	79.9209809264305	7.3951623472274	520495.607629428	2597.17636865832	2.28882833787466	6.6267029972752	1.12613265917	19713.1716621253	861.412732509748	367	1985453.4	41045.23	1675.06	146.62	25.6	3	12.8	25.6	2.5	10.6	27.2	14.2	51	49.3	55	49.3	53.7	49.3
1	I06	1	RPA32	NA	Positive	9.55826558265583	76	6.83132668589645	465508.972899729	2565.83212012075	1.95121951219512	5.64227642276423	1.0990979435909	14769.7046070461	821.474276285593	369	1859952.01	41322.84	1602.95	148.12	23.6	1.6	10.8	24.4	1.4	3.5	23.8	10.3	51.8	47.7	52	47.7	52	47.7
1	I06	2	RPA32	NA	Positive	8.07073954983923	61.4790996784566	5.53791460924374	376666.47266881	2132.88024719462	2.20900321543408	5.91318327974277	1.16094991580691	14460.1254019293	883.709374233501	311	1655987.25	46058.52	1311.75	166.75	19.9	2.6	10.9	18.3	1.6	2.3	20.3	8.4	46.3	51.1	44.7	51.1	46.3	51.1
1	I06	3	RPA32	NA	Positive	8.50677506775068	66.0081300813008	7.07290744032275	415335.382113821	2491.48760420068	2.38211382113821	7.82926829268293	1.17618776582133	27491.162601626	837.559358180579	369	1734768.8	31718.76	1564.63	118.73	24.1	3.8	49.9	22	4.6	49.6	21.4	10.3	52	44.4	54.5	44.4	53.4	44.4
1	I07	1	RPA32	NA	Positive	9.81305637982196	70.0623145400593	5.5867524232033	405914.278931751	2287.03693765992	3.00890207715134	9.00890207715134	1.24587470893629	29763.6765578635	985.642108250111	337	1794533.83	49175.2	1466.49	173.11	23.1	2.7	8.3	20.5	3	1.5	19.6	7.7	53.1	54.6	49.3	54.6	49.6	54.6
1	I07	2	RPA32	NA	Positive	9.34647887323944	65.9859154929577	6.66933002146916	387411.850704225	2323.96749448728	2.60845070422535	8.13802816901408	1.42414315527587	34210.5352112676	907.584430680142	355	1653355.68	44143.39	1415.83	165.27	22.3	3.9	13	23.9	4.5	3.4	21.1	7.6	50.7	49.6	49.3	49.6	49.6	49.6
1	I07	3	RPA32	NA	Positive	7.05389221556886	60.9251497005988	5.69009897465763	402958.505988024	2075.34976090528	2.32934131736527	5.75748502994012	1.11630936182688	13489.380239521	880.425562717012	334	1607316.8	40247.49	1348.46	151.14	21.6	2.1	15.6	20.7	1.8	6.3	18.9	9.3	38.9	50	42.5	50	41.3	50
1	I08	1	RPA32	NA	Positive	8.54785478547855	68.2442244224422	6.33626925309244	461360.102310231	2596.45245316959	2.87788778877888	9.11221122112211	1.28639111605088	31850.0297029703	1039.54538792769	303	1740589.31	49894.33	1543.08	181.52	19.5	5	9.6	19.1	5.3	3	19.8	10.9	54.8	53.5	51.5	53.5	52.5	53.5
1	I08	2	RPA32	NA	Positive	8.875	71.6045918367347	6.50651083018084	451497.775510204	2423.41595799019	2.83418367346939	8.86479591836735	1.2221167145939	31705.6198979592	983.743004795111	392	1874072.02	53062.38	1599.18	220.59	26.3	5.1	10.2	24.5	4.8	4.3	23.2	10.5	50	49.7	47.7	49.7	49.5	49.7
1	I08	3	RPA32	NA	Positive	7.62352941176471	56.6735294117647	7.27375904533612	330430.932352941	2328.25924035412	2.35882352941176	7.22058823529412	1.53562352497696	25659.5382352941	1027.95893451698	340	1590180.6	47053.1	1412.54	178.82	24.7	5	11.2	24.4	7.1	4.4	23.8	8.5	45.6	53.8	50.3	53.8	48.5	53.8
1	I09	1	ARHGAP35	NM_004491	sample	6.17657992565056	48.5910780669145	4.69138130158974	306504.617100372	2036.09366415366	6.94052044609665	52.0501858736059	3.42659748418776	308694.144981413	2125.34446861353	538	1413464.7	51354.59	1324.11	195.7	17.5	7.8	8	18.2	10.8	2.4	17.1	7.1	38.1	51.1	34.9	51.1	35.5	51.1
1	I09	2	ARHGAP35	NM_004491	sample	7.24936386768448	51.5139949109415	5.08382549108214	321447.437659033	2276.70413511041	8.01526717557252	67.3944020356234	4.71735188053433	418412.269720102	2532.86802053553	393	1472226.31	55153.63	1380.42	211.21	19.6	13.2	10.2	19.3	15	6.6	19.8	7.6	46.1	53.4	40.2	53.4	42.5	53.4
1	I09	3	ARHGAP35	NM_004491	sample	6.98491379310345	51.6594827586207	4.27634321160643	314245.853448276	2169.02783470434	7.14008620689655	55.8793103448276	3.640803817832	348461.984913793	2255.69625998622	464	1489873.1	55632.9	1403.77	214.75	20.9	12.7	5.8	22	15.5	2.8	20.3	7.8	43.8	50.4	42.7	50.4	42.2	50.4
1	I10	1	AHNAK	NM_024060	sample	5.55131264916468	30.2124105011933	3.3103103874939	164391.957040573	1342.79319656933	7.11933174224344	48.3174224343675	2.47111372375841	278663.856801909	1641.64892840343	419	1068126.19	52240.37	868.79	189.03	12.4	9.1	11.2	11	9.8	8.6	8.6	2.4	30.1	39.6	27.9	39.6	28.6	39.6
1	I10	2	AHNAK	NM_024060	sample	5.44927536231884	28.0703933747412	3.02965913484423	138736.99378882	1347.94007936941	7.25258799171843	45.6728778467909	2.48975444555651	245952.438923395	1612.31036029827	483	984710.44	50500.11	841.15	183.13	11.8	9.7	8.5	10.8	10.1	3.5	11.6	1.9	30.2	46.6	27.1	46.6	28.2	46.6
1	I10	3	AHNAK	NM_024060	sample	5.2122641509434	33.9056603773585	2.52493476639698	196371.719339623	1473.85358937952	6.80660377358491	46.9905660377358	2.90482877109285	273477.943396226	1762.09305424267	424	1192837.5	55770.92	982.82	201.27	16.7	12.3	6.4	15.1	13	1.9	13	5.4	28.3	45	29.2	45	28.8	45
1	I11	1	SH2B3	NM_005475	sample	5.27004909983633	37.2749590834697	3.86963295332023	234941.058919804	1732.74913791013	6.62356792144026	41.5270049099836	2.78683712146937	245704.826513912	1756.10094278165	611	1233909.24	49606.92	1075.88	179.62	13.7	7.7	7.4	13.1	8	2.3	12.3	5.4	31.8	45.5	28.2	45.5	29.5	45.5
1	I11	2	SH2B3	NM_005475	sample	4.48686244204019	29.8516228748068	3.23466038411854	185877.404945904	1479.9079605249	5.63523956723339	41.7959814528594	2.82600203900985	271354.70942813	1743.20441840885	647	1101369.5	50268.5	955.8	181.19	13.1	10	7.6	12.1	9.1	7	9.7	3.9	27.7	41.7	25.5	41.7	27.4	41.7
1	I11	3	SH2B3	NM_005475	sample	4.57466063348416	30.0060331825038	3.11428004285835	176328.512820513	1570.33551166853	6.32126696832579	43.4358974358974	3.141458763202	259353.984917044	1805.07616839237	663	1135343.6	49833.45	1020.49	183.89	14.8	8.7	8.6	13.6	9.5	6	12.4	4.7	28.2	46.2	28.4	46.2	27.9	46.2
1	I12	1	MSH2	NM_000251	sample	7.54741379310345	88	9.34768112456894	634313.392241379	3041.74606610926	5.30603448275862	37.1896551724138	3.21291574126907	234995.859913793	2056.36896670475	464	2142501.5	52971.08	2074.77	207.94	33.6	6.5	8	34.5	9.9	1.9	32.3	17.5	46.6	48.1	47.2	48.1	47.8	48.1
1	I12	2	MSH2	NM_000251	sample	6.57394366197183	70.4507042253521	7.41697466387068	519577.982394366	2639.0758643189	5.47535211267606	38.6742957746479	3.15076300674949	237242.742957746	1899.21423612213	568	1910545.88	49143.44	1839.56	197.08	29	7.7	10.6	29.2	11.1	2.8	25.7	14.1	42.4	45.6	39.4	45.6	41.9	45.6
1	I12	3	MSH2	NM_000251	sample	6.35604395604396	68.2615384615385	7.57022708350539	505229.2	2602.13461291281	4.82197802197802	33.0241758241758	2.70033122766383	199541.408791209	1818.42991847237	455	1911564.9	52707.37	1770.99	203.69	27.7	6.8	5.1	29.2	9.2	1.3	24.6	14.9	39.8	47	40.9	47	40.7	47
1	I13	1	NOTCH1	NM_017617	sample	7.25382262996942	60.474006116208	5.84266842562277	402993.056574924	2350.27458227171	7.09174311926605	50.0290519877676	3.32554353141432	301593.903669725	2240.91236332686	654	1733682.68	55075.19	1616.68	210.77	23.5	9.3	6.9	24.2	11.2	2.1	19.6	9.6	41	53.1	39.8	53.1	40.7	53.1
1	I13	2	NOTCH1	NM_017617	sample	6.17832167832168	55.8758741258741	5.54036068065629	387747.176573427	2271.16951076143	5.96328671328671	42.5174825174825	3.23566303795464	263884.368881119	1906.23111402321	572	1592023.41	51896.96	1496.47	198.78	22.2	10	7.3	23.1	11.2	3.5	21.2	10.8	39.7	47.4	36.4	47.4	38.1	47.4
1	I13	3	NOTCH1	NM_017617	sample	6.24418604651163	53.1686046511628	5.04647100340549	360247.300387597	2160.14711754402	7.06201550387597	48.5639534883721	3.33746415489242	282754.292635659	2048.87052022191	516	1555096.8	52765.29	1467.08	203.73	20.3	10.1	6.4	21.9	12.8	3.1	19	9.1	36	51.7	35.3	51.7	34.5	51.7
1	I14	1	RAD51	NM_133487	sample	2.98769230769231	22.7415384615385	3.45091745587249	153490.36	1267.75187058014	2.85230769230769	20.4461538461538	1.99796478251608	124868.824615385	1107.87717983022	325	786893.93	47363.92	699.25	175.25	7.4	7.4	15.1	7.7	7.1	5.8	10.8	3.4	18.2	41.2	19.7	41.2	19.7	41.2
1	I14	2	RAD51	NM_133487	sample	4.04935064935065	27.4207792207792	3.9947860349247	186280.116883117	1351.52779632304	3.62857142857143	24.174025974026	1.81851394622909	134658.418181818	1125.04795892413	385	925672.84	50192.21	850.07	181.67	9.6	7	7.8	9.6	7.5	1.6	13	4.7	23.4	42.3	22.3	42.3	22.1	42.3
1	I14	3	RAD51	NM_133487	sample	3.27881040892193	20.2899628252788	3.38513456992857	114505.553903346	1329.0510236199	3.27137546468401	17.4163568773234	1.31689679591885	85823.219330855	855.317803774943	269	758347.1	48615.26	699.99	184.46	7.4	6.7	10.8	7.8	7.1	2.2	11.5	4.5	21.6	37.9	25.7	37.9	23	37.9
1	I15	1	ZFHX4	NM_024721	sample	5.68120805369128	32.3875838926175	3.32434262444469	174548.791946309	1586.53210910148	7.01677852348993	53.6694630872483	3.34925239111318	346634.852348993	2039.5631150422	596	1017822.65	51462.48	908.05	189.52	11.6	10.1	9.6	9.2	10.2	8.1	11.6	3.5	33.1	49.3	28	49.3	28.7	49.3
1	I15	2	ZFHX4	NM_024721	sample	5.42115027829314	33.9628942486085	4.29236585793677	191908.471243043	1724.0532538474	5.85343228200371	44.4916512059369	2.92156616740787	276422.729128015	1757.67349292108	539	1101635.89	50554.83	992.98	186.16	13.5	7.6	3.9	13	8.7	3.7	13.4	4.8	34.3	44.7	29.9	44.7	32.1	44.7
1	I15	3	ZFHX4	NM_024721	sample	6.33548387096774	36.5935483870968	3.50560353701702	210338.610752688	1727.2620512628	7.71612903225806	51.5698924731183	2.80205879956281	296286.569892473	1919.18939890025	465	1193663.6	50424.38	1023.8	184.28	16.3	8.8	5.8	13.1	6.9	2.4	13.8	4.7	36.3	46.7	35.7	46.7	34.4	46.7
1	I16	1	KMT2C	NM_170606	sample	6.16581632653061	44.234693877551	4.42854253590407	274135.073979592	1939.91310658506	6.44642857142857	48.3290816326531	2.86346483204622	290864.933673469	1784.77728710198	392	1356611.99	53333.53	1202.36	203.42	15.3	10.2	12.8	15.8	12.2	4.6	18.1	5.9	37	42.9	36.2	42.9	36.7	42.9
1	I16	2	KMT2C	NM_170606	sample	5.64730290456432	45.5954356846473	5.09417400041813	303106.2406639	1994.50473224544	5.30912863070539	39.6742738589212	2.92261530928625	245767.533195021	1738.71592556	482	1329139.02	49176.62	1238.5	189.46	17.6	7.7	9.1	17.4	9.1	3.1	17.2	7.7	34.2	41.3	31.5	41.3	34.2	41.3
1	I16	3	KMT2C	NM_170606	sample	5.63669064748201	39.6205035971223	5.06693437182047	251030.334532374	1885.38816081763	6.09172661870504	44.658273381295	2.83983688112813	286543.028776978	1906.49777113107	556	1238851.3	50617.4	1120.04	189.69	17.4	9.4	8.8	17.3	9.5	2.7	18	7.7	32	45.1	34.2	45.1	33.6	45.1
1	I17	1	RPA32	NA	Positive	9.64179104477612	93.8119402985075	9.11365322932665	670640.259701493	2995.18070230191	2.78507462686567	7.68358208955224	1.04421441513243	27778.3462686567	971.883979396191	335	2359906.66	47487.48	1931.29	173.81	29.3	4.2	12.8	27.2	3.3	2.4	25.1	18.8	53.1	49.9	52.5	49.9	54.3	49.9
1	I17	2	RPA32	NA	Positive	8.71270718232044	77.6988950276243	7.66385541665897	560316.806629834	2772.58681906288	2.85911602209945	8.92817679558011	1.24394981743139	32048.3784530387	994.168389968399	362	2067761.39	47968.29	1772.78	173.81	28.5	3.6	8.6	24.6	3.9	1.9	24.3	14.6	49.2	51.9	48.1	51.9	50	51.9
1	I17	3	RPA32	NA	Positive	8.76744186046512	67.4767441860465	6.73823360004019	424802.89244186	2540.0367636482	2.4156976744186	6.99709302325581	1.74300787968594	27298.8401162791	1086.12041420009	344	1855220.4	54586.78	1531.56	197.92	23.8	6.4	14.2	23.3	6.4	2.9	24.4	12.5	50.3	54.7	55.5	54.7	52.6	54.7
1	I18	1	RPA32	NA	Positive	8.85425101214575	86.1740890688259	9.00280068109033	596292.51417004	2704.03737179769	2.42914979757085	6.02024291497976	1.19169473261977	13366.004048583	897.832071930463	247	1998404.66	44901.34	1732.02	161.28	23.5	2.8	8.1	24.3	1.6	3.2	25.1	13.4	53	52.2	52.6	52.2	52.6	52.2
1	I18	2	RPA32	NA	Positive	8.55891238670695	74.2084592145015	8.52965043368961	483870.344410876	2509.55923775859	2.43202416918429	8.19033232628399	1.24675494912335	30249.5166163142	974.810658274299	331	1840486.28	45762.47	1593.81	167.78	24.2	3.9	12.7	22.4	3.6	4.2	22.7	12.7	49.5	51.1	49.8	51.1	50.8	51.1
1	I18	3	RPA32	NA	Positive	9.83636363636364	76.3127272727273	6.6138677484952	496079.472727273	2561.24321389344	3.36727272727273	8.63636363636364	1.19144302988456	21620.7490909091	1002.76101166908	275	1998624.4	51136.59	1644.35	189.75	24.7	5.5	12.7	23.6	5.1	4.7	24.4	11.3	56.4	53.8	58.9	53.8	57.5	53.8
1	I19	1	RPA32	NA	Positive	7.95744680851064	58.258358662614	5.84851321108251	370229.936170213	2136.93657681202	2.78419452887538	6.79331306990881	1.21761182044817	14812.0364741641	978.583772982076	329	1566493.41	46120.26	1341.61	172.95	18.8	2.7	12.8	17.9	4.3	4.9	14.9	9.1	43.5	53.2	44.1	53.2	44.7	53.2
1	I19	2	RPA32	NA	Positive	8.32409972299169	67.3684210526316	5.89971512610593	431675.864265928	2358.24199192354	3.2409972299169	9.73684210526316	1.33219568021456	30413.1108033241	1032.85805055949	361	1735199.04	47360.2	1439.69	173.25	23.8	3.9	13.3	23	3.9	5.8	22.4	10.5	47.4	54	45.4	54	46.5	54
1	I19	3	RPA32	NA	Positive	9.09090909090909	69.9393939393939	5.84302304001762	435665.121212121	2377.54892535721	2.76515151515152	8.42424242424242	1.64392122607633	32305.5492424242	997.39379364444	264	1823017.9	49221.22	1477.67	177.9	25	5.7	11	22.7	4.5	1.5	24.6	9.8	50	53.4	53.4	53.4	51.1	53.4
1	I20	1	RPA32	NA	Positive	8.87548638132296	77.8365758754864	6.86733847766265	505939.653696498	2485.92226413256	2.72373540856031	7.44747081712062	1.32861903975083	19281.2840466926	1035.91812025363	257	1861764.07	47712.67	1507.47	174.54	23.7	2.3	10.5	21.8	1.9	3.9	22.6	12.5	45.9	58	47.5	58	47.9	58
1	I20	2	RPA32	NA	Positive	9.34180790960452	84.5310734463277	8.37788169139809	571406.807909605	2813.01712923297	2.81920903954802	8.85028248587571	1.32877318934755	33715.9689265537	1049.10354862535	354	2030018.14	44643.46	1795.96	168.97	27.7	3.7	13.6	28.5	4.2	2.8	28.2	13	54.2	57.6	52.8	57.6	54.2	57.6
1	I20	3	RPA32	NA	Positive	9.45106382978723	72.5063829787234	6.85659839866549	464713.668085106	2587.77058922494	3.62553191489362	10.4893617021277	1.54710858368558	27625.8765957447	1125.16426979203	235	1766627.2	46654.1	1558.56	172.1	24.7	5.1	8.9	23.4	6	4.3	27.7	12.3	51.1	59.6	57	59.6	54.5	59.6
1	I21	1	RPA32	NA	Positive	10.1984732824427	80.3435114503817	6.70175277323621	507782.41221374	2569.73166403609	3.05089058524173	9.15267175572519	1.33018740772151	26341.096692112	1048.41636567172	393	1993255.06	50766.86	1647.63	181.05	25.4	4.8	9.7	22.9	4.6	2.3	21.9	10.2	56.2	54.2	52.7	54.2	52.9	54.2
1	I21	2	RPA32	NA	Positive	9.03125	71.3333333333333	6.02559569435443	476575.239583333	2576.1509273764	3.015625	8.53125	1.15973630660617	25376.2604166667	1008.57569968621	384	1872572.01	53382.99	1622.91	195.01	24.2	5.7	8.9	22.7	5.5	2.3	24.5	11.2	50.5	52.6	48.7	52.6	50.3	52.6
1	I21	3	RPA32	NA	Positive	9.1563981042654	78.7132701421801	7.40187605028751	523826.037914692	2593.34584754465	3.40995260663507	11.9336492890995	1.38704975335649	46197.63507109	1082.08594710626	422	1945607.8	46642.54	1689.77	173.31	27.3	4.7	13.5	25.6	3.8	5	26.1	12.1	51.4	53.6	55	53.6	54.3	53.6
1	I22	1	RPA32	NA	Positive	8.9748427672956	86.5314465408805	9.44217906840898	636714.594339623	2737.46908054878	2.94654088050314	7.62264150943396	1.12344388393399	19915.3773584906	969.22267858493	318	2179377.04	48534.31	1803.63	179.67	24.8	5	11.9	23.3	5.7	6	22	15.7	50.6	55	50.3	55	50.6	55
1	I22	2	RPA32	NA	Positive	8.21577726218097	67.0858468677494	7.55543235397304	440053.234338747	2520.28859458345	2.92807424593968	7.81902552204176	1.2947159286027	22172.7308584687	1054.7432872273	431	1699350.54	54078.03	1495.07	192.35	22	5.1	11.8	20.2	4.4	5.3	24.4	12.3	49.4	56.8	49	56.8	51.3	56.8
1	I22	3	RPA32	NA	Positive	10.1050583657588	101.739299610895	10.1415994291512	736240.964980545	3086.50964427481	3.44747081712062	12.8443579766537	1.99633143109737	55961.1128404669	1228.50544684022	257	2415355	51847.4	2018.04	189.32	29.6	8.9	9.3	28	9.7	1.6	28	18.3	60.3	61.5	65	61.5	63	61.5
1	J03	1	ATR	NA	Positive	9.5204991087344	99.2584670231729	9.16699157656911	580355.440285205	3099.39587607718	4.45454545454545	39.9500891265597	3.14094177553193	267192.541889483	1764.92885900804	561	2479109.88	47524.03	2235.17	178.89	43.5	6.1	10.7	44	7.3	8.4	38	9.8	58.1	42.6	56.9	42.6	58.6	42.6
1	J03	2	ATR	NA	Positive	7.78288100208768	97.0751565762004	10.0519746837085	631550.018789144	3157.35439982393	4.89979123173278	45.4655532359081	3.80837436927206	300753.688935282	2089.04368985067	479	2374522.2	48912.12	2271.5	191.63	40.7	5.8	6.5	41.5	10	5	38.8	15.9	53.9	48.2	50.3	48.2	52	48.2
1	J03	3	ATR	NA	Positive	8.59216589861751	95.9585253456221	10.7377593031315	603949.055299539	3205.19086039991	4.59447004608295	43.2557603686636	4.9590798126403	311220.785714286	2172.00881386789	434	2407735.7	53684.48	2299.4	208.79	44.7	9.4	5.3	47	13.8	1.4	40.1	16.6	53.2	47.9	55.8	47.9	56	47.9
1	J04	1	ATR	NA	Positive	8.99440298507463	92.0167910447761	8.83695474067592	550312.912313433	3009.26364596826	5.1660447761194	48.2630597014925	3.90674884435639	339835.927238806	2255.11827876744	536	2347504.19	52051.82	2157.4	199.39	40.9	7.6	5.4	42.2	11.2	2.4	35.4	10.6	54.1	51.1	53.2	51.1	54.1	51.1
1	J04	2	ATR	NA	Positive	8.6588693957115	93.3918128654971	9.68756623488537	586039.202729045	3236.29538661679	5.01364522417154	50.5477582846004	4.22318787604412	371887.754385965	2402.9021211723	513	2333039.14	53348.9	2293.66	214.84	41.5	11.1	7.4	45.4	13.6	2.3	38.8	15.6	56.3	52	55.8	52	57.7	52
1	J04	3	ATR	NA	Positive	7.80481927710843	90.9975903614458	10.1505677566796	579951.137349398	3062.68335486222	4.57831325301205	42.9325301204819	4.47319959420653	283761.171084337	2151.66018664523	415	2227393	50521.85	2155.43	200.21	41	8.4	7.2	42.4	12	3.1	40	15.2	51.1	52.5	53	52.5	53	52.5
1	J05	1	ATR	NA	Positive	9.25	85.3233695652174	6.9472558085973	510754.4375	2776.98415891317	6.72282608695652	56.7146739130435	3.79818070600033	357057.5625	2223.74207710416	368	2224041.35	51472.12	1973.74	191.26	34.8	8.2	7.3	34.8	9.5	4.3	30.7	10.6	54.3	51.9	51.4	51.9	54.3	51.9
1	J05	2	ATR	NA	Positive	9.19399538106236	97.5311778290993	8.80870817910566	610643.92147806	3174.82440645256	5.3256351039261	52.2748267898383	4.68714047793225	375713.256351039	2318.02685333525	433	2409213.38	53258.99	2221.49	206.86	42	9.9	6.5	42.3	13.6	2.3	38.3	16.2	54.3	52.9	55.2	52.9	57.3	52.9
1	J05	3	ATR	NA	Positive	8.24794745484401	83.1855500821018	7.74067081802859	513907.325123153	2964.77793359931	4.36617405582923	46.4893267651888	4.11156632863213	339428.402298851	2057.84035486523	609	2208204.2	50010.78	2069.73	190.59	40.7	10.5	7.9	40.6	12	4.8	36.9	16.6	52.1	45.5	54	45.5	53.2	45.5
1	J06	1	ATR	NA	Positive	8.74757281553398	87.6144244105409	8.10022985506152	496134.355062413	2956.80723710822	4.60610263522885	41.5922330097087	3.54112531636433	285325.227461859	1996.58559808867	721	2251224.8	51178.14	2068.62	200.22	41.6	6.9	7.9	41.7	9.6	2.8	35.8	8.3	53.3	46.3	52.7	46.3	53.8	46.3
1	J06	2	ATR	NA	Positive	8.37377690802348	100.181996086106	9.5577467943478	635165.446183953	3297.62602044387	5.16046966731898	49.3502935420744	5.36951902120794	374100.387475538	2386.83572205208	511	2445376.71	51934.95	2335.54	200.47	43.1	10.6	8	44.8	13.3	4.3	42.1	13.3	55.2	50.1	53.2	50.1	55.8	50.1
1	J06	3	ATR	NA	Positive	8.22857142857143	89.8589285714286	8.80633754683636	547878.205357143	2932.06546721012	4.77857142857143	46.0053571428571	4.44970903494174	323783.092857143	2087.1482150252	560	2232711.9	50748.86	2070.5	193.25	39.3	8.9	7.3	41.4	12.9	4.6	36.2	15.4	52.7	47.7	53.9	47.7	53.6	47.7
1	J07	1	ATR	NA	Positive	10.2879684418146	106.12426035503	9.89079158787931	629766.597633136	3447.07757606823	4.40236686390533	40.6114398422091	4.27198739996295	290171.214990138	1956.4608839525	507	2652102.57	51077.94	2528.51	198.04	51.9	7.3	7.1	50.7	10.5	2	43	12.8	61.9	45.2	61.9	45.2	62.9	45.2
1	J07	2	ATR	NA	Positive	8.74172185430464	91.2141280353201	8.48299280818547	526085.995584989	3014.63549603189	4.78807947019868	41.1699779249448	3.37262964843384	264467.834437086	1826.31348554349	453	2345051.09	51490.93	2174.1	194.48	43.7	7.9	5.7	45	10.6	2.9	39.3	9.3	57	45.9	54.5	45.9	57.2	45.9
1	J07	3	ATR	NA	Positive	8.1469298245614	90.2719298245614	8.98017266866294	596733.763157895	3023.44696337032	4.75438596491228	46.905701754386	4.16221034987914	330628.899122807	2067.9716273935	456	2296118.4	49961.2	2167.56	190.8	41	7.7	5.9	41.4	10.7	3.5	35.5	18.6	51.1	46.7	53.1	46.7	52.9	46.7
1	J08	1	ATR	NA	Positive	7.01128668171558	71.6455981941309	7.70921608331737	429062.880361174	2445.18101891797	3.99322799097065	37.7765237020316	3.72020342800186	250901.708803612	1791.31288526976	443	1872488.43	50930.6	1775.71	198.64	31.8	8.4	7.7	33	12.2	2.3	27.5	9.7	41.1	43.3	41.5	43.3	43.1	43.3
1	J08	2	ATR	NA	Positive	8.20935412026726	90.7149220489978	9.60625658460518	600089.830734967	3157.2392800097	4.94877505567929	48.7550111358575	4.31231268158901	343676.436525612	2171.59985366393	449	2384566.91	52343.86	2254.86	205.15	41.2	9.1	5.8	42.1	11.8	3.3	34.5	17.8	50.1	49	49	49	51.9	49
1	J08	3	ATR	NA	Positive	6.52254098360656	70.905737704918	7.46710865717291	460093.668032787	2442.30629271676	3.48565573770492	30.1270491803279	2.81878366880343	193482.555327869	1511.06415665112	488	1924536.9	42363.75	1770.18	167.99	34.2	6.1	23.4	33.8	8	21.3	27.9	13.9	41.2	38.9	43.4	38.9	42.8	38.9
1	J09	1	STIM1	NM_003156	sample	5.67370892018779	37.793427230047	3.31357489594144	226742.382629108	1697.71247961912	5.8169014084507	40.7488262910798	2.51014121486387	247361.610328638	1666.34630037257	426	1178861.87	47012.37	1047.3	180.2	13.6	7.7	14.6	11.7	8.9	8.9	12.2	4.7	35	44.1	29.8	44.1	31.2	44.1
1	J09	2	STIM1	NM_003156	sample	5.83495145631068	44.9077669902913	4.51087874908371	284522.276699029	1840.21811326147	6.58009708737864	47.0436893203884	3.22585182384868	285730.368932039	1835.58268917124	412	1274387.12	51510.19	1182.72	196.21	15.3	10.7	10.2	15.3	10.7	1.7	17.2	6.3	33.5	45.6	32.5	45.6	34.7	45.6
1	J09	3	STIM1	NM_003156	sample	4.37275064267352	28.0874035989717	4.30745811448443	182574.59125964	1534.74225793666	4.33676092544987	31.6066838046272	2.20405543462583	182345.632390746	1331.27676519014	389	1005097.4	45175.8	931.6	173.59	10.5	6.4	8.7	10.5	7.5	3.6	11.1	5.4	28	38	27.2	38	26.5	38
1	J10	1	DICER1	NM_030621	sample	7.03139013452915	54.347533632287	5.95055872758995	349122.387892377	2199.82931197478	6.51569506726457	43.2757847533632	2.99340097682981	236594.804932735	1851.89290654653	446	1480647.11	51914.59	1445	201.69	20	7.6	9.9	22.9	8.3	4	20.6	7.4	39.5	49.3	39	49.3	39.9	49.3
1	J10	2	DICER1	NM_030621	sample	6.95601851851852	56.5925925925926	5.16622367495762	368044.974537037	2155.9145917967	7.68518518518519	51.912037037037	3.17691111654223	280734.00462963	2082.05658388792	432	1585510.42	52653.82	1413.55	198.5	21.5	9	7.6	19.9	10.6	4.9	20.4	8.3	41	52.8	38	52.8	39.1	52.8
1	J10	3	DICER1	NM_030621	sample	5.53846153846154	40.8402366863905	4.80486159831078	269835.440828402	1810.38942356876	5.5414201183432	42.585798816568	3.30353840108119	236115.097633136	1733.97406954024	338	1198399.1	49394.88	1162.66	189.26	14.8	6.8	6.5	15.4	9.2	2.1	15.4	5.6	35.5	44.1	35.2	44.1	34.6	44.1
1	J11	1	PASK	NM_015148	sample	6.86101694915254	40.8220338983051	3.68377690506243	232014.681355932	1815.05296621685	6.58305084745763	44.3830508474576	2.59307167901594	247987.877966102	1762.41693832083	590	1297859.88	48302.76	1132.65	178.77	17.6	6.8	8.8	14.6	7.5	6.8	12.7	5.3	36.4	43.2	33.1	43.2	35.3	43.2
1	J11	2	PASK	NM_015148	sample	7.00645161290323	43.0774193548387	4.16949675851666	249641.572043011	2046.43237614425	7.20430107526882	59.7462365591398	4.2315097062209	408596.804301075	2448.07006940381	465	1355539.82	55641.4	1226.06	211.14	19.1	12.9	7.7	17.2	13.8	4.9	15.5	4.5	40.4	51.4	35.7	51.4	37.6	51.4
1	J11	3	PASK	NM_015148	sample	5.76796714579055	41.2156057494867	4.25270799460406	272102.897330595	1882.77834263696	6.13757700205339	40.9199178644764	2.55725481442712	222166.665297741	1593.47807070239	487	1290484.9	46721.98	1171.3	177.29	15.8	5.7	7.4	15	6.6	2.9	14.6	7.4	35.7	42.5	34.7	42.5	34.5	42.5
1	J12	1	EZH2	NM_152998	sample	6.79525222551929	45.2878338278932	4.19667898926975	270295.495548961	1951.42872509493	5.12462908011869	39.593471810089	2.67973768919956	240511.596439169	1601.18277461607	337	1251377.87	49370.03	1158.74	185.63	16.9	5.9	8.6	15.7	8	3	16.3	5	37.7	40.7	35.6	40.7	38	40.7
1	J12	2	EZH2	NM_152998	sample	5.76619718309859	51.1661971830986	5.59774758339049	357250.966197183	2149.06091293051	5.68169014084507	37.1380281690141	2.41314844325926	205192.766197183	1569.2047645265	355	1404752.66	45038.05	1309.42	175.42	17.5	5.4	11.5	17.7	5.9	6.5	19.2	8.2	36.1	45.6	31.8	45.6	33.5	45.6
1	J12	3	EZH2	NM_152998	sample	6.05665722379603	36.1444759206799	4.41709306706187	206477.02266289	1826.2907805324	6.81869688385269	45.1869688385269	2.95292775612953	242858.243626062	1863.14994825978	353	1094879.8	47427.65	1066.3	187.43	13.9	5.7	11.6	14.4	8.5	10.8	15.3	5.1	37.7	49.9	38	49.9	37.7	49.9
1	J13	1	ATF7IP	NM_018179	sample	5.74128440366972	40.1082568807339	3.45167347508862	244827.033027523	1689.43467044736	6.35963302752294	42.4752293577982	2.52404061543404	232539.528440367	1641.01370358866	545	1195746.99	51780.61	1078.18	198.69	14.5	9.2	11.2	13	9.5	6.1	11.7	5.5	33.2	42.9	28.6	42.9	29.4	42.9
1	J13	2	ATF7IP	NM_018179	sample	5.1505376344086	33.6155913978495	3.86812305853849	200415.876344086	1746.25483997948	5.23924731182796	40.4596774193548	3.14230686899043	239906.196236559	1734.70101485316	372	1058669.85	50656.5	1088.24	199.92	12.9	8.1	8.1	15.3	12.4	0.8	16.4	5.4	33.6	45.2	31.7	45.2	34.1	45.2
1	J13	3	ATF7IP	NM_018179	sample	5.50969529085873	38.5734072022161	3.57192926541147	230653.490304709	1718.78982976097	6.25761772853186	45.8199445983379	2.91747291441444	262075.144044321	1633.42369349218	361	1123922.2	48364.81	1050.16	184.2	15.2	9.1	11.1	13.3	10.5	3	15	5.5	31.9	42.1	32.4	42.1	31.6	42.1
1	J14	1	RB1	NM_000321	sample	7.7456279809221	59.1732909379968	4.74614302373171	376581.680445151	2250.10597519258	8.48648648648649	59.7885532591415	3.58094906068766	369332.186009539	2366.09117645159	629	1812223.71	64261.45	1549.91	234.27	23.1	16.9	5.9	22.1	16.4	3.2	18.4	9.5	43.2	55.5	39.7	55.5	40.5	55.5
1	J14	2	RB1	NM_000321	sample	7.96264855687606	67.3616298811545	6.05212265998317	434266.966044143	2554.07120824351	7.34804753820034	56.6213921901528	4.00169514091315	369556.855687606	2407.93189948691	589	1876396.05	56428.86	1713.59	215.2	26.3	12.4	7.6	27.2	15.6	6.1	22.9	11	47	53.8	42.6	53.8	45.5	53.8
1	J14	3	RB1	NM_000321	sample	7.30985915492958	58.8732394366197	5.44545774476488	389700.581488934	2335.87766593202	7.54929577464789	59.327967806841	4.00116517079176	390678.989939638	2387.98586333238	497	1688316	58618.58	1549.97	221.99	24.1	15.1	7.4	23.7	18.9	3.4	21.9	11.1	40.8	51.3	42.5	51.3	42.3	51.3
1	J15	1	RPA2	NM_002946	sample	7.65573770491803	64.4016393442623	6.86852664495259	429767.469945355	2348.50147102589	2.48360655737705	6.81693989071038	1.15700116720488	23328	988.800997432159	366	1698829.9	46486.44	1404.1	170.62	19.9	3.8	12	19.1	4.6	4.1	19.7	9.8	45.1	54.4	43.4	54.4	43.7	54.4
1	J15	2	RPA2	NM_002946	sample	8.24411764705882	65.7647058823529	6.47869782976449	435297.932352941	2391.85873071106	2.69705882352941	8.57352941176471	1.30012515958311	32786.8323529412	1078.20559303912	340	1724642.14	51403.48	1471.42	185.06	21.5	4.4	11.2	20.3	3.5	2.6	21.2	10.9	50	55.6	48.2	55.6	49.4	55.6
1	J15	3	RPA2	NM_002946	sample	6.73333333333333	58.0037037037037	6.62148120496405	385017.944444444	2145.90179356994	2.11111111111111	6.5037037037037	1.19839376007677	20808.2703703704	825.177222292971	270	1479541.5	39553.97	1284.66	155.98	20	3	19.6	18.9	4.1	6.3	19.6	10	44.1	45.2	45.9	45.2	45.9	45.2
1	J16	1	RPS2	NM_002952	sample	1.41946308724832	8.04362416107383	1.75505169944856	39778.5704697987	673.65870650498	1.21140939597315	5.77852348993289	0.740840067603561	25625.1140939597	481.038423221024	298	356514.69	37660.13	345.83	140.13	1.3	0	13.8	1.7	0.3	7	5	1	10.7	27.9	10.4	27.9	9.4	27.9
1	J16	2	RPS2	NM_002952	sample	1.3169014084507	8.33802816901408	2.06958243933182	45383.1725352113	676.710923107555	1.16197183098592	4.40845070422535	0.802776436237538	13501.4964788732	470.793654216411	284	345179.93	34645.32	347.85	132.43	2.8	0.4	16.2	2.8	0.7	3.2	8.8	1.4	6.7	33.1	7	33.1	6.7	33.1
1	J16	3	RPS2	NM_002952	sample	1.40776699029126	10.6504854368932	2.98216185885946	61020.6116504854	807.184174728932	1.30097087378641	6.39805825242718	0.873717439993853	27814.9660194175	539.467283883346	206	374523.5	37634.18	384.74	139.26	2.4	1	16	3.4	1	13.1	11.7	1.9	9.7	34.5	14.1	34.5	11.7	34.5
1	J17	1	ATR	NA	Positive	8.25230202578269	93.0681399631676	9.84853557314395	587463.847145488	3188.94030857271	4.97237569060774	39.0478821362799	2.84415722946556	245698.193370166	1878.68085741195	543	2366763.7	52392.13	2190.55	201.56	40.1	8.5	8.1	41.3	10.7	2.6	36.5	13.1	53.2	45.7	51.2	45.7	53.4	45.7
1	J17	2	ATR	NA	Positive	9.00884955752212	90.9085545722714	8.3751042299409	554309.227138643	3161.48179275712	4.85250737463127	46.2920353982301	4.48494186552325	356498.595870206	2401.7758605884	678	2361592.01	56462.98	2209.28	221.72	42.6	11.2	6	44.8	14.6	2.4	37.8	13	57.1	49	55.8	49	57.7	49
1	J17	3	ATR	NA	Positive	8.35814889336016	92.5593561368209	10.1115468999357	604212.589537223	3320.69298434396	5.26961770623742	43.0945674044266	3.57020083224218	266459.525150905	2024.37777171185	497	2349827.4	53581.25	2300.91	211.46	40.8	9.9	5.8	43.5	14.1	1.4	39	19.3	55.3	48.9	57.5	48.9	57.7	48.9
1	J18	1	ATR	NA	Positive	7.47545219638243	84.7855297157623	7.54607116292713	549198.162790698	2730.35478530457	3.50129198966408	33.0180878552972	3.00697126552859	221743.901808786	1612.88080418864	387	2101821.21	57798.6	1891.43	279.07	34.4	7.2	9.8	34.9	9.3	5.9	32.3	13.4	45.5	41.6	44.4	41.6	47	41.6
1	J18	2	ATR	NA	Positive	8.29622641509434	98.5415094339623	9.4389979379904	634002.145283019	3180.64995322784	5.48867924528302	46.4037735849057	3.80840894372857	297463.918867925	2135.17823420348	530	2459251.3	53086.86	2258.54	203.36	42.1	10.2	5.7	42.5	11.9	1.7	39.4	16.8	52.8	50.2	53	50.2	54.2	50.2
1	J18	3	ATR	NA	Positive	7.89944134078212	99.6396648044693	9.95323859249178	677137.282122905	3051.46071196223	4.87988826815642	46.2960893854749	3.20097871624317	293269.639664804	1810.22424451852	358	2402967.7	50494.16	2224.44	189.67	41.3	6.7	8.4	39.9	9.2	2.2	37.2	20.9	49.7	42.5	52.5	42.5	51.4	42.5
1	J19	1	ATR	NA	Positive	8.32377049180328	106.397540983607	11.1973293937283	716115.860655738	3334.78933876088	4.80532786885246	43.7233606557377	3.29383274010667	293993.356557377	1897.93200647887	488	2431111.44	48081.24	2318.9	183.74	39.5	4.9	8.8	40.8	6.6	3.9	38.1	19.3	54.1	48.2	53.1	48.2	53.9	48.2
1	J19	2	ATR	NA	Positive	7.88594164456233	98.2466843501326	9.6169354587198	646722.766578249	3062.024094933	4.10875331564987	38.3580901856764	3.89222363390586	269459.976127321	2091.20493085087	377	2281236.08	52026.75	2127.12	200.23	36.3	8	7.7	37.7	11.1	2.1	39.3	17.8	50.7	53.8	52.3	53.8	52.5	53.8
1	J19	3	ATR	NA	Positive	9.61095100864553	101.100864553314	8.0975942209235	627713.216138329	3192.58253374326	5.41210374639769	51.7291066282421	4.69592486238521	357137.103746398	2240.70485580815	347	2530990.2	53513.96	2271.45	204.29	42.1	9.5	7.2	45.5	12.4	2.9	40.1	15.9	56.5	51.9	58.2	51.9	57.9	51.9
1	J20	1	ATR	NA	Positive	8.3483709273183	107.468671679198	11.5986229030105	728282.854636592	3340.66216923597	5.3609022556391	43.7944862155388	3.64720122061606	283792.726817043	2087.25127851241	399	2554606.83	55784.23	2405.49	215.21	41.1	7.8	6	44.1	11.8	0.8	40.1	20.1	52.6	51.9	52.9	51.9	54.4	51.9
1	J20	2	ATR	NA	Positive	9.02359346642468	94.5952813067151	9.9381571314603	593422.212341198	3114.57566844946	4.83121597096189	45.0925589836661	4.12271694398297	315360.974591652	2130.81976918647	551	2361430.05	51447.48	2176.56	202.44	40.5	8	9.1	42.1	10.3	2.2	37.9	15.1	51	50.8	51.9	50.8	53.5	50.8
1	J20	3	ATR	NA	Positive	7.85399449035813	84.7575757575758	8.97049369917731	519422.165289256	2818.48178318942	5.16804407713499	55.2699724517906	5.69929292389402	407265.61707989	2544.23713237631	363	2040432.2	57774.72	1932.09	228.31	34.7	15.2	6.9	39.4	18.2	1.9	33.9	13.8	48.2	52.3	52.1	52.3	52.3	52.3
1	J21	1	ATR	NA	Positive	8.20833333333333	92.734126984127	8.63525532517775	596047.861111111	2940.71330339138	4.49801587301587	35.5575396825397	3.14528950907738	228192.063492063	1713.45017599693	504	2316587.87	49880.46	2120.81	193.18	37.7	6.5	9.5	38.1	8.3	3	32.7	13.5	48.6	46.2	48	46.2	48.8	46.2
1	J21	2	ATR	NA	Positive	7.59649122807018	84.2719298245614	9.19501293435671	572077.304824561	2847.55767804865	4.73684210526316	47.3837719298246	4.94735341016457	331933.028508772	2079.62874928224	456	2159886.14	54924.21	2008.7	209.99	35.5	10.1	4.8	35.5	12.7	1.5	32	16	46.1	48.5	45.2	48.5	46.9	48.5
1	J21	3	ATR	NA	Positive	8.3921568627451	101.909090909091	10.620277934411	644277.081996435	3183.30920039873	3.9144385026738	36.0802139037433	3.77139888342341	253167.472370766	1897.03086836011	561	2412221.4	51649.56	2259.04	200.27	41.9	9.4	7.3	43.9	13	1.8	41	17.8	53.8	51	55.4	51	55.4	51
1	J22	1	ATR	NA	Positive	8.27058823529412	92.4333333333333	7.63291368607914	577627.837254902	2984.02192053149	4.57843137254902	37.6921568627451	3.29460162372811	248935.329411765	1781.43153550078	510	2270080.16	56045.54	2139.32	215.84	39.8	10	9.4	41	12.5	2.2	35.3	13.3	50.2	44.3	49.2	44.3	50.2	44.3
1	J22	2	ATR	NA	Positive	8.54666666666667	92.18	9.24723849797457	541086.438333333	2964.77004602951	4.94	44.5483333333333	3.84313698469229	302859.543333333	1972.20947769254	600	2245973.03	53452.02	2114.42	207.04	41.3	9	8.5	42.3	11	3	37.8	10.5	52.3	47.2	53.3	47.2	54.7	47.2
1	J22	3	ATR	NA	Positive	7.53513513513514	91.9972972972973	10.1731831958348	621097.043243243	3015.85377344571	4.45675675675676	40.8189189189189	3.68153161595714	275977.267567568	1977.23812393463	370	2216700.6	52201.96	2136.16	202.95	37.6	9.7	5.7	39.7	11.4	2.4	36.2	19.2	47.8	48.1	49.7	48.1	50	48.1
1	K03	1	OTNT	NA	Neutral	6.16056910569106	51.7276422764228	5.6929270230702	323189.477642276	2132.67248161089	5.73170731707317	42.5813008130081	3.06694519386467	249064.081300813	1843.82598379927	492	1532423.77	50629.54	1430.63	197.7	21.3	8.7	10.4	21.7	10.4	2.8	18.7	8.1	38.4	44.9	34.3	44.9	37.2	44.9
1	K03	2	OTNT	NA	Neutral	6.35038363171356	47.1739130434783	4.33447305796812	300809.194373402	2011.97238802502	5.91815856777494	48.695652173913	3.68791940087904	294874.698209719	1973.26825390108	391	1365711.36	51711.4	1300.83	202.54	17.6	10	8.4	19.4	12.8	2.3	17.4	6.1	39.6	47.1	36.1	47.1	37.6	47.1
1	K03	3	OTNT	NA	Neutral	5.84928229665072	51.1985645933014	6.50527378011171	340818.06937799	2134.96628004775	6.28708133971292	50.3636363636364	3.8627806543481	306829.043062201	1971.97452932456	418	1459403.9	50166.48	1413.17	192.95	21.1	9.3	10.3	22.2	13.2	4.8	19.1	8.9	36.6	46.4	38.3	46.4	37.8	46.4
1	K04	1	OTNT	NA	Neutral	6.43835616438356	51.6324200913242	4.67791296901293	320127.034246575	1999.06523410909	7.30821917808219	56.0639269406393	4.03813878983475	331605.365296804	2156.07025955706	438	1463399.27	59204.22	1344.4	226.95	18.3	11.9	9.4	18.9	14.6	2.3	19.4	6.4	39.3	49.3	36.3	49.3	37.2	49.3
1	K04	2	OTNT	NA	Neutral	5.81949458483755	45.2653429602888	4.75819735302221	285956.288808664	1990.8477494345	7.02888086642599	47.5	3.210558552111	265344.202166065	2005.37250183569	554	1380250.23	54407.94	1306.57	215.71	18.2	10.5	8.1	17	14.3	6	16.4	7.8	35.2	51.1	33.2	51.1	34.5	51.1
1	K04	3	OTNT	NA	Neutral	7.20343137254902	52.5441176470588	4.45447468658096	314702.348039216	2161.09463773601	6.96813725490196	53	3.72570861682331	323700.81372549	2278.77782039438	408	1510541.8	56318.2	1436.35	216.89	23	14	5.4	26	18.6	2	24.5	8.3	42.9	51	44.1	51	44.1	51
1	K05	1	OTNT	NA	Neutral	6.37305699481865	46.3402417962003	5.56769504611948	280899.348877375	1996.21845104177	6.83419689119171	46.7702936096718	3.09516168948862	278832.780656304	2067.51067651194	579	1429768.57	54010.91	1324.07	207.26	20.4	9.2	8.1	18.8	11.4	2.9	15.7	6.6	38.7	48.7	35.8	48.7	36.6	48.7
1	K05	2	OTNT	NA	Neutral	6.26016260162602	47.8048780487805	4.17683879562149	289285.591463415	1906.48639873545	6.76219512195122	47.1910569105691	2.80143961064425	272717.855691057	1897.6401760708	492	1409591.02	52347.9	1272.48	196.19	19.3	8.7	6.9	19.1	8.9	1.6	17.3	6.1	37	44.7	32.5	44.7	35.6	44.7
1	K05	3	OTNT	NA	Neutral	6.9	51.4176470588235	4.66179463542512	302212.223529412	2049.88173219247	6.95686274509804	54.3921568627451	3.64622408890932	310728.033333333	1983.86108108332	510	1412846.8	48578.02	1361.73	189.03	20.2	8.2	10.6	20	11	6.5	19	7.3	41	46.5	40.2	46.5	39	46.5
1	K06	1	OTNT	NA	Neutral	6.88582677165354	52.2283464566929	5.06912849395585	301602.915354331	2093.43743155747	7.16141732283465	56.2913385826772	4.12541342948395	341101.80511811	2260.03468715917	508	1506821.73	54425.4	1405.94	207.01	21.7	9.3	8.9	21.5	12	4.1	18.7	6.7	40.7	50.8	37.6	50.8	39	50.8
1	K06	2	OTNT	NA	Neutral	5.63934426229508	44.4845173041894	4.15737256689176	262842.176684882	1791.22940748556	6.77231329690346	47.6357012750455	3.29544973977263	273611.466302368	1973.22566073542	549	1330517.06	49912.43	1228.59	189.75	17.9	9.7	9.3	18.2	9.8	4.4	15.1	5.5	34.4	49.9	30.6	49.9	33	49.9
1	K06	3	OTNT	NA	Neutral	5.58752515090543	48.9154929577465	5.13893479897056	315270.774647887	1937.86023910853	6.56136820925553	50.1931589537223	3.79564007810188	296764.52917505	1956.76319234021	497	1369500.1	49904	1227.87	188.36	17.7	7.6	7.4	17.1	10.1	3	19.3	8	35.8	47.7	34.6	47.7	34.2	47.7
1	K07	1	OTNT	NA	Neutral	8.44941176470588	60.6117647058824	4.25157586157845	355213.576470588	2181.24906575676	7.65882352941177	56.6635294117647	3.95081422109484	348579.402352941	2355.16772266612	425	1650311	54716.86	1441.71	206.27	23.3	10.4	6.8	22.1	11.1	2.4	19.5	8	44.2	54.8	40.5	54.8	42.1	54.8
1	K07	2	OTNT	NA	Neutral	6.8015873015873	50.9666666666667	4.59820807404744	311789.041269841	2168.46559551241	6.85396825396825	55.031746031746	3.8531921049679	365240.423809524	2370.0259774791	630	1583341.93	56721.03	1422.44	214.28	22.9	12.1	7	22.5	14.1	2.4	19.8	7.9	40.5	50.2	37.5	50.2	40.3	50.2
1	K07	3	OTNT	NA	Neutral	6.88128772635815	49.0684104627767	4.91192454672246	292037.434607646	2071.8026706322	7.37223340040241	57.5492957746479	3.98312751976206	381361.132796781	2313.40268007876	497	1463979	54518.72	1314.22	205.3	22.5	12.9	8.5	22.1	13.7	3.4	20.5	8	38.2	51.1	40.2	51.1	40.4	51.1
1	K08	1	OTNT	NA	Neutral	4.71345029239766	45.546783625731	6.66685803849998	336146.581871345	1867.79509341429	4.33625730994152	32.1315789473684	2.53453093584949	188554.549707602	1469.9850110246	342	1280347.8	44516.32	1150.51	171.72	15.2	4.4	14	15.8	5	5	16.4	7.6	26.9	37.7	28.4	37.7	28.7	37.7
1	K08	2	OTNT	NA	Neutral	6.58609794628752	49.5813586097946	4.3041202523655	311411.660347551	2082.32712529965	6.60347551342812	48.8941548183254	3.3173585373691	300944.075829384	2146.12899341769	633	1559565.58	54384.69	1356	211.94	21.3	9	9.5	21	11.4	2.1	19	7.6	38.5	50.2	35.5	50.2	37.3	50.2
1	K08	3	OTNT	NA	Neutral	6.10126582278481	48.7392405063291	4.94732333556783	334905.263291139	2188.43993035769	6.74683544303798	54.4683544303797	4.02277707637182	346882.458227848	2247.57626739016	395	1547041.2	53772.63	1344.6	200.5	21.3	9.9	6.1	20.3	13.4	5.1	18.5	9.4	41.5	46.8	41	46.8	40.3	46.8
1	K09	1	RAD21	NM_006265	sample	3.69957081545064	28.2188841201717	4.36832505176539	180602.347639485	1539.87010535919	4.03004291845494	28.0085836909871	2.41236153253105	173789.64806867	1356.05275332957	233	890532.96	45153.97	886.99	175.58	9	8.2	13.7	12	9	6	15.9	4.3	22.3	40.8	26.2	40.8	27.5	40.8
1	K09	2	RAD21	NM_006265	sample	3.29850746268657	23.0845771144279	4.79581299956813	158317.328358209	1427.0276909701	3.27860696517413	19.2885572139304	1.58611162598627	101097.15920398	986.449729029398	201	768984.7	40284.86	803.82	158.17	7.5	5	14.4	9	6	5	13.9	5	21.4	40.3	22.9	40.3	23.4	40.3
1	K09	3	RAD21	NM_006265	sample	2.96534653465347	21.7326732673267	4.60240579083765	142452.400990099	1349.81432807934	3.1039603960396	13.6089108910891	1.4498405674648	56860.5495049505	915.715920887736	202	671406.2	37505.68	768.22	153.93	5.4	4	19.3	6.4	4	5	16.3	5	20.8	45	29.2	45	25.2	45
1	K10	1	CUX1	NM_181500	sample	7.74017467248908	60.4890829694323	5.89996265904012	357014.526200873	2278.51364758884	7.19868995633188	52.1681222707424	3.41598410025929	295419.711790393	2123.41625800354	458	1593031.33	57067.94	1520.8	233.18	22.9	9.4	10.5	22.9	10.3	4.1	20.1	5.9	43.2	55.5	40.6	55.5	41.9	55.5
1	K10	2	CUX1	NM_181500	sample	5.8584729981378	46.3314711359404	4.68524449044091	275016.737430168	1977.14565153324	6.57914338919926	49.8081936685289	3.56930799766092	285282.09310987	2036.03781361367	537	1325188.43	52179.43	1278.7	208.87	16.4	9.5	9.7	19	13.2	3.7	17.9	6	41.2	52.9	36.1	52.9	38.9	52.9
1	K10	3	CUX1	NM_181500	sample	6.85714285714286	50.1714285714286	5.28528765873713	292812.405357143	2044.01690155198	7.26785714285714	52.9375	3.26611190265816	301459.916071429	1943.68684556679	560	1421291.2	51549.89	1330.52	199.73	21.4	9.8	7.3	21.8	12.7	2.5	19.3	6.4	40.9	47.5	41.8	47.5	40.5	47.5
1	K11	1	POLE	NM_006231	sample	8.19565217391304	57.7270531400966	5.78457994831964	369168.379227053	2088.27669077194	8.3792270531401	37.9251207729469	2.26250645688683	172038.661835749	1581.95985592532	414	1693398.01	51944.22	1340.38	182.28	19.8	6.8	12.3	17.1	5.6	5.8	16.7	8.7	41.5	50.5	39.4	50.5	39.6	50.5
1	K11	2	POLE	NM_006231	sample	8.69295774647887	59.3323943661972	4.2351196302344	363011.332394366	2065.21182008564	9.38028169014085	40.3211267605634	1.85788072960408	163468.681690141	1515.40026327581	355	1807012.64	53432.19	1360.55	182.89	23.1	10.1	9.9	17.5	7	4.8	17.5	7.9	43.7	52.7	38.9	52.7	39.7	52.7
1	K11	3	POLE	NM_006231	sample	7.98738170347003	56.8485804416404	5.03023329091006	352984.914826498	2047.83445223482	8.70347003154574	35.1955835962145	1.81071687950506	137269.958990536	1440.28397740091	317	1635302.8	53339.27	1284.75	194.88	23	8.8	9.1	18	8.2	6	19.2	8.8	39.7	52.4	42.9	52.4	41	52.4
1	K12	1	NCOA6	NM_014071	sample	6.40652173913043	43.2978260869565	3.71311588463308	250262.691304348	1894.43649921309	6.03913043478261	45.3065217391304	2.9649668924308	293184.57826087	2058.64763326292	460	1285414.87	52734.64	1158.14	201.28	17	8.7	9.1	17.2	11.1	1.7	14.8	4.8	37	48.7	32	48.7	34.6	48.7
1	K12	2	NCOA6	NM_014071	sample	6.73076923076923	53.8379120879121	6.22169064511813	351462.35989011	2358.20595279093	6.19230769230769	44.5082417582418	4.0803688450999	276312.868131868	2084.30917008523	364	1481456.3	49497.17	1454.22	197.56	20.9	7.1	9.6	21.7	9.1	3.3	22.8	8.8	44	52.2	40.1	52.2	41.5	52.2
1	K12	3	NCOA6	NM_014071	sample	5.68613138686131	43.9124087591241	6.20016777704347	266833.412408759	2023.47790436264	5.28467153284672	40.5912408759124	3.6347817940492	252882.788321168	1750.13279513242	274	1207450	46303.06	1194.61	178.87	16.4	8	11.7	18.6	9.5	4.7	18.2	7.3	36.5	45.3	38.3	45.3	36.9	45.3
1	K13	1	APC	NM_000038	sample	6.59114583333333	43.1015625	3.47548155105917	249713.286458333	1754.06760123404	8.22135416666667	57.171875	3.20844043573635	329781.809895833	2091.7532770012	384	1289656.51	55513.77	1096.84	207.87	14.1	10.4	12.2	14.1	11.5	2.3	13	5.2	39.1	49.7	32.6	49.7	34.1	49.7
1	K13	2	APC	NM_000038	sample	7.83589743589744	55.174358974359	4.94627167505365	353762.964102564	2268.65868224247	8.03589743589744	63.6820512820513	4.2804955850332	403332.251282051	2443.94431587167	390	1614031.69	59442.18	1390.27	230.51	20	16.2	9	18.7	19.2	3.6	20.3	7.7	44.6	53.8	40.3	53.8	42.1	53.8
1	K13	3	APC	NM_000038	sample	5.43405275779377	32.3309352517986	2.77296521790906	170783.455635492	1571.79554477027	6.65467625899281	50.7625899280576	3.47780623161633	311448.944844125	1901.54581577317	417	1053724.3	47606.71	943.94	181.09	12.2	7.7	14.4	12.9	9.6	9.1	11.3	4.6	34.8	44.1	35	44.1	32.9	44.1
1	K14	1	CREBBP	NM_004380	sample	4.74	26.44	3.18498697631833	150345.198181818	1529.74757981049	5.93636363636364	35.1218181818182	2.04433110765736	187998.827272727	1496.81379014729	550	1075996.63	48034.33	964.54	182.68	10.9	5.6	9.1	10.7	7.1	2.2	8.7	3.5	30.5	37.6	25.6	37.6	28.2	37.6
1	K14	2	CREBBP	NM_004380	sample	4.91785150078989	28.9763033175355	2.63046065546392	159669.872037915	1553.52217566576	6.90521327014218	46.1121642969984	2.65805004295191	276941.379146919	1817.54633544117	633	1121703.4	50075.3	995.35	193.2	11.8	8.4	8.5	11.7	11.4	4.1	10.7	3.8	30.5	43.6	25.4	43.6	27.5	43.6
1	K14	3	CREBBP	NM_004380	sample	5.09913043478261	33.1113043478261	3.47917928022567	217598.535652174	1843.87203192348	6.15652173913043	38.2765217391304	2.15640030704701	234752.340869565	1767.8448768878	575	1279203.5	57164.75	1110.09	214.78	16.3	12.5	5.2	14.4	14.6	0.3	12.9	7	32.3	44.2	30.3	44.2	31	44.2
1	K15	1	MGA	NM_001080541	sample	6.92622950819672	49.1540983606557	4.42436375150987	290682.054098361	1923.6332847244	8.68032786885246	61.8573770491803	3.41640352328221	383582.132786885	2256.49774553944	610	1449842.51	56403.72	1269.21	205.92	18.5	13.1	7.9	17.9	14.3	5.7	16.4	6.1	38.9	49.5	35.4	49.5	37.4	49.5
1	K15	2	MGA	NM_001080541	sample	5.67446808510638	34.7	3.47178116980396	199064.238297872	1677.3899531558	6.16595744680851	52.9191489361702	3.51150615747092	357332.646808511	1975.72890164892	470	1136228.73	53889.17	974.73	200.2	13.6	13.2	8.5	12.8	13	1.9	15.3	4	32.6	46.6	29.4	46.6	30.4	46.6
1	K15	3	MGA	NM_001080541	sample	7.004	48.956	4.98634198174793	291371.036	2087.11530526055	7.392	57.292	3.83142228736869	373857.288	2301.94944195646	500	1522137.6	56610.54	1404.62	220.23	23	16.2	10	23.8	18	5.6	21.2	7.6	38	52.8	41.8	52.8	41.4	52.8
1	K16	1	CHEK1	NM_001274	sample	6.43577981651376	84.0137614678899	12.0265271234575	623870.596330275	2900.58871385148	2.90825688073395	14.8853211009174	1.98391728164207	71530.1467889908	1140.88272438979	218	1904560.78	41276.11	1861.43	164.42	26.1	1.4	14.2	28	4.1	2.3	29.8	19.3	48.2	52.3	49.1	52.3	49.1	52.3
1	K16	2	CHEK1	NM_001274	sample	7.91044776119403	87.9900497512438	10.4928662336548	631844.288557214	3055.02692609497	4.30845771144279	29.7412935323383	3.51672763814393	167751.487562189	1674.20831233701	201	2155870.63	46617.31	1991.53	184.08	27.9	3.5	11.4	29.4	6.5	3.5	30.8	18.9	52.7	62.2	53.7	62.2	54.7	62.2
1	K16	3	CHEK1	NM_001274	sample	6.38297872340426	79.7659574468085	12.5986746359823	550167.824468085	2685.59080194358	3.31914893617021	13.3723404255319	1.46038519060895	53598.4042553191	1056.03317139222	188	1775528.1	39938.13	1771.29	155.33	25.5	2.7	16.5	28.2	3.2	5.3	31.4	18.1	43.6	52.7	51.6	52.7	49.5	52.7
1	K17	1	OTNT	NA	Neutral	7.52976190476191	66.2321428571429	6.0399198630249	441590.043650794	2347.36941704343	7.19444444444444	48.9365079365079	3.11708599001362	285493.632936508	2009.63019347199	504	1737854.01	52894.44	1580.72	196.58	24	8.7	5.2	23.2	9.9	0.6	21	9.5	43.8	49.8	39.5	49.8	41.9	49.8
1	K17	2	OTNT	NA	Neutral	6.2573673870334	52.2671905697446	5.86136617723232	335291.770137525	2154.83654408694	6.93123772102161	52.1709233791749	3.69518917538632	298675.487229862	2120.23792206029	509	1433570.66	57332.85	1396.15	221.19	20.2	11.4	6.1	22.8	15.3	3.3	20.4	8.4	36.1	51.1	34	51.1	36.7	51.1
1	K17	3	OTNT	NA	Neutral	7.25	57.6053719008264	5.57143184195702	367426.665289256	2281.15964955872	7.26239669421488	52.0847107438017	3.301469836438	295702.074380165	2111.34859360592	484	1625994.6	53590.52	1528.57	204.5	25	11.2	6.4	25.8	13.4	2.5	20.7	9.5	40.7	52.7	41.5	52.7	41.1	52.7
1	K18	1	OTNT	NA	Neutral	7.17413793103448	71.1931034482759	6.86621995866092	434104.584482759	2352.82809305611	5.40172413793103	41.4258620689655	3.21202943037477	272200.593103448	1922.98645255482	580	1746184.07	52999.22	1637.47	202.87	27.8	10.5	10.9	27.8	12.2	5.2	27.2	9	41.6	45.7	41.6	45.7	42.9	45.7
1	K18	2	OTNT	NA	Neutral	6.88180112570357	72.9343339587242	6.83790783235674	482193.632270169	2452.92142542618	5.62851782363977	48.0093808630394	4.00875465931522	310446.101313321	2143.43536783594	533	1829177.82	53207.23	1740.72	208.34	29.3	9	8.3	28.9	13.1	3.8	28.3	13.3	40.2	50.5	40	50.5	41.5	50.5
1	K18	3	OTNT	NA	Neutral	6.96875	65.5958333333333	6.83128946674893	432879.602083333	2528.47561697506	6.36458333333333	46.06875	3.38675722319349	286882.652083333	2026.67815081089	480	1837897.3	52834.02	1690.22	203.15	29	12.1	13.1	29	14.8	6	26.7	13.5	41.5	49	44.4	49	44	49
1	K19	1	OTNT	NA	Neutral	7.44262295081967	65.0210772833724	5.74079044405452	445079.7470726	2307.73640018331	7.37002341920375	50.1334894613583	3.07042393754866	277656.025761124	1940.03925338993	427	1734351.22	54285.34	1584.09	204.97	23	10.8	8.7	21.5	12.4	2.6	19.4	11	41.5	50.8	39.1	50.8	39.8	50.8
1	K19	2	OTNT	NA	Neutral	6.14204545454545	49.3314393939394	5.45015500358072	314698.65719697	1999.80484137671	6.80681818181818	49.5132575757576	3.27467396618518	297963.356060606	1991.20858275913	528	1370466.12	52822.05	1301.38	199.64	18	11	10	17.4	13.3	4.9	19.5	8	35.8	49.4	33.1	49.4	35.4	49.4
1	K19	3	OTNT	NA	Neutral	6.74300699300699	46.4667832167832	3.88583243008782	276704.393356643	1987.63272093299	7.76223776223776	52.6958041958042	3.24842436329353	294356.561188811	2141.09481151449	572	1408356.1	56539.6	1281.61	211.95	19.9	12.4	4.2	18.7	13.6	1.2	18.2	7.3	37.2	53.1	37.1	53.1	36.4	53.1
1	K20	1	OTNT	NA	Neutral	6.54343434343434	55.3757575757576	5.90365281722522	377189.84040404	2198.84720609453	7.08484848484849	48.3333333333333	2.80921301689813	269236.488888889	1819.53116322738	495	1547790.23	55089.85	1450.55	212.14	19.2	10.7	9.9	20.2	12.5	2	18.6	7.7	39.8	46.1	36.8	46.1	37.8	46.1
1	K20	2	OTNT	NA	Neutral	6.4859375	45.15625	3.9815475316071	272874	1857.09813356058	7.1953125	47.1671875	2.71461397766199	252604.9328125	1768.0539966018	640	1342441.47	50080.77	1228.36	191	18.8	7.7	7.7	18.8	7.5	3.4	16.6	5.8	36.4	46.4	32.3	46.4	33.3	46.4
1	K20	3	OTNT	NA	Neutral	7.28023598820059	54.4542772861357	6.122933692454	344593.389380531	2180.57082156122	7.19469026548673	54.2920353982301	3.56903550207738	307682.427728614	2100.83539489285	339	1485778.6	55990.64	1400.26	215.5	20.9	13.3	9.4	21.5	14.2	3.2	18.9	8.8	42.5	49.3	42.5	49.3	42.2	49.3
1	K21	1	OTNT	NA	Neutral	6.7910447761194	54.8320895522388	5.55770442582115	355454.539179105	2189.89681170288	7.12126865671642	48.6809701492537	3.09602575663213	279985.638059701	1986.21666429794	536	1568226.32	56590.93	1440.75	211.06	20.5	10.8	8.4	21.6	12.5	2.8	19.8	7.8	38.4	46.8	36.4	46.8	38.8	46.8
1	K21	2	OTNT	NA	Neutral	6.04612546125461	48.7952029520295	5.41385968813728	330889.15498155	2131.69414659497	6.86715867158672	52.1605166051661	3.54397765772956	320093.149446494	2228.46230704221	542	1411178.87	59525.99	1361.95	233.26	17.3	12.2	7.9	19	16.4	3.9	18.6	8.5	38.7	51.5	35.2	51.5	37.8	51.5
1	K21	3	OTNT	NA	Neutral	6.71130434782609	47.1165217391304	5.19881505070857	290988.893913043	2079.15073848874	7.02086956521739	47.175652173913	3.149767763349	275097.492173913	2087.48879386537	575	1488773.7	55501.69	1332.09	208.78	22.3	11.7	5.6	21	13.6	1	19.5	8	37.7	48.3	38.8	48.3	38.6	48.3
1	K22	1	OTNT	NA	Neutral	6.95047169811321	72.4716981132076	7.43540123706379	527332.856132075	2728.79388494093	6.32311320754717	43.7995283018868	3.40234223109779	251134.533018868	1987.94130636949	424	1901341.06	56753.38	1861.8	222.28	24.3	11.1	7.3	27.1	15.1	1.9	25.9	15.1	43.2	49.1	44.3	49.1	44.8	49.1
1	K22	2	OTNT	NA	Neutral	6.55640243902439	48.4786585365854	4.51881040674402	283463.789634146	1997.11424144599	6.84908536585366	50.780487804878	3.27053069829519	305387.349085366	2048.56863126511	656	1413233.92	53765.87	1307.24	206.89	20.1	10.5	9.5	20.1	12	2.9	18.8	6.9	37.8	47.7	35.1	47.7	36.7	47.7
1	K22	3	OTNT	NA	Neutral	6.12406947890819	48.3895781637717	4.66264287896279	314883.220843672	2036.48428210811	6.94292803970223	46.2133995037221	3.01197179872751	262014.622828784	1954.15079722394	403	1463375.6	55831.19	1327.56	211.52	19.1	13.2	8.7	19.9	14.1	4	19.6	7.9	36.2	48.9	37.7	48.9	37.2	48.9
1	L03	1	RF	NA	Neutral	6.32163742690059	49.8245614035088	4.55451735042528	283015.442105263	1994.95642089779	7.2	49.8842105263158	3.35001385721582	277761.623391813	2154.91783407691	855	1550662.42	54627	1422.01	211.47	23.3	9.6	6.8	22.9	11.1	3.2	18.7	5.7	39.8	52	36.4	52	37.3	52
1	L03	2	RF	NA	Neutral	5.82556390977444	45.5729323308271	4.53230957529605	272365.193984962	1925.62405443739	6.46766917293233	47.6195488721805	3.14209601851034	275963.672180451	1936.18497976843	665	1467517.06	55197.83	1324.89	209.85	21.4	11.1	6	20.9	14.1	2.9	17.6	6.3	35.9	46.6	33.7	46.6	35.3	46.6
1	L03	3	RF	NA	Neutral	6.92121212121212	57.2989898989899	4.6598951492531	338173.002020202	2129.29830394112	6.46666666666667	50.4363636363636	3.42500147083192	302440.264646465	2044.78170903802	495	1607464.1	51722.41	1475.22	196.06	26.1	8.5	7.1	25.7	11.3	4.8	22	8.5	41.6	47.9	40.4	47.9	40.4	47.9
1	L04	1	RF	NA	Neutral	6.38753799392097	54.4316109422492	5.25657650400339	329748.387537994	2114.14238916533	6.4741641337386	47.4817629179331	3.53720632191468	274710.778115502	2051.60538304919	658	1519397.24	57271.53	1407.66	218.47	21.6	11.6	6.5	22.5	13.8	3.6	19.5	7.6	41	48.2	36.2	48.2	37.1	48.2
1	L04	2	RF	NA	Neutral	6.97777777777778	55.602962962963	5.04010597935361	327649.936296296	2185.76503322533	7.16148148148148	51.4207407407407	3.5569226622511	304582.328888889	2135.7354540104	675	1576754.66	51425.54	1462.99	197.21	23.4	7.6	7.4	23.7	11.1	6.5	19.6	5.9	41.8	50.2	37.8	50.2	40.3	50.2
1	L04	3	RF	NA	Neutral	6.30845771144279	49.5348258706468	3.92141099937218	299746.878109453	2017.84993365486	7.56218905472637	51.8084577114428	3.50927171589554	300613.338308458	2200.19671035371	402	1540159.8	56561.36	1396.77	216.62	21.9	11.7	6.7	22.6	16.7	2.5	22.1	9.2	38.8	50.2	37.3	50.2	36.6	50.2
1	L05	1	RF	NA	Neutral	7.0781476121563	54.328509406657	4.71441568551017	327479.793053546	2152.77578988958	7.96237337192475	57.5658465991317	3.80538531075088	348765.444283647	2269.4381319841	691	1674893.31	55441.5	1499.03	206.97	24.3	9.7	6.8	23	9.8	2.5	18.5	7.5	40.8	50.9	38.1	50.9	39.4	50.9
1	L05	2	RF	NA	Neutral	6.66498316498317	49.7811447811448	4.53945158972245	286332.779461279	2016.07639245188	7.11952861952862	54.7255892255892	3.59027218349075	323471.902356902	2179.20373289824	594	1488140.95	53105.8	1397.86	200.21	22.9	10.1	7.1	23.4	11.3	3	19.7	6.2	39.6	49.5	36.9	49.5	38.9	49.5
1	L05	3	RF	NA	Neutral	4.80087209302326	30.0232558139535	2.64108914068979	173790.761627907	1551.55407706071	5.10174418604651	37.7398255813954	3.02564576825022	237120.731104651	1856.27086925426	688	1293422.9	55234.89	1220.95	214.22	20.2	17.9	19	20.2	19.9	19.3	12.4	4.2	30.1	41.7	30.1	41.7	29.7	41.7
1	L06	1	RF	NA	Neutral	5.88769230769231	51.1753846153846	4.7920691660096	310499.904615385	2034.93371422233	6.27846153846154	48.3092307692308	3.40387594864328	292227.604615385	2058.34217934354	650	1551213.69	53051.01	1430.48	204.25	22.6	7.8	7.1	22.9	10.6	1.8	18.9	7.5	36.6	45.7	34.2	45.7	35.1	45.7
1	L06	2	RF	NA	Neutral	7.03448275862069	59.451724137931	6.4039793581387	384335.84137931	2299.82520795988	7.35344827586207	55.3879310344828	3.66242180139958	337051.115517241	2301.75241660265	580	1669557.32	53389.57	1539.2	204.6	24.3	9.8	5.2	23.6	12.1	3.1	21.2	9.3	43.4	52.1	38.8	52.1	41.6	52.1
1	L06	3	RF	NA	Neutral	6.64554794520548	47.888698630137	3.7059093809037	278378.976027397	2013.20470083425	7.16952054794521	49.5941780821918	3.68864304654226	284370.594178082	1998.46616891333	584	1528593.8	55675.92	1348.35	206.19	23.8	12.5	5.1	22.4	13.2	2.6	19.2	5.7	37.7	47.1	36.3	47.1	36.3	47.1
1	L07	1	RF	NA	Neutral	7.00495867768595	53.2363636363636	4.618734317901	336516.482644628	2161.77769862479	6.63471074380165	50.7140495867769	3.7217669257512	319161.93553719	2107.22681957721	605	1665271.56	57028.29	1457.1	218.33	23.3	12.4	8.6	23.3	12.2	5.1	17.2	8.8	39	46.8	37.2	46.8	38.5	46.8
1	L07	2	RF	NA	Neutral	6.56148867313916	56.3608414239482	5.99911801498015	374673.943365696	2237.32213189984	6.44174757281553	50.0695792880259	3.8758587152646	331666.915857605	2233.96026336158	618	1684754.34	52994.36	1490.53	198.49	22.8	9.2	8.6	23.3	12.1	6.1	19.9	9.4	38.8	52.8	36.6	52.8	37.9	52.8
1	L07	3	RF	NA	Neutral	5.80479452054795	40.6797945205479	4.03537974492448	245095.695205479	1866.35314688043	6.06335616438356	45.1678082191781	3.61495627368933	279222.214041096	2080.38249746801	584	1322852.8	51036.48	1197.38	195.07	16.8	8	8.9	17.1	11.1	4.8	15.8	6.5	35.1	49	35.8	49	34.8	49
1	L08	1	RF	NA	Neutral	6.72081218274112	49.7631133671743	4.19744804609236	307911.85786802	2095.23916249137	6.90524534686971	50.1979695431472	3.97231650658936	324322.194585448	2251.94627108842	591	1551504.18	55799.33	1370.1	209.37	22.3	12.2	6.1	21.8	13.9	4.1	17.9	7.4	38.4	50.4	33.5	50.4	34.2	50.4
1	L08	2	RF	NA	Neutral	6.54155495978552	46.4142091152815	4.34895573373701	266213.010723861	2086.30561133207	8.01474530831099	59.5817694369973	4.01247149237459	381061.697050938	2457.97520212914	746	1565704.58	56995.73	1379.3	211.05	23.2	12.1	6.2	22	13.1	2.8	18.6	6.2	40.9	53.2	37.1	53.2	39.3	53.2
1	L08	3	RF	NA	Neutral	6.36693548387097	48.6875	4.44086472985353	314706	2197.52255116943	7.45967741935484	53.6875	3.80058183028254	335764.58266129	2458.72864837413	496	1562636.4	59976.09	1403.21	235.11	23.2	14.3	7.3	21.8	19	2.2	18.5	9.5	40.1	52	38.5	52	38.3	52
1	L09	1	PIGN	NM_012327	sample	5.08668341708543	36.3618090452261	3.19618376941018	220167.616834171	1633.28716709005	5.87185929648241	40.5100502512563	2.53165272427283	230634.349246231	1576.3368495712	796	1239506.97	49167.64	1096.75	183.8	14.4	8	10.4	15.1	8.8	6.8	11.9	5.2	31	40.6	26.9	40.6	28.4	40.6
1	L09	2	PIGN	NM_012327	sample	5.19970631424376	37.3509544787078	3.93323718681991	233350.412628488	1766.19758408235	6.215859030837	44.5139500734214	2.8564291520326	259388.317180617	1818.33317504093	681	1260088.71	52175.37	1181.34	199.91	15.1	8.8	7	16	11.6	4.3	14.5	5	33.9	43.6	28.9	43.6	31.3	43.6
1	L09	3	PIGN	NM_012327	sample	4.92493638676845	31.2226463104326	3.05599297126422	187423.804071247	1620.60629726084	6.29262086513995	42.7175572519084	2.72049349351863	234843.113231552	1768.06343163408	786	1157136.8	50915.52	1058.68	190.46	13.7	7.4	6.5	13.9	9.4	3.1	11.5	4.5	31.2	43.9	30.4	43.9	30.4	43.9
1	L10	1	ERCC5	NM_000123	sample	5.60397830018083	47.0994575045208	4.98072005831139	294019.453887884	1983.86628222695	6.93670886075949	52.5244122965642	3.94989752820216	318082.938517179	2248.63613398713	553	1389503.1	58680.14	1316.89	227.48	16.3	11.9	5.4	17.7	14.1	1.3	16.5	7.4	37.4	51.2	33.6	51.2	35.1	51.2
1	L10	2	ERCC5	NM_000123	sample	5.7568	38.5424	3.77995150971177	241257.4496	1800.73038521809	6	49.488	3.73684544702256	308044.2656	1983.94686880051	625	1251266.91	53331.26	1170.55	204.34	15.4	9	7.2	16.2	12.8	2.1	13.4	5.4	35.8	46.6	30.4	46.6	33.3	46.6
1	L10	3	ERCC5	NM_000123	sample	5.85202863961814	46.1360381861575	5.06310947965395	285646.343675418	1948.22186072947	6.30787589498807	47.5560859188544	3.54508257104295	283644.186157518	1910.44330361309	419	1289986.3	49706.78	1278.3	196.42	18.4	8.8	10.3	19.3	12.6	6	19.1	7.6	36.5	49.2	36.5	49.2	34.8	49.2
1	L11	1	PHF6	NM_032335	sample	6.08530805687204	49.7677725118483	5.36278919954514	326633.436018957	2043.10219083763	4.30805687203791	26.4241706161137	1.83984077133925	135297.087677725	1295.02792695527	422	1371663.86	44237.55	1277.93	169	17.5	3.8	11.8	19	4.7	1.7	18.7	7.1	34.8	39.8	33.4	39.8	34.6	39.8
1	L11	2	PHF6	NM_032335	sample	4.61538461538462	37.3105413105413	3.64747088968554	251349.857549858	1577.68587128856	3.87749287749288	23.951566951567	1.8364368911414	128014.612535613	1237.12321077862	351	1184860.16	44142.62	1021.63	167.96	14.2	4	8	13.4	4	4	13.4	5.1	27.4	36.8	24.2	36.8	25.1	36.8
1	L11	3	PHF6	NM_032335	sample	6.05277044854881	54.1002638522427	6.3261692787851	369089.781002639	2069.59069744724	4.64116094986807	30.1213720316623	1.95502797581878	165253.092348285	1342.96220802525	379	1501163.4	44486.86	1398.86	175.59	21.4	5	14	21.9	5.8	5.5	20.1	11.1	35.4	36.1	36.1	36.1	35.9	36.1
1	L12	1	BLM	NM_000057	sample	4.7625	34.23	3.67668188529784	210530.6275	1503.04535373022	4.135	33.0625	2.42693715985711	219839.95	1386.37770592	400	1054741.82	48095.06	895.46	174.53	12.5	8	12	11.8	7.2	3.5	11.8	4.5	28	35	24.5	35	24.8	35
1	L12	2	BLM	NM_000057	sample	5.18077803203661	33.5446224256293	3.01045784928781	195798.933638444	1532.48856009974	4.78260869565217	31.0594965675057	2.21597318402738	185858.837528604	1463.02853843899	437	1101343.08	48331.05	934.72	180.68	13.3	5.7	8.5	11.9	5.9	3.4	13.7	3.7	27	39.6	26.8	39.6	28.1	39.6
1	L12	3	BLM	NM_000057	sample	5.34803921568627	36.4093137254902	3.51368777743265	229076.828431373	1631.87236791428	5.17401960784314	33.9093137254902	2.20210644387402	192575.25245098	1524.76244885615	408	1172071.9	49936.96	1056.2	187.04	15.7	11.3	8.3	15.9	12	5.6	16.2	5.1	31.4	38	30.9	38	31.4	38
1	L13	1	ARID1A	NM_006015	sample	4.496632996633	31.4377104377104	3.72096927679655	206081.61952862	1435.25701463146	4.74074074074074	30.3939393939394	2.0974593653883	166136.124579125	1337.95001280685	594	1013886.53	45026.32	903.88	164.99	10.4	4	11.8	10.6	3.5	7.2	10.4	4.5	26.1	38.7	23.4	38.7	23.2	38.7
1	L13	2	ARID1A	NM_006015	sample	4.74803149606299	30.0740157480315	2.75220131112163	170364.275590551	1402.18807512125	5.11181102362205	37.3070866141732	2.34934284125919	222231.330708661	1501.84230134817	635	1018320.6	48265.37	875.73	178.17	11.5	7.7	9.3	11.5	8.5	6.5	11.7	4.1	26.8	42.2	22	42.2	23.8	42.2
1	L13	3	ARID1A	NM_006015	sample	4.91472868217054	40.2511627906977	4.55858726766638	259557.44496124	1695.05923445158	5.25581395348837	35.1395348837209	2.45474239520471	204096.868217054	1619.03116392675	645	1184596.7	47230.88	1076.41	183.3	17.1	5.6	13.2	16.4	6.4	7.9	16	6.8	28.7	44.5	30.9	44.5	29.3	44.5
1	L14	1	EZH1	NM_001991	sample	6.15836298932384	41.491103202847	3.18137256102872	240054.288256228	1781.71664390535	6.68505338078292	47.7153024911032	3.02808708344117	291566.224199288	2091.50834879694	562	1351151.91	57494.73	1170.02	213.31	18.3	11.7	5.2	17.6	13.7	3	14.6	5.2	36.1	47.3	31.5	47.3	33.3	47.3
1	L14	2	EZH1	NM_001991	sample	6.99302325581395	54.9302325581395	4.28650091343672	349514.048837209	1998.74487808927	6.77906976744186	47.7581395348837	2.8878167328394	280072.055813954	1889.63269529346	430	1598594.16	51470.71	1319.16	189.75	20.7	8.8	7.2	19.8	8.6	5.1	16.3	7.2	39.1	47.2	33.3	47.2	35.6	47.2
1	L14	3	EZH1	NM_001991	sample	6.98060941828255	46.4903047091413	4.00892946601303	278375.459833795	2016.74949776865	6.60941828254848	47.3462603878116	3.47404685869713	289954.088642659	2140.86094524258	361	1419994.1	57253.46	1228.6	214.66	21.1	11.4	4.7	21.3	13.9	2.2	18.3	7.5	37.1	51	36	51	36.3	51
1	L15	1	ARID2	NM_152641	sample	7.06998158379374	51.2670349907919	4.67275715517269	327301.843462247	2112.9122837472	9.38858195211786	67.7292817679558	3.72482300370155	409310.047882136	2421.36206946093	543	1511362.46	57049.09	1355	225.87	17.9	12.7	7.7	16.6	15.7	3.5	14.2	7.2	41.6	54.1	37.4	54.1	38.5	54.1
1	L15	2	ARID2	NM_152641	sample	6.60428849902534	51.2612085769981	4.66498409456398	323266.385964912	2043.77374966279	8.4093567251462	61.5282651072125	3.69509164489911	387117.925925926	2354.62670671418	513	1517189.67	57784.42	1328.6	215.85	19.5	13.3	10.1	18.5	16	6.8	16.4	7.2	40.4	53.2	35.1	53.2	36.6	53.2
1	L15	3	ARID2	NM_152641	sample	5.73409461663948	36.4143556280587	3.63934446874142	197151.28548124	1771.61659706224	7.91353996737357	53.7520391517129	3.3765049386155	307570.815660685	2141.54736990159	613	1192460.8	52244.82	1113.02	199	15	9.8	7.8	15.2	12.6	2	14.8	4.6	37.2	52.2	35.9	52.2	35.1	52.2
1	L16	1	FLT4	NM_002020	sample	6.23552894211577	52.688622754491	5.14888196937656	367812.776447106	2169.80267768685	6.19760479041916	48.9021956087824	3.56748126064569	312822.215568862	2010.35547997177	501	1592839.53	53747.46	1449.53	206.7	19.8	11	9.4	21	12.6	5.4	17.6	10.2	36.3	44.5	35.3	44.5	36.3	44.5
1	L16	2	FLT4	NM_002020	sample	5.46022727272727	41.9507575757576	4.58176502942112	273527.998106061	1909.27145952861	5.74621212121212	43.4905303030303	3.19525128631591	282552.992424242	1966.00791841556	528	1340175.26	54489.02	1207.53	204.72	17.8	11.2	6.8	18.9	14	3	16.5	7.2	33.7	43.8	28.2	43.8	30.3	43.8
1	L16	3	FLT4	NM_002020	sample	5.47815533980583	49.3422330097087	5.19948977493966	350938.230582524	2152.68100730708	5.94660194174757	45.7864077669903	3.4036665966799	292982.970873786	2086.20497028126	412	1499973.9	55400.06	1433.79	216.99	20.9	14.8	10	22.1	17.5	3.2	22.1	9.7	33.3	48.8	34.5	48.8	34.5	48.8
1	L17	1	RF	NA	Neutral	6.11935483870968	51.2145161290323	4.97519482596091	343423.674193548	2113.03769277174	6.60967741935484	47.4145161290323	3.56658418666466	291186.490322581	2003.92451039236	620	1549092.46	55653.83	1399.7	207.83	20.6	10.8	6.3	19.7	11.1	2.6	17.4	8.4	36.8	49.4	33.2	49.4	35	49.4
1	L17	2	RF	NA	Neutral	7.02283849918434	52.1598694942904	4.99648574541582	300761.508972268	2138.53432172875	7.23327895595432	53.8809135399674	3.82358021582075	322418.48776509	2114.87187499961	613	1515342.97	57547.31	1416.32	214.1	23.2	10.6	4.1	23.7	13.4	1.8	21	6	41.3	48.6	38.2	48.6	39.8	48.6
1	L17	3	RF	NA	Neutral	6.80693069306931	52.0544554455446	5.4545982191375	348643.97029703	2209.89604670386	6.76237623762376	52.9777227722772	3.92814039731873	311197.690594059	2133.51139126752	404	1515593.9	53881.02	1482.5	213.04	22.3	11.4	7.4	24.5	14.6	4.2	20	9.7	39.1	51.5	40.6	51.5	38.6	51.5
1	L18	1	RF	NA	Neutral	6.69448373408769	51.3422913719943	4.57735959597251	308781.785007072	2026.97197912444	6.77934936350778	50.5049504950495	3.43039304127274	304203.274398868	2114.35033852948	707	1536083.13	59567.11	1425.89	228.92	22.2	13.4	6.2	22.8	17.1	0.4	16.5	7.1	39.3	48.7	37.3	48.7	38	48.7
1	L18	2	RF	NA	Neutral	7.04580152671756	52.4793893129771	4.99857840135114	327968.819847328	2263.07771904764	7.41221374045802	54.4045801526718	3.62704737336804	324317.508396947	2255.04184146883	655	1659310.33	60010.13	1492.31	228.87	23.1	14	5.3	22.7	17.9	1.1	19.1	9.5	41.1	52.4	38.3	52.4	40.9	52.4
1	L18	3	RF	NA	Neutral	7.62272727272727	54.5	4.93656235926615	338411.206818182	2216.92602717865	7.75454545454545	52.8954545454545	3.53336707638857	299985.854545455	2257.03777371312	440	1611288.4	61998.12	1477.76	238.04	21.6	18	5.2	22.3	21.6	3.2	20.5	8.6	42	55.2	42.5	55.2	42.3	55.2
1	L19	1	RF	NA	Neutral	7.25764895330113	64.962962962963	6.56244109500628	443232.429951691	2498.70539568722	6.80676328502415	46.9677938808374	3.21792797492936	269636.466988728	2067.13890551634	621	1856039.05	56710.63	1697.07	214.1	25.6	10.3	5.6	25.3	12.6	1.9	22.1	11.6	44	50.7	39.5	50.7	40.9	50.7
1	L19	2	RF	NA	Neutral	6.81951871657754	48.5708556149733	4.37550226430463	288456.319518717	2134.28024218989	7.06016042780749	50.1951871657754	3.52907762852415	290849.160427807	2096.17177971001	748	1527357.14	56890.4	1423.76	218.69	21.8	11.5	7.1	23	14	3.1	20.1	7.1	40.5	48.7	37.6	48.7	38.8	48.7
1	L19	3	RF	NA	Neutral	6.75719424460432	56.908273381295	4.69685931770103	349049.604316547	2071.58820291614	6.15287769784173	41.3758992805755	2.76384308446233	233065.634892086	1781.42540125017	556	1644238.9	52446.32	1459.81	194.8	25.4	9.4	7.9	24.6	11.5	4	19.2	9.4	39.6	46.4	37.9	46.4	36.7	46.4
1	L20	1	RF	NA	Neutral	6.95070422535211	56.830985915493	6.35132898245536	384522.586267606	2357.92506062243	7.02640845070423	47.4471830985916	3.30934752288052	272928.751760563	1964.16707294715	568	1703312.72	60050.6	1606.98	225.77	24.5	15	7.9	25.5	16.2	5.3	19.7	10.2	39.4	47	37	47	38.4	47
1	L20	2	RF	NA	Neutral	6.83454281567489	51.4804063860668	4.55874508508844	318689.175616836	2103.35237265465	6.97677793904209	48.3309143686502	3.09436064891693	280152.773584906	2111.17020343372	689	1543714.42	57764.09	1441.28	231.19	21.2	11.8	6.2	22.2	15.8	0.9	16.5	8.7	40.2	51.1	37.2	51.1	38.5	51.1
1	L20	3	RF	NA	Neutral	6.98490566037736	45.1547169811321	4.43648884440749	260144.932075472	1988.03418437959	7.38679245283019	47.5396226415094	2.74350576704251	265468.535849057	1953.04286509107	530	1460393.9	59038.12	1351	224.97	22.5	16.2	6.6	21.5	19.4	1.5	16.6	7.2	40.2	47.9	39.2	47.9	38.9	47.9
1	L21	1	RF	NA	Neutral	7.16372391653291	66.7239165329053	6.82626680840142	454856.897271268	2375.90102429698	7.50882825040128	49.3290529695024	3.0343186566255	273665.526484751	1995.61279322905	623	1885927.63	56448.88	1680.16	212.73	26.3	9.6	7.5	25.5	11.1	6.9	20.5	10.6	42.5	50.2	38.8	50.2	39.8	50.2
1	L21	2	RF	NA	Neutral	6.20659971305595	50.8091822094692	5.08921483851384	328008.720229555	2114.55726719198	6.45480631276901	46.1664275466284	3.19763781696756	276218.830703013	2031.34348812283	697	1529104.95	54090.82	1424.9	205.14	21.8	8.5	7.7	22.5	11.5	4.6	18.9	7.7	37.9	48.8	34.4	48.8	36.6	48.8
1	L21	3	RF	NA	Neutral	6.70377358490566	52.2471698113208	5.04679848544005	314654.288679245	2121.89459167983	6.94150943396226	47.1301886792453	3.34962193373364	263164.51509434	1961.2209905129	530	1456732.4	50390.17	1370.7	192.2	20.8	7.7	8.9	21.3	10.2	4.9	22.3	8.5	39.2	48.9	41.1	48.9	40.6	48.9
1	L22	1	RF	NA	Neutral	7.11492734478203	51.6459709379128	4.78001153446947	306759.36988111	2175.7153004789	7.36856010568032	49.5112285336856	3.48949369463789	291422.383091149	2212.83273190039	757	1661846.5	61930.88	1538.09	235.89	22.6	14.1	3.8	24.3	17.4	1.8	17.8	6.2	43.2	51	40.2	51	41.5	51
1	L22	2	RF	NA	Neutral	7.24879614767255	60.4237560192616	4.92088714852439	402993.818619583	2295.89254507335	7.17014446227929	49.9165329052969	3.21466443032072	296385.399678973	2117.33633638839	623	1774255.51	56297.46	1560.2	211.43	24.2	11.4	6.9	23.4	14.4	2.6	20.1	9.6	43	50.7	37.9	50.7	40.4	50.7
1	L22	3	RF	NA	Neutral	5.81818181818182	44.7236363636364	4.08396232234293	277581.158181818	1952.1104732716	6.09636363636364	45.2854545454545	3.4908374386518	276571.327272727	1993.02589274624	550	1467428.4	58917.61	1286.7	221.01	20.9	14.2	5.8	19.8	16.4	0.9	17.5	7.5	35.6	45.8	34.5	45.8	34.9	45.8
1	M03	1	OTNT	NA	Neutral	6.64990328820116	56.6615087040619	5.22048698390169	373880.758220503	2236.62598391956	7.27466150870406	52.2804642166344	3.57024881352395	314551.588007737	2245.81279918995	517	1711206.4	60465.92	1635.59	242.41	22.6	13.2	6.6	22.6	18.8	2.5	19.9	9.7	41.4	49.7	37.5	49.7	39.8	49.7
1	M03	2	OTNT	NA	Neutral	5.44650205761317	43.4465020576132	4.37540250060373	291025.9218107	1935.74065505676	5.23868312757202	42.3395061728395	3.0600109936579	251493.993827161	1720.64800998268	486	1391785.92	48818.18	1306.46	184.81	17.9	7.2	12.1	18.9	7.2	3.9	16.3	7.8	32.9	41.2	31.1	41.2	32.7	41.2
1	M03	3	OTNT	NA	Neutral	5.39543726235741	43.9334600760456	5.34371216777747	281446.19391635	1864.08743695096	6.1787072243346	40.2414448669202	2.65825281734792	222320.260456274	1723.67836871483	526	1354150.6	50869.86	1267.5	197.3	19	10.3	12.4	19.8	11.8	7.2	15.6	8.4	34.2	43.7	34	43.7	33.3	43.7
1	M04	1	OTNT	NA	Neutral	6.32774674115456	50.9497206703911	6.48416588715374	318951.858472998	2148.84643702185	7.84729981378026	58.0763500931099	3.69217632099384	334286.037243948	2246.23403443231	537	1469929.16	53527.31	1391.16	206.76	17.5	8	7.1	19.6	9.9	3	18.8	7.6	40	52.7	37.1	52.7	40	52.7
1	M04	2	OTNT	NA	Neutral	5.82974910394265	49.6810035842294	4.93880856028652	311548.64874552	1966.85080962262	6.18817204301075	44.6827956989247	3.03204741200546	257355.426523298	1830.43776911173	558	1421518.91	50365.74	1328.17	196.64	20.8	9.5	11.3	20.4	11.3	2.7	18.6	7.7	36.9	43.4	33.9	43.4	35.7	43.4
1	M04	3	OTNT	NA	Neutral	5.99642218246869	52.4096601073345	5.33783645729842	336335.010733453	2085.43174871412	5.7298747763864	43.0608228980322	3.43958316913691	249392.901610018	1792.36867817238	559	1481060.1	49203.62	1383.32	186.36	22	7.7	8.8	22.4	8.8	5.7	21.3	10.4	36.1	43.5	35.8	43.5	35.1	43.5
1	M05	1	OTNT	NA	Neutral	6.43017656500803	49.2584269662921	4.38362347548195	293619.460674157	1912.46552487175	6.99357945425361	50.3515248796148	3.22251793056515	285442.430176565	2024.28626771919	623	1403484.61	48145.94	1304.36	184.51	19.7	7.7	16.2	19.6	9	13.3	16.5	5.8	37.1	47.2	34.5	47.2	35.6	47.2
1	M05	2	OTNT	NA	Neutral	6.17231638418079	47.4124293785311	4.38088888207279	284406.511299435	1928.28113273768	7.77401129943503	62.0395480225989	4.14658667141858	359034.248587571	2324.86474017336	354	1327555.23	55100.83	1266.7	214.02	16.7	10.2	7.1	18.1	13.3	1.1	17.8	6.5	39.3	52.8	33.6	52.8	34.7	52.8
1	M05	3	OTNT	NA	Neutral	5.93287037037037	56.7893518518519	5.76196961451196	380679.00462963	2215.85659952044	7.03009259259259	50.9074074074074	4.72650071777434	307085.923611111	2234.75550445009	432	1670752.2	58741.52	1575.26	227.37	25.9	15.5	7.9	24.8	17.6	6.7	20.8	11.1	37.7	52.3	36.1	52.3	36.3	52.3
1	M06	1	OTNT	NA	Neutral	6.50833333333333	52.5366666666667	5.51173404093488	315579.638333333	2092.78437986949	6.59666666666667	51.855	3.67707914499397	323981.266666667	2182.79208758915	600	1493496.82	53391.18	1385.14	205.52	21.8	10.2	11.2	22.5	12	4.3	18.3	6.5	39.5	49.2	37	49.2	37.8	49.2
1	M06	2	OTNT	NA	Neutral	6.33130699088146	41.7492401215805	3.72296039744862	228739.838905775	1812.97572654397	7.44072948328267	52.241641337386	3.39318164538753	300543.010638298	2082.76225648028	658	1339974.9	53846.53	1194.95	197.41	18.4	7.9	4.9	17.5	10	2.7	15.8	4.1	37.5	48.8	33.9	48.8	35.9	48.8
1	M06	3	OTNT	NA	Neutral	5.71975806451613	39.5967741935484	4.19306694499389	222789.443548387	1708.8726774779	6.0866935483871	44.3870967741936	2.81745006728261	248702.439516129	1746.2480824544	496	1204032.3	49293.76	1140.46	190.87	17.9	9.5	11.5	18.5	11.3	3	15.9	5.4	32.7	45	33.9	45	33.3	45
1	M07	1	OTNT	NA	Neutral	7.17849898580122	56.9229208924949	5.04671097209523	355046.498985801	2349.68678211184	6.96348884381339	58.1379310344828	4.02929845842147	362777.227180527	2370.49075135177	493	1679390.23	54375.96	1507.72	209.5	21.9	9.1	6.7	22.3	11.6	2.2	18.5	8.9	44	50.1	41.4	50.1	42.6	50.1
1	M07	2	OTNT	NA	Neutral	7.21348314606742	55.7775280898876	5.2607351084365	359366.559550562	2355.94632249288	7.19550561797753	57.3910112359551	3.83864738295716	359386	2378.76325386564	445	1641835.5	55085.6	1471.1	204.13	22.5	9	8.1	22.9	11.2	3.1	21.3	8.3	44.5	53.3	39.6	53.3	42.9	53.3
1	M07	3	OTNT	NA	Neutral	5.38620689655172	34.7264367816092	3.07734643076898	188435.818390805	1602.54447704051	5.39540229885057	36.6505747126437	2.88086935675344	205226.622988506	1703.98944798748	435	1133815.7	45254.25	1042.35	180.44	15.4	6.2	13.8	15.4	6.9	7.1	15.6	3.9	32	42.1	32.4	42.1	31.3	42.1
1	M08	1	OTNT	NA	Neutral	6.59859154929578	48.3826291079812	4.45105032084411	296570.075117371	2056.23664698394	7.11971830985916	52.3755868544601	3.53821581307923	312617.955399061	2050.44983384451	426	1509719.25	53122.68	1330.46	198.52	21.1	9.6	12	19.5	10.1	4	18.1	6.3	36.9	45.5	35.7	45.5	36.4	45.5
1	M08	2	OTNT	NA	Neutral	6.18864097363083	49.8722109533469	4.57545044443147	300424.973630832	1966.9229037915	5.54158215010142	47.7322515212982	3.73510242917453	305725.30831643	2044.15258723935	493	1387789.87	52254.4	1303.53	202.4	20.1	9.5	8.9	20.9	12.4	1.8	20.3	6.5	37.7	46.7	33.5	46.7	35.5	46.7
1	M08	3	OTNT	NA	Neutral	5.56593406593407	39.1181318681319	3.71715336640386	231093.763736264	1737.73770482451	5.99725274725275	42.8186813186813	2.81446560156998	250665.447802198	1753.70133339545	364	1207622.6	44893.12	1094.7	169.34	16.5	6.9	18.1	15.7	7.1	14.3	15.7	4.7	33.2	42.9	33.8	42.9	33.2	42.9
1	M09	1	DNM2	NM_001005362	sample	3.38716814159292	17.783185840708	2.39245417245346	106900.265486726	1241.63156307375	4.82964601769912	38.466814159292	2.30904100607306	249412.367256637	1381.3202510261	452	999709.4	44212.03	931.75	173.61	6.4	7.3	19.5	11.3	7.3	12.6	8.6	2.7	20.1	33.2	18.4	33.2	21	33.2
1	M09	2	DNM2	NM_001005362	sample	3.28	26.2225	3.77311919664871	182972.36	1277.40902466766	4.245	35.5725	2.6399533912933	237077.5075	1367.24651654648	400	863750.44	48092.67	875.99	189.23	9	8.5	14.2	10.5	10	3.5	13.2	4.2	20	31.2	21.2	31.2	22.2	31.2
1	M09	3	DNM2	NM_001005362	sample	3.49709302325581	17.8052325581395	1.59263399960132	85535.0087209302	906.0388820331	4.21220930232558	39.593023255814	2.76716004798776	270664.290697674	1431.79375123524	344	675539.1	48050.43	651.42	188.22	6.1	10.8	13.1	6.7	11.3	4.1	7.6	2	21.8	32.3	21.5	32.3	20.6	32.3
1	M10	1	PRF1	NM_005041	sample	5.25563909774436	37.2406015037594	4.08263223400787	214501.958646617	1619.39741726402	6.2312030075188	45.9812030075188	2.79844794653548	274009.665413534	1738.38668734804	532	1207527.3	51541.29	1086.36	195.36	13.3	8.8	10	13.3	10.7	8.6	13.9	4.7	32.1	43.6	28.6	43.6	30.6	43.6
1	M10	2	PRF1	NM_005041	sample	4.73507462686567	29.1865671641791	2.63849906754129	177673.72761194	1470.45816486628	5.32276119402985	40.2649253731343	2.67997194899077	246160.51119403	1670.63987608008	536	1079881.7	50267.78	951.63	187.6	11.2	9.1	6.2	10.6	9.9	3.4	9.7	3.7	28.4	39.9	24.4	39.9	26.3	39.9
1	M10	3	PRF1	NM_005041	sample	5.91013384321224	42.074569789675	4.14233106258319	273053.30210325	1817.51826400542	6.16443594646272	43.3307839388145	2.78458101059875	271038.701720841	1769.59659156649	523	1331819.6	51997.37	1211.17	193.04	18	10.5	5.2	17.6	12.4	3.8	15.1	7.1	33.3	42.3	33.7	42.3	32.5	42.3
1	M11	1	DSN1	NM_024918	sample	4.96274509803922	27.5921568627451	3.23818431914829	167042.056862745	1622.10875072175	5.36274509803922	41.9470588235294	2.97998948088792	264952.988235294	1764.38961904854	510	1023106.9	49745.25	941.85	184.2	11.4	6.3	7.5	10	7.5	4.7	9.4	4.1	33.7	43.5	27.5	43.5	29.4	43.5
1	M11	2	DSN1	NM_024918	sample	4.81510015408321	32.326656394453	3.36882760166815	180913.778120185	1576.24563016244	5.81201848998459	42.2742681047766	2.71663345620722	270707.357473035	1774.8873913585	649	1126965.71	51000.01	1025.06	190.42	15.4	9.1	9.1	14.8	9.7	3.7	13.7	4.9	28.7	40.7	27.1	40.7	28.4	40.7
1	M11	3	DSN1	NM_024918	sample	5.26911764705882	31.0794117647059	2.70831927850406	181902.389705882	1495.85847873618	5.925	38.8	2.39545377871465	240980.567647059	1670.69248119745	680	1098925	50371.39	963.89	190.93	14.3	9.9	5.1	13.5	11	1.8	11.9	4	28.8	40.1	27.4	40.1	27.5	40.1
1	M12	1	CBLB	NM_170662	sample	5.28867924528302	44.2188679245283	4.62646790992483	294708.31509434	2021.80828594308	5.49433962264151	43.4358490566038	3.32401300147259	275792.713207547	1936.8669138397	530	1393424.41	54920.35	1296.57	208.87	17.2	10.4	8.3	17	11.9	2.6	16.6	7.2	34.5	43.6	31.5	43.6	33.2	43.6
1	M12	2	CBLB	NM_170662	sample	5.08175182481752	36.1883211678832	3.8515958990389	217994.894890511	1722.12298841529	5.4029197080292	39.0423357664234	3.08020427924682	254414.331386861	1880.55022703304	685	1202246.97	48401	1133.5	190.16	18.1	5.8	8.3	17.4	8.9	3.1	14.5	5	30.8	43.1	28	43.1	29.6	43.1
1	M12	3	CBLB	NM_170662	sample	3.66275167785235	28.5570469798658	3.82507129218317	195673.156040268	1441.03478752502	4.10738255033557	29.2885906040268	2.19186109453183	199932.689597315	1465.33876771403	596	1102506.1	54366.29	1004.82	206.38	13.4	11.1	7	13.3	13.1	2.5	12.6	5.5	23.7	30.7	23.7	30.7	23.7	30.7
1	M13	1	EP300	NM_001429	sample	3.88915662650602	30.2240963855422	4.06700187095908	212516.831325301	1534.85643205561	4.74939759036145	35.6	2.23588506784166	229045.621686747	1397.10974013116	415	999615.63	47515.45	963.54	179.42	11.8	7.2	12.5	12.5	7.7	6	14.7	6.7	22.4	32.3	24.3	32.3	25.5	32.3
1	M13	2	EP300	NM_001429	sample	4.8815331010453	35.5783972125436	3.64249063819681	217226.599303136	1625.39182866326	5.45296167247387	42.9407665505226	2.62634226903411	298212.801393728	1622.91190117488	287	1027657.46	49673.46	993.58	199.39	13.2	11.8	13.9	15	12.2	9.8	17.8	5.9	25.4	34.5	24.4	34.5	28.2	34.5
1	M13	3	EP300	NM_001429	sample	3.69212410501193	23.3365155131265	3.5482386871823	148505.31026253	1388.48015544526	4.7255369928401	37.3890214797136	2.57394061057644	263730.558472554	1615.35786952993	419	940785	57976.06	904.59	221.93	11.2	15.3	14.6	13.1	17.2	8.1	13.1	4.5	21.7	33.2	24.8	33.2	24.8	33.2
1	M14	1	PHOX2B	NM_003924	sample	6.21476510067114	45.7807606263982	4.4303925854629	272375.659955257	1874.09332777981	7.16778523489933	49.3042505592841	3.10051068547968	299139.06935123	1992.25469739762	447	1372423.64	52631.27	1220.47	198.82	18.1	11	10.3	16.6	10.7	5.8	16.6	5.6	36.9	47	34.9	47	35.6	47
1	M14	2	PHOX2B	NM_003924	sample	5.45287356321839	42.2275862068966	4.59856279078656	267998.218390805	1913.32823698997	7.32183908045977	54.8091954022988	3.56336266867517	338469.098850575	2145.95168677648	435	1289056.04	53638.5	1205.37	201.15	16.6	11.5	6.9	16.3	14.3	0.9	17	6.4	35.6	52.4	32	52.4	33.6	52.4
1	M14	3	PHOX2B	NM_003924	sample	5.90056285178236	46.3939962476548	4.16493928219235	287768.634146341	1830.93161630648	6.30018761726079	47.5891181988743	2.98271977692758	304285.885553471	1897.24890868849	533	1365575	53508.59	1173.25	195.81	17.8	9.4	6.8	17.6	10.5	2.6	17.4	6.9	34.5	45.6	32.3	45.6	32.3	45.6
1	M15	1	LATS1	NM_004690	sample	4.90431519699812	31.7617260787992	3.27522686261844	197537.090056285	1492.76073906398	6.03564727954972	46.6660412757974	2.72122509287693	298801.519699812	1741.57064485555	533	1088648.57	53623.36	948.32	195.47	12	12.8	9.4	10.9	12.8	5.4	10.7	4.7	27.8	42.4	24	42.4	25.3	42.4
1	M15	2	LATS1	NM_004690	sample	4.60538116591928	33.9708520179372	3.33195472465683	224403.979820628	1607.0501946714	5.90134529147982	45.9529147982063	3.31772643207637	295805.719730942	1776.50483666937	446	1100391.52	54368.63	1006.16	206.57	13.7	11.4	6.7	13.5	14.1	5.2	14.3	5.6	27.6	44.4	22.9	44.4	24.2	44.4
1	M15	3	LATS1	NM_004690	sample	4.34820143884892	23.9251798561151	2.3266895942126	124163.575539568	1189.74724237233	5.12230215827338	36.158273381295	2.25703796337995	224291.469064748	1477.93121525575	695	921054.8	50561.99	827.08	192.12	11.5	10.4	11.5	10.9	12.7	8.9	9.2	2.4	23.6	38.1	22.9	38.1	22.7	38.1
1	M16	1	CUL3	NM_003590	sample	6.3672131147541	45.8327868852459	4.28536316534877	269274.4	1821.21998873378	5.20491803278689	29.8704918032787	1.94572454769767	148870.303278689	1389.72616028149	610	1354215.61	48730.19	1221.59	185.28	19	5.2	9.2	18.9	5.9	3.6	16.2	5.7	33.9	45.2	31.5	45.2	33.6	45.2
1	M16	2	CUL3	NM_003590	sample	5.09582689335394	36.1514683153014	4.97925046924984	211316.557959815	1681.1758233733	4.67542503863988	26.4729520865533	1.71950333023601	125794.098918083	1167.10142474835	647	1095236.87	44699	1110.21	178.71	15.5	4.9	11	16.4	7.4	4.8	15.9	5.4	29.5	38.6	29.7	38.6	30.4	38.6
1	M16	3	CUL3	NM_003590	sample	5.86811023622047	49.3169291338583	5.83313783056252	331785.537401575	1890.91434359851	4.88779527559055	26.9842519685039	1.8184541753398	127082.133858268	1246.39929132957	508	1439941.4	46852.66	1291.6	183.22	20.1	6.1	9.6	18.5	7.9	3.3	18.7	8.3	32.9	42.1	34.4	42.1	33.7	42.1
1	M17	1	OTNT	NA	Neutral	6.43801652892562	48.4859504132231	4.0759940419728	292847.272727273	1915.08103647251	7.02479338842975	51.8528925619835	3.31152277262445	299342.633057851	2002.47348171087	605	1430818.48	53999.33	1313.41	205.52	18.3	9.1	9.1	19.2	11.4	4.5	14.9	6.3	39	47.6	35.2	47.6	36.7	47.6
1	M17	2	OTNT	NA	Neutral	6.40986717267552	52.753320683112	5.23566611879397	349710.582542695	2168.93510546063	7.1157495256167	51.6565464895636	3.68851152975262	321388.702087287	2168.82343264903	527	1514593.77	61444.42	1424.1	236.35	22	16.5	6.5	21.1	19.7	1.1	21.6	8.2	39.3	51.6	36.1	51.6	37.6	51.6
1	M17	3	OTNT	NA	Neutral	6.30145867098866	47.9286871961102	5.40762067074097	309742.359805511	2036.90441621026	6.55753646677472	45.805510534846	3.01626472500355	264409.450567261	1873.37300658486	617	1427707.5	50063.64	1380.83	194.64	20.6	11	14.9	21.2	12.8	8.4	19.4	7.6	36.8	46.7	38.2	46.7	37.4	46.7
1	M18	1	OTNT	NA	Neutral	5.24261603375527	43.7362869198312	4.51003081689581	293230.898734177	1888.78659329988	6.14556962025316	44.1160337552743	2.88239833795058	252940.717299578	1805.39009046422	474	1251685.93	52943.02	1225.01	207.37	13.9	7.8	7.8	15.6	11.2	1.1	15.2	7.6	34.2	44.9	31.6	44.9	32.5	44.9
1	M18	2	OTNT	NA	Neutral	6.60383944153578	53.8673647469459	4.56673398903447	354753.485165794	2187.0734335965	5.73647469458988	40.9825479930192	3.04686089812285	243055.328097731	1829.79652868008	573	1612609.29	51097.55	1486.49	199.71	21.6	8.9	10.5	24.4	10.8	4.9	19.9	9.6	38.6	45	37	45	38.7	45
1	M18	3	OTNT	NA	Neutral	5.97338403041825	43.4752851711027	4.27004297599089	272819.697718631	1930.63442552146	6.49049429657795	49.9429657794677	3.67856059665487	295478.728136882	2015.98255153192	526	1352148.8	55672.27	1307.38	215.86	18.4	12.7	6.3	19.8	16.5	2.3	17.3	7.2	34.6	48.5	34	48.5	33.5	48.5
1	M19	1	OTNT	NA	Neutral	5.83526682134571	45.199535962877	4.66507897768975	298075.886310905	2082.12046616026	6.72389791183295	48.0974477958237	3.17755081367872	286839.958236659	2025.90755943272	431	1416803.25	57190.98	1314.16	214.78	16.7	11.6	8.6	17.2	12.5	3.5	15.5	8.1	37.1	50.6	33.9	50.6	35	50.6
1	M19	2	OTNT	NA	Neutral	6.41739130434783	51.1623188405797	5.1851928632383	330847.917391304	2083.83664652664	6.65942028985507	48.536231884058	3.47084205731603	303178.357971015	2152.36979510572	690	1547017.34	57510.73	1425.41	221.43	22.2	13.2	9.3	21.7	15.8	3.8	19	7.2	38.7	48.4	36.4	48.4	38	48.4
1	M19	3	OTNT	NA	Neutral	7.5804347826087	51.0021739130435	4.16721691104304	293451.330434783	2134.955926588	7.18478260869565	59.0760869565217	4.30929801347751	346924.882608696	2242.07683346268	460	1444874.6	54139.86	1360.47	209.7	21.3	10.7	6.3	22.4	15.7	2.4	20.7	6.7	45.7	51.3	45.4	51.3	44.3	51.3
1	M20	1	OTNT	NA	Neutral	5.96	39.7666666666667	4.22297582990796	224748.96	1770.75525045934	6.67111111111111	46.7288888888889	3.18964509636249	262737.893333333	1846.03751796174	450	1200912.38	55703.77	1149.22	216.59	14.9	11.6	10.7	16.4	14.9	2.9	14.4	3.8	37.3	45.1	31.3	45.1	33.6	45.1
1	M20	2	OTNT	NA	Neutral	5.94648318042813	43.3639143730887	4.21576095721283	260095.704892966	1929.91935828293	6.12996941896024	44.3119266055046	3.44677642697145	271604.636085627	2054.85023949933	654	1376158.11	55290.76	1317.78	213.76	19.3	11.3	6.1	20.3	14.5	1.7	18	6.3	36.5	48	32.7	48	34.6	48
1	M20	3	OTNT	NA	Neutral	5.92289719626168	53.2079439252336	5.37083621440418	372456.588785047	2220.51851473549	6.55373831775701	52.0607476635514	4.04506877493521	325040.474299065	2249.80944947008	428	1513412.5	55222.05	1463.07	214.74	19.9	11.9	7.5	20.3	16.4	1.9	20.1	9.3	39.7	50.2	40	50.2	39.7	50.2
1	M21	1	OTNT	NA	Neutral	7.14583333333333	55.0949074074074	4.87897483641933	354437.226851852	2112.44401003309	6.99305555555556	50.4189814814815	3.55508328981023	303117.740740741	2061.03991500929	432	1575787.51	55937.65	1444.66	213.35	21.8	9.3	5.8	21.3	11.6	0.9	18.5	7.2	39.8	50.2	36.6	50.2	38	50.2
1	M21	2	OTNT	NA	Neutral	6.31786216596343	48.4289732770745	4.62140045697098	291674.583684951	2058.34280299622	6.85232067510549	46.8284106891702	3.08347366033077	269210.751054852	1912.08880870141	711	1462478.24	56191.37	1376.81	213.72	21.5	11.3	8.9	21.1	13.6	3.4	19.7	8.2	39.9	46.1	35.4	46.1	37.3	46.1
1	M21	3	OTNT	NA	Neutral	6.64220183486239	53.1724770642202	5.65463151773069	345938.344954128	2108.41101130469	7.62752293577982	52.2678899082569	3.30501430024492	307607.467889908	2092.75057988943	545	1546687.6	56370.14	1443.59	215.05	20.7	12.5	5.9	21.5	17.1	1.5	19.3	9.7	40.7	50.1	39.3	50.1	39.1	50.1
1	M22	1	OTNT	NA	Neutral	6.77831715210356	51.1521035598705	4.50327869682275	319352.186084142	2080.64634303203	7.2168284789644	50.4271844660194	3.27030352642971	290212.886731392	2070.82422408104	618	1490481.3	60606.36	1372.79	232.6	19.3	12.9	6.1	20.9	15.5	2.4	17.3	7.3	39.8	49	36.6	49	37.5	49
1	M22	2	OTNT	NA	Neutral	6.31727574750831	54.8538205980066	5.47995324988974	359027.953488372	2175.13806691957	7.43189368770764	52.9734219269103	3.25017985287911	306338.639534884	2141.76544306381	602	1553957.85	59488.79	1483.91	226.02	20.8	14	7.1	22.4	15.6	5.1	18.8	8.8	39.7	52.2	35.2	52.2	37.9	52.2
1	M22	3	OTNT	NA	Neutral	5.16615384615385	43.5969230769231	3.9102626079933	261123.750769231	1666.10182789814	5.24	31.3415384615385	1.97140882496476	158444.138461538	1364.53559796471	325	1210841.8	49021.83	1117.57	194.79	16.9	8.9	15.1	17.2	9.8	6.2	16.3	5.5	31.7	38.8	31.4	38.8	31.1	38.8
1	N03	1	PLK1	NA	Negative	3.90322580645161	26.1451612903226	5.8614388125274	181618.112903226	1654.76565212837	2.74193548387097	11.4193548387097	0.884031258340092	35233.1129032258	663.724527644342	62	758684.77	32028.37	871.38	133.49	6.5	1.6	37.1	9.7	1.6	22.6	12.9	8.1	30.6	25.8	30.6	25.8	30.6	25.8
1	N03	2	PLK1	NA	Negative	4.69090909090909	27.3272727272727	4.34281045751634	166394.490909091	1628.75364307046	2.98181818181818	17.0181818181818	1.76022419609376	70427.3454545455	897.611656381547	55	715783.91	38594.58	779.3	146.25	7.3	0	27.3	7.3	1.8	10.9	18.2	1.8	36.4	43.6	32.7	43.6	30.9	43.6
1	N03	3	PLK1	NA	Negative	4.05	26.12	8.51006292046795	172365.59	1557.26321959229	2.71	19.22	1.25752397959184	94612.11	721.022846282495	100	763858.2	35857.48	902.61	152.1	9	3	27	11	5	22	18	5	30	29	38	29	33	29
1	N04	1	PLK1	NA	Negative	2.70731707317073	17.6585365853659	2.81858057837873	109502.365853659	1162.81892618207	1.24390243902439	6.04878048780488	0.64424337791765	20984.7073170732	356.249780185176	41	604380.37	34171.29	642.22	135.65	4.9	2.4	31.7	4.9	2.4	24.4	14.6	2.4	24.4	19.5	22	19.5	19.5	19.5
1	N04	2	PLK1	NA	Negative	5.41758241758242	34.3736263736264	7.76313846955178	172857.351648352	2000.44617274303	3.6043956043956	23.5824175824176	1.84347183495535	116284.461538462	1067.09533179851	91	835957.34	39961.03	1109.15	162.85	9.9	4.4	28.6	16.5	7.7	17.6	29.7	4.4	37.4	41.8	48.4	41.8	49.5	41.8
1	N04	3	PLK1	NA	Negative	4.05882352941176	33.8588235294118	4.44128239043783	193348.988235294	1456.38634039089	2.11764705882353	7.98823529411765	0.646171535211783	27402.1529411765	482.395373871614	85	778646.9	33593.12	752.89	136.18	9.4	2.4	38.8	12.9	1.2	17.6	21.2	2.4	25.9	27.1	31.8	27.1	30.6	27.1
1	N05	1	PLK1	NA	Negative	5.21428571428571	19.5285714285714	3.17936366081854	56773.0571428571	1449.37575946652	3.07142857142857	13.9571428571429	1.33626471800842	45072	777.284972469988	70	608924.51	38457.34	772.57	152.09	2.9	0	20	2.9	1.4	7.1	11.4	1.4	40	42.9	35.7	42.9	35.7	42.9
1	N05	2	PLK1	NA	Negative	5.7037037037037	39.7037037037037	8.31576154261002	225846.981481481	1528.94644033866	3.5	16.3518518518519	0.984124163685567	62785.3518518519	632.133102622275	54	876944.59	36117.13	796.04	135.14	9.3	3.7	25.9	7.4	0	14.8	16.7	3.7	37	35.2	37	35.2	33.3	35.2
1	N05	3	PLK1	NA	Negative	1.98717948717949	17.025641025641	2.13821882876923	129134.679487179	786.788459404301	1.26923076923077	5	0.407217051953894	14480.2948717949	292.593854873052	78	655213.6	32743.96	564.26	140.73	3.8	3.8	48.7	2.6	5.1	29.5	7.7	2.6	17.9	17.9	21.8	17.9	17.9	17.9
1	N06	1	PLK1	NA	Negative	5.85869565217391	38.0217391304348	5.60344812995197	190277.652173913	2036.7520030398	3.80434782608696	23.6304347826087	2.25197662480671	107626.75	930.576888721104	92	1008249.25	38672.88	1115.87	153.48	9.8	2.2	33.7	16.3	4.3	13	28.3	3.3	39.1	31.5	42.4	31.5	40.2	31.5
1	N06	2	PLK1	NA	Negative	3.54347826086957	23.3478260869565	7.17596492648443	167597.065217391	1784.94143665513	1.23913043478261	3.89130434782609	0.911620082815735	8638.10869565217	533.137057331313	46	730995	33968.24	721.45	126.62	4.3	0	26.1	6.5	0	13	23.9	4.3	28.3	37	41.3	37	37	37
1	N06	3	PLK1	NA	Negative	2.97222222222222	36.1666666666667	6.73940408549784	267059.333333333	2243.31980412403	1.05555555555556	7.33333333333333	0.95111164555609	35155.4583333333	493.982867471315	72	924367.8	29010.49	1248.88	129.44	11.1	1.4	50	18.1	2.8	25	29.2	11.1	29.2	23.6	40.3	23.6	38.9	23.6
1	N07	1	PLK1	NA	Negative	2.8625	13.125	6.23752198812661	49060.8375	1017.06230322726	0.9125	2.45	0.817787698412698	3336.9	385.917569902014	80	399660.86	29802.8	449.72	121.02	2.5	0	47.5	2.5	0	26.2	13.8	1.2	23.8	30	23.8	30	21.2	30
1	N07	2	PLK1	NA	Negative	2.30232558139535	17.953488372093	6.7174166918353	95996.0930232558	1172.09116956007	1.53488372093023	7	1.36010520487265	31683.2093023256	523.267685414182	43	502335.3	26357.07	642.42	128.27	2.3	2.3	51.2	4.7	4.7	34.9	18.6	2.3	11.6	30.2	23.3	30.2	23.3	30.2
1	N07	3	PLK1	NA	Negative	3.88888888888889	43.7777777777778	19.3419249970974	395037.777777778	2828.23232268371	1.81481481481481	13.6296296296296	5.0641975308642	76111.9259259259	761.780422632382	27	1043209	34249.11	1559.56	130.5	14.8	3.7	29.6	18.5	3.7	29.6	33.3	14.8	33.3	37	55.6	37	44.4	37
1	N08	1	PLK1	NA	Negative	4.10810810810811	24.5405405405405	1.80034824740707	104261.702702703	961.5254724146	1.78378378378378	17.6756756756757	1.22188240872451	98947.1351351351	586.257349839093	37	664613.92	33795.43	537.38	131.73	5.4	0	32.4	5.4	0	10.8	5.4	0	24.3	32.4	24.3	32.4	21.6	32.4
1	N08	2	PLK1	NA	Negative	3.44047619047619	37.0833333333333	6.85092180866637	298209.821428571	2088.90638933259	1.69047619047619	6.80952380952381	0.801292486972083	23535.7738095238	548.692975550826	84	1117657.77	37987.65	1268.81	159.95	10.7	3.6	34.5	17.9	4.8	13.1	29.8	8.3	25	29.8	33.3	29.8	36.9	29.8
1	N08	3	PLK1	NA	Negative	2.58823529411765	31.9117647058824	6.628081232493	282099.382352941	1811.83264035305	1.26470588235294	8.17647058823529	1.05294117647059	28831.0294117647	435.300986696819	34	733444.5	24129.18	1007.15	128.13	5.9	0	52.9	11.8	2.9	32.4	26.5	11.8	14.7	20.6	35.3	20.6	29.4	20.6
1	N09	1	CIC	NM_015125	sample	6.64427480916031	50.7770992366412	4.1353727605086	303551.280916031	2015.31209729105	8.36946564885496	64.8732824427481	4.47791349992231	433826.769465649	2529.99759337777	655	1593810.03	60824.83	1383.09	224.96	21.2	17.7	6.1	20.9	18.2	2.7	16.3	6	39.1	52.8	34.5	52.8	35.9	52.8
1	N09	2	CIC	NM_015125	sample	7.28175519630485	45.1847575057737	3.80656752176592	264357.949191686	1930.12740365463	8.21016166281755	59.161662817552	3.2301684338488	347649.718244804	2136.59490739879	433	1453946.97	58139.45	1281	213.18	20.3	14.5	7.2	18.9	15.9	4.2	17.6	4.6	38.8	49.2	34.2	49.2	35.8	49.2
1	N09	3	CIC	NM_015125	sample	5.41449275362319	36.2449275362319	2.94140835953161	213488.428985507	1619.95319080286	7.14202898550725	50.9449275362319	3.19706558227521	304044.994202899	1936.97374695919	690	1266535.4	54529.5	1127.09	210.28	16.7	13	6.8	17.2	15.4	3.3	13.9	4.9	32.9	43.8	31.7	43.8	30.9	43.8
1	N10	1	SMARCA4	NM_003072	sample	2.85774058577406	16.8200836820084	2.45363114807674	85639.5062761506	806.753541471955	2.26359832635983	18.7531380753138	1.51660320243431	118286.115062762	812.360878850269	478	522442.14	42259.04	518.22	167.06	5	4.6	13.2	5	4.8	7.3	7.5	1.5	13.6	23.6	14.4	23.6	14	23.6
1	N10	2	SMARCA4	NM_003072	sample	2.37301587301587	13.8650793650794	2.05397087736716	70973.6798941799	832.837333388218	2.03703703703704	13.0793650793651	1.08483640407551	70123.9470899471	697.006024956411	378	497770.34	36394.7	504.11	141.58	5	2.9	13.8	5.6	2.6	10.8	7.9	1.6	14	26.5	12.4	26.5	13	26.5
1	N10	3	SMARCA4	NM_003072	sample	2.03157894736842	18.3221052631579	2.94816882479476	133080.654736842	964.725719307792	2.29052631578947	14.6673684210526	1.11561785378966	75131.4147368421	700.985898902857	475	620734.2	39046.11	644.02	151.64	6.5	3.4	8.4	7.4	4.4	7.8	9.7	4.2	14.1	26.7	15.8	26.7	14.5	26.7
1	N11	1	DOT1L	NM_032482	sample	6.72297297297297	38.4510135135135	3.01125570769906	206050.405405405	1695.93175859726	7.46790540540541	54.3766891891892	3.19700455966527	325138.638513513	1987.9233120518	592	1311722.28	49382.79	1096.82	178.08	16.7	6.1	10.6	14.4	7.4	10.1	12	3.9	38	44.9	32.3	44.9	34	44.9
1	N11	2	DOT1L	NM_032482	sample	5.69940476190476	34.7574404761905	2.6869514921332	192554.626488095	1540.9882925299	6.70833333333333	50.9583333333333	3.20774714766576	325542.126488095	1994.87120305056	672	1184804.9	54963.67	1030.02	201.42	15.5	11.6	5.7	14.9	12.8	2.4	12.1	3.1	31.8	45.7	27.8	45.7	29.5	45.7
1	N11	3	DOT1L	NM_032482	sample	5.52832861189802	30.7407932011331	2.89525290751216	166603	1552.59016032175	6.62747875354108	41.8498583569405	2.43658099379291	239470.842776204	1781.06233611039	706	1163688.1	51985.45	995.27	190.92	16.6	10.8	7.4	14.7	11.8	1.7	12.7	3.7	33.9	43.3	33.3	43.3	32.2	43.3
1	N12	1	XPC	NM_004628	sample	4.81917808219178	34.6739726027397	4.79219792122637	214688.723287671	1764.4152088234	4.96438356164384	37.8849315068493	2.37291095898836	233070.126027397	1569.4724713193	365	1120290.88	50813.08	1120.54	200.39	14.8	10.1	13.7	17	11.2	3.8	15.6	6.3	30.1	38.9	29.9	38.9	31.5	38.9
1	N12	2	XPC	NM_004628	sample	5.21980198019802	35.8217821782178	3.8377684873502	220805.710891089	1647.76360632015	5.94455445544554	42.7782178217822	2.5523862347322	262591.237623762	1741.97038728318	505	1165183.65	49653.67	1063.23	187.33	17	9.1	13.5	16.2	8.7	3.4	13.7	6.3	30.9	42.8	28.7	42.8	29.1	42.8
1	N12	3	XPC	NM_004628	sample	4.34621578099839	31.256038647343	3.4890497164216	189362.884057971	1468.00300666624	4.92914653784219	37.7471819645733	2.78763629197457	237078.996779388	1640.46020230181	621	1023835.4	48149.75	956.51	187.57	13.4	6.6	8.5	13.7	8.9	0.8	14.2	4.7	24.6	41.1	26.4	41.1	26.1	41.1
1	N13	1	EXT1	NM_000127	sample	5.71023965141612	46.838779956427	4.80131079105789	314437.649237473	1815.73966153359	5.90196078431373	45.3681917211329	2.92224943303157	289702.481481481	1901.47775105752	459	1419109.44	54826.71	1224.52	201.75	19	12.2	12	19	12.2	5.9	15.3	8.1	29.8	45.8	29.4	45.8	30.5	45.8
1	N13	2	EXT1	NM_000127	sample	6.37127371273713	47.7317073170732	4.04155623083098	305240.081300813	1819.66036947818	6.15718157181572	49.5880758807588	3.33467718057395	330159.311653117	2022.39984514363	369	1390692.48	53092.93	1193.67	197.45	18.4	11.9	6.5	17.6	12.7	4.9	17.1	6.8	35	48	32.2	48	33.9	48
1	N13	3	EXT1	NM_000127	sample	6.11290322580645	41.7197580645161	2.97686432806986	242965.612903226	1638.43611888334	5.88306451612903	38.6491935483871	2.522025104345	229730.602822581	1723.94164105946	496	1296556.4	51233.33	1126.46	191.27	20	11.5	10.9	19.4	11.7	4.8	15.1	5	31.5	46	31.5	46	32.3	46
1	N14	1	MSH6	NM_000179	sample	4.68	34.392	4.50741313439126	217903.096	1748.73621542816	4.28	31.504	2.2607701376776	188812.104	1520.32547650751	375	1105709.37	47315.06	1048.37	183.84	13.1	3.5	12	12.8	4.8	3.7	14.7	4	31.2	43.2	28	43.2	29.3	43.2
1	N14	2	MSH6	NM_000179	sample	5.08905380333952	31.0649350649351	3.02006438022055	168401.272727273	1562.7568511574	5.14285714285714	38.3525046382189	2.70926036700564	230162.192949907	1663.64084752313	539	1036357.11	49979.08	972.18	192.37	13.5	7.2	8.5	15	8.7	1.1	13.4	2.6	30.1	42.9	27.6	42.9	29.1	42.9
1	N14	3	MSH6	NM_000179	sample	5.00255754475703	34.3657289002558	3.48987794008843	198752.690537084	1747.63620715003	4.33503836317136	28.9156010230179	2.29904097897215	167980.171355499	1507.58220371411	391	1080962.7	46175.69	1077.51	177.92	15.9	5.6	10	16.1	7.4	4.6	17.9	5.4	32.2	44.5	34.3	44.5	33	44.5
1	N15	1	FANCC	NM_000136	sample	6.12667660208644	46.0521609538003	3.99143313195468	267063.47242921	1885.8509025272	5.98956780923994	44.75260804769	2.8986628635079	273234.915052161	1816.59977555674	671	1388133.15	53059.55	1239.99	201.18	18.2	10.7	8.6	17.9	12.5	5.2	17.1	6.1	35.9	43.2	32.5	43.2	33.7	43.2
1	N15	2	FANCC	NM_000136	sample	5.15818181818182	43.7054545454545	5.1431998440266	294811.072727273	1961.16310922292	5.70181818181818	38.9836363636364	2.56629805754325	230911.3	1677.66344699613	550	1371165.16	52061.83	1296.37	203.24	17.3	9.3	11.1	17.3	12	2.7	16.4	8	33.3	43.3	30.2	43.3	32.5	43.3
1	N15	3	FANCC	NM_000136	sample	6.57119205298013	47.4354304635762	4.3355896984851	296176.774834437	2033.01804666833	6.9271523178808	48.9950331125828	3.16553199957945	278987.854304636	1960.14358856322	604	1485522.8	57419.68	1356.34	218.04	21	13.4	7	20.4	15.4	5	16.7	7.1	39.2	45.2	38.6	45.2	38.4	45.2
1	N16	1	NCOR1	NM_006311	sample	4.64660194174757	29.9300970873786	3.12281494822409	174807.339805825	1452.10304277447	4.88932038834951	32.5281553398058	2.2829862709009	179525.862135922	1403.8913094324	515	974701.01	51158.7	918.41	195.21	11.1	8	7.4	11.3	9.1	1.4	12.6	3.9	26.6	37.5	25.4	37.5	26.2	37.5
1	N16	2	NCOR1	NM_006311	sample	5.67551020408163	41.2020408163265	3.83677970204266	264620.669387755	1756.35743690259	5.93469387755102	43.7183673469388	2.84545941181942	259951.448979592	1822.03871444655	490	1255690	49553.64	1194.9	190.54	17.3	8.2	12.2	18.2	11	9.2	13.9	5.5	31.4	43.7	29.4	43.7	31.2	43.7
1	N16	3	NCOR1	NM_006311	sample	4.8869395711501	31.8070175438597	4.32123980819849	195013.791423002	1517.29100061857	6.17543859649123	42.1228070175439	2.66556253511327	239021.688109162	1623.62976725609	513	985791.8	49433.29	992.07	191.91	13.5	10.5	9.9	14	11.9	2.9	11.7	4.9	29.8	39	31.4	39	30.8	39
1	N17	1	PLK1	NA	Negative	0.333333333333333	1.33333333333333	1.33333333333333	1646.33333333333	411.583333333333	0	0	0	0	0	3	94909.33	21089	238.72	135.28	0	0	100	0	0	0	0	0	0	0	0	0	0	0
1	N17	2	PLK1	NA	Negative	0.5	2.35	1.925	3476.2	316.615897435897	0.1	0.25	0.25	269.75	104.933333333333	20	74735.25	18019.25	186.44	107.43	0	0	70	0	0	40	5	0	0	10	5	10	5	10
1	N17	3	PLK1	NA	Negative	0.4	11	5.5	62799.2	744.940094339623	1.4	2.6	0.185714285714286	4370.7	168.103846153846	10	223869.6	19185.3	498.29	113.34	0	0	70	10	0	30	10	0	0	10	10	10	10	10
1	N18	1	PLK1	NA	Negative	0.466666666666667	2.6	1.96	4379.86666666667	295.814747474747	0	0	0	0	0	15	225121.2	125852.6	433.6	1170.69	0	6.7	80	0	6.7	60	6.7	0	6.7	0	13.3	0	6.7	0
1	N18	2	PLK1	NA	Negative	2.56756756756757	14.5135135135135	1.91487476487477	72931.9189189189	908.287843607317	4.16216216216216	12.8108108108108	0.686671241019067	40350.7297297297	626.305311711166	37	501806.19	27933.43	536.6	129.1	2.7	0	51.4	2.7	0	37.8	5.4	0	24.3	29.7	13.5	29.7	13.5	29.7
1	N18	3	PLK1	NA	Negative	2.39130434782609	11.8695652173913	2.23167367928939	36638.6956521739	903.132134058067	1.91304347826087	9.47826086956522	0.430830039525692	34556.3913043478	299.675948237394	23	495450.8	23897.22	566.39	119.68	4.3	0	56.5	4.3	0	39.1	13	0	17.4	8.7	21.7	8.7	21.7	8.7
1	N19	1	PLK1	NA	Negative	1.57142857142857	10.1428571428571	1.50793650793651	35676.2142857143	738.569024045262	0.214285714285714	0.428571428571429	0.142857142857143	389	64.8333333333333	14	174482	15189.93	460.64	106.41	0	0	85.7	0	0	35.7	7.1	0	14.3	7.1	14.3	7.1	14.3	7.1
1	N19	2	PLK1	NA	Negative	1.36842105263158	26.5789473684211	8.66008771929824	289086.631578947	1053.26336617279	0.789473684210526	2.84210526315789	0.676315789473684	5081.42105263158	356.059267734554	19	710985.89	25664.21	800.92	138.94	5.3	0	52.6	5.3	5.3	31.6	5.3	5.3	21.1	21.1	10.5	21.1	10.5	21.1
1	N19	3	PLK1	NA	Negative	5.44444444444444	28.7777777777778	3.67242310106717	79723.9444444444	894.480807355212	0.888888888888889	2.77777777777778	0.378787878787879	4408.22222222222	226.84126984127	18	522935.1	25281.61	556.4	113.08	5.6	0	55.6	0	0	33.3	16.7	0	16.7	16.7	33.3	16.7	22.2	16.7
1	N20	1	PLK1	NA	Negative	1.04545454545455	3.18181818181818	1.49393939393939	5457	515.77196969697	1.31818181818182	7.18181818181818	0.300324675324675	24774	189.818181818182	22	147626.68	17669.95	353.05	115.63	0	0	72.7	0	0	31.8	13.6	0	4.5	9.1	9.1	9.1	13.6	9.1
1	N20	2	PLK1	NA	Negative	4.58333333333333	37.0416666666667	5.20395833333333	204743.208333333	1363.42099618944	3.20833333333333	18.7083333333333	1.62107279693487	74612.2083333333	864.953314484061	24	909755.92	31521.29	953.39	146.89	16.7	0	41.7	16.7	0	12.5	12.5	8.3	20.8	37.5	20.8	37.5	25	37.5
1	N20	3	PLK1	NA	Negative	2.61538461538462	9.11538461538462	2.09571678321678	20108.5	748.901061438561	2.23076923076923	11.5384615384615	0.396621621621622	46152.2692307692	290.04481650425	26	296468.3	25184.08	460.29	127.16	3.8	3.8	53.8	0	0	19.2	15.4	0	19.2	11.5	30.8	11.5	26.9	11.5
1	N21	1	PLK1	NA	Negative	1	24	10.5	96004.8571428571	1422.09401709402	0.142857142857143	0.714285714285714	0.714285714285714	1044.28571428571	208.857142857143	7	243524.86	17711.43	742.48	129.78	0	0	85.7	14.3	0	42.9	28.6	0	14.3	14.3	28.6	14.3	28.6	14.3
1	N21	2	PLK1	NA	Negative	5	40	3.6075748082327	251206.6875	1523.63120694647	4.9375	25.9375	1.01588541666667	129281.625	827.09116714503	16	970802	32163.38	897.29	147.67	12.5	12.5	50	12.5	6.2	12.5	31.2	6.2	25	31.2	37.5	31.2	37.5	31.2
1	N21	3	PLK1	NA	Negative	1.35714285714286	23.5357142857143	5.00119047619048	253439.964285714	984.94710313464	1.39285714285714	7.67857142857143	0.281746031746032	35135.5714285714	288.194575471698	28	695866.6	20502.57	818.84	115.52	7.1	0	64.3	7.1	0	46.4	17.9	3.6	10.7	10.7	14.3	10.7	14.3	10.7
1	N22	1	PLK1	NA	Negative	2.34285714285714	20.7142857142857	2.90084258264709	109038.171428571	792.361905020684	2.68571428571429	17.7714285714286	0.83273930414738	83393.5142857143	472.65414371499	35	428449.97	26477	521.19	130.63	5.7	0	51.4	5.7	0	22.9	11.4	2.9	20	11.4	17.1	11.4	17.1	11.4
1	N22	2	PLK1	NA	Negative	3.84	17.72	1.71097522539978	64841.48	1005.28232460236	2.56	22.96	1.99510737628385	108226.28	910.957636476427	25	601015.32	41060.2	711.82	176.45	0	8	16	8	12	4	8	0	36	36	24	36	28	36
