# Supplementary material for: TRACERx analysis identifies a role for FAT1 in regulating chromosomal instability and whole-genome doubling via Hippo signalling
Source: Nat Cell Biol. 2024 Dec 30;27(1):154–68. doi: 10.1038/s41556-024-01558-w (PMC11735399; doi:10.1038/s41556-024-01558-w)
Supplement: Supplementary file 17 — Statistical source data. [file 41556_2024_1558_MOESM17_ESM.zip › extended fig1/ext fig1A source/data/rawData/GIN_H4006_H2AX.txt]

screenPlateOrder	plateWell	screenReplicateNo	Content	ContentAnno	ContentType	replicate	MEAN_ObjectSpotTotalCountCh2	MEAN_ObjectSpotTotalAreaCh2	MEAN_ObjectSpotAvgAreaCh2	MEAN_ObjectSpotTotalIntenCh2	MEAN_ObjectSpotAvgIntenCh2	MEAN_Circ_TotalIntenCh2	MEAN_Circ_AvgIntenCh2
1	C03	1	53BP1	NA	Positive	1	8.8401559454191	34.8635477582846	5.5275899743225	185687.091617934	2624.59410134137	1770599	1340.62
1	C03	2	53BP1	NA	Positive	2	9.12113617376775	37.9348370927318	4.63232271227481	195684.30994152	2754.12139822132	1845186	1263.59
1	C03	3	53BP1	NA	Positive	3	9.59620786516854	36.6285112359551	4.25879506102862	165411.988061798	2637.83379110423	1734978	1247.38
1	C04	1	53BP1	NA	Positive	1	10.3746065057712	52.1311647429171	6.85054686500736	343850.501573977	3096.34920129136	2183777	1639.78
1	C04	2	53BP1	NA	Positive	2	12.6885245901639	60.9167717528373	7.88073863295459	381801.438839849	3221.71038570053	2433919	1718.28
1	C04	3	53BP1	NA	Positive	3	8.88305847076462	37.4812593703148	4.80163562033433	204015.322338831	2774.14165786931	1722204	1348.77
1	C05	1	53BP1	NA	Positive	1	8.48754716981132	34.7879245283019	4.43618438498802	185941.012830189	2650.5757004423	1914346	1332.67
1	C05	2	53BP1	NA	Positive	2	7.50770261219022	29.7019423978567	3.85363004000914	143067.756195579	2652.45760296889	1783694	1267.86
1	C05	3	53BP1	NA	Positive	3	9.29549718574109	39.8893058161351	4.21904510620053	216427.071294559	2676.30153688296	1924530	1283.16
1	C06	1	53BP1	NA	Positive	1	11.179889298893	43.3837638376384	3.91760429906048	213805.575645756	2921.95365277875	2069565	1493.97
1	C06	2	53BP1	NA	Positive	2	12.2203196347032	59.2922374429224	6.9188182741028	382942.103881279	3236.95034857888	2466783	1747.19
1	C06	3	53BP1	NA	Positive	3	9.63777089783282	37.3243034055728	3.99282321668266	182248.586687306	2707.11714054688	1843628	1357.85
1	C07	1	53BP1	NA	Positive	1	12.3160054719562	53.4952120383037	6.91597266189905	316396.846785226	3134.07067984066	2218286	1683.63
1	C07	2	53BP1	NA	Positive	2	9.77586206896552	39.333855799373	3.71124178250248	205688.540752351	2778.72019170095	1948080	1387.49
1	C07	3	53BP1	NA	Positive	3	7.95943204868154	35.0561189993239	4.40107921070608	200269.450980392	2651.66508964648	1864914	1267.38
1	C08	1	53BP1	NA	Positive	1	10.4800637958533	51.6602870813397	6.80264747603161	327095.331738437	3153.43327858919	2210839	1669.77
1	C08	2	53BP1	NA	Positive	2	7.7263339070568	38.5283993115318	5.35659024951544	224620.619621343	2790.83528691105	1900867	1348.52
1	C08	3	53BP1	NA	Positive	3	7.13139801375095	30.6371275783041	4.44116464545128	155525.556913675	2514.61887321563	1614094	1172.82
1	C09	1	PLCG2	NM_002661	sample	1	10.5340622371741	44.6215306980656	4.28378950872952	245517.870479394	2913.23808285398	2002143	1593.01
1	C09	2	PLCG2	NM_002661	sample	2	10.1046698872786	44.0024154589372	4.62200197438618	244921.149758454	2856.32686596456	2000125	1564.62
1	C09	3	PLCG2	NM_002661	sample	3	8.16865552903739	41.3922036595068	4.71990098701796	266392.420843278	2882.28374093587	2062929	1529.49
1	C10	1	SETD2	NM_014159	sample	1	10.719111969112	48.7374517374517	4.32013554543443	291442.433397683	2856.6777317738	2153359	1529.17
1	C10	2	SETD2	NM_014159	sample	2	9.68524332810047	45.8281004709576	5.03554165012923	272288.383045526	2871.53578507115	2112027	1474.66
1	C10	3	SETD2	NM_014159	sample	3	10.2074016962221	45.9198149575944	3.84953097683878	247509.880493446	2713.66037433339	1954822	1359.27
1	C11	1	IKZF1	NM_001220765	sample	1	8.59071428571429	35.2107142857143	3.88909871355124	175448.494285714	2410.80512699785	1725325	1213.13
1	C11	2	IKZF1	NM_001220765	sample	2	7.99419729206963	34.9335912314636	3.95834306340885	199120.125080593	2509.91885509164	1860129	1265.38
1	C11	3	IKZF1	NM_001220765	sample	3	10.0172413793103	39.4271159874608	3.50789972420478	206364.673197492	2609.26904507558	1898577	1308.84
1	C12	1	COL2A1	NM_033150	sample	1	8.26626192541197	34.3633998265395	4.19307716971894	178371.320901995	2630.50407995176	1800481	1315.07
1	C12	2	COL2A1	NM_033150	sample	2	7.40428571428571	36.815	4.94205359947897	222376.474285714	2656.51457431114	1938756	1350.48
1	C12	3	COL2A1	NM_033150	sample	3	7.23056118999324	33.0297498309669	4.80282330352077	185899.334009466	2609.73061054883	1789509	1298.67
1	C13	1	SMAD4	NM_005359	sample	1	9.48172514619883	39.405701754386	4.05693944629866	217774.140350877	2644.47853543344	1887483	1293.12
1	C13	2	SMAD4	NM_005359	sample	2	11.8422174840085	45.2380952380952	3.6545619191035	221144.343994314	2870.11403545839	2066950	1496.15
1	C13	3	SMAD4	NM_005359	sample	3	10.1994134897361	42.883431085044	3.8126365883376	254213.803519062	2790.25636714991	2044227	1441.59
1	C14	1	FANCF	NM_022725	sample	1	8.05329719963866	36.0813008130081	4.11487481870276	212653.725383921	2629.60279186141	1863421	1295.2
1	C14	2	FANCF	NM_022725	sample	2	8.55923344947735	36.684668989547	4.40045904928137	211057.721254355	2728.18409725917	1959816	1384.19
1	C14	3	FANCF	NM_022725	sample	3	8.4588679245283	37.7109433962264	4.19123860734068	214554.970566038	2586.02140499508	1893496	1342.12
1	C15	1	Sep-12	NM_144605	sample	1	8.17691659646167	37.0682392586352	4.05933498326622	221965.365627633	2732.86782293131	1951630	1389.97
1	C15	2	Sep-12	NM_144605	sample	2	10.1401326699834	44.2039800995025	4.47173180438349	252591.546434494	2750.76201002214	2085497	1404.32
1	C15	3	Sep-12	NM_144605	sample	3	11.0272373540856	51.7422178988327	5.13560734077394	333078.208171206	2887.66763864258	2235091	1513.57
1	C16	1	GNPTAB	NM_024312	sample	1	10.569099378882	43.0993788819876	3.97351944814649	207404.927795031	2693.73834752603	1910611	1368.38
1	C16	2	GNPTAB	NM_024312	sample	2	8.23248652809854	36.2602001539646	4.32560655367554	199663.742879138	2708.12535227942	1862091	1321.86
1	C16	3	GNPTAB	NM_024312	sample	3	8.21190476190476	40.1134920634921	4.78663986673405	237925.50952381	2735.48383487754	2071763	1374.54
1	C17	1	53BP1	NA	Positive	1	10.630467571644	58.8265460030166	7.6122279024497	398711.773755656	3348.01817181847	2332669	1806.95
1	C17	2	53BP1	NA	Positive	2	9.02508960573477	40.8324372759857	4.77434414660654	237953.884408602	2745.73648833827	1927307	1335.65
1	C17	3	53BP1	NA	Positive	3	8.01257396449704	34.3099112426035	4.98747743313818	187244.258136095	2798.34695843065	1964242	1373.14
1	C18	1	53BP1	NA	Positive	1	9.76463700234192	42.9098360655738	5.6860773032036	242668.413348946	2952.55080918838	2027462	1498.19
1	C18	2	53BP1	NA	Positive	2	8.38621940163191	42.7769718948323	7.46042709602984	290617.347234814	2992.35959219639	2117623	1558.13
1	C18	3	53BP1	NA	Positive	3	8.90652385589094	40.0545277507303	6.09435521704766	230926.149951314	2897.73023273356	1969896	1512.46
1	C19	1	53BP1	NA	Positive	1	9.04231311706629	50.3497884344147	5.86234364250673	339749.430183357	3052.35127468534	2080817	1548.61
1	C19	2	53BP1	NA	Positive	2	7.95497382198953	37.6900523560209	4.78491185890745	235494.209424084	2738.48802606095	1921267	1306.54
1	C19	3	53BP1	NA	Positive	3	7.31051344743276	32.3806030969845	4.64046695899181	156438.778321108	2613.74711349434	1707007	1226.15
1	C20	1	53BP1	NA	Positive	1	9.98051948051948	44.9714285714286	6.75088595103418	256748.797402597	2976.28672251066	2026282	1515.96
1	C20	2	53BP1	NA	Positive	2	10.7406876790831	57.2449856733524	8.08065004078366	396777.426934097	3364.52922544503	2363229	1832.36
1	C20	3	53BP1	NA	Positive	3	7.78832116788321	35.6815693430657	4.04462148889967	194419.909671533	2664.21961216948	1808075	1258.05
1	C21	1	53BP1	NA	Positive	1	11.9113233287858	60.8390177353342	9.54927608820275	416298.679399727	3420.78667787637	2405688	1864.35
1	C21	2	53BP1	NA	Positive	2	8.3160136286201	36.1669505962521	5.57680004430514	204121.530664395	2729.43780821403	1695267	1285.57
1	C21	3	53BP1	NA	Positive	3	9.96191646191646	45.948402948403	6.12389603084871	283678.534398034	2934.84475953826	1938387	1478.78
1	C22	1	53BP1	NA	Positive	1	9.38818181818182	39.8618181818182	4.16544727719616	213104.188181818	2745.29841124807	1859567	1300.37
1	C22	2	53BP1	NA	Positive	2	10.6369047619048	43.8382936507937	5.12301793540102	239681.215277778	2935.89150782105	2030679	1448.04
1	C22	3	53BP1	NA	Positive	3	9.4857444561774	48.1615628299894	7.53336692126149	333027.859556494	3199.46574633048	2250572	1665.5
1	D03	1	RAD51	NA	Positive	1	14.0193965517241	82.0851293103448	5.78077800413209	468724.400862069	3552.50687511326	2833133	1862.52
1	D03	2	RAD51	NA	Positive	2	14.3042973286876	91.8780487804878	5.34508219229089	537356.128919861	3360.89484604081	2830110	1704.5
1	D03	3	RAD51	NA	Positive	3	14.8877445932029	88.2028836251287	5.04588631027226	471566.783728115	3167.28613672758	2663953	1610.17
1	D04	1	RAD51	NA	Positive	1	15.4533898305085	97.9565677966102	5.4551265101616	569347.585805085	3646.26533136696	3074042	1976.97
1	D04	2	RAD51	NA	Positive	2	13.4603351955307	83.2	5.00549007703746	500455.639106145	3369.82636211958	2813305	1784.21
1	D04	3	RAD51	NA	Positive	3	12.6680541103018	74.9177939646202	5.38617828041603	413001.723204995	3296.67094463644	2603050	1605.63
1	D05	1	RAD51	NA	Positive	1	16.4601889338731	94.2928475033738	5.55015916243979	524053.847503374	3660.34436325201	3151745	2013.23
1	D05	2	RAD51	NA	Positive	2	15.4382716049383	97.0592592592593	5.92603444846132	624301.112345679	3607.47330697525	3207826	1948.75
1	D05	3	RAD51	NA	Positive	3	13.1172043010753	84.8913978494624	5.41024213799763	533558.333333333	3338.89055015088	2813314	1665.18
1	D06	1	RAD51	NA	Positive	1	16.8387096774194	97.6997518610422	5.98906044572473	611897.70719603	3780.08786828762	3408346	2139.3
1	D06	2	RAD51	NA	Positive	2	14.0576131687243	87.7962962962963	5.69495907913802	548845.351851852	3554.4205957642	3014690	1941.12
1	D06	3	RAD51	NA	Positive	3	15.001066098081	80.8752665245203	4.82127299311637	423042.44989339	3438.73254702129	2836344	1782.46
1	D07	1	RAD51	NA	Positive	1	14.3655352480418	88.0065274151436	6.04872431905687	503822.520887728	3607.71397220671	2907976	1886.92
1	D07	2	RAD51	NA	Positive	2	13.5945378151261	86.030462184874	7.52549596173455	521835.344537815	3556.83204303947	2963130	1882.66
1	D07	3	RAD51	NA	Positive	3	12.005946481665	73.203171456888	5.61011446553571	404363.297324083	3277.12322839262	2538582	1602.27
1	D08	1	RAD51	NA	Positive	1	14.6122699386503	83.0907975460123	5.66631928337707	452977.180368098	3463.70620714256	2827069	1817.7
1	D08	2	RAD51	NA	Positive	2	13.6229508196721	94.5889929742389	7.16593636672675	629695.888758782	3815.64660311056	3119823	2041.36
1	D08	3	RAD51	NA	Positive	3	12.1833333333333	78.6244444444445	6.49923881167057	462458.711111111	3435.12168475903	2752605	1789.38
1	D09	1	SMC3	NM_005445	sample	1	7.57865557865558	35.7137907137907	4.49108170422131	180071.939015939	2566.1780996847	1644470	1260.63
1	D09	2	SMC3	NM_005445	sample	2	9.59009009009009	40.7136422136422	4.14983850106413	217149.653153153	2748.77888228107	1825536	1391.9
1	D09	3	SMC3	NM_005445	sample	3	7.53827751196172	33.3644338118022	4.65409013162547	175291.4784689	2586.60198854867	1590081	1185.24
1	D10	1	CHD8	NM_020920	sample	1	9.38308886971527	37.9068162208801	3.92241063263322	196633.714408973	2835.16638020552	1922735	1441.96
1	D10	2	CHD8	NM_020920	sample	2	10.6388384754991	49.2794918330309	4.27808692790834	281539.985480944	2981.48331098767	2070813	1530.43
1	D10	3	CHD8	NM_020920	sample	3	8.74218089602705	40.7506339814032	5.60168488312159	219651.7227388	2794.227412079	1868645	1366.89
1	D11	1	COL5A2	NM_000393	sample	1	8.96994991652755	42.2437395659432	4.6142422071654	238340.576794658	2653.24107089936	1999421	1440.12
1	D11	2	COL5A2	NM_000393	sample	2	10.2228390166534	39.1411578112609	3.60997426577019	195721.101506741	2711.51732597453	2006427	1358.57
1	D11	3	COL5A2	NM_000393	sample	3	8.1645988420182	38.9404466501241	5.03442132565755	224665.835401158	2625.89886321412	1947327	1335.03
1	D12	1	BRCA2	NM_000059	sample	1	7.93233674272227	39.7954366640441	5.85226586909407	226326.529504327	2918.36844181822	1935648	1483.1
1	D12	2	BRCA2	NM_000059	sample	2	9.82012195121951	43.7690548780488	4.84196433331899	227645.40777439	3056.21726041807	1944190	1580.43
1	D12	3	BRCA2	NM_000059	sample	3	8.06224737267583	43.9215844785772	6.18795616771727	262184.109943411	3039.82108510479	2011545	1568.21
1	D13	1	UBR5	NM_015902	sample	1	11.313630880579	47.5765983112183	5.07933782566613	259641.089264174	2982.84736463558	2190325	1671.57
1	D13	2	UBR5	NM_015902	sample	2	9.8375	41.1701923076923	6.02068448929495	244769.151923077	2868.60314883636	2046977	1563.57
1	D13	3	UBR5	NM_015902	sample	3	10.1872832369942	45.750289017341	6.40906285408109	293424.861271676	2921.7845955531	2241417	1677.47
1	D14	1	TET2	NM_017628	sample	1	9.20201005025126	41.6020100502513	4.81279828487513	228241.003015075	2699.46344161494	1969397	1418.38
1	D14	2	TET2	NM_017628	sample	2	8.13321799307958	44.6608996539792	5.679049587635	312458.923875433	2952.20491053937	2152819	1533.24
1	D14	3	TET2	NM_017628	sample	3	9.53195319531953	39.5787578757876	4.00568387956871	209123.852385239	2591.57414377945	1965791	1388.88
1	D15	1	AMER1	NM_152424	sample	1	7.27715030408341	36.4839270199826	6.02949338214821	233155.994787142	2656.69214803208	1858440	1371.18
1	D15	2	AMER1	NM_152424	sample	2	8.68160741885626	38.9976816074189	5.21269811064503	209439.013910355	2544.82607789587	1735576	1265.85
1	D15	3	AMER1	NM_152424	sample	3	8.14585152838428	36.3441048034935	5.03967725327333	214055.696069869	2448.81205848625	1869650	1288.59
1	D16	1	EXT2	NM_207122	sample	1	7.83376399655469	34.2420327304048	3.96809629302824	173112.348837209	2513.11413461853	1727665	1310.63
1	D16	2	EXT2	NM_207122	sample	2	9.63240740740741	47.1138888888889	5.68877274628604	292432.472222222	2874.20692028735	2083396	1564.05
1	D16	3	EXT2	NM_207122	sample	3	8.0858407079646	41.2495575221239	4.51622472895854	257611.746902655	2515.86251960103	1838812	1310.78
1	D17	1	RAD51	NA	Positive	1	14.6110414052698	92.9874529485571	5.82675726983393	552840.203262233	3634.49159357552	3024036	1964.98
1	D17	2	RAD51	NA	Positive	2	14.7118834080717	86.9192825112108	5.65816484918241	513091.214125561	3499.60507008305	2964746	1860.08
1	D17	3	RAD51	NA	Positive	3	13.2788671023965	83.5152505446623	4.99118283415326	537294.693899782	3495.97439000491	2990969	1875
1	D18	1	RAD51	NA	Positive	1	12.3600891861761	83.8439241917503	6.07490249144985	503131.647714604	3447.5654671507	2849348	1833.69
1	D18	2	RAD51	NA	Positive	2	14.4711538461538	87.5432692307692	6.48886986471288	522137.498798077	3517.24950045113	2872987	1811.18
1	D18	3	RAD51	NA	Positive	3	14.2886937431394	88.615806805708	6.26012794466123	523973.214050494	3565.19036037376	3067441	1881.81
1	D19	1	RAD51	NA	Positive	1	14.0816993464052	92.5119825708061	7.0582853112879	587186.563180828	3715.46524090564	3267028	2051.73
1	D19	2	RAD51	NA	Positive	2	13.6236080178174	85.0356347438753	5.72581419639168	521281.553452116	3533.48113168268	2999039	1886.57
1	D19	3	RAD51	NA	Positive	3	14.6305882352941	91.1541176470588	6.46835548889571	514871.084705882	3606.02924369019	2903517	1867.33
1	D20	1	RAD51	NA	Positive	1	13.8067010309278	89.6623711340206	6.83145779214213	570533.391752577	3833.11266105485	3119582	2118.62
1	D20	2	RAD51	NA	Positive	2	13.8917050691244	82.0714285714286	6.47380854975915	495682.988479263	3604.25960170773	3007700	1998.69
1	D20	3	RAD51	NA	Positive	3	14.0312151616499	87.6800445930881	5.7335566046051	509954.530657748	3636.00136884616	3001357	1923.02
1	D21	1	RAD51	NA	Positive	1	13.4932642487047	84.1906735751295	5.53380527598097	493936.226943005	3524.8558015957	2905820	1854.65
1	D21	2	RAD51	NA	Positive	2	14.0616246498599	93.063025210084	8.83862405044452	588889.422969188	3710.84689578621	3021211	2008.77
1	D21	3	RAD51	NA	Positive	3	13.3863134657837	86.2163355408389	6.07166813438176	512410.603752759	3585.90615157809	2945157	1888.73
1	D22	1	RAD51	NA	Positive	1	15.3585492227979	94.479792746114	5.12740683235527	558482.294300518	3488.98593090981	3115650	1858.22
1	D22	2	RAD51	NA	Positive	2	14.4503990877993	88.9521094640821	6.38101505595729	522900.919042189	3450.97560554573	2949410	1925.76
1	D22	3	RAD51	NA	Positive	3	14.4372759856631	83.9271206690562	6.33941855329838	480919.45041816	3525.64354013137	2944317	1912.39
1	E03	1	RF	NA	Neutral	1	12.1374885426214	43.3217231897342	3.52743928845863	205055.122823098	2934.98204442205	2137936	1599.56
1	E03	2	RF	NA	Neutral	2	12.2707818930041	45.4600823045268	3.02680458438357	225113.04691358	2731.28065664351	2049096	1429.6
1	E03	3	RF	NA	Neutral	3	11.2199488491049	40.1364023870418	3.5068636681382	179699.583120205	2630.39286430798	1891156	1356.5
1	E04	1	RF	NA	Neutral	1	8.72495894909688	39.5065681444992	4.27195327168796	235172.636288998	2853.49900323297	2094093	1533.25
1	E04	2	RF	NA	Neutral	2	11.502538071066	45.6345177664975	3.39687332862737	230448.510998308	2784.99029321812	2009754	1431.19
1	E04	3	RF	NA	Neutral	3	11.4835847382431	43.3504880212955	3.51900649933479	198243.643300799	2713.36115608268	1917372	1355.15
1	E05	1	RF	NA	Neutral	1	9.82444061962134	42.2435456110155	4.18828270866756	225186.364888124	2702.16048964502	1923587	1405.38
1	E05	2	RF	NA	Neutral	2	10.6187234042553	43.0008510638298	3.72247227180006	217041.818723404	2772.56761642744	1939353	1355.55
1	E05	3	RF	NA	Neutral	3	10.2031772575251	39.185618729097	4.4740990532544	197835.619565217	2664.87015480774	1951983	1381.07
1	E06	1	RF	NA	Neutral	1	11.0276025236593	44.9471608832808	4.72880980281389	239902.690851735	2791.80437693872	1974690	1463.5
1	E06	2	RF	NA	Neutral	2	9.02451838879159	39.2197898423818	4.26602571568581	214388.521015762	2742.49256982659	1895890	1398.93
1	E06	3	RF	NA	Neutral	3	8.39097103918228	40.1311754684838	4.698923115344	235351.798126065	2635.98058396861	1869609	1341.71
1	E07	1	RF	NA	Neutral	1	12.7910447761194	46.7943615257048	3.49714063456573	227941.119402985	3049.925348641	2140452	1654.97
1	E07	2	RF	NA	Neutral	2	12.4721189591078	48.7444237918216	3.37057980030225	253462.3866171	2999.6987918245	2257089	1606.09
1	E07	3	RF	NA	Neutral	3	10.9360613810742	42.7612958226769	4.08568989905956	222944.89258312	2641.84606398708	1903221	1337.54
1	E08	1	RF	NA	Neutral	1	11.24298160697	47.8267182962246	4.83174776971315	269718.442400774	2795.70832281502	2074125	1525.87
1	E08	2	RF	NA	Neutral	2	10.0448833034111	39.6723518850987	3.85521478382438	200776.762118492	2742.89846801012	1910900	1404.45
1	E08	3	RF	NA	Neutral	3	9.27470534904805	37.4143245693563	4.28681540608642	186242.406165005	2707.47458990639	1874951	1355.3
1	E09	1	MEX3C	NM_016626	sample	1	10.2758293838863	47.5308056872038	5.94896848886233	268294.271090047	2804.94232792823	2041127	1520.06
1	E09	2	MEX3C	NM_016626	sample	2	12.9926940639269	49.7397260273973	4.3161571701118	248428.784474886	2957.72604827647	2084956	1548.86
1	E09	3	MEX3C	NM_016626	sample	3	10.9766136576239	41.9625818521983	3.53784080652047	205595.323666978	2687.27545686798	1892485	1333.61
1	E10	1	CDKN2C	NM_078626	sample	1	12.2083712465878	46.852593266606	4.1201434385426	233758.191082803	2929.79397311048	1996723	1569.69
1	E10	2	CDKN2C	NM_078626	sample	2	11.1291547958215	48.8784425451092	5.53175616085385	263952.18708452	2863.93690671903	1991979	1518.21
1	E10	3	CDKN2C	NM_078626	sample	3	10.3502722323049	43.7568058076225	5.15514046282027	227538.016333938	2767.06489130474	1797365	1425.56
1	E11	1	SPEN	NM_015001	sample	1	14.3252032520325	64.369918699187	4.85791056100869	366550.031504065	3049.92294301172	2317293	1658.7
1	E11	2	SPEN	NM_015001	sample	2	11.4948932219127	50.2766945218199	4.29114858228708	297875.70009285	2783.65192268668	2136648	1519.35
1	E11	3	SPEN	NM_015001	sample	3	10.8218905472637	46.7542288557214	4.60210152839369	256640.317412935	2851.87690392317	2096661	1473.58
1	E12	1	ARID1B	NM_017519	sample	1	10.3702010968921	53.8985374771481	6.20008769117174	357915.10511883	3068.21199140958	2284523	1624.18
1	E12	2	ARID1B	NM_017519	sample	2	9.54951796669588	44.7712532865907	4.43151921522086	267208.382997371	2836.61499155106	2078107	1487.3
1	E12	3	ARID1B	NM_017519	sample	3	8.59268929503916	37.9442993907746	4.62427821507141	213151.766753699	2608.64930200745	1830932	1289.4
1	E13	1	ERCC4	NM_005236	sample	1	14.2807570977918	54.8738170347003	4.38259778714381	272759.456361725	2851.31984569658	1978589	1575.87
1	E13	2	ERCC4	NM_005236	sample	2	12.7360703812317	50.505376344086	5.09914691593491	258224.558162268	2998.31395213347	2072629	1618.75
1	E13	3	ERCC4	NM_005236	sample	3	10.3514190317195	36.9382303839733	3.53788662774788	172414.140233723	2536.23023038895	1809291	1262.11
1	E14	1	ATR	NM_001184	sample	1	9.31144465290807	34.3996247654784	3.39128224247508	142120.718574109	2320.71216964726	1509688	1113.37
1	E14	2	ATR	NM_001184	sample	2	9.53037608486017	39.771456123433	4.81266512034018	211297.221793635	2515.04190866659	1778986	1291.95
1	E14	3	ATR	NM_001184	sample	3	7.82233948988566	26.8839050131926	3.98289478544764	128657.343007916	2331.99623776312	1769319	1217.9
1	E15	1	STAG2	NM_006603	sample	1	10.6047860768673	47.1617113850616	4.31143548045927	276539.383611313	2899.30763367136	2157887	1562.24
1	E15	2	STAG2	NM_006603	sample	2	11.7846846846847	48.4792792792793	4.21314119990777	254399.197297297	2769.45932928097	2025821	1511.1
1	E15	3	STAG2	NM_006603	sample	3	10.6625659050967	44.9666080843585	4.06895992968795	248158.69771529	2795.96774238281	2059654	1530.48
1	E16	1	WRN	NM_000553	sample	1	11.9525166191833	50.6657169990503	4.57017549767819	284054.510921178	2904.27860893177	2119128	1541.09
1	E16	2	WRN	NM_000553	sample	2	11.4319206492335	51.311992786294	4.29905310447328	311288.705139766	2914.45061864405	2260776	1561.54
1	E16	3	WRN	NM_000553	sample	3	12.8659217877095	50.4059590316574	4.65760346013629	267458.401303538	2959.06966671513	2167737	1621.36
1	E17	1	RF	NA	Neutral	1	10.8119891008174	42.9809264305177	3.96261085121651	210469.244323342	2677.49863907735	1811581	1360.73
1	E17	2	RF	NA	Neutral	2	10.6332537788385	48.5481304693715	4.31438934968905	278404.99363564	2887.16298280994	2127713	1534.09
1	E17	3	RF	NA	Neutral	3	10.1700182815356	40.036563071298	4.13027050392261	194109.295246801	2724.39166512437	1848120	1360.44
1	E18	1	RF	NA	Neutral	1	10.364406779661	45.7269303201507	5.73911817934432	262912.719397363	2893.85170117235	1963740	1524.81
1	E18	2	RF	NA	Neutral	2	9.8844262295082	44.9303278688525	4.08001701899606	265912.832786885	2790.07663387195	1989813	1411.57
1	E18	3	RF	NA	Neutral	3	10.0478380864765	43.2437902483901	4.04543896552663	235230.264029439	2765.75502004878	1921105	1399.03
1	E19	1	RF	NA	Neutral	1	10.9654231119199	45.1110100090992	3.87408492704243	225344.148316651	2847.31603033612	1923469	1485.31
1	E19	2	RF	NA	Neutral	2	9.35347159603246	38.336339044184	4.37866394018614	205472.146077547	2709.55992134619	1890753	1347.17
1	E19	3	RF	NA	Neutral	3	10.1883173496077	41.3966870095902	4.04769380202453	225379.719267655	2831.70598064781	1997474	1485.16
1	E20	1	RF	NA	Neutral	1	11.5298769771529	46.4103690685413	3.99700415655375	234230.739894552	2795.60522028325	1984342	1441.84
1	E20	2	RF	NA	Neutral	2	10.4132780082988	44.3684647302905	4.48058043437857	254605.513692946	2953.36384935782	2006750	1567.22
1	E20	3	RF	NA	Neutral	3	10.6528854435831	40.7131782945736	4.2372344127275	196273.972437554	2720.15247467408	1932243	1410.6
1	E21	1	RF	NA	Neutral	1	11.4973711882229	70.5289169295478	4.96382543951653	453164.573080967	3255.13525749838	2567566	1668.36
1	E21	2	RF	NA	Neutral	2	12.2350380848749	74.8509249183896	4.98310578876675	473716.401523395	3396.03805209854	2717116	1775.03
1	E21	3	RF	NA	Neutral	3	12.2328458942632	72.6175478065242	6.16456489752827	419727.800899888	3301.04539903848	2632948	1701.5
1	E22	1	RF	NA	Neutral	1	12.9054290718039	53.0647985989492	5.23491916228492	268446.182136602	2830.25569771047	2046574	1516.52
1	E22	2	RF	NA	Neutral	2	9.14814814814815	39.4974747474747	4.4937400508579	219121.688552189	2718.62770568539	1878779	1397.8
1	E22	3	RF	NA	Neutral	3	8.53747870528109	39.4378194207836	4.45082167431457	221898.7120954	2718.72420547547	1909015	1363.48
1	F03	1	OTNT	NA	Neutral	1	7.99020408163265	36.0457142857143	3.86298807793646	201538.359183673	2671.52268127891	1938629	1371.34
1	F03	2	OTNT	NA	Neutral	2	10.3304620203602	41.8723570869225	4.27895067431872	215552.324197337	2749.01945838255	2075893	1451.57
1	F03	3	OTNT	NA	Neutral	3	9.50265755504936	38.3151100987092	4.5495384296913	188062.24221716	2696.95090099603	1829244	1392.86
1	F04	1	OTNT	NA	Neutral	1	9.20833333333333	39.5216346153846	3.98010420172022	223239.693108974	2778.65250814677	1997262	1440.59
1	F04	2	OTNT	NA	Neutral	2	9.36376811594203	38.6326086956522	4.13038150639517	202207.036231884	2630.12568727455	1876770	1367.73
1	F04	3	OTNT	NA	Neutral	3	9.35298804780876	40.0430278884462	4.636449895159	198213.62310757	2667.03511120284	1879541	1336.48
1	F05	1	OTNT	NA	Neutral	1	9.94852384557154	41.4678274034822	4.09837773334205	219426.424678274	2672.67873012769	1902291	1353.78
1	F05	2	OTNT	NA	Neutral	2	7.72488755622189	40.2068965517241	5.05200245717284	250854.191154423	2670.77769178687	1936876	1360.21
1	F05	3	OTNT	NA	Neutral	3	7.80093676814988	36.4332552693208	4.33124633947065	227385.74941452	2600.06596563896	1875923	1313.42
1	F06	1	OTNT	NA	Neutral	1	9.29229480737019	39.8023450586265	3.94427646229262	206581.563651591	2717.34223663466	2004091	1468.34
1	F06	2	OTNT	NA	Neutral	2	9.00918836140888	42.0375191424196	5.07009863208763	242827.944104135	2798.26437627808	2041840	1455.54
1	F06	3	OTNT	NA	Neutral	3	7.30703125	33.5546875	4.23108984028445	184560.8140625	2493.44760463778	1837860	1289.35
1	F07	1	OTNT	NA	Neutral	1	8.30895091434071	41.939364773821	6.63266585585853	254716.370548604	2871.16145602883	1999070	1541.75
1	F07	2	OTNT	NA	Neutral	2	8.62367346938776	41.2351020408163	4.6063281461921	239962.799183673	2707.52697034305	1944285	1428.14
1	F07	3	OTNT	NA	Neutral	3	8.45270816491512	38.0800323362975	4.74324152491487	216452.466451091	2589.88458973983	1929266	1365.84
1	F08	1	OTNT	NA	Neutral	1	8.15613652868555	36.281045751634	4.97708506089819	199767.949891068	2757.77385626634	1944149	1426.95
1	F08	2	OTNT	NA	Neutral	2	8.79508196721311	42.2073770491803	5.09009524756226	256759.484426229	2886.33466644188	2111043	1522.09
1	F08	3	OTNT	NA	Neutral	3	7.93995381062356	37.3071593533487	4.85818656218346	203340.033102386	2689.44993770916	1821721	1347.72
1	F09	1	PTPRB	NM_002837	sample	1	7.7618332081142	39.7806160781367	4.91410822090352	256885.274229902	2727.60000166582	1943724	1458.18
1	F09	2	PTPRB	NM_002837	sample	2	9.05726872246696	38.7797356828194	5.01294883911079	203048.146108664	2625.48326326364	1790172	1355.04
1	F09	3	PTPRB	NM_002837	sample	3	9.38893219017927	41.5572876071707	4.30406713094495	229039.864380359	2701.77560559649	1889306	1368.02
1	F10	1	WAS	NM_000377	sample	1	9.60727272727273	40.3709090909091	5.04933068371494	222736.837818182	2846.66981145513	1978914	1485.27
1	F10	2	WAS	NM_000377	sample	2	8.37490007993605	39.0495603517186	4.25527180449682	228576.543565148	2691.36650511674	1905821	1366.22
1	F10	3	WAS	NM_000377	sample	3	8.39024390243902	36.9260670731707	4.50128665906311	211503.205030488	2654.79779408701	1844044	1356.79
1	F11	1	ODAM	NM_017855	sample	1	9.65360072926162	44.2251595259799	4.84017667976379	244296.57064722	2736.15628927865	2060141	1426.54
1	F11	2	ODAM	NM_017855	sample	2	10.6560134566863	46.2952060555088	5.55844418704528	252341.361648444	2762.30156360338	1943781	1425.72
1	F11	3	ODAM	NM_017855	sample	3	9.74962962962963	37.1755555555556	3.92300554829352	180482.019259259	2581.12933983587	1899797	1358.79
1	F12	1	BRIP1	NM_032043	sample	1	7.97160883280757	37.4881703470032	5.44758296578605	227127.008675079	2721.37573154951	2021292	1447.19
1	F12	2	BRIP1	NM_032043	sample	2	9.72019077901431	42.5739268680445	5.10747447976923	248249.914944356	2759.78083712537	2039397	1437.1
1	F12	3	BRIP1	NM_032043	sample	3	8.84109149277689	39.9446227929374	4.92512150774232	218760.499197432	2697.91483003843	1909375	1369.28
1	F13	1	ATRX	NM_138270	sample	1	9.81066460587326	48.2720247295209	5.4115267357774	283110.606646059	2799.43009816703	2081728	1465.03
1	F13	2	ATRX	NM_138270	sample	2	9.59027205276175	43.8746908491344	5.00977938810311	261423.516075845	2855.7487589842	2051183	1518.57
1	F13	3	ATRX	NM_138270	sample	3	9.38870967741935	44.0991935483871	4.75748590919864	265773.99516129	2820.6645907576	2046701	1512.64
1	F14	1	PLXNB2	NM_012401	sample	1	9.4152397260274	42.7696917808219	4.31862735272508	247821.133561644	2624.16699947416	1982406	1390.62
1	F14	2	PLXNB2	NM_012401	sample	2	9.24847428073235	42.846556233653	4.63279103183932	242973.272013949	2790.40065974351	2067221	1465.42
1	F14	3	PLXNB2	NM_012401	sample	3	8.75569735642662	38.4220601640839	3.93770405384459	234192.688240656	2602.86187808362	2091881	1423.42
1	F15	1	ZMYM2	NM_197968	sample	1	11.0009389671362	47.181220657277	4.15252100270859	252107.024413146	2789.07081681408	2147503	1451.3
1	F15	2	ZMYM2	NM_197968	sample	2	11.1090909090909	40.1560606060606	3.68098030203154	188230.084848485	2699.42575443665	2012372	1438.92
1	F15	3	ZMYM2	NM_197968	sample	3	8.52112676056338	36.7544014084507	4.28936475989591	212706.82834507	2633.0088154472	2062018	1442.48
1	F16	1	MBD1	NM_015845	sample	1	10.4081447963801	49.358371040724	5.07734534790404	297469.295927602	2930.69909868209	2195290	1578.2
1	F16	2	MBD1	NM_015845	sample	2	9.28908296943231	43.3580786026201	4.59512250393299	260451.401746725	2879.90840637947	2098674	1542.37
1	F16	3	MBD1	NM_015845	sample	3	9.5752741774676	43.7148554336989	4.67913739548671	261811.862412762	2820.48061719748	2002757	1436.3
1	F17	1	OTNT	NA	Neutral	1	10.136	46.584	4.05168962274212	266698.288	2760.55826845142	2063985	1439.16
1	F17	2	OTNT	NA	Neutral	2	8.91163141993958	41.3270392749245	4.30342307773731	226053.318731118	2670.44573195355	1942527	1371.97
1	F17	3	OTNT	NA	Neutral	3	9.54384553499598	41.4352373290426	4.14392864088715	212465.340305712	2638.5121836972	1844169	1344.34
1	F18	1	OTNT	NA	Neutral	1	9.89366883116883	47.625	4.82067608626516	281609.241883117	2821.15376426866	2092457	1517.83
1	F18	2	OTNT	NA	Neutral	2	10.1209540034072	47.7427597955707	5.37769253493764	291234.913117547	2833.27570962903	2135090	1490.73
1	F18	3	OTNT	NA	Neutral	3	9.15384615384615	42.2971659919028	4.81288998231978	249944.201619433	2743.9919667615	2053526	1380.57
1	F19	1	OTNT	NA	Neutral	1	10.1344129554656	39.8655870445344	4.35444631333168	192301.768421053	2825.8800405215	2021186	1478.19
1	F19	2	OTNT	NA	Neutral	2	9.88959854014599	46.1459854014599	4.20271732000738	252821.571167883	2780.25226808456	2071375	1459.53
1	F19	3	OTNT	NA	Neutral	3	10.3304572907679	41.3028472821398	3.81547879473921	216411.408973253	2786.09294288957	1970904	1448.63
1	F20	1	OTNT	NA	Neutral	1	7.4	34.03515625	4.34976503258265	201382.3640625	2797.83235074645	1865253	1423.67
1	F20	2	OTNT	NA	Neutral	2	10.0380566801619	40.012955465587	3.50850516948142	210967.607287449	2734.86849359424	2036011	1463.47
1	F20	3	OTNT	NA	Neutral	3	10.3079150579151	43.2876447876448	3.5258924872847	247801.936293436	2782.35393982074	2113380	1495.75
1	F21	1	OTNT	NA	Neutral	1	9.2113676731794	41.0213143872114	4.43053152484837	229412.134991119	2691.42940025923	1882571	1434.48
1	F21	2	OTNT	NA	Neutral	2	8.5907949790795	42.273640167364	5.29811324143759	243888.3958159	2755.5264588384	1966971	1386.65
1	F21	3	OTNT	NA	Neutral	3	10.0731707317073	43.8954703832753	3.9627404806736	218361.527874564	2677.58021701019	1880079	1385.67
1	F22	1	OTNT	NA	Neutral	1	9.38681948424069	45.6542502387775	4.49555577413275	277514.839541547	2823.52358273759	2039307	1471.08
1	F22	2	OTNT	NA	Neutral	2	9.57120500782473	39.5743348982786	4.26419658388089	216217.309076682	2777.25661837716	1976010	1451.88
1	F22	3	OTNT	NA	Neutral	3	9.33976833976834	42.5335907335907	4.25812363524811	244511.949034749	2775.04220009482	2058004	1472.78
1	G03	1	RF	NA	Neutral	1	10.4657919400187	48.7835051546392	4.35505501480054	296529.049671978	2844.24518015739	2203272	1537.24
1	G03	2	RF	NA	Neutral	2	11.1275646743979	41.9545049063336	3.75464800622956	209516.451382694	2777.74878260375	1904439	1474.95
1	G03	3	RF	NA	Neutral	3	10.3796147672552	42.5874799357945	4.21193652376025	238110.345104334	2760.63957529269	2067286	1466.55
1	G04	1	RF	NA	Neutral	1	9.18893280632411	37.2727272727273	4.09364895017579	190440.850592885	2644.12914580358	1761149	1376.93
1	G04	2	RF	NA	Neutral	2	9.89772727272727	39.1542207792208	4.89029896761528	191563.556006494	2819.9573146166	1845182	1424.24
1	G04	3	RF	NA	Neutral	3	9.04048234280793	38.4702842377261	4.44510009007104	202119.494401378	2546.76214305054	1731635	1250.61
1	G05	1	RF	NA	Neutral	1	9.72271126760563	37.6232394366197	4.60635515674426	184607.095950704	2725.47285905504	1885104	1380.68
1	G05	2	RF	NA	Neutral	2	9.83526490066225	45.6912251655629	4.35330237907994	259019.627483444	2742.90287426989	1995544	1398.75
1	G05	3	RF	NA	Neutral	3	7.25559845559846	30.2509652509653	4.52342999220716	155502.033976834	2476.7020308285	1723262	1257.93
1	G06	1	RF	NA	Neutral	1	10.7830540037244	40.8324022346369	3.46685397298712	194935.737430168	2670.89857350041	1879466	1412.78
1	G06	2	RF	NA	Neutral	2	10.7610114192496	45.4673735725938	4.18556970035135	251635.150897227	2914.53857346186	2056258	1481.38
1	G06	3	RF	NA	Neutral	3	8.94622641509434	39.9320754716981	4.20330058684054	213097.540566038	2602.48316997425	1822444	1351.38
1	G07	1	RF	NA	Neutral	1	9.93156934306569	39.2226277372263	4.03977627378096	185894.923357664	2648.92116331343	1800804	1350.82
1	G07	2	RF	NA	Neutral	2	11.8034188034188	46.0275403608737	4.18342240053709	235050.799620133	2762.50721404496	2083583	1489.85
1	G07	3	RF	NA	Neutral	3	8.7776	34.5288	3.40923884064334	176582.536	2472.27194122339	1699329	1243.69
1	G08	1	RF	NA	Neutral	1	10.3781676413255	46.9210526315789	5.34554565902851	277411.881091618	2815.18559595678	2139720	1536.45
1	G08	2	RF	NA	Neutral	2	8.95514307811291	39.2931167826759	5.14532686742769	235780.565351895	2800.86461020657	2020130	1409.16
1	G08	3	RF	NA	Neutral	3	7.81019202363368	34.0612998522895	4.69389594566133	192950.188330871	2577.0760663974	1828371	1315.71
1	G09	1	BRCA1	NM_007298	sample	1	10.3654970760234	54.9454191033138	5.77217853542651	360062.426900585	3075.62161734849	2407786	1718.7
1	G09	2	BRCA1	NM_007298	sample	2	10.9196675900277	52.9769159741459	4.50343179424879	340619.855955679	3209.412783952	2334000	1655.33
1	G09	3	BRCA1	NM_007298	sample	3	8.92421441774492	38.6423290203327	4.21802712978734	204814.024029575	2760.49508655435	1787629	1346.24
1	G10	1	ASXL1	NM_015338	sample	1	10.5614722004699	42.8535630383712	4.43495258349857	223153.525450274	2714.78956636602	1922899	1402.75
1	G10	2	ASXL1	NM_015338	sample	2	9.14169381107492	38.3135179153094	3.95075140274692	214875.96009772	2593.61906486136	1801818	1278.9
1	G10	3	ASXL1	NM_015338	sample	3	8.58064516129032	36.5721966205837	4.19134112282904	190917.347158218	2575.12857826373	1748544	1293.56
1	G11	1	ASXL2	NM_018263	sample	1	9.76862745098039	36.403137254902	3.9815018141917	171609.778039216	2689.98093490205	1850654	1357.33
1	G11	2	ASXL2	NM_018263	sample	2	11.4516129032258	50.6233090530697	4.22885283113472	297961.732570239	2774.84883511502	2178497	1499.69
1	G11	3	ASXL2	NM_018263	sample	3	10.3889908256881	46.6807339449541	4.65861468015629	271714.656880734	2756.10328984751	2140129	1468.36
1	G12	1	TP53BP1	NM_005657	sample	1	8.37687555163283	39.1244483671668	4.5558072649436	238619.73874669	2866.22039013353	1954473	1408.41
1	G12	2	TP53BP1	NM_005657	sample	2	9.34076137418756	44.5515320334262	5.50007175178995	257441.429897864	2859.02970261317	1991533	1453.5
1	G12	3	TP53BP1	NM_005657	sample	3	8.05887032617343	38.6587112171838	4.86511239029182	227752.319809069	2713.46120728518	1922042	1307.54
1	G13	1	FAT1	NM_005245	sample	1	10.7549857549858	49.8812915479582	4.9476058795494	293843.957264957	2893.85951471803	2121028	1565.81
1	G13	2	FAT1	NM_005245	sample	2	9.62892483349191	44.2930542340628	5.63829310440832	261565.896289248	2821.58432054153	1985330	1508.97
1	G13	3	FAT1	NM_005245	sample	3	11.1362126245847	45.6954595791805	3.9450771941746	254626.070874862	2811.99330716195	1966657	1457.4
1	G14	1	BAP1	NM_004656	sample	1	10.0452127659574	46.5496453900709	5.07467108078152	292878.423758865	2838.2259689299	2127963	1511.51
1	G14	2	BAP1	NM_004656	sample	2	9.3112	42.2432	4.99573994896578	238809.0104	2839.84204390837	2062773	1483.77
1	G14	3	BAP1	NM_004656	sample	3	10.1311172668513	41.6842105263158	3.8480166685047	197583.813481071	2624.63613459129	1870946	1338.31
1	G15	1	ZNF516	NM_014643	sample	1	10.7811484290358	48.8049837486457	5.63681848354762	291232.540628386	2935.92922636075	2069881	1607.07
1	G15	2	ZNF516	NM_014643	sample	2	11.376753507014	48.6152304609218	3.80956502066194	256850.544088176	2859.76995483977	2088575	1443.99
1	G15	3	ZNF516	NM_014643	sample	3	9.29268292682927	39.1651031894934	3.84946336217021	228789.81988743	2724.59904342172	1935902	1360.39
1	G16	1	GRIN2A	NM_000833	sample	1	9.72743521000894	45.9508489722967	4.92185338347793	260622.124218052	2759.25184805505	1956882	1340.76
1	G16	2	GRIN2A	NM_000833	sample	2	11.0751811594203	46.2038043478261	3.81636990858177	223409.808876812	2692.92164098513	1908023	1318.72
1	G16	3	GRIN2A	NM_000833	sample	3	10.0412556053812	44.3892376681614	4.63029159489277	243457.755156951	2658.31375586514	1964630	1323.6
1	G17	1	RF	NA	Neutral	1	10.1630188679245	41.3924528301887	3.98003183222149	206067.494339623	2663.73617148908	1915586	1363.97
1	G17	2	RF	NA	Neutral	2	10.2859795728877	45.8458681522748	4.79268512760479	257149.290622098	2783.87340514869	1916507	1426.79
1	G17	3	RF	NA	Neutral	3	10.9592720970537	45.526863084922	3.9637400302758	240590.181109185	2728.95239077519	1911736	1374.11
1	G18	1	RF	NA	Neutral	1	9.89201877934272	39.9953051643192	4.46038455687772	197682.404694836	2668.73421173626	1845790	1393.97
1	G18	2	RF	NA	Neutral	2	9.45351867940921	41.105125977411	3.92858321411327	230622.094700261	2636.92314335948	1884460	1376.31
1	G18	3	RF	NA	Neutral	3	9.83677298311445	45.3808630393996	4.56458943510052	271230.207317073	2879.28721003528	2060575	1507.37
1	G19	1	RF	NA	Neutral	1	9.97035040431267	43.6999101527403	5.42564662176163	231851.277628032	2800.93322050323	1991461	1441.24
1	G19	2	RF	NA	Neutral	2	11.0842844600527	43.3081650570676	3.64782428922498	225085.675153644	2837.3166984179	1991190	1495.17
1	G19	3	RF	NA	Neutral	3	9.00159362549801	39.6462151394422	3.95922811303352	226437.140239044	2598.19576013158	1894285	1375.83
1	G20	1	RF	NA	Neutral	1	10.4259259259259	45.2319223985891	4.58515939652672	239094.877425044	2799.7947965776	1833643	1469.11
1	G20	2	RF	NA	Neutral	2	9.63919259882254	44.4137931034483	4.06598115330093	261078.393608074	2722.04547402314	1904118	1413.33
1	G20	3	RF	NA	Neutral	3	11.3102803738318	49.6392523364486	3.85209156933442	287159.442056075	2787.74400525016	2211995	1544.25
1	G21	1	RF	NA	Neutral	1	9.15880893300248	42.8105872622002	4.95168247992638	258359.4681555	2769.3364827865	1980916	1480.48
1	G21	2	RF	NA	Neutral	2	9.72920517560074	44.1792975970425	4.71716808619599	252651.277264325	2826.82643946278	1970642	1449.66
1	G21	3	RF	NA	Neutral	3	10.2580952380952	43.6085714285714	4.72747221007031	242722.459047619	2883.48937260987	2054050	1535.63
1	G22	1	RF	NA	Neutral	1	10.5510948905109	51.367700729927	4.99016633952102	293146.731751825	2792.69005987245	1979180	1429.34
1	G22	2	RF	NA	Neutral	2	9.15144596651446	36.3797564687976	3.89222763880025	181697.417047184	2586.58009812563	1754769	1292.2
1	G22	3	RF	NA	Neutral	3	10.0850708924103	44.7331109257715	4.90610565729043	249402.716430359	2669.79782059961	1967430	1396.54
1	H03	1	CHEK1	NA	Positive	1	11.3700873362445	95.2085152838428	18.5549241693323	851125.361353712	4237.99653749236	3446102	2732.26
1	H03	2	CHEK1	NA	Positive	2	9.51930894308943	85.7723577235772	15.0693199881038	799509.542682927	4289.96142861956	3346178	2828.65
1	H03	3	CHEK1	NA	Positive	3	10.8337899543379	86.2228310502283	13.822515654048	741820.275799087	3930.5826185957	3193776	2445.08
1	H04	1	CHEK1	NA	Positive	1	10.2075829383886	102.476777251185	21.6607198140582	996813.779146919	4675.59823630059	3860868	3139.71
1	H04	2	CHEK1	NA	Positive	2	11.7399014778325	97.6916256157635	18.6629627950215	884770.281773399	4408.40979387098	3698885	2860.78
1	H04	3	CHEK1	NA	Positive	3	8.6401179941003	79.1128318584071	16.1497210389576	727478.044247788	4089.99878839934	3105583	2622.2
1	H05	1	CHEK1	NA	Positive	1	8.30250648228176	73.847882454624	13.9387054700727	668087.914433881	4009.38525394592	2991616	2562.57
1	H05	2	CHEK1	NA	Positive	2	11.0405278039585	84.1093308199812	12.6109840286611	717002.357210179	3964.41110124083	3137074	2492.03
1	H05	3	CHEK1	NA	Positive	3	9.66885553470919	92.2448405253283	19.0631491685038	877964.835834897	4329.56467493313	3586434	2897.01
1	H06	1	CHEK1	NA	Positive	1	10.1329243353783	97.4274028629857	19.20183792858	909087.36809816	4569.39776694844	3637686	3023.59
1	H06	2	CHEK1	NA	Positive	2	9.43561973525872	99	23.6367537623169	975627.286401925	4680.79877396348	3860008	3230.25
1	H06	3	CHEK1	NA	Positive	3	11.7315369261477	97.1457085828343	17.9802623000834	878202.121756487	4734.7024806334	3654493	3177.75
1	H07	1	CHEK1	NA	Positive	1	10.3748810656518	98.546146527117	18.9847614747226	893537.518553758	4298.76112207526	3461350	2854.03
1	H07	2	CHEK1	NA	Positive	2	10.5320829220138	86.7433366238894	14.1843442333316	755311.70088845	4012.15996017429	3245953	2555.55
1	H07	3	CHEK1	NA	Positive	3	9.82640144665461	84.8227848101266	17.8855881893223	782673.898734177	4257.1211920312	3333915	2728.83
1	H08	1	CHEK1	NA	Positive	1	10.1942800788955	92.7948717948718	17.339065791441	889174.983234714	4490.81152278286	3642112	2984.93
1	H08	2	CHEK1	NA	Positive	2	9.61222627737226	87.2463503649635	15.6664500250554	804881.144160584	4212.31387682515	3240842	2683.02
1	H08	3	CHEK1	NA	Positive	3	9.32722273143905	97.8322639780018	21.1920625521279	954146.12923923	4667.34000632504	3669034	3173.29
1	H09	1	NOTCH2	NM_024408	sample	1	9.73987398739874	48.8586858685869	5.92419819041514	311974.751575158	2949.40009892	2171969	1571.61
1	H09	2	NOTCH2	NM_024408	sample	2	10.5447647951442	45.1593323216995	4.41576437894296	262309.351289833	2883.20557166376	2191684	1527.09
1	H09	3	NOTCH2	NM_024408	sample	3	10.768352365416	46.1223491027732	4.04837431678194	262353.046492659	2910.12414857743	2142469	1537.55
1	H10	1	FANCM	NM_020937	sample	1	9.50091407678245	43.3839122486289	5.48844922428868	247579.001828154	2898.72026175088	1979868	1527.11
1	H10	2	FANCM	NM_020937	sample	2	11.2140845070423	53.018779342723	5.28503484713612	311876.067605634	3066.71788874683	2226379	1591.47
1	H10	3	FANCM	NM_020937	sample	3	10.4535017221584	50.1239954075775	6.7297455038078	298453.169919633	3020.64010562487	2140564	1627.32
1	H11	1	RASA1	NM_022650	sample	1	8.77777777777778	41.249797242498	4.19501062202205	247749.875101379	2928.85265656411	2036367	1527.52
1	H11	2	RASA1	NM_022650	sample	2	11.4156729131175	52.8935264054514	4.86781674950647	309705.446337308	3091.55747947824	2207663	1647.66
1	H11	3	RASA1	NM_022650	sample	3	10.0381760339343	46.0286320254507	5.26315746140294	273561.755037116	3043.36413498213	2141803	1597.76
1	H12	1	KDM5C	NM_004187	sample	1	9.25100563153661	41.555108608206	4.51163792911043	216024.165728077	2706.22731193963	1926024	1397.08
1	H12	2	KDM5C	NM_004187	sample	2	9.72869735553379	47.1498530852106	6.92139953451402	266580.525954946	2865.58806198662	2017753	1515.79
1	H12	3	KDM5C	NM_004187	sample	3	9.33565737051793	43.4083665338645	5.13323884634859	234531.87250996	2810.90870446435	1994648	1452.31
1	H13	1	FAS	NA	sample	1	11.8881700554529	51.9362292051756	4.34102076354175	285466	2844.28470783649	2146341	1531.9
1	H13	2	FAS	NA	sample	2	11.1604838709677	43.9322580645161	3.55889449088032	219725.446774194	2753.29386289617	2031272	1474.4
1	H13	3	FAS	NA	sample	3	11.9781160799239	54.5328258801142	3.82593898657165	294608.538534729	2702.27936501274	2077938	1464.11
1	H14	1	PTPRC	NR_052021	sample	1	10.9770723104056	45.2663139329806	4.36565943808225	232453.164902998	2800.81717660586	1992947	1459.62
1	H14	2	PTPRC	NR_052021	sample	2	10.3423236514523	46.0726141078838	6.22761270648705	263348.656639004	2907.3828307977	2076007	1539.38
1	H14	3	PTPRC	NR_052021	sample	3	9.73444347063979	42.6546888694128	5.05612122510937	245492.353198948	2823.36715829471	2063847	1495.95
1	H15	1	PTPRU	NM_133178	sample	1	9.52780016116036	41.9194198227236	4.8899972740712	234518.236099919	2781.71261518239	1955349	1412.62
1	H15	2	PTPRU	NM_133178	sample	2	9.20776699029126	39.0310679611651	4.00945529218503	186988.3	2645.42735417406	1850851	1282.14
1	H15	3	PTPRU	NM_133178	sample	3	10.8168557536467	42.7836304700162	3.67323723256297	208249.623176661	2608.59713715546	1957108	1328.29
1	H16	1	FUBP1	NM_003902	sample	1	10.0176423416199	43.6816359262229	4.49290526471667	240258.08340016	2709.63780658788	1990289	1452.8
1	H16	2	FUBP1	NM_003902	sample	2	9.22093023255814	39.246511627907	4.216285500973	196110.691472868	2705.34797400837	1934011	1371.42
1	H16	3	FUBP1	NM_003902	sample	3	10.0710808179163	41.4878286270691	4.11772519431117	209533.635832522	2714.95238777813	1900832	1363.41
1	H17	1	CHEK1	NA	Positive	1	9.44833782569632	90.533692722372	19.5985709646524	860360.281221923	4282.62666731469	3475404	2813.71
1	H17	2	CHEK1	NA	Positive	2	9.80333951762523	92.0918367346939	23.7602505754616	836989.356215213	4511.87644441563	3262580	3026.46
1	H17	3	CHEK1	NA	Positive	3	9.83190394511149	81.3481989708405	13.9378204505667	699450.256432247	3970.72852131368	3016781	2465.34
1	H18	1	CHEK1	NA	Positive	1	9.91705937794533	87.7360980207352	17.3931520317873	806768.024505184	4443.82918149314	3342027	2802.74
1	H18	2	CHEK1	NA	Positive	2	10.2169603524229	93.9614537444934	21.6397216673989	889216.959251101	4669.69271027408	3580804	3109.38
1	H18	3	CHEK1	NA	Positive	3	8.6743961352657	88.5072463768116	22.5864466679618	866777.342995169	4430.43646503104	3509030	2852.29
1	H19	1	CHEK1	NA	Positive	1	10.4300100704935	90.8841893252769	19.5308443138736	877281.383685801	4524.12270266894	3638675	3046.26
1	H19	2	CHEK1	NA	Positive	2	12.0206896551724	94.8827586206897	18.7343589244859	860753.533990148	4306.57710727546	3618633	2806.95
1	H19	3	CHEK1	NA	Positive	3	11.0704070407041	98.2805280528053	20.9221985037556	903348.225522552	4500.46315803583	3492777	2985.93
1	H20	1	CHEK1	NA	Positive	1	8.35582255083179	79.2541589648798	17.3971202561262	707048.240295749	4133.58326113294	2978880	2631.62
1	H20	2	CHEK1	NA	Positive	2	8.55383123181377	88.0678952473327	22.1712972955893	878817.598448109	4703.43106343251	3492531	3122.72
1	H20	3	CHEK1	NA	Positive	3	10.4398854961832	96.206106870229	18.9120190603583	879083.574427481	4482.46315018194	3668727	2829.7
1	H21	1	CHEK1	NA	Positive	1	8.1533269045323	95.1600771456123	24.9125113334006	988199.984570878	4599.1239196211	3762072	3169.05
1	H21	2	CHEK1	NA	Positive	2	9.18408437200383	92.2233940556088	22.3450823606818	905203.164908917	4440.32939637679	3543942	2931.54
1	H21	3	CHEK1	NA	Positive	3	9.13440860215054	88.2279569892473	20.7168378949296	804664.443010753	4124.40996504037	3252511	2730.14
1	H22	1	CHEK1	NA	Positive	1	10.8994023904382	83.9073705179283	16.5209316261416	741759.352589641	4163.57965872844	3354187	2735
1	H22	2	CHEK1	NA	Positive	2	10.2968917470525	93.6870310825295	18.3700941243677	868843.535905681	4295.36988217162	3547207	2857
1	H22	3	CHEK1	NA	Positive	3	10.6690582959641	83.9865470852018	15.3463328209452	738025.325560538	4057.52272848951	3289323	2600.73
1	I03	1	RPA32	NA	Positive	1	12.4531615925059	53.0035128805621	5.21230235734863	284536.183840749	2976.10491512916	2209446	1623.9
1	I03	2	RPA32	NA	Positive	2	11.2369172216936	60.336822074215	5.14319586690316	380888.165556613	3119.78864485313	2429683	1667.75
1	I03	3	RPA32	NA	Positive	3	11.3847583643123	58.1691449814126	5.14697110113199	333749.521375465	3101.37708021915	2166851	1616.49
1	I04	1	RPA32	NA	Positive	1	11.5327942497754	52.9308176100629	4.47194753212924	282994.604672058	2980.0230708843	2175865	1572.09
1	I04	2	RPA32	NA	Positive	2	13.6032967032967	59.3142857142857	4.34174445393797	322762.106593407	3017.52814535624	2326226	1607.14
1	I04	3	RPA32	NA	Positive	3	10.8138718173837	51.4126426690079	4.52447991513764	302194.911325724	2991.8006029042	2307501	1601.9
1	I05	1	RPA32	NA	Positive	1	12.3364293085655	58.3931888544892	4.16533541297721	332601.442724458	2991.4856733078	2367721	1676.34
1	I05	2	RPA32	NA	Positive	2	12.5590179414542	60.0868744098206	5.5122822919678	347782.143531634	3022.32195862335	2323481	1583.59
1	I05	3	RPA32	NA	Positive	3	10.7317073170732	47.7898686679174	3.89377794735448	260471.162288931	2709.61196748078	2078978	1439.05
1	I06	1	RPA32	NA	Positive	1	12.1920353982301	62.5548672566372	5.96170224597458	409720.532743363	3182.39374291351	2530894	1813.33
1	I06	2	RPA32	NA	Positive	2	11.3177570093458	63.2523364485981	6.96122904347251	400431.079439252	3191.01352169714	2428692	1730.8
1	I06	3	RPA32	NA	Positive	3	11.3466407010711	56.2521908471276	4.96685421464183	319286.875365141	2896.46605387354	2203878	1500.02
1	I07	1	RPA32	NA	Positive	1	13.9672466734903	63.8935516888434	6.80004351593465	364942.671443193	3240.05578802195	2461238	1832.21
1	I07	2	RPA32	NA	Positive	2	15.9090909090909	71.4370208105148	6.16602453987893	398462.207009858	3332.49322030975	2572980	1899.15
1	I07	3	RPA32	NA	Positive	3	11.1101774042951	45.9411764705882	4.09324344583254	243971.219421102	2803.35323040344	2004614	1440.53
1	I08	1	RPA32	NA	Positive	1	10.2727272727273	54.1477272727273	5.34047872440974	336978.684917355	3124.02385717872	2252573	1639.4
1	I08	2	RPA32	NA	Positive	2	11.6954954954955	57.4378378378378	4.80258402334143	349049.164864865	3068.87841341642	2363863	1655.15
1	I08	3	RPA32	NA	Positive	3	11.2353535353535	59.0333333333333	6.27189126460821	383447.590909091	3190.60099269233	2637301	1728.42
1	I09	1	ARHGAP35	NM_004491	sample	1	11.3836363636364	48.4309090909091	4.27818519558093	289290.679090909	2807.64810688555	2110020	1464.8
1	I09	2	ARHGAP35	NM_004491	sample	2	10.8819095477387	44.3551088777219	4.47377373002229	244151.726968174	2741.47915889181	2053162	1444.25
1	I09	3	ARHGAP35	NM_004491	sample	3	9.61680672268908	41.2117647058824	4.2416466537501	238705.601680672	2655.72080176602	1921460	1320.25
1	I10	1	AHNAK	NM_024060	sample	1	10.3593155893536	52.282319391635	5.44258957557103	337046.756653992	2909.48918536819	2261123	1625.34
1	I10	2	AHNAK	NM_024060	sample	2	10.2542204568024	54.3227408142999	5.92514318640557	349484.665342602	3053.65995335116	2230312	1706.59
1	I10	3	AHNAK	NM_024060	sample	3	9.01759530791789	41.2033235581623	4.34490210619505	230471.06744868	2704.55852320841	1880685	1403.34
1	I11	1	SH2B3	NM_005475	sample	1	9.67544539116964	37.1897753679318	3.46873500343416	189687.412083656	2638.93434384111	1944987	1403.06
1	I11	2	SH2B3	NM_005475	sample	2	13.3699002719855	50.7035358114234	3.68776298068133	251713.676337262	2941.39196401984	2187945	1580.37
1	I11	3	SH2B3	NM_005475	sample	3	8.62048192771084	32.8847891566265	4.00187824540958	160563.628012048	2645.66431636441	1922792	1380.89
1	I12	1	MSH2	NM_000251	sample	1	11.5458673932788	49.0717529518619	3.77457187402316	274333.744777475	2948.9001057404	2138312	1649.89
1	I12	2	MSH2	NM_000251	sample	2	12.4594059405941	53.3673267326733	4.87283547297894	302394.946534653	3195.11140083907	2302134	1738.71
1	I12	3	MSH2	NM_000251	sample	3	12.328073089701	49.7308970099668	4.13720822872836	252064.75	3015.53127852908	2115839	1598.47
1	I13	1	NOTCH1	NM_017617	sample	1	12.1669595782074	47.4279437609842	3.83365243649929	243571.144112478	2993.6043048631	2137068	1645.73
1	I13	2	NOTCH1	NM_017617	sample	2	12.9419795221843	55.69795221843	5.1634665996318	313731.672354949	3136.41453558693	2278300	1748.84
1	I13	3	NOTCH1	NM_017617	sample	3	11.3109939759036	44.8637048192771	3.94930624821484	234642.083584337	2820.73106807669	1989775	1533.47
1	I14	1	RAD51	NM_133487	sample	1	17.1222606689735	101.016147635525	5.81612318540563	609323.647058824	3699.75541276113	3182854	2039.06
1	I14	2	RAD51	NM_133487	sample	2	17.1588571428571	96.1817142857143	4.78548704504433	560737.616	3674.44497922596	3055715	2019.03
1	I14	3	RAD51	NM_133487	sample	3	16.6288056206089	105.202576112412	6.32776967266777	668301.483606557	3737.53854124856	3262558	2061.24
1	I15	1	ZFHX4	NM_024721	sample	1	10.8172661870504	41.7302158273381	4.72022590065796	204111.827338129	2778.78013514533	1954732	1397.95
1	I15	2	ZFHX4	NM_024721	sample	2	9.89824854045037	40.9032527105922	4.78257932147753	229334.525437865	2796.86068587801	1904003	1365.74
1	I15	3	ZFHX4	NM_024721	sample	3	10.9366391184573	43.1000918273646	5.03947773938848	214435.963269054	2785.48858849455	1970581	1408.51
1	I16	1	KMT2C	NM_170606	sample	1	10.7173717371737	46.9315931593159	4.15564271855834	245341.917191719	2764.01528774206	1945916	1485.62
1	I16	2	KMT2C	NM_170606	sample	2	11.940119760479	50.4640718562874	4.30692494040554	259905.288423154	2935.64810349355	2077092	1596.16
1	I16	3	KMT2C	NM_170606	sample	3	9.80986475735879	39.5107398568019	4.57536078696375	206998.395385839	2677.10675635399	1836169	1467.16
1	I17	1	RPA32	NA	Positive	1	14.0766355140187	62.6644859813084	4.64359893044107	332601.042990654	3134.35916769981	2341413	1743.13
1	I17	2	RPA32	NA	Positive	2	12.6555671175858	64.8688865764828	7.05933033848351	403395.072840791	3167.98130831472	2473170	1809.75
1	I17	3	RPA32	NA	Positive	3	12.7969543147208	60.8609137055838	5.09847048010944	355667.267005076	3080.75976020802	2359651	1663.62
1	I18	1	RPA32	NA	Positive	1	10.6575809199319	54.8560477001704	5.08700239048369	347757.796422487	3058.05286440469	2288037	1609.38
1	I18	2	RPA32	NA	Positive	2	12.9845857418112	64.228323699422	5.27191038545927	377907.331406551	3195.40392910375	2390965	1786.51
1	I18	3	RPA32	NA	Positive	3	10.3927576601671	53.0297121634169	5.24877033466012	322458.818012999	3030.20191938918	2131568	1553.3
1	I19	1	RPA32	NA	Positive	1	13.6416416416416	63.3113113113113	4.17919348291228	352327.982982983	2986.25045342739	2183435	1604.78
1	I19	2	RPA32	NA	Positive	2	13.4270734032412	63.2430886558627	5.26623494317204	370813.853193518	3092.27296056375	2346703	1676.55
1	I19	3	RPA32	NA	Positive	3	12.7651905252317	62.1936148300721	6.22585776551293	367003.132852729	3152.69159406307	2315155	1721.6
1	I20	1	RPA32	NA	Positive	1	10.6846846846847	51.3153153153153	5.1881346198461	292436.992992993	2833.90839889177	2010885	1484.99
1	I20	2	RPA32	NA	Positive	2	10.952	56.62	5.20786813876435	350378.48	3046.91985069778	2252947	1593.05
1	I20	3	RPA32	NA	Positive	3	12.7854406130268	64.5134099616858	7.27119561862374	378983.409003831	3407.73581603625	2482509	1886.33
1	I21	1	RPA32	NA	Positive	1	12.8827160493827	64.9779541446208	5.82393506006021	423591.664902998	3109.11081389233	2535430	1712.66
1	I21	2	RPA32	NA	Positive	2	12.8522727272727	62.2923553719008	5.38519852741635	349047.538223141	2991.14302818973	2278450	1623.96
1	I21	3	RPA32	NA	Positive	3	14.2848893166506	68.6852743022137	5.09375484567522	423918.739172281	3179.08660803089	2627356	1741
1	I22	1	RPA32	NA	Positive	1	13.2171280276817	56.3122837370242	4.91950740175453	304274.051038062	3157.83390227377	2401050	1647.99
1	I22	2	RPA32	NA	Positive	2	11.1308325709058	54.0896614821592	5.32962638931227	302399.54894785	2953.62214696575	2096538	1551.09
1	I22	3	RPA32	NA	Positive	3	11.3981220657277	54.6215962441315	5.6306789159632	315000.089201878	2917.57034839869	2104436	1490.39
1	J03	1	ATR	NA	Positive	1	8.37610976594027	31.8861985472155	4.23418146126795	142249.99677159	2243.66463666538	1444973	1067.87
1	J03	2	ATR	NA	Positive	2	7.19796954314721	32.9847715736041	5.90404532706045	206255.575296108	2422.12837073204	1639886	1173.84
1	J03	3	ATR	NA	Positive	3	7.11305872042068	30.2094653812445	5.80618544837083	160185.940403155	2472.0956932516	1562843	1208.67
1	J04	1	ATR	NA	Positive	1	7.80882352941176	30.7549019607843	4.02979680175837	150007.680555556	2430.20581673157	1684591	1211.03
1	J04	2	ATR	NA	Positive	2	9.36548672566372	36.3867256637168	5.11156944291577	184304.774336283	2657.55657232284	1773624	1333.81
1	J04	3	ATR	NA	Positive	3	7.36595744680851	30.5489361702128	4.81266070763656	154108.714042553	2526.37242565209	1677315	1248.79
1	J05	1	ATR	NA	Positive	1	8.24650698602794	32.2045908183633	3.88286271235047	156953.339321357	2315.09908266827	1659420	1183
1	J05	2	ATR	NA	Positive	2	6.721657544957	28.5105551211884	5.32393680550559	148160.598123534	2565.0179735335	1638177	1211.95
1	J05	3	ATR	NA	Positive	3	6.55852317360566	28.9638648860958	4.94314504946779	164332.542026709	2368.84896025388	1607425	1184.84
1	J06	1	ATR	NA	Positive	1	6.88266199649737	28.907180385289	4.53152975381624	157824.192644483	2440.58915096263	1619602	1192.33
1	J06	2	ATR	NA	Positive	2	6.93342877594846	26.6657122405154	4.02822651471925	121217.663564782	2296.88655054997	1481677	1114.73
1	J06	3	ATR	NA	Positive	3	5.57865612648221	21.3383399209486	3.94836347076198	94620.3249011858	2150.17850508395	1376900	1032.07
1	J07	1	ATR	NA	Positive	1	8.85402097902098	33.9038461538462	3.31015458577786	180239.895104895	2535.77216288512	1835376	1341.04
1	J07	2	ATR	NA	Positive	2	8.38809946714032	33.214920071048	4.05939314337694	169614.59946714	2560.30482622637	1751842	1317.77
1	J07	3	ATR	NA	Positive	3	7.33060853769301	29.661217075386	4.26859341143582	158453.148955495	2504.30948151232	1751684	1335.32
1	J08	1	ATR	NA	Positive	1	6.84092725819345	31.7274180655476	5.17491606136383	195175.306155076	2395.639030615	1683128	1197.83
1	J08	2	ATR	NA	Positive	2	7.6831119544592	34.73055028463	6.14215374707767	205848.740986717	2570.46975277466	1807513	1324.98
1	J08	3	ATR	NA	Positive	3	6.14394516374714	24.4204112718964	5.10143302785094	138683.552170602	2405.02994873403	1693438	1292.47
1	J09	1	STIM1	NM_003156	sample	1	8.09468599033816	39.7661835748792	5.2016785879032	243658.954589372	2775.77942735952	1953958	1369.49
1	J09	2	STIM1	NM_003156	sample	2	9	42.5102586975914	5.0405312320865	258943.172167707	2764.2652926394	2019169	1450.79
1	J09	3	STIM1	NM_003156	sample	3	9.36206896551724	38.6091954022989	4.25361328614433	216715.213601533	2574.42652124379	1902705	1321.42
1	J10	1	DICER1	NM_030621	sample	1	8.75126903553299	40.3993231810491	5.12183830654766	218549.385786802	2564.83484739742	1882727	1354.94
1	J10	2	DICER1	NM_030621	sample	2	8.96727549467276	41.279299847793	4.12876576645138	232563.687214612	2785.50546821335	1971243	1377.52
1	J10	3	DICER1	NM_030621	sample	3	8.26470588235294	41.2476780185759	4.90625216885989	228731.714396285	2625.252769499	1814726	1284.85
1	J11	1	PASK	NM_015148	sample	1	8.41136801541426	36.1618497109827	6.02974369056733	208189.870905588	2784.16247235626	1907604	1460.79
1	J11	2	PASK	NM_015148	sample	2	9.89049235993209	39.6247877758913	4.70047522721902	212596.20713073	2813.63640059567	2061218	1427.47
1	J11	3	PASK	NM_015148	sample	3	10.7621268656716	44.0559701492537	5.1452712111938	237688.609141791	2842.47663762695	2044556	1473.68
1	J12	1	EZH2	NM_152998	sample	1	9.24752475247525	38.9306930693069	4.7371474228594	208554.388338834	2892.83303801904	1998040	1570.76
1	J12	2	EZH2	NM_152998	sample	2	10.1147842056933	42.2837465564738	5.64463912690034	248736.1184573	2963.14436475852	2090121	1649.86
1	J12	3	EZH2	NM_152998	sample	3	10.0431985294118	42.1700367647059	4.30981605025682	229180.21875	2770.94537328177	1945858	1451.62
1	J13	1	ATF7IP	NM_018179	sample	1	10.2867383512545	42.8727598566308	4.17662890736038	241254.629928315	2847.91917030728	2005227	1487.54
1	J13	2	ATF7IP	NM_018179	sample	2	11.3497716894977	49.4684931506849	5.9122620675461	271480.826484018	2919.30476814146	2098039	1532.97
1	J13	3	ATF7IP	NM_018179	sample	3	10.4185855263158	43.0353618421053	4.30528672500214	233342.746710526	2848.50731757309	2043242	1533.12
1	J14	1	RB1	NM_000321	sample	1	10.4358047016275	45.0895117540687	3.83187534588778	258974.25045208	2835.70118092974	2126417	1529.24
1	J14	2	RB1	NM_000321	sample	2	12.0631665299426	49.7940935192781	4.48894968994123	281164.610336341	2905.53996654351	2225658	1571.61
1	J14	3	RB1	NM_000321	sample	3	10.2774193548387	44.7087557603687	5.8615956621479	247020.451612903	2809.97373022545	2055476	1514.49
1	J15	1	RPA2	NM_002946	sample	1	11.8108365019011	58.8441064638783	5.73061882815657	356621.378326996	3136.72660279467	2425829	1688.09
1	J15	2	RPA2	NM_002946	sample	2	11.1398305084746	55.8550847457627	4.87258078440814	323363.581355932	3053.92071056724	2246551	1611.09
1	J15	3	RPA2	NM_002946	sample	3	10.5166051660517	54.3330258302583	5.74515576864397	321758.116236162	2940.6354989036	2124278	1495.33
1	J16	1	RPS2	NM_002952	sample	1	10.8355091383812	59.0587467362924	5.17702992130796	373751.125326371	3120.7766662152	2246874	1672.78
1	J16	2	RPS2	NM_002952	sample	2	9.74250832408435	45.2930077691454	5.48333178976363	270879.764705882	2981.74459103448	1937721	1570.24
1	J16	3	RPS2	NM_002952	sample	3	9.2573673870334	41.1247544204322	4.97463669159358	228238.525540275	2874.98115227214	1924749	1462.57
1	J17	1	ATR	NA	Positive	1	7.91254416961131	35.7031802120141	4.55376469957185	208458.906360424	2562.02541208262	1833849	1302.56
1	J17	2	ATR	NA	Positive	2	6.88064192577733	30.3500501504514	4.25679320607461	177456.088264794	2418.87251654994	1666130	1240.39
1	J17	3	ATR	NA	Positive	3	6.69155844155844	31.5081168831169	5.14756440267839	182461.362824675	2377.80062814185	1623415	1180.02
1	J18	1	ATR	NA	Positive	1	8.34415584415584	34.0243506493507	5.1061160450857	184568.38474026	2469.25475208404	1752263	1301.26
1	J18	2	ATR	NA	Positive	2	7.76923076923077	29.4817404817405	4.48372059543372	122320.476301476	2445.31470742381	1500596	1149.1
1	J18	3	ATR	NA	Positive	3	7.28292268479184	32.9872557349193	5.37068797443707	193225.297366185	2468.39107870203	1637738	1219.8
1	J19	1	ATR	NA	Positive	1	6.76068376068376	26.7410256410256	4.12167193967269	128411.347008547	2341.36707992247	1453530	1143.25
1	J19	2	ATR	NA	Positive	2	8.56510416666667	33.5546875	4.80476679208339	162905.475694444	2506.76044726719	1678813	1219.39
1	J19	3	ATR	NA	Positive	3	7.89783001808318	33.6726943942134	4.4442402471642	174024.498191682	2478.43231505563	1688000	1206.1
1	J20	1	ATR	NA	Positive	1	6.51857968620974	29.8373245251858	5.04672343577063	169480.516928159	2314.67777935757	1621467	1122.66
1	J20	2	ATR	NA	Positive	2	8.1572934973638	32.1959578207381	4.84009479563792	152175.05887522	2403.46628745598	1614154	1215.24
1	J20	3	ATR	NA	Positive	3	6.85040071237756	31.0124666073019	4.57770755892162	174610.237756011	2411.499792261	1652193	1187.68
1	J21	1	ATR	NA	Positive	1	7.20365535248042	30.3585726718886	4.55941042760759	154580.885117493	2517.55017178284	1594187	1261.65
1	J21	2	ATR	NA	Positive	2	9.0077519379845	33.7635658914729	3.64170520570597	146108.253875969	2487.5474968607	1603313	1232.95
1	J21	3	ATR	NA	Positive	3	6.72550750220653	28.811120917917	4.37529278200703	150067.781112092	2353.22772001151	1596769	1159.77
1	J22	1	ATR	NA	Positive	1	8.64267990074442	37.4416873449131	4.19012380587995	196387.162117452	2380.96420312846	1636507	1150.22
1	J22	2	ATR	NA	Positive	2	7.32286212914485	32.7897033158813	4.42902946356376	174387.559336824	2464.57295743513	1638562	1179.72
1	J22	3	ATR	NA	Positive	3	7.44193548387097	29.9346774193548	4.86861762470933	142958.483870968	2316.82427909964	1518614	1096.19
1	K03	1	OTNT	NA	Neutral	1	9.70341614906832	42.7026397515528	4.46244343386096	238402.537267081	2715.77821655573	1980144	1422.61
1	K03	2	OTNT	NA	Neutral	2	9.22361359570662	37.2665474060823	3.71982826123959	187803.359570662	2567.04980239915	1762824	1280.39
1	K03	3	OTNT	NA	Neutral	3	10.0194805194805	39.976461038961	3.79704538770446	203019.681818182	2647.00228071042	1858768	1313.59
1	K04	1	OTNT	NA	Neutral	1	10.1456392887384	42.4335309060119	4.02799772568825	222948.239627434	2682.13374765308	1879203	1350.73
1	K04	2	OTNT	NA	Neutral	2	10.8181003584229	45.4820788530466	4.58447688985666	240204.990143369	2725.49578259878	2010325	1444.96
1	K04	3	OTNT	NA	Neutral	3	7.41598207617625	36.075429424944	5.50173748330732	200093.1321882	2500.19536489167	1674587	1227.41
1	K05	1	OTNT	NA	Neutral	1	12.0712074303406	51.8968008255934	4.32488435746018	287182.143446852	3155.63895162926	2289687	1748.76
1	K05	2	OTNT	NA	Neutral	2	11.0629194630872	40.0285234899329	3.56057918577938	190866.291946309	2664.89629536514	2042394	1411.67
1	K05	3	OTNT	NA	Neutral	3	9.53759398496241	37.0172932330827	4.35026214162037	191613.495488722	2592.55176037157	1900896	1332.8
1	K06	1	OTNT	NA	Neutral	1	11.5012594458438	48.9655751469354	4.75710034295293	276854.816960537	2918.62082662284	2130522	1625.29
1	K06	2	OTNT	NA	Neutral	2	10.6108022239873	43.8324066719619	4.28449906008796	229529.007148531	2838.29684418788	1978666	1446.39
1	K06	3	OTNT	NA	Neutral	3	12.2904263877715	44.3692679002414	3.21844941859988	201765.847948512	2715.33646456263	2001581	1387
1	K07	1	OTNT	NA	Neutral	1	11.7078947368421	50.4149122807018	4.45500320564341	290288.842982456	2941.37093005474	2213470	1593.31
1	K07	2	OTNT	NA	Neutral	2	10.1671924290221	44.5347003154574	3.92832172962432	270956.451892744	2915.6766756166	2145736	1529.91
1	K07	3	OTNT	NA	Neutral	3	8.06176961602671	32.364774624374	3.66762739929796	175934.060934891	2669.93653248726	1884379	1327.15
1	K08	1	OTNT	NA	Neutral	1	8.47429906542056	37.5771028037383	4.09239509886746	197507.057632399	2444.57198021322	1707686	1248.09
1	K08	2	OTNT	NA	Neutral	2	8.79799666110184	42.1928213689482	5.6414062078685	229379.234557596	3026.2440369962	1948797	1461
1	K08	3	OTNT	NA	Neutral	3	8.76618705035971	41.408273381295	5.71646755713755	266967.209532374	2842.13672186162	2196058	1569.4
1	K09	1	RAD21	NM_006265	sample	1	11.406191369606	52.0637898686679	4.33904566595006	276070.47467167	2919.34871341575	2061634	1495.66
1	K09	2	RAD21	NM_006265	sample	2	10.7617021276596	49.6110638297872	5.04749854867534	264829.608510638	2919.83838648484	2012155	1465.4
1	K09	3	RAD21	NM_006265	sample	3	9.873	44.358	6.33795747465578	237906.724	2985.70971929019	1996759	1519.56
1	K10	1	CUX1	NM_181500	sample	1	9.97299729972997	48.4374437443744	5.57349639487257	293262.813681368	2997.36117198714	2173552	1616.88
1	K10	2	CUX1	NM_181500	sample	2	11.4779717373234	56.2618453865337	4.69009468268102	330923.561097257	3053.05012854962	2226233	1651.31
1	K10	3	CUX1	NM_181500	sample	3	7.91445874337623	35.4557153671461	4.72546563720132	194461.61014383	2543.25802516007	1721957	1242.29
1	K11	1	POLE	NM_006231	sample	1	22.7904124860647	148.173913043478	6.92479425781941	1019816.81605351	4087.72061761797	4243696	2485.37
1	K11	2	POLE	NM_006231	sample	2	21.3870967741935	138.360599078341	5.97793253226255	950011.737327189	4092.90579272823	4170636	2487
1	K11	3	POLE	NM_006231	sample	3	24.2100558659218	151.894972067039	7.02460366276025	975136.417877095	4020.25200208527	4316251	2424.89
1	K12	1	NCOA6	NM_014071	sample	1	11.5432862190813	61.5220848056537	5.85017724350883	390563.033568905	3197.4261981695	2406283	1832.26
1	K12	2	NCOA6	NM_014071	sample	2	9.9406779661017	48.944530046225	4.98558221448328	294280.854391371	3040.13104316689	2162321	1704.77
1	K12	3	NCOA6	NM_014071	sample	3	10.4304932735426	48.6502242152466	5.14206863774489	283412.724962631	2953.16481091454	2185387	1654.31
1	K13	1	APC	NM_000038	sample	1	10.0926216640502	41.3971742543171	4.06011211640742	241614.145211931	2824.50615030313	2092374	1481.44
1	K13	2	APC	NM_000038	sample	2	11.9891625615764	44.2837438423645	5.20098239624124	235862.743842365	3019.27261785088	2173181	1679.46
1	K13	3	APC	NM_000038	sample	3	10.0228571428571	36.1412244897959	3.91209629666204	161617.21877551	2673.06404062687	1791267	1344.49
1	K14	1	CREBBP	NM_004380	sample	1	10.4387197501952	45.160031225605	4.70989265343628	255298.427790788	2841.8678141094	2057072	1509.66
1	K14	2	CREBBP	NM_004380	sample	2	11.3841754051478	47.9942802669209	4.90613382322898	279760.816015253	3106.88211985556	2289685	1732.63
1	K14	3	CREBBP	NM_004380	sample	3	10.4766666666667	43.8016666666667	4.34932838513499	247787.683333333	2901.2906794676	2076443	1533.35
1	K15	1	MGA	NM_001080541	sample	1	11.8725581395349	47.5618604651163	3.79793862321955	253526.263255814	2857.41570237232	2052061	1507.11
1	K15	2	MGA	NM_001080541	sample	2	9.97215397215397	44.1547911547912	4.28691014982828	252870.266994267	2753.71962421023	2016214	1430.54
1	K15	3	MGA	NM_001080541	sample	3	12.7875955819881	53.6125743415463	4.28831045340844	294265.183517417	2967.24173153104	2218557	1614.6
1	K16	1	CHEK1	NM_001274	sample	1	12.5681186283596	93.3901760889713	15.0767894898614	814740.000926784	4216.77269504834	3523208	2759.19
1	K16	2	CHEK1	NM_001274	sample	2	11.7808716707022	101.38014527845	19.0609353504875	968712.052058111	4726.43940334261	3814360	3106.58
1	K16	3	CHEK1	NM_001274	sample	3	9.73844641101278	100.285152409046	25.6064899201472	988728.046214356	4632.95951875246	3730038	3169.9
1	K17	1	OTNT	NA	Neutral	1	10.7144168962351	44.8640955004591	4.67347068157789	261201.837465565	2785.92068853361	2010940	1467.64
1	K17	2	OTNT	NA	Neutral	2	8.75900720576461	38.4235388310649	4.29502992045439	229569.857485989	2716.45542558283	2017967	1484.91
1	K17	3	OTNT	NA	Neutral	3	7.93565891472868	31.2170542635659	4.06766884097558	152567.391472868	2352.33359916617	1612003	1211.27
1	K18	1	OTNT	NA	Neutral	1	9.37295434969854	42.9181739879414	4.22360523918934	239591.133505599	2750.30056507481	1973146	1404.76
1	K18	2	OTNT	NA	Neutral	2	10.5719921104536	50.2524654832347	4.92977559945336	293394.007889546	2793.63427004735	2097183	1452.64
1	K18	3	OTNT	NA	Neutral	3	8.12905982905983	36.5179487179487	4.95994217389109	199677.213675214	2702.44141554666	1789897	1345.77
1	K19	1	OTNT	NA	Neutral	1	8.67310924369748	43.0924369747899	4.39900077173012	262574.857142857	2729.89193818773	1979332	1443.39
1	K19	2	OTNT	NA	Neutral	2	8.81291946308725	39.5125838926175	4.03519487030726	203048.125	2556.43100280134	1820649	1286.59
1	K19	3	OTNT	NA	Neutral	3	6.78913738019169	32.5790734824281	4.66536374677846	187838.707667732	2491.76202395339	1679179	1205.93
1	K20	1	OTNT	NA	Neutral	1	10.8968692449355	47.4852670349908	4.56053447997019	245852.17771639	2763.58024522256	1964369	1434.62
1	K20	2	OTNT	NA	Neutral	2	8.30555555555556	40.8993055555556	4.65528575652842	256582.1328125	2697.60391929232	1840053	1339.72
1	K20	3	OTNT	NA	Neutral	3	8.39935327405012	39.7744543249798	4.44864609294354	224043.756669361	2561.90983837725	1808585	1291.59
1	K21	1	OTNT	NA	Neutral	1	8.62972292191436	37.7867338371117	4.03180019946292	192606.425692695	2496.82990655237	1783583	1300.29
1	K21	2	OTNT	NA	Neutral	2	8.97245409015025	38.6068447412354	4.41809423546035	197014.038397329	2596.64009320837	1790067	1304.72
1	K21	3	OTNT	NA	Neutral	3	8.74527526705012	37.2062448644207	4.56028470491866	187683.176663928	2508.46766150016	1811406	1288.77
1	K22	1	OTNT	NA	Neutral	1	9.84724540901503	44.6936560934891	4.56308982810795	257856.681135225	2718.78886094944	1988496	1435.24
1	K22	2	OTNT	NA	Neutral	2	9.51386321626617	37.6441774491682	3.66246498431606	178542.766173752	2610.35754471884	1797823	1285.82
1	K22	3	OTNT	NA	Neutral	3	8.51049538203191	42.5004198152813	4.81358024762423	250917.370277078	2615.80979731584	1920977	1294.59
1	L03	1	RF	NA	Neutral	1	8.8760585065435	41.9630484988453	4.22780116316645	208130.165511932	2526.8687627257	1682710	1250.88
1	L03	2	RF	NA	Neutral	2	8.9740680713128	39.3168557536467	4.7298776622306	197655.777957861	2598.76198027792	1784096	1281.44
1	L03	3	RF	NA	Neutral	3	7.60588235294118	39.0394957983193	5.17092958050409	232221.693277311	2571.34438445307	1827269	1261.38
1	L04	1	RF	NA	Neutral	1	7.5907012195122	34.7393292682927	5.06855019201948	180414.205792683	2670.18652271043	1780409	1322.35
1	L04	2	RF	NA	Neutral	2	9.49548192771084	35.7981927710843	3.72753439948151	164431.829819277	2667.54876779303	1742794	1295.76
1	L04	3	RF	NA	Neutral	3	8.26769731489015	41.6753458096013	4.53849529951405	261663.128559805	2746.28999857417	2013587	1394.67
1	L05	1	RF	NA	Neutral	1	8.97403619197482	34.8489378442172	3.70382204231776	173576.846577498	2662.44779363333	1813589	1330.35
1	L05	2	RF	NA	Neutral	2	9.39601593625498	37.9330677290837	4.09097231378156	205985.674900398	2693.36012107974	2002485	1381.4
1	L05	3	RF	NA	Neutral	3	8.18426966292135	37.2217228464419	4.12932667176789	212144.310861423	2639.06383449664	1898037	1316.22
1	L06	1	RF	NA	Neutral	1	8.78056188306758	36.7919514047077	3.80768020215129	209327.912680334	2706.69238567672	2006116	1444.46
1	L06	2	RF	NA	Neutral	2	8.43556895252449	36.3036925395629	4.22326492571214	196677.495101733	2645.31512090395	1860349	1342.93
1	L06	3	RF	NA	Neutral	3	7.9129734085415	34.986301369863	5.153230515545	197480.136986301	2690.56205359444	1857775	1370.42
1	L07	1	RF	NA	Neutral	1	8.44881889763779	36.9588801399825	4.22521514937458	212346.869641295	2717.31624397776	1968759	1440.63
1	L07	2	RF	NA	Neutral	2	8.86237785016287	42.8794788273616	5.12461802174574	265665.32247557	2707.04559936225	1974828	1452.21
1	L07	3	RF	NA	Neutral	3	7.76654411764706	34.0643382352941	3.94561684878841	178991.128676471	2455.289830679	1839031	1308.49
1	L08	1	RF	NA	Neutral	1	7.77928692699491	38.383701188455	5.03991769480955	251370.438879457	2640.80837095309	1899500	1407.96
1	L08	2	RF	NA	Neutral	2	8.79580674567001	39.4165907019143	4.51880832028621	219349.007292616	2673.73567196961	1974136	1395.6
1	L08	3	RF	NA	Neutral	3	7.48725418790969	32.9890750182083	4.29267242419488	183655.623452294	2545.68517374808	1910107	1340.08
1	L09	1	PIGN	NM_012327	sample	1	8.01143946615825	36.1811248808389	4.96828047043716	212013.795042898	2713.53904861037	1908306	1413.11
1	L09	2	PIGN	NM_012327	sample	2	7.82654723127036	33.3200325732899	5.83358242489905	179864.71009772	2695.51029289044	1793861	1378.99
1	L09	3	PIGN	NM_012327	sample	3	7.76788830715532	34.8455497382199	4.39258222496263	180606.273123909	2501.06068524464	1761359	1184.97
1	L10	1	ERCC5	NM_000123	sample	1	9.66499582289056	39.7142857142857	4.01126254173768	193395.526315789	2468.63917548296	1775685	1277.55
1	L10	2	ERCC5	NM_000123	sample	2	9.67424857839155	43.5515840779854	4.13702150753414	245015.004061738	2737.11283118865	2041141	1422.6
1	L10	3	ERCC5	NM_000123	sample	3	8.33556547619048	40.6941964285714	4.91967361585428	231487.969494048	2640.64472823388	1934086	1335.78
1	L11	1	PHF6	NM_032335	sample	1	10.7536092396535	45.8556304138595	4.72187163713421	263538.533205005	2820.76596601954	2124829	1497.53
1	L11	2	PHF6	NM_032335	sample	2	9.98510242085661	39.9199255121043	4.3250564537822	207246.369646182	2608.52333398775	1923087	1371.06
1	L11	3	PHF6	NM_032335	sample	3	10.2816091954023	43.1379310344828	3.98126996649026	233230.922003284	2684.0227111011	1981921	1407.66
1	L12	1	BLM	NM_000057	sample	1	9.6932735426009	44.6089686098655	5.36202402185837	274404.303139013	2809.91145790287	2162716	1527.84
1	L12	2	BLM	NM_000057	sample	2	10.7760416666667	42.9991319444444	3.37879369666735	215204.735243056	2719.06220921426	1930092	1348.03
1	L12	3	BLM	NM_000057	sample	3	10.1204188481675	42.3019197207679	4.96862954618637	243231.555846422	2807.82938375363	2072577	1467.17
1	L13	1	ARID1A	NM_006015	sample	1	9.86729857819905	39.418009478673	4.05595261281776	197410.112796209	2698.35804171807	2002892	1409.68
1	L13	2	ARID1A	NM_006015	sample	2	9.635305528613	37.5877788554801	5.71364344209646	202783.93986421	2740.13165370092	2000598	1515.74
1	L13	3	ARID1A	NM_006015	sample	3	10.8246753246753	41.9545454545455	4.11030209355122	210246.270871985	2761.77843476473	1993616	1463.29
1	L14	1	EZH1	NM_001991	sample	1	8.62779156327543	39.1100082712986	4.75396841641638	226353.397849462	2770.8862380071	1991230	1510.6
1	L14	2	EZH1	NM_001991	sample	2	9.49299474605954	41.8169877408056	4.87875982888418	254981.685639229	2726.3017026089	2038877	1477.55
1	L14	3	EZH1	NM_001991	sample	3	9.34450171821306	45.1331615120275	5.23254730999502	280086.068728522	2928.24071939988	2234687	1565
1	L15	1	ARID2	NM_152641	sample	1	9.88201712654615	41.0095147478592	4.82229655299396	220720.850618459	2678.97922168838	1810216	1419.73
1	L15	2	ARID2	NM_152641	sample	2	9.5824357912179	38.5434962717481	4.24269606866149	200656.523612262	2678.93774705705	1836060	1401.17
1	L15	3	ARID2	NM_152641	sample	3	8.47453703703704	38.0555555555556	4.4665307674237	210785.438271605	2594.64389103025	1787768	1335.76
1	L16	1	FLT4	NM_002020	sample	1	10.9230028873917	44.5226179018287	3.83116124240349	220773.906641001	2705.10278180518	1997720	1438.94
1	L16	2	FLT4	NM_002020	sample	2	10.207100591716	45.3288250211327	5.34160149417204	256118.108199493	2843.51400167827	2033334	1544.48
1	L16	3	FLT4	NM_002020	sample	3	9.65546942291128	49.8260120585702	4.96859365341199	310180.391042205	2885.26633002205	2176070	1613.17
1	L17	1	RF	NA	Neutral	1	8.94182124789207	42.8010118043845	4.3815113820037	261334.966273187	2698.46907554193	1959272	1389.91
1	L17	2	RF	NA	Neutral	2	8.82912457912458	36.5791245791246	4.90660625262078	193287.38047138	2707.80821442354	1840176	1373.9
1	L17	3	RF	NA	Neutral	3	9.05540661304736	41.7980339588919	3.80311002119608	258863.851653262	2666.6853974141	2016401	1385.47
1	L18	1	RF	NA	Neutral	1	8.89848619768477	42.6090828138914	4.16067904774058	257807.021371327	2704.26433182234	1991048	1443.47
1	L18	2	RF	NA	Neutral	2	8.99845440494591	39.1816074188563	4.41759245436903	218700.612055641	2799.46048227668	1954213	1458.34
1	L18	3	RF	NA	Neutral	3	7.97040605643496	35.0495526496903	4.50733018469721	188277.181004818	2638.5567464371	1879853	1374.73
1	L19	1	RF	NA	Neutral	1	7.94285714285714	34.1820408163265	4.29731648898121	172052.813061225	2567.13123565236	1757485	1318.94
1	L19	2	RF	NA	Neutral	2	9.89400164338537	44.9909613804437	4.09990518281907	227952.693508628	2732.35465562276	1895196	1368.03
1	L19	3	RF	NA	Neutral	3	7.94715447154472	36.9861788617886	4.18429424679593	191570.691869919	2424.72957515601	1732271	1249.69
1	L20	1	RF	NA	Neutral	1	8.19074675324675	36.1006493506493	4.42787101530228	184107.289772727	2626.68604933582	1752502	1321.39
1	L20	2	RF	NA	Neutral	2	8.88409475465313	42.2978003384095	4.44659958863159	248326.407783418	2668.78455263024	1937959	1402.04
1	L20	3	RF	NA	Neutral	3	7.50924369747899	33.7974789915966	4.58624085043948	170388.950420168	2689.2611715957	1758042	1351.52
1	L21	1	RF	NA	Neutral	1	8.60017346053773	41.4189071986123	4.88103017666329	243482.151777971	2709.59947948043	1976773	1405.49
1	L21	2	RF	NA	Neutral	2	7.77392739273927	37.3844884488449	4.78494636578238	193157.136138614	2566.55132248839	1752618	1290.95
1	L21	3	RF	NA	Neutral	3	7.2303664921466	36.1937172774869	5.42850038655337	210517.798803291	2603.49898898941	1769993	1323.05
1	L22	1	RF	NA	Neutral	1	8.46955719557196	39.3025830258303	5.39417003679997	219316.316420664	2717.67706168658	1810746	1386.33
1	L22	2	RF	NA	Neutral	2	9.27837613918807	42.0803645401823	4.25686402070594	246898.02071251	2682.6431643087	1943395	1385.7
1	L22	3	RF	NA	Neutral	3	8.35889070146819	42.1044045676998	4.70474235467508	257271.542414356	2572.31226467496	1971762	1361.79
1	M03	1	OTNT	NA	Neutral	1	11.4277408637874	41.3770764119601	3.68651939949451	192397.869601329	2690.3978621741	1899319	1419.17
1	M03	2	OTNT	NA	Neutral	2	10.9017781541067	39.3539373412362	3.49541803991952	167473.628281118	2638.56315929133	1818602	1336.42
1	M03	3	OTNT	NA	Neutral	3	8.82531458179127	35.1139896373057	4.03551084845209	177671.803849001	2513.34743404003	1725707	1230.75
1	M04	1	OTNT	NA	Neutral	1	9.28387096774193	40.2354838709677	5.21631524304931	224632.867741935	2740.92905278758	2014495	1445.56
1	M04	2	OTNT	NA	Neutral	2	9.2278156996587	39.0887372013652	3.84148031899757	206811.71672355	2615.06804426111	1869340	1310.91
1	M04	3	OTNT	NA	Neutral	3	8.00086281276963	36.2131147540984	3.75542041165958	198658.72907679	2380.89515691747	1670986	1197.51
1	M05	1	OTNT	NA	Neutral	1	11.6143572621035	45.0409015025042	3.66140876638527	221492.64524207	2781.48159827607	1981547	1468.06
1	M05	2	OTNT	NA	Neutral	2	11.4908073541167	45.5515587529976	4.03606150922593	237389.006394884	2675.82446077483	2000531	1412.23
1	M05	3	OTNT	NA	Neutral	3	9.60680034873583	34.9468177855275	4.00014603928021	163622.313862249	2490.16287586959	1771930	1248.46
1	M06	1	OTNT	NA	Neutral	1	11.368574199806	52.9699321047527	5.68821411740225	341425.598448109	3094.56480241312	2361640	1723.5
1	M06	2	OTNT	NA	Neutral	2	10.2117847993168	46.2613151152861	4.29507251809209	287917.299743809	2944.70162635711	2129398	1641.82
1	M06	3	OTNT	NA	Neutral	3	7.85564516129032	34.9282258064516	3.84470880510944	194418.066935484	2536.02899953611	1872743	1333.33
1	M07	1	OTNT	NA	Neutral	1	10.3628899835796	45.3875205254516	4.60181403984615	253668.697044335	2700.11306221557	1937722	1396.96
1	M07	2	OTNT	NA	Neutral	2	10.6475849731664	45.0196779964222	4.91526932575256	238278.169051878	2840.69911934105	1958965	1430.94
1	M07	3	OTNT	NA	Neutral	3	9.1032	35.4312	3.40727981481478	175624.584	2587.81903809596	1873908	1338.03
1	M08	1	OTNT	NA	Neutral	1	12.0060553633218	44.5484429065744	3.95477041619845	216856.442906574	2824.48801938638	1976987	1494.39
1	M08	2	OTNT	NA	Neutral	2	9.35823293172691	45.8080321285141	4.7336372772449	282170.886746988	2790.12108183173	2030818	1427.36
1	M08	3	OTNT	NA	Neutral	3	7.54582319545823	36.7201946472019	4.77219234937912	220600.97810219	2632.40440263853	1888773	1344.18
1	M09	1	DNM2	NM_001005362	sample	1	11.6278350515464	51.080412371134	4.85455526993169	303701.822680412	2961.22924653109	2252567	1646.15
1	M09	2	DNM2	NM_001005362	sample	2	11.2097235462345	50.8198284080076	4.56698841345148	284451.642516683	2917.05560936483	2131224	1515.11
1	M09	3	DNM2	NM_001005362	sample	3	10.0569498069498	42.9797297297297	5.34543070728571	232587.214285714	2806.64411031419	2036262	1498.75
1	M10	1	PRF1	NM_005041	sample	1	13.4627930682977	52.0907237512742	4.02213140098355	277672.126401631	2948.59667280317	2167651	1540.81
1	M10	2	PRF1	NM_005041	sample	2	11.8854262144821	44.0229147571036	3.78432819366751	216109.954170486	2649.12032128882	2044332	1378.8
1	M10	3	PRF1	NM_005041	sample	3	9.14930875576037	38.2921658986175	4.96508395272318	193747.359447005	2532.89109763316	1753355	1262.33
1	M11	1	DSN1	NM_024918	sample	1	10.2873462214411	42.3787346221441	4.24380684834405	226752.091388401	2748.35538912643	1866223	1459.96
1	M11	2	DSN1	NM_024918	sample	2	11.2553407934893	44.2319430315361	3.81333805638724	231920.350966429	2762.76706310559	1966416	1436.89
1	M11	3	DSN1	NM_024918	sample	3	8.8036303630363	34.9579207920792	3.69353073533612	174347.70049505	2671.24865462459	1781288	1336.77
1	M12	1	CBLB	NM_170662	sample	1	11.5021459227468	41.9587982832618	3.75659636339269	196126.611158798	2834.45987603457	2012553	1487.43
1	M12	2	CBLB	NM_170662	sample	2	10.8846480067854	46.4995759117897	4.08936529244666	243653.551314673	2893.6236398555	1986420	1486.87
1	M12	3	CBLB	NM_170662	sample	3	8.97927461139896	40.6373056994819	4.15949140644384	219354.476683938	2679.57937625192	1807037	1316.53
1	M13	1	EP300	NM_001429	sample	1	9.01968205904618	38.6495079485238	5.21528983989914	218908.493565481	2609.64680305386	1855151	1332.62
1	M13	2	EP300	NM_001429	sample	2	10.962293794187	48.019638648861	3.8180393085347	275936.249803614	2732.26120232628	2144444	1386.26
1	M13	3	EP300	NM_001429	sample	3	10.8346456692913	38.1842519685039	3.247242962226	165579.909448819	2490.34860890815	1763161	1262.95
1	M14	1	PHOX2B	NM_003924	sample	1	13.4171220400729	53.4298724954463	4.32468137057727	273364.141165756	2934.40305672612	2168897	1548.6
1	M14	2	PHOX2B	NM_003924	sample	2	11.0610367892977	44.876254180602	3.92639063429017	236618.914715719	2819.71162082676	2034901	1504.24
1	M14	3	PHOX2B	NM_003924	sample	3	10.6391571553995	43.8200175592625	4.19164840106131	230092.253731343	2688.94777804854	1977299	1409.69
1	M15	1	LATS1	NM_004690	sample	1	13.4268774703557	54.9081027667984	4.58994490960186	282762.666007905	3040.51979490183	2418793	1736.53
1	M15	2	LATS1	NM_004690	sample	2	11.0161839863714	44.4676320272572	4.62117935674015	244543.763202726	2901.8117013187	2175775	1540.28
1	M15	3	LATS1	NM_004690	sample	3	10.1752677702045	41.8461538461538	4.01825270670961	247652.600778968	2836.22160310081	2198329	1533.61
1	M16	1	CUL3	NM_003590	sample	1	9.85429447852761	44.6472392638037	4.39741623079971	253334.273773006	3006.7478393427	2216772	1621.88
1	M16	2	CUL3	NM_003590	sample	2	9.26553672316384	39.6198547215496	4.82240211655443	217854.491525424	2948.44319259531	2090587	1550.82
1	M16	3	CUL3	NM_003590	sample	3	9.38301282051282	40.6971153846154	4.42337857451096	233179.83974359	2810.60378645439	2050249	1490.28
1	M17	1	OTNT	NA	Neutral	1	10.748449955713	42.303808680248	3.89049931314054	204489.71656333	2770.80779139283	1891412	1458.55
1	M17	2	OTNT	NA	Neutral	2	10.7648624667258	44.058562555457	3.72326403041988	224384.727595386	2757.40888006233	1847604	1423.14
1	M17	3	OTNT	NA	Neutral	3	9.95377777777778	42.5875555555556	5.64475118738677	232055.474666667	2724.20076715939	2003289	1395.26
1	M18	1	OTNT	NA	Neutral	1	8.69484361792054	41.6686390532544	5.32038644054612	246043.403212172	2725.6822445539	1879415	1443.06
1	M18	2	OTNT	NA	Neutral	2	10.9453053783045	46.8140382862352	4.72144884135023	245972.484958979	2685.35328406972	1867268	1373.17
1	M18	3	OTNT	NA	Neutral	3	10.728943338438	47.1049004594181	4.26819886946074	260727.434150077	2844.61201299271	2016555	1508.77
1	M19	1	OTNT	NA	Neutral	1	12.4054747647562	51.2925577416595	4.46330116821081	278574.647562019	2850.62437386004	2037264	1559.26
1	M19	2	OTNT	NA	Neutral	2	9.18641114982578	39.3005226480836	4.02459597779723	207770.43815331	2660.05451078433	1864122	1385.6
1	M19	3	OTNT	NA	Neutral	3	10.4370308590492	39.2310258548791	4.07812348789327	192666.57881568	2695.2899992771	1870183	1361.21
1	M20	1	OTNT	NA	Neutral	1	8.53063063063063	39.0414414414414	4.33878847327413	226979.846846847	2743.05682921864	1890930	1407.24
1	M20	2	OTNT	NA	Neutral	2	11.1343154246101	48.1126516464471	4.49440636472693	268064.265164645	2770.97900248463	2061527	1501.19
1	M20	3	OTNT	NA	Neutral	3	9.31233595800525	40.0498687664042	5.08498921419518	217880.570428696	2719.88630013631	1903783	1410.12
1	M21	1	OTNT	NA	Neutral	1	8.5343567251462	40.0292397660819	4.57228571676405	235610.214912281	2625.20042450044	1855878	1321.17
1	M21	2	OTNT	NA	Neutral	2	11.2793136320305	53.6158245948522	4.87846582759118	329514.503336511	2867.45612603735	2144337	1571.71
1	M21	3	OTNT	NA	Neutral	3	10.0509939498704	45.5557476231634	4.22998552525088	269165.872947277	2759.3233081679	2024569	1414.66
1	M22	1	OTNT	NA	Neutral	1	9.71963470319635	43.7616438356164	4.54476136387124	259281.530593607	2722.95262547433	1956073	1421.07
1	M22	2	OTNT	NA	Neutral	2	11.3972350230415	49.5391705069124	5.59912203068818	266338.052534562	2800.96378074206	1937949	1461.83
1	M22	3	OTNT	NA	Neutral	3	9.13936430317848	38.0285248573757	4.01730819176533	186736.593317033	2384.20102549759	1725409	1253.85
1	N03	1	PLK1	NA	Negative	1	14.6193181818182	89.3352272727273	6.74698882942688	578582.954545455	3744.88820701551	2950913	2108.97
1	N03	2	PLK1	NA	Negative	2	12.0195381882771	76.3410301953819	7.80900728402595	491200.3339254	3595.47901728511	2610639	1878.08
1	N03	3	PLK1	NA	Negative	3	10.0277777777778	66.218954248366	6.38913171251454	445317.697712418	3375.268419153	2457248	1722.97
1	N04	1	PLK1	NA	Negative	1	10.9160063391442	71.6703645007924	9.01964999934519	491210.530903328	3648.40778246207	2833648	1989.45
1	N04	2	PLK1	NA	Negative	2	12.7032374100719	77.8974820143885	8.89137512058833	520084.426258993	3662.29239519042	2635641	1932.02
1	N04	3	PLK1	NA	Negative	3	13.0599415204678	79.8201754385965	8.45789298330131	519200.790935673	3771.7060253122	2915326	2132.84
1	N05	1	PLK1	NA	Negative	1	12.3824130879346	91.5255623721881	11.6694274818378	693930.351738241	3983.98208867618	3264967	2246.56
1	N05	2	PLK1	NA	Negative	2	12.145648312611	81.5808170515098	10.0780643707956	582018.161634103	4028.13928049484	2861810	2198.44
1	N05	3	PLK1	NA	Negative	3	11.14405360134	62.6046901172529	5.07363331936395	351867.721943049	3112.38355773219	2191720	1537.36
1	N06	1	PLK1	NA	Negative	1	12.214859437751	76.6887550200803	9.33246332119624	500257.548192771	3594.09090609404	2775864	1975.06
1	N06	2	PLK1	NA	Negative	2	12.2947558770344	84.3291139240506	9.8856032952463	610435.618444846	3901.61074615812	3120367	2098.09
1	N06	3	PLK1	NA	Negative	3	10.1017441860465	58.3662790697674	7.44574623677979	352250.947674419	3140.58869640449	2211407	1669.36
1	N07	1	PLK1	NA	Negative	1	12.6536585365854	98.5951219512195	12.8056105481019	776518.004878049	4207.07777678564	3325580	2454.7
1	N07	2	PLK1	NA	Negative	2	12.8247232472325	89.8191881918819	7.81655918801293	647175.684501845	3965.91231463363	3120012	2167.49
1	N07	3	PLK1	NA	Negative	3	12.5628227194492	84.578313253012	10.2466023162837	628426.277108434	3822.95534855216	3176851	2229.46
1	N08	1	PLK1	NA	Negative	1	13.2288461538462	84.3923076923077	7.48202845461164	537198.073076923	3647.35717480929	2723325	2023.2
1	N08	2	PLK1	NA	Negative	2	12.7511013215859	86.6013215859031	7.3800606246214	612291.649779736	3661.55442818239	2976712	1994.52
1	N08	3	PLK1	NA	Negative	3	10.9709172259508	73.6890380313199	8.74249222584042	505551.758389262	3504.63969717321	2650166	1885.12
1	N09	1	CIC	NM_015125	sample	1	11.6149279050042	43.5301102629347	3.87259324185739	206042.076335878	2570.36813285916	1763243	1353.5
1	N09	2	CIC	NM_015125	sample	2	9.03626107977438	40.9468170829976	4.27723837663101	245953.441579371	2640.87283995569	1912303	1384
1	N09	3	CIC	NM_015125	sample	3	7.98013750954927	34.1978609625668	4.30784186820928	189350.640947288	2592.55736292456	1740433	1334.39
1	N10	1	SMARCA4	NM_003072	sample	1	7.36356466876972	33.9779179810726	4.30558721881813	197860.310725552	2634.05090381302	1799332	1346.13
1	N10	2	SMARCA4	NM_003072	sample	2	9.00082034454471	38.5865463494668	4.20467043429408	193776.186218212	2624.50884222439	1761777	1311.32
1	N10	3	SMARCA4	NM_003072	sample	3	7.90599675850891	36.8606158833063	5.24431635963866	225359.974068071	2651.00854905481	1920722	1386.27
1	N11	1	DOT1L	NM_032482	sample	1	9.18140794223827	43.3348375451264	4.725346170564	266948.341155235	2715.68726897956	2011150	1467.94
1	N11	2	DOT1L	NM_032482	sample	2	9.38700564971751	49.0583804143126	6.19021414774824	313727.810734463	2908.52261504887	2175233	1494.11
1	N11	3	DOT1L	NM_032482	sample	3	9.22651448639157	41.3582089552239	5.45562284698152	237966.604916593	2917.68339168881	2063092	1532.27
1	N12	1	XPC	NM_004628	sample	1	7.0168776371308	37.4694092827004	6.90824266958604	264563.296413502	2812.65939939611	1913534	1461.77
1	N12	2	XPC	NM_004628	sample	2	9.21	38.6663636363636	4.622438904947	201170.027272727	2671.94678038068	1788264	1267.59
1	N12	3	XPC	NM_004628	sample	3	8.61485319516408	35.0759930915371	3.59579489905048	172643.372193437	2592.40756747806	1782849	1301.09
1	N13	1	EXT1	NM_000127	sample	1	9.42671292281006	45.347788378144	4.5347294842743	284472.445793582	2863.98034704361	2082996	1529.75
1	N13	2	EXT1	NM_000127	sample	2	11.5071301247772	46.4188948306595	3.92758987703456	244132.333333333	2818.29486794599	1953302	1482.17
1	N13	3	EXT1	NM_000127	sample	3	8.54561717352415	37.7388193202147	4.12981682957573	194960.097495528	2658.36136770045	1806458	1338.34
1	N14	1	MSH6	NM_000179	sample	1	9.53734061930783	41.7714025500911	4.69410418129481	237287.366120219	2687.39042442692	1946151	1443.74
1	N14	2	MSH6	NM_000179	sample	2	8.84261501210654	36.5528652138822	4.27789465760459	195403.409200969	2607.81194208814	1801312	1311.15
1	N14	3	MSH6	NM_000179	sample	3	6.02428810720268	30.7386934673367	4.85643102576566	208367.422948074	2616.81491581495	1863460	1335.13
1	N15	1	FANCC	NM_000136	sample	1	10.005859375	48.658203125	4.942347639846	281192.243164063	2999.97771521578	2195983	1671.73
1	N15	2	FANCC	NM_000136	sample	2	8.78097521982414	40.9152677857714	5.11766572525589	238841.254996003	2924.93505427949	2038500	1482.7
1	N15	3	FANCC	NM_000136	sample	3	7.84304584304584	36.6192696192696	5.17189438388918	214435.229215229	2757.76743912598	1939827	1450.69
1	N16	1	NCOR1	NM_006311	sample	1	10.8482490272374	47.329766536965	4.62766126447927	258682.567120623	2743.52210526914	2033535	1467.3
1	N16	2	NCOR1	NM_006311	sample	2	9.88542621448213	48.3913840513291	5.37586727074211	297823.45096242	2888.49502613186	2228562	1527.74
1	N16	3	NCOR1	NM_006311	sample	3	8.75367647058824	44.3468137254902	5.43339656879317	273649.091911765	2947.59377572011	2038231	1503.26
1	N17	1	PLK1	NA	Negative	1	10.1441441441441	48.7837837837838	6.18203961367336	281396.168918919	2821.16197526189	2178074	1407.36
1	N17	2	PLK1	NA	Negative	2	12.1981132075472	60.5660377358491	7.81949754083709	369646.933962264	3061.09345612759	2370373	1644.5
1	N17	3	PLK1	NA	Negative	3	11.2286821705426	63.9980620155039	7.77609372648798	399804.238372093	3090.32327855136	2296742	1610.52
1	N18	1	PLK1	NA	Negative	1	10.563670411985	67.9082397003745	12.110722914977	488891.003745318	3403.09854352504	2613591	1996.84
1	N18	2	PLK1	NA	Negative	2	8.67161716171617	51.8597359735974	7.47509101889484	337379.0330033	2808.98243242025	2078006	1458.3
1	N18	3	PLK1	NA	Negative	3	9.64944649446494	60.8726937269373	10.292894427854	417880.095940959	3142.06644526883	2348198	1662.79
1	N19	1	PLK1	NA	Negative	1	9.08736059479554	57.5446096654275	8.79583522288444	402536.769516729	3112.0355999309	2410810	1656.41
1	N19	2	PLK1	NA	Negative	2	9.38504672897196	46.3551401869159	8.86211723972682	270715.280373832	2804.25035275576	2100228	1461.61
1	N19	3	PLK1	NA	Negative	3	11.32995951417	59.0182186234818	9.41723267598986	374220.068825911	3194.61392756147	2500239	1690
1	N20	1	PLK1	NA	Negative	1	8.51171171171171	48.8522522522522	6.38707711157726	310800.974774775	2840.49953711236	2178471	1452.46
1	N20	2	PLK1	NA	Negative	2	10.1197916666667	56.1510416666667	10.7030479812458	389924.451388889	3271.64029887307	2416990	1784.24
1	N20	3	PLK1	NA	Negative	3	9.27777777777778	51.6885521885522	6.74768233176558	337199.057239057	2988.7700643935	2260471	1589.21
1	N21	1	PLK1	NA	Negative	1	10.400390625	62.078125	10.1545146465778	431309.318359375	3074.15571700406	2427534	1757.41
1	N21	2	PLK1	NA	Negative	2	5.63888888888889	38.5866013071895	7.93290898181801	231389.714052288	2169.87474341623	1428460	950.65
1	N21	3	PLK1	NA	Negative	3	10.34034416826	55.5066921606119	8.24354378680709	331058.927342256	2899.51588954706	2219441	1482.02
1	N22	1	PLK1	NA	Negative	1	9.35795454545455	65.9450757575758	10.4535478077317	498383.053030303	2915.64345758018	2403891	1648.44
1	N22	2	PLK1	NA	Negative	2	10.6666666666667	65.1055276381909	11.8082274947433	463961.902847571	3266.71139603848	2605970	1781.06
1	N22	3	PLK1	NA	Negative	3	9.57621440536013	53.3450586264657	10.0249861471878	342981.175879397	2938.95683472921	2201048	1522.39
1	C03	1	53BP1	NA	Positive	4	6.85833333333333	34.1116666666667	4.96500084403396	222487.610833333	2723.34903399969	1345821	891.36
1	C03	2	53BP1	NA	Positive	5	6.64413364413364	32.7101787101787	5.1030301079432	194718.731157731	2942.57500706583	1284833.8	884.75
1	C03	3	53BP1	NA	Positive	6	5.14262948207171	31.4948207171315	5.56666568129855	216699.744223108	3014.94135997467	1222803.2	779.67
1	C04	1	53BP1	NA	Positive	4	5.58612244897959	30.4163265306122	5.3986538008022	195744.349387755	3020.46713404413	1326756	895.68
1	C04	2	53BP1	NA	Positive	5	7.24075829383886	36.0682464454976	5.00944225965018	236821.04549763	3122.51296635654	1529669.4	1010.49
1	C04	3	53BP1	NA	Positive	6	6.32848837209302	31.2587209302326	5.40838586304456	203466.280523256	2974.53304890321	1329374.4	886.09
1	C05	1	53BP1	NA	Positive	4	5.62178702570379	30.5128518971848	6.96894875867067	190554.23623011	3104.04698977306	1168405	932.88
1	C05	2	53BP1	NA	Positive	5	5.53528945281523	32.52260111023	5.97214972349774	229249.52260111	3020.49261003219	1352648.7	864.12
1	C05	3	53BP1	NA	Positive	6	5.51183063511831	33.920298879203	6.65524287412318	237888.726027397	3004.31828287786	1297034.9	874.79
1	C06	1	53BP1	NA	Positive	4	7.56260575296108	38.761421319797	5.402347289869	260677.259729272	3132.68865726641	1551753	1016.63
1	C06	2	53BP1	NA	Positive	5	5.66951566951567	32.2830009496676	5.82231083093457	222870.626780627	3202.59691965017	1262298.4	884.16
1	C06	3	53BP1	NA	Positive	6	6.69254185692542	30.8409436834094	5.52423330548361	181878.781582953	2817.04172336122	1304828.9	867.15
1	C07	1	53BP1	NA	Positive	4	5.52207792207792	28.5757575757576	5.15781344395081	169958.385281385	2874.00535410684	1202680	820.46
1	C07	2	53BP1	NA	Positive	5	7.20777988614801	33.7172675521822	4.4531183948662	198541.481024668	3036.3510919363	1331875.4	860.64
1	C07	3	53BP1	NA	Positive	6	6.18572587185726	34.0275750202757	6.30378586838503	236205.765612328	3018.90802037235	1428981.8	1047.14
1	C08	1	53BP1	NA	Positive	4	6.32603092783505	36.923969072165	6.35839453329539	276379.097938144	3260.10368163378	1562310	1087.3
1	C08	2	53BP1	NA	Positive	5	4.89135021097046	29.6255274261603	5.69855119703838	217580.706751055	2883.22224727645	1227007.5	844.22
1	C08	3	53BP1	NA	Positive	6	5.21371326803206	29.3018699910953	5.84877704489135	170319.61175423	2954.27607823706	1106941.5	843.54
1	C09	1	PLCG2	NM_002661	sample	4	6.39517625231911	34.6669758812616	4.88280508523725	231192.424860853	2935.91354440189	1454527	1060.34
1	C09	2	PLCG2	NM_002661	sample	5	6.62299035369775	32.2733118971061	5.60791687770447	215206.669614148	2847.25475200237	1470481.4	1080.2
1	C09	3	PLCG2	NM_002661	sample	6	7.07094918504315	33.0469798657718	5.2141525235963	196390.544582934	2899.33696807313	1438557.4	1033.94
1	C10	1	SETD2	NM_014159	sample	4	6.75915221579961	35.3342967244701	4.8417020420548	237763.069364162	2905.85377913966	1545408	1013.71
1	C10	2	SETD2	NM_014159	sample	5	6.41285403050109	34.5479302832244	5.83390148720781	213609.784313725	3113.29795766272	1351081.2	982.63
1	C10	3	SETD2	NM_014159	sample	6	5.807962529274	32.4285714285714	5.34596928176216	217517.964871194	2927.85379969704	1329787.4	906.03
1	C11	1	IKZF1	NM_001220765	sample	4	6.07716785998409	34.1503579952267	5.9541974287648	212795.440731901	3016.21531307495	1310419	918.63
1	C11	2	IKZF1	NM_001220765	sample	5	5.2853470437018	27.6906598114824	5.50027793139299	170650.06083976	2758.81998284395	1270615.5	845.39
1	C11	3	IKZF1	NM_001220765	sample	6	5.95748031496063	32.744094488189	5.42725487444563	198784.05511811	2854.74020323625	1251137.5	881.4
1	C12	1	COL2A1	NM_033150	sample	4	7.10470779220779	39.0844155844156	5.41779527700523	251457.323051948	2907.32394706564	1499326	931.05
1	C12	2	COL2A1	NM_033150	sample	5	7.65986394557823	35.3384353741497	4.22508480082406	210589.427721088	2768.86426172701	1360490.7	939.92
1	C12	3	COL2A1	NM_033150	sample	6	6.44769874476987	35.492050209205	4.72466341962921	225458.943933054	2704.5336312603	1323895.4	896.95
1	C13	1	SMAD4	NM_005359	sample	4	6.54480570975416	34.8112609040444	4.37918189434462	237310.826328311	2820.23195731535	1411589	950.37
1	C13	2	SMAD4	NM_005359	sample	5	4.97451737451737	22.349806949807	3.61336350938862	120462.664092664	2190.87215951527	978468.9	671.5
1	C13	3	SMAD4	NM_005359	sample	6	6.90576395242452	36.1948764867338	4.55454403556729	230797.387923147	2817.31744916357	1391854.9	929.09
1	C14	1	FANCF	NM_022725	sample	4	5.06999125109361	22.2178477690289	3.67360246968817	127713.554680665	2268.07846389968	1087783	732.91
1	C14	2	FANCF	NM_022725	sample	5	7.47608535688006	35.411331861663	4.40103889727979	220880.175128771	2833.97566277066	1365416.4	935.02
1	C14	3	FANCF	NM_022725	sample	6	7.42471714534378	33.2027850304613	5.19007866015202	203242.230635335	3032.10462224361	1376987.3	1037.96
1	C15	1	Sep-12	NM_144605	sample	4	5.68941641938675	34.2670623145401	7.07615381056782	246965.879327399	3060.57782524135	1478916	1049.56
1	C15	2	Sep-12	NM_144605	sample	5	6.62317518248175	31.7308394160584	4.94786732557999	205325.141423358	2815.70658487269	1327156	936.51
1	C15	3	Sep-12	NM_144605	sample	6	5.86936936936937	32.172972972973	6.44289065104595	213611.408108108	2990.75130104909	1326900.2	915.03
1	C16	1	GNPTAB	NM_024312	sample	4	6.47307001795332	34.2387791741472	5.00704236683585	214480.641831239	2947.55892899266	1379620	958.8
1	C16	2	GNPTAB	NM_024312	sample	5	6.21758839528558	33.9329102447869	5.58059119952601	226203.383499547	2895.33801042249	1391259.3	953.58
1	C16	3	GNPTAB	NM_024312	sample	6	7.93333333333333	40.0424242424242	5.81728032311869	258577.466666667	3154.8134286663	1490072.1	1000.77
1	C17	1	53BP1	NA	Positive	4	6.24329692154916	35.4498510427011	6.70513365551359	250625.743793446	3415.25757934467	1544752	1133.14
1	C17	2	53BP1	NA	Positive	5	7.19944852941176	32.9448529411765	4.27026843062464	198754.929227941	2865.09051293155	1337546.3	897.62
1	C17	3	53BP1	NA	Positive	6	7.36574074074074	52.5324074074074	10.8972322333203	447942.449074074	3781.84084764133	1908850.6	1602.19
1	C18	1	53BP1	NA	Positive	4	6.30897887323944	34.1584507042254	5.23510353633857	230022.028169014	2981.44641658408	1446036	977.34
1	C18	2	53BP1	NA	Positive	5	7.79370629370629	39.104020979021	5.13418094526269	268486.384615385	3183.34115701563	1586592.4	1052.02
1	C18	3	53BP1	NA	Positive	6	6.35034347399411	31.2787046123651	5.47199136839703	194511.644749755	3029.65353093148	1289419.1	941.69
1	C19	1	53BP1	NA	Positive	4	5.23399790136411	35.1458551941238	8.08076351639035	266625.166841553	3376.71631294088	1458580	1140.83
1	C19	2	53BP1	NA	Positive	5	5.75451559934319	27.4014778325123	4.99137169590282	148792.39819376	2725.46759288771	1227476.2	891.06
1	C19	3	53BP1	NA	Positive	6	6.95884315906563	36.2347052280311	7.42766828571059	249472.518353726	3125.36154994726	1470465.8	1079.43
1	C20	1	53BP1	NA	Positive	4	5.61867704280156	32.6588845654993	6.93815619468096	214971.61997406	3070.21176560089	1202397	927.52
1	C20	2	53BP1	NA	Positive	5	5.16148325358852	27.7942583732057	5.99683379912482	167949.660287081	2988.30792091	1150290.1	929.36
1	C20	3	53BP1	NA	Positive	6	5.22647058823529	31.7794117647059	6.48047272249954	236045.632352941	3094.08361052342	1363623.6	997.27
1	C21	1	53BP1	NA	Positive	4	6.06704707560628	47.734664764622	11.5398456259335	423207.701854494	4046.38329590547	1809229	1669.57
1	C21	2	53BP1	NA	Positive	5	6.08110882956879	33.6457905544148	4.68729819459384	232566.176591376	3113.1332039454	1323478.5	902.97
1	C21	3	53BP1	NA	Positive	6	5.25596529284165	30.2787418655098	6.22884060812601	208810.440347072	3036.41626448713	1254643.8	928.13
1	C22	1	53BP1	NA	Positive	4	6.46577946768061	36.2889733840304	5.5372101712892	244619	3013.51317604727	1446420	957.3
1	C22	2	53BP1	NA	Positive	5	6.84808853118712	32.7857142857143	4.92895436749437	218509.337022133	3001.09102830444	1408286.4	957.28
1	C22	3	53BP1	NA	Positive	6	6.82960893854749	49.7569832402235	9.17767703572978	420418.649441341	3587.91304007003	1785317.8	1438.74
1	D03	1	RAD51	NA	Positive	4	11.2481121898598	75.0377562028047	6.31847803809318	503789.779935275	3794.43744393688	2277354	1419.36
1	D03	2	RAD51	NA	Positive	5	10.0150289017341	58.4196531791908	5.65499603567924	330405.195375723	3061.2456070061	1787982.9	1095.28
1	D03	3	RAD51	NA	Positive	6	10.0753221010902	68.4578790882061	5.98603595317726	448369.598612488	3618.28872164547	2096968.5	1249.76
1	D04	1	RAD51	NA	Positive	4	10.027502750275	71.7854785478548	7.34764994164155	523742.365236524	4038.14388027115	2275479	1445.78
1	D04	2	RAD51	NA	Positive	5	10.5242334322453	70.1770524233432	5.60386740736759	468605.087042532	3766.16016034676	2135241.4	1275.48
1	D04	3	RAD51	NA	Positive	6	9.45067873303167	54.7266968325792	5.0889572362035	311372.028054299	3115.31178425158	1790132.9	1040.48
1	D05	1	RAD51	NA	Positive	4	9.59649122807017	64.0779727095517	5.96973128707864	427558.660818713	3626.40011755125	2018154	1277.75
1	D05	2	RAD51	NA	Positive	5	9.59770114942529	64.8247126436782	6.33485427300979	439052.154214559	3543.53935782994	2025247.6	1214.63
1	D05	3	RAD51	NA	Positive	6	10.3084886128364	73.4699792960663	6.81372464633361	525242.191511387	3872.9057021809	2273224.1	1396.88
1	D06	1	RAD51	NA	Positive	4	12.2747252747253	86.2735042735043	6.82111553235994	646775.815628816	4134.42888485778	2511348	1557.94
1	D06	2	RAD51	NA	Positive	5	12.2002923976608	84.687134502924	7.96362218091644	598536.168128655	3865.56631634887	2354789.5	1562.08
1	D06	3	RAD51	NA	Positive	6	10.7326829268293	76.3463414634146	6.98447530338133	537590.101463415	3892.46802554146	2201488.6	1329.85
1	D07	1	RAD51	NA	Positive	4	10.9091940976163	80.583427922815	7.10856302945443	590290.031782066	4233.01905511853	2388318	1489.58
1	D07	2	RAD51	NA	Positive	5	11.7752525252525	91.6010101010101	8.43447650799388	697895.516414141	4354.74467450857	2715314.6	1622.66
1	D07	3	RAD51	NA	Positive	6	10.5011286681716	73.2990970654628	7.85577017640048	483596.538374718	3779.33109952866	2076885.1	1384.99
1	D08	1	RAD51	NA	Positive	4	9.96991701244813	68.8226141078838	6.17199237960613	486204.684647303	3803.98740533655	2152832	1293.41
1	D08	2	RAD51	NA	Positive	5	11.517745302714	77.1450939457202	7.01972428510556	505191.998956159	3926.8019501114	2249261.5	1366.91
1	D08	3	RAD51	NA	Positive	6	10.380081300813	70.4908536585366	5.73688803526835	479631.742886179	3743.27997563654	2084836	1330.51
1	D09	1	SMC3	NM_005445	sample	4	6.31705069124424	34.0930875576037	4.75853285125599	214486.262672811	2843.35328384861	1312317	922.7
1	D09	2	SMC3	NM_005445	sample	5	7.19154443485764	32.7653149266609	4.73922293290564	177444.906816221	2937.78327372943	1286911.8	953.22
1	D09	3	SMC3	NM_005445	sample	6	6.9817158931083	33.6786216596343	5.80864909845925	194779.575246132	2939.86401622768	1277134.5	909.34
1	D10	1	CHD8	NM_020920	sample	4	7.46410256410256	34.7615384615385	4.17620294869648	203817.361538462	3016.45670280614	1395881	970.68
1	D10	2	CHD8	NM_020920	sample	5	8.17854077253219	40.1124463519313	4.65665816735698	241170.380257511	3043.74245117528	1443550.4	1065.52
1	D10	3	CHD8	NM_020920	sample	6	5.06143597335307	28.2834937083642	5.93027877483647	180025.67357513	2951.77832904641	1152494.6	837.97
1	D11	1	COL5A2	NM_000393	sample	4	6.99462365591398	37.9516129032258	5.14632291508516	250355.319508449	2922.18789756362	1475347	1009.87
1	D11	2	COL5A2	NM_000393	sample	5	6.88324873096447	36.9263959390863	5.49603655337131	244667.962774958	3011.92016416922	1460424.9	1010.88
1	D11	3	COL5A2	NM_000393	sample	6	6.35252365930599	35.9061514195584	6.10745080110744	237334.634069401	3012.19955406582	1398208.3	1034.76
1	D12	1	BRCA2	NM_000059	sample	4	9.07638888888889	50.2543402777778	5.99509265266126	332879.449652778	3560.48437881139	1736666	1224.35
1	D12	2	BRCA2	NM_000059	sample	5	6.69365928189458	39.2123758594347	6.32806467293685	260148.12987013	3239.53477778773	1492617.2	1084.69
1	D12	3	BRCA2	NM_000059	sample	6	6.90393013100437	35.6295487627365	5.00458528960355	191788.027656477	3065.6101962247	1163765.9	845.6
1	D13	1	UBR5	NM_015902	sample	4	6.4087061668682	34.1596130592503	5.03269634922753	208127.356711004	2716.48570464847	1345020	974.1
1	D13	2	UBR5	NM_015902	sample	5	6.13644366197183	29.9128521126761	4.5956334892076	184818.148767606	2713.67851284213	1432454.3	959.33
1	D13	3	UBR5	NM_015902	sample	6	5.47682119205298	21.6679280983917	5.1145458390638	115245.480605487	2367.40351516479	1116339.4	837.05
1	D14	1	TET2	NM_017628	sample	4	7.46467391304348	33.8731884057971	4.84828956203893	194984.961956522	2749.47306984059	1356954	947.93
1	D14	2	TET2	NM_017628	sample	5	7	29.1126050420168	4.28371131677229	165518.970588235	2736.26213800982	1288341.1	868.79
1	D14	3	TET2	NM_017628	sample	6	6.59777571825765	35.3132530120482	5.24156304905238	216842.653382762	2856.61769657006	1303647.7	1051.81
1	D15	1	AMER1	NM_152424	sample	4	5.62642740619902	33.1060358890701	4.87559783897795	227631.336052202	2905.23713502113	1323062	898.91
1	D15	2	AMER1	NM_152424	sample	5	6.13925019127774	28.34506503443	4.66138233974638	156328.921193573	2722.85841093957	1180714.5	818.95
1	D15	3	AMER1	NM_152424	sample	6	6.4861215303826	32.0855213803451	4.30734519837304	184073.526631658	2715.04477027167	1220965.4	812.93
1	D16	1	EXT2	NM_207122	sample	4	6.23415977961433	33.7373737373737	4.82464919817934	224281.966023875	2750.28517807901	1339449	988.54
1	D16	2	EXT2	NM_207122	sample	5	5.67738970588235	28.8115808823529	4.94381864279166	196480.897058824	2750.43238984074	1231292.5	942.24
1	D16	3	EXT2	NM_207122	sample	6	5.35191956124314	30.4771480804388	5.8071018554534	200546.035648995	2880.56154178977	1277576.8	945.12
1	D17	1	RAD51	NA	Positive	4	10.2129032258065	76.5677419354839	7.44566057145369	559952.584516129	3893.4060666287	2322963	1456.61
1	D17	2	RAD51	NA	Positive	5	11.7147766323024	82.8350515463918	5.86032181666467	596165.853379152	3986.97275115241	2432203.7	1439.33
1	D17	3	RAD51	NA	Positive	6	10.04396843292	70.9515219842165	6.91344010524325	475891.896279594	3653.3485173904	2043344.7	1248.85
1	D18	1	RAD51	NA	Positive	4	11.1590413943355	80.6677559912854	7.74922385138037	574048.823529412	4010.66568258553	2358126	1452.16
1	D18	2	RAD51	NA	Positive	5	10.3853092783505	70.5231958762887	5.96384712028625	461643.12242268	3765.6395045324	2035111.6	1291.27
1	D18	3	RAD51	NA	Positive	6	10.6155440414508	74.8880829015544	6.20025400945986	510558.340932642	3790.11356424882	2157818.5	1253.34
1	D19	1	RAD51	NA	Positive	4	11.8504577822991	80.4923702950153	6.96816587638747	537952.266531028	4033.58944411405	2269139	1435.15
1	D19	2	RAD51	NA	Positive	5	11.0925925925926	80.1097883597884	7.00397631957276	588593.92989418	3947.11888026793	2402312.7	1487.4
1	D19	3	RAD51	NA	Positive	6	10.553738317757	76.3726635514019	7.11587112813369	535151.203271028	3999.73361440223	2223751.2	1396.39
1	D20	1	RAD51	NA	Positive	4	10.8636363636364	81.5264270613108	8.18398338160863	603969.023255814	4135.42609611088	2419482	1547.24
1	D20	2	RAD51	NA	Positive	5	11.2818181818182	79.5493506493506	7.29752528084978	546426.923376623	4056.35927691491	2293214.6	1480.82
1	D20	3	RAD51	NA	Positive	6	10.1294247787611	68.875	7.13619911458699	479328.725663717	3818.60985340355	2134445.6	1326.05
1	D21	1	RAD51	NA	Positive	4	12.1759603469641	89.2366790582404	8.19141580042522	663354.840148699	4350.33430609598	2652966	1727.01
1	D21	2	RAD51	NA	Positive	5	12.1089947089947	84.2624338624339	6.80960118883228	590153.005291005	4012.86722412651	2464870	1428.32
1	D21	3	RAD51	NA	Positive	6	9.53020833333333	68.21875	6.21970657741473	479992.754166667	3597.52359478102	2000386	1249.1
1	D22	1	RAD51	NA	Positive	4	10.9378468368479	77.4705882352941	6.40095139614842	546690.543840178	3911.73939958781	2273403	1411.06
1	D22	2	RAD51	NA	Positive	5	12.0835266821346	84.4930394431555	6.31846535461394	576813.50812065	3978.08683076599	2412093.5	1386.39
1	D22	3	RAD51	NA	Positive	6	10.8037974683544	67.2362869198312	6.41120678121365	435332.6592827	3596.52268422495	2122580.4	1282.08
1	E03	1	RF	NA	Neutral	4	6.29846582984658	31.3612273361227	5.20067426046022	194050.209205021	2806.2787948423	1358797	956.1
1	E03	2	RF	NA	Neutral	5	6.0090991810737	33.1137397634213	5.4732413481925	219346.555050045	2902.62858792465	1317319.9	939.92
1	E03	3	RF	NA	Neutral	6	6.57450796626054	31.2586691658857	4.74097032750824	174616.405810684	2814.45983834027	1294600.8	997.3
1	E04	1	RF	NA	Neutral	4	8.46173044925125	39.8668885191348	4.49219339088917	236693.885191348	3035.58045239377	1523080	1011.91
1	E04	2	RF	NA	Neutral	5	7.59696727853152	36.5778132482043	4.48777990438759	228932.165203512	2944.13552690631	1459815.3	1005.07
1	E04	3	RF	NA	Neutral	6	6.16267942583732	33.3389154704944	4.83829900598451	212736.249601276	2839.74982120573	1289493.6	904.45
1	E05	1	RF	NA	Neutral	4	6.90242214532872	30.6477508650519	4.96633797381288	179249.44567474	2959.61587658786	1302132	914.93
1	E05	2	RF	NA	Neutral	5	7.06297577854671	29.1716262975779	3.90053957147016	158561.902422145	2711.72843334724	1355472.6	942.03
1	E05	3	RF	NA	Neutral	6	6.37110481586402	31.1614730878187	5.05089649980515	176823.813031161	2872.47376855091	1221589	845.75
1	E06	1	RF	NA	Neutral	4	6.60926193921852	33.3589001447178	4.51250112637485	206686.451519537	2989.06801234456	1394668	988.8
1	E06	2	RF	NA	Neutral	5	6.88326848249027	37.0817120622568	5.35351947009785	231519.952529183	2995.65900748964	1422307.5	1018.37
1	E06	3	RF	NA	Neutral	6	6.55328115593016	33.1276339554485	4.95964394880272	212959.421432872	2920.06617984256	1372258.9	930.23
1	E07	1	RF	NA	Neutral	4	6.04344193817878	32.8421052631579	5.78955703970846	213268.970760234	3074.73512322583	1328445	978.28
1	E07	2	RF	NA	Neutral	5	7.19611650485437	38.0669902912621	5.12788723451926	240566.8	3044.35120531184	1544192.8	1111.61
1	E07	3	RF	NA	Neutral	6	6.11326164874552	30.8530465949821	4.60183044034017	197048.333333333	2651.69730907962	1278408.6	872.09
1	E08	1	RF	NA	Neutral	4	6.54538634658665	34.2948237059265	5.46504926825958	216398.548387097	3121.63619848327	1398794	1033.97
1	E08	2	RF	NA	Neutral	5	6.69553571428571	35.0303571428571	4.65083269397357	211788.847321429	2967.55872720747	1386470	973.32
1	E08	3	RF	NA	Neutral	6	5.89916666666667	33.2366666666667	6.07344329156753	213181.429166667	2985.62961921158	1287145.1	915.27
1	E09	1	MEX3C	NM_016626	sample	4	4.9765561843169	21.0630557801132	3.14156023081863	116489.760711399	2086.68543644438	1041416	718.28
1	E09	2	MEX3C	NM_016626	sample	5	6.44881244881245	34.4799344799345	6.2082595922881	214324.402129402	2965.55722785782	1414875.4	982.99
1	E09	3	MEX3C	NM_016626	sample	6	8.06645316253002	38.2481985588471	4.77317929101454	238529.692554043	3025.02211065781	1506306.1	1032.97
1	E10	1	CDKN2C	NM_078626	sample	4	7.01363636363636	37.0827272727273	4.85639728099161	215362.135454545	3077.18363906717	1382556	1024.69
1	E10	2	CDKN2C	NM_078626	sample	5	9.23184601924759	41.1627296587926	5.18981150280786	253698.090113736	3193.77862628104	1616825.5	1189.61
1	E10	3	CDKN2C	NM_078626	sample	6	6.14644714038128	33.6655112651646	6.09953408945483	226124.550259965	3047.36063310544	1346680.6	982.91
1	E11	1	SPEN	NM_015001	sample	4	6.51254480286738	39.9543010752688	5.58702001725435	299753.020609319	3124.83552131066	1650631	1110.29
1	E11	2	SPEN	NM_015001	sample	5	8.8192968111202	42.9378577269011	5.23955632157077	277595.461161079	3026.53026607711	1616980.8	1058.24
1	E11	3	SPEN	NM_015001	sample	6	6.98597359735974	34.1617161716172	5.53815883398012	217061.867161716	3005.26587989769	1337656.3	963.8
1	E12	1	ARID1B	NM_017519	sample	4	7.6047497879559	39.0958439355386	5.43478189039758	267936.834605598	3132.31619063449	1570142	1146.66
1	E12	2	ARID1B	NM_017519	sample	5	7.52217125382263	36.8295107033639	4.75422932645755	231340.217125382	3020.79094762134	1465445.7	984.41
1	E12	3	ARID1B	NM_017519	sample	6	6.38415988156921	33.8830495928942	6.62922310101841	218184.062176166	2982.14003748086	1432515.3	984.2
1	E13	1	ERCC4	NM_005236	sample	4	6.96832937450515	34.3436262866192	5.21758100495704	217241.333333333	2875.30454812682	1439339	988.5
1	E13	2	ERCC4	NM_005236	sample	5	5.96340552651232	24.5347274085138	4.22517329666083	139971.758028379	2477.26371168937	1173883.2	820.52
1	E13	3	ERCC4	NM_005236	sample	6	7.46694560669456	34.5497907949791	4.51118964208068	215636.021757322	2794.96510946782	1403585.8	945.42
1	E14	1	ATR	NM_001184	sample	4	5.05921680993314	22.9474689589303	4.44875942549637	124702.35530086	2564.56916655285	1051949	794.19
1	E14	2	ATR	NM_001184	sample	5	6.52150537634409	28.6459293394777	4.74676209897986	167933.538402458	2616.43782290446	1161049	837.37
1	E14	3	ATR	NM_001184	sample	6	4.50351493848858	21.9920913884007	5.26354366512015	117948.699472759	2506.59974508653	925075.7	696.47
1	E15	1	STAG2	NM_006603	sample	4	4.96727549467276	20.8318112633181	3.59612498355463	114844.926940639	2216.12524490257	1103403	765.09
1	E15	2	STAG2	NM_006603	sample	5	6.94697674418605	36.4809302325581	6.3734221262914	223293.737674419	3097.29699105336	1466039.8	1046.97
1	E15	3	STAG2	NM_006603	sample	6	7.49762658227848	34.6882911392405	5.54761744721407	215958.825158228	2943.34826164273	1425804.7	1005.75
1	E16	1	WRN	NM_000553	sample	4	7.08779631255487	41.2467076382792	5.82085862336246	296897.962247586	3332.40729998196	1775248	1198.08
1	E16	2	WRN	NM_000553	sample	5	7.65144863915716	36.0131694468832	5.42260795558257	227100.635645303	3082.14981096546	1540655.8	1094.58
1	E16	3	WRN	NM_000553	sample	6	6.91894127377998	34.6228287841191	5.50636714087562	202109.022332506	2923.32695824487	1362122.7	966.27
1	E17	1	RF	NA	Neutral	4	6.3610248447205	35.5768633540373	5.95824468797676	226407.415372671	3086.9006041271	1373579	996.89
1	E17	2	RF	NA	Neutral	5	6.49867608120035	34.2471315092674	5.39454834462851	231181.107678729	3008.69374223459	1422557.3	980.76
1	E17	3	RF	NA	Neutral	6	6.79398148148148	34.3047839506173	4.78688156344206	206747.276234568	2933.00367899523	1315382.6	922.21
1	E18	1	RF	NA	Neutral	4	7.02051739518287	33.778768956289	5.63265559116344	218326.347011597	2971.7971593508	1411364	1060.92
1	E18	2	RF	NA	Neutral	5	7.61792799412197	32.409257898604	4.10919200525231	185915.532696547	2822.26011503817	1384723.9	944.52
1	E18	3	RF	NA	Neutral	6	7.26974664679583	32.3353204172876	5.06035927545991	195983.777198212	2835.14577235396	1326718.1	941.87
1	E19	1	RF	NA	Neutral	4	6.25396825396825	33.1946532999165	5.86190851579067	205629.688387636	2887.43121520787	1326010	1006.26
1	E19	2	RF	NA	Neutral	5	6.30877192982456	32.0684210526316	4.70144008499807	199470.045614035	2861.00739595027	1377274.7	980.6
1	E19	3	RF	NA	Neutral	6	6.1540719002201	32.6441672780631	4.77562500304184	205922.175348496	2903.90387454188	1330739.6	904.15
1	E20	1	RF	NA	Neutral	4	6.63799843627834	35.4347146207975	5.46548929112741	230822.27365129	2974.16685643524	1496640	1033.44
1	E20	2	RF	NA	Neutral	5	6.69143780290792	34.9232633279483	5.17692924634962	231885.953957997	2934.50952128652	1467712.1	1003.79
1	E20	3	RF	NA	Neutral	6	5.96334661354582	28.4860557768924	4.69767575847105	160675.607968128	2770.97179681981	1178663.7	829.38
1	E21	1	RF	NA	Neutral	4	9.11569506726457	65.009865470852	7.24587420334258	468991.222421525	3713.98151986642	2016595	1398.19
1	E21	2	RF	NA	Neutral	5	9.10061782877317	58.1968225948809	6.0710582335473	387292.425419241	3489.81950069963	1884493.1	1215.36
1	E21	3	RF	NA	Neutral	6	9.23408624229979	62.1735112936345	6.38901604653139	443994.226899384	3445.14505517966	1999760.6	1256.33
1	E22	1	RF	NA	Neutral	4	6.62694300518135	34.9671848013817	5.86712870705053	228363.924870466	3002.72652794205	1389600	979.78
1	E22	2	RF	NA	Neutral	5	6.14808652246256	35.4234608985025	5.1062280389856	250235.415141431	2894.65661783491	1437490.2	1014.16
1	E22	3	RF	NA	Neutral	6	6.86760355029586	33.0022189349112	5.2324010119729	202812.776627219	2770.6537476427	1293875.9	961.72
1	F03	1	OTNT	NA	Neutral	4	6.12847222222222	32.3638888888889	5.23632039950793	193802.159027778	2920.38627432622	1275294	906.07
1	F03	2	OTNT	NA	Neutral	5	6.7592722183345	34.8103568929321	5.42420330559501	225830.049685094	2845.27123018678	1350450.6	942.56
1	F03	3	OTNT	NA	Neutral	6	5.59483870967742	28.6451612903226	5.0708745936241	160689.760645161	2715.06564712006	1168449.3	827.91
1	F04	1	OTNT	NA	Neutral	4	7.82857142857143	39.6035714285714	4.77777189080982	262217.886607143	2942.06709346403	1543890	1025.51
1	F04	2	OTNT	NA	Neutral	5	6.11702986279257	30.2623083131558	4.79954534110426	164773.596448749	2740.85719771727	1245542.8	891.85
1	F04	3	OTNT	NA	Neutral	6	5.56786271450858	26.8299531981279	4.54388471713852	148875.702808112	2750.84038702744	1166297.6	804.35
1	F05	1	OTNT	NA	Neutral	4	6.86192810457516	36.8929738562092	6.332127800989	229074.424836601	3147.65066020133	1436526	996.46
1	F05	2	OTNT	NA	Neutral	5	6.47753743760399	32.5382695507488	4.8064627496347	197722.503327787	2869.20031330688	1288691	890.99
1	F05	3	OTNT	NA	Neutral	6	6.00227272727273	31.0765151515152	4.51803250560767	180272.225	2703.44317843906	1187619.6	801.6
1	F06	1	OTNT	NA	Neutral	4	5.91466083150985	31.5718453683443	5.8968723569593	194164.251641138	2839.67157907095	1272597	902.83
1	F06	2	OTNT	NA	Neutral	5	6.1648177496038	32.9952456418384	5.27293877063702	198388.619651347	2923.52894421579	1344293.5	930.25
1	F06	3	OTNT	NA	Neutral	6	6.14353687549564	32.6764472640761	5.35034495471067	198768.183980968	2901.93511464059	1269013.5	924.11
1	F07	1	OTNT	NA	Neutral	4	6.22707797772065	32.0582690659812	5.01201618841232	191978.886032562	2833.51160034112	1362985	1045.24
1	F07	2	OTNT	NA	Neutral	5	6.41061224489796	35.1502040816327	5.5065269823278	222213.102040816	2993.44984123318	1347876.2	943.35
1	F07	3	OTNT	NA	Neutral	6	6.26712922810061	36.9861231569818	5.74705305839913	238991.452732003	2848.70915888912	1422470.1	1033.19
1	F08	1	OTNT	NA	Neutral	4	6.59904912836767	36.5435816164818	6.25667321680973	259315.309033281	2928.15343932525	1514388	1140.66
1	F08	2	OTNT	NA	Neutral	5	6.26406533575318	33.9528130671506	6.14882082016809	226334.872050817	3075.04008715653	1333713.5	1171.6
1	F08	3	OTNT	NA	Neutral	6	6.32444061962134	36.4457831325301	5.59350143498183	243920.595524957	2993.94576876834	1439005.9	1009.9
1	F09	1	PTPRB	NM_002837	sample	4	5.98862774829416	30.5557240333586	6.7644758419301	188718.950720243	2907.35094421592	1301088	934.46
1	F09	2	PTPRB	NM_002837	sample	5	7.83150183150183	43.9459706959707	5.92309541915807	313983.218864469	3164.54518502028	1786267.5	1168.52
1	F09	3	PTPRB	NM_002837	sample	6	6.36385350318471	31.8033439490446	5.3264367601568	182553.215764331	2959.10533621237	1185674.2	820.52
1	F10	1	WAS	NM_000377	sample	4	7.05308352849336	34.7829820452771	5.14727019296351	213135.117876659	3052.94352171482	1449249	1042.9
1	F10	2	WAS	NM_000377	sample	5	6.43993085566119	35.1313742437338	5.61895095328914	237575.682800346	3157.13789808096	1417863.2	1030.51
1	F10	3	WAS	NM_000377	sample	6	5.81133603238866	32.731983805668	5.78602135408274	223007.732793522	2842.78733870871	1296829.6	883.76
1	F11	1	ODAM	NM_017855	sample	4	6.3678955453149	35.1582181259601	5.20516811830639	223400.546082949	2925.40526309384	1356206	957.98
1	F11	2	ODAM	NM_017855	sample	5	6.66779089376054	36.8305227655987	6.63428323204683	238734.414839798	3016.64633578071	1418159	1003.84
1	F11	3	ODAM	NM_017855	sample	6	7.32620817843866	38.4414498141264	5.84464669425229	255666.195167286	3022.83552177561	1523007.1	1026.1
1	F12	1	BRIP1	NM_032043	sample	4	7.85457388584832	40.9202501954652	6.30770686650255	263834.496481626	3092.71497029763	1582536	1015.77
1	F12	2	BRIP1	NM_032043	sample	5	6.87900641025641	37.6730769230769	5.88221566492517	250791.890224359	3040.58389608805	1524373.9	1036.63
1	F12	3	BRIP1	NM_032043	sample	6	6.80206033848418	34.0853568800589	5.6370313076811	209315.97866078	3006.73140190988	1375589.3	918.71
1	F13	1	ATRX	NM_138270	sample	4	7.43831168831169	41.0933441558442	6.03511362865141	274631.800324675	3208.72533736818	1576834	1126.92
1	F13	2	ATRX	NM_138270	sample	5	6.91337099811676	37.3370998116761	5.78788488059681	238449.707156309	2932.1389245882	1400968.9	1022.24
1	F13	3	ATRX	NM_138270	sample	6	7.17508143322476	37.1946254071661	5.22181310968985	233899.391693811	2911.98988012568	1461548.7	1028.45
1	F14	1	PLXNB2	NM_012401	sample	4	6.75253378378378	38.0692567567568	4.63599743060359	263927.10472973	2902.99557823039	1505311	1044.42
1	F14	2	PLXNB2	NM_012401	sample	5	7.22493461203139	35.3870967741936	4.85781606788906	211525.453356582	2968.31099697257	1391913.1	985.86
1	F14	3	PLXNB2	NM_012401	sample	6	7.8406862745098	34.3782679738562	4.80662427292103	192805.85375817	2909.81667214503	1282618.5	936.22
1	F15	1	ZMYM2	NM_197968	sample	4	6.44645941278066	33.2176165803109	5.36719820841326	213425.785837651	2937.20646106312	1458838	953.98
1	F15	2	ZMYM2	NM_197968	sample	5	6.84770784770785	36.4024864024864	5.24143286041097	252020.438228438	3069.70144927381	1450822.9	1030.1
1	F15	3	ZMYM2	NM_197968	sample	6	6.0356846473029	31.498755186722	4.88756512860925	183495.316182573	2748.49312861638	1133104.1	783.27
1	F16	1	MBD1	NM_015845	sample	4	6.47290116896918	38.5929861849097	6.20570055009436	268226.670563231	3041.56410422843	1522419	1058.1
1	F16	2	MBD1	NM_015845	sample	5	6.71567672833496	34.2405063291139	4.95612803191879	227060.58714703	2911.44850137698	1437860.1	988.74
1	F16	3	MBD1	NM_015845	sample	6	5.78932038834951	35.1252427184466	5.45128016273693	260845.477669903	2975.26815721525	1415623.5	1012.32
1	F17	1	OTNT	NA	Neutral	4	6.05812101910828	34.6305732484076	6.01829847605747	239615.975318471	2963.03933397122	1446092	968
1	F17	2	OTNT	NA	Neutral	5	7.06284367635507	38.8672427336999	6.49398372961225	268485.562450903	2995.50263092276	1637037.4	1078.02
1	F17	3	OTNT	NA	Neutral	6	8.04842931937173	45.7251308900524	7.71398952978214	313172.570680628	3321.62485081613	1731544.2	1228.78
1	F18	1	OTNT	NA	Neutral	4	6.45161290322581	32.3832565284178	5.53476836327198	203582.582949309	2875.40317738891	1385621	1001.49
1	F18	2	OTNT	NA	Neutral	5	8.20335636722606	40.3277393879566	5.62842499280353	258593.196446199	3070.53881768551	1522527.5	1078.66
1	F18	3	OTNT	NA	Neutral	6	7.05134281200632	31.5513428120063	4.3983694932778	187995.845181675	2694.73519457505	1343838.9	906.81
1	F19	1	OTNT	NA	Neutral	4	6.66871704745167	40.0166959578207	6.71988949331864	280681.436731107	3035.19398263629	1528198	1116.57
1	F19	2	OTNT	NA	Neutral	5	7.25134511913912	37.9815526518063	5.62547454284754	243757.729438893	2931.70324768206	1486796.7	948.59
1	F19	3	OTNT	NA	Neutral	6	6.55794701986755	39.8973509933775	6.15118498535469	290294.856788079	2897.61518324157	1523774.8	1073.96
1	F20	1	OTNT	NA	Neutral	4	6.70967741935484	35.283064516129	6.18936956428019	214743.07016129	3075.53294456424	1352026	1035.61
1	F20	2	OTNT	NA	Neutral	5	6.82333607230896	32.253081347576	5.9750016896571	191695.157764996	3011.35540166394	1321892.5	994.85
1	F20	3	OTNT	NA	Neutral	6	5.72650296359018	31.7764606265876	5.28141642159977	215858.530906012	2794.11124605888	1313127.6	906.72
1	F21	1	OTNT	NA	Neutral	4	6.54134029590949	35.0243690165361	5.23400255238628	226256.516100957	2922.05764840548	1422162	963.98
1	F21	2	OTNT	NA	Neutral	5	6.34025974025974	37.2380952380952	5.92136625290393	265599.971428571	2851.08946488877	1565157.9	1037.41
1	F21	3	OTNT	NA	Neutral	6	5.74027879677183	33.953778429934	5.47151326962462	241651.875275128	2733.54041408039	1446341.1	952.62
1	F22	1	OTNT	NA	Neutral	4	6.31284916201117	34.781324820431	5.71758256901238	211677.351157223	2961.67963587224	1305843	953.11
1	F22	2	OTNT	NA	Neutral	5	8.61643835616438	38.3385518590998	4.72717004801494	231851.241682975	3017.19159341084	1531327.9	1080.91
1	F22	3	OTNT	NA	Neutral	6	6.36252692031587	37.3790380473798	5.54430037414473	253870.086145011	2941.08198378152	1382122.5	935.45
1	G03	1	RF	NA	Neutral	4	6.05657370517928	33.2398406374502	5.48394407398345	229317.660557769	2931.76674668585	1353009	989.11
1	G03	2	RF	NA	Neutral	5	8.42801251956181	36.0328638497653	4.31305504470915	228917.062597809	2940.91616324339	1459633.6	946.28
1	G03	3	RF	NA	Neutral	6	7.45326409495549	28.9740356083086	3.64862570928402	140252.460682493	2570.03201307163	1156435.5	770.32
1	G04	1	RF	NA	Neutral	4	7.69073083778966	39.6737967914438	5.59205481706899	278039.446524064	3059.45641834362	1665418	1062.87
1	G04	2	RF	NA	Neutral	5	7.10202492211838	31.9299065420561	4.91255724369664	191643.89953271	2886.07499203432	1310755.8	900.8
1	G04	3	RF	NA	Neutral	6	7.1751326762699	30.4829416224412	4.64306158203442	172659.250947688	2913.9165236441	1257815.1	997.31
1	G05	1	RF	NA	Neutral	4	6.56719184430028	35.3012048192771	5.20356199843092	206382.295644115	2887.49649604661	1349761	943.42
1	G05	2	RF	NA	Neutral	5	7.10297872340426	33.3668085106383	4.64043314759348	188219.983829787	2943.18407487927	1369787.9	939.03
1	G05	3	RF	NA	Neutral	6	6.14560862865948	31.8528505392912	4.80470920803676	197154.5	2824.23315779454	1265043.2	843.4
1	G06	1	RF	NA	Neutral	4	6.71468144044321	33.6024930747922	5.17211139070518	219354.791551247	2931.50701268901	1408926	996.12
1	G06	2	RF	NA	Neutral	5	7.27627118644068	37.3652542372881	5.16560652102989	225723.794915254	2885.42994062627	1420833.6	999.19
1	G06	3	RF	NA	Neutral	6	7.0675453047776	37.169686985173	5.57079346681455	244106.193574959	3154.5471088913	1443141.8	1006.9
1	G07	1	RF	NA	Neutral	4	6.80672993960311	34.5306298533218	4.91543840627435	211481.899913719	2905.31773843941	1425406	962.93
1	G07	2	RF	NA	Neutral	5	5.93404781533388	31.1780708985985	4.32380199475809	211123.224237428	2824.8975844486	1473637.1	1010.52
1	G07	3	RF	NA	Neutral	6	5.46843335931411	26.8947778643804	4.40210110080644	153028.151208106	2664.85638105102	1110964.8	774.56
1	G08	1	RF	NA	Neutral	4	6.30546357615894	33.1043046357616	5.47631652796985	231470.408940397	3063.4172380529	1536082	1104.92
1	G08	2	RF	NA	Neutral	5	7.42131147540984	37.3467213114754	6.00203047713959	235669.528688525	3047.36485078061	1503413.9	1022.39
1	G08	3	RF	NA	Neutral	6	5.82556270096463	28.3914790996785	5.15089416123245	161843.315916399	2795.45150785386	1142277.9	830.22
1	G09	1	BRCA1	NM_007298	sample	4	6.53670886075949	32.2725738396624	5.15842672596765	205990.452320675	2752.88042234981	1450740	952.77
1	G09	2	BRCA1	NM_007298	sample	5	7.88174077578051	39.3841059602649	4.83022703683977	256102.302743614	3130.94947527938	1549343.2	1058.6
1	G09	3	BRCA1	NM_007298	sample	6	7.75452716297787	38.986921529175	7.20143420027646	267287.673038229	3144.77190336157	1696341.9	1180.67
1	G10	1	ASXL1	NM_015338	sample	4	8.19309778142975	38.7156943303205	5.42824131345502	233334.401807724	2882.22423476069	1397377	1012.52
1	G10	2	ASXL1	NM_015338	sample	5	7.63078216989066	31.7476871320437	4.07927639230247	166190.276703112	2684.23102195354	1239981.1	883.8
1	G10	3	ASXL1	NM_015338	sample	6	6.24214103653356	31.82158028887	5.1502732275841	199790.313508921	3030.37636076158	1300466.8	913.72
1	G11	1	ASXL2	NM_018263	sample	4	6.98500394632991	37.6211523283347	5.08888863651631	247395.239147593	3139.89930909043	1457134	1031.81
1	G11	2	ASXL2	NM_018263	sample	5	6.66151046405823	33.2884440400364	4.69697100823761	193241.73066424	2884.48937286246	1325561.8	884.32
1	G11	3	ASXL2	NM_018263	sample	6	6.05403225806452	30.6645161290323	6.36682015109807	197317.520967742	2891.14088163603	1292537.6	935.82
1	G12	1	TP53BP1	NM_005657	sample	4	7.01816443594646	38.2074569789675	6.29390560504967	271010.900573614	3402.30175556296	1514873	1061.26
1	G12	2	TP53BP1	NM_005657	sample	5	6.65520446096654	33.7853159851301	5.75441790499358	212215.220260223	3049.18234273983	1391471.1	1020.6
1	G12	3	TP53BP1	NM_005657	sample	6	7.86206896551724	45.4908045977012	6.56592518666599	347768.151724138	3463.76332202505	1699212.5	1200.77
1	G13	1	FAT1	NM_005245	sample	4	7.04477611940299	35.4679543459175	4.58570029255241	218625.763827919	2864.76717910334	1377435	956.43
1	G13	2	FAT1	NM_005245	sample	5	6.05493482309125	32.3230912476723	4.42391055806008	196529.702979516	2785.60856498897	1252795.8	943.36
1	G13	3	FAT1	NM_005245	sample	6	6.06347826086957	28.9434782608696	4.10558893864561	191199.566086957	2701.12162250386	1255669.9	955.06
1	G14	1	BAP1	NM_004656	sample	4	8.87080103359173	38.1136950904393	4.28180937868067	235326.470284238	3178.1190341107	1648775	1161.32
1	G14	2	BAP1	NM_004656	sample	5	8.18675889328063	35.5583003952569	4.656887480554	205410.348814229	3049.49483260621	1409800.3	1015.23
1	G14	3	BAP1	NM_004656	sample	6	7.03514644351464	35.6903765690377	4.41689663947885	235439.989121339	2899.64726511034	1457518.8	992.3
1	G15	1	ZNF516	NM_014643	sample	4	8.5947265625	37.9033203125	5.51431350038102	227546.377929688	2994.06738214552	1502981	1089.34
1	G15	2	ZNF516	NM_014643	sample	5	8.20846233230134	39.5015479876161	6.37312448150709	253643.987616099	2900.51270445643	1555047.2	1100.21
1	G15	3	ZNF516	NM_014643	sample	6	6.88438735177866	39.2687747035573	6.095811827449	269578.414031621	3053.40885382868	1437123.2	996.05
1	G16	1	GRIN2A	NM_000833	sample	4	7.05616224648986	34.7277691107644	5.40887720278617	210635.088143526	2881.94253732755	1383649	973.22
1	G16	2	GRIN2A	NM_000833	sample	5	7.95457875457875	36.6307692307692	4.49023226596049	201830.520879121	2921.88492614961	1321587.3	943.35
1	G16	3	GRIN2A	NM_000833	sample	6	8.1062925170068	42.4872448979592	5.83920535283917	281299.866496599	3111.26206092052	1582336.8	1096.63
1	G17	1	RF	NA	Neutral	4	6.46795434591747	34.1685689201054	5.10562158755508	210142.856892011	2941.83695107129	1332299	950.13
1	G17	2	RF	NA	Neutral	5	6.80414150129422	34.9836065573771	4.79940427972036	221524.100949094	2931.75675918619	1442156.7	1007.25
1	G17	3	RF	NA	Neutral	6	5.88149847094801	30.0030581039755	5.04407526156407	182598.991590214	2934.08390190379	1222747.7	897.04
1	G18	1	RF	NA	Neutral	4	9.62920353982301	44.1309734513274	4.97692116560037	274473.409734513	3152.05674317178	1644201	1132.83
1	G18	2	RF	NA	Neutral	5	8.50057142857143	40.3828571428571	4.94351648629128	255218.804571429	3211.02881836646	1524281.5	1152.69
1	G18	3	RF	NA	Neutral	6	6.11973392461197	31.8994826311899	5.04545809939276	201244.4781966	2930.02693932661	1311656.2	879.23
1	G19	1	RF	NA	Neutral	4	6.92582663092047	33.6219839142091	4.71102683057399	216148.027703307	2869.64170715835	1374567	966.34
1	G19	2	RF	NA	Neutral	5	4.79253112033195	19.2439834024896	4.44678686768367	103769.755186722	2284.92286768077	1092223.2	742.96
1	G19	3	RF	NA	Neutral	6	6.83726606997559	37.7282343368592	4.71236756787839	251635.754271766	2952.07075864263	1422760.3	976.8
1	G20	1	RF	NA	Neutral	4	6.57943143812709	34.1939799331104	4.97463031038459	219212.060200669	2916.87511795176	1392694	1019.41
1	G20	2	RF	NA	Neutral	5	6.8408273381295	35.4019784172662	5.44179272663281	208592.951438849	2822.9938704093	1411051	1010.04
1	G20	3	RF	NA	Neutral	6	7.20583596214511	38.2271293375394	4.84118648315228	261908.261829653	2840.55423746916	1476468.4	1021.2
1	G21	1	RF	NA	Neutral	4	7.18133935289691	39.3408577878104	5.43540076928676	277861.953348382	2969.85239298686	1566851	1029.64
1	G21	2	RF	NA	Neutral	5	7.14492753623188	35.3123993558776	3.98682260934833	227974.68115942	2783.64373656966	1395899.6	938.11
1	G21	3	RF	NA	Neutral	6	6.06751054852321	32.3021097046414	6.04740108097106	208566.897046414	2729.60353138182	1392781.8	916.63
1	G22	1	RF	NA	Neutral	4	6.27874276261373	28.7948717948718	4.16426637883459	173288.200165426	2639.61828943842	1238775	856.32
1	G22	2	RF	NA	Neutral	5	6.84410256410256	34.7066666666667	5.90574336008371	225815.830769231	2736.37939868553	1399290.6	931.52
1	G22	3	RF	NA	Neutral	6	6.09615384615385	32.4761904761905	5.74624793242643	199227.673992674	2841.56577208684	1250085.8	884.62
1	H03	1	CHEK1	NA	Positive	4	7.73678756476684	80.780310880829	19.2765816026051	815208.81865285	5021.93657591089	2969692	2541.53
1	H03	2	CHEK1	NA	Positive	5	8.40398550724638	69.705615942029	13.720771960508	633679.764492754	4266.82906929613	2561296.3	2056.22
1	H03	3	CHEK1	NA	Positive	6	8.44070961718021	70.1839402427638	12.3803829397148	624342.546218487	4085.357026498	2408464.5	2013.87
1	H04	1	CHEK1	NA	Positive	4	7.97946963216424	73.8656971770744	19.4882353860681	729499.937553465	4646.83678245114	2847770	2529.19
1	H04	2	CHEK1	NA	Positive	5	7.44021257750221	64.7192205491586	16.2935328223274	588921.786536758	4211.16445729636	2422776.8	2031.04
1	H04	3	CHEK1	NA	Positive	6	7.85372585096596	68.5372585096596	11.9669066292356	622254.037718491	4078.15740049076	2363900.5	1975.4
1	H05	1	CHEK1	NA	Positive	4	7.81364073006724	78.6781940441883	19.9099854797303	781616.60326609	4854.19067032566	2861770	2580.55
1	H05	2	CHEK1	NA	Positive	5	8.309412861137	78.7371854613234	14.5701450125735	746304.208760485	4463.32292326289	2756309.3	2136.96
1	H05	3	CHEK1	NA	Positive	6	6.52084972462628	62.645948072384	12.8964046529248	601679.833202203	3985.79271995122	2232344.4	1864.03
1	H06	1	CHEK1	NA	Positive	4	8.50145489815713	83.5683802133851	19.0360884603848	814201.322017459	5050.1330019397	2941506	2635.59
1	H06	2	CHEK1	NA	Positive	5	8.80798274002158	81.2038834951456	16.8661809971062	783600.348435814	4715.68936371119	3118628.2	2378.48
1	H06	3	CHEK1	NA	Positive	6	8.6507614213198	91.6365482233503	20.7976371912432	915881.398984772	5079.71372156641	3130592.3	2810.09
1	H07	1	CHEK1	NA	Positive	4	7.71483622350674	81.7495183044316	21.3435955757331	841124.091522158	5162.7180306438	2979961	2739.08
1	H07	2	CHEK1	NA	Positive	5	8.58119658119658	85.724358974359	18.2318968065321	833424.832264957	4665.0019899303	2982415.3	2411.12
1	H07	3	CHEK1	NA	Positive	6	8.7651376146789	83.4009174311927	16.6715112264128	792168.990825688	4940.33527970521	2746226.7	2644.39
1	H08	1	CHEK1	NA	Positive	4	8.11985018726592	70.5168539325843	14.0072942578626	650234.151685393	4543.61471576293	2650884	2245.33
1	H08	2	CHEK1	NA	Positive	5	8.89923329682366	90.8368017524644	20.3558786754794	903943.639649507	4997.32598350748	3172544.8	2748.53
1	H08	3	CHEK1	NA	Positive	6	7.65901262916188	84.0631458094145	18.6881977813993	854132.752009185	4895.40403431839	3035528.9	2606.32
1	H09	1	NOTCH2	NM_024408	sample	4	6.73603082851638	34.8718689788054	6.05467464760309	234742.774566474	3207.34526184234	1452285	1020.68
1	H09	2	NOTCH2	NM_024408	sample	5	6.9225181598063	35.4786117836965	5.41922978551886	223653.296206618	3019.35410701315	1430923	993.65
1	H09	3	NOTCH2	NM_024408	sample	6	6.92495784148398	37.2841483979764	5.01569076310686	241154.688870152	2889.61199321064	1431689.3	1029.54
1	H10	1	FANCM	NM_020937	sample	4	6.35082872928177	31.036832412523	4.67845473831408	186628.731123389	2667.90342700897	1340484	939.86
1	H10	2	FANCM	NM_020937	sample	5	7.97814207650273	38.827868852459	5.16738738589446	246043.651183971	3200.75645858089	1571832.6	1123.47
1	H10	3	FANCM	NM_020937	sample	6	8.20965971459934	48.1273326015368	4.58762764686799	367891.462129528	3105.24622845316	1776985.3	1162.39
1	H11	1	RASA1	NM_022650	sample	4	6.29029605263158	37.2088815789474	6.36935355761866	263446.638980263	3124.23164748949	1524834	1109.12
1	H11	2	RASA1	NM_022650	sample	5	7.01443001443001	44.1645021645022	9.02620029722279	338642.972582973	3528.81035991267	1725888.8	1430.01
1	H11	3	RASA1	NM_022650	sample	6	5.68205904617714	33.9788039364118	5.37691304765946	233032.772142316	2864.3044041557	1329361.2	1020.51
1	H12	1	KDM5C	NM_004187	sample	4	7.31158798283262	42.5536480686695	5.42855466812571	279775.7527897	3254.24369300775	1504798	1089.92
1	H12	2	KDM5C	NM_004187	sample	5	6.71044467425026	36.3009307135471	5.57542241713843	223838.837642192	3103.88699690864	1427994.1	1041.92
1	H12	3	KDM5C	NM_004187	sample	6	6.64	39.0791836734694	5.50395806714721	269556.460408163	2970.91690065098	1463678.8	979.16
1	H13	1	FAS	NA	sample	4	7.33748960931006	42.050706566916	5.5748811209268	300808.905236908	3197.27684066784	1684163	1165.26
1	H13	2	FAS	NA	sample	5	7.51041666666667	36.7736742424242	4.73357480516335	238277.206439394	3004.78238579757	1511143.8	1014.89
1	H13	3	FAS	NA	sample	6	8.3336339044184	39.9296663660956	4.20138552841932	254248.846708747	2945.74362537365	1579782.7	1071.14
1	H14	1	PTPRC	NR_052021	sample	4	6.195	35.3066666666667	7.04879056645411	247267.826666667	3153.92599380791	1518912	1100.46
1	H14	2	PTPRC	NR_052021	sample	5	7.03954305799649	36.9929701230229	5.41248943386937	236091.401581722	3062.25584877428	1503788.7	1023.24
1	H14	3	PTPRC	NR_052021	sample	6	6.1451973194341	29.8979895755771	4.44433210765857	175183.434847357	2863.22181741998	1285975.8	879.66
1	H15	1	PTPRU	NM_133178	sample	4	7.0838375108038	39.0907519446845	5.50866418351488	265639.090751945	3015.54554171047	1434031	931.44
1	H15	2	PTPRU	NM_133178	sample	5	7.31338742393509	38.9969574036511	6.84748211104763	245950.278904665	3196.16511785794	1482461.2	1033.01
1	H15	3	PTPRU	NM_133178	sample	6	6.46349206349206	32	4.96964030350573	192154.766666667	2868.11198847689	1242784.6	845.25
1	H16	1	FUBP1	NM_003902	sample	4	7.76759259259259	44.9157407407407	7.04531130189632	321590.356481481	3167.93123917487	1721816	1259.75
1	H16	2	FUBP1	NM_003902	sample	5	7.21384750219106	39.6064855390009	5.62582047791128	261934.602103418	3070.26544511912	1552952.5	1083.35
1	H16	3	FUBP1	NM_003902	sample	6	6.62975486052409	32.5105663567202	5.30104978227843	183201.174133559	2736.40474122064	1197189.2	847.89
1	H17	1	CHEK1	NA	Positive	4	7.53258655804481	77.1364562118126	18.5897947257406	772435.066191446	4712.94764858618	2828602	2432.76
1	H17	2	CHEK1	NA	Positive	5	8.58299180327869	73.3965163934426	13.1781567823871	655705.280737705	4411.22071057589	2542750.8	2100.36
1	H17	3	CHEK1	NA	Positive	6	8.97393117831074	83.0875912408759	21.2085556597356	779868.912408759	4919.5463404688	2845829	2571.86
1	H18	1	CHEK1	NA	Positive	4	8.22587486744433	87.0646871686108	18.0934742701837	872702.888653234	5104.47422425209	2996722	2714.84
1	H18	2	CHEK1	NA	Positive	5	8.5681592039801	85.7512437810945	18.9345186390586	833121.00199005	4791.61647727797	3008632.7	2564.08
1	H18	3	CHEK1	NA	Positive	6	7.88420019627085	80.1766437684004	18.0535408272502	789197.728164868	4848.63727432648	2787224.1	2442.54
1	H19	1	CHEK1	NA	Positive	4	9.44159836065574	74.266393442623	13.3917085404561	661526.297131148	4219.00771793683	2679676	2114.19
1	H19	2	CHEK1	NA	Positive	5	9.24109263657957	88.8206650831354	20.2901763914261	859792.014251782	4818.36451465322	3083972.9	2733.31
1	H19	3	CHEK1	NA	Positive	6	8.43429636533085	73.9040074557316	17.8718906928789	710820.919850885	4353.42523779196	2676391.9	2242.86
1	H20	1	CHEK1	NA	Positive	4	7.98701298701299	83.7742257742258	24.2290949306834	856315.44955045	4768.4371325541	3018080	2728.8
1	H20	2	CHEK1	NA	Positive	5	6.90444444444444	68.2	15.3028550302922	670302.122222222	4416.19481688398	2496631.7	2203.87
1	H20	3	CHEK1	NA	Positive	6	7.67593397046047	78.4118158123371	19.4687952942488	784132.832319722	4592.35715597638	2926180.2	2566.33
1	H21	1	CHEK1	NA	Positive	4	7.5132382892057	87.8146639511202	22.866565546018	941098.641547862	5123.89127731297	3197813	2982.81
1	H21	2	CHEK1	NA	Positive	5	7.48942307692308	76.1865384615385	17.3411063851418	748118.244230769	4527.39181261008	2623893.9	2308.88
1	H21	3	CHEK1	NA	Positive	6	7.69882100750268	72.4780278670954	16.5658985246798	659665.989281886	4416.9046314395	2333045.8	2078.03
1	H22	1	CHEK1	NA	Positive	4	7.57394002068252	81.3919338159255	19.7073603577907	850028.54188211	4830.35481008908	3062204	2540.34
1	H22	2	CHEK1	NA	Positive	5	7.39544513457557	77.4472049689441	18.3398326566813	775226.227743271	4514.52597352709	2686782.3	2431.37
1	H22	3	CHEK1	NA	Positive	6	7.32604373757455	74.0248508946322	16.3293342434646	728931.976143141	4438.74695916537	2518925.4	2259.06
1	I03	1	RPA32	NA	Positive	4	9.35885167464115	51.9473684210526	6.2761841297754	340848.821052632	3363.78617344752	1763031	1166.41
1	I03	2	RPA32	NA	Positive	5	10.229044834308	65.9541910331384	6.7090137272815	463866.895711501	3501.84273493387	2101325.4	1348.7
1	I03	3	RPA32	NA	Positive	6	9.78769230769231	63.7682051282051	5.50738688540107	454660.227692308	3568.03512237417	2019706	1293.46
1	I04	1	RPA32	NA	Positive	4	9.92901508429459	61.1712511091393	7.13388600356917	443426.883762201	3659.74309266417	2047046	1332.36
1	I04	2	RPA32	NA	Positive	5	9.31305201177625	54.2394504416094	7.19540588784619	351778.371933268	3407.17026561896	1885895.6	1276.42
1	I04	3	RPA32	NA	Positive	6	9.26440037771482	61.0160528800755	6.1461408360169	452417.785646837	3476.06510437339	1995443.5	1297.32
1	I05	1	RPA32	NA	Positive	4	8.65273037542662	52.8088737201365	5.89122997718333	367390.940273038	3333.98494265968	1833949	1250.79
1	I05	2	RPA32	NA	Positive	5	8.21985157699443	50.5324675324675	6.08827953873723	351003.777365492	3480.62708776198	1774065.7	1273.06
1	I05	3	RPA32	NA	Positive	6	8.48242530755712	52.9165202108963	6.95074886733225	363803.215289982	3305.80728641554	1763044.7	1258.22
1	I06	1	RPA32	NA	Positive	4	9.66823751178134	56.7709707822809	6.20509691383255	369152.651272385	3489.91258212189	1841881	1324.76
1	I06	2	RPA32	NA	Positive	5	10.1597845601436	57.6642728904847	5.69779634305607	362236.085278276	3505.00335317935	1856185.9	1206.36
1	I06	3	RPA32	NA	Positive	6	9.76568265682657	59.4538745387454	7.93897078670263	416756.210332103	3689.78309141893	2045922.4	1351.68
1	I07	1	RPA32	NA	Positive	4	9.14818548387097	59.7963709677419	8.02516252587566	442396.492943548	3662.85903267703	2037408	1453.7
1	I07	2	RPA32	NA	Positive	5	9.41117764471058	59.8223552894212	5.63822862425845	429328.426147705	3576.03089348921	2031308.9	1321.95
1	I07	3	RPA32	NA	Positive	6	10.3463587921847	59.3747779751332	8.53805370015575	412590.927175844	3553.43802473923	2097743.6	1377.99
1	I08	1	RPA32	NA	Positive	4	9.09977827050998	54.5676274944568	6.78655587502685	389232.272727273	3660.59177388975	1916084	1343.74
1	I08	2	RPA32	NA	Positive	5	8.41718889883617	49.170993733214	5.848547437327	320026.296329454	3390.22194600715	1726906.8	1252.61
1	I08	3	RPA32	NA	Positive	6	9.52906403940887	59.4847290640394	6.58891612848916	401949.159605911	3576.83800967909	1868301.8	1232.01
1	I09	1	ARHGAP35	NM_004491	sample	4	6.86529006882989	37.9183874139626	5.23409273466087	261847.998033432	2819.33529848695	1521753	1031.82
1	I09	2	ARHGAP35	NM_004491	sample	5	7.30007917656374	41.0174188440222	5.31154983796619	276940.886777514	2968.63442363706	1508929	958.85
1	I09	3	ARHGAP35	NM_004491	sample	6	6.20196671709531	31.3177004538578	5.25239147428476	189555.046898638	2679.31124444429	1230233.4	862.78
1	I10	1	AHNAK	NM_024060	sample	4	6.92485549132948	35.7687861271676	5.25560035908298	212713.809248555	3082.67723470113	1427836	1028.06
1	I10	2	AHNAK	NM_024060	sample	5	7.70336391437309	43.9164118246687	5.03097973558231	298380.033639144	3161.58800169805	1749881.8	1122.5
1	I10	3	AHNAK	NM_024060	sample	6	6.54217926186292	35.7205623901582	5.37499626384991	234340.550087873	2885.82918037465	1386128.2	970.69
1	I11	1	SH2B3	NM_005475	sample	4	6.78194338179036	33.7582249426167	4.68675135089341	206589.374904361	2978.62759145289	1426765	994.03
1	I11	2	SH2B3	NM_005475	sample	5	6.89359933499584	32.7896924355777	4.61158115428183	185262.370739817	2874.15234981061	1349852.8	902.61
1	I11	3	SH2B3	NM_005475	sample	6	6.9609756097561	35.790243902439	5.15093595302991	213023.003252033	2905.04722338973	1429086.5	986.11
1	I12	1	MSH2	NM_000251	sample	4	6.69886947584789	36.6947584789311	4.98931653763406	226966.287769784	3173.88827629766	1441078	1112.66
1	I12	2	MSH2	NM_000251	sample	5	7.34560327198364	35.5501022494888	4.77453708967214	204457.628834356	3055.92784511169	1496366.9	1113.54
1	I12	3	MSH2	NM_000251	sample	6	6.73795435333897	36.1817413355875	5.58472681011759	211487.67624683	3160.11929371179	1358348	1084.01
1	I13	1	NOTCH1	NM_017617	sample	4	6.034180543383	26.4320771253287	4.37053846522648	145758.417177914	2530.39921872197	1230748	933.15
1	I13	2	NOTCH1	NM_017617	sample	5	6.87913125590179	30.6449480642115	4.14423091678443	172237.374881964	2775.89164378386	1289874.4	1004.18
1	I13	3	NOTCH1	NM_017617	sample	6	6.77017291066282	30.9048991354467	4.84383562621499	183795.028097983	2786.59965899314	1311134.6	993.59
1	I14	1	RAD51	NM_133487	sample	4	12.0133868808568	84.4377510040161	6.36821508317698	616036.074966533	4126.67547245244	2664867	1623.81
1	I14	2	RAD51	NM_133487	sample	5	11.854033290653	80.9039692701665	6.58265102508667	558307.361075544	3905.05752268924	2381509.7	1427.93
1	I14	3	RAD51	NM_133487	sample	6	12.4882075471698	80.5165094339623	5.99045730765785	536154.330188679	3740.70817688282	2334705.3	1392.41
1	I15	1	ZFHX4	NM_024721	sample	4	7.62084063047285	40.2670753064799	5.88491460106749	286285.681260946	3289.65727860249	1642712	1138.59
1	I15	2	ZFHX4	NM_024721	sample	5	6.76508620689655	32.3261494252874	4.96271726701798	181153.333333333	2962.76148529132	1303434	900.52
1	I15	3	ZFHX4	NM_024721	sample	6	11.0115089514067	80.6381074168798	9.93263540008017	589847.852941177	4252.68295236517	2456590.1	1596.05
1	I16	1	KMT2C	NM_170606	sample	4	7.02787456445993	37.9198606271777	5.83657742477513	246472.085365854	3006.56153283658	1521437	1093.86
1	I16	2	KMT2C	NM_170606	sample	5	7.10999083409716	38.6828597616865	5.22824053625032	255528.03116407	2847.61588195329	1483648.6	1075.22
1	I16	3	KMT2C	NM_170606	sample	6	5.94357832219748	32.3385300668151	4.94272557516733	202689.267260579	2745.66260943063	1239942.2	918.33
1	I17	1	RPA32	NA	Positive	4	8.86828240252898	53.0969441517387	6.82565105471035	362019.375131718	3350.32517027908	1853387	1328.75
1	I17	2	RPA32	NA	Positive	5	9.36697247706422	53.5188583078491	6.91116680602168	370077.109072375	3657.01944803509	1952205.9	1375.45
1	I17	3	RPA32	NA	Positive	6	9.02258726899384	46.7032854209446	4.74995216704303	300834.833675565	3031.34534193592	1771724.1	1125.35
1	I18	1	RPA32	NA	Positive	4	8.71180124223602	55.7515527950311	8.29120590903483	423729.431055901	3670.95311434958	2057782	1470.86
1	I18	2	RPA32	NA	Positive	5	9.35106382978723	55.8646034816248	6.42151392806475	418359.944874275	3370.36550353654	2011288.5	1405.84
1	I18	3	RPA32	NA	Positive	6	8.56150793650794	42.4990079365079	5.09974771271966	272221.516865079	3042.54251498449	1609003.6	1119.45
1	I19	1	RPA32	NA	Positive	4	8.31914893617021	54.5501519756839	8.29233981563264	411982.448834853	3673.95451002319	2002337	1339.85
1	I19	2	RPA32	NA	Positive	5	9.83316880552813	58.1095755182626	9.20330667567901	419233.463968411	3446.77868582594	2077401.6	1364.84
1	I19	3	RPA32	NA	Positive	6	9.5212389380531	53.1601769911504	6.55500645220181	332248.636283186	3233.54577317901	1656165.4	1133.36
1	I20	1	RPA32	NA	Positive	4	7.20559845559846	45.6399613899614	6.80030212047008	317815.333011583	3388.34367873205	1634306	1148.48
1	I20	2	RPA32	NA	Positive	5	9.07249255213505	58.3128103277061	9.69004749909739	431015.840119166	3628.98745093366	1960397.1	1423.57
1	I20	3	RPA32	NA	Positive	6	8.46413934426229	50.0122950819672	6.73392127257103	331032.045081967	3337.32189142532	1734294.6	1249.41
1	I21	1	RPA32	NA	Positive	4	10.1399762752076	59.3036773428232	6.1689409781588	418763.842230131	3581.33851196317	2020500	1409.5
1	I21	2	RPA32	NA	Positive	5	9.24288617886179	57.5558943089431	6.96819890237849	426865.908536585	3635.33074646329	2045683.1	1405.02
1	I21	3	RPA32	NA	Positive	6	8.15638766519824	46.8017621145374	7.32685627668205	324356.225770925	3382.0157067969	1718667.7	1211.75
1	I22	1	RPA32	NA	Positive	4	8.21306209850107	47.7248394004283	6.66360234235821	309534.307280514	3393.5948732119	1694081	1190.3
1	I22	2	RPA32	NA	Positive	5	8.37514654161782	39.0046893317702	5.43474113880935	251498.41031653	3091.49510352644	1521710.8	1066.21
1	I22	3	RPA32	NA	Positive	6	9.66140904311251	50.4195583596214	7.11662784657166	307192.735015773	3341.00815973716	1607236.1	1145.39
1	J03	1	ATR	NA	Positive	4	5.17989002356638	27.3582089552239	4.92291482183375	165995.915161037	2547.65733627051	1073251	735.88
1	J03	2	ATR	NA	Positive	5	4.70517928286853	24.3290836653386	5.059135669287	146265.460557769	2491.16764385419	997351.8	700.47
1	J03	3	ATR	NA	Positive	6	3.62890341321714	20.9506172839506	5.31595349490245	137970.001452433	2335.24558882016	881240.6	660.7
1	J04	1	ATR	NA	Positive	4	4.75806451612903	25.6272401433692	5.44253719558	164231.064516129	2852.01130179736	1217265	861.59
1	J04	2	ATR	NA	Positive	5	4.81710213776722	24.5463182897862	4.50197801694823	148434.406967538	2587.40071283008	1046344.3	744.27
1	J04	3	ATR	NA	Positive	6	3.52183908045977	20.1793103448276	5.50833955749915	105655.832183908	1908.76703638595	593305.5	460.04
1	J05	1	ATR	NA	Positive	4	5.9030131826742	29.8606403013183	4.64620884779142	188628.552730697	2625.84989997188	1182100	836.8
1	J05	2	ATR	NA	Positive	5	4.97314234556849	27.6051924798568	5.73132354381111	182378.356311549	2766.07846382949	1200650.5	897.84
1	J05	3	ATR	NA	Positive	6	4.72435325602141	26.9250669045495	6.09913060282194	180678.490633363	2744.23121390908	1101199.9	851.13
1	J06	1	ATR	NA	Positive	4	4.28350515463918	23.3530927835052	5.26445428877514	143131.582474227	2754.62316015861	1018636	764.45
1	J06	2	ATR	NA	Positive	5	4.23832528180354	21.8558776167472	4.53501242359238	119378.342190016	2505.00057176884	947587.7	708.06
1	J06	3	ATR	NA	Positive	6	4.35033444816054	22.0301003344482	5.81041978478739	125973.137123746	2630.66957036563	935830.7	742.03
1	J07	1	ATR	NA	Positive	4	5.13920922570016	27.4044481054366	5.61308707816948	174123.13014827	2560.96692210838	1156617	804.73
1	J07	2	ATR	NA	Positive	5	4.69216757741348	28.0273224043716	4.83444128164967	181331.412568306	2643.26858857578	1092353.4	785.73
1	J07	3	ATR	NA	Positive	6	4.50666666666667	24.5226666666667	5.05359722544408	140497.978666667	2670.95265179777	1004549.4	782.44
1	J08	1	ATR	NA	Positive	4	4.3513986013986	23.2604895104895	5.38858968916873	139566.013111888	2554.24687095235	1031910	763.56
1	J08	2	ATR	NA	Positive	5	4.77174929840973	25.6463985032741	5.26955309900438	150432.967259121	2821.4545612938	1049805.9	814.26
1	J08	3	ATR	NA	Positive	6	4.37027027027027	25.7621621621622	5.37829472319199	169695.284684685	2612.35308094113	1104589.1	771.28
1	J09	1	STIM1	NM_003156	sample	4	5.60856864654333	30.0009737098345	5.12103284559951	191393.002921129	2789.02812679132	1243620	843.66
1	J09	2	STIM1	NM_003156	sample	5	6.8018018018018	33.7907907907908	4.9003086668106	178356.96996997	2990.02394579636	1303384.6	910.86
1	J09	3	STIM1	NM_003156	sample	6	5.78380864765409	29.8859245630175	4.94259382009563	175854.934682613	2657.21671472852	1187048.3	849.12
1	J10	1	DICER1	NM_030621	sample	4	7.67160037002775	43.1813135985199	5.90577124711783	292367.017576318	3262.19654259804	1623668	1116.44
1	J10	2	DICER1	NM_030621	sample	5	7.59348914858097	40.7103505843072	5.37836729066394	262327.668614357	3061.47203041182	1539774	1039.77
1	J10	3	DICER1	NM_030621	sample	6	5.80585516178737	32.9499229583975	5.93992488510044	223373.964560863	3057.83481553697	1306023	950.39
1	J11	1	PASK	NM_015148	sample	4	6.49224489795918	36.1461224489796	6.06940799458305	246597.016326531	3149.62380175311	1615548	1071.11
1	J11	2	PASK	NM_015148	sample	5	5.57295719844358	32.9717898832685	6.48427309245697	233603.177042802	3152.43973526089	1396569	1070.29
1	J11	3	PASK	NM_015148	sample	6	6.36203703703704	34.1796296296296	4.71126938511773	228614.590740741	2899.15993856298	1305729.3	918.02
1	J12	1	EZH2	NM_152998	sample	4	5.65120593692022	33.8654916512059	7.58889209532618	235561.202226345	3022.51280955904	1462746	1119.89
1	J12	2	EZH2	NM_152998	sample	5	5.86080178173719	28.8608017817372	4.42765665181493	169395.816258352	2795.43290435878	1218499.7	897.03
1	J12	3	EZH2	NM_152998	sample	6	6.23738872403561	31.3273986152324	5.77227114902741	190624.431256182	2905.94235152834	1332459	976.61
1	J13	1	ATF7IP	NM_018179	sample	4	6.29298831385643	36.652754590985	7.1620540255693	257583.348080134	3231.46698090518	1520973	1138.3
1	J13	2	ATF7IP	NM_018179	sample	5	6.26551094890511	37.5739051094891	5.67396699620924	273545.105839416	3122.54977698885	1546894.1	1077.98
1	J13	3	ATF7IP	NM_018179	sample	6	6.45573159366263	32.2767940354147	5.63101000476171	188934.240447344	3008.37530538588	1286057.6	976.26
1	J14	1	RB1	NM_000321	sample	4	8.00813008130081	44.7530487804878	5.11707087229497	300082.227642276	3098.62944557925	1672183	1159.16
1	J14	2	RB1	NM_000321	sample	5	6.34398654331371	36.5500420521447	5.48932930715065	270216.80235492	3021.32064345249	1591020.3	1171.13
1	J14	3	RB1	NM_000321	sample	6	6.96505823627288	31.3444259567388	4.89864909094131	192986.212978369	2808.09566612073	1394646.5	981.64
1	J15	1	RPA2	NM_002946	sample	4	8.79944547134935	50.5499075785582	6.02789861526802	331027.447319778	3569.37230904455	1732141	1219.24
1	J15	2	RPA2	NM_002946	sample	5	8.9459706959707	52.9468864468864	8.10917942362085	358299.333333333	3516.57914567834	1819782.6	1244.63
1	J15	3	RPA2	NM_002946	sample	6	9.58110882956879	59.4014373716632	6.97356746635352	421077.781314168	3492.94321468921	1931570.3	1290.83
1	J16	1	RPS2	NM_002952	sample	4	6.4086859688196	41.3240534521158	6.93714424920342	310829.978841871	3172.77102889458	1545655	1219.08
1	J16	2	RPS2	NM_002952	sample	5	6.30606060606061	37.5272727272727	5.7130846033335	270717.651515151	3025.27058712734	1450101.8	1088.24
1	J16	3	RPS2	NM_002952	sample	6	6.57912087912088	37.3318681318681	5.95660340603162	243702.794505495	2884.33387213148	1392497.1	1014.32
1	J17	1	ATR	NA	Positive	4	5.31390593047035	26.5521472392638	5.16492905704013	149698.326175869	2692.91265097885	1086080	811.77
1	J17	2	ATR	NA	Positive	5	4.52198852772467	24.0372848948375	6.68093672017021	162063.163479924	2671.55596463298	1147284.9	794.3
1	J17	3	ATR	NA	Positive	6	4.98589211618257	25.7170124481328	5.94822115679826	152816.999170124	2607.84201364016	1055670.5	747.11
1	J18	1	ATR	NA	Positive	4	4.55846585594013	30.422825070159	6.28471145365012	237503.001870907	2828.91909955477	1269995	957.87
1	J18	2	ATR	NA	Positive	5	5.20358744394619	26.5775784753363	5.56850184646518	162050.578475336	2788.11704209873	1106767.9	912.68
1	J18	3	ATR	NA	Positive	6	5.28	25.9190909090909	5.48332650455402	160081.502727273	2645.04099319363	1121534.8	832.99
1	J19	1	ATR	NA	Positive	4	5.01293451899758	27.5844785772029	5.27412274259278	172338.373484236	2668.5739781922	1159772	817.15
1	J19	2	ATR	NA	Positive	5	5.58676893576222	32.0508149568552	6.52917448548414	214530.34611697	2686.78203639646	1311215.4	972.17
1	J19	3	ATR	NA	Positive	6	4.19953416149068	21.8439440993789	6.06841021653234	135137.510869565	2574.56376396015	1048819.8	747.48
1	J20	1	ATR	NA	Positive	4	4.4275755228505	26.3369481022463	5.73935002663744	181951.030983734	2744.38688972732	1127870	830.76
1	J20	2	ATR	NA	Positive	5	5.19816138917263	28.2114402451481	5.26555796532086	171270.305413687	2711.65982402652	1199275.6	922.96
1	J20	3	ATR	NA	Positive	6	4.21821305841924	24.2989690721649	5.49958233173432	156101.971649485	2556.6300485377	1020458.8	777.4
1	J21	1	ATR	NA	Positive	4	4.69866666666667	28.0026666666667	5.75789870355052	195500.600888889	2691.37802752065	1209424	901.34
1	J21	2	ATR	NA	Positive	5	4.94096276112625	25.6421435059037	5.38942767774277	167389.931880109	2428.6190440533	1157516.9	773.98
1	J21	3	ATR	NA	Positive	6	4.95337773549001	28.0199809705043	6.37683388723329	191019.963843958	2656.39136135388	1192190.2	894.31
1	J22	1	ATR	NA	Positive	4	5.06591337099812	26.3097928436911	5.03279269288644	153297.028248588	2688.23714782703	1081515	812.95
1	J22	2	ATR	NA	Positive	5	4.11829944547135	24.0027726432532	5.08020793964224	165424.219963031	2446.94157798262	1136124.7	778.35
1	J22	3	ATR	NA	Positive	6	4.5611156685808	25.0664479081214	5.39282572762886	148184.556193601	2571.95225232619	1015317.6	781.67
1	K03	1	OTNT	NA	Neutral	4	6.97877758913413	36.8531409168082	5.73159484946074	233231.248726655	2911.62606825374	1463054	1006.43
1	K03	2	OTNT	NA	Neutral	5	6.76360544217687	36.5994897959184	5.39332225936254	237191.772108844	2871.55120053567	1443350.6	1006.44
1	K03	3	OTNT	NA	Neutral	6	6.21270310192024	34.4675036927622	5.33342792828418	210859	2717.94321130911	1267387.5	912.42
1	K04	1	OTNT	NA	Neutral	4	6.82564102564103	35.217094017094	5.33876712804168	238265.367521368	3217.67753691068	1515645	1062.64
1	K04	2	OTNT	NA	Neutral	5	6.79924528301887	32.7207547169811	4.75729981653916	183013.467169811	2977.85486450543	1356760.4	950.91
1	K04	3	OTNT	NA	Neutral	6	6.96039603960396	36.7966488956588	5.41066039692511	236475.862147753	3160.34814206092	1434500.3	1053.5
1	K05	1	OTNT	NA	Neutral	4	7.16609880749574	35.2947189097104	5.01895207175766	224920.112436116	2907.62454395703	1424224	949.84
1	K05	2	OTNT	NA	Neutral	5	7.26348122866894	35.2361774744027	4.42340492423508	221800.964505119	2903.58094858818	1455823.6	947.25
1	K05	3	OTNT	NA	Neutral	6	5.59513590844063	28.5865522174535	4.80126557454792	165067.721030043	2554.44830215107	1093954.9	791.7
1	K06	1	OTNT	NA	Neutral	4	6.40429184549356	35.1064377682403	5.44525602921196	227831.491845494	2883.66623940254	1422822	1003.67
1	K06	2	OTNT	NA	Neutral	5	7.71462450592885	36.3936758893281	4.28415191269667	215068.370750988	2980.82890888602	1411865.5	957.94
1	K06	3	OTNT	NA	Neutral	6	6.19036697247706	34.7714067278287	5.80405184480999	222666.211009174	2891.39117262849	1291367.6	883.81
1	K07	1	OTNT	NA	Neutral	4	6.96822742474916	32.0426421404682	4.72912565901358	173319.297658863	2811.4326394912	1279253	896.26
1	K07	2	OTNT	NA	Neutral	5	6.20386266094421	33.7811158798283	5.32037649569675	217303.075822604	2946.49789211628	1411394.1	922.26
1	K07	3	OTNT	NA	Neutral	6	6.2248126561199	34.029975020816	5.29982897280209	222284.195670275	2711.83535030903	1346727.3	910.4
1	K08	1	OTNT	NA	Neutral	4	6.50462573591253	36.3380992430614	5.85990269468175	234209.09587889	3052.62883985972	1423340	1016.57
1	K08	2	OTNT	NA	Neutral	5	6.74204081632653	40.6244897959184	5.72209040940123	284095.681632653	3105.22591998208	1535654.7	1019.73
1	K08	3	OTNT	NA	Neutral	6	5.40310650887574	28.3971893491124	5.05337512940264	171996.415680473	2803.4579475576	1122864.5	814.95
1	K09	1	RAD21	NM_006265	sample	4	7.4838145231846	40.7314085739283	5.87576724635492	262329.762029746	3408.02672819368	1696100	1102.22
1	K09	2	RAD21	NM_006265	sample	5	7.03326612903226	41.1381048387097	5.89443559534728	268090.070564516	3299.70398485082	1541291.3	1085.51
1	K09	3	RAD21	NM_006265	sample	6	6.31099656357388	35.8840206185567	5.56500283657734	222765.567869416	3169.69670169177	1374313.8	972.65
1	K10	1	CUX1	NM_181500	sample	4	6.92532717474981	38.7197844495766	6.25322921683803	251553.011547344	3314.61711751799	1516778	1097.14
1	K10	2	CUX1	NM_181500	sample	5	6.38709677419355	37.9599217986315	5.48471422280415	260809.434995112	3235.69438716035	1552799.3	1080.73
1	K10	3	CUX1	NM_181500	sample	6	7.83318623124448	39.8490732568402	5.81109734502346	255501.67961165	3152.09110447603	1476935.5	1087.9
1	K11	1	POLE	NM_006231	sample	4	23.3128555176337	169.62457337884	9.47341696900566	1398866.95335609	5087.98431823752	4615970	2591.55
1	K11	2	POLE	NM_006231	sample	5	21.7857142857143	149.225623582766	7.42701508875435	1145397.91043084	4493.16816023606	3774729.9	2138.93
1	K11	3	POLE	NM_006231	sample	6	21.8678996036988	173.237780713342	8.2325164075379	1474777.4663144	5108.80993849125	4520188.1	2631.71
1	K12	1	NCOA6	NM_014071	sample	4	7.49522154648132	41.1433536055604	5.19070076883999	272708.623805387	3272.07279836962	1618557	1155.07
1	K12	2	NCOA6	NM_014071	sample	5	7.12110418521817	40.1985752448798	5.50518036492725	264507.463045414	3154.05474161115	1569607.5	1211.14
1	K12	3	NCOA6	NM_014071	sample	6	7.80948348856901	47.965283657917	6.45993304785832	348029.718035563	3372.05846220238	1805035.5	1339.59
1	K13	1	APC	NM_000038	sample	4	5.5697503671072	33.4625550660793	8.25200179682865	245270.744493392	3104.57372763712	1375148	1236.79
1	K13	2	APC	NM_000038	sample	5	5.97479747974797	27.969396939694	5.42041401840268	167296.01980198	2802.50807968256	1251173.7	897.73
1	K13	3	APC	NM_000038	sample	6	5.98975791433892	30.9124767225326	5.14206818068707	184905.859404097	2737.60184974911	1223183.7	859.35
1	K14	1	CREBBP	NM_004380	sample	4	6.17610062893082	31.1100628930818	5.17341841358815	188402.385220126	2699.63397986548	1295383	924.33
1	K14	2	CREBBP	NM_004380	sample	5	6.41738382099828	30.07917383821	4.58095629630355	169257.061101549	2696.2004946076	1215059.5	866.6
1	K14	3	CREBBP	NM_004380	sample	6	5.67898193760263	32.884236453202	5.33363939284668	228368.063218391	2778.72645707724	1320996.4	954.79
1	K15	1	MGA	NM_001080541	sample	4	7.15559030492572	34.8913213448006	4.74111159813627	207750.995308835	2921.97454764323	1431407	1005.09
1	K15	2	MGA	NM_001080541	sample	5	6.62135112593828	32.6422018348624	4.83221388914716	183886.179316097	2910.60059867547	1312542.9	940.67
1	K15	3	MGA	NM_001080541	sample	6	7.42051282051282	38.217094017094	6.97590755357469	265309.623931624	2906.79032063421	1597485.1	1035.02
1	K16	1	CHEK1	NM_001274	sample	4	8.08840864440079	79.1522593320236	17.7891227786345	782773.742632613	4602.29374653527	2928113	2483.44
1	K16	2	CHEK1	NM_001274	sample	5	8.32258064516129	84.9599555061179	21.2513210548987	850351.827586207	4954.94314709797	3063410.2	2586.91
1	K16	3	CHEK1	NM_001274	sample	6	7.28415300546448	75.8306010928962	17.5860863255028	768716.975409836	4689.73715676604	2762261.6	2348.79
1	K17	1	OTNT	NA	Neutral	4	6.29351265822785	32.8299050632911	4.68116943341287	196219.382911392	2847.66042737329	1293694	972.75
1	K17	2	OTNT	NA	Neutral	5	6.88334742180896	35.6348267117498	5.53853364266157	221781.685545224	3122.55828781812	1414010.5	1013.53
1	K17	3	OTNT	NA	Neutral	6	6.54977029096478	36.0957120980092	5.13885187115037	233107.812404288	2962.97304719298	1418648.6	988.26
1	K18	1	OTNT	NA	Neutral	4	6.84273504273504	37.648717948718	5.7643096606171	248385.669230769	3024.65719959687	1415515	956.97
1	K18	2	OTNT	NA	Neutral	5	6.86592655849701	36.8343296327925	5.85997133334253	243639.841161401	2870.96783706332	1515762.3	1053.98
1	K18	3	OTNT	NA	Neutral	6	6.02315160567588	31.9910380881255	5.94757438978408	206860.278566094	2865.63507501058	1325379.4	909.44
1	K19	1	OTNT	NA	Neutral	4	7.57512953367876	39.4645941278066	5.24572494060355	237763.034542314	3111.52787217118	1442500	1011.72
1	K19	2	OTNT	NA	Neutral	5	5.91194420226678	34.1682650392328	6.42800252217072	234844.64603313	2965.71860179644	1437844.7	1126.79
1	K19	3	OTNT	NA	Neutral	6	5.53751103265666	33.3848190644307	5.69675710754473	240696.889673433	2758.23984542676	1403537.4	961.83
1	K20	1	OTNT	NA	Neutral	4	6.05836909871245	32.9673819742489	4.94748735223033	213195.57167382	2867.98282880939	1394735	983.89
1	K20	2	OTNT	NA	Neutral	5	6.69799825935596	36.5674499564839	4.68923584752446	240129.124456049	2841.54825316506	1402536.6	957.16
1	K20	3	OTNT	NA	Neutral	6	6.56276686592656	38.7941929974381	5.32569077541075	267243.894961571	2804.56197320727	1448906.8	1019.37
1	K21	1	OTNT	NA	Neutral	4	6.51938683498647	41.9431920649234	7.32771501096992	316184.027051398	3059.09010081774	1576529	1126.81
1	K21	2	OTNT	NA	Neutral	5	6.24574961360124	32.419629057187	5.27659424674925	206208.242658423	2669.03745202314	1320861.2	911.83
1	K21	3	OTNT	NA	Neutral	6	6.78564206268959	35.1314459049545	4.97757922578358	211565.233569262	2816.8107001369	1320119.4	949.38
1	K22	1	OTNT	NA	Neutral	4	6.35675675675676	34.5629343629344	6.22746276103709	219891.294208494	2959.25837002819	1371178	1008.05
1	K22	2	OTNT	NA	Neutral	5	5.92748433303492	31.3867502238138	5.59482765906272	187940.222023277	2829.71480609607	1374065.5	970.69
1	K22	3	OTNT	NA	Neutral	6	6.84065460809647	40.4134366925065	5.34777664373511	281761.326442722	2877.17091141019	1510003.8	1009.05
1	L03	1	RF	NA	Neutral	4	6.12312549329124	31.2588792423047	5.70161493333389	184585.343330702	2848.39813742091	1315365	945.6
1	L03	2	RF	NA	Neutral	5	6.33505917159763	36.4852071005917	5.19306501958784	245281.149408284	2926.31419145596	1403944.7	977.71
1	L03	3	RF	NA	Neutral	6	6.51896690879742	32.9249394673123	5.31772071262221	192136.189669088	2947.56659171785	1304977.6	892.99
1	L04	1	RF	NA	Neutral	4	6.66770186335404	34.4052795031056	4.48030806078137	206683.377329193	2883.77941121758	1350779	928.06
1	L04	2	RF	NA	Neutral	5	5.44300727566694	30.3961196443007	5.43298504127782	207217.102667745	2883.11367571417	1307701.6	940.85
1	L04	3	RF	NA	Neutral	6	5.45992509363296	28.8988764044944	4.74519812610448	177333.943071161	2760.16124048252	1256784.8	909.94
1	L05	1	RF	NA	Neutral	4	6.54833333333333	33.1633333333333	5.89986260789104	207651.551666667	2923.94639286294	1353244	1034.32
1	L05	2	RF	NA	Neutral	5	5.93580819798917	31.892498066512	5.77996155545371	211409.251353442	2910.62970777252	1336628.6	931.14
1	L05	3	RF	NA	Neutral	6	5.71598101265823	28.2563291139241	4.91102728757289	155902.64556962	2426.03907442655	1087321.6	763.33
1	L06	1	RF	NA	Neutral	4	6.15411255411255	33.6822510822511	5.14892764286066	211186.906493506	2819.58068086129	1204862	844.64
1	L06	2	RF	NA	Neutral	5	6.21947194719472	32.5948844884488	5.42572544199763	206559.165016502	3020.56193756595	1354437.6	954.69
1	L06	3	RF	NA	Neutral	6	6.61564918314703	37.475494411006	6.08697037891295	249699.196044712	3200.02171658915	1424583.3	1016.74
1	L07	1	RF	NA	Neutral	4	6.34457831325301	34.7068273092369	5.76829102687031	215291.22811245	2969.53314980229	1341206	938.19
1	L07	2	RF	NA	Neutral	5	6.74058219178082	37.5479452054795	6.03443296246554	254975.175513699	3112.05846931097	1478448	1120.07
1	L07	3	RF	NA	Neutral	6	6.77749576988156	35.5964467005076	5.40124350388176	215799.291878173	2905.49485296859	1327214.6	892.32
1	L08	1	RF	NA	Neutral	4	6.24542429284526	32.6106489184692	5.64776690387267	199178.02828619	2884.64021581605	1343326	954.46
1	L08	2	RF	NA	Neutral	5	6.33259094283593	33.9606533036377	5.09464713959221	205692.499628805	2994.06282876747	1346693.8	997.42
1	L08	3	RF	NA	Neutral	6	6.65172137710168	37.0128102481986	5.6742565192238	243995.422738191	2959.11546581524	1430992.5	923.51
1	L09	1	PIGN	NM_012327	sample	4	6.37889688249401	36.7705835331735	5.1652228057817	247623.93685052	3055.5125244013	1487193	960.33
1	L09	2	PIGN	NM_012327	sample	5	7.0981308411215	37.3029595015576	5.1005619823329	234778.949376947	3050.12941110544	1498141.8	984.19
1	L09	3	PIGN	NM_012327	sample	6	6.38923076923077	32.9376923076923	5.42935618988702	190193.988461538	2835.08857144346	1324780.3	903.37
1	L10	1	ERCC5	NM_000123	sample	4	7.03198494825964	36.2812793979304	4.77965367290031	236232.398871119	3013.8577580696	1547573	1097.86
1	L10	2	ERCC5	NM_000123	sample	5	7.47707231040564	38.4964726631393	5.93628447683802	226114.867724868	3083.1623107935	1478723.3	1080.63
1	L10	3	ERCC5	NM_000123	sample	6	5.92811501597444	31.3921725239617	5.66740068970182	202545.545527157	2954.60560389148	1278423.4	934.89
1	L11	1	PHF6	NM_032335	sample	4	6.53669724770642	36.9467889908257	5.12272967840869	261448.158715596	3022.55987152364	1508406	1013.45
1	L11	2	PHF6	NM_032335	sample	5	7.57962962962963	44.9231481481482	5.39247603081244	310387.876851852	3132.89748232748	1628263.2	1047.14
1	L11	3	PHF6	NM_032335	sample	6	7.01903114186851	31.6219723183391	4.63859949319933	166130.365051903	2845.33206162445	1254695.8	873.66
1	L12	1	BLM	NM_000057	sample	4	7.93640167364017	37.8451882845188	5.16804123243221	239539.973221757	3147.25851133777	1582552	1037.92
1	L12	2	BLM	NM_000057	sample	5	5.66192560175055	32.3129102844639	6.3700276259549	221703.29321663	3014.60068383251	1385716.1	1051.32
1	L12	3	BLM	NM_000057	sample	6	5.72131147540984	30.4020707506471	6.26764260687839	193466.381363244	3047.17678777881	1275036.6	904.11
1	L13	1	ARID1A	NM_006015	sample	4	7.88265746333046	42.2657463330457	6.23444466153382	272195.960310613	3092.2278056023	1539171	1012.86
1	L13	2	ARID1A	NM_006015	sample	5	9.08938547486034	40.8230912476723	4.64104742796893	247523.722532588	2924.44430185904	1613276	996.82
1	L13	3	ARID1A	NM_006015	sample	6	6.84215328467153	35.3996350364963	5.1614684326958	211367.897810219	2817.83382960627	1314110.3	950.46
1	L14	1	EZH1	NM_001991	sample	4	5.56912948061448	33.1814191660571	5.43910894457399	222186.505486467	2916.39860858701	1345315	1004.32
1	L14	2	EZH1	NM_001991	sample	5	6.87639553429027	35.091706539075	5.30416279876401	223542.957735247	2959.77974985409	1470334.1	1018.6
1	L14	3	EZH1	NM_001991	sample	6	6.36159169550173	30.461937716263	4.22770884793271	165534.24567474	2551.97551412336	1180257.6	880.55
1	L15	1	ARID2	NM_152641	sample	4	5.3570219966159	28.2402707275804	4.89985773549796	178091.609137056	2705.63689923538	1198467	915.17
1	L15	2	ARID2	NM_152641	sample	5	5.7874659400545	31.0108991825613	5.25549375397836	207284.674841054	2819.83914621113	1326568.2	936.81
1	L15	3	ARID2	NM_152641	sample	6	5.0047885075818	26.561053471668	5.72445935044294	173405.051077414	2892.28103152785	1130681.8	907.68
1	L16	1	FLT4	NM_002020	sample	4	6.71142618849041	38.6330275229358	5.91479583766463	262816.872393661	2990.26081136715	1523002	1091.11
1	L16	2	FLT4	NM_002020	sample	5	6.13390557939914	33.3184549356223	4.69768158536953	210872.608583691	2772.36790238272	1392671.8	981.57
1	L16	3	FLT4	NM_002020	sample	6	6.40726429675425	31.1306027820711	4.22544885441924	181055.657650696	2702.16627404323	1271770.1	895.09
1	L17	1	RF	NA	Neutral	4	6.91275167785235	38.1102588686481	6.48817285552169	255458.898370086	3104.17394781293	1455181	1102.42
1	L17	2	RF	NA	Neutral	5	6.8547619047619	35.4555555555556	5.04079873769417	220600.957142857	2946.72055456149	1439779	993.39
1	L17	3	RF	NA	Neutral	6	5.74188034188034	31.4418803418803	5.47542961406953	202869.796581197	2786.28310224263	1289631.1	879.21
1	L18	1	RF	NA	Neutral	4	7.19776440240757	37.7893379191746	6.21194699571091	245716.350816853	3099.36007583696	1554113	1138.82
1	L18	2	RF	NA	Neutral	5	5.78839285714286	30.2669642857143	4.93148053335311	190553.108928571	2747.55149537722	1231057.5	929.39
1	L18	3	RF	NA	Neutral	6	6.04686318972033	34.1421012849584	5.02405277296842	227976.015117158	2819.88457729457	1356873.5	910.55
1	L19	1	RF	NA	Neutral	4	6.49462365591398	34.0281224152192	5.47231470960205	203022.373862696	2829.97574495519	1314478	999.91
1	L19	2	RF	NA	Neutral	5	6.44768439108062	32.942538593482	5.37607965002221	198224.577186964	2921.50284358328	1314200.4	959.73
1	L19	3	RF	NA	Neutral	6	6.00166112956811	31.8264119601329	5.26765512627035	197684.213455149	2726.12644252839	1192441.4	863.13
1	L20	1	RF	NA	Neutral	4	6.36603462489695	39.2695795548228	5.62618230013059	269549.173124485	2917.08552203012	1465619	1035.22
1	L20	2	RF	NA	Neutral	5	6.27465986394558	35.5501700680272	5.40627907566775	235379.056122449	2994.79199559218	1412740.1	972.5
1	L20	3	RF	NA	Neutral	6	5.8609756097561	32.8414634146341	5.15990351848374	227853.66504065	2855.42276271751	1349317.1	952.97
1	L21	1	RF	NA	Neutral	4	7.13449367088608	37.1716772151899	5.63083310551985	222037.215981013	2938.07400876808	1405157	991.27
1	L21	2	RF	NA	Neutral	5	7.15698729582577	40.8729582577133	5.3051549562251	279113.505444646	2885.65133600953	1583914.7	1043.62
1	L21	3	RF	NA	Neutral	6	5.84608460846085	32.6498649864986	5.26132497961941	221373.830783078	2858.54455324134	1340496.2	893.45
1	L22	1	RF	NA	Neutral	4	5.92957746478873	36.0334507042254	6.43690498956203	248871.349471831	2858.74914027667	1460555	1011.83
1	L22	2	RF	NA	Neutral	5	5.57708161582852	29.7386644682605	5.79002040867589	183361.169826876	2838.18880333098	1295918.9	972.81
1	L22	3	RF	NA	Neutral	6	6.41961852861035	35.9409627611263	5.63988187151962	236281.802906449	2653.59091362027	1365550.3	963.59
1	M03	1	OTNT	NA	Neutral	4	5.8968	30.8	5.64060186243027	198530.94	2926.82893846703	1295125	957.73
1	M03	2	OTNT	NA	Neutral	5	6.94034302759135	30.9015659955257	4.66540606659815	170909.704697987	2777.96461481038	1296484.4	890.37
1	M03	3	OTNT	NA	Neutral	6	6.16845329249617	34.2695252679939	5.23833177192249	227897.257274119	2767.70298518896	1317736.2	973.51
1	M04	1	OTNT	NA	Neutral	4	6.68683001531394	32.864471669219	5.32931790017644	205557.699846861	2998.12302729726	1398733	1000.11
1	M04	2	OTNT	NA	Neutral	5	7.3866028708134	44.2622009569378	6.13956437434114	306094.366507177	3115.49433182643	1672272.5	1140.61
1	M04	3	OTNT	NA	Neutral	6	5.8340113913751	34.8454027664768	5.80444788104369	252203.681855167	2659.27209951393	1135216.1	836.2
1	M05	1	OTNT	NA	Neutral	4	6.48736176935229	30.3783570300158	5.12373500968191	176203.038704581	2822.71005174265	1322724	927.64
1	M05	2	OTNT	NA	Neutral	5	5.80549199084668	33.9313501144165	6.31451152839044	247801.274599542	2958.24411928051	1493689.6	983.54
1	M05	3	OTNT	NA	Neutral	6	6.9878640776699	35.2305825242718	5.27890517653907	202089.072006473	2876.11408387645	1301549.6	979.04
1	M06	1	OTNT	NA	Neutral	4	5.82583025830258	32.6568265682657	5.19131426707279	218175.563837638	2944.77037165617	1416390	992.99
1	M06	2	OTNT	NA	Neutral	5	6.95352323838081	32.2143928035982	5.03872399154012	201126.451274363	2811.44277513419	1399492.2	945.83
1	M06	3	OTNT	NA	Neutral	6	6.18626062322946	32.3774787535411	5.26195294406706	200528.402974504	2860.19059488351	1327222.2	886.27
1	M07	1	OTNT	NA	Neutral	4	5.79753086419753	32.441975308642	4.81788040461866	214866.299588477	2812.18643991467	1325297	986.26
1	M07	2	OTNT	NA	Neutral	5	5.23345195729537	28.2669039145907	4.68982610055862	175148.025622776	2873.21376299618	1206980.5	868.14
1	M07	3	OTNT	NA	Neutral	6	6.01186063750927	26.8272794662713	4.56916761245492	151700.887323944	2569.79793007344	1166304.8	761.68
1	M08	1	OTNT	NA	Neutral	4	6.32047244094488	34.8299212598425	5.55065182739565	228193.190551181	2913.29373328583	1494973	1039.35
1	M08	2	OTNT	NA	Neutral	5	6.15136876006441	35.987922705314	6.47304628357461	246823.057971014	2884.64390551019	1446979.5	1008.45
1	M08	3	OTNT	NA	Neutral	6	5.91171875	31.3890625	5.52841307348995	187945.60859375	2746.05538306915	1245880	870.26
1	M09	1	DNM2	NM_001005362	sample	4	6.43085880640466	37.5363901018923	5.91640700147418	260040.982532751	3057.25980983298	1537146	1066
1	M09	2	DNM2	NM_001005362	sample	5	6.88888888888889	33.9256474519632	4.86808571077243	199318.108604845	2864.87984052118	1346588.4	957.77
1	M09	3	DNM2	NM_001005362	sample	6	6.51785714285714	36.5689935064935	5.47034946954445	233405.664772727	2728.62270227034	1319579.9	881.03
1	M10	1	PRF1	NM_005041	sample	4	7.52835283528353	32.3321332133213	4.21376653546165	175376.713771377	2725.70764962285	1355616	970.42
1	M10	2	PRF1	NM_005041	sample	5	6.99340478153339	42.6883759274526	5.79973161337184	324830.968672712	3043.46194799746	1679554.1	1136.08
1	M10	3	PRF1	NM_005041	sample	6	6.44995491433724	32.9918845807033	5.40712053129475	193846.142470694	2876.70469070431	1313892.1	911.81
1	M11	1	DSN1	NM_024918	sample	4	6.84392014519056	37.4019963702359	5.78392746819655	243737.962794918	3018.33436195602	1527321	1059.87
1	M11	2	DSN1	NM_024918	sample	5	6.78842975206612	33.5512396694215	5.07748248882278	195622.202479339	2944.80907402734	1311821.7	953.06
1	M11	3	DSN1	NM_024918	sample	6	5.7296786389414	33.8913043478261	6.91839811653206	220588.826086957	3027.50559509916	1316819.4	996.05
1	M12	1	CBLB	NM_170662	sample	4	6.44984076433121	34.1138535031847	5.89334793437072	207854.433121019	3038.60538466503	1376843	1006.54
1	M12	2	CBLB	NM_170662	sample	5	7.8698224852071	40.5393068469992	4.72950618305126	254556.401521555	3022.46867856107	1452659.2	1015.05
1	M12	3	CBLB	NM_170662	sample	6	5.02205882352941	26.9683823529412	5.12148444139154	163391.722794118	2640.12271138019	1031259.1	729.45
1	M13	1	EP300	NM_001429	sample	4	6.42271746944644	33.4450035945363	4.75603614155217	203144.562185478	2863.16467207908	1320742	894.09
1	M13	2	EP300	NM_001429	sample	5	5.45969672785315	28.2378292098962	4.89325125187595	166598.079010375	2698.37447639504	1166084.3	843.62
1	M13	3	EP300	NM_001429	sample	6	5.67791636096845	29.0983125458547	5.19771311321881	176663.197358767	2780.40074964089	1218106.8	883.36
1	M14	1	PHOX2B	NM_003924	sample	4	6.51824817518248	34.4574209245742	5.97598401210158	206469.793187348	3069.66384126248	1410143	978.37
1	M14	2	PHOX2B	NM_003924	sample	5	5.99323753169907	33.7337278106509	5.39368354782312	229024.105663567	2959.88166915475	1370443.6	1023.83
1	M14	3	PHOX2B	NM_003924	sample	6	5.24442675159236	30.3980891719745	5.8210208022915	198549.624203822	2796.35175474023	1229026.5	888.71
1	M15	1	LATS1	NM_004690	sample	4	7.02747710241465	34.9908409658618	4.44501972784815	225237.818484596	2849.69267505783	1462266	983.71
1	M15	2	LATS1	NM_004690	sample	5	6.74376039933444	37.2579034941764	5.00520196706717	244627.404326123	3015.17957868285	1461216.6	991.79
1	M15	3	LATS1	NM_004690	sample	6	6.13948646773074	36.2720333102013	5.50287264302644	260244.164469119	3002.74891683494	1445779.2	1011.69
1	M16	1	CUL3	NM_003590	sample	4	6.00538876058507	34.2894534257121	5.52817184764214	223413.170900693	3017.62904126386	1425118	1083.18
1	M16	2	CUL3	NM_003590	sample	5	7.41604631927213	36.3870967741936	5.03125320469031	228245.898263027	3004.10707329421	1499857	1016.79
1	M16	3	CUL3	NM_003590	sample	6	6.37089201877934	34.5219092331768	5.67907004223624	212249.028951487	2705.23272526953	1257989.1	932.58
1	M17	1	OTNT	NA	Neutral	4	6.75173010380623	34.4420415224914	5.3183819973031	208861.974913495	2945.10044858191	1449668	1020.97
1	M17	2	OTNT	NA	Neutral	5	6.06451612903226	35.8814298169137	5.64718053655064	247834.473408893	2941.78074290233	1487684.7	1101.96
1	M17	3	OTNT	NA	Neutral	6	5.94382978723404	31.6195744680851	5.3954846011007	206455.566808511	2696.04620101092	1322389.5	989.8
1	M18	1	OTNT	NA	Neutral	4	6.60223367697594	34.6340206185567	5.88099038070602	215655.310996564	2971.24869679285	1449617	1023.49
1	M18	2	OTNT	NA	Neutral	5	6.17836498761354	34.0355078447564	5.24964656499819	216621.468208092	2759.94843782335	1407729.3	1008.98
1	M18	3	OTNT	NA	Neutral	6	5.94160583941606	32.2238442822384	5.29928586165515	228139.609894566	2789.63124526326	1443905.5	955.42
1	M19	1	OTNT	NA	Neutral	4	6.25790349417637	37.148918469218	5.51415699148388	259736.90266223	3118.07685759444	1484905	1024.36
1	M19	2	OTNT	NA	Neutral	5	5.96957566052842	35.7702161729383	5.39565974723345	256218.778222578	2934.87349941671	1502824.4	1035.3
1	M19	3	OTNT	NA	Neutral	6	5.16376042456406	27.8589840788476	4.91611641225309	166453.309325246	2635.9377132286	1179216.5	818.68
1	M20	1	OTNT	NA	Neutral	4	6.56833910034602	38.8503460207612	5.97055266418202	262169.686851211	3047.24044463803	1460139	1051.34
1	M20	2	OTNT	NA	Neutral	5	6.21647677475898	36.8527607361963	6.26903081915154	260188.606485539	3137.87325302316	1537752.6	1112.42
1	M20	3	OTNT	NA	Neutral	6	5.40995260663507	30.5489731437599	5.42252341901252	192409.2164297	2680.39511779565	1321119.1	918.24
1	M21	1	OTNT	NA	Neutral	4	6.60773026315789	38.3379934210526	6.16216642746338	281845.132401316	3056.40181577954	1605305	1158.83
1	M21	2	OTNT	NA	Neutral	5	5.96042216358839	30.9815303430079	5.23743310425675	194912.455584872	2568.91373438274	1145396.7	872.61
1	M21	3	OTNT	NA	Neutral	6	7.35171862509992	35.5883293365308	5.25794185885579	217938.238209432	2941.26421037711	1411228.1	1029.47
1	M22	1	OTNT	NA	Neutral	4	6.63401253918495	36.6003134796238	5.1691753683405	240847.815047022	3061.19541570392	1416086	1026.33
1	M22	2	OTNT	NA	Neutral	5	6.20667726550079	36.2806041335453	5.32402336859102	254739.564387917	2909.50213856704	1450638.4	999.04
1	M22	3	OTNT	NA	Neutral	6	5.97915115413254	33.1064780342517	5.14358638259107	210252.804914371	2735.93033192346	1268516.8	884.85
1	N03	1	PLK1	NA	Negative	4	8.98850574712644	68.4121510673235	8.10605020394698	548762.095238095	3832.62214511838	2356739	1650.67
1	N03	2	PLK1	NA	Negative	5	7.75720789074355	58.2898330804249	7.17645590557071	423096.424886191	3435.08196538845	1871873	1321.08
1	N03	3	PLK1	NA	Negative	6	6.20240963855422	44.5867469879518	7.52029768554364	339634.330120482	3477.07157770305	1541665.8	1316.94
1	N04	1	PLK1	NA	Negative	4	7.17416545718433	54.1509433962264	7.98672386431558	436309.702467344	3830.08129269473	1936002	1511.78
1	N04	2	PLK1	NA	Negative	5	7.0671875	49.615625	6.88467334189502	350833.1265625	3617.04801151343	1707068.1	1356.33
1	N04	3	PLK1	NA	Negative	6	6.24264705882353	44.8002450980392	6.52342286955555	344490.183823529	3010.94572627978	1448101.4	1130.36
1	N05	1	PLK1	NA	Negative	4	7.56803170409511	51.446499339498	7.58640162966013	388943.661822985	3634.92402076914	1969349	1334.45
1	N05	2	PLK1	NA	Negative	5	8.2790346907994	61.0829562594269	7.03235128476908	468911.007541478	3757.62269347194	2015554.6	1366.92
1	N05	3	PLK1	NA	Negative	6	6.27260812581913	47.1218872870249	7.44951612209337	369434.80078637	3307.76691475208	1610914.7	1312.53
1	N06	1	PLK1	NA	Negative	4	8.77533039647577	70.5785609397944	9.0468688966453	591536.22907489	4299.54068859703	2331020	1746.08
1	N06	2	PLK1	NA	Negative	5	6.79245283018868	53.0609579100145	7.54650298782392	406768.269956459	3586.01903394745	1818385.4	1306.93
1	N06	3	PLK1	NA	Negative	6	7.04234122042341	53.2465753424658	6.51751986170435	419115.948941469	3487.29039831566	1730723.4	1245.32
1	N07	1	PLK1	NA	Negative	4	7.78394160583942	58.2715328467153	8.14670540444709	443679.940145985	3702.4530215016	2039359	1407.18
1	N07	2	PLK1	NA	Negative	5	7.37709923664122	49.1282442748092	6.92658385861699	323797.07480916	3363.85561464168	1599330.4	1258.39
1	N07	3	PLK1	NA	Negative	6	7.21733505821475	51.9469598965071	7.45775804897034	376084.574385511	3469.77771363107	1652573.8	1236.34
1	N08	1	PLK1	NA	Negative	4	7.73676880222841	59.2075208913649	7.95104407032222	469112.009749304	3813.33605003511	2004267	1555.66
1	N08	2	PLK1	NA	Negative	5	7.39073806078148	52.698986975398	7.21301858645114	383725.081041968	3354.80177588672	1782101.1	1336.9
1	N08	3	PLK1	NA	Negative	6	7.73684210526316	55.5294117647059	7.10989653393604	398538.93498452	3557.86470913226	1771627.5	1359.22
1	N09	1	CIC	NM_015125	sample	4	5.97624521072797	33.6114942528736	5.12215664663345	225838.797701149	2717.30739930906	1322823	950.66
1	N09	2	CIC	NM_015125	sample	5	6.27303070761015	32.9592790387183	5.15432463954759	189041.815086782	2834.88049274656	1283003.6	900.65
1	N09	3	CIC	NM_015125	sample	6	5.65751334858886	32.7109077040427	7.06194897948273	219570.632341724	2752.17739933852	1212491.1	943.64
1	N10	1	SMARCA4	NM_003072	sample	4	6.4858803986711	35.0174418604651	5.51375849431442	238132.210963455	2843.43089461237	1415093	974.92
1	N10	2	SMARCA4	NM_003072	sample	5	5.87619808306709	31.7404153354633	4.89131546919524	202569.413738019	2758.84544963125	1265949.5	880.81
1	N10	3	SMARCA4	NM_003072	sample	6	5.51938551572787	31.9473299195318	6.52749420373876	225650.172640819	2925.0774348113	1312245.7	962.87
1	N11	1	DOT1L	NM_032482	sample	4	6.5921875	35.8796875	5.131404503907	227341.3703125	2980.43901302512	1430167	943.06
1	N11	2	DOT1L	NM_032482	sample	5	6.51453260015711	39.3079340141398	5.91478069636683	292770.576590731	3001.21505419224	1530396.6	1003.87
1	N11	3	DOT1L	NM_032482	sample	6	5.99034593724859	33.6041834271923	5.37467562178161	216034.362831858	2809.08597363905	1262374.8	911.83
1	N12	1	XPC	NM_004628	sample	4	6.01585204755614	31.3474240422721	5.84141579729829	195342.86988111	2925.97814482955	1248870	888.46
1	N12	2	XPC	NM_004628	sample	5	6.31091058244463	36.1780147662018	7.5347079066059	253536.975389664	3135.54060362145	1438786.4	1097.24
1	N12	3	XPC	NM_004628	sample	6	6.07547169811321	30.2358490566038	5.15087284079303	189448.200471698	2887.02891032717	1262577.9	862.97
1	N13	1	EXT1	NM_000127	sample	4	6.36136783733826	35.0110905730129	5.53475413774679	222186.84103512	2880.97469848205	1364468	991.53
1	N13	2	EXT1	NM_000127	sample	5	6.45752733389403	34.4146341463415	5.1149097437342	205724.799831791	3045.87443389753	1339928.1	977.76
1	N13	3	EXT1	NM_000127	sample	6	6.25248344370861	35.7458609271523	4.73036451847127	230518.927152318	2801.91576402881	1357388.4	932.23
1	N14	1	MSH6	NM_000179	sample	4	6.29810996563574	33.1134020618557	5.39526595212662	198704.325601375	2911.82572086116	1270699	873.67
1	N14	2	MSH6	NM_000179	sample	5	5.41681574239714	27.6788908765653	5.06098245168939	163492.68157424	2691.89717331374	1200278.6	858.47
1	N14	3	MSH6	NM_000179	sample	6	4.89811643835616	27.7979452054795	5.8060561711538	190097.530821918	2658.99852678554	1219524.6	905.99
1	N15	1	FANCC	NM_000136	sample	4	7.32852292020374	42.0084889643463	5.27879285081791	288220.443972835	3147.0114274139	1639268	1147.83
1	N15	2	FANCC	NM_000136	sample	5	6.15907335907336	35.2664092664093	5.38842114208774	240174.142857143	3036.23311448739	1420660.2	1084.88
1	N15	3	FANCC	NM_000136	sample	6	7.08677685950413	39.7471074380165	5.75280271685494	248911.280165289	2948.58783561133	1443270.7	1034.93
1	N16	1	NCOR1	NM_006311	sample	4	6.64691753402722	34.5188150520416	5.72676284481883	211429.216172938	2923.02429954547	1343683	955.39
1	N16	2	NCOR1	NM_006311	sample	5	6.02222222222222	33.634126984127	5.11786885317697	229919.095238095	2803.82594552077	1312544.4	907.68
1	N16	3	NCOR1	NM_006311	sample	6	5.5532617671346	29.9744013212221	5.22675782376307	195435.877786953	2718.68467102511	1259799.3	915.87
1	N17	1	PLK1	NA	Negative	4	6.9181946403385	47.62341325811	6.70342940255254	330391.376586742	2933.81761453739	1529048	1027.21
1	N17	2	PLK1	NA	Negative	5	6.65760869565217	55.338768115942	9.19625445531397	485433.907608696	3351.82863796637	2040127.9	1388.94
1	N17	3	PLK1	NA	Negative	6	5.95294117647059	46.3966386554622	10.8073514186198	382975.499159664	3315.21020408456	1851755.5	1500.34
1	N18	1	PLK1	NA	Negative	4	6.79411764705882	43.9632352941176	6.26572929515123	293290.518382353	3143.13208627555	1547693	1141.67
1	N18	2	PLK1	NA	Negative	5	6.47859922178988	51.8132295719844	10.1606600834013	425288.223735409	3301.2870343496	1840835.5	1343.03
1	N18	3	PLK1	NA	Negative	6	5.7166392092257	41.0329489291598	8.75607340515259	291971.527182867	3181.02778784622	1442770	1091.8
1	N19	1	PLK1	NA	Negative	4	6.47450980392157	44.3176470588235	7.3165939804609	311743.494117647	3051.87188764174	1649820	1143.37
1	N19	2	PLK1	NA	Negative	5	6.75333333333333	49.0111111111111	8.04619498392465	368169.375555556	3370.08201344503	1866892.2	1237.11
1	N19	3	PLK1	NA	Negative	6	6.43856332703214	52.2476370510397	11.5145534365685	436860.629489603	3231.76957228289	1933185.8	1320.21
1	N20	1	PLK1	NA	Negative	4	6.22452830188679	44.0603773584906	6.93358286119653	325178.288679245	3006.4146919955	1622355	1292.07
1	N20	2	PLK1	NA	Negative	5	5.98260869565217	40.7773913043478	8.5929789513738	296514.386086957	2948.5087193349	1528991.5	1157.53
1	N20	3	PLK1	NA	Negative	6	5.94518272425249	43.6860465116279	10.8384865302956	337222.061461794	3119.35997065631	1610392.5	1205.43
1	N21	1	PLK1	NA	Negative	4	5.98627787307033	42.6672384219554	10.9797574356639	314720.619210978	3298.94332134118	1630115	1221.36
1	N21	2	PLK1	NA	Negative	5	6.29795158286778	43.8324022346369	8.31210425002955	316247.631284916	3013.62666088693	1592991.2	1139.57
1	N21	3	PLK1	NA	Negative	6	6.11794019933555	50.0016611295681	9.22629549466994	406701.207641196	3033.65042454829	1770211.6	1198.75
1	N22	1	PLK1	NA	Negative	4	5.55957767722474	39.2081447963801	8.19777654096175	296037.159879336	3160.64264742288	1406833	1106.82
1	N22	2	PLK1	NA	Negative	5	4.75663026521061	36.3120124804992	7.84503094781719	286195.965678627	2646.6525587324	1386431.3	967.24
1	N22	3	PLK1	NA	Negative	6	7.15161839863714	49.7035775127768	9.96081131658236	368007.165247019	3271.72350017593	1803474.9	1342.67
1	C03	1	53BP1	NA	Positive	7	4.64367816091954	26.5005224660397	5.20803873237523	211176.623824451	3740.22853769666	1497175.3	1058.17
1	C03	2	53BP1	NA	Positive	8	3.59713261648746	18.9784946236559	4.15494923655721	136049.728315412	3199.57014257197	1233364.6	770.31
1	C03	3	53BP1	NA	Positive	9	2.83137962128043	13.4129846708747	3.59610446278759	82270.9666366096	2493.6014552382	939684.6	628.53
1	C04	1	53BP1	NA	Positive	7	4.19365609348915	22.4307178631052	4.89434855093883	161102.708681135	3406.47464855255	1311030.1	877.64
1	C04	2	53BP1	NA	Positive	8	3.51256281407035	22.9386934673367	6.55550560283666	195089.512562814	3618.93337943788	1336558.6	1036.05
1	C04	3	53BP1	NA	Positive	9	4.19398496240601	20.9616541353383	4.21900429366273	146287.739097744	3412.23391722752	1304474.8	908.88
1	C05	1	53BP1	NA	Positive	7	4.56543209876543	28.9061728395062	5.94799602399225	252686.525925926	3615.12644545007	1635214.9	1103.98
1	C05	2	53BP1	NA	Positive	8	3.98531571218796	21.8928046989721	4.53842149317506	166934.533773862	3327.17291623992	1312410.4	834.87
1	C05	3	53BP1	NA	Positive	9	3.69740853658537	18.532012195122	4.56636352622382	135175.666158537	3445.8296015754	1173790.4	796.96
1	C06	1	53BP1	NA	Positive	7	3.64342774146696	20.5010893246187	4.33462524735326	157041.910675381	3260.80185026444	1334495.3	934.44
1	C06	2	53BP1	NA	Positive	8	3.57021276595745	20.1455319148936	4.4604820935202	170257.438297872	3059.10597882002	1416985.6	945.58
1	C06	3	53BP1	NA	Positive	9	4.5193482688391	25.7148676171079	5.5114751360794	201248.025458248	3704.08070053637	1323005.5	929.78
1	C07	1	53BP1	NA	Positive	7	3.54020100502513	19.4539363484087	4.66332461945033	150328.710217755	3101.4941254871	1309771.9	933.27
1	C07	2	53BP1	NA	Positive	8	3.44587008821171	18.6567762630313	4.3222810552521	148151.036086608	3267.27487089774	1307990.1	889.21
1	C07	3	53BP1	NA	Positive	9	4.02668759811617	19.9152276295133	4.30353408722705	142468.239403454	3444.32832455667	1344931.4	861.07
1	C08	1	53BP1	NA	Positive	7	3.67945643485212	20.3229416466827	4.9140819452952	155068.776978417	3292.5216245015	1316215	942.97
1	C08	2	53BP1	NA	Positive	8	3.817	24.623	6.5442401333703	215859.532	3655.80118004284	1455037	1031.73
1	C08	3	53BP1	NA	Positive	9	4.20879120879121	23	4.69450730765446	176920.517216117	3330.68919063066	1285224.2	812.84
1	C09	1	PLCG2	NM_002661	sample	7	4.09789644012945	24.2006472491909	4.76099011324893	205893.427993527	3260.92557338204	1627539.1	1122.81
1	C09	2	PLCG2	NM_002661	sample	8	3.84556574923547	21.5428134556575	4.73575316715255	171565.74235474	3466.754422602	1373205.1	976.9
1	C09	3	PLCG2	NM_002661	sample	9	4.00228310502283	19.6910197869102	3.83816063617379	142390.907914764	3074.62392043833	1277519.2	936.34
1	C10	1	SETD2	NM_014159	sample	7	4.62311557788945	25.893634840871	5.45179928693468	211387.733668342	3337.67813928913	1612088.9	1014.22
1	C10	2	SETD2	NM_014159	sample	8	4.12975778546713	22.5813148788927	5.22285191574725	177979.297577855	3436.61708787074	1476278.7	992.15
1	C10	3	SETD2	NM_014159	sample	9	4.61854583772392	25.6248682824025	4.91754617038464	205357.912539515	3419.16660029262	1549715	1116.9
1	C11	1	IKZF1	NM_001220765	sample	7	3.74461979913917	18.9626972740316	4.13497017051428	139535.682926829	3025.6741479469	1372130.3	856.56
1	C11	2	IKZF1	NM_001220765	sample	8	4.31026058631922	21.5431596091205	4.10927105708562	159688.017915309	3108.0611435563	1394483.8	907.97
1	C11	3	IKZF1	NM_001220765	sample	9	3.4984544049459	19.6901081916538	5.92157442587935	158269.264296754	3285.49270820392	1213153.1	864.32
1	C12	1	COL2A1	NM_033150	sample	7	4.02536231884058	20.3615942028986	3.74430114165302	153545.713043478	2944.30122659663	1334983.6	856.03
1	C12	2	COL2A1	NM_033150	sample	8	4.34320987654321	23.0526748971193	5.16823637890329	176898.909465021	3296.15155392453	1430908.6	921.03
1	C12	3	COL2A1	NM_033150	sample	9	4.36953352769679	22.2288629737609	4.27991150328815	169446.123906706	3224.97455135264	1371911.1	914.46
1	C13	1	SMAD4	NM_005359	sample	7	4.27537437603993	21.6198003327787	4.28453768893735	165992.771214642	3303.19330191854	1536532.5	1057.65
1	C13	2	SMAD4	NM_005359	sample	8	4.67062314540059	25.1491097922849	5.02489454251522	200906.46884273	3337.37446784153	1567771	1051.63
1	C13	3	SMAD4	NM_005359	sample	9	4.24371859296482	23.8643216080402	4.27268888639136	188105.672529313	3105.96430640176	1405132.5	929.45
1	C14	1	FANCF	NM_022725	sample	7	4.27173119065011	20.2490869247626	4.22750754802715	149903.765522279	3266.37179236926	1393489.5	911.05
1	C14	2	FANCF	NM_022725	sample	8	3.97569692637598	23.1115082201573	4.83754465553077	193496.629020729	3338.11590938094	1451607.3	955.25
1	C14	3	FANCF	NM_022725	sample	9	4.207343412527	20.9640028797696	4.32682316996556	150865.128149748	3034.50002966146	1302270.9	839.77
1	C15	1	Sep-12	NM_144605	sample	7	4.422247446084	24.9046538024972	4.99755124482151	196936.023836549	3306.50285546406	1656028.6	1088.61
1	C15	2	Sep-12	NM_144605	sample	8	3.91923397169026	21.8259783513739	4.81347130140249	179556.18817652	3363.36472677354	1512554.8	1003.4
1	C15	3	Sep-12	NM_144605	sample	9	3.80390334572491	21.7100371747212	4.14333359520639	182209.810408922	3063.44698413743	1465035.3	866.11
1	C16	1	GNPTAB	NM_024312	sample	7	4.30952380952381	21.8824404761905	3.96972255084486	158163.441220238	3186.34783873382	1423304.5	983.92
1	C16	2	GNPTAB	NM_024312	sample	8	4.10102489019034	22.5797950219619	4.89013103849013	173783.815519766	3239.21924920089	1379411.4	939.13
1	C16	3	GNPTAB	NM_024312	sample	9	4.76618122977346	24.3163430420712	5.01884855550264	191246.610841424	3396.85183198402	1604322.7	993.74
1	C17	1	53BP1	NA	Positive	7	4.06784888203547	20.2922127987664	4.36863199933937	144490.047802621	3254.57291619242	1346495.8	859.73
1	C17	2	53BP1	NA	Positive	8	4.25767441860465	23.1906976744186	5.6731495025373	176571.2	3388.57302712268	1421780.4	1037.13
1	C17	3	53BP1	NA	Positive	9	3.89035087719298	20.6570175438596	4.79461551443374	155927.675438596	3163.49525633798	1308948.1	853.11
1	C18	1	53BP1	NA	Positive	7	4.27397260273973	30.4029680365297	6.00539341312293	289484.192922374	3835.34206879062	1718149.5	1250.94
1	C18	2	53BP1	NA	Positive	8	3.70515781370285	18.9599692070824	5.47790285374706	135238.752117013	3338.30763930617	1299019.6	952.56
1	C18	3	53BP1	NA	Positive	9	4.30643611911623	22.240153698367	4.22795782219325	164370.868395773	3385.51507892649	1352912	903.64
1	C19	1	53BP1	NA	Positive	7	3.63447559709242	22.9740394600208	6.25039511441734	197778.042575286	3613.91007653946	1528250.5	1151.11
1	C19	2	53BP1	NA	Positive	8	3.57011494252874	21.2789272030651	4.58643749935194	180460.759386973	3301.83208136504	1409932.3	977.33
1	C19	3	53BP1	NA	Positive	9	3.75798069784707	20.7884187082405	4.40904951870153	160980.914625093	3143.11667723845	1106930.2	782.64
1	C20	1	53BP1	NA	Positive	7	3.28625592417062	20.3838862559242	5.37623490208463	162464.255924171	3299.07255832747	1163916.8	844.22
1	C20	2	53BP1	NA	Positive	8	3.29525483304042	18.7715289982425	4.9769588982091	150222.978910369	3104.41871726432	1304341.8	912.35
1	C20	3	53BP1	NA	Positive	9	3.46872525732383	17.8622327790974	4.11587918370697	129219.083927158	3003.44050653197	913914.4	649.01
1	C21	1	53BP1	NA	Positive	7	5.08409506398537	45.6032906764168	12.8514170493823	500722.939670932	4791.02400006844	2567134.7	2123.53
1	C21	2	53BP1	NA	Positive	8	3.84889643463497	25.0899830220713	5.78586372796489	223026.480475382	3636.47575590693	1460034.4	1050.7
1	C21	3	53BP1	NA	Positive	9	3.59163498098859	19.093536121673	4.58023110639146	137956.482889734	3253.62435070289	1200627.9	880.47
1	C22	1	53BP1	NA	Positive	7	4.10154905335628	23.8666092943201	5.67651018500413	195778.896729776	3623.89443805259	1431300.1	1007.79
1	C22	2	53BP1	NA	Positive	8	4.31321084864392	25.6351706036745	5.58006469638757	220104.689413823	3786.18291973896	1563907.3	1098.82
1	C22	3	53BP1	NA	Positive	9	4.23115577889447	21.5125628140704	4.91270759839407	158369.61641541	3369.80637007397	1355726.6	880.1
1	D03	1	RAD51	NA	Positive	7	8.68604651162791	54.9105545617174	5.49278821571453	382229.717352415	3833.2821923442	1906459.3	1121.1
1	D03	2	RAD51	NA	Positive	8	8.95052331113225	56.1646051379638	5.59943490814058	432928.981921979	4243.4412163771	2308610.2	1281.99
1	D03	3	RAD51	NA	Positive	9	8.94387277829747	53.0832553788587	4.93276616425353	389532.29373246	4111.33950915626	2074238.5	1168.86
1	D04	1	RAD51	NA	Positive	7	8.26423902894491	50.9887955182073	5.14667953614722	399079.929038282	4182.87453418127	2179339.3	1273.48
1	D04	2	RAD51	NA	Positive	8	8.36764705882353	52.4323529411765	7.34343984553253	409230.885294118	4411.3935239537	2368788.1	1358.59
1	D04	3	RAD51	NA	Positive	9	7.54220183486238	47.8724770642202	5.75847690802669	397646.116513761	4124.88263219723	2202915.1	1284.64
1	D05	1	RAD51	NA	Positive	7	7.90168539325843	49.0898876404494	5.58209151644294	379652.592696629	4246.56565900859	2041978.6	1238.39
1	D05	2	RAD51	NA	Positive	8	7.27249134948097	46.0475778546713	5.34598511527568	352201.497404844	4140.62339050162	1863196.8	1128.89
1	D05	3	RAD51	NA	Positive	9	7.89229340761374	50.3676880222841	5.6214744506076	395866.618384401	4204.84603065699	2090938.1	1194.28
1	D06	1	RAD51	NA	Positive	7	8.35355648535565	51.1359832635983	5.17751600818514	389568.601464435	4231.64387177089	2083474.1	1294.86
1	D06	2	RAD51	NA	Positive	8	8.27699530516432	49.6366197183099	6.14600396539657	386911.938028169	4391.53448967098	2278785.9	1331.64
1	D06	3	RAD51	NA	Positive	9	7.42260869565217	43.9182608695652	5.11796348529341	322847.68173913	3952.33869585508	1956887.7	1183.52
1	D07	1	RAD51	NA	Positive	7	8.62459893048128	53.6941176470588	5.61121066750814	426383.994652406	4139.05709772918	2323925.8	1354.32
1	D07	2	RAD51	NA	Positive	8	8.74247787610619	55.6230088495575	5.73703977206321	435418.524778761	4515.58921199029	2198286.7	1336.76
1	D07	3	RAD51	NA	Positive	9	8.92025664527956	56.6764436296975	6.25459204447585	433364.753437214	4455.62654841642	2181267.9	1282.68
1	D08	1	RAD51	NA	Positive	7	7.46252465483235	51.2406311637081	5.81625494006975	433540.507889546	4338.44420920993	2206889.6	1261.07
1	D08	2	RAD51	NA	Positive	8	8.11193339500463	50.8140610545791	5.93292006436833	398701.347826087	4178.50255407677	2178473.4	1223.9
1	D08	3	RAD51	NA	Positive	9	7.89449541284404	48.2614678899083	5.00528033055347	371380.350458716	4027.7034905587	1965430.4	1165.39
1	D09	1	SMC3	NM_005445	sample	7	3.95040214477212	20.6139410187668	4.64375492174618	153013.000670241	3252.33133889879	1285645.8	919
1	D09	2	SMC3	NM_005445	sample	8	4.30774647887324	22.2218309859155	4.53439984198751	162793.05	3318.71953459834	1241059.7	854.53
1	D09	3	SMC3	NM_005445	sample	9	4.27344877344877	22.2424242424242	4.69932389367556	164819.016594517	3309.06504066764	1202841.5	808.96
1	D10	1	CHD8	NM_020920	sample	7	4.21972734562951	22.4779470729751	4.17547187127187	168459.803528468	3347.67909776212	1416687.1	974.95
1	D10	2	CHD8	NM_020920	sample	8	3.92220421393841	21.645056726094	5.74089571623333	167843.243111831	3540.03574352315	1387913.8	1011.35
1	D10	3	CHD8	NM_020920	sample	9	4.36575562700965	24.9453376205788	4.79021470412723	199801.180064309	3567.04911937505	1367644.2	910.88
1	D11	1	COL5A2	NM_000393	sample	7	3.80325203252033	21.780487804878	4.59018639477445	179248.264227642	3052.61135930382	1446245.9	883.34
1	D11	2	COL5A2	NM_000393	sample	8	3.73783359497645	21.4222919937206	4.83077277347514	167271.660910518	3201.0218921639	1330842.4	898.28
1	D11	3	COL5A2	NM_000393	sample	9	3.71796707229778	20.1403006442377	4.4978223332278	145607.53614889	3258.5303568883	1145918.2	842.92
1	D12	1	BRCA2	NM_000059	sample	7	3.95891364902507	22.0661559888579	5.80922381579103	167477.451253482	3610.22477564458	1375048.9	980.22
1	D12	2	BRCA2	NM_000059	sample	8	4.48601973684211	24.0542763157895	5.5740143798948	184222.958881579	3702.07327133068	1526883.5	1131.49
1	D12	3	BRCA2	NM_000059	sample	9	4.04393149664929	23.1734921816828	5.63987081411885	173959.599404319	3485.52729502338	1331630.2	864.56
1	D13	1	UBR5	NM_015902	sample	7	4.15687919463087	20.6258389261745	4.55681925482184	157795.144295302	3182.60158102581	1486414.9	1032.25
1	D13	2	UBR5	NM_015902	sample	8	3.94704324801412	21.4218887908208	5.10226953620787	178354.05913504	3020.05270298829	1536633.5	1121.89
1	D13	3	UBR5	NM_015902	sample	9	3.75567665758401	17.1326067211626	3.99736198511202	106650.686648501	2927.13542126713	1096050.1	822.96
1	D14	1	TET2	NM_017628	sample	7	3.7586512866016	20.2990239574091	5.15015105316638	146389.151730257	3266.05418362772	1284262.2	900.54
1	D14	2	TET2	NM_017628	sample	8	3.70058139534884	20.9583333333333	5.78535120681237	169626.180232558	3380.67243369155	1422061.2	964.72
1	D14	3	TET2	NM_017628	sample	9	2.87596355991591	14.3777154870357	3.5134327168297	104667.880868956	2560.7141140549	997069.1	701.87
1	D15	1	AMER1	NM_152424	sample	7	4.03290414878398	21.7160228898426	4.39115831927794	172918.672389127	3152.81686973628	1416443.4	931.13
1	D15	2	AMER1	NM_152424	sample	8	3.66428571428571	20.7309523809524	4.09616501959309	171214	2820.72024321757	1294294.2	855.54
1	D15	3	AMER1	NM_152424	sample	9	3.40554722638681	19.6866566716642	5.15558192169334	157861.155922039	3284.35080233336	1250666.2	873.62
1	D16	1	EXT2	NM_207122	sample	7	3.40584415584416	17.6030844155844	4.11889924807061	129588.534902597	2860.21997383166	1181132.6	789.3
1	D16	2	EXT2	NM_207122	sample	8	4.21016949152542	20.671186440678	3.82106060387399	147914.645762712	2941.56299198997	1368067.6	903.82
1	D16	3	EXT2	NM_207122	sample	9	3.75476603119584	19.3804159445407	4.27117623973129	147139.490467938	3106.72321229218	1232311.7	902.25
1	D17	1	RAD51	NA	Positive	7	8.51549942594719	53.4179104477612	5.29548206264925	411630.777267509	4479.03186611983	2192453.8	1302.55
1	D17	2	RAD51	NA	Positive	8	8.71443514644352	58.1150627615063	7.47474643213672	487267.936192469	4632.87263627234	2525298.8	1602.37
1	D17	3	RAD51	NA	Positive	9	8.59304511278195	54.0093984962406	5.26320198657737	421311.663533835	4238.90586015342	2155662.6	1278.79
1	D18	1	RAD51	NA	Positive	7	8.27891791044776	53.8796641791045	5.68361696273736	436722.935634328	4327.31897228113	2297828.3	1341.6
1	D18	2	RAD51	NA	Positive	8	7.73003802281369	47.5057034220532	5.7537777650283	360343.412547529	4269.59809717561	1966761.6	1220.51
1	D18	3	RAD51	NA	Positive	9	8.602383531961	53.3672806067172	5.33448871548658	400830.7843987	4158.66968594637	2129418.3	1269.7
1	D19	1	RAD51	NA	Positive	7	8.73806998939555	56.3934252386002	5.89430359108576	472006.381760339	4395.31911849974	2647338.3	1486.02
1	D19	2	RAD51	NA	Positive	8	9.45814581458146	58.3195319531953	5.52148473398582	449463.143114311	4387.32822604417	2264726	1337.52
1	D19	3	RAD51	NA	Positive	9	8.63055555555556	53.1564814814815	6.78314218442708	403215.042592593	4382.49815840535	2187306.7	1322.06
1	D20	1	RAD51	NA	Positive	7	9.20063357972545	57.325237592397	4.90656046297806	441292.257655755	4152.53084688672	2399749.5	1339.36
1	D20	2	RAD51	NA	Positive	8	8.81818181818182	57.5327695560254	5.67159198975886	459229.317124736	4437.82559003036	2414187.8	1428.11
1	D20	3	RAD51	NA	Positive	9	8.17963496637848	52.5148895292987	6.21612669531226	407745.701248799	4198.39580981207	2174443.2	1301.92
1	D21	1	RAD51	NA	Positive	7	9.38517745302714	60.1899791231733	5.46064383594246	491772.174321503	4398.53058277615	2491126.6	1388.65
1	D21	2	RAD51	NA	Positive	8	8.33367451381781	52.9651995905834	5.86573698376963	422968.988741044	4363.58091132318	2259729	1317.99
1	D21	3	RAD51	NA	Positive	9	7.6779497098646	47.1083172147002	4.07842561487093	359532.025145068	3517.41799777999	1814143.2	1022.51
1	D22	1	RAD51	NA	Positive	7	9.10577971646674	62.0141766630316	5.39141096725758	515824.196292257	4265.3484944872	2417079.9	1332.34
1	D22	2	RAD51	NA	Positive	8	10.4167709637046	66.8973717146433	6.88176706127274	552149.605757197	4813.34520534662	2655180.8	1611.89
1	D22	3	RAD51	NA	Positive	9	8.29839471199245	53.2625118035883	5.46276299373342	429709.020774315	3999.07290172441	2166959.3	1208.54
1	E03	1	RF	NA	Neutral	7	4.03424124513619	22.9548638132296	4.75111577964685	186968.072373541	3330.61105407813	1437255.2	950.72
1	E03	2	RF	NA	Neutral	8	3.57366362451108	18.8005215123859	4.11714760456576	145796.910039113	2930.91912945769	1256663.1	817.99
1	E03	3	RF	NA	Neutral	9	3.69986357435198	17.5177353342428	4.14276100232593	117113.478171896	3021.8140784373	1208451.5	813.32
1	E04	1	RF	NA	Neutral	7	4.1785471826205	22.5987780040733	4.28948397609097	172960.395112016	3155.38489331938	1404201.6	903.41
1	E04	2	RF	NA	Neutral	8	4.25763888888889	22.4284722222222	4.09673468984166	166958.91875	3216.71832590863	1320515.6	906.4
1	E04	3	RF	NA	Neutral	9	4.70084811102544	25.3592906707787	4.74210309864915	183720.189668466	3401.68488985445	1523901.4	933.04
1	E05	1	RF	NA	Neutral	7	3.67602739726027	19.8691780821918	4.26898050670232	145384.302739726	3107.96552215964	1308438.5	856.53
1	E05	2	RF	NA	Neutral	8	4.26255707762557	21.3302891933029	4.32120542944215	153709.712328767	3204.40034062806	1313396.8	857.34
1	E05	3	RF	NA	Neutral	9	4.33733239237826	20.9456598447424	4.20974907695649	150655.718419195	3234.47252219292	1379786.3	916.52
1	E06	1	RF	NA	Neutral	7	4.01532033426184	19.174791086351	4.51829707678092	126774.165041783	3228.48458318718	1257502.4	850.01
1	E06	2	RF	NA	Neutral	8	4.23719298245614	20.4905263157895	4.19039603562497	144003.546666667	3255.80413077897	1319915.4	876.28
1	E06	3	RF	NA	Neutral	9	4.07015032211883	20.5304223335719	4.86717674606061	140929.753042233	3469.35814765548	1273494.8	990.75
1	E07	1	RF	NA	Neutral	7	3.73941134242642	19.0574300071788	4.10542425985406	140565.059583632	3212.90838489755	1358372.2	893.14
1	E07	2	RF	NA	Neutral	8	4.00471698113208	20.1705974842767	4.37382936141151	143169.697327044	3445.4562480125	1321112.6	945.46
1	E07	3	RF	NA	Neutral	9	4.4455732946299	22.8417997097242	4.94381024009515	170898.798984035	3457.17144754677	1448097.4	961.09
1	E08	1	RF	NA	Neutral	7	3.5826538176427	17.9021497405486	4.271728084961	128822.119347665	3272.23072305994	1301889.2	858.23
1	E08	2	RF	NA	Neutral	8	3.71744627054362	19.3950695322377	5.0313471389808	150604.546776233	3180.49399580202	1305944.1	899.84
1	E08	3	RF	NA	Neutral	9	4.6714501510574	23.0785498489426	4.07892569274386	174559.071752266	3216.27371758586	1503398.8	974.27
1	E09	1	MEX3C	NM_016626	sample	7	4.36890756302521	24.4705882352941	5.58861042798928	200955.835294118	3502.57858278421	1596160	1134.23
1	E09	2	MEX3C	NM_016626	sample	8	4.19240297274979	22.3319570602808	4.74151530910835	174164.306358381	3215.36755080712	1392682.6	940.22
1	E09	3	MEX3C	NM_016626	sample	9	4.30434782608696	24.9405034324943	5.27768765893657	196539.201372998	3450.49744638537	1447901	975.46
1	E10	1	CDKN2C	NM_078626	sample	7	4.04116059379217	21.2638326585695	3.84337713688532	162379.494601889	3079.15477272278	1399898.6	968.08
1	E10	2	CDKN2C	NM_078626	sample	8	5.01402640264026	25.7425742574257	4.31312155975414	203048.849834983	3466.4858420304	1524571.2	1078.49
1	E10	3	CDKN2C	NM_078626	sample	9	4.18510324483776	20.0132743362832	4.14300315193579	129808.992625369	3322.52570993545	1244764.1	933.16
1	E11	1	SPEN	NM_015001	sample	7	4.61398176291793	25.4984802431611	4.57295533260173	205930.246200608	3427.1858737247	1540997.8	1018.17
1	E11	2	SPEN	NM_015001	sample	8	5.05794205794206	32.4015984015984	6.54321304613292	286950.722277722	3755.25499634883	1785922	1247.24
1	E11	3	SPEN	NM_015001	sample	9	4.84955752212389	25.1174577634755	4.18461219170191	192923.505229284	3403.70945588161	1460649.8	932.1
1	E12	1	ARID1B	NM_017519	sample	7	4.77564102564103	22.3974358974359	4.22989245098414	167832.046703297	3364.08116427671	1536325.1	1055.95
1	E12	2	ARID1B	NM_017519	sample	8	4.60239931448158	26.7155098543273	5.00326502742962	232929.580119966	3333.36489929044	1673010.4	1101.62
1	E12	3	ARID1B	NM_017519	sample	9	4.74242424242424	23.3742424242424	4.70793845281395	172836.696212121	3201.3369101375	1357163.5	928.1
1	E13	1	ERCC4	NM_005236	sample	7	4.199829205807	21.8548249359522	4.73184157132036	166092.712211785	3218.61942025023	1393162.9	960.11
1	E13	2	ERCC4	NM_005236	sample	8	4.32751091703057	23.4052401746725	4.78028297897183	183282.64628821	3450.89092497657	1404789.1	980.26
1	E13	3	ERCC4	NM_005236	sample	9	4.18615384615385	20.7069230769231	3.680792287915	151164.506923077	3037.92468829589	1257791.7	811.13
1	E14	1	ATR	NM_001184	sample	7	3.28717545239969	20.6058221872541	5.48000136171276	177137.666404406	3083.81691589725	1307015.4	935.98
1	E14	2	ATR	NM_001184	sample	8	2.83598265895954	15.3294797687861	4.34072100156212	114693.966040462	2897.18763891485	1018740.1	689.12
1	E14	3	ATR	NM_001184	sample	9	3.09527272727273	16.7149090909091	4.35284729813934	119940.822545455	2987.42885478818	1036441.1	678.15
1	E15	1	STAG2	NM_006603	sample	7	4.94862248696947	25.0923306031273	4.82787892061582	190544.935219657	3424.00536290309	1454592.6	1066.85
1	E15	2	STAG2	NM_006603	sample	8	4.42137592137592	23.5939803439803	4.54123084696821	183532.466216216	3232.68795393727	1420488.1	939.15
1	E15	3	STAG2	NM_006603	sample	9	4.49173256649892	23.4615384615385	4.74260614661586	186151.498921639	3445.6164996766	1491393.6	1036.05
1	E16	1	WRN	NM_000553	sample	7	3.99044117647059	22.4683823529412	5.09753226926469	173165.429411765	3350.45037920411	1410491.2	928.66
1	E16	2	WRN	NM_000553	sample	8	4.14306784660767	21.9800884955752	4.85986550708679	165611.210176991	3380.54585698219	1389759.6	904.68
1	E16	3	WRN	NM_000553	sample	9	4.25838414634146	22.2675304878049	4.36636554795542	159554.817073171	3261.0663048432	1355201.6	924.34
1	E17	1	RF	NA	Neutral	7	3.899375975039	20.9664586583463	4.55760459009643	168493.1950078	3311.65878203336	1425825.6	955.35
1	E17	2	RF	NA	Neutral	8	3.30825688073395	16.8449541284404	4.12121680541536	124160.077981651	2666.83013086568	1343251.5	846.02
1	E17	3	RF	NA	Neutral	9	4.0446791226645	21.1397238017872	4.32286356600792	160597.709179529	3221.05439980541	1484409.8	954.98
1	E18	1	RF	NA	Neutral	7	3.9984126984127	18.6	4.49707401310564	127917.237301587	3296.39215666198	1299934.3	901.82
1	E18	2	RF	NA	Neutral	8	3.85443959243086	21.0735080058224	4.54561788369141	172053.309315866	3213.82777872277	1442484.6	943.05
1	E18	3	RF	NA	Neutral	9	4.34597156398104	22.4502369668246	4.43479193358511	167168.988941548	3400.64883968594	1424941.8	976.14
1	E19	1	RF	NA	Neutral	7	4.26986399427344	22.5705082319256	4.17427638276044	178228.126700072	3305.48691902211	1453507.8	957.04
1	E19	2	RF	NA	Neutral	8	3.92046332046332	21.4247104247104	6.15163761362347	181993.898069498	3377.0589535195	1562595.4	1083.9
1	E19	3	RF	NA	Neutral	9	3.76860179885527	21.7342600163532	4.85290316659509	178689.285363859	3240.99772446272	1379659.6	998.05
1	E20	1	RF	NA	Neutral	7	4.16825863335783	21.6289493019838	4.32145872492971	161787.483468038	3318.12266603428	1392932.6	925.98
1	E20	2	RF	NA	Neutral	8	4.1739452257587	21.7461139896373	4.81977332487726	158413.275351591	3399.36643863179	1353762.7	1005.29
1	E20	3	RF	NA	Neutral	9	4.18741893644617	21.3728923476005	4.38323996016006	160124.509727626	3350.98301272413	1330638.6	945.28
1	E21	1	RF	NA	Neutral	7	8.18604651162791	49.8888888888889	5.44012198397767	402044.051679587	4080.12427517551	2168435.4	1263.07
1	E21	2	RF	NA	Neutral	8	6.60407816482583	41.7204757858963	6.3151516663799	340812.338997451	4074.42264582821	1995570	1367.45
1	E21	3	RF	NA	Neutral	9	7.48075117370892	47.0450704225352	5.36043705578016	367395.036619718	4150.03299580969	2019635.9	1199.65
1	E22	1	RF	NA	Neutral	7	4.37361769352291	22.3593996840442	4.24677873606588	168975.332543444	3073.49277771102	1459765.6	962.34
1	E22	2	RF	NA	Neutral	8	3.92006525285481	20.4641109298532	4.12877723837757	153726.584013051	2930.98053107985	1316137.7	948.59
1	E22	3	RF	NA	Neutral	9	3.85336194563662	19.1008583690987	4.04812690319839	134688.800429185	2918.54716633588	1228913.7	833.63
1	F03	1	OTNT	NA	Neutral	7	3.86247256766642	19.7534747622531	4.49692383317842	137670.790051207	3133.70212735694	1283775.3	873.58
1	F03	2	OTNT	NA	Neutral	8	3.60686427457098	18.7909516380655	4.25211066907525	140076.573322933	2895.91307507923	1320101.8	823.26
1	F03	3	OTNT	NA	Neutral	9	3.88033012379642	19.0928473177442	4.12677072809667	137016.273727648	3119.15674839428	1351845.9	912.95
1	F04	1	OTNT	NA	Neutral	7	4.08197932053176	22.0768094534712	4.1934905942637	164593.466026588	3195.61928050114	1373386.2	901.44
1	F04	2	OTNT	NA	Neutral	8	4.23925501432665	24.7965616045845	5.22609081552719	202451.41260745	3482.71092565604	1603808.2	1043.1
1	F04	3	OTNT	NA	Neutral	9	4.52116585704372	22.2158223455933	4.64808710676902	157720.202637058	3379.35767151977	1382063.7	941.89
1	F05	1	OTNT	NA	Neutral	7	3.66368805848903	18.8683996750609	4.29479714903543	130936.019496344	3079.80761954674	1273944.1	864.66
1	F05	2	OTNT	NA	Neutral	8	4.40899508081518	23.6050597329585	5.05313088866851	177034.850316233	3437.38745744096	1452913.7	907.89
1	F05	3	OTNT	NA	Neutral	9	4.70917371502928	22.8562134027326	4.26864668549744	162691.158750813	3308.15332828119	1389261.9	912.38
1	F06	1	OTNT	NA	Neutral	7	3.64295874822191	17.7603129445235	3.84995630133305	125538.990042674	2988.76675572908	1304181	893.04
1	F06	2	OTNT	NA	Neutral	8	4.54579863739591	25.3414080242241	5.28912216830401	197685.81680545	3513.35155975522	1499159.6	983.48
1	F06	3	OTNT	NA	Neutral	9	4.58955223880597	23.6	4.70967987675138	174325.580597015	3422.80180261223	1372209.4	953.35
1	F07	1	OTNT	NA	Neutral	7	4.27300380228137	21.187072243346	4.77718913841277	148994.63878327	3197.74537047714	1385358.6	927.27
1	F07	2	OTNT	NA	Neutral	8	3.94925373134328	20.1313432835821	4.47048369378915	151421.402238806	3286.22307514622	1383104.6	882.06
1	F07	3	OTNT	NA	Neutral	9	4.52994428969359	22.9310584958217	4.38372696420911	173839.871866295	3242.37626130741	1384754.7	888.05
1	F08	1	OTNT	NA	Neutral	7	4.05987170349252	22.111903064861	4.88548367659731	179457.272273699	3384.9160207084	1462402.2	966.62
1	F08	2	OTNT	NA	Neutral	8	3.99496764917326	19.5470884255931	4.42921558362797	144604.477354421	3271.31111161649	1336899	911.22
1	F08	3	OTNT	NA	Neutral	9	4.41127819548872	20.9894736842105	4.28520801500846	150467.215037594	3183.23938934007	1329398.9	878.87
1	F09	1	PTPRB	NM_002837	sample	7	4.22425952045134	22.0465444287729	4.52592256623474	169104.27574048	3332.80901036721	1304708	879.34
1	F09	2	PTPRB	NM_002837	sample	8	4.65576102418208	26.1941678520626	4.30337329402741	211534.574679943	3315.64208091784	1492141.9	979.05
1	F09	3	PTPRB	NM_002837	sample	9	3.56184012066365	16.7805429864253	4.25478269303483	109805.950226244	3064.59892020864	1150383.1	800.94
1	F10	1	WAS	NM_000377	sample	7	4.29917469050894	22.5928473177442	4.6557714578528	179805.086657497	3352.14651214631	1512116.3	1019.03
1	F10	2	WAS	NM_000377	sample	8	4.59904043865661	23.6052090472927	5.07080223279128	176294.630568883	3449.15639714459	1414099.5	949.23
1	F10	3	WAS	NM_000377	sample	9	4.14978601997147	19.9614835948645	4.3113163608664	134719.549928673	3154.6180255432	1149376	737.86
1	F11	1	ODAM	NM_017855	sample	7	3.90613171839516	19.111279333838	4.05761875584358	136669.549583649	3213.38548097503	1353836.1	887.34
1	F11	2	ODAM	NM_017855	sample	8	4.36765772298767	21.0630891950689	4.39057759055178	146055.899927484	3294.77897754597	1369257.7	971.57
1	F11	3	ODAM	NM_017855	sample	9	4.12072575017446	20.3538032100488	4.64457536833901	138257.459874389	3398.95579355159	1205138.9	876.27
1	F12	1	BRIP1	NM_032043	sample	7	4.47536231884058	23.9579710144928	4.50919855405079	191003.557971014	3488.92842725368	1469341	898.68
1	F12	2	BRIP1	NM_032043	sample	8	4.26201201201201	21.9324324324324	5.382409200274	163263.993993994	3327.70897157059	1372838.9	875.45
1	F12	3	BRIP1	NM_032043	sample	9	4.05633802816901	21.2060785767235	5.05999627205678	158749.885100074	3398.41651475689	1378151.6	881.8
1	F13	1	ATRX	NM_138270	sample	7	4.36636636636637	24.4414414414414	4.44858788094988	202613.301051051	3439.88352607147	1572821.4	1070.77
1	F13	2	ATRX	NM_138270	sample	8	3.7443342776204	18.8916430594901	5.20552264063594	144796.710339943	3288.93148266715	1382857.5	1031.58
1	F13	3	ATRX	NM_138270	sample	9	4.53640416047548	23.9955423476969	4.61967478279467	186444.808320951	3516.40818283212	1472063.6	1064.41
1	F14	1	PLXNB2	NM_012401	sample	7	4.34737678855326	23.5993640699523	5.35392190553523	189549.341017488	3223.93941216674	1541915.3	1030.35
1	F14	2	PLXNB2	NM_012401	sample	8	3.69109075770192	19.413821815154	4.40747793361062	152078.534554538	3213.62685436577	1326733.2	873.14
1	F14	3	PLXNB2	NM_012401	sample	9	4.22263313609467	23.6531065088757	4.51899038889726	188338.279585799	3249.90863066284	1359565.1	934.98
1	F15	1	ZMYM2	NM_197968	sample	7	4.19817767653759	22.2589217919514	4.14742762446969	172426.072133637	3303.59462781986	1472704.2	951.99
1	F15	2	ZMYM2	NM_197968	sample	8	4.27292576419214	22.5014556040757	4.25783329757623	167676.597525473	3139.97240235217	1303507.3	816.56
1	F15	3	ZMYM2	NM_197968	sample	9	3.69329314242653	18.276563677468	4.57225946802538	134042.076865109	3023.63797496844	1320659.7	920.03
1	F16	1	MBD1	NM_015845	sample	7	4.80471050049068	27.6889106967615	5.55921633087344	223584.520117762	3584.95021332789	1597846.6	1094.43
1	F16	2	MBD1	NM_015845	sample	8	2.72222222222222	15.1833333333333	3.9631038416327	123129.047619048	2478.26332076863	1188073.2	825.93
1	F16	3	MBD1	NM_015845	sample	9	3.9968	23.2592	4.68966407338804	192666.8504	3279.0938613269	1429271	961.26
1	F17	1	OTNT	NA	Neutral	7	4.66298811544991	26.304753820034	5.55623421149348	215439.81663837	3528.59260758682	1601964.9	1063.49
1	F17	2	OTNT	NA	Neutral	8	4.25398028809704	22.959059893859	4.9488218928099	172632.746777862	3403.20120588307	1362093.2	875.99
1	F17	3	OTNT	NA	Neutral	9	4.1521568627451	21.3513725490196	3.98166989617269	162778.007843137	3021.36810707785	1421483.5	944.67
1	F18	1	OTNT	NA	Neutral	7	3.74084919472914	20.0197657393851	4.66755040148608	156713.718887262	3072.98181421941	1412700	938.05
1	F18	2	OTNT	NA	Neutral	8	3.63805104408353	20.3511214230472	4.45381381497823	163532.053364269	3448.21898594154	1470122.8	1083.38
1	F18	3	OTNT	NA	Neutral	9	3.71631736526946	19.6152694610778	5.06258680566786	149438.785179641	3257.62647906005	1380576.8	890.47
1	F19	1	OTNT	NA	Neutral	7	4.19310344827586	22.4099616858238	4.83912528280373	173529.61532567	3222.69311796845	1450737.4	925.32
1	F19	2	OTNT	NA	Neutral	8	4.08535688005887	20.0272259013981	4.42294363110962	139569.812362031	3292.32800491172	1345090.5	905.41
1	F19	3	OTNT	NA	Neutral	9	4.29609793420046	22.5967865340474	4.49879308815434	164417.744452946	3205.96983316722	1309101.4	863.02
1	F20	1	OTNT	NA	Neutral	7	4.19072164948454	24.0913107511046	4.78684325878558	199271.189248895	3123.30831257747	1466441.5	993.17
1	F20	2	OTNT	NA	Neutral	8	3.9	20.9070866141732	5.38593713644804	152762.970866142	3387.49491680075	1310320	927.05
1	F20	3	OTNT	NA	Neutral	9	5.10468521229868	25.4260614934114	4.48879963088486	185104.647144949	3382.57464323867	1445939	952.93
1	F21	1	OTNT	NA	Neutral	7	4.24425287356322	24.3534482758621	5.30828484404195	198838.307471264	3211.52363175731	1523646.4	1046.19
1	F21	2	OTNT	NA	Neutral	8	3.92780337941628	21.7150537634409	5.31369399712996	169498.771889401	3262.85789072579	1265960.5	922.65
1	F21	3	OTNT	NA	Neutral	9	4.86743993371997	24.4581607290804	4.23728694567577	187331.568351284	3032.50122350304	1431424.5	923.67
1	F22	1	OTNT	NA	Neutral	7	4.09390048154093	23.553772070626	5.36019934982737	192152.365971108	3346.44401617375	1463805.5	1023.92
1	F22	2	OTNT	NA	Neutral	8	4.00159616919393	21.3631284916201	5.22487324971365	156814.150837989	3247.62058417794	1356307	1025.09
1	F22	3	OTNT	NA	Neutral	9	4.02621722846442	21.5797752808989	5.17926234090617	161210.996254682	3087.22162342469	1284683.5	887.03
1	G03	1	RF	NA	Neutral	7	3.92589703588144	19.5959438377535	4.84197365688167	142662.392355694	3258.83259292822	1324246.1	872.57
1	G03	2	RF	NA	Neutral	8	4.17825793382849	21.8858879135719	4.52869581583518	160432.669817691	3268.68475385713	1376035.3	910.84
1	G03	3	RF	NA	Neutral	9	3.74093959731544	18.5778523489933	4.58212321241584	124807.25704698	3181.8865290176	1153727.4	778.39
1	G04	1	RF	NA	Neutral	7	4.07412898443291	22.5307635285397	5.20919508921412	175253.76056338	3427.91378858725	1376649.6	978.37
1	G04	2	RF	NA	Neutral	8	4.3507521773555	24.5748218527316	4.85233093583208	200542.275534442	3359.85488177028	1494861.6	976.62
1	G04	3	RF	NA	Neutral	9	3.48408104196816	17.650506512301	4.099882200532	123164.238060781	3061.45519268002	1131631.6	783.05
1	G05	1	RF	NA	Neutral	7	3.96510764662212	20.0816629547142	4.24204076221849	143297.277654046	3260.50592570493	1398426.8	893.98
1	G05	2	RF	NA	Neutral	8	3.70125786163522	20.9921383647799	4.83066631700973	176407.918238994	3408.05491845085	1482211.6	1102.05
1	G05	3	RF	NA	Neutral	9	4.19986541049798	20.0208613728129	4.73150300593961	132047.196500673	3028.29669460952	1128979.7	708.73
1	G06	1	RF	NA	Neutral	7	4.30989956958393	23.2482065997131	4.52499032192075	186238.667144907	3378.04740988659	1510378.2	967.62
1	G06	2	RF	NA	Neutral	8	3.21461487820935	14.6398946675444	4.02318229672357	94641.3192890059	3076.27514398214	1104258.9	739.68
1	G06	3	RF	NA	Neutral	9	4.72390572390572	23.6599326599327	4.79199782246262	178738.249158249	3346.3698744383	1423252.4	1011.66
1	G07	1	RF	NA	Neutral	7	3.16666666666667	16.0007342143906	3.79701370829909	110399.888399413	2806.20335858672	1100965.6	753.37
1	G07	2	RF	NA	Neutral	8	3.25246132208158	17.5105485232068	4.80590269813183	139511.919831224	3011.62573649192	1274237.1	872.72
1	G07	3	RF	NA	Neutral	9	3.46808510638298	15.6636925188744	4.13160614026915	96787.5154426905	2980.86205097509	1034787.5	745.65
1	G08	1	RF	NA	Neutral	7	3.98608211551844	20.7633959638135	4.21334272324267	153848.966597077	3342.18345777393	1385904.1	927.62
1	G08	2	RF	NA	Neutral	8	4.57542372881356	22.6245762711864	4.6396114072038	167930.409322034	3465.70597878344	1483543.7	1065.51
1	G08	3	RF	NA	Neutral	9	4.22037735849057	21.8550943396226	4.24930179967517	167700.282264151	3380.42730818116	1416133.9	1003
1	G09	1	BRCA1	NM_007298	sample	7	5.84872080088988	34.8921023359288	6.69180226246091	300109.888765295	4093.99324996967	2021618.9	1399.79
1	G09	2	BRCA1	NM_007298	sample	8	4.66666666666667	28.8998272884283	6.75391525405571	248109.677892919	3612.89333709693	1703460.2	1262.2
1	G09	3	BRCA1	NM_007298	sample	9	4.64200477326969	25.2402545743835	4.74380902362288	199409.761336516	3482.88427245164	1489827.4	924.82
1	G10	1	ASXL1	NM_015338	sample	7	4.0853573907009	19.47120055517	4.05370425994047	137115.126995142	3340.54582723568	1398414.2	930.96
1	G10	2	ASXL1	NM_015338	sample	8	3.77335984095427	19.4002650762094	4.06392913041957	148237.183565275	3015.25781953823	1320972.5	849.77
1	G10	3	ASXL1	NM_015338	sample	9	4.41536167039523	24.1058911260254	4.18113378250082	187728.331096197	3362.7534382295	1404897.1	898.88
1	G11	1	ASXL2	NM_018263	sample	7	4.48397435897436	23.6169871794872	5.36090402236678	176928.486378205	3424.77154591741	1498391.8	998.54
1	G11	2	ASXL2	NM_018263	sample	8	3.95359628770302	20.6233565351895	4.46057476576372	154351.907192575	3079.51263596407	1384588.5	928.67
1	G11	3	ASXL2	NM_018263	sample	9	4.64899598393574	25.2755020080321	4.52319263185781	190994.110040161	3213.484283868	1372629	880.22
1	G12	1	TP53BP1	NM_005657	sample	7	4.20204603580563	25.0656436487639	5.65977054142319	202591.541346974	3580.67563363746	1393803.7	1022.37
1	G12	2	TP53BP1	NM_005657	sample	8	3.64409881061299	18.327538883806	4.76304537961768	127859.735590119	3408.13168619535	1203925.2	908.6
1	G12	3	TP53BP1	NM_005657	sample	9	4.24644549763033	24.3744075829384	5.35338657801268	189840.591232227	3745.60268717876	1356963.8	1042.61
1	G13	1	FAT1	NM_005245	sample	7	4.0464	21.3704	4.35542150040123	166957.0392	3381.15614643811	1422885.3	977.92
1	G13	2	FAT1	NM_005245	sample	8	4.04711246200608	21.6641337386018	5.04594671131602	173418.500759878	3340.20637289086	1408522.6	973.96
1	G13	3	FAT1	NM_005245	sample	9	3.97619047619048	21.9484126984127	5.43623564811	173841.320436508	3471.3769188762	1371351.4	990.07
1	G14	1	BAP1	NM_004656	sample	7	4.95152462861611	27.824863174355	5.89715673835163	235502.999218139	3807.11692119093	1841704.8	1194.91
1	G14	2	BAP1	NM_004656	sample	8	4.53271812080537	24.2088926174497	5.86599071986471	197439.010067114	3572.03437394135	1606814.5	1170.41
1	G14	3	BAP1	NM_004656	sample	9	4.02160702228224	20.3679945982444	4.1424312912919	155346.522619851	3091.01988506245	1373119.7	933.99
1	G15	1	ZNF516	NM_014643	sample	7	4.48921484037964	23.5081967213115	4.42832696548249	179014.553062985	3488.30916606416	1508240.9	973.33
1	G15	2	ZNF516	NM_014643	sample	8	4.03965517241379	20.5	4.12625935754513	148819.939655172	3174.16051463772	1378322.5	971.72
1	G15	3	ZNF516	NM_014643	sample	9	4.81978527607362	23.6671779141104	4.35424238757907	168911.473159509	3206.11231875023	1429661.1	929.38
1	G16	1	GRIN2A	NM_000833	sample	7	4.93891402714932	24.5618401206637	4.96377395617366	186916.22775264	3465.7995862026	1547838	1046.46
1	G16	2	GRIN2A	NM_000833	sample	8	4.97138437741686	25.0023201856148	5.02982526197634	189586.313225058	3398.11138827028	1466107.6	967.83
1	G16	3	GRIN2A	NM_000833	sample	9	5.21241585639491	27.0762902019447	4.9358682700489	198108.706806283	3505.68185335646	1460835.6	1001.83
1	G17	1	RF	NA	Neutral	7	4.10352941176471	21.5129411764706	5.02243184480086	167275.733333333	3400.77955058758	1391964.8	968.06
1	G17	2	RF	NA	Neutral	8	3.83345724907063	20.0289962825279	4.67996360256808	148554.12267658	3246.61705071223	1288193	881.21
1	G17	3	RF	NA	Neutral	9	4.01720093823299	21.4229867083659	4.29282493398323	164139.863956216	3178.25345151223	1433946.1	989.87
1	G18	1	RF	NA	Neutral	7	3.93526785714286	21.2299107142857	4.4606428154129	173568.476190476	3180.2203075847	1392305.9	964.14
1	G18	2	RF	NA	Neutral	8	3.89873417721519	20.2174236783321	5.02508276204363	150861.172002978	3210.47517752064	1391693.2	921
1	G18	3	RF	NA	Neutral	9	3.89152024446142	20.4820473644003	4.04698588011418	158945.76776165	3049.15878844059	1427915.5	942.17
1	G19	1	RF	NA	Neutral	7	4.34912718204489	23.498753117207	4.60563339932616	179465.311720698	3269.99024052907	1388824.9	898.11
1	G19	2	RF	NA	Neutral	8	4.34574468085106	22.3404255319149	4.78408329133737	160672.801671733	3383.8346115036	1380649.7	945.08
1	G19	3	RF	NA	Neutral	9	3.85756026296567	20.2965668371074	4.48416518016672	156884.535427319	3055.17111995656	1293315.9	868.57
1	G20	1	RF	NA	Neutral	7	4.16597222222222	22.7055555555556	5.04855370504418	185425.295833333	3517.37951520289	1600803	1188.56
1	G20	2	RF	NA	Neutral	8	4.28674121405751	23.594249201278	5.39049236924812	191082.190095847	3296.14636174608	1562366	1037.06
1	G20	3	RF	NA	Neutral	9	3.81768813033359	19.22187742436	4.68163919177894	139052.256012413	3187.7924299827	1319005.2	864.68
1	G21	1	RF	NA	Neutral	7	4.04180327868852	20.6770491803279	4.78521477711693	157643.240163934	3201.99577855941	1377943.7	941.07
1	G21	2	RF	NA	Neutral	8	4.2866344605475	21.2858293075684	4.11058656661549	161083.012077295	3151.91726656261	1393867.8	921.17
1	G21	3	RF	NA	Neutral	9	4.04020848845867	21.2479523454952	4.16272928261654	167643.425912137	2973.81665704061	1346026.5	909.18
1	G22	1	RF	NA	Neutral	7	3.65156017830609	20.7563150074294	4.879137697585	163307.039375929	3034.98020363395	1255884.9	853.89
1	G22	2	RF	NA	Neutral	8	4.3546468401487	23.6252788104089	4.15021874541126	191772.856505576	3087.79279930128	1415660	924.74
1	G22	3	RF	NA	Neutral	9	3.73094867807154	19.6928460342146	4.39204328350735	151972.559097978	2966.6487539763	1253580.9	832.2
1	H03	1	CHEK1	NA	Positive	7	6.96834061135371	67.1626637554585	12.7588325688366	744332.487991266	5375.13578393453	3222384	2690.33
1	H03	2	CHEK1	NA	Positive	8	7.07142857142857	61.556586270872	12.4470762954482	652344.910018553	5069.54926725398	2958241.4	2511.62
1	H03	3	CHEK1	NA	Positive	9	6.39597315436242	52.9783743475019	12.0778036060134	545159.036539896	4989.56002303192	2673670.9	2209.29
1	H04	1	CHEK1	NA	Positive	7	6.49339207048458	48.5832599118943	9.36875091600792	468907.463436123	4507.17549073304	2399507.2	1838.5
1	H04	2	CHEK1	NA	Positive	8	6.41394927536232	55.3532608695652	12.1242565360393	585275.166666667	4970.48424879732	2849663.7	2499.12
1	H04	3	CHEK1	NA	Positive	9	6.30278526504942	50.3162623539982	10.2040982685816	489682.015274034	4740.26293651396	2508751.1	2143.74
1	H05	1	CHEK1	NA	Positive	7	6.89375684556407	67.2957283680175	16.5074087604961	739757.536692223	5676.12447334439	3285340.2	2966
1	H05	2	CHEK1	NA	Positive	8	5.85678391959799	47.6649916247906	11.1546681831808	478968.548576214	4661.39091542692	2435634.8	1948.92
1	H05	3	CHEK1	NA	Positive	9	6.3796992481203	53.1436090225564	12.7980727331868	553002.413533835	5039.32246710732	2596621.9	2221.27
1	H06	1	CHEK1	NA	Positive	7	6.47160068846816	58.6557659208262	15.4124455221423	627821.276247849	5053.6992647517	3055548.5	2451.48
1	H06	2	CHEK1	NA	Positive	8	5.78450578806768	48.2698130008905	11.9860789454722	505721.017809439	4490.81016602448	2501538.6	2138.79
1	H06	3	CHEK1	NA	Positive	9	7.29757785467128	61.7629757785467	12.527985906742	653583.006055363	5419.64434903656	2989006.9	2634.7
1	H07	1	CHEK1	NA	Positive	7	6.54494902687674	64.6839666357739	15.8627324958319	717715.000926784	5409.64263887823	3288428.5	2893.93
1	H07	2	CHEK1	NA	Positive	8	6.61649089165868	56.784276126558	14.3363120264637	599028.253116012	5142.84849058231	2859671	2455
1	H07	3	CHEK1	NA	Positive	9	6.96437880104257	61.1303214596003	14.8180380945936	654446.123370982	5271.79176725247	2995257.1	2675.93
1	H08	1	CHEK1	NA	Positive	7	6.53000923361034	52.4626038781163	10.6513800021701	531428.325023084	4813.83018019019	2731277.6	2147.11
1	H08	2	CHEK1	NA	Positive	8	6.58460076045627	52.0731939163498	11.2657756514678	529009.271863118	4862.93713705503	2684277.7	2364.79
1	H08	3	CHEK1	NA	Positive	9	6.07296137339056	49.6240343347639	11.6793895610683	497895.624892704	4603.30412692596	2482744.2	2013.8
1	H09	1	NOTCH2	NM_024408	sample	7	4.45146726862303	24.0075244544771	5.12966091373612	187746.892400301	3452.63823257044	1501167.3	1070.42
1	H09	2	NOTCH2	NM_024408	sample	8	4.38032532920217	24.5391169635941	5.05532659226998	200219.735863672	3401.66947758897	1465946.8	984.44
1	H09	3	NOTCH2	NM_024408	sample	9	3.85398579321231	18.9092344119968	4.34643769199207	127052.918705604	3193.460222114	1258070.4	892.49
1	H10	1	FANCM	NM_020937	sample	7	4.98260073260073	25.2600732600733	4.82727421157088	195869.975274725	3750.16858251828	1663556.3	1147.03
1	H10	2	FANCM	NM_020937	sample	8	4.65365025466893	24.276740237691	4.80298179333838	186905.330220713	3460.85043870918	1530603.3	1033.47
1	H10	3	FANCM	NM_020937	sample	9	4.53189655172414	25.0112068965517	4.8821708621713	193098.268965517	3578.87595333649	1494201.5	991.86
1	H11	1	RASA1	NM_022650	sample	7	4.47168216398986	21.9873203719358	4.11479859031659	160436.398140321	3394.68563289513	1507779	1036.83
1	H11	2	RASA1	NM_022650	sample	8	4.31534954407295	25.0752279635258	4.92560911689658	208503.107902736	3493.42374960614	1624715.7	1099.64
1	H11	3	RASA1	NM_022650	sample	9	4.52177293934681	24.0855365474339	4.86066857641748	176859.287713841	3310.31361423442	1374624	955.99
1	H12	1	KDM5C	NM_004187	sample	7	3.65422077922078	18.9659090909091	3.9570787082351	132164.626623377	3151.05499098963	1380108.1	996.6
1	H12	2	KDM5C	NM_004187	sample	8	3.82117647058824	21.6541176470588	4.74932778631127	171195.298823529	3213.12774484099	1379361.2	940.72
1	H12	3	KDM5C	NM_004187	sample	9	3.88109305760709	19.7636632200886	4.96047791962586	141672.313146233	3156.28963177535	1336798.6	973.97
1	H13	1	FAS	NA	sample	7	3.59754433833561	19.0266030013643	4.16313639510888	140279.37585266	3135.46719996469	1336979.6	894.72
1	H13	2	FAS	NA	sample	8	4.58495350803043	24.9551986475063	4.72699092022641	192903.010989011	3320.88245543538	1521250.1	1002.73
1	H13	3	FAS	NA	sample	9	4.18980797636632	21.8545051698671	4.56022989675026	170265.696454948	3486.20306581204	1432244.3	968.38
1	H14	1	PTPRC	NR_052021	sample	7	3.94721407624633	21.1312316715543	4.64191324241666	162918.332844575	3344.71856037768	1451228.7	955.64
1	H14	2	PTPRC	NR_052021	sample	8	4.05833333333333	21.8633333333333	5.02055505246765	172067.360833333	3245.17938409121	1446726	990.56
1	H14	3	PTPRC	NR_052021	sample	9	3.84244372990354	21.4389067524116	4.58516361155214	160691.024919614	3245.73316725893	1288008.6	874.55
1	H15	1	PTPRU	NM_133178	sample	7	4.12334437086093	19.341059602649	4.32655748769278	130519.563741722	3145.78700552241	1339489.8	864.06
1	H15	2	PTPRU	NM_133178	sample	8	4.37359550561798	27.1161048689139	6.12224457022218	233847.097378277	3539.00155984002	1604881.2	1166.46
1	H15	3	PTPRU	NM_133178	sample	9	3.71664167916042	19.7346326836582	4.51397340019673	150279.701649175	3160.95526273537	1261618.1	841.27
1	H16	1	FUBP1	NM_003902	sample	7	3.53647058823529	16.6690196078431	4.40343836425525	106542.401568627	3019.53059797843	1171367.7	837.4
1	H16	2	FUBP1	NM_003902	sample	8	4.06206293706294	21.7333916083916	4.12911652230162	174207.611013986	3168.51501924139	1438398.3	952.53
1	H16	3	FUBP1	NM_003902	sample	9	3.74945375091042	18.5637290604516	4.02063152734578	129820.210487983	3048.25526917466	1209522.3	830.83
1	H17	1	CHEK1	NA	Positive	7	6.02502234137623	51.7953529937444	14.1253253686149	540929.64253798	5024.40903598053	2711455.2	2401.93
1	H17	2	CHEK1	NA	Positive	8	6.30980751604033	54.724106324473	12.9629452731779	602485.916590284	5278.00592578194	3075373.4	2552.53
1	H17	3	CHEK1	NA	Positive	9	7.58596837944664	63.850790513834	14.5232702250422	665419.171936759	5407.63177149072	3062597.7	2741.87
1	H18	1	CHEK1	NA	Positive	7	6.50228728270814	59.8792314730101	14.2416746706785	649478.598353156	5063.18540631154	3045508.5	2389.2
1	H18	2	CHEK1	NA	Positive	8	6.21546481320591	58.2128583840139	13.8110895899676	625734.192006951	5091.55258111956	2935163	2408.69
1	H18	3	CHEK1	NA	Positive	9	6.49618320610687	59.3778625954198	13.8450883278847	656098.157442748	5186.45133128946	3122907.8	2677.56
1	H19	1	CHEK1	NA	Positive	7	6.53112449799197	66.0973895582329	16.7764937355971	742392.456827309	5434.45912034462	3336073.4	2831.31
1	H19	2	CHEK1	NA	Positive	8	6.80635245901639	67.343237704918	15.5379189844108	744109.149590164	5467.69046198893	3369125.7	2915.59
1	H19	3	CHEK1	NA	Positive	9	5.72689768976898	47.1707920792079	11.9316545591613	484626.767326733	4533.55881626087	2546194.3	2070.05
1	H20	1	CHEK1	NA	Positive	7	6.31864095500459	56.2901744719927	12.5080724541229	593178.183654729	5023.28268427164	2824112.8	2463.91
1	H20	2	CHEK1	NA	Positive	8	6.57711950970378	56.9141981613892	14.1885636389068	588789.26557712	5093.24146721616	2675697.8	2470.67
1	H20	3	CHEK1	NA	Positive	9	6.36424957841484	57.0227655986509	13.1575311452584	605950.877740304	4941.54191871713	2822436.2	2278.46
1	H21	1	CHEK1	NA	Positive	7	5.90373280943026	51.3015717092338	13.3145435253662	539426.352652259	4521.83702947149	2676133.5	2073.04
1	H21	2	CHEK1	NA	Positive	8	5.79060181368508	47.5935696619951	13.0925121625522	486971.821929101	4748.25195204788	2446498.8	2262.04
1	H21	3	CHEK1	NA	Positive	9	7.25076765609007	61.3868986693961	12.4447755278288	639985.93654043	5210.77777533885	2780589.7	2640.31
1	H22	1	CHEK1	NA	Positive	7	5.80922242314647	51.2088607594937	12.6444016332991	544154.607594937	4806.35410588387	2783139.8	2357.52
1	H22	2	CHEK1	NA	Positive	8	5.59209257473481	49.5978784956606	12.4658741210106	526541.513018322	4643.52718265046	2666853.9	2169.96
1	H22	3	CHEK1	NA	Positive	9	6.77956989247312	57.8754480286738	13.9293708204094	614717.721326165	5143.32289943952	2902820.6	2605.21
1	I03	1	RPA32	NA	Positive	7	9.19192913385827	49.5137795275591	6.7220089853992	382879.73523622	4076.34288435656	2243735.9	1405.21
1	I03	2	RPA32	NA	Positive	8	7.36719337848006	40.783295711061	4.8678434261484	323547.930022573	3957.87444670319	1960930.3	1259.66
1	I03	3	RPA32	NA	Positive	9	7.86714801444043	45.7768953068592	7.02766760472186	384639.60866426	4067.02902614639	2227366.1	1482.31
1	I04	1	RPA32	NA	Positive	7	8.11935208866155	46.924126172208	6.13756840911197	386431.94629156	4263.9416575206	2203757.1	1469.73
1	I04	2	RPA32	NA	Positive	8	7.9951171875	45.9345703125	6.37885381206696	372418.935546875	4049.18196886492	2141206.2	1373.5
1	I04	3	RPA32	NA	Positive	9	9.23117338003503	52.0761821366025	6.7032629345581	431074.908931699	4343.56741558083	2397053.4	1613.54
1	I05	1	RPA32	NA	Positive	7	7.41475409836066	43.8270491803279	6.38355642991498	372096.337704918	4230.96073926386	2205052.2	1468.49
1	I05	2	RPA32	NA	Positive	8	7.17358490566038	40.6701886792453	4.78781873728695	325741.874716981	4009.30515383485	2048259.3	1335.96
1	I05	3	RPA32	NA	Positive	9	8.01288244766506	48.4049919484702	6.54075656033598	416530.333333333	4322.5172640128	2318168	1444.05
1	I06	1	RPA32	NA	Positive	7	8.46633825944171	46.11986863711	6.32510369999786	363053.015599343	4096.64889097251	2146370.6	1449.39
1	I06	2	RPA32	NA	Positive	8	7.45361635220126	44.9685534591195	6.9440171777576	380398.620283019	4141.41184569107	2176521.7	1420.41
1	I06	3	RPA32	NA	Positive	9	8.02654867256637	46.1920353982301	6.44328826874494	378506.637168142	4137.18459461828	2096347.9	1342.9
1	I07	1	RPA32	NA	Positive	7	8.15109170305677	47.9152838427948	6.96724132936491	405287.667248908	4351.38770613086	2397155.5	1585.65
1	I07	2	RPA32	NA	Positive	8	9.13869863013699	51.0239726027397	6.621475047899	409904.431506849	4441.14556795664	2433654.4	1531.16
1	I07	3	RPA32	NA	Positive	9	9.04518329070759	49.5873827791986	5.27212417432068	396681.804774084	4194.08293300851	2227438.8	1471.36
1	I08	1	RPA32	NA	Positive	7	8.28810408921933	44.67843866171	4.89971897046234	357822.757434944	4115.70767730754	2201733.9	1424.41
1	I08	2	RPA32	NA	Positive	8	7.56114398422091	42.1449704142012	5.93696925279193	329618.941814596	4311.47428183865	1997256.7	1374.94
1	I08	3	RPA32	NA	Positive	9	7.26127659574468	42.7804255319149	5.85008723305067	357579.604255319	4022.94474554591	1989225.8	1332.78
1	I09	1	ARHGAP35	NM_004491	sample	7	4.16244897959184	24.0359183673469	4.76683459030054	199852.733061224	3088.38802218558	1574172.3	972.71
1	I09	2	ARHGAP35	NM_004491	sample	8	4.28785488958991	20.9755520504732	4.64965331690343	149464.003154574	3258.88758358061	1400932.3	984.63
1	I09	3	ARHGAP35	NM_004491	sample	9	3.3202416918429	16.6049848942598	3.93714539544984	123463.889728097	2868.41509665345	1238594.6	806.6
1	I10	1	AHNAK	NM_024060	sample	7	4.01215277777778	20.6631944444444	4.54924373586468	158763.3671875	2981.2728766235	1415729.7	947.2
1	I10	2	AHNAK	NM_024060	sample	8	4.34327086882453	22.5008517887564	4.7681333467952	159713.040034072	3228.9201299519	1393633.1	925.38
1	I10	3	AHNAK	NM_024060	sample	9	4.19220549158547	22.4853852967228	4.63003010543808	167252.334809566	3168.63894157891	1380396.1	912.09
1	I11	1	SH2B3	NM_005475	sample	7	3.94126178390138	19.2248005801305	4.55019227808398	139207.15591008	3345.64459419063	1411840.1	945.97
1	I11	2	SH2B3	NM_005475	sample	8	3.59883720930233	18.7583979328165	5.1187687499278	139164.94250646	3210.60082635534	1335296.9	966.29
1	I11	3	SH2B3	NM_005475	sample	9	3.41947029348604	16.2963493199714	3.9443199582992	107658.062276306	3013.53206952332	1226406	777.11
1	I12	1	MSH2	NM_000251	sample	7	4.06477093206951	22.0774091627172	5.27387259792697	174469.182464455	3644.82200592534	1639869.4	1146.42
1	I12	2	MSH2	NM_000251	sample	8	3.65076798706548	20.9692805173808	5.48149671317796	164759.755052546	3541.73511301793	1399424.3	1141.57
1	I12	3	MSH2	NM_000251	sample	9	4.16200169635284	22.1577608142494	4.62166951882506	165987.674300254	3293.62824956108	1387560	1069.33
1	I13	1	NOTCH1	NM_017617	sample	7	4.20225563909774	22.6518796992481	4.71227587102305	180191.85037594	3361.84590922126	1528938.3	1089.77
1	I13	2	NOTCH1	NM_017617	sample	8	4.0597329585383	23.9852424455376	5.26283433782083	204853.096275474	3273.85564906822	1567778.9	1072.44
1	I13	3	NOTCH1	NM_017617	sample	9	4.23110785033015	22.4695524578136	4.1097501686216	173302.908290536	3176.1064074129	1405201.2	953.2
1	I14	1	RAD51	NM_133487	sample	7	9.22222222222222	57.2483660130719	6.4825230995708	428690.967320261	4279.13301234496	2174885.8	1266.57
1	I14	2	RAD51	NM_133487	sample	8	9.74634146341463	64.990243902439	6.19338273077826	543573.940243902	4601.3566415527	2628021.9	1601.37
1	I14	3	RAD51	NM_133487	sample	9	8.04776422764228	49.3048780487805	4.74166025985296	372916.911585366	4098.38487763631	2116734.2	1232.63
1	I15	1	ZFHX4	NM_024721	sample	7	4.47767145135566	23.4274322169059	5.16363872155223	181931.023923445	3420.26315608401	1520420.4	965.73
1	I15	2	ZFHX4	NM_024721	sample	8	3.83070539419087	21.4489626556017	5.20564272423615	161195.14439834	3435.78802170669	1276622.7	888.18
1	I15	3	ZFHX4	NM_024721	sample	9	3.70735189150607	19.5838686652391	4.72015458309255	144746.594575303	3086.31863243227	1350998	852.68
1	I16	1	KMT2C	NM_170606	sample	7	3.96249062265566	21.887471867967	5.59734406891938	181075.507126782	3228.35464897933	1510806.6	1097.68
1	I16	2	KMT2C	NM_170606	sample	8	4.03112582781457	22.2205298013245	4.56745182915684	179596.650993377	3183.91746108287	1421755.8	941.15
1	I16	3	KMT2C	NM_170606	sample	9	3.94953802416489	22.1975835110163	4.41558440943486	189445.098081023	3122.0480504096	1315824.6	900.9
1	I17	1	RPA32	NA	Positive	7	6.97879858657244	39.1961130742049	5.53939297234328	327680.402826855	3836.71308931786	2017051.6	1332.36
1	I17	2	RPA32	NA	Positive	8	6.94727744165946	37.9386343993086	6.28996593948167	308127.99394987	4102.60738082759	2055639.7	1334.14
1	I17	3	RPA32	NA	Positive	9	6.43507030603805	32.727047146402	5.5105916434288	250108.305210918	3768.9096639085	1784161.6	1155.15
1	I18	1	RPA32	NA	Positive	7	6.63152289669862	37.8956336528221	7.1187697540429	312101.632587859	4000.10028186193	2066071.8	1485.05
1	I18	2	RPA32	NA	Positive	8	6.99439775910364	38.3762838468721	4.99817244138101	311847.248366013	3999.80102075504	1958631.9	1288.17
1	I18	3	RPA32	NA	Positive	9	6.59875996457042	35.4109831709477	6.07717013002606	281816.80425155	3629.44130456654	2036978.8	1264.33
1	I19	1	RPA32	NA	Positive	7	7.56906077348066	41.3922651933702	5.80537841453007	329532.128913444	3946.96168456385	2114093.3	1305.41
1	I19	2	RPA32	NA	Positive	8	6.78505535055351	36.8791512915129	5.68266590175984	299377.087638376	3905.16240156147	2006841.3	1339.49
1	I19	3	RPA32	NA	Positive	9	6.85098743267505	35.1561938958707	4.49563729852465	274597.036804309	3597.195426103	1937549.3	1222.54
1	I20	1	RPA32	NA	Positive	7	5.97229669347632	31.6246648793566	5.30344062908005	240302.784629133	3620.61234965759	1810885.1	1192.84
1	I20	2	RPA32	NA	Positive	8	7.67437185929648	43.1708542713568	5.93809655539282	352862.870351759	4094.79365483082	2169704.9	1451.93
1	I20	3	RPA32	NA	Positive	9	6.90859232175503	37.7294332723949	5.26251132130774	295862.703839122	3971.57028303473	1951741.1	1310.92
1	I21	1	RPA32	NA	Positive	7	6.60630630630631	33.1720720720721	5.42622194945559	249098.855855856	3930.84120979348	1799120.9	1269.8
1	I21	2	RPA32	NA	Positive	8	7.41296625222025	40.6207815275311	6.22515398771116	328368.523978686	3925.52046497596	2057859.7	1332.14
1	I21	3	RPA32	NA	Positive	9	6.76061120543294	35.6247877758913	5.61063472623866	271142.749575552	3832.35844128632	1823473.1	1277.75
1	I22	1	RPA32	NA	Positive	7	6.76690211907165	38.226034308779	6.39022432050854	312279.729566095	3828.50826397951	2047339.3	1341.69
1	I22	2	RPA32	NA	Positive	8	7.109537299339	43.1322001888574	6.00592787065428	377208.448536355	4052.1445938583	2117187.4	1409.87
1	I22	3	RPA32	NA	Positive	9	6.11061151079137	34.6996402877698	5.27607217999358	278241.549460432	3577.73217224071	1684305.7	1145.6
1	J03	1	ATR	NA	Positive	7	3.00205338809035	16.668720054757	5.38709081168551	124034.312799452	3134.82625991387	1068417.3	775.28
1	J03	2	ATR	NA	Positive	8	2.7489114658926	14.6676342525399	4.5248392869324	98063.0500725689	3045.41326716902	973261.9	711.6
1	J03	3	ATR	NA	Positive	9	2.52494577006508	12.4974692697035	4.05332424836492	75987.1409978308	2552.36840378145	826458.2	567.74
1	J04	1	ATR	NA	Positive	7	3.3536231884058	18.1963768115942	4.53007964575849	132516.278985507	3115.34582597266	1127077.9	825.85
1	J04	2	ATR	NA	Positive	8	3.13141250878426	16.2543921293043	4.88362370575069	112144.676036543	3021.96825210766	1011876	772.25
1	J04	3	ATR	NA	Positive	9	2.8337182448037	17.4187836797537	4.72633946414868	147013.998460354	3081.97986619622	1069436.9	784.17
1	J05	1	ATR	NA	Positive	7	2.91923641703377	16.1930983847283	4.55897972757879	117586.652716593	2990.18745336794	1042824.8	685.8
1	J05	2	ATR	NA	Positive	8	3.08190883190883	16.019943019943	4.51102066266366	107126.094729345	2966.15295755475	970962.7	678.6
1	J05	3	ATR	NA	Positive	9	3.04853675945753	16.4004282655246	5.05609692802044	121619.87366167	3093.53824018986	1034546.7	769.83
1	J06	1	ATR	NA	Positive	7	3.22405153901217	17.3736578382248	4.53440209706081	123288.863278454	3081.36680227153	1085408.3	762.81
1	J06	2	ATR	NA	Positive	8	3.46836419753086	17.2314814814815	4.81965115227922	113120.784722222	3123.00472264699	1081443.1	759.72
1	J06	3	ATR	NA	Positive	9	3.0786369593709	16.3073394495413	4.6277834406088	119002.129095675	2964.32110430893	985987.4	737.93
1	J07	1	ATR	NA	Positive	7	3.12490421455939	18.2183908045977	4.62617230248146	140721.809961686	2883.37636231269	1131781.6	777.79
1	J07	2	ATR	NA	Positive	8	2.92983751846381	15.9446085672083	4.53690924329423	118953.73042836	2763.42910333771	1013818.9	655.93
1	J07	3	ATR	NA	Positive	9	2.91043723554302	15.9520451339915	5.16278519383318	117920.783497884	2921.77971035443	1035889.4	758.41
1	J08	1	ATR	NA	Positive	7	3.04341203351104	15.6603198781417	4.49607679914005	107081.910129474	2939.53161178191	1035183.8	711.06
1	J08	2	ATR	NA	Positive	8	2.91045958795563	15.0150554675119	4.12205353761799	101647.980982567	2803.31551749823	1001404.3	673.96
1	J08	3	ATR	NA	Positive	9	2.706857573474	15.5373021853806	4.58321472304456	115660.687264506	2895.29543428169	1034248.1	738.04
1	J09	1	STIM1	NM_003156	sample	7	4.11937857726901	20.4014717906787	4.0444464283917	153932.017170891	3121.54258210742	1362422.4	900.47
1	J09	2	STIM1	NM_003156	sample	8	4.11535269709544	19.0232365145228	4.21237129621385	115480.095435685	3238.86634037161	1228696.1	827.27
1	J09	3	STIM1	NM_003156	sample	9	3.57220921155347	18.3801717408275	4.53130662089217	135630.468384075	2978.83436763938	1213607.5	844.82
1	J10	1	DICER1	NM_030621	sample	7	4.03774981495189	22.5536639526277	5.31347140967871	177762.93338268	3307.55600938063	1467574.4	1047.02
1	J10	2	DICER1	NM_030621	sample	8	4.93260320134794	26.9250210614996	4.49639783803715	212723.082561078	3380.22726513098	1572901.2	1019.31
1	J10	3	DICER1	NM_030621	sample	9	4.39259259259259	24.1045267489712	4.58348639699813	189157.028806584	3201.3795378112	1397937.7	907.24
1	J11	1	PASK	NM_015148	sample	7	4.24062772449869	22.9450741063644	4.94244269185312	182349.904969486	3346.83948022042	1505750.7	1009.56
1	J11	2	PASK	NM_015148	sample	8	3.68294573643411	20.3131782945736	5.13185281160974	157627.996124031	3240.61842571017	1362656	904.8
1	J11	3	PASK	NM_015148	sample	9	3.87137546468401	20.1933085501859	5.09220177279298	152751.834944238	3278.03147290595	1323950.1	878.88
1	J12	1	EZH2	NM_152998	sample	7	4.05616850551655	24.2617853560682	4.56375427516837	197516.27883651	3425.78581606602	1584010.6	1103.48
1	J12	2	EZH2	NM_152998	sample	8	3.58915441176471	20.6397058823529	4.80447176290691	163438.640625	3235.82110095945	1303778.6	920.05
1	J12	3	EZH2	NM_152998	sample	9	3.57925801011804	17.9679595278246	4.78465726780981	134754.247048904	3112.50945045607	1311765.8	933.45
1	J13	1	ATF7IP	NM_018179	sample	7	4.59819967266776	25.3207855973813	4.94875816867206	200308.015548282	3346.75038374485	1532111.3	957.27
1	J13	2	ATF7IP	NM_018179	sample	8	4.27385287691187	22.6948288419519	4.47050068382271	174358.69774217	3090.11819667252	1417818.6	951.92
1	J13	3	ATF7IP	NM_018179	sample	9	4.56727828746177	23.2775229357798	4.99245217499948	171444.266819572	3444.04439976539	1481275.1	1050.58
1	J14	1	RB1	NM_000321	sample	7	4.82326283987915	24.7930513595166	4.07702350616827	190390.991691843	3298.762599521	1548224.6	1020.21
1	J14	2	RB1	NM_000321	sample	8	4.77582249426167	28.6947207345065	4.88958171068146	247018.555470543	3405.61728711108	1676041.2	1143.58
1	J14	3	RB1	NM_000321	sample	9	3.77012234385061	20.9517063747585	4.56784313516822	159532.743721829	3299.7009636454	1292178.4	870.5
1	J15	1	RPA2	NM_002946	sample	7	6.56549815498155	37.710332103321	6.87105966637071	326812.562730627	4194.69197702742	2135189.9	1408.22
1	J15	2	RPA2	NM_002946	sample	8	6.83151183970856	35.799635701275	5.80956942107785	279841.047358834	3916.9797182832	1920767.7	1258.47
1	J15	3	RPA2	NM_002946	sample	9	6.99172033118675	37.7681692732291	5.41226948629016	309972.667893284	3758.97663810914	1981356.7	1273.57
1	J16	1	RPS2	NM_002952	sample	7	4.68828213879408	28.3333333333333	4.00593767437815	249647.711035267	3236.60500803961	1597766.3	1028.47
1	J16	2	RPS2	NM_002952	sample	8	3.86740890688259	22.7854251012146	5.5102293973931	191214.836032389	3514.71704325138	1404577.6	1043.43
1	J16	3	RPS2	NM_002952	sample	9	4.13021868787276	21.3648111332008	4.05950291410968	150484.281312127	3220.86209062252	1292977.1	962.3
1	J17	1	ATR	NA	Positive	7	2.37279774489077	13.1198026779422	4.49194025642153	91950.5736434109	2740.941966994	977118.1	704.7
1	J17	2	ATR	NA	Positive	8	3.17854217854218	14.8722358722359	3.94466827918015	97984.6552006552	2858.76174230289	1094708.3	779.79
1	J17	3	ATR	NA	Positive	9	3.41411935953421	16.7125181950509	3.94545065066441	112721.402474527	2869.32949355751	1050646.8	737.84
1	J18	1	ATR	NA	Positive	7	2.90872045639772	16.0171149144254	3.82818083035482	120610.222493888	2787.99635273496	1124514.7	769.93
1	J18	2	ATR	NA	Positive	8	2.57375886524823	14.1524822695035	4.60973045346454	106621.562411348	2740.25033324646	1051587.6	740.6
1	J18	3	ATR	NA	Positive	9	3.42162162162162	16.6679536679537	3.75131821442163	108904.908880309	2794.37998520862	1079490.3	748.14
1	J19	1	ATR	NA	Positive	7	2.83508245877061	15.1521739130435	4.41560556379704	109687.963268366	2895.0358700647	1040969.2	771.41
1	J19	2	ATR	NA	Positive	8	2.90192791282481	17.9245599329422	4.605305813253	146053.176026823	2864.24251006817	1204951.9	791.06
1	J19	3	ATR	NA	Positive	9	3.13614649681529	17.6584394904459	4.67873864730386	129080.308917197	2953.16335105538	1097181.5	766.84
1	J20	1	ATR	NA	Positive	7	2.87885462555066	15.2533039647577	4.87324714100846	109680.589574156	2908.8542016905	1101299.2	832.24
1	J20	2	ATR	NA	Positive	8	3.113074204947	19.808480565371	5.49398715409558	166404.913074205	2935.4929755384	1118497.1	834.15
1	J20	3	ATR	NA	Positive	9	3.1960623461854	16.343724364233	4.4942142154198	115621.802296965	2948.85065843837	1069163.2	796.55
1	J21	1	ATR	NA	Positive	7	3.2802155504234	18.1986143187067	4.87916800933966	138105.150115473	3000.06042464598	1129296.4	852.87
1	J21	2	ATR	NA	Positive	8	2.9000718907261	15.2329259525521	4.23629534808339	110154.486700216	2854.88898262089	1035525.8	741.4
1	J21	3	ATR	NA	Positive	9	2.7	14.7900709219858	4.68742886898303	107551.119858156	2805.53326583684	1010442.9	705.86
1	J22	1	ATR	NA	Positive	7	3.20193021529324	16.5850037119525	4.0414685991455	115521.684484039	2756.10551936846	1085620.4	733.09
1	J22	2	ATR	NA	Positive	8	2.85388845247447	16.7423409269442	4.26452284368387	130618.24666143	2924.90363115287	1044130.9	712.04
1	J22	3	ATR	NA	Positive	9	3.12412723041117	20.3498836307215	6.14695630423499	180661.934833204	2942.98058827345	1275282.1	903.28
1	K03	1	OTNT	NA	Neutral	7	4.50698757763975	23.6451863354037	4.79649742543088	178684.037267081	3319.6445354988	1395881.6	940.08
1	K03	2	OTNT	NA	Neutral	8	4.44865258557902	21.6001456664239	4.43445421874649	146547.309541151	3475.36735242809	1306085.6	857.33
1	K03	3	OTNT	NA	Neutral	9	2.88969521044993	14.3541364296081	3.32225606803469	102151.299709724	2442.74847207594	1129849.6	691.48
1	K04	1	OTNT	NA	Neutral	7	3.54995655951347	20.3788010425717	5.47104721230595	153122.557775847	3312.59970691684	1337864.6	968.88
1	K04	2	OTNT	NA	Neutral	8	4.19187358916479	21.686230248307	4.94791280138486	161402.969902182	3271.91670401765	1451125.7	1031.49
1	K04	3	OTNT	NA	Neutral	9	4.69598874032372	25.8944405348346	5.58426922907295	210461.565798733	3626.12338575235	1556130.6	1030.95
1	K05	1	OTNT	NA	Neutral	7	3.79695024077047	18.5513643659711	4.65124771762488	131070.678972713	3196.61458001675	1379498.7	911.43
1	K05	2	OTNT	NA	Neutral	8	4.49404289118348	24.0349483717236	4.37243559788793	180358.849086577	3379.78921529713	1464403.6	983.45
1	K05	3	OTNT	NA	Neutral	9	4.30377906976744	21.15625	4.57730325400457	154014.35755814	3311.22541318772	1452154.6	1020.23
1	K06	1	OTNT	NA	Neutral	7	4.39670014347202	22.8464849354376	3.99702300033668	172415.573888092	3113.91794848452	1391684.6	914.79
1	K06	2	OTNT	NA	Neutral	8	4.30478395061728	21.099537037037	3.9660745229245	155713.93441358	3214.80224388071	1473223.7	960.43
1	K06	3	OTNT	NA	Neutral	9	3.35011102886751	18.6343449296817	5.00195093220107	136500.900814212	3175.3088799695	1171141.2	778.65
1	K07	1	OTNT	NA	Neutral	7	3.77446483180428	18.1651376146789	4.89711001748538	124438.077217125	3167.01726180314	1333736.2	920.2
1	K07	2	OTNT	NA	Neutral	8	3.7679892400807	20.6630800268998	4.53152239582606	157676.825823806	3193.88932450483	1405124.1	959.89
1	K07	3	OTNT	NA	Neutral	9	4.21964423820572	20.8669760247486	4.50545219383794	140183.839907193	3315.35155195786	1304878.6	887.95
1	K08	1	OTNT	NA	Neutral	7	4.04653130287648	21.4035532994924	4.74482070370813	167893.517766497	3299.17525462763	1432983.9	1004.68
1	K08	2	OTNT	NA	Neutral	8	3.58854559155991	20.7332328560663	5.31964127010318	165933.683496609	3271.68192328626	1418624.1	985.2
1	K08	3	OTNT	NA	Neutral	9	3.84812150279776	20.3005595523581	4.68152803837378	153244.197442046	3094.99920077678	1356701.6	891.45
1	K09	1	RAD21	NM_006265	sample	7	4.75398633257403	28.2399392558846	6.21281644421819	220472.404707669	3868.71829240568	1613948.6	1121.55
1	K09	2	RAD21	NM_006265	sample	8	4.98476702508961	31.4148745519713	6.32586772230945	262961.757168459	3673.88638065198	1749905.4	1106.7
1	K09	3	RAD21	NM_006265	sample	9	4.3676716917923	25.3165829145729	5.49097721783342	188788.399497487	3602.0457066753	1473825.5	1008.73
1	K10	1	CUX1	NM_181500	sample	7	4.07886178861789	22.3040650406504	4.72378734378908	175656.891056911	3301.66497607916	1506329.8	1089.53
1	K10	2	CUX1	NM_181500	sample	8	4.32359723289777	23.2121445042275	4.76207975454235	185099.788624135	3401.19056657572	1502843.8	1035.85
1	K10	3	CUX1	NM_181500	sample	9	4.44662921348315	22.8782771535581	5.24494924137678	172104.970973783	3601.71338457473	1492730.3	1074.5
1	K11	1	POLE	NM_006231	sample	7	22.3646288209607	131.301310043668	6.40229632688486	1123385.87772926	5354.39036233005	4468017.3	2297.08
1	K11	2	POLE	NM_006231	sample	8	20.729662077597	130.360450563204	6.37375891432005	1201565.68836045	5568.64392019427	4769662	2516.46
1	K11	3	POLE	NM_006231	sample	9	20.3504624871531	110.263103802672	5.54085786676252	896716.914696814	4721.61896850233	3752536.3	1941.88
1	K12	1	NCOA6	NM_014071	sample	7	5.01309328968903	26.5941080196399	4.36006927999224	204764.383797054	3377.36187961593	1635501.1	1163.54
1	K12	2	NCOA6	NM_014071	sample	8	4.22908816880181	23.1281085154484	4.39209929855293	190080.205727204	3553.78356552988	1514116.8	1189.22
1	K12	3	NCOA6	NM_014071	sample	9	4.47467036780014	23.3983344899375	4.19954258706134	176964.291464261	3524.10908226874	1417580.5	1026.41
1	K13	1	APC	NM_000038	sample	7	4.24835526315789	23.4917763157895	3.65630950834042	196204.379111842	3089.54722379601	1640179.7	1029.67
1	K13	2	APC	NM_000038	sample	8	4.14406779661017	23.2426810477658	4.22017412781978	191556.598613251	3230.5101088829	1634354.3	974.35
1	K13	3	APC	NM_000038	sample	9	3.77966101694915	21.0197740112994	4.1927802162701	170652.366290019	3069.17439093096	1366974.2	888.29
1	K14	1	CREBBP	NM_004380	sample	7	3.72068403908795	19.8110749185668	4.98233649062127	151229.868078176	3200.07927470427	1446104.1	996.11
1	K14	2	CREBBP	NM_004380	sample	8	3.90705128205128	20.5689102564103	4.78221922227326	153953.512820513	3233.33545076078	1446965.1	970.44
1	K14	3	CREBBP	NM_004380	sample	9	4.1776367961935	21.6249008723236	4.60564106909978	163362.60666138	3127.18051761176	1438121.4	966.31
1	K15	1	MGA	NM_001080541	sample	7	4.47236614853195	23.667530224525	4.6363593461591	190056.505181347	3265.65709070988	1464435.8	951.86
1	K15	2	MGA	NM_001080541	sample	8	4.37548487199379	21.6881303335919	3.88272000355222	163072.852598914	3181.97956368693	1479213	937.5
1	K15	3	MGA	NM_001080541	sample	9	4.53418124006359	21.6661367249603	4.49100017429822	151768.189189189	3172.06992819918	1322363.4	912.08
1	K16	1	CHEK1	NM_001274	sample	7	7.07502467917078	60.5567620927937	13.5477563600417	639531.996051333	5255.3889806356	3034108.4	2582.31
1	K16	2	CHEK1	NM_001274	sample	8	6.72291904218928	66.3386545039909	14.9048792923985	727670.224629418	5480.6158919056	3252686.2	2800.01
1	K16	3	CHEK1	NM_001274	sample	9	7.00850340136054	61.0986394557823	12.5345553146244	650908.477040816	5277.4801468052	3045738.6	2579.37
1	K17	1	OTNT	NA	Neutral	7	3.58092738407699	20.9816272965879	5.36825482176531	171694.682414698	3147.89276368105	1345563.9	1012.69
1	K17	2	OTNT	NA	Neutral	8	4.44943820224719	22.4020866773676	4.36993774819294	163927.364365971	3380.53806997617	1392323.1	976.67
1	K17	3	OTNT	NA	Neutral	9	4.88168801808591	26.4800301431801	4.4002933124268	209080.184626978	3370.44732334341	1546887.1	1059.41
1	K18	1	OTNT	NA	Neutral	7	3.61267098632109	21.2447804175666	5.19536590195086	175628.36213103	3224.91002900741	1368523.9	954.45
1	K18	2	OTNT	NA	Neutral	8	4.24438687392055	22.5958549222798	4.51592027566416	169213.215889465	3224.6066145376	1377454.2	936.27
1	K18	3	OTNT	NA	Neutral	9	4.4755624515128	23.3537626066718	5.35118719176665	178612.365399535	3214.54631891747	1356586.2	951.85
1	K19	1	OTNT	NA	Neutral	7	4.05940594059406	21.7920792079208	4.39632218773726	163543.575907591	3188.25440979683	1335803.1	960.07
1	K19	2	OTNT	NA	Neutral	8	3.84727863525589	21.8407798537774	4.02999434217815	171203.445978879	3139.64885976341	1337059.1	931.87
1	K19	3	OTNT	NA	Neutral	9	3.73318216175359	19.739984882842	4.5600276137791	142444.659108088	3173.46785291886	1173486.5	848.55
1	K20	1	OTNT	NA	Neutral	7	4.376055257099	22.6592478894858	4.9967245669521	167918.072141213	3203.06248875916	1479768	1011.6
1	K20	2	OTNT	NA	Neutral	8	3.96173044925125	20.9467554076539	4.90680651707716	155229.700499168	3114.43146019013	1301656.9	919.36
1	K20	3	OTNT	NA	Neutral	9	4.33979829325058	21.4794414274632	4.70984474844607	148094.335143522	3269.27366617024	1307856.4	912.97
1	K21	1	OTNT	NA	Neutral	7	3.63546798029557	21.1223316912972	4.8297260309994	171586.08456486	3171.86133132334	1457242.2	956.69
1	K21	2	OTNT	NA	Neutral	8	4.5969517358171	24.0118543607113	4.57947372927463	188264.033022862	3356.2411382303	1535765.7	1005.58
1	K21	3	OTNT	NA	Neutral	9	4.0134428678118	21.1867064973861	5.41417540398598	158049.935772965	3073.0748787016	1396505.7	912.76
1	K22	1	OTNT	NA	Neutral	7	3.19770303527482	18.8072190319934	5.33392062813476	149800.675963905	3096.15281989795	1247316.1	850.12
1	K22	2	OTNT	NA	Neutral	8	4.0412213740458	21.1946564885496	4.31370512962203	152116.760305344	3013.20692224345	1319611.5	895.84
1	K22	3	OTNT	NA	Neutral	9	4.29120409906063	24.4056362083689	4.60702586098015	206789.480785653	3175.77796201723	1520805.5	1023.22
1	L03	1	RF	NA	Neutral	7	3.49479583666934	18.5076060848679	4.41351530104345	129685.54763811	3119.48084092757	1164046.9	842.9
1	L03	2	RF	NA	Neutral	8	4.22504091653028	22.8494271685761	4.72386308275631	173705.929623568	3224.1296390476	1394825	968.76
1	L03	3	RF	NA	Neutral	9	4.23003663003663	22.992673992674	5.64290555691352	176946.410989011	3499.61453031247	1443519.8	1107.14
1	L04	1	RF	NA	Neutral	7	4.54968454258675	25.8036277602524	4.34968459637218	209747.883280757	3242.56102694888	1505786.6	1031.65
1	L04	2	RF	NA	Neutral	8	3.32761087267525	18.4771101573677	4.6483082951879	140122.267525036	3186.09851291532	1328505.9	904.4
1	L04	3	RF	NA	Neutral	9	3.91407307171854	19.8782138024357	4.17427743623057	148493.705006766	3413.01778909601	1263788	978.64
1	L05	1	RF	NA	Neutral	7	3.95798898071625	19.6646005509642	4.73251499735544	136164.987603306	3071.4198910254	1210871.6	842.3
1	L05	2	RF	NA	Neutral	8	3.89203675344564	21.718989280245	5.19442314700501	176675.034456355	3450.50566015039	1415186.6	1007.69
1	L05	3	RF	NA	Neutral	9	4.51627906976744	24.0108527131783	4.96490950523183	182621.858914729	3391.52905834905	1403929	935.58
1	L06	1	RF	NA	Neutral	7	3.84084507042254	19.9183098591549	4.25398049343559	155297.002816901	3249.86810314289	1433335.2	887.74
1	L06	2	RF	NA	Neutral	8	3.98255408234473	19.5038381018842	4.87706090462963	133202.813677599	3242.72861615434	1288153.1	865.01
1	L06	3	RF	NA	Neutral	9	4.15322580645161	22.4731182795699	4.77650549002244	166984.403225806	3356.91821381367	1315581	894.64
1	L07	1	RF	NA	Neutral	7	3.70618181818182	20.4421818181818	4.60403797316814	157959.002181818	3197.02371146075	1311505.6	852.05
1	L07	2	RF	NA	Neutral	8	3.90758293838863	21.8041074249605	4.46492726328455	170278.393364929	3156.94162673161	1389703.8	917.61
1	L07	3	RF	NA	Neutral	9	3.68088467614534	18.4936808846761	4.0575202434414	127230.969984202	3108.61322988314	1196238.4	832.19
1	L08	1	RF	NA	Neutral	7	4.17602996254682	21.7760299625468	4.69053568652912	160013.429962547	3335.46364034697	1347925.3	918.09
1	L08	2	RF	NA	Neutral	8	4.10372881355932	20.8101694915254	4.34329871481694	153784.419661017	3260.1433646903	1361780.6	896.98
1	L08	3	RF	NA	Neutral	9	3.89803921568627	21.9058823529412	5.11114395438583	170668.181960784	3218.67579000949	1319947.3	915.99
1	L09	1	PIGN	NM_012327	sample	7	4.12629246676514	20.9815361890694	4.52771117176496	151106.721565731	3213.67946622041	1378671.4	919.83
[truncated: 1,601 more rows]
