# Supplementary material for: TRACERx analysis identifies a role for FAT1 in regulating chromosomal instability and whole-genome doubling via Hippo signalling
Source: Nat Cell Biol. 2024 Dec 30;27(1):154–68. doi: 10.1038/s41556-024-01558-w (PMC11735399; doi:10.1038/s41556-024-01558-w)
Supplement: Supplementary file 17 — Statistical source data. [file 41556_2024_1558_MOESM17_ESM.zip › extended fig1/ext fig1A source/data/rawData/GIN_H4006_RAD51.txt]

screenPlateOrder	plateWell	replicateNo	Content	ContentAnno	ContentType	MEAN_ObjectSpotTotalCountCh2	MEAN_ObjectSpotTotalAreaCh2	MEAN_ObjectSpotAvgAreaCh2	MEAN_ObjectSpotTotalIntenCh2	MEAN_ObjectSpotAvgIntenCh2	MEAN_ObjectSpotTotalCountCh3	MEAN_ObjectSpotTotalAreaCh3	MEAN_ObjectSpotAvgAreaCh3	MEAN_ObjectSpotTotalIntenCh3	MEAN_ObjectSpotAvgIntenCh3	ValidObjectCount	percentHIGH_SpotAvgAreaCh2	percentHIGH_SpotAvgAreaCh3	percentHIGH_SpotAvgIntenCh2	percentLOW_SpotAvgIntenCh2	percentHIGH_SpotAvgIntenCh3	percentHIGH_SpotCountCh2	percentHIGH_SpotCountCh3	percentHIGH_SpotTotalAreaCh2	percentHIGH_SpotTotalAreaCh3	percentHIGH_SpotTotalIntenCh2	percentHIGH_SpotTotalIntenCh3	MEAN_Circ_TotalIntenCh2	MEAN_Circ_TotalIntenCh3	MEAN_Circ_AvgIntenCh2	MEAN_Circ_AvgIntenCh3	percentHIGH_Circ_TotalIntenCh2	percentLOW_Circ_TotalIntenCh2	percentHIGH_Circ_TotalIntenCh3	percentLOW_Circ_TotalIntenCh3	percentHIGH_Circ_AvgIntenCh2	percentLOW_Circ_AvgIntenCh2	percentHIGH_Circ_AvgIntenCh3	percentLOW_Circ_AvgIntenCh3
1	C03	1	53BP1	NA	Positive	6.85833333333333	34.1116666666667	4.96500084403396	222487.610833333	2723.34903399969	3	9.13916666666667	1.54783035676904	45303.5966666667	2061.51902172226	1200	4	52.7	3.9	23.2	52.7	22.5	52.7	16.4	52.7	18.4	52.7	1345821	125590.77	891.36	461.84	21.5	11	4.7	20.8	16.8	10.2	6.7	19.3
1	C03	2	53BP1	NA	Positive	6.64413364413364	32.7101787101787	5.1030301079432	194718.731157731	2942.57500706583	2.11266511266511	6.41025641025641	1.29302989387965	29946.1522921523	1694.99427497114	1287	5.5	44.9	5.1	19.9	44.9	22	44.9	15.9	44.9	18.8	44.9	1284833.8	120548.08	884.75	436.7	22.3	1.8	4.4	17.9	17	0.9	5.9	16.7
1	C03	3	53BP1	NA	Positive	5.14262948207171	31.4948207171315	5.56666568129855	216699.744223108	3014.94135997467	2.18804780876494	6.88525896414343	1.40942447347506	37037.3426294821	1786.52121660253	1255	6.6	43.4	5.9	21.3	43.4	16.7	43.4	13.1	43.4	17.8	43.4	1222803.2	148503	779.67	532.6	19.9	14.5	9.8	14.3	15.7	14	11.2	12.3
1	C04	1	53BP1	NA	Positive	5.58612244897959	30.4163265306122	5.3986538008022	195744.349387755	3020.46713404413	2.62040816326531	8.12	1.42818307393621	44032.7518367347	2156.71659764561	1225	5.6	46.7	6	21.8	46.7	19.8	46.7	15.3	46.7	19.8	46.7	1326756	173036.89	895.68	642.21	22.4	2.5	10.8	9.4	17.1	1	13.5	7.8
1	C04	2	53BP1	NA	Positive	7.24075829383886	36.0682464454976	5.00944225965018	236821.04549763	3122.51296635654	2.78957345971564	8.88530805687204	1.60799317695828	47185.0767772512	2124.39709075829	1055	5.4	51.2	5.8	14.4	51.2	26.7	51.2	18.2	51.2	20.8	51.2	1529669.4	142632.39	1010.49	521.42	24.1	1.2	8.2	13.3	19.7	0.1	8.9	11.4
1	C04	3	53BP1	NA	Positive	6.32848837209302	31.2587209302326	5.40838586304456	203466.280523256	2974.53304890321	1.60101744186047	4.64389534883721	1.15796186166464	21414.9193313953	1446.47801793456	1376	4.1	40.9	4.4	17.8	40.9	21.1	40.9	13.9	40.9	17.9	40.9	1329374.4	115284.93	886.09	414.71	23	2.2	4.7	17.2	17.9	1.1	5.9	15.4
1	C05	1	53BP1	NA	Positive	5.62178702570379	30.5128518971848	6.96894875867067	190554.23623011	3104.04698977306	3.45532435740514	9.74296205630355	1.28850219099584	53152.5495716034	2257.74175313142	817	4.9	50.7	4.4	16	50.7	21.4	50.7	14.9	50.7	17.4	50.7	1168405	182038.79	932.88	665.68	19.1	6.6	12.2	9.2	14	6.5	14.2	7.7
1	C05	2	53BP1	NA	Positive	5.53528945281523	32.52260111023	5.97214972349774	229249.52260111	3020.49261003219	2.38461538461538	7.23235527359239	1.37432835860043	39174.318001586	1896.13964720589	1261	7.7	43.8	5.6	22.2	43.8	17	43.8	13.5	43.8	16.7	43.8	1352648.7	152127.35	864.12	559.6	19.2	3.3	8.3	10.9	15.2	3	9.7	10
1	C05	3	53BP1	NA	Positive	5.51183063511831	33.920298879203	6.65524287412318	237888.726027397	3004.31828287786	2.85429638854296	8.44458281444583	1.5256486462824	44193.3798256538	2047.20163729169	803	5	51.4	6.4	18.6	51.4	18.7	51.4	16.1	51.4	19.3	51.4	1297034.9	159954.33	874.79	577.9	20.2	2	11.2	9.2	14.4	1.4	12.6	8
1	C06	1	53BP1	NA	Positive	7.56260575296108	38.761421319797	5.402347289869	260677.259729272	3132.68865726641	2.13282571912014	6.01353637901861	1.29662582858528	26700.2216582064	1625.67677970113	1182	4.5	44.5	5.4	17.8	44.5	24.4	44.5	17.7	44.5	21.3	44.5	1551753	130219.94	1016.63	478.4	25	2.1	4.6	16.3	19.8	0.3	5.7	13.5
1	C06	2	53BP1	NA	Positive	5.66951566951567	32.2830009496676	5.82231083093457	222870.626780627	3202.59691965017	2.76353276353276	8.60683760683761	1.5906386069398	46607.2943969611	2085.64433394905	1053	7.7	48.8	7.7	17.7	48.8	19.1	48.8	15.8	48.8	19.2	48.8	1262298.4	152986.99	884.16	553.07	19.8	2.5	8.3	11.8	16.4	1.1	9.1	10.1
1	C06	3	53BP1	NA	Positive	6.69254185692542	30.8409436834094	5.52423330548361	181878.781582953	2817.04172336122	1.9855403348554	5.85159817351598	1.24989634460934	24933.9109589041	1587.05898153626	1314	3.6	45.7	4	17.8	45.7	22.5	45.7	16.5	45.7	18.5	45.7	1304828.9	123831.25	867.15	441.74	25.2	3.8	5.1	13.8	19.3	2	6.3	11.5
1	C07	1	53BP1	NA	Positive	5.52207792207792	28.5757575757576	5.15781344395081	169958.385281385	2874.00535410684	3.02337662337662	8.88225108225108	1.54091076174485	46964.8735930736	2215.48462461477	1155	5.3	50	5.7	24.4	50	20	50	14.4	50	17.5	50	1202680	180610.82	820.46	657.27	21.2	3.4	10.5	5.5	15.2	1.9	11.8	4.6
1	C07	2	53BP1	NA	Positive	7.20777988614801	33.7172675521822	4.4531183948662	198541.481024668	3036.3510919363	2.31404174573055	6.7865275142315	1.46290564341516	34470.5683111954	2004.7235760288	1054	4.6	47.4	4.8	16.3	47.4	25	47.4	16.4	47.4	18.7	47.4	1331875.4	162362.92	860.64	583.27	23.1	3.1	10.1	11.8	17.6	1	11	10.2
1	C07	3	53BP1	NA	Positive	6.18572587185726	34.0275750202757	6.30378586838503	236205.765612328	3018.90802037235	2.06001622060016	6.1184103811841	1.27582247191256	28534.6236820762	1687.93299048885	1233	5.4	43.5	6.9	22.9	43.5	22	43.5	17	43.5	21.7	43.5	1428981.8	153245.53	1047.14	554.33	26.4	2.3	8.3	7.5	23	0.6	10.1	5.9
1	C08	1	53BP1	NA	Positive	6.32603092783505	36.923969072165	6.35839453329539	276379.097938144	3260.10368163378	2.98840206185567	8.55670103092783	1.4383055891626	44534.7487113402	2223.79841921376	776	5.5	53.7	7.2	14.3	53.7	25.3	53.7	17.7	53.7	21.6	53.7	1562310	185991.33	1087.3	673.56	24.1	2.6	11.2	7.2	17.4	0.5	11.6	5.7
1	C08	2	53BP1	NA	Positive	4.89135021097046	29.6255274261603	5.69855119703838	217580.706751055	2883.22224727645	2.95569620253165	8.24367088607595	1.19320014182835	44770.7552742616	2072.26525527477	948	6.4	47.5	4.7	20.4	47.5	18.4	47.5	11.5	47.5	14	47.5	1227007.5	180955.59	844.22	655.24	16.8	2.5	13.3	7	11.3	1.8	14.5	5.9
1	C08	3	53BP1	NA	Positive	5.21371326803206	29.3018699910953	5.84877704489135	170319.61175423	2954.27607823706	2.59839715048976	7.29029385574354	1.26453268915583	35501.3490650045	1997.39979535053	1123	4.9	49.1	5.1	21	49.1	16.8	49.1	12.6	49.1	16.6	49.1	1106941.5	156378.42	843.54	585.35	19.1	2.5	11.5	12.6	16.6	0.5	13.9	11.4
1	C09	1	PLCG2	NM_002661	sample	6.39517625231911	34.6669758812616	4.88280508523725	231192.424860853	2935.91354440189	3.64749536178108	8.73469387755102	0.994063336918601	44578.0946196661	2169.65453440761	1078	4.8	51	4.6	22.1	51	22.4	51	16.9	51	18.6	51	1454527	191539.11	1060.34	725.21	25.1	2.1	14.3	8.6	22.5	0.4	17.9	7.3
1	C09	2	PLCG2	NM_002661	sample	6.62299035369775	32.2733118971061	5.60791687770447	215206.669614148	2847.25475200237	1.7620578778135	4.02250803858521	0.851364518433506	15611.0683279743	1317.71747412849	1244	5.5	40.3	4.5	21.3	40.3	22.3	40.3	16.2	40.3	19.3	40.3	1470481.4	119480.02	1080.2	455.91	23.1	1.7	3.6	16.1	21.1	0.3	5.4	13.2
1	C09	3	PLCG2	NM_002661	sample	7.07094918504315	33.0469798657718	5.2141525235963	196390.544582934	2899.33696807313	2.27612655800575	5.67881112176414	0.942600069810676	24349.1620325983	1574.03642093018	1043	4.4	43.7	3.9	21.8	43.7	24.1	43.7	17.8	43.7	20.9	43.7	1438557.4	143307.75	1033.94	544.05	27.2	2	7.8	11.7	24.6	0.4	11.8	9.4
1	C10	1	SETD2	NM_014159	sample	6.75915221579961	35.3342967244701	4.8417020420548	237763.069364162	2905.85377913966	2.9383429672447	7.43352601156069	0.961888934350527	36601.2206165703	1814.56383825858	1038	6.2	46	5.4	23	46	23.3	46	17.7	46	19.8	46	1545408	164278.93	1013.71	600.97	25.5	3.4	9.4	12	20.9	1.1	11.1	10
1	C10	2	SETD2	NM_014159	sample	6.41285403050109	34.5479302832244	5.83390148720781	213609.784313725	3113.29795766272	3.35403050108932	8.23311546840959	1.12976746883319	40340.8649237473	2084.25917638038	918	8.8	52.6	5.9	19.1	52.6	22.2	52.6	17.1	52.6	20.6	52.6	1351081.2	180126.65	982.63	680.66	22.9	2.8	12.6	9	19.5	0.7	15	8.1
1	C10	3	SETD2	NM_014159	sample	5.807962529274	32.4285714285714	5.34596928176216	217517.964871194	2927.85379969704	2.0647931303669	5.10460577673692	0.793151543541282	23304.9453551913	1351.76082923269	1281	5.7	36.2	5	23.1	36.2	18.1	36.2	13.5	36.2	17.7	36.2	1329787.4	142060.03	906.03	511.15	21.6	2.2	8.3	16.8	16.9	0.8	10.1	15.3
1	C11	1	IKZF1	NM_001220765	sample	6.07716785998409	34.1503579952267	5.9541974287648	212795.440731901	3016.21531307495	2.24343675417661	5.91249005568815	0.860566700786742	29995.7573587908	1564.66033395515	1257	5.7	36.4	4.9	21.2	36.4	19	36.4	15.7	36.4	18.3	36.4	1310419	156598.15	918.63	578.88	21.8	3.7	8.2	12.1	19	3.6	10.4	10.7
1	C11	2	IKZF1	NM_001220765	sample	5.2853470437018	27.6906598114824	5.50027793139299	170650.06083976	2758.81998284395	2.21251071122536	5.5706940874036	0.811978236176716	26288.0754070266	1529.02853519702	1167	5.6	37.9	3.9	24.3	37.9	16.7	37.9	12.9	37.9	14.5	37.9	1270615.5	161849.59	845.39	606.78	20.1	2.9	10.3	10.2	16.1	1.7	12.6	8.9
1	C11	3	IKZF1	NM_001220765	sample	5.95748031496063	32.744094488189	5.42725487444563	198784.05511811	2854.74020323625	2.10236220472441	5.45984251968504	0.798067972734204	25775.4622047244	1433.41670220447	1270	6.7	35.6	5.4	25.2	35.6	19.7	35.6	15	35.6	18.3	35.6	1251137.5	159305.34	881.4	576.75	23.1	3.4	10.1	7.4	18.8	2.3	11.7	6.2
1	C12	1	COL2A1	NM_033150	sample	7.10470779220779	39.0844155844156	5.41779527700523	251457.323051948	2907.32394706564	2.78571428571429	7.51136363636364	0.94850725661873	37044.4375	1620.17668347111	1232	5	39.2	4.4	24.6	39.2	20.8	39.2	17.3	39.2	19	39.2	1499326	166033.25	931.05	585.57	23.4	4.4	7.8	9.9	18.2	4.1	8.7	8.5
1	C12	2	COL2A1	NM_033150	sample	7.65986394557823	35.3384353741497	4.22508480082406	210589.427721088	2768.86426172701	2.28316326530612	5.71258503401361	0.937948224536203	23909.1683673469	1454.07500399025	1176	5.6	41.1	4.3	19.4	41.1	24.7	41.1	16.9	41.1	18.8	41.1	1360490.7	128044.59	939.92	468.98	22.2	3	4.4	13.3	18.9	1.9	6.6	12.1
1	C12	3	COL2A1	NM_033150	sample	6.44769874476987	35.492050209205	4.72466341962921	225458.943933054	2704.5336312603	2.46945606694561	6.80502092050209	0.927686682878743	32476.7732217573	1441.51148649238	1195	5.8	36.1	4.4	26.9	36.1	19.8	36.1	16.2	36.1	18.2	36.1	1323895.4	149676.32	896.95	550.85	21.7	3.4	9.9	14.9	18.5	2.2	12.9	13.8
1	C13	1	SMAD4	NM_005359	sample	6.54480570975416	34.8112609040444	4.37918189434462	237310.826328311	2820.23195731535	2.94528152260111	7.85091197462331	1.05804706689003	39018.6161776368	1739.20929540872	1261	5.2	43.1	5.1	25.9	43.1	22.8	43.1	16.7	43.1	19.2	43.1	1411589	159729.37	950.37	586.32	24.2	3.5	8.1	10.3	18.6	2.8	10.2	9.3
1	C13	2	SMAD4	NM_005359	sample	4.97451737451737	22.349806949807	3.61336350938862	120462.664092664	2190.87215951527	1.01003861003861	2.42625482625483	0.959477953665331	8055.40308880309	1109.50626401712	1295	2.8	41.2	2.4	27.1	41.2	17.9	41.2	9.5	41.2	10.4	41.2	978468.9	94710.51	671.5	338.51	17.1	16.8	0.9	14.6	11	14.5	1	11.6
1	C13	3	SMAD4	NM_005359	sample	6.90576395242452	36.1948764867338	4.55454403556729	230797.387923147	2817.31744916357	2.47666971637694	6.38700823421775	0.960164979162953	31923.2735590119	1736.57440620613	1093	4	42	4.6	22.4	42	23.5	42	16.8	42	20.4	42	1391854.9	180048.08	929.09	655.98	24.8	2.3	13.5	5.6	22.2	1.1	15.8	4.3
1	C14	1	FANCF	NM_022725	sample	5.06999125109361	22.2178477690289	3.67360246968817	127713.554680665	2268.07846389968	1.37882764654418	3.41119860017498	1.11468448574053	10832.864391951	1247.9697722382	1143	3.9	45.8	2.1	25.2	45.8	18.6	45.8	10.1	45.8	10.4	45.8	1087783	94371.28	732.91	337.2	18.7	2.6	1	18.8	11.9	1	1.2	15.1
1	C14	2	FANCF	NM_022725	sample	7.47608535688006	35.411331861663	4.40103889727979	220880.175128771	2833.97566277066	1.84105960264901	5.01618837380427	0.875147641662976	22222.9227373068	1233.17105723238	1359	5.7	35.8	4.7	22.1	35.8	25.1	35.8	17.4	35.8	21.3	35.8	1365416.4	120306.84	935.02	450.1	22.7	4.2	3.9	14.6	18.5	2.1	5.6	12.6
1	C14	3	FANCF	NM_022725	sample	7.42471714534378	33.2027850304613	5.19007866015202	203242.230635335	3032.10462224361	2.08442123585727	5.06962576153177	0.966644401691619	20072.5944299391	1450.66917285037	1149	4.1	42.6	4.3	15	42.6	27.9	42.6	18.7	42.6	22	42.6	1376987.3	131788.43	1037.96	490.15	25.8	2.3	6.5	8.6	22.2	1	8.8	6.5
1	C15	1	Sep-12	NM_144605	sample	5.68941641938675	34.2670623145401	7.07615381056782	246965.879327399	3060.57782524135	3.20771513353116	8.11671612265084	0.959988067201711	40934.3323442137	1865.78503055995	1011	7.3	46.1	5.4	22.7	46.1	17.6	46.1	13.9	46.1	17.2	46.1	1478916	162976.88	1049.56	596.73	22.6	2.2	8.9	14.7	17.9	1.2	11.2	13
1	C15	2	Sep-12	NM_144605	sample	6.62317518248175	31.7308394160584	4.94786732557999	205325.141423358	2815.70658487269	2.00182481751825	5.31751824817518	1.09240749177155	22737.2244525547	1477.50542847985	1096	6.1	46.6	4.7	20.1	46.6	23	46.6	15.1	46.6	17.3	46.6	1327156	115117.72	936.51	422.97	20.3	1.6	3.2	13.6	16.4	0.7	4.4	11.1
1	C15	3	Sep-12	NM_144605	sample	5.86936936936937	32.172972972973	6.44289065104595	213611.408108108	2990.75130104909	2.45315315315315	6.4954954954955	0.962802543379674	30439.2531531532	1643.79303666028	1110	6.3	43.8	6.1	24.3	43.8	18.6	43.8	14.2	43.8	18.8	43.8	1326900.2	160846.43	915.03	581.86	23.1	1.4	10	6.8	18.2	0.6	11.9	5.9
1	C16	1	GNPTAB	NM_024312	sample	6.47307001795332	34.2387791741472	5.00704236683585	214480.641831239	2947.55892899266	2.81508078994614	7.28635547576302	0.986985649278432	37247.2737881508	1833.76753507795	1114	5	43.3	5.1	25	43.3	20	43.3	16.2	43.3	19.1	43.3	1379620	182522.61	958.8	681.14	22.3	6.7	10.6	4.9	19.8	5.8	13.6	3.9
1	C16	2	GNPTAB	NM_024312	sample	6.21758839528558	33.9329102447869	5.58059119952601	226203.383499547	2895.33801042249	2.93291024478694	7.92747053490481	1.07238528477199	43503.7180417044	1889.56153120997	1103	6.9	44.2	5.3	24.3	44.2	20.5	44.2	15	44.2	17	44.2	1391259.3	187823.96	953.58	679.41	22.5	2.8	12.1	4.7	19.9	1.5	14.5	3.3
1	C16	3	GNPTAB	NM_024312	sample	7.93333333333333	40.0424242424242	5.81728032311869	258577.466666667	3154.8134286663	2.56190476190476	7.21991341991342	0.953189041246987	35002.6683982684	1538.84446394798	1155	4.3	40.2	6.1	17.7	40.2	25.1	40.2	19.8	40.2	23.4	40.2	1490072.1	147971.05	1000.77	520.53	26.8	1.7	8.1	6.9	21.8	0.6	9.7	5.5
1	C17	1	53BP1	NA	Positive	6.24329692154916	35.4498510427011	6.70513365551359	250625.743793446	3415.25757934467	3.05958291956306	9.1201588877855	1.43780532281417	48769.6544190665	2125.71298062006	1007	6.3	51	7.9	16.4	51	23.1	51	16.1	51	20	51	1544752	188436.71	1133.14	675.22	23.6	1.6	12.9	5.3	17.7	0.5	11.8	4.1
1	C17	2	53BP1	NA	Positive	7.19944852941176	32.9448529411765	4.27026843062464	198754.929227941	2865.09051293155	2.13511029411765	6.07169117647059	1.32150374234659	24779.4788602941	1537.88264783491	1088	4.5	47.6	4.6	16.7	47.6	24.2	47.6	16.3	47.6	18.4	47.6	1337546.3	102780.06	897.62	369.6	23.2	2.6	2.3	21.9	17.4	0.5	2.7	18.2
1	C17	3	53BP1	NA	Positive	7.36574074074074	52.5324074074074	10.8972322333203	447942.449074074	3781.84084764133	3.16358024691358	8.70987654320988	1.47785359094602	38792.5077160494	2049.6906781424	648	8.8	58.3	11.7	11.4	58.3	27.8	58.3	23.9	58.3	28.1	58.3	1908850.6	145649.88	1602.19	520.33	29.6	1.4	8.8	11.7	25.3	0	7.6	9.9
1	C18	1	53BP1	NA	Positive	6.30897887323944	34.1584507042254	5.23510353633857	230022.028169014	2981.44641658408	2.93485915492958	8.43838028169014	1.48203841611855	42671.900528169	2243.41907698843	1136	5.6	52.3	6.2	25.6	52.3	21.9	52.3	17	52.3	20.7	52.3	1446036	177713.76	977.34	668.49	24.7	2.7	10.7	7.7	20.5	1.9	14.7	7.3
1	C18	2	53BP1	NA	Positive	7.79370629370629	39.104020979021	5.13418094526269	268486.384615385	3183.34115701563	2.78059440559441	8.15734265734266	1.53007123026739	37123.6625874126	2035.32910032132	1144	5.3	53.4	6.4	16	53.4	28.5	53.4	19.9	53.4	23.3	53.4	1586592.4	152272.93	1052.02	533.51	28	1.3	6.8	5.8	20.5	1	8.1	4.5
1	C18	3	53BP1	NA	Positive	6.35034347399411	31.2787046123651	5.47199136839703	194511.644749755	3029.65353093148	2.13935230618253	6.46614327772326	1.3589878510129	29448.244357213	1686.62147957835	1019	5.4	44.7	4.6	18.9	44.7	22.6	44.7	16.1	44.7	19.4	44.7	1289419.1	133919.46	941.69	488.93	24.4	2.2	7	12.4	20	0.5	9.1	10.7
1	C19	1	53BP1	NA	Positive	5.23399790136411	35.1458551941238	8.08076351639035	266625.166841553	3376.71631294088	3.09548793284365	9.38824763903463	1.49053372473433	56083.203567681	2295.17251623246	953	8.1	48.5	9.7	19.6	48.5	19.1	48.5	14.9	48.5	19.5	48.5	1458580	210540.88	1140.83	777.31	23.6	2	17.8	7.2	18	0.4	18.6	5.2
1	C19	2	53BP1	NA	Positive	5.75451559934319	27.4014778325123	4.99137169590282	148792.39819376	2725.46759288771	2.62807881773399	7.50821018062397	1.38882808392913	38691.5024630542	1960.53248622869	1218	7.1	46.8	4.1	24.6	46.8	19.4	46.8	14.5	46.8	18.1	46.8	1227476.2	171582.32	891.06	636.1	23.7	4.9	11.3	11	18.8	4.1	14.4	9.7
1	C19	3	53BP1	NA	Positive	6.95884315906563	36.2347052280311	7.42766828571059	249472.518353726	3125.36154994726	2.35817575083426	7.39822024471635	1.37435165610175	34807.3292547275	1716.33433802517	899	4.7	47.1	6.5	15.9	47.1	25.6	47.1	18.7	47.1	23.1	47.1	1470465.8	129462.36	1079.43	481.51	25.8	2.4	5.1	14	21.1	0.1	6.9	11.7
1	C20	1	53BP1	NA	Positive	5.61867704280156	32.6588845654993	6.93815619468096	214971.61997406	3070.21176560089	3.56549935149157	10.8871595330739	1.64283917023797	63257.0661478599	2593.88197421921	771	4.4	54.3	6.1	18.9	54.3	22.4	54.3	15.8	54.3	17.8	54.3	1202397	209182.7	927.52	754.57	20.4	10.6	17.6	5.6	14.7	10.4	17	4.8
1	C20	2	53BP1	NA	Positive	5.16148325358852	27.7942583732057	5.99683379912482	167949.660287081	2988.30792091	3.5322966507177	10.4413875598086	1.46323804850893	56136.5574162679	2354.05039351445	836	6.1	55.9	5.7	18.5	55.9	20.6	55.9	15.2	55.9	19.7	55.9	1150290.1	191967.77	929.36	694.47	19.9	1.6	15.8	9	15.9	0.4	16.5	7.3
1	C20	3	53BP1	NA	Positive	5.22647058823529	31.7794117647059	6.48047272249954	236045.632352941	3094.08361052342	2.96274509803922	8.64313725490196	1.36766596058714	47180.0176470588	2195.99850456595	1020	5.4	50.1	6.7	19.5	50.1	16.5	50.1	13.8	50.1	16.9	50.1	1363623.6	169479.87	997.27	629.74	21.2	2.2	12.5	11.5	17.4	0.8	13.7	10
1	C21	1	53BP1	NA	Positive	6.06704707560628	47.734664764622	11.5398456259335	423207.701854494	4046.38329590547	3.61911554921541	10.4265335235378	1.36094039975722	57898.8944365193	2390.21664112779	701	10.1	59.3	13.3	15.4	59.3	22.8	59.3	23	59.3	27.1	59.3	1809229	201285.63	1669.57	736.15	27.1	1	13.3	4.3	23.7	0.1	14.1	2.3
1	C21	2	53BP1	NA	Positive	6.08110882956879	33.6457905544148	4.68729819459384	232566.176591376	3113.1332039454	3.20225872689938	9.57084188911704	1.55491720004528	48539.4887063655	2249.45867553016	974	4.9	54.4	6	15.8	54.4	22.5	54.4	14.4	54.4	17.9	54.4	1323478.5	178339.15	902.97	643.09	20.8	2.4	10.8	6.2	15.4	1.1	12.8	4.7
1	C21	3	53BP1	NA	Positive	5.25596529284165	30.2787418655098	6.22884060812601	208810.440347072	3036.41626448713	2.97722342733189	8.40672451193059	1.43050392162764	43693.7993492408	2129.40342897495	922	6.3	51.8	7.8	19.5	51.8	18.9	51.8	13.7	51.8	18	51.8	1254643.8	167113.15	928.13	601.4	22.1	2.5	11.8	8.8	15.1	0.7	13.2	7.4
1	C22	1	53BP1	NA	Positive	6.46577946768061	36.2889733840304	5.5372101712892	244619	3013.51317604727	3.1777566539924	9.16920152091255	1.28328296577713	50193.1644486692	2214.81432535402	1052	5.6	48.6	6.7	21.8	48.6	22.8	48.6	17	48.6	20.5	48.6	1446420	213112.42	957.3	768.36	24	2.6	16.9	6	18.9	0.9	18.2	4.7
1	C22	2	53BP1	NA	Positive	6.84808853118712	32.7857142857143	4.92895436749437	218509.337022133	3001.09102830444	2.4748490945674	6.99698189134809	1.5178763467887	30162.523138833	1966.46309673556	994	4.5	54.8	5.7	15	54.8	25.5	54.8	16.2	54.8	19.8	54.8	1408286.4	147844.79	957.28	530.87	23.5	1.6	7.1	10.1	17.9	0.5	8	8.9
1	C22	3	53BP1	NA	Positive	6.82960893854749	49.7569832402235	9.17767703572978	420418.649441341	3587.91304007003	2.86312849162011	8.17737430167598	1.50701895451949	37044.2374301676	2034.88594639133	716	7.7	60.3	11.3	13.3	60.3	25.8	60.3	19.4	60.3	24	60.3	1785317.8	149445.86	1438.74	576.68	27.9	2.7	11.3	16.5	25.6	1.5	14.2	13.5
1	D03	1	RAD51	NA	Positive	11.2481121898598	75.0377562028047	6.31847803809318	503789.779935275	3794.43744393688	2.12837108953614	4.85221143473571	0.838874240884875	21226.0269687163	1456.22145683008	927	4.9	45	9.2	13.4	45	40.6	45	38	45	40.8	45	2277354	138014.14	1419.36	499.93	43.1	2.9	6.4	17.6	37.2	0.9	8.3	16.2
1	D03	2	RAD51	NA	Positive	10.0150289017341	58.4196531791908	5.65499603567924	330405.195375723	3061.2456070061	2.27514450867052	7.05202312138728	1.99587980524142	22579.323699422	1753.38079492556	865	4.3	64.2	3.7	14.9	64.2	36.6	64.2	29.5	64.2	31	64.2	1787982.9	84881.31	1095.28	286.47	38.3	2.5	0.6	15.3	26.4	0.8	0.3	12.6
1	D03	3	RAD51	NA	Positive	10.0753221010902	68.4578790882061	5.98603595317726	448369.598612488	3618.28872164547	1.5213082259663	3.30822596630327	0.799382332668055	11599.8662041625	1136.08413594889	1009	4.2	41.1	8.1	17	41.1	34.3	41.1	33.1	41.1	38	41.1	2096968.5	111156.99	1249.76	388.32	41.2	2	3.6	12.9	34.4	1	3.2	10.1
1	D04	1	RAD51	NA	Positive	10.027502750275	71.7854785478548	7.34764994164155	523742.365236524	4038.14388027115	1.91639163916392	4.3047304730473	0.858609760613942	18004.401540154	1467.06189173989	909	7.7	43.6	10	11.7	43.6	33.9	43.6	33.8	43.6	38	43.6	2275479	146679.9	1445.78	521.58	36.4	3.3	8	16.3	31.8	1.8	7.4	12.9
1	D04	2	RAD51	NA	Positive	10.5242334322453	70.1770524233432	5.60386740736759	468605.087042532	3766.16016034676	2.24925816023739	5.29772502472799	0.96748829131838	23009.8892185955	1636.60299343214	1011	5.6	48.5	9.1	15.8	48.5	36.7	48.5	34.3	48.5	39.2	48.5	2135241.4	169805.38	1275.48	597.82	38.5	1.6	9.1	2.5	31.6	0.8	8.9	1.7
1	D04	3	RAD51	NA	Positive	9.45067873303167	54.7266968325792	5.0889572362035	311372.028054299	3115.31178425158	1.75203619909502	4.95565610859729	1.44054251661774	16185.4108597285	1500.06197538632	1105	2	53.6	3.6	14.5	53.6	32.1	53.6	26	53.6	29.9	53.6	1790132.9	93255.25	1040.48	320.98	37	1.7	1.5	15.9	28	0.4	0.9	13.7
1	D05	1	RAD51	NA	Positive	9.59649122807017	64.0779727095517	5.96973128707864	427558.660818713	3626.40011755125	1.95808966861598	5.0009746588694	0.910229604504585	23619.0565302144	1382.12209986329	1026	6.6	39.5	8.3	18.1	39.5	33.9	39.5	32.4	39.5	36.2	39.5	2018154	135304.84	1277.75	473.32	37.4	1.9	5.1	10.1	30.6	1.4	5.1	8.5
1	D05	2	RAD51	NA	Positive	9.59770114942529	64.8247126436782	6.33485427300979	439052.154214559	3543.53935782994	1.8448275862069	4.43390804597701	0.89699146740478	19982.3975095785	1458.77462699819	1044	7.6	44.4	6.5	15.9	44.4	34	44.4	31.7	44.4	35.2	44.4	2025247.6	134555.52	1214.63	480.48	37.2	2.2	5.6	12.4	27.8	1.3	6.4	11.5
1	D05	3	RAD51	NA	Positive	10.3084886128364	73.4699792960663	6.81372464633361	525242.191511387	3872.9057021809	1.77432712215321	4.53312629399586	0.925609331839015	17743.6428571429	1275.02019964549	966	5.5	43.8	9.4	14	43.8	36.7	43.8	34.2	43.8	40.4	43.8	2273224.1	103542.39	1396.88	360.71	41.9	1.7	2.7	16.5	36.6	0.3	2.8	13.9
1	D06	1	RAD51	NA	Positive	12.2747252747253	86.2735042735043	6.82111553235994	646775.815628816	4134.42888485778	2.07570207570208	5.17704517704518	1.12528901417577	21073.3382173382	1569.81480513034	819	6.2	52.7	10	9.9	52.7	44	52.7	41.3	52.7	45.7	52.7	2511348	135099.27	1557.94	486.67	44.7	2.1	4.5	15.6	38	0.4	5	12.2
1	D06	2	RAD51	NA	Positive	12.2002923976608	84.687134502924	7.96362218091644	598536.168128655	3865.56631634887	2.09502923976608	4.84649122807018	0.958800317721076	23025.2938596491	1685.20957699874	684	7.9	49.6	12.1	13.5	49.6	43.9	49.6	40.5	49.6	42.5	49.6	2354789.5	159281.45	1562.08	578.65	40.2	7	9.8	9.5	35.4	5.1	10.4	8.6
1	D06	3	RAD51	NA	Positive	10.7326829268293	76.3463414634146	6.98447530338133	537590.101463415	3892.46802554146	1.38439024390244	3.30731707317073	0.641335274626202	14807.8146341463	1109.20657794318	1025	6.3	33.4	9.3	13.4	33.4	36.7	33.4	34.8	33.4	40.5	33.4	2201488.6	145272.51	1329.85	506.93	39.9	1.9	7.8	7.9	34	0.7	8.7	6
1	D07	1	RAD51	NA	Positive	10.9091940976163	80.583427922815	7.10856302945443	590290.031782066	4233.01905511853	1.87514188422247	4.60726447219069	0.721733487966395	25925.9500567537	1419.31531759211	881	8.5	38.9	13.2	11.8	38.9	37.9	38.9	37.1	38.9	42.8	38.9	2388318	173756.74	1489.58	616.58	39.8	1.7	10.2	7.7	36	0.3	10	6
1	D07	2	RAD51	NA	Positive	11.7752525252525	91.6010101010101	8.43447650799388	697895.516414141	4354.74467450857	1.91792929292929	3.97474747474747	0.761614620578217	19033.648989899	1577.88088534004	792	10.5	44.7	14.1	10	44.7	40.9	44.7	39.3	44.7	44.6	44.7	2715314.6	180685.69	1622.66	641.05	43.8	1.1	13	5.6	38.4	0.1	12.9	4
1	D07	3	RAD51	NA	Positive	10.5011286681716	73.2990970654628	7.85577017640048	483596.538374718	3779.33109952866	1.62302483069977	3.67832957110609	0.62795012517291	16427.8905191874	1132.54592571279	886	7.8	35.8	10	15.1	35.8	37.2	35.8	35.3	35.8	40.3	35.8	2076885.1	151203.49	1384.99	530.37	42.2	1.7	6.8	5.2	35.1	0.5	7.1	4.1
1	D08	1	RAD51	NA	Positive	9.96991701244813	68.8226141078838	6.17199237960613	486204.684647303	3803.98740533655	1.5746887966805	3.99066390041494	0.668420396248486	19926.5404564315	1175.83426771891	964	5.9	31.8	7.7	16.1	31.8	34.2	31.8	33.1	31.8	37.9	31.8	2152832	164317.35	1293.41	581.7	36.7	3.2	8.3	8.8	30.2	0.9	8.5	7
1	D08	2	RAD51	NA	Positive	11.517745302714	77.1450939457202	7.01972428510556	505191.998956159	3926.8019501114	1.65657620041754	3.89561586638831	0.883177196588252	18271.251565762	1352.7301840648	958	8.4	39.7	9.3	12.1	39.7	40	39.7	38.2	39.7	44.6	39.7	2249261.5	177559.25	1366.91	625.75	43.7	2.4	11.1	3.3	37.7	0.4	10.5	2.3
1	D08	3	RAD51	NA	Positive	10.380081300813	70.4908536585366	5.73688803526835	479631.742886179	3743.27997563654	1.82418699186992	4.31707317073171	0.717812521207865	20674.4237804878	1324.19546000485	984	6.3	37.6	9.3	15.2	37.6	35.3	37.6	34.8	37.6	38.5	37.6	2084836	156212.79	1330.51	568.87	39.1	2.6	10.5	8.1	35.9	1.2	9.5	6.7
1	D09	1	SMC3	NM_005445	sample	6.31705069124424	34.0930875576037	4.75853285125599	214486.262672811	2843.35328384861	2.84608294930876	7.16958525345622	1.10162596372908	36108.6838709677	1852.95288634944	1085	5.5	44.6	4.8	23.2	44.6	23.8	44.6	16.6	44.6	18.3	44.6	1312317	167891.3	922.7	629.03	23.4	5	11	13.9	17.8	2.9	13.6	11.9
1	D09	2	SMC3	NM_005445	sample	7.19154443485764	32.7653149266609	4.73922293290564	177444.906816221	2937.78327372943	2.84210526315789	7.20707506471096	0.964580213135199	33107.3485763589	1739.09533878651	1159	6.4	45.4	4	20.9	45.4	25.2	45.4	18.8	45.4	21.3	45.4	1286911.8	152333.47	953.22	572.2	25.2	2.6	8.1	6.7	20.5	1.6	9.6	5.4
1	D09	3	SMC3	NM_005445	sample	6.9817158931083	33.6786216596343	5.80864909845925	194779.575246132	2939.86401622768	1.84177215189873	5.22011251758087	0.839410039599034	24865.9978902954	1206.78196574728	1422	4.7	33.9	3.7	21.4	33.9	25.2	33.9	18.7	33.9	22.9	33.9	1277134.5	121324.91	909.34	449.61	25	2.9	4.8	16.5	21.3	1.1	7.2	14
1	D10	1	CHD8	NM_020920	sample	7.46410256410256	34.7615384615385	4.17620294869648	203817.361538462	3016.45670280614	2.73589743589744	6.97777777777778	0.995578054796057	32513.1606837607	1828.51442384802	1170	3.9	45.9	3.3	19.4	45.9	24.8	45.9	16.7	45.9	20.1	45.9	1395881	167257.31	970.68	635.94	23.9	3	9	6.5	19.7	0.5	12.6	5
1	D10	2	CHD8	NM_020920	sample	8.17854077253219	40.1124463519313	4.65665816735698	241170.380257511	3043.74245117528	2.72103004291845	6.86351931330472	0.978319557816254	34630.4420600858	1843.04255108306	1165	5.6	45.1	5.2	17.3	45.1	26.3	45.1	19.6	45.1	23.2	45.1	1443550.4	185424.16	1065.52	698.23	23.4	2.2	11.4	3.7	21.5	0.7	15.5	2.5
1	D10	3	CHD8	NM_020920	sample	5.06143597335307	28.2834937083642	5.93027877483647	180025.67357513	2951.77832904641	2.06957809030348	5.27239082161362	0.89240146132127	26740.9518874907	1699.37716352464	1351	6.6	40	5.5	23.1	40	16.6	40	13.5	40	18.4	40	1152494.6	176805.36	837.97	654.87	19.1	2.2	13.2	5.2	18.2	1.2	15.2	4.5
1	D11	1	COL5A2	NM_000393	sample	6.99462365591398	37.9516129032258	5.14632291508516	250355.319508449	2922.18789756362	2.49692780337942	6.74807987711214	0.938564563143505	38596.9930875576	1730.86172238111	1302	5.8	38.7	6	26.9	38.7	22.7	38.7	17.7	38.7	20.8	38.7	1475347	175591.08	1009.87	640.78	24.9	3.8	10.2	5.6	21.8	2.1	12.8	4.2
1	D11	2	COL5A2	NM_000393	sample	6.88324873096447	36.9263959390863	5.49603655337131	244667.962774958	3011.92016416922	2.13620981387479	5.74873096446701	0.805762506164703	26606.1387478849	1396.04044928267	1182	7.2	37.6	5.5	19.5	37.6	22.7	37.6	16.8	37.6	19.6	37.6	1460424.9	143494.4	1010.88	513.55	23.8	2.1	6.3	11.4	19.3	0.4	7.7	10.1
1	D11	3	COL5A2	NM_000393	sample	6.35252365930599	35.9061514195584	6.10745080110744	237334.634069401	3012.19955406582	1.91719242902208	4.99605678233439	0.776516092837334	23510.4006309148	1357.66587987237	1268	7.9	33.8	6.6	25.7	33.8	21.8	33.8	17.4	33.8	20.7	33.8	1398208.3	148829.98	1034.76	531.65	25.5	3.9	8.3	10	21.7	2.5	9.9	8.6
1	D12	1	BRCA2	NM_000059	sample	9.07638888888889	50.2543402777778	5.99509265266126	332879.449652778	3560.48437881139	1.68836805555556	4.21354166666667	0.81049051616866	19093.2222222222	1251.14268205572	1152	5.4	38.9	7.3	13.2	38.9	32	38.9	27.3	38.9	31.5	38.9	1736666	138550.04	1224.35	506.18	30.5	2.1	4.9	11.4	27.1	0.7	7.1	9.5
1	D12	2	BRCA2	NM_000059	sample	6.69365928189458	39.2123758594347	6.32806467293685	260148.12987013	3239.53477778773	1.46371275783041	3.60580595874714	0.637753679788608	17519.8762414057	1176.72827208678	1309	7.3	32.7	5.5	19.3	32.7	23.2	32.7	20.3	32.7	24.7	32.7	1492617.2	144386.16	1084.69	557.85	24.4	3.7	6.5	12.6	21.8	1.3	9.7	9.9
1	D12	3	BRCA2	NM_000059	sample	6.90393013100437	35.6295487627365	5.00458528960355	191788.027656477	3065.6101962247	1.1018922852984	2.68486171761281	0.66641057283312	11228.7569141194	927.960318840935	1374	4.2	30	4	18	30	22.3	30	20.2	30	24.2	30	1163765.9	117448.32	845.6	430.74	21.8	4.6	2.7	12.5	19.5	2.6	4.1	10.2
1	D13	1	UBR5	NM_015902	sample	6.4087061668682	34.1596130592503	5.03269634922753	208127.356711004	2716.48570464847	5.00846432889964	12.6517533252721	1.22679049012224	72374.8319226118	2764.25805168348	827	4.4	62.5	4.2	25.2	62.5	22.1	62.5	15.6	62.5	18.1	62.5	1345020	215453.67	974.1	818.41	24.7	4	20	11.4	20	1.5	23.5	11.1
1	D13	2	UBR5	NM_015902	sample	6.13644366197183	29.9128521126761	4.5956334892076	184818.148767606	2713.67851284213	2.4612676056338	6.19542253521127	0.994451122465943	31324.2922535211	1868.38181713231	1136	5.7	48.4	4.2	23.9	48.4	21.3	48.4	15	48.4	16.2	48.4	1432454.3	169758.26	959.33	637.7	21.8	3.3	12.6	13	18.3	0.4	14.8	11.8
1	D13	3	UBR5	NM_015902	sample	5.47682119205298	21.6679280983917	5.1145458390638	115245.480605487	2367.40351516479	1.48912015137181	3.4484389782403	1.1319854021802	12078.637653737	1407.80710427921	1057	3.2	47.6	2.6	22.7	47.6	21	47.6	10.2	47.6	11.4	47.6	1116339.4	101767.05	837.05	368.91	24	2.6	2.7	22.7	15.3	0.8	3.9	20.4
1	D14	1	TET2	NM_017628	sample	7.46467391304348	33.8731884057971	4.84828956203893	194984.961956522	2749.47306984059	1.70199275362319	4.48641304347826	0.921827469260318	17909.2119565217	1234.7391801999	1104	4.5	38.9	4.1	20.7	38.9	26.4	38.9	18.7	38.9	20.5	38.9	1356954	126784.96	947.93	455.52	22.8	1.9	4.1	12.3	18.9	0.7	4.7	9.9
1	D14	2	TET2	NM_017628	sample	7	29.1126050420168	4.28371131677229	165518.970588235	2736.26213800982	1.37142857142857	3.5781512605042	1.007274043643	13880.5386554622	1262.41782108335	1190	3.4	42.4	3.1	15.1	42.4	25	42.4	14.2	42.4	15.4	42.4	1288341.1	101897.04	868.79	364.78	21.7	2.2	2	16.6	16.6	0.4	2.1	13.5
1	D14	3	TET2	NM_017628	sample	6.59777571825765	35.3132530120482	5.24156304905238	216842.653382762	2856.61769657006	2.8693234476367	7.6209453197405	0.997490491038584	38293.5810936052	1742.46595594967	1079	6.2	43.5	5.3	25.1	43.5	20.4	43.5	17.1	43.5	20.9	43.5	1303647.7	158692.78	1051.81	622.19	22.5	4.3	9.2	8.8	21	2.1	12.5	6.9
1	D15	1	AMER1	NM_152424	sample	5.62642740619902	33.1060358890701	4.87559783897795	227631.336052202	2905.23713502113	2.78384991843393	8.15171288743883	1.10924370474606	43627.5668841762	1836.35027802734	1226	5.9	44.7	5.6	27.7	44.7	18.1	44.7	13.5	44.7	16.3	44.7	1323062	164997.12	898.91	608.71	20.4	3.3	9.2	9.7	15	1.8	11.8	7.1
1	D15	2	AMER1	NM_152424	sample	6.13925019127774	28.34506503443	4.66138233974638	156328.921193573	2722.85841093957	2.24636572302984	5.92348890589135	0.916588096174807	29740.403213466	1664.43396517433	1307	5.9	40.4	4	26.2	40.4	21	40.4	15.1	40.4	17.4	40.4	1180714.5	166200.82	818.95	610.26	21.4	4.1	10.9	9.9	15.8	3.4	12.2	8.1
1	D15	3	AMER1	NM_152424	sample	6.4861215303826	32.0855213803451	4.30734519837304	184073.526631658	2715.04477027167	2.39684921230308	6.93848462115529	0.999391074265458	37714.6421605401	1750.11034843063	1333	4.5	40.7	4.1	26.3	40.7	20.9	40.7	15.9	40.7	18.5	40.7	1220965.4	169769.73	812.93	612.37	23.5	4.7	11.3	6.8	18.8	3.3	13.7	5.3
1	D16	1	EXT2	NM_207122	sample	6.23415977961433	33.7373737373737	4.82464919817934	224281.966023875	2750.28517807901	3.16896235078053	8.15886134067952	0.916227799566578	42367.8448117539	1840.94659071617	1089	4.5	46	5.1	29.1	46	19.5	46	15.7	46	17.5	46	1339449	182812.55	988.54	717.22	21.7	5.2	12.6	10.5	20.8	1.3	16.3	8.2
1	D16	2	EXT2	NM_207122	sample	5.67738970588235	28.8115808823529	4.94381864279166	196480.897058824	2750.43238984074	2.75183823529412	6.64705882352941	0.990693790975084	30798.0652573529	1801.25466222516	1088	5.5	49.5	4.9	22.4	49.5	19.4	49.5	13.5	49.5	16.7	49.5	1231292.5	163723.09	942.24	619.96	19.5	4.2	8.7	7.8	16.1	2.1	12	6.2
1	D16	3	EXT2	NM_207122	sample	5.35191956124314	30.4771480804388	5.8071018554534	200546.035648995	2880.56154178977	3.26142595978062	8.01736745886654	1.00973090894439	39463.3117001828	1862.56242362041	1094	5.7	47.8	4.8	24.7	47.8	17.5	47.8	14.1	47.8	16.5	47.8	1277576.8	178582.68	945.12	673.47	21.8	3.2	15.2	12.4	18.6	1.2	17.7	10.8
1	D17	1	RAD51	NA	Positive	10.2129032258065	76.5677419354839	7.44566057145369	559952.584516129	3893.4060666287	2.02709677419355	4.67354838709677	0.807733028756514	21597.6090322581	1528.5262401298	775	7.2	45.3	9.5	17.3	45.3	34.7	45.3	34.7	45.3	38.7	45.3	2322963	158819.55	1456.61	591.71	38.1	2.3	9.2	13.2	33.4	1.3	11.6	12
1	D17	2	RAD51	NA	Positive	11.7147766323024	82.8350515463918	5.86032181666467	596165.853379152	3986.97275115241	1.95990836197022	4.93928980526919	1.40119053396448	21823.8808705613	1651.99494246059	873	7.7	52.8	11.3	10.4	52.8	39.7	52.8	37	52.8	41	52.8	2432203.7	157249.49	1439.33	569.45	41.1	1.9	6.4	4.8	36.1	0.6	8.1	2.9
1	D17	3	RAD51	NA	Positive	10.04396843292	70.9515219842165	6.91344010524325	475891.896279594	3653.3485173904	1.44644870349493	3.74633596392334	0.837873977073033	18479.5772266065	1006.03976670535	887	5.3	33.6	8.2	15	33.6	35.6	33.6	34.3	33.6	38.4	33.6	2043344.7	130236.81	1248.85	452.59	37.9	6	5.3	15	32.1	3.5	5.4	13.9
1	D18	1	RAD51	NA	Positive	11.1590413943355	80.6677559912854	7.74922385138037	574048.823529412	4010.66568258553	1.89106753812636	4.24509803921569	0.834025803106976	19341.839869281	1542.76793109011	918	6.3	45.8	9.5	12.2	45.8	37.4	45.8	37.7	45.8	42.3	45.8	2358126	162993.92	1452.16	579.68	40	2.2	7.2	6.2	33.1	0.4	8.5	5.4
1	D18	2	RAD51	NA	Positive	10.3853092783505	70.5231958762887	5.96384712028625	461643.12242268	3765.6395045324	2.25773195876289	5.23582474226804	0.936872335242741	22847.1520618557	1583.65166135669	776	8.4	51	8.6	12.6	51	40.3	51	36.1	51	42.5	51	2035111.6	162811.96	1291.27	569.65	39.6	1.5	10.7	11.5	33.1	1	9.5	11
1	D18	3	RAD51	NA	Positive	10.6155440414508	74.8880829015544	6.20025400945986	510558.340932642	3790.11356424882	1.40414507772021	3.4860103626943	0.635587138415946	15814.3430051813	1080.64014799515	965	6.5	31.9	8.3	15.3	31.9	35.5	31.9	35.6	31.9	40.5	31.9	2157818.5	161827.59	1253.34	548.53	39.5	2.4	8.8	4.9	32.7	0.8	7.6	3
1	D19	1	RAD51	NA	Positive	11.8504577822991	80.4923702950153	6.96816587638747	537952.266531028	4033.58944411405	1.59206510681587	3.60834181078332	0.632713321592052	15372.7507629705	1171.77406303562	983	7	34	10	14.6	34	42.3	34	40.7	34	45	34	2269139	175004.42	1435.15	616.23	46.3	2.7	8.7	5.8	38.5	1.7	8.9	4.4
1	D19	2	RAD51	NA	Positive	11.0925925925926	80.1097883597884	7.00397631957276	588593.92989418	3947.11888026793	1.81746031746032	4.16137566137566	0.753385940450525	18006.8624338624	1413.38304201572	756	7.7	42.7	8.7	14.7	42.7	37.3	42.7	37.7	42.7	41.8	42.7	2402312.7	180464.84	1487.4	646.4	40.5	3.7	11.1	4.9	34.5	1.6	10.1	3.2
1	D19	3	RAD51	NA	Positive	10.553738317757	76.3726635514019	7.11587112813369	535151.203271028	3999.73361440223	1.26869158878505	2.68691588785047	0.582789222477089	11525.0992990654	1078.32243400953	856	7.4	33.6	10.2	12	33.6	37.7	33.6	37	33.6	42.9	33.6	2223751.2	163595.45	1396.39	589.6	41	2.5	8.8	3.6	36.3	0.6	10.3	2.6
1	D20	1	RAD51	NA	Positive	10.8636363636364	81.5264270613108	8.18398338160863	603969.023255814	4135.42609611088	1.59513742071882	4.25475687103594	0.598601209515823	24186.2177589852	1182.27326760121	946	8	29.1	11.7	14.1	29.1	38.2	29.1	37.9	29.1	42.3	29.1	2419482	196609.9	1547.24	699.69	42.1	3.1	13.2	3.8	36.2	2.6	13.8	1.7
1	D20	2	RAD51	NA	Positive	11.2818181818182	79.5493506493506	7.29752528084978	546426.923376623	4056.35927691491	2.02337662337662	4.51038961038961	0.846064029000195	20384.4441558442	1592.49338643014	770	6.9	46.8	12.2	14.2	46.8	39	46.8	38.3	46.8	44.5	46.8	2293214.6	189539.36	1480.82	675.19	41.6	2.7	13.4	6.5	38.1	1	13.8	5.2
1	D20	3	RAD51	NA	Positive	10.1294247787611	68.875	7.13619911458699	479328.725663717	3818.60985340355	1.66703539823009	3.84734513274336	0.680265491553858	17454.1670353982	1189.76869187338	904	6.1	33.8	9.8	14.6	33.8	35.8	33.8	34.1	33.8	38.8	33.8	2134445.6	177080.9	1326.05	645.74	39.5	2.3	11.6	4.3	35.2	0.7	11.6	3
1	D21	1	RAD51	NA	Positive	12.1759603469641	89.2366790582404	8.19141580042522	663354.840148699	4350.33430609598	1.98636926889715	4.80793060718711	0.763050716027675	22132.5080545229	1415.07015174116	807	8.3	38.5	12.8	12.6	38.5	41.3	38.5	40	38.5	45.6	38.5	2652966	182886.61	1727.01	654.43	44.5	1.2	9.3	5	37.5	0.2	9.4	3.7
1	D21	2	RAD51	NA	Positive	12.1089947089947	84.2624338624339	6.80960118883228	590153.005291005	4012.86722412651	2.03280423280423	4.9989417989418	0.931343889582623	22303.6740740741	1432.77966191543	945	6.5	47.1	10.1	11.7	47.1	40.3	47.1	38.7	47.1	43.6	47.1	2464870	147905.64	1428.32	506.48	43.5	1.7	6	4.9	37.1	0.4	5.2	2.8
1	D21	3	RAD51	NA	Positive	9.53020833333333	68.21875	6.21970657741473	479992.754166667	3597.52359478102	1.78020833333333	4.13125	0.734085945287955	17934.6947916667	1257.23255548192	960	6.7	36.5	8.4	16.8	36.5	33.2	36.5	31.7	36.5	35.2	36.5	2000386	168813.85	1249.1	608.56	36.6	5.3	11.5	5.5	29.6	3.4	13.6	4.1
1	D22	1	RAD51	NA	Positive	10.9378468368479	77.4705882352941	6.40095139614842	546690.543840178	3911.73939958781	1.94450610432852	4.6315205327414	0.783867837619504	22150.7536071032	1421.5930833324	901	6.9	40.1	10.2	13.4	40.1	36.3	40.1	34.9	40.1	40.1	40.1	2273403	176861.73	1411.06	661.58	40.1	1.8	10.4	7.9	35	0.3	14.1	6.8
1	D22	2	RAD51	NA	Positive	12.0835266821346	84.4930394431555	6.31846535461394	576813.50812065	3978.08683076599	1.8631090487239	4.31090487238979	0.951644046265822	18255.0394431555	1470.19092354801	862	7.7	46.3	11.7	14.5	46.3	41.5	46.3	39.8	46.3	44.1	46.3	2412093.5	161012.93	1386.39	551.68	45	2.7	8.4	4.6	36.5	1	8.1	3
1	D22	3	RAD51	NA	Positive	10.8037974683544	67.2362869198312	6.41120678121365	435332.6592827	3596.52268422495	1.64662447257384	3.97257383966245	1.15643303691978	12138.6476793249	1275.17955227492	948	3.9	48.9	6.8	13.4	48.9	39.7	48.9	34.8	48.9	38.9	48.9	2122580.4	101024.59	1282.08	354.45	42.9	1.7	2.3	17.1	35.1	0.1	3.3	14.5
1	E03	1	RF	NA	Neutral	6.29846582984658	31.3612273361227	5.20067426046022	194050.209205021	2806.2787948423	2.61087866108787	6.66806136680614	0.891193578451385	34039.6324965133	1714.08138514943	1434	4.7	41.1	3.3	22.7	41.1	21.5	41.1	15.7	41.1	17	41.1	1358797	164038.51	956.1	605.94	24	3.8	9.6	12.3	18.8	2	11.9	10.9
1	E03	2	RF	NA	Neutral	6.0090991810737	33.1137397634213	5.4732413481925	219346.555050045	2902.62858792465	3.10646041856233	8.3130118289354	1.00620061931888	40503.0109190173	1823.64755958714	1099	7.3	46.5	4.8	25.1	46.5	18.4	46.5	15.4	46.5	18.5	46.5	1317319.9	158177.09	939.92	579.74	20.7	2.8	8.2	9.1	17.7	2.5	8.7	7.5
1	E03	3	RF	NA	Neutral	6.57450796626054	31.2586691658857	4.74097032750824	174616.405810684	2814.45983834027	2.72727272727273	9.86504217432053	1.27832785758792	68475.5285848173	1914.96546711653	1067	5.3	43.1	5.2	22	43.1	23.2	43.1	16.8	43.1	19.2	43.1	1294600.8	165658.05	997.3	639.96	25.2	5.9	10.9	6.3	21.7	3.1	15.2	4.9
1	E04	1	RF	NA	Neutral	8.46173044925125	39.8668885191348	4.49219339088917	236693.885191348	3035.58045239377	2.39351081530782	6.4126455906822	1.051599603454	30962.7662229617	1678.46368179481	1202	4.1	42.9	5.3	16.6	42.9	29.6	42.9	20.5	42.9	22.7	42.9	1523080	149137.17	1011.91	546.43	27.3	6.2	6.5	14.1	22.2	4.2	8	11.7
1	E04	2	RF	NA	Neutral	7.59696727853152	36.5778132482043	4.48777990438759	228932.165203512	2944.13552690631	2.92258579409417	7.01276935355148	1.08755983893085	33371.7190742219	2026.38457673624	1253	6.9	50.9	4.8	19.3	50.9	26.8	50.9	18.8	50.9	21.1	50.9	1459815.3	163850.28	1005.07	610.79	26.2	5.5	9.5	10.1	21.9	4.2	12.5	8.5
1	E04	3	RF	NA	Neutral	6.16267942583732	33.3389154704944	4.83829900598451	212736.249601276	2839.74982120573	2.49920255183413	6.81738437001595	0.987134014342026	34129.1315789474	1754.74184642867	1254	5.3	43.1	4.6	25.2	43.1	19.9	43.1	15.3	43.1	17.8	43.1	1289493.6	152437.45	904.45	562.83	22.4	13.6	11.1	15.7	20.7	12.4	13.3	14
1	E05	1	RF	NA	Neutral	6.90242214532872	30.6477508650519	4.96633797381288	179249.44567474	2959.61587658786	1.86643598615917	5.08096885813149	0.876248455179806	23450.4283737024	1397.12559795591	1445	4.6	37	3.3	18.5	37	22.6	37	16.3	37	18.3	37	1302132	135223.53	914.93	498.37	22.2	2.1	5.5	15.3	17.7	0.2	7.3	13.8
1	E05	2	RF	NA	Neutral	7.06297577854671	29.1716262975779	3.90053957147016	158561.902422145	2711.72843334724	1.37993079584775	3.49342560553633	1.11687695774451	13570.8283737024	1365.73649472137	1445	4.7	43.7	3.4	21	43.7	25.9	43.7	17.4	43.7	19.4	43.7	1355472.6	113289.21	942.03	406.62	26.1	2.8	2.4	11.9	19.7	0.6	3.1	10.1
1	E05	3	RF	NA	Neutral	6.37110481586402	31.1614730878187	5.05089649980515	176823.813031161	2872.47376855091	1.82648725212465	4.79957507082153	0.833679334143908	21882.2939093484	1387.82021359104	1412	4.9	35.5	3.5	21	35.5	20.1	35.5	15.3	35.5	19.2	35.5	1221589	154953.76	845.75	560.15	22.2	1.8	9.1	5.1	17.5	0.8	10.4	4
1	E06	1	RF	NA	Neutral	6.60926193921852	33.3589001447178	4.51250112637485	206686.451519537	2989.06801234456	2.25687409551375	5.68958031837916	0.896256334956702	29258.5810419682	1654.36932230312	1382	4.8	38.4	4.9	24.3	38.4	22.6	38.4	16.3	38.4	18.6	38.4	1394668	172723.86	988.8	657.18	24.5	2.3	11	10.3	20.7	1.2	14.2	8.2
1	E06	2	RF	NA	Neutral	6.88326848249027	37.0817120622568	5.35351947009785	231519.952529183	2995.65900748964	2.60933852140078	6.99844357976654	1.04234307533506	35963.7509727626	1840.32734601954	1285	7.6	43.6	4.9	22.7	43.6	22.3	43.6	18.1	43.6	21.9	43.6	1422307.5	185717.67	1018.37	695.58	24.4	1.9	13.2	6.5	20.8	1.2	15.7	5.3
1	E06	3	RF	NA	Neutral	6.55328115593016	33.1276339554485	4.95964394880272	212959.421432872	2920.06617984256	1.57736303431668	4.28838049367851	0.713283570648074	22763.8765803733	1254.78602217208	1661	4.6	30.5	4.6	23.5	30.5	20.8	30.5	14.8	30.5	17.9	30.5	1372258.9	137730.37	930.23	491.8	23.6	2.7	8.4	15	20.9	0.8	9.6	13.2
1	E07	1	RF	NA	Neutral	6.04344193817878	32.8421052631579	5.78955703970846	213268.970760234	3074.73512322583	2.7827903091061	6.69172932330827	0.980184884198298	31113.8053467001	1877.91428376108	1197	7.4	46.3	4.9	22.9	46.3	20	46.3	16.1	46.3	20	46.3	1328445	173934.71	978.28	649.58	23.6	3.1	10.9	11.5	19.3	1.7	13.7	9.8
1	E07	2	RF	NA	Neutral	7.19611650485437	38.0669902912621	5.12788723451926	240566.8	3044.35120531184	3.20291262135922	7.40194174757282	1.05612977046388	36889.2660194175	2154.56374304519	1030	5.9	50.3	5.9	20.2	50.3	25.1	50.3	19.4	50.3	23.3	50.3	1544192.8	204837.1	1111.61	759.88	26	1.9	15.8	4	24.1	0.3	18.1	3.2
1	E07	3	RF	NA	Neutral	6.11326164874552	30.8530465949821	4.60183044034017	197048.333333333	2651.69730907962	2.0831541218638	5.37204301075269	0.868944144155215	27165.9455197133	1507.42632796732	1395	4.4	36.3	3.7	26.6	36.3	20.3	36.3	15.2	36.3	18.5	36.3	1278408.6	155649.54	872.09	571.93	22.4	2.5	10.3	9.8	19	2.2	11.9	9
1	E08	1	RF	NA	Neutral	6.54538634658665	34.2948237059265	5.46504926825958	216398.548387097	3121.63619848327	2.57539384846212	6.3218304576144	0.931639432515667	28961.5918979745	1706.53533638608	1333	6.6	42.8	5.4	19.1	42.8	21.4	42.8	16.5	42.8	20	42.8	1398794	159784.95	1033.97	588.45	23.9	2.6	8.7	12.8	21.2	0.6	10.8	10.5
1	E08	2	RF	NA	Neutral	6.69553571428571	35.0303571428571	4.65083269397357	211788.847321429	2967.55872720747	2.83214285714286	7.48660714285714	1.06498551295401	39404.5508928571	1904.33428721046	1120	6.9	44.7	4.9	22.7	44.7	21.9	44.7	18.1	44.7	22	44.7	1386470	171333.11	973.32	642.65	24.7	3	11.6	11.3	21.5	2.2	13.2	10.1
1	E08	3	RF	NA	Neutral	5.89916666666667	33.2366666666667	6.07344329156753	213181.429166667	2985.62961921158	2.65833333333333	7.46666666666667	0.942559500915687	41160.8208333333	1777.26026266858	1200	6.2	41.3	6.4	23.8	41.3	19.4	41.3	15.8	41.3	20	41.3	1287145.1	163663.36	915.27	594.19	24.3	7.8	11.2	11.4	20.2	3.4	13.6	10.3
1	E09	1	MEX3C	NM_016626	sample	4.9765561843169	21.0630557801132	3.14156023081863	116489.760711399	2086.68543644438	1.31932093775263	3.20856911883589	1.23133622081682	9958.95068714632	1384.95919976645	1237	2.2	50.1	2.1	27.4	50.1	17.8	50.1	8.3	50.1	8.3	50.1	1041416	90916.49	718.28	333.29	15.9	3.2	1.1	20.5	11	0.7	1.2	17.1
1	E09	2	MEX3C	NM_016626	sample	6.44881244881245	34.4799344799345	6.2082595922881	214324.402129402	2965.55722785782	2.57985257985258	6.05159705159705	0.987609629375468	29294.4095004095	1918.50512427984	1221	8.3	45.5	5.9	24.4	45.5	20.5	45.5	16.7	45.5	20.9	45.5	1414875.4	185963.98	982.99	698.65	22.8	3.2	14.2	7.6	20.9	1.6	16.7	5.7
1	E09	3	MEX3C	NM_016626	sample	8.06645316253002	38.2481985588471	4.77317929101454	238529.692554043	3025.02211065781	2.13771016813451	5.3226581265012	0.929234227871659	23073.9807846277	1489.36159703055	1249	4.5	42	4.1	17.2	42	25.9	42	19.1	42	22.5	42	1506306.1	132821.31	1032.97	485.09	27.6	1.2	7.5	16.1	23.4	0.1	10.1	14.9
1	E10	1	CDKN2C	NM_078626	sample	7.01363636363636	37.0827272727273	4.85639728099161	215362.135454545	3077.18363906717	3.69909090909091	9.43818181818182	1.13054945325035	52060.2554545455	2372.7621883756	1100	5.1	54.2	4.5	21.7	54.2	22.2	54.2	18.7	54.2	21.8	54.2	1382556	199615.43	1024.69	765.23	23.8	3.5	14	5.7	22.9	1.5	17.6	3.9
1	E10	2	CDKN2C	NM_078626	sample	9.23184601924759	41.1627296587926	5.18981150280786	253698.090113736	3193.77862628104	3.01837270341207	7.27646544181977	1.10527771103843	31918.4881889764	1956.21689928432	1143	3.9	52.5	5.6	13.2	52.5	33.1	52.5	20.7	52.5	23.3	52.5	1616825.5	152249.11	1189.61	568.38	27.7	0.8	8.6	10.7	24	0.3	11	8.7
1	E10	3	CDKN2C	NM_078626	sample	6.14644714038128	33.6655112651646	6.09953408945483	226124.550259965	3047.36063310544	2.58578856152513	6.23830155979203	0.911909522023052	29205.4991334489	1784.66614970612	1154	6	43.4	5.5	22.4	43.4	21.2	43.4	16.9	43.4	20.4	43.4	1346680.6	179914.41	982.91	678.67	23.6	1.6	15.3	4.4	21.7	1	16.6	2.8
1	E11	1	SPEN	NM_015001	sample	6.51254480286738	39.9543010752688	5.58702001725435	299753.020609319	3124.83552131066	3.0994623655914	7.76523297491039	0.908403760447352	39682.5215053763	1772.5897013447	1116	5.8	43.9	6.5	23.4	43.9	20.4	43.9	17	43.9	19.5	43.9	1650631	163133.55	1110.29	604.7	25.4	3.3	9.1	15.3	21.3	0.6	11	12.7
1	E11	2	SPEN	NM_015001	sample	8.8192968111202	42.9378577269011	5.23955632157077	277595.461161079	3026.53026607711	2.46443172526574	6.2346688470973	1.10731082940063	29200.7293540474	1640.86861222456	1223	5.2	46	4.3	15.6	46	28.9	46	20.9	46	23.7	46	1616980.8	137668.88	1058.24	508.83	26.2	2	4.7	11.5	22	0.2	7	9.6
1	E11	3	SPEN	NM_015001	sample	6.98597359735974	34.1617161716172	5.53815883398012	217061.867161716	3005.26587989769	2.37788778877888	6.02557755775578	1.12682703395712	28424.5198019802	1686.91292827059	1212	4.5	43.6	5.9	19.4	43.6	24.6	43.6	17.7	43.6	21.5	43.6	1337656.3	133672.53	963.8	498.51	24.8	5.9	6.7	14.1	19.3	4.4	9	11.9
1	E12	1	ARID1B	NM_017519	sample	7.6047497879559	39.0958439355386	5.43478189039758	267936.834605598	3132.31619063449	2.7735368956743	7.30873621713316	1.02579959298453	35512.1136556404	1772.58360900165	1179	5.3	44.2	5.2	19.8	44.2	25.1	44.2	19.5	44.2	23.2	44.2	1570142	142870.93	1146.66	519.4	26.9	2.1	6.3	14.6	23.8	0.4	8	12.1
1	E12	2	ARID1B	NM_017519	sample	7.52217125382263	36.8295107033639	4.75422932645755	231340.217125382	3020.79094762134	2.40825688073395	6.1085626911315	0.876847821096105	28422.1506116208	1563.4721307934	1308	5.7	41.5	4.5	19.6	41.5	23.6	41.5	17.8	41.5	20.5	41.5	1465445.7	147047.37	984.41	541.66	22.8	2.3	7	9.7	19.4	0.8	8.7	8.5
1	E12	3	ARID1B	NM_017519	sample	6.38415988156921	33.8830495928942	6.62922310101841	218184.062176166	2982.14003748086	2.36047372316802	5.89489267209474	0.876193180637963	28297.5662472243	1565.78547755593	1351	5.8	40.3	5.3	24.4	40.3	19.8	40.3	16.8	40.3	20.9	40.3	1432515.3	149964.77	984.2	558.77	23.7	1.6	9.8	14.9	20.9	0.9	12.7	13.4
1	E13	1	ERCC4	NM_005236	sample	6.96832937450515	34.3436262866192	5.21758100495704	217241.333333333	2875.30454812682	2.64133016627078	6.58590657165479	0.909024307627119	30892.4045922407	1679.73095820592	1263	4.4	43.5	4.8	23.9	43.5	23.8	43.5	17.7	43.5	19.7	43.5	1439339	171298.66	988.5	639.32	25.5	2.9	11.7	11.8	21.4	1.7	14.3	10.8
1	E13	2	ERCC4	NM_005236	sample	5.96340552651232	24.5347274085138	4.22517329666083	139971.758028379	2477.26371168937	1.10380881254668	2.74010455563854	0.971930288991457	9103.09484690067	1134.23389039312	1339	3.5	40.5	2.5	20.2	40.5	21.5	40.5	12.1	40.5	12.9	40.5	1173883.2	95808.02	820.52	347.48	19.8	3.6	1.6	18.1	13.1	1.1	2.1	15.3
1	E13	3	ERCC4	NM_005236	sample	7.46694560669456	34.5497907949791	4.51118964208068	215636.021757322	2794.96510946782	2.22510460251046	5.67112970711297	0.923482531243134	25260.6376569038	1460.86700323086	1195	3.8	39.5	4.3	19.9	39.5	25.9	39.5	18	39.5	20.4	39.5	1403585.8	145884.53	945.42	536.33	25.9	1.8	9.9	10.2	20.7	0.4	11.4	8.5
1	E14	1	ATR	NM_001184	sample	5.05921680993314	22.9474689589303	4.44875942549637	124702.35530086	2564.56916655285	2.43170964660936	5.24450811843362	0.962922411017361	22904.858643744	1755.788998066	1047	3.6	47.7	2.9	22.3	47.7	18.8	47.7	11.5	47.7	13.7	47.7	1051949	159573.29	794.19	594.16	17.2	3.5	8.4	10	10.8	1.2	9.6	8.5
1	E14	2	ATR	NM_001184	sample	6.52150537634409	28.6459293394777	4.74676209897986	167933.538402458	2616.43782290446	1.89093701996928	4.20276497695852	0.845567674753426	15495.2158218126	1380.0653478093	1302	5.4	42.7	3.5	19.7	42.7	22.9	42.7	13.7	42.7	15.4	42.7	1161049	134372.68	837.37	493.73	17.7	3.8	4.5	9.9	12.2	0.5	6.8	7.4
1	E14	3	ATR	NM_001184	sample	4.50351493848858	21.9920913884007	5.26354366512015	117948.699472759	2506.59974508653	2.19507908611599	4.71265377855888	0.864826530583147	18961.3796133568	1547.19896103763	1138	4.5	44.2	3.3	26.3	44.2	16	44.2	9.1	44.2	11.5	44.2	925075.7	153526.7	696.47	566.65	15.5	6.8	9.9	8.1	11.1	4.6	12.2	6.9
1	E15	1	STAG2	NM_006603	sample	4.96727549467276	20.8318112633181	3.59612498355463	114844.926940639	2216.12524490257	1.25342465753425	2.91400304414003	1.03679993824791	8817.48630136986	1197.19417755521	1314	2.4	45.7	2.1	26.1	45.7	18.7	45.7	9	45.7	9.5	45.7	1103403	75756.78	765.09	285.14	20.6	4	0.4	37.4	13.7	1.3	0.6	30.7
1	E15	2	STAG2	NM_006603	sample	6.94697674418605	36.4809302325581	6.3734221262914	223293.737674419	3097.29699105336	3.39255813953488	8.42232558139535	1.11402028334009	39087.0409302326	1985.35647414242	1075	6.5	50	5	20.1	50	21.4	50	18	50	20.6	50	1466039.8	161464.97	1046.97	624.5	24.5	3.1	10.7	13.5	22.1	1	13.9	12.5
1	E15	3	STAG2	NM_006603	sample	7.49762658227848	34.6882911392405	5.54761744721407	215958.825158228	2943.34826164273	2.33939873417722	6.19541139240506	0.945536187573413	26150.496835443	1471.84978942228	1264	2.9	42	5	17.7	42	27.9	42	19.1	42	21.4	42	1425804.7	125422.67	1005.75	470.27	27.1	2.1	5.9	13.6	24.5	0.6	7.8	11.9
1	E16	1	WRN	NM_000553	sample	7.08779631255487	41.2467076382792	5.82085862336246	296897.962247586	3332.40729998196	3.15803336259877	8.60052677787533	1.1574058404106	47088.4899034241	2073.64217668123	1139	6.8	47.8	7.5	22.6	47.8	24	47.8	19.4	47.8	23.3	47.8	1775248	190410.67	1198.08	695.94	30.7	2.5	13.2	4.6	26.1	0.9	15	3.2
1	E16	2	WRN	NM_000553	sample	7.65144863915716	36.0131694468832	5.42260795558257	227100.635645303	3082.14981096546	2.67866549604917	6.8647936786655	1.11953577559531	32756.978928885	1855.30230238098	1139	4	49.9	4.9	17.4	49.9	26.1	49.9	19.5	49.9	22.7	49.9	1540655.8	144336.09	1094.58	527.99	26.6	2.2	8.2	16.1	22.3	0.4	9.4	13.8
1	E16	3	WRN	NM_000553	sample	6.91894127377998	34.6228287841191	5.50636714087562	202109.022332506	2923.32695824487	2.90570719602978	7.4656741108354	1.02709939178341	35561.0148883375	1889.24132674142	1209	4.3	46.7	4.5	22.7	46.7	23.3	46.7	18.9	46.7	23.2	46.7	1362122.7	180936.97	966.27	681.29	26.4	2.2	14.6	5.2	22.1	0.8	17.5	4.1
1	E17	1	RF	NA	Neutral	6.3610248447205	35.5768633540373	5.95824468797676	226407.415372671	3086.9006041271	2.82142857142857	7.70031055900621	1.00724553034998	39921.402173913	1745.29406541156	1288	6.8	41.9	6.2	23.5	41.9	21.3	41.9	16.4	41.9	18.8	41.9	1373579	170425.63	996.89	634.67	22.4	3.7	9.1	6.4	19.6	1.6	10.7	4
1	E17	2	RF	NA	Neutral	6.49867608120035	34.2471315092674	5.39454834462851	231181.107678729	3008.69374223459	2.71844660194175	7.06531332744925	1.1856229676595	33510.0353045013	1836.07096940963	1133	7.1	50.9	6.3	19.7	50.9	21.3	50.9	14.9	50.9	18.6	50.9	1422557.3	131625.02	980.76	471.94	21.2	1.9	6.8	14.5	17.6	0.7	7.9	12.3
1	E17	3	RF	NA	Neutral	6.79398148148148	34.3047839506173	4.78688156344206	206747.276234568	2933.00367899523	2.55864197530864	6.77546296296296	1.14810446107161	34065.8827160494	1816.35571796496	1296	5.5	45.8	4.8	20.8	45.8	22.2	45.8	16.2	45.8	20.5	45.8	1315382.6	156205.94	922.21	578.5	23.3	2.2	9.3	5	19.8	0.6	12	3.7
1	E18	1	RF	NA	Neutral	7.02051739518287	33.778768956289	5.63265559116344	218326.347011597	2971.7971593508	2.6057091882248	6.57270294380018	0.9634158146488	28537.0535236396	1615.36104424377	1121	5.3	43.4	5.4	20.2	43.4	24.4	43.4	17.2	43.4	20	43.4	1411364	142968.08	1060.92	538.84	24.4	2.7	6.7	14.7	21	1	8.9	12.6
1	E18	2	RF	NA	Neutral	7.61792799412197	32.409257898604	4.10919200525231	185915.532696547	2822.26011503817	1.63335782512858	4.00146950771492	1.15103170158277	13988.6076414401	1398.58317070648	1361	4.3	47.2	4	16.9	47.2	27.7	47.2	17.6	47.2	19.3	47.2	1384723.9	95499.12	944.52	342.15	25.3	2.1	2	20.4	19.3	0.3	2.4	18.1
1	E18	3	RF	NA	Neutral	7.26974664679583	32.3353204172876	5.06035927545991	195983.777198212	2835.14577235396	1.94336810730253	5.07600596125186	0.966699513079901	21429.6706408346	1309.89467826859	1342	3.2	38.3	3.6	18.3	38.3	26	38.3	15.9	38.3	19.3	38.3	1326718.1	113516.95	941.87	412.9	24.4	2.3	3.7	13.4	20.2	1.6	5.5	11.8
1	E19	1	RF	NA	Neutral	6.25396825396825	33.1946532999165	5.86190851579067	205629.688387636	2887.43121520787	2.90225563909774	7.77610693400167	1.04178536481184	39353.8838763576	1854.71201233869	1197	6.1	44	4.5	24.4	44	20.5	44	17	44	19	44	1326010	167591.4	1006.26	644.99	23.4	3.3	9.8	10.4	19.7	1.3	13	9
1	E19	2	RF	NA	Neutral	6.30877192982456	32.0684210526316	4.70144008499807	199470.045614035	2861.00739595027	3.00263157894737	7.45789473684211	1.00680397517178	36907.8780701754	1893.76789515586	1140	7.5	46.7	4.6	23.8	46.7	21.1	46.7	16.7	46.7	19.2	46.7	1377274.7	186928.71	980.6	703.07	24.3	2.9	12.4	3.5	20.5	0.8	15.4	2.4
1	E19	3	RF	NA	Neutral	6.1540719002201	32.6441672780631	4.77562500304184	205922.175348496	2903.90387454188	2.35436537050624	6.53118121790169	0.965526784374973	33233.7204695525	1588.86664841547	1363	5.7	38.5	4.8	25.1	38.5	21	38.5	14.7	38.5	18.2	38.5	1330739.6	158057.35	904.15	577.84	23	1.9	11.7	10.7	19.3	0.5	13.2	10
1	E20	1	RF	NA	Neutral	6.63799843627834	35.4347146207975	5.46548929112741	230822.27365129	2974.16685643524	2.84910086004691	7.36591086786552	1.02208379925299	38558.580140735	1910.30355171079	1279	6.5	43.5	5.1	24.6	43.5	22.7	43.5	16.7	43.5	18.4	43.5	1496640	178226.45	1033.44	659.68	26	3.7	11.3	7.3	21.2	2.3	12.6	6
1	E20	2	RF	NA	Neutral	6.69143780290792	34.9232633279483	5.17692924634962	231885.953957997	2934.50952128652	2.96526655896607	7.76332794830372	1.01037788196452	40771.6873990307	1951.25793657285	1238	6.9	45.2	6	23.9	45.2	22.2	45.2	17.1	45.2	19.9	45.2	1467712.1	184283.14	1003.79	668.44	23.9	2.7	12.4	4.8	20	1.6	13.8	3.7
1	E20	3	RF	NA	Neutral	5.96334661354582	28.4860557768924	4.69767575847105	160675.607968128	2770.97179681981	2.62788844621514	6.50677290836653	0.996085470073922	30785.6262948207	1811.82913611492	1255	4.4	45.7	3.4	23.7	45.7	20.2	45.7	14.6	45.7	17.4	45.7	1178663.7	156960.64	829.38	578.86	22.6	3.1	10.8	10.7	19.6	1.5	11.3	8.4
1	E21	1	RF	NA	Neutral	9.11569506726457	65.009865470852	7.24587420334258	468991.222421525	3713.98151986642	2.69237668161435	7.37578475336323	0.857823288363789	36484.8215246637	1608.6173036861	1115	7.6	41.2	10.5	19.9	41.2	30	41.2	28.8	41.2	32.5	41.2	2016595	172431.13	1398.19	624.23	34.7	2.2	10	10.1	30	1.1	11.1	8.9
1	E21	2	RF	NA	Neutral	9.10061782877317	58.1968225948809	6.0710582335473	387292.425419241	3489.81950069963	2.59488084730803	7.00617828773169	1.05039242448804	33970.2171226831	1681.61709691134	1133	7.3	43.8	9	19.2	43.8	30.4	43.8	27.1	43.8	31	43.8	1884493.1	175884.93	1215.36	639.32	34.2	2.2	10.8	7.4	28.9	1.3	12.2	6.6
1	E21	3	RF	NA	Neutral	9.23408624229979	62.1735112936345	6.38901604653139	443994.226899384	3445.14505517966	2.73408624229979	7.46201232032854	0.88998256035956	36211.8798767967	1582.53707086596	974	6.6	42.6	7.9	21.4	42.6	29.8	42.6	27.1	42.6	31.4	42.6	1999760.6	172140.35	1256.33	622.18	33.6	3.8	12.5	9.2	31.3	1.6	15.2	6.9
1	E22	1	RF	NA	Neutral	6.62694300518135	34.9671848013817	5.86712870705053	228363.924870466	3002.72652794205	3.08549222797927	7.60794473229706	1.02429177943444	37174.7918825561	1881.70336706818	1158	6	44.4	5.8	23.5	44.4	21.2	44.4	17	44.4	19.3	44.4	1389600	177287.14	979.78	668.02	24.3	6.3	10.3	6.6	20.2	4.3	12.4	4.7
1	E22	2	RF	NA	Neutral	6.14808652246256	35.4234608985025	5.1062280389856	250235.415141431	2894.65661783491	3.43261231281198	8.84193011647255	1.03401546944663	47789.4018302829	2073.98440198267	1202	7.6	47.8	5.1	25.1	47.8	20.8	47.8	16.6	47.8	19.7	47.8	1437490.2	194526.72	1014.16	726.85	23	7.7	14.2	5.4	19.4	5.3	16.3	4.3
1	E22	3	RF	NA	Neutral	6.86760355029586	33.0022189349112	5.2324010119729	202812.776627219	2770.6537476427	2.64127218934911	6.50887573964497	0.95944028564788	27556.7625739645	1559.18442860279	1352	4.2	43.9	4.7	22.3	43.9	24	43.9	17.9	43.9	20.7	43.9	1293875.9	141321.52	961.72	521.46	23.6	5	7.3	9.5	21.3	3.6	9.5	7.9
1	F03	1	OTNT	NA	Neutral	6.12847222222222	32.3638888888889	5.23632039950793	193802.159027778	2920.38627432622	2.72083333333333	6.73333333333333	0.932090584313803	33192.9576388889	1799.9464542305	1440	6	41.9	4.2	22.9	41.9	20.1	41.9	15.3	41.9	18.3	41.9	1275294	171820.34	906.07	648.94	23.2	4.8	9.9	7.6	18.8	2.4	12.8	5.7
1	F03	2	OTNT	NA	Neutral	6.7592722183345	34.8103568929321	5.42420330559501	225830.049685094	2845.27123018678	2.00629811056683	5.22883135059482	0.864504554529253	23435.0048985304	1394.59667108133	1429	6	36.9	4.2	21.6	36.9	21.1	36.9	15.1	36.9	17.4	36.9	1350450.6	129806.24	942.56	474.95	21.3	5.6	4.5	11.8	17.6	5.8	6.3	9.9
1	F03	3	OTNT	NA	Neutral	5.59483870967742	28.6451612903226	5.0708745936241	160689.760645161	2715.06564712006	1.96129032258065	5.00774193548387	0.743502045648244	24551.4619354839	1408.23140911877	1550	6	34.1	4	25	34.1	17.8	34.1	14.1	34.1	16.7	34.1	1168449.3	164498.66	827.91	621.9	21.7	3.2	12.3	7.4	18.4	2.7	14.5	6.7
1	F04	1	OTNT	NA	Neutral	7.82857142857143	39.6035714285714	4.77777189080982	262217.886607143	2942.06709346403	3.02767857142857	7.61785714285714	1.04164854512016	35490.9098214286	1849.67430057548	1120	4.6	47.2	4.2	19.6	47.2	25.4	47.2	18.4	47.2	20.9	47.2	1543890	162689.3	1025.51	605.84	23.8	2	9.9	11.4	20.3	0.4	11.9	10.5
1	F04	2	OTNT	NA	Neutral	6.11702986279257	30.2623083131558	4.79954534110426	164773.596448749	2740.85719771727	3.25504439063761	7.9362389023406	1.02836085365376	41348.99031477	2105.68027085541	1239	7.4	49.6	3.9	24.5	49.6	19.2	49.6	15.2	49.6	17	49.6	1245542.8	176550.75	891.85	660.08	22.6	3.1	12.3	9.6	17.5	0.7	14.2	8
1	F04	3	OTNT	NA	Neutral	5.56786271450858	26.8299531981279	4.54388471713852	148875.702808112	2750.84038702744	2.49609984399376	6.88767550702028	0.995986441430323	35769.9414976599	1798.71902860304	1282	4.4	42.2	4	23.3	42.2	19.3	42.2	13.9	42.2	17.4	42.2	1166297.6	180353.94	804.35	650.01	23.8	1.8	14.1	6.6	18.5	0.5	14.5	5.3
1	F05	1	OTNT	NA	Neutral	6.86192810457516	36.8929738562092	6.332127800989	229074.424836601	3147.65066020133	2.7843137254902	7.14705882352941	0.991137227176634	36390.3799019608	1950.32794556334	1224	6	45.8	5.1	22.5	45.8	22.6	45.8	17.6	45.8	21.5	45.8	1436526	184073.59	996.46	669.89	25.2	1.8	10.7	5.1	20.8	1.1	13.2	4.2
1	F05	2	OTNT	NA	Neutral	6.47753743760399	32.5382695507488	4.8064627496347	197722.503327787	2869.20031330688	2.36106489184692	5.89600665557404	0.906605825276642	28088.7362728785	1668.4295097985	1202	6	42.8	4.2	21.5	42.8	20.1	42.8	15.7	42.8	19.1	42.8	1288691	156430.17	890.99	578.69	20.6	3.4	8.7	8.7	16.8	1.7	10.3	6.7
1	F05	3	OTNT	NA	Neutral	6.00227272727273	31.0765151515152	4.51803250560767	180272.225	2703.44317843906	2.25378787878788	5.81136363636364	0.915262276697602	27750.0431818182	1516.07561397064	1320	5.7	39.8	4.8	26.8	39.8	19	39.8	15.6	39.8	18.6	39.8	1187619.6	136967.44	801.6	512	21.1	7.9	7.3	17.5	17.9	6	8.9	15.7
1	F06	1	OTNT	NA	Neutral	5.91466083150985	31.5718453683443	5.8968723569593	194164.251641138	2839.67157907095	2.17797228300511	5.46024799416484	0.80394827832875	27269.363238512	1526.90488314339	1371	6.1	36.3	5.2	27.7	36.3	18.9	36.3	15.4	36.3	17.9	36.3	1272597	160765.68	902.83	587.52	19.7	9.1	8.8	16	17	6.7	10.1	14.9
1	F06	2	OTNT	NA	Neutral	6.1648177496038	32.9952456418384	5.27293877063702	198388.619651347	2923.52894421579	2.35419968304279	6.27416798732171	0.891891071463394	34173.4500792393	1727.8431018371	1262	8.6	40	4.8	22.5	40	19.4	40	16	40	18.8	40	1344293.5	195091.38	930.25	717.17	22.1	2.9	12.8	2.5	19	0.8	15.5	1.3
1	F06	3	OTNT	NA	Neutral	6.14353687549564	32.6764472640761	5.35034495471067	198768.183980968	2901.93511464059	2.83267248215702	7.08881839809675	1.00115469954056	33214.3370340999	1796.80964469081	1261	6.1	45	4.1	21.7	45	20.5	45	16	45	19.3	45	1269013.5	184140.89	924.11	683.31	23.5	2	13.6	3	19.8	0.4	16	2.1
1	F07	1	OTNT	NA	Neutral	6.22707797772065	32.0582690659812	5.01201618841232	191978.886032562	2833.51160034112	2.98371893744644	7.2382176520994	1.0342239342603	36983.1593830334	2029.36907241579	1167	6.2	47.2	4.3	27.1	47.2	20.5	47.2	16.5	47.2	19.5	47.2	1362985	195158.71	1045.24	755.22	25	3.8	14.2	7.8	22.2	1.2	18.3	6.5
1	F07	2	OTNT	NA	Neutral	6.41061224489796	35.1502040816327	5.5065269823278	222213.102040816	2993.44984123318	2.56326530612245	6.26285714285714	0.902809971065154	28422.4318367347	1628.90227980765	1225	7.7	41.6	5.1	20.7	41.6	20.2	41.6	16.4	41.6	19.8	41.6	1347876.2	161927.12	943.35	603.54	22	4.7	9.9	9.8	19.3	3.7	13	7.8
1	F07	3	OTNT	NA	Neutral	6.26712922810061	36.9861231569818	5.74705305839913	238991.452732003	2848.70915888912	2.55333911535126	6.73633998265395	0.887233523298643	33098.5967042498	1624.02531492818	1153	6.5	39.5	5.3	24.7	39.5	20.6	39.5	16.3	39.5	19.5	39.5	1422470.1	172712.29	1033.19	631.29	24.9	1.7	13.1	8.2	21.7	1	16.1	6.7
1	F08	1	OTNT	NA	Neutral	6.59904912836767	36.5435816164818	6.25667321680973	259315.309033281	2928.15343932525	2.64104595879556	7.24405705229794	0.993743510213468	35944.0507131537	1750.88829883525	1262	6.6	42.9	6	27.3	42.9	22.7	42.9	17.9	42.9	20.8	42.9	1514388	164186.56	1140.66	612.83	24.8	2.9	8.8	8.5	21.6	2.9	12.5	6.5
1	F08	2	OTNT	NA	Neutral	6.26406533575318	33.9528130671506	6.14882082016809	226334.872050817	3075.04008715653	3.19237749546279	7.64337568058076	1.03574635042301	36140.2459165154	2057.44925595016	1102	7.9	49.4	5.4	21.2	49.4	21.4	49.4	17.7	49.4	21	49.4	1333713.5	189440.12	1171.6	718.83	24	12.7	13.2	7.4	22.5	10.6	15.9	5.4
1	F08	3	OTNT	NA	Neutral	6.32444061962134	36.4457831325301	5.59350143498183	243920.595524957	2993.94576876834	2.28055077452668	6.00774526678141	0.902477795505424	30245.6919104991	1635.36599031962	1162	5.5	39.1	6	24.1	39.1	21.9	39.1	18	39.1	21.6	39.1	1439005.9	176276.28	1009.9	659.67	25.8	9	12.2	5.6	22.4	7.5	15.4	3.4
1	F09	1	PTPRB	NM_002837	sample	5.98862774829416	30.5557240333586	6.7644758419301	188718.950720243	2907.35094421592	2.31539044730857	5.83548142532221	0.946182225856091	28319.5018953753	1588.84774305439	1319	5.7	40.9	4.5	23.8	40.9	19.7	40.9	16	40.9	18.3	40.9	1301088	150613.26	934.46	549.27	22.5	3.3	7.2	11	17.8	2	10.1	9.6
1	F09	2	PTPRB	NM_002837	sample	7.83150183150183	43.9459706959707	5.92309541915807	313983.218864469	3164.54518502028	3.41117216117216	8.93131868131868	1.14413957069287	45196.7902930403	2023.54416462786	1092	7.6	51.2	6.5	22.1	51.2	26.3	51.2	21.2	51.2	25.1	51.2	1786267.5	166813.84	1168.52	605.58	27.5	3.6	9.7	8.2	24.5	1.7	11.4	6.7
1	F09	3	PTPRB	NM_002837	sample	6.36385350318471	31.8033439490446	5.3264367601568	182553.215764331	2959.10533621237	2.68630573248408	7.31369426751592	1.09174023657365	36158.7539808917	1732.83854717243	1256	5.7	42.9	4.5	22.3	42.9	20.1	42.9	15.3	42.9	19	42.9	1185674.2	154690.14	820.52	567.68	21.3	2.6	9.3	9.6	18.9	2.8	11.4	7.7
1	F10	1	WAS	NM_000377	sample	7.05308352849336	34.7829820452771	5.14727019296351	213135.117876659	3052.94352171482	2.53239656518345	6.84777517564403	1.16129780786856	36806.3645589383	1907.40743046216	1281	3.7	45.4	4.2	19.6	45.4	24.2	45.4	16.5	45.4	18.8	45.4	1449249	171454.14	1042.9	654.33	25.5	1.6	10.9	10.2	21.7	0.5	14.8	9.5
1	F10	2	WAS	NM_000377	sample	6.43993085566119	35.1313742437338	5.61895095328914	237575.682800346	3157.13789808096	2.86257562662057	7.88504753673293	1.02514329647346	41555.8625756266	1843.87483006601	1157	7	44.9	5.6	21	44.9	21.3	44.9	16.6	44.9	20.2	44.9	1417863.2	170246.94	1030.51	635.82	23.9	2.5	9.9	6.3	20.5	1	13.6	4.7
1	F10	3	WAS	NM_000377	sample	5.81133603238866	32.731983805668	5.78602135408274	223007.732793522	2842.78733870871	2.71093117408907	6.88582995951417	0.942421362217347	33672.3214574899	1753.09288120543	1235	4.8	44	4.5	24.3	44	19.3	44	14.7	44	17.6	44	1296829.6	162603.95	883.76	601.07	20.9	2.3	11.3	9.6	17.4	0.9	13.3	7.6
1	F11	1	ODAM	NM_017855	sample	6.3678955453149	35.1582181259601	5.20516811830639	223400.546082949	2925.40526309384	2.53917050691244	6.99923195084485	0.941991680842927	36914.6267281106	1765.53407534342	1302	7.5	42.7	5.2	25	42.7	19.5	42.7	15.9	42.7	20	42.7	1356206	159978.78	957.98	590.01	23.2	2.6	8.8	13.1	18	1.8	12.2	11.8
1	F11	2	ODAM	NM_017855	sample	6.66779089376054	36.8305227655987	6.63428323204683	238734.414839798	3016.64633578071	3.24283305227656	7.76391231028668	0.982932976205176	36401.1939291737	1910.67437629281	1186	8	46.7	5.8	23.4	46.7	22.2	46.7	17.2	46.7	20.7	46.7	1418159	160336.25	1003.84	591.99	24	10.5	9.8	8	21.3	9	11.2	6.2
1	F11	3	ODAM	NM_017855	sample	7.32620817843866	38.4414498141264	5.84464669425229	255666.195167286	3022.83552177561	2.74814126394052	7.25185873605948	1.04054118259985	34059.6394052045	1693.42490433822	1076	5.8	45.4	5.9	20.5	45.4	25.1	45.4	18	45.4	22.1	45.4	1523007.1	140998.26	1026.1	499.07	27.3	1.4	6.5	10.9	21.8	0.5	7.7	8.9
1	F12	1	BRIP1	NM_032043	sample	7.85457388584832	40.9202501954652	6.30770686650255	263834.496481626	3092.71497029763	2.87255668491009	7.47302580140735	1.0034941583733	35436.6247068022	1679.11106937448	1279	4.8	42.8	4.7	19	42.8	24.9	42.8	18.8	42.8	21	42.8	1582536	151476.58	1015.77	540.06	25.3	2.4	7	11.6	20.3	0.6	7.7	10.6
1	F12	2	BRIP1	NM_032043	sample	6.87900641025641	37.6730769230769	5.88221566492517	250791.890224359	3040.58389608805	2.82451923076923	7.48637820512821	1.0218961885208	36267.8237179487	1778.7333543728	1248	8.2	44.4	5.8	21.2	44.4	23.5	44.4	18.7	44.4	20.7	44.4	1524373.9	170404.72	1036.63	629.45	25	3	10.7	8.6	21.6	2	13.5	7.2
1	F12	3	BRIP1	NM_032043	sample	6.80206033848418	34.0853568800589	5.6370313076811	209315.97866078	3006.73140190988	2.34142752023547	5.93156732891832	0.886667805090478	26099.3826342899	1463.92652324735	1359	4.3	38.9	4.9	19.6	38.9	21.2	38.9	17.1	38.9	20.8	38.9	1375589.3	149199.43	918.71	538.87	23.9	2.4	7.9	8.6	20.8	0.9	9.7	7.7
1	F13	1	ATRX	NM_138270	sample	7.43831168831169	41.0933441558442	6.03511362865141	274631.800324675	3208.72533736818	2.72483766233766	6.82711038961039	1.01474418272664	31844.0852272727	1809.7178824818	1232	7	45.8	5.4	19.6	45.8	23.9	45.8	20.4	45.8	23.4	45.8	1576834	166581	1126.92	607.97	26.1	2.8	8.8	9.2	22.8	1.1	11.4	6.9
1	F13	2	ATRX	NM_138270	sample	6.91337099811676	37.3370998116761	5.78788488059681	238449.707156309	2932.1389245882	3.59322033898305	8.75423728813559	1.10957304620743	41492.450094162	2002.46939745773	1062	7.4	52	6	23	52	22	52	17	52	20.2	52	1400968.9	156739.11	1022.24	595.56	22.9	14.2	10.2	15.6	20.4	12.4	12.1	13.7
1	F13	3	ATRX	NM_138270	sample	7.17508143322476	37.1946254071661	5.22181310968985	233899.391693811	2911.98988012568	2.45928338762215	6.34771986970684	0.971041116819594	30656.095276873	1604.16505465821	1228	4.1	40.6	5.4	22.6	40.6	23.7	40.6	18.3	40.6	20.5	40.6	1461548.7	152588.7	1028.45	565.79	25.6	1.9	9	9.9	24.4	0.7	10.9	8.5
1	F14	1	PLXNB2	NM_012401	sample	6.75253378378378	38.0692567567568	4.63599743060359	263927.10472973	2902.99557823039	2.74408783783784	6.86064189189189	0.933438290085984	34914.9822635135	1858.25557405432	1184	5.1	44.1	4.9	23	44.1	21.8	44.1	16.6	44.1	20.4	44.1	1505311	184858.74	1044.42	696.56	23.9	2.9	13	8.8	20.9	1.2	15.5	6.5
1	F14	2	PLXNB2	NM_012401	sample	7.22493461203139	35.3870967741936	4.85781606788906	211525.453356582	2968.31099697257	2.78814298169137	7.03487358326068	0.973233093913834	32682.6355710549	1775.50969264027	1147	5.9	47.3	4.6	20.6	47.3	23.4	47.3	17.3	47.3	20.7	47.3	1391913.1	163374.63	985.86	594.99	22.5	1.7	10.5	10.2	20.4	1	11.7	9.2
1	F14	3	PLXNB2	NM_012401	sample	7.8406862745098	34.3782679738562	4.80662427292103	192805.85375817	2909.81667214503	2.05555555555556	5.17156862745098	1.03311259600132	20692.0955882353	1456.2723061894	1224	2.7	44	4.2	15.8	44	27.9	44	18.6	44	22	44	1282618.5	125557.12	936.22	468.4	26.2	3.1	4.2	9.5	22.1	0.2	6.7	7
1	F15	1	ZMYM2	NM_197968	sample	6.44645941278066	33.2176165803109	5.36719820841326	213425.785837651	2937.20646106312	2.64162348877375	6.61571675302245	0.939838522318027	29831.3212435233	1591.70999485388	1158	4.1	43	4.7	22.8	43	21.2	43	16.1	43	19	43	1458838	151979.61	953.98	555.35	22.5	1.9	7.1	8.2	18.9	0.7	8.8	7.1
1	F15	2	ZMYM2	NM_197968	sample	6.84770784770785	36.4024864024864	5.24143286041097	252020.438228438	3069.70144927381	2.78243978243978	6.75990675990676	0.937389540561726	31905.6534576535	1770.26195391098	1287	6.4	44.8	5.4	21.9	44.8	22.6	44.8	17.2	44.8	20	44.8	1450822.9	149655.73	1030.1	556.81	23.5	3.3	6.5	11.7	19.8	1.6	9.6	9.2
1	F15	3	ZMYM2	NM_197968	sample	6.0356846473029	31.498755186722	4.88756512860925	183495.316182573	2748.49312861638	2.41410788381743	6.6655601659751	0.901610904873206	30404.5518672199	1398.5955619123	1205	4.8	36.3	5.1	28.3	36.3	19.8	36.3	15.7	36.3	18.9	36.3	1133104.1	135348.28	783.27	495.19	21.4	16.5	7.9	19.7	17	15	10.4	18.3
1	F16	1	MBD1	NM_015845	sample	6.47290116896918	38.5929861849097	6.20570055009436	268226.670563231	3041.56410422843	3.5557917109458	9.36981934112646	1.20511454058357	51702.1190223167	2124.5142572241	941	7.9	52.1	6.3	22.7	52.1	20.9	52.1	17.9	52.1	19.8	52.1	1522419	169220.89	1058.1	641.03	26.5	3.2	11.6	15.8	22.1	1.1	14.5	14
1	F16	2	MBD1	NM_015845	sample	6.71567672833496	34.2405063291139	4.95612803191879	227060.58714703	2911.44850137698	2.92307692307692	7.05647517039922	1.01839545249717	32526.4576436222	1984.1261559093	1027	7.3	50.5	4.5	21.4	50.5	22.4	50.5	15.7	50.5	18.9	50.5	1437860.1	180597.45	988.74	666.12	23.2	2.4	11.8	5.7	19.8	1	14.8	4.7
1	F16	3	MBD1	NM_015845	sample	5.78932038834951	35.1252427184466	5.45128016273693	260845.477669903	2975.26815721525	3.19805825242718	8.24368932038835	0.951386318015748	39258.0961165049	1882.35921446656	1030	6.3	46.2	6.8	27.4	46.2	20.9	46.2	16.3	46.2	20.8	46.2	1415623.5	183177.43	1012.32	687.92	24	2.5	15.2	5	21.9	0.5	16.9	3.7
1	F17	1	OTNT	NA	Neutral	6.05812101910828	34.6305732484076	6.01829847605747	239615.975318471	2963.03933397122	2.42675159235669	5.875	0.893388558166118	28811.8121019108	1724.12958440933	1256	6	41	4.9	25.2	41	19.3	41	15.7	41	18.3	41	1446092	162270.27	968	586.28	24.4	6.7	8.9	7.2	18.6	6.7	10.1	5.5
1	F17	2	OTNT	NA	Neutral	7.06284367635507	38.8672427336999	6.49398372961225	268485.562450903	2995.50263092276	2.95365278868814	7.60408483896308	1.01369113031088	36400.9363707777	1872.67371395284	1273	6.4	47	4.9	22	47	22.5	47	18	47	21	47	1637037.4	167444.64	1078.02	621.92	24.7	3.1	10.3	8.9	21.2	0.9	13	7.6
1	F17	3	OTNT	NA	Neutral	8.04842931937173	45.7251308900524	7.71398952978214	313172.570680628	3321.62485081613	4.31544502617801	10.1884816753927	1.31788776611089	49997.7408376963	2472.2924260625	764	5.8	61	7.9	16	61	28.3	61	23.3	61	27.7	61	1731544.2	197905.9	1228.78	725.95	30.9	1.2	17.9	5.1	29.2	0.1	19.2	4.1
1	F18	1	OTNT	NA	Neutral	6.45161290322581	32.3832565284178	5.53476836327198	203582.582949309	2875.40317738891	2.63671274961598	6.59600614439324	0.96551976207738	31526.9608294931	1735.92575498383	1302	4.6	43.1	4.5	23.9	43.1	20.8	43.1	15.8	43.1	18.4	43.1	1385621	163301.59	1001.49	609.62	23	3.1	9.3	9.4	19.6	0.8	11.9	6.8
1	F18	2	OTNT	NA	Neutral	8.20335636722606	40.3277393879566	5.62842499280353	258593.196446199	3070.53881768551	3.44027640671273	8.82724580454097	1.08304731510765	40098.0987166831	1923.78928152892	1013	5.7	52.9	5	13.4	52.9	26.7	52.9	18.7	52.9	21.1	52.9	1522527.5	156796.96	1078.66	574.82	25	2.2	8.4	5.5	23.2	0.3	10.3	3.6
1	F18	3	OTNT	NA	Neutral	7.05134281200632	31.5513428120063	4.3983694932778	187995.845181675	2694.73519457505	2.13823064770932	5.49447077409163	1.07291426486986	24101.6184834123	1533.93177285816	1266	3.3	43.8	3.6	22.4	43.8	23.1	43.8	15.1	43.8	18.1	43.8	1343838.9	138122.18	906.81	509.77	24.1	2.5	6.5	5.8	20.3	0.2	8.5	4.1
1	F19	1	OTNT	NA	Neutral	6.66871704745167	40.0166959578207	6.71988949331864	280681.436731107	3035.19398263629	3.06414762741652	7.9323374340949	1.06512731409224	42149.9920913884	2096.76962109512	1138	6.2	47.4	5.9	24.1	47.4	22.1	47.4	18.5	47.4	20.3	47.4	1528198	190645.93	1116.57	729.62	25	6.1	11.8	6.1	20.4	4.3	15	4.8
1	F19	2	OTNT	NA	Neutral	7.25134511913912	37.9815526518063	5.62547454284754	243757.729438893	2931.70324768206	2.53881629515757	6.71867794004612	1.05781268672121	33135.4857801691	1702.5644468808	1301	7.9	42.4	5.1	23.6	42.4	22.7	42.4	17.4	42.4	20.8	42.4	1486796.7	153178.91	948.59	557.02	24.4	3.5	7.5	6.5	21	1.9	9.2	5.5
1	F19	3	OTNT	NA	Neutral	6.55794701986755	39.8973509933775	6.15118498535469	290294.856788079	2897.61518324157	2.66307947019868	6.97847682119205	0.90286818452102	33535.0281456954	1620.15037224838	1208	6	39.6	5.6	24.8	39.6	21.5	39.6	18	39.6	20	39.6	1523774.8	151431.08	1073.96	566.78	25.2	4.2	10.3	9.9	22.8	3.1	12.4	8.7
1	F20	1	OTNT	NA	Neutral	6.70967741935484	35.283064516129	6.18936956428019	214743.07016129	3075.53294456424	3.39435483870968	8.88629032258065	1.3315718861054	47842.9838709677	2108.23648361488	1240	7.2	47	5	23.6	47	21.9	47	18.5	47	22	47	1352026	187126.25	1035.61	704.65	24.2	2.7	10.6	5.6	21.5	1.8	13.3	4.2
1	F20	2	OTNT	NA	Neutral	6.82333607230896	32.253081347576	5.9750016896571	191695.157764996	3011.35540166394	3.08216926869351	7.95152013147083	1.0986455105498	38931.7674609696	1947.45342098524	1217	5.7	47.9	4.5	19.1	47.9	23	47.9	16.6	47.9	19.7	47.9	1321892.5	160824.89	994.85	608.3	24	2.8	9.3	9.7	19.6	1.5	11.2	7.5
1	F20	3	OTNT	NA	Neutral	5.72650296359018	31.7764606265876	5.28141642159977	215858.530906012	2794.11124605888	2.56900931414056	6.63674851820491	1.03160937168721	31096.3039796782	1689.70019507605	1181	5.7	44.1	5.2	25.1	44.1	19.6	44.1	14	44.1	16.6	44.1	1313127.6	151272.7	906.72	572.88	23.3	3	9.2	8.6	19.2	0.4	12.2	7.5
1	F21	1	OTNT	NA	Neutral	6.54134029590949	35.0243690165361	5.23400255238628	226256.516100957	2922.05764840548	3.13054830287206	8.30548302872063	1.04912304445306	40941.4508268059	1930.97507747283	1149	5.8	46.5	4.7	22	46.5	21	46.5	15.1	46.5	17.8	46.5	1422162	184744.86	963.98	694.22	23.2	6	11.8	6.5	20.2	4.8	15.3	5.1
1	F21	2	OTNT	NA	Neutral	6.34025974025974	37.2380952380952	5.92136625290393	265599.971428571	2851.08946488877	3.65194805194805	9.79047619047619	1.08503680550704	55772.0034632035	2204.07897870543	1155	5.9	49.8	5.2	26.8	49.8	21.5	49.8	17.1	49.8	19.9	49.8	1565157.9	195312.96	1037.41	738.35	25.2	3.7	14.7	3.4	22.3	3	18.1	2.6
1	F21	3	OTNT	NA	Neutral	5.74027879677183	33.953778429934	5.47151326962462	241651.875275128	2733.54041408039	2.48716067498166	6.9024211298606	0.965679551569023	35712.5011005136	1570.22171279903	1363	6.5	37.9	4.3	27.5	37.9	18.6	37.9	14.9	37.9	18.3	37.9	1446341.1	171407.06	952.62	633.96	23.8	3.6	11.7	4.6	21.2	2.1	13.7	3.4
1	F22	1	OTNT	NA	Neutral	6.31284916201117	34.781324820431	5.71758256901238	211677.351157223	2961.67963587224	3.10454908220271	8.27055067837191	1.03744044848748	42438.8100558659	1955.09199149475	1253	6.2	45	5.2	23.1	45	21.1	45	16.8	45	18.3	45	1305843	175108.1	953.11	653.3	22.6	5.6	10.9	7.9	18.7	3.6	13.6	6.8
1	F22	2	OTNT	NA	Neutral	8.61643835616438	38.3385518590998	4.72717004801494	231851.241682975	3017.19159341084	2.71722113502935	6.94227005870841	1.16307260298792	30970.6996086106	1837.8350659633	1022	6.1	51.8	4.2	14.8	51.8	29.6	51.8	21.6	51.8	23	51.8	1531327.9	148605.32	1080.91	539.63	27.8	3.2	5.7	8.5	23	1	7.7	6.8
1	F22	3	OTNT	NA	Neutral	6.36252692031587	37.3790380473798	5.54430037414473	253870.086145011	2941.08198378152	2.43503230437904	6.31586503948313	0.906109997622601	31274.3553481694	1699.96800642015	1393	5.6	41.6	5.3	23.4	41.6	20.1	41.6	15.7	41.6	19.6	41.6	1382122.5	170291.81	935.45	623.93	22.7	3.5	11.4	6	20	2.9	13.6	5.3
1	G03	1	RF	NA	Neutral	6.05657370517928	33.2398406374502	5.48394407398345	229317.660557769	2931.76674668585	2.50119521912351	6.68764940239044	0.942140045385623	34043.1800796813	1779.58446203292	1255	5.7	42.3	5.3	23.6	42.3	21.4	42.3	16.5	42.3	17.9	42.3	1353009	161517.41	989.11	625.17	22.5	4.4	9.1	11.4	19.3	2.9	12.5	9.2
1	G03	2	RF	NA	Neutral	8.42801251956181	36.0328638497653	4.31305504470915	228917.062597809	2940.91616324339	1.7848200312989	4.2018779342723	1.03840853108515	15150.8528951487	1416.08609943725	1278	4.1	45.3	4.2	13.9	45.3	30	45.3	19.1	45.3	21.1	45.3	1459633.6	102269.32	946.28	364.58	24.7	3.8	1.6	16.9	18.9	1.4	2.7	14.3
1	G03	3	RF	NA	Neutral	7.45326409495549	28.9740356083086	3.64862570928402	140252.460682493	2570.03201307163	1.6839762611276	4.19584569732938	0.885702255700127	16121.5571216617	1216.40364393202	1348	2.8	37.8	2.5	18.9	37.8	27.2	37.8	16.8	37.8	19.1	37.8	1156435.5	109063.38	770.32	385.45	24	2	3.3	12.4	16.8	0.4	4.8	9.9
1	G04	1	RF	NA	Neutral	7.69073083778966	39.6737967914438	5.59205481706899	278039.446524064	3059.45641834362	3.56862745098039	9.07664884135472	1.124665012105	42982.7691622103	2054.82743403969	1122	4.8	52.7	5	16.5	52.7	27.5	52.7	19	52.7	20.6	52.7	1665418	171549.23	1062.87	634.71	26.7	2	9.2	6	21	0.9	11.2	5
1	G04	2	RF	NA	Neutral	7.10202492211838	31.9299065420561	4.91255724369664	191643.89953271	2886.07499203432	2.28348909657321	5.6417445482866	1.04464562274537	24909.8294392523	1762.08540547926	1284	5.7	47.5	3	16.2	47.5	24.2	47.5	15	47.5	17.4	47.5	1310755.8	146559.1	900.8	538.7	22	1.9	5.7	9.5	16.7	0.7	8.3	8.1
1	G04	3	RF	NA	Neutral	7.1751326762699	30.4829416224412	4.64306158203442	172659.250947688	2913.9165236441	1.70280515542077	4.19560272934041	0.863368019825767	16352.7672479151	1292.4591438458	1319	3.7	38.9	5.5	16.8	38.9	25.1	38.9	15.9	38.9	19	38.9	1257815.1	107651.68	997.31	398.73	22.8	9.3	3.9	22	18.8	8.9	5.6	18.8
1	G05	1	RF	NA	Neutral	6.56719184430028	35.3012048192771	5.20356199843092	206382.295644115	2887.49649604661	2.56626506024096	6.70620945319741	0.955437160128472	32288.4726598703	1736.9070426645	1079	5.4	42	4.6	22.3	42	21.7	42	16.2	42	19.8	42	1349761	175549.5	943.42	662.03	23.9	2.3	12	10.1	19.7	1.7	14.3	8.4
1	G05	2	RF	NA	Neutral	7.10297872340426	33.3668085106383	4.64043314759348	188219.983829787	2943.18407487927	2.65957446808511	6.81531914893617	1.09302783378613	32576.1795744681	1817.32433049681	1175	7.1	46.5	4.9	19.2	46.5	25.1	46.5	16.5	46.5	20	46.5	1369787.9	157863.22	939.03	580	24.4	2.3	9.2	11	20.8	0.7	11.6	9.4
1	G05	3	RF	NA	Neutral	6.14560862865948	31.8528505392912	4.80470920803676	197154.5	2824.23315779454	2.10708782742681	5.79892141756549	0.84016582334063	30438.6956856703	1442.14580889585	1298	5	35.5	4.2	24.7	35.5	21.1	35.5	15.6	35.5	18.2	35.5	1265043.2	151803.5	843.4	556.12	22.3	6.3	9.2	13.1	19.3	4.3	11.7	12.1
1	G06	1	RF	NA	Neutral	6.71468144044321	33.6024930747922	5.17211139070518	219354.791551247	2931.50701268901	2.45290858725762	6.54709141274238	0.950575510129818	33984.8601108033	1684.18937560186	1444	4.8	40.7	4.9	23.1	40.7	22.4	40.7	16.7	40.7	18.8	40.7	1408926	158248.84	996.12	586.46	24	2.5	8.7	13.2	19.6	0.2	11.5	11.1
1	G06	2	RF	NA	Neutral	7.27627118644068	37.3652542372881	5.16560652102989	225723.794915254	2885.42994062627	2.94491525423729	7.57881355932203	1.14925228294937	38305.5127118644	1913.42751726499	1180	6.6	46.5	5.5	23.6	46.5	25.4	46.5	18.8	46.5	21	46.5	1420833.6	160569.74	999.19	591.81	25.1	3.7	8.9	7.6	21.5	1.9	11.2	5.8
1	G06	3	RF	NA	Neutral	7.0675453047776	37.169686985173	5.57079346681455	244106.193574959	3154.5471088913	2.27924217462932	6.37067545304778	1.00222423981931	31548.4357495881	1627.54648885612	1214	4.9	42.5	6	20.1	42.5	22.3	42.5	17.5	42.5	21.3	42.5	1443141.8	142798.99	1006.9	531.92	24	1.9	9.9	16.8	21.5	0.5	11.4	15.2
1	G07	1	RF	NA	Neutral	6.80672993960311	34.5306298533218	4.91543840627435	211481.899913719	2905.31773843941	2.68852459016393	7.11044003451251	1.05005147513259	34081.8783433995	1809.41920120494	1159	4.7	45	5.4	24.1	45	23.5	45	17.9	45	20.5	45	1425406	165159.01	962.93	601.9	25.9	2.8	8.3	6.1	19.8	1.1	11.2	5.5
1	G07	2	RF	NA	Neutral	5.93404781533388	31.1780708985985	4.32380199475809	211123.224237428	2824.8975844486	3.12366034624897	7.34542456718879	1.03667890707193	35093.8441879637	1992.02371736589	1213	5.7	51.4	5.4	22.8	51.4	20.5	51.4	13.6	51.4	16.3	51.4	1473637.1	165310.74	1010.52	631.16	21.7	8.9	9.9	10	18.9	6.3	12.9	9.3
1	G07	3	RF	NA	Neutral	5.46843335931411	26.8947778643804	4.40210110080644	153028.151208106	2664.85638105102	2.27123928293063	5.81137957911146	0.935667908137664	27653.3374902572	1436.32585882113	1283	5.2	39.8	3.7	25.9	39.8	18.2	39.8	12.8	39.8	15.1	39.8	1110964.8	122560.28	774.56	456.74	20.2	3.6	6.9	25.5	16.8	1.6	9.2	23.5
1	G08	1	RF	NA	Neutral	6.30546357615894	33.1043046357616	5.47631652796985	231470.408940397	3063.4172380529	2.39900662251656	6.09602649006623	0.933101997160895	31231.1465231788	1608.7994479081	1208	5.4	42.7	5.6	22.3	42.7	23.1	42.7	16.3	42.7	19	42.7	1536082	148392.16	1104.92	533.98	25.9	2	6.9	10.7	21.6	1.2	8.3	9
1	G08	2	RF	NA	Neutral	7.42131147540984	37.3467213114754	6.00203047713959	235669.528688525	3047.36485078061	3.03196721311475	7.90491803278689	1.08470843504102	40994.281147541	2024.30285798419	1220	6.2	47.9	5.6	19.8	47.9	24.9	47.9	19.1	47.9	21.9	47.9	1503413.9	167185.31	1022.39	605.55	25.3	4.3	9	7.5	23	2.9	10.7	5.6
1	G08	3	RF	NA	Neutral	5.82556270096463	28.3914790996785	5.15089416123245	161843.315916399	2795.45150785386	2.56672025723473	6.71141479099679	1.01050032309729	33033.5578778135	1751.86290650964	1244	4.4	43.9	4.4	22.1	43.9	20.7	43.9	14	43.9	18.2	43.9	1142277.9	163976.32	830.22	616.49	21.5	9.6	11.5	4.1	18.6	7.6	13.9	2.8
1	G09	1	BRCA1	NM_007298	sample	6.53670886075949	32.2725738396624	5.15842672596765	205990.452320675	2752.88042234981	1.25738396624473	2.86919831223629	1.14692109192482	8813.85907172996	1396.73021480204	1185	3.1	50.6	3	19.8	50.6	22.6	50.6	16.1	50.6	17.8	50.6	1450740	94431.14	952.77	347.58	22.3	3.8	1.3	21.9	17.7	0.4	1.7	18.2
1	G09	2	BRCA1	NM_007298	sample	7.88174077578051	39.3841059602649	4.83022703683977	256102.302743614	3130.94947527938	2.17975402081362	5.01135288552507	1.22243665428608	20276.9706717124	1720.18451744633	1057	4.4	54.3	5.6	14.6	54.3	27.4	54.3	19.5	54.3	23	54.3	1549343.2	125778.02	1058.6	463.91	24.5	2	4	13.1	20.2	0.5	5.6	12.2
1	G09	3	BRCA1	NM_007298	sample	7.75452716297787	38.986921529175	7.20143420027646	267287.673038229	3144.77190336157	1.56740442655936	3.51307847082495	1.09217667811732	11366.2816901408	1474.37845007556	994	3.9	51.3	5.2	12.4	51.3	28.1	51.3	18.8	51.3	23.4	51.3	1696341.9	106868.34	1180.67	389.78	24.9	1.3	3.7	14.7	23.5	0	4.9	11.6
1	G10	1	ASXL1	NM_015338	sample	8.19309778142975	38.7156943303205	5.42824131345502	233334.401807724	2882.22423476069	2.17912900575185	5.57025472473295	1.01783743432199	24387.1273623665	1409.8383393993	1217	4.3	41.2	4.1	18.7	41.2	27.7	41.2	18.8	41.2	19.4	41.2	1397377	110140.83	1012.52	399.21	23.8	10.5	3.9	26.6	18.8	8.8	5	24.9
1	G10	2	ASXL1	NM_015338	sample	7.63078216989066	31.7476871320437	4.07927639230247	166190.276703112	2684.23102195354	2.32043734230446	5.78216989066442	0.941024213975188	25193.1597981497	1555.07236552279	1189	3.4	42.1	3.5	19.3	42.1	26.4	42.1	19.2	42.1	20.2	42.1	1239981.1	135330.86	883.8	500.44	23.9	2.8	5	11.8	18.8	0.7	6.6	9.9
1	G10	3	ASXL1	NM_015338	sample	6.24214103653356	31.82158028887	5.1502732275841	199790.313508921	3030.37636076158	2.12659303313509	5.30161427357689	0.922799191077775	23017.7986406117	1497.88484271611	1177	5.3	40.8	5.2	21.1	40.8	21.9	40.8	16.1	40.8	20.6	40.8	1300466.8	144117.64	913.72	521.11	24.1	2.1	7.2	6.2	19.5	0.8	9	4.8
1	G11	1	ASXL2	NM_018263	sample	6.98500394632991	37.6211523283347	5.08888863651631	247395.239147593	3139.89930909043	2.46961325966851	6.47987371744278	0.920220827468939	31073.9368587214	1670.96762510284	1267	5.4	41.4	5.8	23.8	41.4	21.7	41.4	17	41.4	20.2	41.4	1457134	163180.14	1031.81	591.7	24.7	2.2	8.4	6.7	21.5	1.3	9.3	5.4
1	G11	2	ASXL2	NM_018263	sample	6.66151046405823	33.2884440400364	4.69697100823761	193241.73066424	2884.48937286246	2.87261146496815	7.60600545950864	0.987504432900892	36810.5887170155	1740.35858872124	1099	5.2	46.5	3.9	22.1	46.5	22.6	46.5	16.7	46.5	19.8	46.5	1325561.8	139229.23	884.32	497.1	24.3	2.3	6.6	14.9	18.5	1.8	7.6	13.7
1	G11	3	ASXL2	NM_018263	sample	6.05403225806452	30.6645161290323	6.36682015109807	197317.520967742	2891.14088163603	2.30564516129032	5.73467741935484	0.849386049376458	25285.2306451613	1438.84843220191	1240	4.3	37.5	3.6	21.5	37.5	19.8	37.5	15.8	37.5	18.5	37.5	1292537.6	155339.55	935.82	565.55	24	2.4	8.1	7	19.1	0.7	10.6	5.4
1	G12	1	TP53BP1	NM_005657	sample	7.01816443594646	38.2074569789675	6.29390560504967	271010.900573614	3402.30175556296	3.1395793499044	9.03919694072658	1.51279997664811	45654.1156787763	2224.95552299152	1046	4.4	55.7	7.7	13	55.7	24.3	55.7	16.6	55.7	21.1	55.7	1514873	162464.32	1061.26	584.18	22.7	1	8.6	10	17.1	0.4	9	9
1	G12	2	TP53BP1	NM_005657	sample	6.65520446096654	33.7853159851301	5.75441790499358	212215.220260223	3049.18234273983	3.57063197026022	10.1161710037175	1.64061741786546	48388.8605947955	2445.73453480858	1076	5.2	60.6	5	17.6	60.6	25.3	60.6	18.1	60.6	19.6	60.6	1391471.1	160254.07	1020.6	586.22	24.9	2.2	8.8	12.5	18.2	2.7	10.4	11.5
1	G12	3	TP53BP1	NM_005657	sample	7.86206896551724	45.4908045977012	6.56592518666599	347768.151724138	3463.76332202505	3.03218390804598	9.35402298850575	1.72036900069731	45477.6862068965	2131.88342595618	870	4	59.2	7.8	11.6	59.2	29.5	59.2	21.5	59.2	24.8	59.2	1699212.5	141342.16	1200.77	505.21	27.8	1	7.6	10.7	22.9	0.1	8.6	9.2
1	G13	1	FAT1	NM_005245	sample	7.04477611940299	35.4679543459175	4.58570029255241	218625.763827919	2864.76717910334	2.80948200175593	6.59262510974539	0.944649690631091	31881.8270412643	1833.0464792586	1139	4.7	47.5	4.2	22.2	47.5	23.2	47.5	18	47.5	20.6	47.5	1377435	177372.7	956.43	642.64	22.9	3.5	10.9	7.8	20.7	2.5	11.7	6
1	G13	2	FAT1	NM_005245	sample	6.05493482309125	32.3230912476723	4.42391055806008	196529.702979516	2785.60856498897	3.30540037243948	7.97951582867784	1.10886455884816	39757.54283054	2150.10029136331	1074	8.2	54.9	5.7	26.9	54.9	20.5	54.9	15.6	54.9	19.1	54.9	1252795.8	172939.7	943.36	663.85	20.9	6.9	12.2	10.9	18.5	5.9	15.7	8.9
1	G13	3	FAT1	NM_005245	sample	6.06347826086957	28.9434782608696	4.10558893864561	191199.566086957	2701.12162250386	1.65913043478261	4.24086956521739	1.24915039010589	15420.9	1486.33550858195	1150	3.1	51.7	4.3	19.4	51.7	22.9	51.7	13.6	51.7	16.3	51.7	1255669.9	102423.85	955.06	381.52	21.9	1.4	2.2	17.7	19.4	0.1	3.7	14.5
1	G14	1	BAP1	NM_004656	sample	8.87080103359173	38.1136950904393	4.28180937868067	235326.470284238	3178.1190341107	3.90180878552972	9.19250645994832	1.28297213700213	42383.4173126615	2450.34118736908	774	3.6	64.5	4.7	10.9	64.5	35.9	64.5	22.2	64.5	24.9	64.5	1648775	207093.87	1161.32	745.26	32.4	1.4	15.4	4.1	25.7	0.1	16	3.2
1	G14	2	BAP1	NM_004656	sample	8.18675889328063	35.5583003952569	4.656887480554	205410.348814229	3049.49483260621	2.67292490118577	6.449604743083	1.16455789609384	27722.8122529644	1859.82031046058	1012	3.5	53.1	3.9	10.1	53.1	29.6	53.1	17.8	53.1	20.9	53.1	1409800.3	148633.66	1015.23	545.54	26.1	1.4	8.5	11.7	20.3	0.6	10.6	10.5
1	G14	3	BAP1	NM_004656	sample	7.03514644351464	35.6903765690377	4.41689663947885	235439.989121339	2899.64726511034	2.80167364016736	7.29707112970711	0.992553987468357	36925.6744769874	1754.46837342136	1195	3.7	44.4	4.3	21.6	44.4	23.4	44.4	15.8	44.4	19.3	44.4	1457518.8	171217.63	992.3	633.55	25.3	2	12.4	4.9	23.3	0	14.7	3.5
1	G15	1	ZNF516	NM_014643	sample	8.5947265625	37.9033203125	5.51431350038102	227546.377929688	2994.06738214552	2.5927734375	6.3291015625	1.37897719912592	22596.615234375	1747.1349380207	1024	3.8	57.4	3.5	15.8	57.4	29.6	57.4	21.8	57.4	23.6	57.4	1502981	114949.88	1089.34	418.13	28.2	1.9	2.3	17.4	24.1	0.4	3.3	15
1	G15	2	ZNF516	NM_014643	sample	8.20846233230134	39.5015479876161	6.37312448150709	253643.987616099	2900.51270445643	2.71826625386997	6.54282765737874	1.17089072739647	25279.7657378741	1738.57755281699	969	3.6	55.5	3.8	17.3	55.5	28	55.5	18.6	55.5	20.6	55.5	1555047.2	123195.63	1100.21	448.44	25.4	6	2.6	11.6	22.6	4.5	3.8	9.9
1	G15	3	ZNF516	NM_014643	sample	6.88438735177866	39.2687747035573	6.095811827449	269578.414031621	3053.40885382868	2.64426877470356	6.92786561264822	0.965784842342354	29810.8725296443	1534.57155834098	1012	7	44	5.1	21.2	44	20.6	44	16.2	44	19.5	44	1437123.2	151238.83	996.05	556.58	23	6.4	9.4	13.8	20	5.7	11	12.3
1	G16	1	GRIN2A	NM_000833	sample	7.05616224648986	34.7277691107644	5.40887720278617	210635.088143526	2881.94253732755	2.45631825273011	6.24648985959438	0.920845122946016	26922.4906396256	1604.91619220372	1282	5.5	43	4.4	21.5	43	23.8	43	17.6	43	20	43	1383649	163577.53	973.22	595.21	24.6	3.9	8.7	7.1	18.7	2.1	10.8	6.2
1	G16	2	GRIN2A	NM_000833	sample	7.95457875457875	36.6307692307692	4.49023226596049	201830.520879121	2921.88492614961	2.63589743589744	6.98241758241758	1.06591271544777	32340.7128205128	1729.47791534428	1365	4.5	44.1	4.5	18.4	44.1	25.3	44.1	19	44.1	21.3	44.1	1321587.3	139532	943.35	525.37	23.1	3.3	5.8	13.4	19.2	1.2	8.7	11.9
1	G16	3	GRIN2A	NM_000833	sample	8.1062925170068	42.4872448979592	5.83920535283917	281299.866496599	3111.26206092052	3.2108843537415	8.625	1.16549636882331	43326.4506802721	1967.0860270401	1176	6	51.2	5.9	17.5	51.2	27.3	51.2	22.2	51.2	24.1	51.2	1582336.8	161057.54	1096.63	580.4	29.4	2.4	10.2	7.4	25.4	0.6	12	6.1
1	G17	1	RF	NA	Neutral	6.46795434591747	34.1685689201054	5.10562158755508	210142.856892011	2941.83695107129	3.32133450395083	8.82616330114135	1.00067404307731	44778.608428446	1931.49057709943	1139	6.8	45.9	4.7	25.5	45.9	20	45.9	16.2	45.9	18.5	45.9	1332299	167911.67	950.13	618.27	23.2	3.5	8.6	5.9	19.5	3.2	9.8	4
1	G17	2	RF	NA	Neutral	6.80414150129422	34.9836065573771	4.79940427972036	221524.100949094	2931.75675918619	3.27523727351165	8.30371009490941	1.0947396684454	41089.2907679034	1947.98094918151	1159	7.3	48.9	5.8	24.4	48.9	24.3	48.9	17.2	48.9	19.8	48.9	1442156.7	170212.26	1007.25	629.04	26.7	2.3	11.2	14.7	22.5	1.4	13.5	13.5
1	G17	3	RF	NA	Neutral	5.88149847094801	30.0030581039755	5.04407526156407	182598.991590214	2934.08390190379	2.55733944954128	6.85550458715596	0.875369128170628	33751.2576452599	1573.93643555332	1308	4.9	39.7	4.4	23.2	39.7	19.2	39.7	14.1	39.7	17	39.7	1222747.7	157255.12	897.04	581.6	21.7	2.1	9.9	9.9	19.6	0.4	12.8	8.9
1	G18	1	RF	NA	Neutral	9.62920353982301	44.1309734513274	4.97692116560037	274473.409734513	3152.05674317178	3.10884955752212	8.10088495575221	1.25538006074428	37358.2433628319	1874.54450416552	1130	3.5	49.5	5.3	14.2	49.5	33.1	49.5	22.7	49.5	25.8	49.5	1644201	157874.36	1132.83	572.59	30.2	2.2	7	6.8	24.6	0.4	8	4.5
1	G18	2	RF	NA	Neutral	8.50057142857143	40.3828571428571	4.94351648629128	255218.804571429	3211.02881836646	3.90971428571429	9.23314285714286	1.3811244711406	45814.856	2605.24195756405	875	4.2	64.9	6.1	12.3	64.9	33.5	64.9	20.9	64.9	24.2	64.9	1524281.5	203808.9	1152.69	755.55	29.3	1.1	17	2.9	25.5	0.1	18.5	1.7
1	G18	3	RF	NA	Neutral	6.11973392461197	31.8994826311899	5.04545809939276	201244.4781966	2930.02693932661	2.27124907612713	6.01182557280118	0.901067956509079	29564.9674796748	1583.49019520992	1353	4.7	39	4.3	22.1	39	20.3	39	14.1	39	18.3	39	1311656.2	157506.06	879.23	608.35	22.4	2.4	10.7	7.8	18.7	0.8	13.6	5.9
1	G19	1	RF	NA	Neutral	6.92582663092047	33.6219839142091	4.71102683057399	216148.027703307	2869.64170715835	2.91152815013405	7.30741733690795	1.0857679871302	34375.2260947274	1783.26399947822	1119	4.7	46.3	4.8	21.5	46.3	24.6	46.3	16.9	46.3	18.5	46.3	1374567	167023.98	966.34	616.17	24.3	6.1	9.2	7.4	19.2	4.6	11.9	6.1
1	G19	2	RF	NA	Neutral	4.79253112033195	19.2439834024896	4.44678686768367	103769.755186722	2284.92286768077	1.35435684647303	3.050622406639	1.11828491573244	9197.78921161826	1365.27083881058	1205	2.6	50.5	2.1	24	50.5	17.2	50.5	8.5	50.5	9.2	50.5	1092223.2	90453.6	742.96	337.79	20.1	6.6	1.1	18.9	12.7	3.7	1.5	16.3
1	G19	3	RF	NA	Neutral	6.83726606997559	37.7282343368592	4.71236756787839	251635.754271766	2952.07075864263	2.57445077298617	6.66558177379984	0.935458607265031	32095.6379170057	1718.07477066071	1229	5.9	42.4	5.3	24.3	42.4	22.4	42.4	17.7	42.4	21.8	42.4	1422760.3	160030.34	976.8	601.5	24.2	2.3	9.8	7.6	21.3	1.1	13.4	6.4
1	G20	1	RF	NA	Neutral	6.57943143812709	34.1939799331104	4.97463031038459	219212.060200669	2916.87511795176	3.33528428093645	8.25	1.01788027248346	41051.0342809365	1953.03612642915	1196	5.3	45.6	4.7	24.2	45.6	23.2	45.6	17.8	45.6	19.2	45.6	1392694	174245.45	1019.41	667	25.8	4.4	11	12.4	22	2.8	15.5	10.6
1	G20	2	RF	NA	Neutral	6.8408273381295	35.4019784172662	5.44179272663281	208592.951438849	2822.9938704093	3.36780575539568	8.2976618705036	1.04639878287862	40511.3165467626	2030.47064986726	1112	7.2	49.7	4.9	25.1	49.7	22.2	49.7	17.3	49.7	20.1	49.7	1411051	183574.96	1010.04	675.88	23.8	4	11.3	6.8	21.5	1.2	12.9	5.1
1	G20	3	RF	NA	Neutral	7.20583596214511	38.2271293375394	4.84118648315228	261908.261829653	2840.55423746916	2.90141955835962	7.15299684542587	1.00448313928757	31818.9195583596	1684.47381070757	1268	4.3	43.9	5	23.7	43.9	25	43.9	18.1	43.9	21.1	43.9	1476468.4	148463.3	1021.2	551.4	26.2	2	9	10.1	22.8	0.6	11.6	7.9
1	G21	1	RF	NA	Neutral	7.18133935289691	39.3408577878104	5.43540076928676	277861.953348382	2969.85239298686	2.37923250564334	6.68773513920241	0.913600633128351	33769.3799849511	1615.357663952	1329	5.1	40.7	5.1	19.7	40.7	24.6	40.7	17.8	40.7	19.7	40.7	1566851	150425.78	1029.64	554.96	22.5	1.6	7.6	16.1	18.7	0.5	10.3	14
1	G21	2	RF	NA	Neutral	7.14492753623188	35.3123993558776	3.98682260934833	227974.68115942	2783.64373656966	2.66505636070853	7.13285024154589	1.02759997582971	35920.6183574879	1795.87885111026	1242	5.3	45.4	4.1	20.9	45.4	23.8	45.4	16.7	45.4	18.6	45.4	1395899.6	150325.71	938.11	562.43	23.8	5.6	9.3	18.4	19.2	4	11.9	17.5
1	G21	3	RF	NA	Neutral	6.06751054852321	32.3021097046414	6.04740108097106	208566.897046414	2729.60353138182	2.5620253164557	6.57721518987342	0.86490962046272	31454.841350211	1587.4457471094	1185	4.7	40.3	4.3	25.7	40.3	19.2	40.3	14.6	40.3	18.1	40.3	1392781.8	157281.99	916.63	577.31	23.5	2.7	10.9	10.5	19.1	1.1	12.8	8.9
1	G22	1	RF	NA	Neutral	6.27874276261373	28.7948717948718	4.16426637883459	173288.200165426	2639.61828943842	2.69644334160463	6.70471464019851	1.04742983269931	33443.094292804	1902.79114326614	1209	4.2	46.4	3.3	21.9	46.4	21.3	46.4	13.9	46.4	15.7	46.4	1238775	186392.84	856.32	690.87	20.6	2.8	12	6.9	15.6	0.5	14.7	5.5
1	G22	2	RF	NA	Neutral	6.84410256410256	34.7066666666667	5.90574336008371	225815.830769231	2736.37939868553	3.54461538461538	8.94871794871795	1.07880503834877	43677.6061538462	2127.11583923183	975	5.3	52.8	4	22.3	52.8	23.2	52.8	15.3	52.8	17.7	52.8	1399290.6	186916.35	931.52	688.06	22.9	10.2	10.4	3.9	18.5	8.9	12.7	2.8
1	G22	3	RF	NA	Neutral	6.09615384615385	32.4761904761905	5.74624793242643	199227.673992674	2841.56577208684	3.0521978021978	8.06227106227106	0.972101387303122	39749.2582417582	1830.97695789133	1092	5.1	45.1	5.6	24.4	45.1	20.2	45.1	16.5	45.1	19.9	45.1	1250085.8	179352.41	884.62	678.82	23.5	3.1	13.3	4	20.1	1.3	15.8	3.2
1	H03	1	CHEK1	NA	Positive	7.73678756476684	80.780310880829	19.2765816026051	815208.81865285	5021.93657591089	3.13471502590674	7.91709844559585	1.07681980826151	38547.0715025907	1854.30882114594	965	18.2	47.8	19.6	13	47.8	28.1	47.8	32.5	47.8	37.5	47.8	2969692	168525.01	2541.53	628.54	35.3	3.5	9	7.9	35.8	0.4	11.3	4.4
1	H03	2	CHEK1	NA	Positive	8.40398550724638	69.705615942029	13.720771960508	633679.764492754	4266.82906929613	2.82155797101449	7.17844202898551	1.16412634638095	34032.0054347826	1850.97607493844	1104	14.9	49.6	14.9	15.7	49.6	26.8	49.6	29.4	49.6	34.6	49.6	2561296.3	152501.35	2056.22	572	32.2	1.8	7.2	9.6	30.1	0.6	9.5	7.7
1	H03	3	CHEK1	NA	Positive	8.44070961718021	70.1839402427638	12.3803829397148	624342.546218487	4085.357026498	2.37721755368814	5.55835667600373	1.03860006998979	24169.9449112979	1675.16599630626	1071	12	46.3	14.1	16.2	46.3	30.6	46.3	30.3	46.3	33.2	46.3	2408464.5	146608.49	2013.87	558.39	37	2.5	7.4	7.7	34.6	0.1	10.4	4.2
1	H04	1	CHEK1	NA	Positive	7.97946963216424	73.8656971770744	19.4882353860681	729499.937553465	4646.83678245114	2.30282292557742	5.96578272027374	0.962570218704683	28228.0735671514	1644.97946827148	1169	14.9	45.3	18.8	15.5	45.3	27.3	45.3	31.7	45.3	36	45.3	2847770	151419.13	2529.19	571.85	35.9	2.4	7.2	12.9	35.2	0.5	9.2	8.6
1	H04	2	CHEK1	NA	Positive	7.44021257750221	64.7192205491586	16.2935328223274	588921.786536758	4211.16445729636	3.00088573959256	7.33303808680248	1.0653869133086	36056.6979627989	1986.36004607508	1129	15.1	48.9	15.1	18	48.9	25.9	48.9	27.8	48.9	33.3	48.9	2422776.8	181554.35	2031.04	676.61	33.7	2.5	12.8	10.4	31.4	1.5	14.6	7.6
1	H04	3	CHEK1	NA	Positive	7.85372585096596	68.5372585096596	11.9669066292356	622254.037718491	4078.15740049076	2.96596136154554	7.34866605335787	1.01353605634801	34820.7920883165	1928.37395141885	1087	12.8	49	14.3	18.1	49	27	49	28.9	49	34	49	2363900.5	176469.08	1975.4	648.65	33.4	2.8	15.5	10.7	29.5	0.6	16.1	8.2
1	H05	1	CHEK1	NA	Positive	7.81364073006724	78.6781940441883	19.9099854797303	781616.60326609	4854.19067032566	2.45917387127762	5.79923150816523	0.905777759282326	26182.0134486071	1612.13386307188	1041	18	42.4	19.3	17.3	42.4	27.6	42.4	33.6	42.4	37.6	42.4	2861770	152564.78	2580.55	590.28	36.3	2.8	8.5	16.5	34.7	1.4	11	11.9
1	H05	2	CHEK1	NA	Positive	8.309412861137	78.7371854613234	14.5701450125735	746304.208760485	4463.32292326289	2.7027027027027	6.57875116495806	1.05328927768364	28578.3867660764	1748.6472898967	1073	14.6	48.6	17.5	15.9	48.6	29.6	48.6	30.8	48.6	37.4	48.6	2756309.3	144012.62	2136.96	533.53	35.3	3	7	11.6	33.8	0.7	8.2	7.8
1	H05	3	CHEK1	NA	Positive	6.52084972462628	62.645948072384	12.8964046529248	601679.833202203	3985.79271995122	2.18646734854445	5.20456333595594	0.796461841486683	23849.769472856	1467.090865525	1271	11.9	37.9	13.8	20.1	37.9	22.4	37.9	23.6	37.9	29.1	37.9	2232344.4	153073.15	1864.03	584.5	28.6	2.8	10.7	10.9	27.5	1.7	13.8	8.1
1	H06	1	CHEK1	NA	Positive	8.50145489815713	83.5683802133851	19.0360884603848	814201.322017459	5050.1330019397	2.81377303588749	6.7274490785645	1.08633319553945	31706.3375363725	1874.59402117285	1031	17.7	48.5	20.7	13	48.5	29.2	48.5	35.3	48.5	40	48.5	2941506	171696.7	2635.59	645.34	38.6	2	10.4	9.8	37.8	0.3	12.8	6.2
1	H06	2	CHEK1	NA	Positive	8.80798274002158	81.2038834951456	16.8661809971062	783600.348435814	4715.68936371119	3.17044228694714	7.04314994606257	1.11675854901332	31081.2189859763	2075.15520870926	927	15.7	53.3	18.4	12.7	53.3	30.2	53.3	33.2	53.3	38.5	53.3	3118628.2	192139.9	2378.48	713.62	39.3	2.3	14.7	7.9	36.8	0.6	15.9	5.4
1	H06	3	CHEK1	NA	Positive	8.6507614213198	91.6365482233503	20.7976371912432	915881.398984772	5079.71372156641	2.99390862944162	7.35837563451777	1.04984386931518	34004.7045685279	1700.82743384238	985	19	45.8	22	15.1	45.8	29.9	45.8	35.7	45.8	41.7	45.8	3130592.3	166689.98	2810.09	643.93	40.1	4.5	11.7	7.6	40.3	1.2	16.3	3.6
1	H07	1	CHEK1	NA	Positive	7.71483622350674	81.7495183044316	21.3435955757331	841124.091522158	5162.7180306438	2.61271676300578	6.20134874759152	0.862416146808153	27763.767822736	1584.06773399609	1038	19.3	41.9	21.3	13.8	41.9	27.7	41.9	33.7	41.9	38.8	41.9	2979961	148827.84	2739.08	568.69	38.1	2.6	9.7	16	35.6	0.5	9.5	10.6
1	H07	2	CHEK1	NA	Positive	8.58119658119658	85.724358974359	18.2318968065321	833424.832264957	4665.0019899303	3.4284188034188	8.17735042735043	1.05735580650608	36395.1613247863	1953.43256219187	936	16.3	52.4	17.4	14.7	52.4	30.6	52.4	34.3	52.4	38.5	52.4	2982415.3	168105.4	2411.12	630.99	36.8	2.1	9.9	7.3	36.3	1.1	11.9	4.6
1	H07	3	CHEK1	NA	Positive	8.7651376146789	83.4009174311927	16.6715112264128	792168.990825688	4940.33527970521	2.67889908256881	6.20183486238532	0.970398323704546	26053.3256880734	1704.68672753993	1090	16.8	47.3	21.3	13	47.3	32.4	47.3	36.1	47.3	42.2	47.3	2746226.7	144874.89	2644.39	549.01	40.1	3.6	8.6	14.5	40.7	1.9	9.9	8.6
1	H08	1	CHEK1	NA	Positive	8.11985018726592	70.5168539325843	14.0072942578626	650234.151685393	4543.61471576293	2.43258426966292	5.66760299625468	0.873404339664043	27161.7331460674	1602.50469387832	1068	12.9	43.8	16.8	15.9	43.8	27.4	43.8	31.8	43.8	35.6	43.8	2650884	159610.74	2245.33	614.9	34.6	3.1	8.1	12.5	35.3	0.5	11.8	9.3
1	H08	2	CHEK1	NA	Positive	8.89923329682366	90.8368017524644	20.3558786754794	903943.639649507	4997.32598350748	3.76670317634173	9.34830230010953	1.18706471325791	45613.5947426068	2138.27940953574	913	19.9	54.7	21.2	14.9	54.7	31.8	54.7	35.4	54.7	41.7	54.7	3172544.8	180109.54	2748.53	683.08	40.9	2.3	13.1	9.7	40.2	1.1	17	6
1	H08	3	CHEK1	NA	Positive	7.65901262916188	84.0631458094145	18.6881977813993	854132.752009185	4895.40403431839	3.03673938002296	7.19058553386912	1.03952125878699	33648.8243398393	1891.2958655634	871	16.9	52	20.3	14.5	52	26.1	52	31.6	52	37	52	3035528.9	152348.45	2606.32	580.29	37.9	2.6	10.6	12.9	38.2	0.5	12.1	9.4
1	H09	1	NOTCH2	NM_024408	sample	6.73603082851638	34.8718689788054	6.05467464760309	234742.774566474	3207.34526184234	2.46531791907514	5.88150289017341	1.00048733421238	23530.7302504817	1539.46082631371	1038	5.4	46.2	4.8	17.1	46.2	23.7	46.2	17.1	46.2	21.8	46.2	1452285	112184.93	1020.68	403.62	24.4	2.8	2.3	21.3	20.5	1.3	3.6	17.8
1	H09	2	NOTCH2	NM_024408	sample	6.9225181598063	35.4786117836965	5.41922978551886	223653.296206618	3019.35410701315	3.00968523002421	7.47619047619048	1.02653421999312	33969.9217110573	1822.82075765204	1239	6.9	46.9	6.1	23.2	46.9	23.2	46.9	17.1	46.9	20.2	46.9	1430923	147318.47	993.65	551.67	24.3	4.7	6.5	7.1	20.9	3.7	8	5.4
1	H09	3	NOTCH2	NM_024408	sample	6.92495784148398	37.2841483979764	5.01569076310686	241154.688870152	2889.61199321064	2.79679595278246	7.24198988195616	0.982894657409391	33205.2360876897	1707.19824772523	1186	5.3	45.2	5	22.5	45.2	23	45.2	17.5	45.2	19.4	45.2	1431689.3	149968.64	1029.54	561.32	24.9	1.9	8.8	6.8	23.2	0.8	10.7	5.2
1	H10	1	FANCM	NM_020937	sample	6.35082872928177	31.036832412523	4.67845473831408	186628.731123389	2667.90342700897	1.66666666666667	4.19889502762431	1.30723739281058	16491.3977900552	1559.56253281865	1086	4.7	51.3	3.7	20.4	51.3	21.3	51.3	14.5	51.3	15.6	51.3	1340484	110909.12	939.86	403.81	23.2	3.2	1.7	14	18	0.6	2.8	10.9
1	H10	2	FANCM	NM_020937	sample	7.97814207650273	38.827868852459	5.16738738589446	246043.651183971	3200.75645858089	2.40346083788707	5.31511839708561	0.992868074506633	22325.1839708561	1702.53650605697	1098	5.6	49.8	4.9	13	49.8	26.6	49.8	19.3	49.8	21.7	49.8	1571832.6	143476.48	1123.47	531.53	25.9	2	6.7	11.3	22.3	0.3	9.1	9.6
1	H10	3	FANCM	NM_020937	sample	8.20965971459934	48.1273326015368	4.58762764686799	367891.462129528	3105.24622845316	3.08671789242591	7.56860592755214	1.13064428922985	32788.9132821076	1888.39051650201	911	4.3	53.1	5.5	16.1	53.1	29	53.1	20.1	53.1	22.9	53.1	1776985.3	155629.69	1162.39	571.57	27.4	1.6	11	8.2	24.8	0.4	12.4	7.1
1	H11	1	RASA1	NM_022650	sample	6.29029605263158	37.2088815789474	6.36935355761866	263446.638980263	3124.23164748949	2.43914473684211	6.06085526315789	0.864151560043565	29899.2376644737	1705.16582435895	1216	5.9	43.6	5.8	23	43.6	20.6	43.6	15.8	43.6	19.4	43.6	1524834	155796.66	1109.12	601.84	24.2	1.8	7.3	9.8	21.2	0.2	10	7.4
1	H11	2	RASA1	NM_022650	sample	7.01443001443001	44.1645021645022	9.02620029722279	338642.972582973	3528.81035991267	4.6998556998557	11.4646464646465	1.31470639330866	60274.6652236652	2631.70908108657	693	7.8	64.5	9.2	15.3	64.5	26.4	64.5	21.2	64.5	25.1	64.5	1725888.8	210522.56	1430.01	784.13	29.9	1	18.6	4	25.4	0.3	22.7	2.3
1	H11	3	RASA1	NM_022650	sample	5.68205904617714	33.9788039364118	5.37691304765946	233032.772142316	2864.3044041557	2.11430734292203	5.12339137017411	0.823969335471871	23817.7948523846	1568.03228246238	1321	6.2	40	4.8	28.1	40	18.4	40	14.9	40	18.1	40	1329361.2	158452.35	1020.51	602.03	21.1	7.3	9.3	6.1	20.3	5.5	13.1	5
1	H12	1	KDM5C	NM_004187	sample	7.31158798283262	42.5536480686695	5.42855466812571	279775.7527897	3254.24369300775	2.80600858369099	6.86609442060086	0.953713215424322	32978.1854077253	1892.36720617122	1165	6.5	47.1	5.3	19.4	47.1	22.3	47.1	18.8	47.1	22.5	47.1	1504798	176494.31	1089.92	662.16	24.3	2.2	9.7	4.5	23.2	1.5	12.3	3.3
1	H12	2	KDM5C	NM_004187	sample	6.71044467425026	36.3009307135471	5.57542241713843	223838.837642192	3103.88699690864	2.98035160289555	7.06825232678387	1.02619550370591	31829.8086866598	1970.3708153269	967	7.7	51.1	5.6	19.4	51.1	23	51.1	18.2	51.1	21.6	51.1	1427994.1	182479.52	1041.92	688.06	24.2	3.1	11.9	3.4	21.9	0.8	14.6	1.8
1	H12	3	KDM5C	NM_004187	sample	6.64	39.0791836734694	5.50395806714721	269556.460408163	2970.91690065098	2.15183673469388	5.34530612244898	0.852513649631773	25270.7428571429	1526.25801169106	1225	6	37.8	5.1	25.6	37.8	21.9	37.8	17.6	37.8	21.9	37.8	1463678.8	160092.07	979.16	597.03	24.4	2.7	9	5.9	21.2	1.6	11.8	4.2
1	H13	1	FAS	NA	sample	7.33748960931006	42.050706566916	5.5748811209268	300808.905236908	3197.27684066784	3.21030756442228	8.33582709891937	1.0178247506903	44794.2078137988	1997.68143527659	1203	7.8	47.8	6.4	22.7	47.8	23	47.8	17.9	47.8	20.4	47.8	1684163	174362.66	1165.26	649.1	26.8	2.9	10.4	9.6	23.3	3.1	13.5	8.6
1	H13	2	FAS	NA	sample	7.51041666666667	36.7736742424242	4.73357480516335	238277.206439394	3004.78238579757	3.4469696969697	8.53693181818182	1.16130774076403	41069.9990530303	2163.66892049672	1056	5.8	56.5	5.3	16.1	56.5	25.4	56.5	18	56.5	20.1	56.5	1511143.8	179127.85	1014.89	640.79	25.6	2.4	12.2	5.3	21.1	0.3	13	4
1	H13	3	FAS	NA	sample	8.3336339044184	39.9296663660956	4.20138552841932	254248.846708747	2945.74362537365	2.98106402164112	7.98557258791704	1.15302785906238	37475.9729486023	1943.59165305982	1109	2.8	50.7	5.7	17.9	50.7	27.2	50.7	19.2	50.7	23.1	50.7	1579782.7	158198.05	1071.14	586.09	27.7	0.7	9.7	6.9	27	0	13.2	6
1	H14	1	PTPRC	NR_052021	sample	6.195	35.3066666666667	7.04879056645411	247267.826666667	3153.92599380791	3.95	9.92916666666667	1.13417959325227	55692.8858333333	2435.15447667816	1200	6.5	56.1	5.7	22.2	56.1	20.8	56.1	17.4	56.1	20.4	56.1	1518912	191589.34	1100.46	717.71	24.4	1.8	12.7	5.9	21.6	1.2	15.8	4.6
1	H14	2	PTPRC	NR_052021	sample	7.03954305799649	36.9929701230229	5.41248943386937	236091.401581722	3062.25584877428	3.20298769771529	8.14674868189807	1.17724922531347	40592.1783831283	2076.03974255312	1138	6.6	52.2	5.4	19.7	52.2	21.8	52.2	17.4	52.2	20.9	52.2	1503788.7	170401.74	1023.24	636.56	22.6	2.8	12.5	11.5	20.3	2	15.3	10.5
1	H14	3	PTPRC	NR_052021	sample	6.1451973194341	29.8979895755771	4.44433210765857	175183.434847357	2863.22181741998	2.33655994043187	5.85405807892777	0.924361950836675	27703.6813104989	1638.17978873435	1343	4.2	39.9	4.2	24.1	39.9	20	39.9	16	39.9	19.6	39.9	1285975.8	172616.14	879.66	634.15	24.2	5.7	14.7	7.5	20.8	4.2	16.1	6.3
1	H15	1	PTPRU	NM_133178	sample	7.0838375108038	39.0907519446845	5.50866418351488	265639.090751945	3015.54554171047	2.38461538461538	6.22558340535869	0.947144099201444	28818.6024200519	1557.01768496842	1157	6.7	43.2	6.6	23	43.2	22.5	43.2	19.1	43.2	21.3	43.2	1434031	152022.48	931.44	537.98	24.4	13	8.6	11.8	18.9	10.9	8.3	10.8
1	H15	2	PTPRU	NM_133178	sample	7.31338742393509	38.9969574036511	6.84748211104763	245950.278904665	3196.16511785794	3.06389452332657	7.88539553752535	1.05281480350629	38417.7829614604	1875.65757530678	986	8.1	48.2	6	19.9	48.2	23.6	48.2	19.2	48.2	22.8	48.2	1482461.2	163971.09	1033.01	595.32	26.2	4.6	8.7	6.8	22.2	4.1	11.8	5.8
1	H15	3	PTPRU	NM_133178	sample	6.46349206349206	32	4.96964030350573	192154.766666667	2868.11198847689	2.16269841269841	5.81984126984127	0.859480960774831	27122.4277777778	1404.40288437864	1260	5.1	36	4.9	23.6	36	21.3	36	16.6	36	19.8	36	1242784.6	158941.32	845.25	569.64	22.6	2.9	9.4	6.3	18.1	1	11.3	5.2
1	H16	1	FUBP1	NM_003902	sample	7.76759259259259	44.9157407407407	7.04531130189632	321590.356481481	3167.93123917487	3.97962962962963	9.97222222222222	1.16827395645072	51792.9342592593	2219.0292733093	1080	6.5	51.7	6.6	24.4	51.7	25.5	51.7	21.9	51.7	25.2	51.7	1721816	182547.87	1259.75	671.01	28	4.1	11.6	8.3	25.7	3.3	12.9	6.7
1	H16	2	FUBP1	NM_003902	sample	7.21384750219106	39.6064855390009	5.62582047791128	261934.602103418	3070.26544511912	3.54601226993865	9.59684487291849	1.25391001332353	51398.3514460999	2138.12446067422	1141	9.3	52.8	5.9	22.3	52.8	23.4	52.8	18.4	52.8	21.6	52.8	1552952.5	178280.3	1083.35	654.28	25.4	3.5	11.7	7.9	23.6	1.8	13.8	7.3
1	H16	3	FUBP1	NM_003902	sample	6.62975486052409	32.5105663567202	5.30104978227843	183201.174133559	2736.40474122064	2.62383770076078	6.65426880811496	0.909134174458619	30356.9966187659	1634.65693199875	1183	4.3	42.4	3.2	25.5	42.4	21.8	42.4	16.8	42.4	19.7	42.4	1197189.2	145411.95	847.89	519.72	22.4	1.4	7.2	9	19.4	1.9	9.2	8.2
1	H17	1	CHEK1	NA	Positive	7.53258655804481	77.1364562118126	18.5897947257406	772435.066191446	4712.94764858618	2.73828920570265	6.25560081466395	0.946724494339116	29793.3849287169	1776.49137492347	982	17.7	47	17.9	16.5	47	26	47	31.9	47	37.1	47	2828602	166657.57	2432.76	637.8	34.1	6	8.7	10	35.6	3.5	12	5.9
1	H17	2	CHEK1	NA	Positive	8.58299180327869	73.3965163934426	13.1781567823871	655705.280737705	4411.22071057589	2.91700819672131	6.5327868852459	0.997947717057356	28930.8329918033	1894.59253389591	976	13.6	52	15.3	14.8	52	29.1	52	32	52	37.2	52	2542750.8	164215.86	2100.36	613.8	34.9	2	10.2	10.7	33.2	0.4	12	7.4
1	H17	3	CHEK1	NA	Positive	8.97393117831074	83.0875912408759	21.2085556597356	779868.912408759	4919.5463404688	2.96246089676747	7.23879040667362	0.96785756598128	32529.0427528676	1707.75046124771	959	16	47.1	20.1	13	47.1	30.8	47.1	34.5	47.1	40.8	47.1	2845829	150143.42	2571.86	560.83	39.3	1.6	8.6	13.1	40.1	0.3	11.4	8.3
1	H18	1	CHEK1	NA	Positive	8.22587486744433	87.0646871686108	18.0934742701837	872702.888653234	5104.47422425209	3.30222693531283	8.00742311770944	1.17097901992289	38753.1951219512	1949.63709564863	943	17.6	50.6	21.6	13.3	50.6	30.2	50.6	35.3	50.6	40	50.6	2996722	176268.2	2714.84	666.1	39	2.3	10.7	9.2	37.8	0.7	12.9	5
1	H18	2	CHEK1	NA	Positive	8.5681592039801	85.7512437810945	18.9345186390586	833121.00199005	4791.61647727797	3.5771144278607	8.67363184079602	1.03428885923886	43167.7104477612	2022.28347096358	1005	18.3	51.2	20.3	16	51.2	29.9	51.2	35	51.2	39.4	51.2	3008632.7	178551.98	2564.08	670.76	37.9	2.8	12.9	10.6	39.1	0.9	14.8	7.6
1	H18	3	CHEK1	NA	Positive	7.88420019627085	80.1766437684004	18.0535408272502	789197.728164868	4848.63727432648	2.64376840039254	6.42394504416094	1.11938265545548	29049.131501472	1693.75217878842	1019	15.1	46.4	19.4	15.3	46.4	27.1	46.4	33.5	46.4	39.2	46.4	2787224.1	171900.76	2442.54	652.05	34.7	1.9	11.4	5.8	34.8	1.1	14.4	2.8
1	H19	1	CHEK1	NA	Positive	9.44159836065574	74.266393442623	13.3917085404561	661526.297131148	4219.00771793683	2.04508196721311	5.06045081967213	1.22060081399364	17572.568647541	1542.53513864629	976	10.8	51.8	13.9	11.7	51.8	35	51.8	31.9	51.8	35.7	51.8	2679676	112069.09	2114.19	420.53	36.2	4.2	1.7	18.2	34.1	0.3	2.8	13.7
1	H19	2	CHEK1	NA	Positive	9.24109263657957	88.8206650831354	20.2901763914261	859792.014251782	4818.36451465322	1.88361045130641	4.05819477434679	0.925356276296079	13901.1425178147	1371.41178796329	842	17.9	47.4	20	10.2	47.4	35.5	47.4	37.9	47.4	42.4	47.4	3083972.9	121088.66	2733.31	467.51	40.3	2.7	4.6	15	42.2	0.2	6.1	7.8
1	H19	3	CHEK1	NA	Positive	8.43429636533085	73.9040074557316	17.8718906928789	710820.919850885	4353.42523779196	2.28331780055918	5.66076421248835	1.04583966036486	23067.5191053122	1529.86195247763	1073	12.1	46.9	16.2	14.1	46.9	29.8	46.9	31.1	46.9	35.2	46.9	2676391.9	125281.41	2242.86	480.83	36.3	3.6	5	13.6	35.1	0.7	7.6	9.5
1	H20	1	CHEK1	NA	Positive	7.98701298701299	83.7742257742258	24.2290949306834	856315.44955045	4768.4371325541	3.32267732267732	8.36763236763237	0.948907666573454	40426.2197802198	1882.83988182788	1001	18.5	47.7	20.5	18.6	47.7	25.8	47.7	34.2	47.7	37.3	47.7	3018080	188073.17	2728.8	698.38	35.9	3.8	13.1	8.7	35.4	1.6	14.4	5.2
1	H20	2	CHEK1	NA	Positive	6.90444444444444	68.2	15.3028550302922	670302.122222222	4416.19481688398	3.28	8.05222222222222	1.08730394018657	41842.18	2057.63354151004	900	15.9	52.8	17.1	16.7	52.8	25.6	52.8	28.8	52.8	34.9	52.8	2496631.7	191650.71	2203.87	739.73	31.7	2.6	14.4	9.2	32.8	0.3	17.9	6.3
1	H20	3	CHEK1	NA	Positive	7.67593397046047	78.4118158123371	19.4687952942488	784132.832319722	4592.35715597638	2.38314509122502	5.95221546481321	0.945587261565439	29359.1546481321	1515.42504875676	1151	16.4	38.7	18.3	19.5	38.7	27.3	38.7	30.2	38.7	34.6	38.7	2926180.2	169136.11	2566.33	643.95	36.8	2.1	13.5	7.6	36.2	0.5	14.9	3.6
1	H21	1	CHEK1	NA	Positive	7.5132382892057	87.8146639511202	22.866565546018	941098.641547862	5123.89127731297	3.12118126272912	7.58961303462322	0.986797585986599	36654.6537678208	1766.99968653493	982	19.2	45.2	21.8	14.8	45.2	27	45.2	34.5	45.2	38.1	45.2	3197813	155435.3	2982.81	608.25	37.3	3.4	8.8	16.5	37.4	1.4	11.7	11.7
1	H21	2	CHEK1	NA	Positive	7.48942307692308	76.1865384615385	17.3411063851418	748118.244230769	4527.39181261008	3.24807692307692	7.72596153846154	0.983019566692547	37648.0826923077	1915.67080189556	1040	16.7	48.7	18.8	19	48.7	27.1	48.7	30.6	48.7	36.2	48.7	2623893.9	168885.82	2308.88	634.34	33.9	14.5	10.9	12.2	31.9	12.3	13.8	8.6
1	H21	3	CHEK1	NA	Positive	7.69882100750268	72.4780278670954	16.5658985246798	659665.989281886	4416.9046314395	3.10503751339764	7.21007502679528	1.01236963682276	33305.9174705252	1851.74989492435	933	14.6	48.7	16.2	16.1	48.7	27.2	48.7	30.2	48.7	36	48.7	2333045.8	170771.72	2078.03	655.83	33.2	3.2	13.1	9.3	33	1.7	15.5	6
1	H22	1	CHEK1	NA	Positive	7.57394002068252	81.3919338159255	19.7073603577907	850028.54188211	4830.35481008908	3.59462254395036	9.01758014477766	1.1677974926058	48496.4188210962	2094.40428597888	967	16.1	50.6	18	12.6	50.6	25.7	50.6	31	50.6	35.3	50.6	3062204	196704.75	2540.34	744.43	36.2	1.4	13.8	9.6	36	0.3	17.3	6.7
1	H22	2	CHEK1	NA	Positive	7.39544513457557	77.4472049689441	18.3398326566813	775226.227743271	4514.52597352709	2.89337474120083	7.15527950310559	1.07682070842584	33960.0900621118	1737.16700375762	966	18.7	46.8	17.7	17.9	46.8	26	46.8	30.4	46.8	35.1	46.8	2686782.3	169708.61	2431.37	628.04	34	2.8	10	8.2	33.7	1.3	9.8	4
1	H22	3	CHEK1	NA	Positive	7.32604373757455	74.0248508946322	16.3293342434646	728931.976143141	4438.74695916537	2.71769383697813	5.99900596421471	0.87846732759298	26223.1719681909	1677.81209531814	1006	15.5	44.7	16.8	16	44.7	25.5	44.7	29.5	44.7	33.3	44.7	2518925.4	167458.5	2259.06	639.36	33.4	2.4	10.4	6.6	33.7	0.6	14.1	3
1	I03	1	RPA32	NA	Positive	9.35885167464115	51.9473684210526	6.2761841297754	340848.821052632	3363.78617344752	3.92344497607656	10.5311004784689	1.12359882038368	48204.4755980861	1962.24821257443	1045	4.7	50.3	5.7	15.8	50.3	28	50.3	22.2	50.3	25.2	50.3	1763031	156447.25	1166.41	568.06	27.2	2.1	9.1	12.8	23.3	0.5	9.8	11
1	I03	2	RPA32	NA	Positive	10.229044834308	65.9541910331384	6.7090137272815	463866.895711501	3501.84273493387	3.96296296296296	10.5107212475634	1.05299192951572	48453.3440545809	1874.30056519061	1026	9.2	47	9.6	16.8	47	29.1	47	26.8	47	30.3	47	2101325.4	150666.9	1348.7	549.05	30.9	2.8	8.2	11.2	28.4	1.2	10	9.6
1	I03	3	RPA32	NA	Positive	9.78769230769231	63.7682051282051	5.50738688540107	454660.227692308	3568.03512237417	3.11076923076923	8.44923076923077	0.987359192145534	38946.237948718	1687.20945995397	975	6.5	43.3	8.9	18.7	43.3	29.1	43.3	26.5	43.3	30.9	43.3	2019706	167045.11	1293.46	593.48	30.9	2.1	9.8	5.3	30.6	0.9	11.4	3.3
1	I04	1	RPA32	NA	Positive	9.92901508429459	61.1712511091393	7.13388600356917	443426.883762201	3659.74309266417	4.0550133096717	10.9290150842946	1.10190401838036	52394.2244897959	2059.99990305805	1127	7.1	50.3	8.6	15.3	50.3	27.9	50.3	25.2	50.3	28.8	50.3	2047046	178336.57	1332.36	630.04	30.6	4.3	11.4	9.1	28	3.5	12.6	8.3
1	I04	2	RPA32	NA	Positive	9.31305201177625	54.2394504416094	7.19540588784619	351778.371933268	3407.17026561896	3.76840039254171	9.51128557409225	1.13113090846236	41895.5711481845	1952.54233619992	1019	7.3	49.8	7.9	20.7	49.8	28.1	49.8	26	49.8	29.8	49.8	1885895.6	167821.41	1276.42	613.31	30.1	1.6	10.7	7.9	27.7	0.2	10.8	7.2
1	I04	3	RPA32	NA	Positive	9.26440037771482	61.0160528800755	6.1461408360169	452417.785646837	3476.06510437339	3.95845136921624	10.2908404154863	1.00134637401954	45574.9915014164	1869.29268301763	1059	7.3	48.3	9.1	20.1	48.3	26	48.3	23.7	48.3	29	48.3	1995443.5	159622.21	1297.32	582.16	29.6	2.4	9.9	10.2	27.8	0.2	12.7	9
1	I05	1	RPA32	NA	Positive	8.65273037542662	52.8088737201365	5.89122997718333	367390.940273038	3333.98494265968	3.35068259385666	8.94283276450512	0.957727234261113	40853.5981228669	1767.03595486026	1172	6.6	44.4	7.3	21.6	44.4	24.8	44.4	22.6	44.4	26.4	44.4	1833949	168665.39	1250.79	647.72	26.5	3.2	10.1	9.3	24.9	1	12.8	8.1
1	I05	2	RPA32	NA	Positive	8.21985157699443	50.5324675324675	6.08827953873723	351003.777365492	3480.62708776198	3.16604823747681	8.25974025974026	0.987640231253439	37624.0556586271	1786.11376196736	1078	8.3	46.8	8.5	19.8	46.8	25.2	46.8	22.9	46.8	27.3	46.8	1774065.7	170399.4	1273.06	631.44	27.7	1.9	9.8	7.1	25.6	1.9	11.7	5.6
1	I05	3	RPA32	NA	Positive	8.48242530755712	52.9165202108963	6.95074886733225	363803.215289982	3305.80728641554	3.37521968365554	8.90861159929701	0.967381012493182	38454.0281195079	1688.42824830552	1138	7	43.8	7.3	21.5	43.8	25.7	43.8	23.6	43.8	27.2	43.8	1763044.7	150584.77	1258.22	559.33	29	3	9.9	10.5	27.4	1.2	11.7	8.9
1	I06	1	RPA32	NA	Positive	9.66823751178134	56.7709707822809	6.20509691383255	369152.651272385	3489.91258212189	4.19132893496701	11.1668237511781	1.1609035960131	52658.8916116871	2236.09256663547	1061	6.5	53.9	7.5	19.1	53.9	28.2	53.9	25.4	53.9	29	53.9	1841881	167039.96	1324.76	626.48	30.2	2.5	9.9	14	28.1	1.1	12.5	12.1
1	I06	2	RPA32	NA	Positive	10.1597845601436	57.6642728904847	5.69779634305607	362236.085278276	3505.00335317935	3.8096947935368	9.8770197486535	1.04029681333976	44164.6400359066	1926.62990345978	1114	7.3	49	7.5	17.6	49	29.2	49	25.9	49	30.2	49	1856185.9	162263.67	1206.36	582.1	29.8	2.1	9.1	11	27	0.5	10.4	10.1
1	I06	3	RPA32	NA	Positive	9.76568265682657	59.4538745387454	7.93897078670263	416756.210332103	3689.78309141893	3.56734317343173	8.79981549815498	1.03033784376969	41110.1826568266	2059.68080974202	1084	9	50.1	8.9	16.2	50.1	28.2	50.1	27	50.1	31.7	50.1	2045922.4	187400.3	1351.68	679.5	32.6	2.2	16.2	5.1	31.6	1.4	18.8	4
1	I07	1	RPA32	NA	Positive	9.14818548387097	59.7963709677419	8.02516252587566	442396.492943548	3662.85903267703	4.01008064516129	10.2973790322581	1.01530615427031	49749.8346774194	2069.63152840676	992	7.8	46.7	9.4	20.2	46.7	27.2	46.7	25.6	46.7	28.9	46.7	2037408	173881.79	1453.7	651.5	31.4	2.3	10.5	9	29.1	1.4	13	7.8
1	I07	2	RPA32	NA	Positive	9.41117764471058	59.8223552894212	5.63822862425845	429328.426147705	3576.03089348921	4.3502994011976	11.6007984031936	1.08547513419111	57462.3033932136	2106.94473420254	1002	8.4	49	9.9	18.8	49	28.5	49	25.3	49	30.7	49	2031308.9	189694.85	1321.95	685.92	32	2.4	14	4	29.7	2.1	16.1	3.3
1	I07	3	RPA32	NA	Positive	10.3463587921847	59.3747779751332	8.53805370015575	412590.927175844	3553.43802473923	3.28241563055062	8.62699822380107	1.02014643133704	39411.0381882771	1743.68841838976	1126	5.2	45.9	7.3	14.4	45.9	30.3	45.9	27.3	45.9	32.2	45.9	2097743.6	144541.57	1377.99	511.59	34	1.2	6.9	7.9	30.8	0.1	9	7.5
1	I08	1	RPA32	NA	Positive	9.09977827050998	54.5676274944568	6.78655587502685	389232.272727273	3660.59177388975	3.4689578713969	9.12084257206208	1.09568138092269	39824.5476718404	1903.5647840904	902	6.3	52.5	7.4	12.1	52.5	28.3	52.5	24.9	52.5	29.6	52.5	1916084	161253.37	1343.74	591.5	29.7	1	8.9	10.4	26.9	0.3	11.6	10
1	I08	2	RPA32	NA	Positive	8.41718889883617	49.170993733214	5.848547437327	320026.296329454	3390.22194600715	3.48791405550582	8.9892569382274	1.09977211958158	44719.3822739481	1994.25624120687	1117	7.3	49.7	7.3	19.3	49.7	26.9	49.7	23.5	49.7	27.3	49.7	1726906.8	167372.76	1252.61	634.46	29.9	3.7	10.8	9.5	27.4	3.3	13.8	8.1
1	I08	3	RPA32	NA	Positive	9.52906403940887	59.4847290640394	6.58891612848916	401949.159605911	3576.83800967909	3.92610837438424	10.5300492610837	1.05424958482096	48261.8295566502	1902.30791395125	1015	6.6	48.1	7.9	16.3	48.1	26.5	48.1	25.4	48.1	29.2	48.1	1868301.8	159349.03	1232.01	578.63	29.9	2.7	10.7	11	28.8	1.7	11.8	10.2
1	I09	1	ARHGAP35	NM_004491	sample	6.86529006882989	37.9183874139626	5.23409273466087	261847.998033432	2819.33529848695	3.94985250737463	10.2409046214356	1.15492198698082	52395.8652900688	2254.04111956966	1017	4.8	52.3	4.6	26.3	52.3	23.1	52.3	17.7	52.3	19	52.3	1521753	190324.89	1031.82	718.55	25.2	2.5	14.3	7.3	20.3	1	17.2	6.3
1	I09	2	ARHGAP35	NM_004491	sample	7.30007917656374	41.0174188440222	5.31154983796619	276940.886777514	2968.63442363706	3.12272367379256	8.81789390340459	1.09527038044845	45729.6373713381	1844.23839186677	1263	7.6	43.6	5.9	22.6	43.6	22.4	43.6	17.7	43.6	19.6	43.6	1508929	161052.95	958.85	582.88	24.5	3.3	9.2	10.4	19.2	2.3	10.5	9.4
1	I09	3	ARHGAP35	NM_004491	sample	6.20196671709531	31.3177004538578	5.25239147428476	189555.046898638	2679.31124444429	2.732223903177	7.60287443267776	0.9231594989664	39103.5990922844	1697.07664888088	1322	4.3	39.2	3.9	27.1	39.2	22.2	39.2	15.7	39.2	16.7	39.2	1230233.4	164536.82	862.78	600.88	24	4.2	12	9.5	19.5	2.7	12.8	7.6
1	I10	1	AHNAK	NM_024060	sample	6.92485549132948	35.7687861271676	5.25560035908298	212713.809248555	3082.67723470113	4.52890173410405	11.3439306358382	1.282421237881	59875.4373795761	2568.26936017439	1038	6	61.2	4.1	19.4	61.2	24	61.2	19	61.2	21.9	61.2	1427836	195078.4	1028.06	725.85	26.2	3.4	14.6	8.4	21.9	0.9	16.3	6.3
1	I10	2	AHNAK	NM_024060	sample	7.70336391437309	43.9164118246687	5.03097973558231	298380.033639144	3161.58800169805	4.19062181447503	10.1508664627931	1.11761070569498	49712.4454638124	2267.72226697746	981	8.1	56.9	5.4	18	56.9	24	56.9	19.4	56.9	22.7	56.9	1749881.8	176848.32	1122.5	658.41	26.6	2.7	12.9	8.7	22.9	0.3	15.4	6.9
1	I10	3	AHNAK	NM_024060	sample	6.54217926186292	35.7205623901582	5.37499626384991	234340.550087873	2885.82918037465	3.63268892794376	9.77592267135325	1.17434820542867	51806.6458699473	2025.71546151986	1138	6.2	48.9	6.4	25.1	48.9	22.9	48.9	18.3	48.9	21	48.9	1386128.2	172303.67	970.69	648.46	27	5.3	13.5	8.5	22.5	2.9	16.3	6.4
1	I11	1	SH2B3	NM_005475	sample	6.78194338179036	33.7582249426167	4.68675135089341	206589.374904361	2978.62759145289	3.07804131599082	8.53404743687835	1.21212752505797	46283.7345065034	2114.86692147083	1307	4.6	50.1	5.1	22.5	50.1	22.9	50.1	17.4	50.1	20.4	50.1	1426765	179498.01	994.03	674.99	25.6	2.5	10.9	7.6	21	0.5	14.3	5.7
1	I11	2	SH2B3	NM_005475	sample	6.89359933499584	32.7896924355777	4.61158115428183	185262.370739817	2874.15234981061	2.94596841230258	7.9833748960931	1.08283868058734	41694.714879468	1877.7631705454	1203	6.6	45.7	3.9	23.3	45.7	21.2	45.7	17.1	45.7	19.6	45.7	1349852.8	182748.98	902.61	659.81	24.7	2.6	12.2	4.1	19.6	1.3	14.5	3.4
1	I11	3	SH2B3	NM_005475	sample	6.9609756097561	35.790243902439	5.15093595302991	213023.003252033	2905.04722338973	2.96666666666667	7.76016260162602	1.16035455044456	38208.1430894309	1961.72662317238	1230	4.6	48.7	4.6	22.4	48.7	22	48.7	18.3	48.7	20.7	48.7	1429086.5	169624.75	986.11	630.03	27.1	2.9	13.3	10	23.7	0.9	15.2	8
1	I12	1	MSH2	NM_000251	sample	6.69886947584789	36.6947584789311	4.98931653763406	226966.287769784	3173.88827629766	4.19116135662898	9.94347379239466	1.18226573382788	50180.6238437821	2452.43615576446	973	6.8	61.5	5.4	21.2	61.5	22	61.5	17.6	61.5	21.5	61.5	1441078	177085.26	1112.66	684.89	25.7	2	11.4	9	25.2	0.2	14.7	8.1
1	I12	2	MSH2	NM_000251	sample	7.34560327198364	35.5501022494888	4.77453708967214	204457.628834356	3055.92784511169	3.53476482617587	8.08997955010225	1.14587059268002	39441.9642126789	2268.67301993819	978	7.6	55.6	4	20.3	55.6	25.8	55.6	19	55.6	22.4	55.6	1496366.9	199223.89	1113.54	772.19	28.5	2.1	16.3	7.4	27.9	0.8	22	6.3
1	I12	3	MSH2	NM_000251	sample	6.73795435333897	36.1817413355875	5.58472681011759	211487.67624683	3160.11929371179	3.09721048182587	7.51141166525782	1.05229413072753	34957.8833474218	2006.23461029309	1183	5.1	50.6	4.9	21	50.6	23.1	50.6	19.9	50.6	24.6	50.6	1358348	167707.24	1084.01	633.59	27	2.5	11.3	6.2	25.4	0.6	13.7	4.8
1	I13	1	NOTCH1	NM_017617	sample	6.034180543383	26.4320771253287	4.37053846522648	145758.417177914	2530.39921872197	1.87730061349693	4.84662576687117	1.14394581989151	19265.4355828221	1505.75308756885	1141	3.9	49.8	3	23	49.8	20.9	49.8	14.5	49.8	15.6	49.8	1230748	113572.24	933.15	430.73	23.4	2.7	3	18.8	19.4	0.6	3.8	13.9
1	I13	2	NOTCH1	NM_017617	sample	6.87913125590179	30.6449480642115	4.14423091678443	172237.374881964	2775.89164378386	2.07554296506138	5.00472143531634	0.959036897231427	21844.6676109537	1571.42593228061	1059	5.3	47.5	3.6	18.8	47.5	23.6	47.5	17.6	47.5	19.6	47.5	1289874.4	139006.6	1004.18	544.92	23.2	8	6.1	11	22.3	6	8.6	7.7
1	I13	3	NOTCH1	NM_017617	sample	6.77017291066282	30.9048991354467	4.84383562621499	183795.028097983	2786.59965899314	2.38472622478386	5.54538904899135	0.921120228488193	22463.6044668588	1536.94772938929	1388	3.2	43.9	4.5	20.1	43.9	24.5	43.9	16.6	43.9	18.6	43.9	1311134.6	129191.12	993.59	508.82	24.9	1.9	6.8	14	23.8	0.5	11	11.5
1	I14	1	RAD51	NM_133487	sample	12.0133868808568	84.4377510040161	6.36821508317698	616036.074966533	4126.67547245244	2.37884872824632	5.36947791164659	0.939289131457966	23853.6947791165	1668.12427725399	747	7.2	51.9	9.9	14.5	51.9	42.4	51.9	39.1	51.9	43.9	51.9	2664867	180461.07	1623.81	642.62	45	1.6	11.1	6	41.5	0.3	10.7	4.6
1	I14	2	RAD51	NM_133487	sample	11.854033290653	80.9039692701665	6.58265102508667	558307.361075544	3905.05752268924	2.30857874519846	5.39052496798976	1.2239804413698	21785.6414852753	1679.61696118028	781	6.1	55.4	10.4	10.5	55.4	40.8	55.4	38	55.4	41.5	55.4	2381509.7	156424.18	1427.93	565	40.8	3.7	6.3	7.2	35.5	1.4	8.7	4.6
1	I14	3	RAD51	NM_133487	sample	12.4882075471698	80.5165094339623	5.99045730765785	536154.330188679	3740.70817688282	2.18042452830189	5.93867924528302	1.55374706113574	18075.6898584906	1515.72161287854	848	3.8	57.4	7.7	11.7	57.4	42.5	57.4	37.3	57.4	41.7	57.4	2334705.3	91545.7	1392.41	325.57	43.4	1.7	1.5	15.6	39.5	0	2	13.7
1	I15	1	ZFHX4	NM_024721	sample	7.62084063047285	40.2670753064799	5.88491460106749	286285.681260946	3289.65727860249	3.32136602451839	8.92994746059545	1.1856515467583	43125.7206654991	1961.36199334631	1142	6.1	49.5	7.2	17.6	49.5	28.3	49.5	20.8	49.5	22.8	49.5	1642712	170698.18	1138.59	617.35	30.8	2.4	8.8	7	22.1	1.8	11.5	5.7
1	I15	2	ZFHX4	NM_024721	sample	6.76508620689655	32.3261494252874	4.96271726701798	181153.333333333	2962.76148529132	2.97485632183908	7.97054597701149	1.08315017348414	38637.7471264368	1854.95186159404	1392	8	44.8	5	22.1	44.8	23.7	44.8	18	44.8	20.4	44.8	1303434	166930.03	900.52	601.45	25.1	2.4	9.7	8.3	18.7	2.1	11.2	7.8
1	I15	3	ZFHX4	NM_024721	sample	11.0115089514067	80.6381074168798	9.93263540008017	589847.852941177	4252.68295236517	2.39769820971867	5.61381074168798	0.944662591145367	21973.5140664962	1543.52686954974	782	8.4	48.3	11.6	13.7	48.3	41.4	48.3	43.9	48.3	48	48.3	2456590.1	141591.16	1596.05	479.51	47.1	2.6	7.3	14.3	38	0.6	7.5	11.3
1	I16	1	KMT2C	NM_170606	sample	7.02787456445993	37.9198606271777	5.83657742477513	246472.085365854	3006.56153283658	4.23693379790941	10.756968641115	1.3621164516942	57005.4895470383	2577.99238419178	1148	4.8	60.3	5.1	21.8	60.3	23.5	60.3	18.1	60.3	20.7	60.3	1521437	200971.74	1093.86	779.14	25	2.4	15	5.2	22.9	0.9	19.3	4
1	I16	2	KMT2C	NM_170606	sample	7.10999083409716	38.6828597616865	5.22824053625032	255528.03116407	2847.61588195329	4.16681943171402	9.83134738771769	1.17133967399989	45762.3400549954	2285.79027696133	1091	5.8	58.5	4.9	23.7	58.5	24.7	58.5	18.7	58.5	20.7	58.5	1483648.6	182057.17	1075.22	707.72	26.4	12.6	12.6	9.6	23.4	9.7	17.5	8.3
1	I16	3	KMT2C	NM_170606	sample	5.94357832219748	32.3385300668151	4.94272557516733	202689.267260579	2745.66260943063	2.62360801781737	6.82999257609503	1.00281645324559	31894.6109873794	1708.31706420658	1347	4.2	45.1	4.8	25.3	45.1	20.3	45.1	15.3	45.1	17.3	45.1	1239942.2	149279.91	918.33	586.97	22.3	6.2	8.4	7.6	20.1	3.2	13.1	6.2
1	I17	1	RPA32	NA	Positive	8.86828240252898	53.0969441517387	6.82565105471035	362019.375131718	3350.32517027908	3.83983140147524	9.82086406743941	1.15207865125171	45092.373024236	2132.15069762766	949	6.3	54.3	6.7	18.7	54.3	26	54.3	24.3	54.3	27.3	54.3	1853387	186714.06	1328.75	701.72	28.3	2.3	12.4	6.8	27.1	0.7	15.2	5.1
1	I17	2	RPA32	NA	Positive	9.36697247706422	53.5188583078491	6.91116680602168	370077.109072375	3657.01944803509	4.07543323139653	9.68195718654434	1.11742085397488	46349.6992864424	2201.42808057307	981	8.9	54	10.3	17.8	54	27.3	54	26.4	54	31.3	54	1952205.9	191384.5	1375.45	699.33	31.8	1.5	14.6	4.2	30.9	0.4	16.9	2.5
1	I17	3	RPA32	NA	Positive	9.02258726899384	46.7032854209446	4.74995216704303	300834.833675565	3031.34534193592	2.25564681724846	5.21252566735113	1.20420655398087	17192.135523614	1532.75432817337	974	3.2	51.4	5.1	17.9	51.4	28.4	51.4	21.5	51.4	24.4	51.4	1771724.1	110439.77	1125.35	391.09	29.6	1.2	3.1	12.3	26.7	0.1	3.8	10.3
1	I18	1	RPA32	NA	Positive	8.71180124223602	55.7515527950311	8.29120590903483	423729.431055901	3670.95311434958	5.75403726708075	15.1850931677019	1.32994882882504	82638.198757764	2786.34610734989	805	8	67	9.6	17	67	29.3	67	26	67	29.8	67	2057782	232283.7	1470.86	875.6	33.5	1.6	20.7	3.6	30.3	0.5	23.2	2
1	I18	2	RPA32	NA	Positive	9.35106382978723	55.8646034816248	6.42151392806475	418359.944874275	3370.36550353654	3.83752417794971	9.79110251450677	1.25562191244396	44067.3568665377	2266.76656274809	1034	7.1	59.3	8	16.9	59.3	29.2	59.3	23.4	59.3	26.6	59.3	2011288.5	184480.84	1405.84	673.58	28.3	1.9	12.2	3.2	27.5	0.3	14.1	1.7
1	I18	3	RPA32	NA	Positive	8.56150793650794	42.4990079365079	5.09974771271966	272221.516865079	3042.54251498449	2.5843253968254	6.42956349206349	1.33025109894777	22702.1805555556	1676.14239572215	1008	4.6	55.6	3.4	15.6	55.6	28.9	55.6	20.6	55.6	23.1	55.6	1609003.6	113711.02	1119.45	420.72	27.2	2.5	3.7	12.3	25.5	0.6	5.6	9.7
1	I19	1	RPA32	NA	Positive	8.31914893617021	54.5501519756839	8.29233981563264	411982.448834853	3673.95451002319	3.96757852077001	10.3596757852077	1.09240695723038	48624.9858156028	2158.57745808741	987	6.9	54.6	8.9	18.1	54.6	24	54.6	22.4	54.6	27.3	54.6	2002337	169012.52	1339.85	619.5	28.3	1.5	10.8	16.5	25.3	0.2	12.3	14
1	I19	2	RPA32	NA	Positive	9.83316880552813	58.1095755182626	9.20330667567901	419233.463968411	3446.77868582594	4.36426456071076	10.9605133267522	1.15677235066861	49759.5656465943	2189.45757020849	1013	6.8	55.9	7.4	13.8	55.9	29.4	55.9	24.7	55.9	27.2	55.9	2077401.6	176087.7	1364.84	637.4	30	1.7	10.6	6.1	26.7	0.6	12.2	4.9
1	I19	3	RPA32	NA	Positive	9.5212389380531	53.1601769911504	6.55500645220181	332248.636283186	3233.54577317901	3.64601769911504	9.66194690265487	1.04323599270173	40830.6734513274	1684.82229040127	1130	6.2	46.1	6.9	22.5	46.1	28.2	46.1	24.8	46.1	27.4	46.1	1656165.4	138281.49	1133.36	496.77	29	10.9	8.6	15.6	28.1	9.6	10	14.4
1	I20	1	RPA32	NA	Positive	7.20559845559846	45.6399613899614	6.80030212047008	317815.333011583	3388.34367873205	4.3523166023166	10.5057915057915	1.01868612824373	53361.4671814672	2196.01745080284	1036	7.6	51.2	6.9	20.2	51.2	22.4	51.2	21.3	51.2	23.2	51.2	1634306	181165.34	1148.48	694.6	25.2	2.1	13.5	12.1	24	1.9	15.8	11
1	I20	2	RPA32	NA	Positive	9.07249255213505	58.3128103277061	9.69004749909739	431015.840119166	3628.98745093366	4.58490566037736	12.0287984111221	1.22212175005161	55953	2245.04879761029	1007	8.9	56.5	9.2	17.7	56.5	26.9	56.5	24.4	56.5	28.4	56.5	1960397.1	171854.6	1423.57	647.92	28.9	1.7	10.7	7	27.5	0.6	13.4	5.7
1	I20	3	RPA32	NA	Positive	8.46413934426229	50.0122950819672	6.73392127257103	331032.045081967	3337.32189142532	4.21106557377049	10.7438524590164	1.07890643869465	48174.9754098361	2110.57871402991	976	4.9	52.4	7	19.8	52.4	25.6	52.4	21.4	52.4	25.7	52.4	1734294.6	176069.85	1249.41	660.27	29.3	3.1	13	6.8	28.2	2.6	14.9	4.9
1	I21	1	RPA32	NA	Positive	10.1399762752076	59.3036773428232	6.1689409781588	418763.842230131	3581.33851196317	5.55871886120996	14.9798339264531	1.26445586498718	76562.6536180308	2623.01446355867	843	6	60	7.8	15.3	60	29.9	60	27.4	60	31.6	60	2020500	208589.42	1409.5	770.99	31.6	1.9	16.8	4.6	31	0.5	18.6	3.9
1	I21	2	RPA32	NA	Positive	9.24288617886179	57.5558943089431	6.96819890237849	426865.908536585	3635.33074646329	4.57317073170732	12.2052845528455	1.27080728241182	59085.5091463415	2341.26956113822	984	7.1	56.6	8.8	13.6	56.6	30.4	56.6	24.6	56.6	28.7	56.6	2045683.1	183587.89	1405.02	648.43	30.5	4.7	11.3	3	27.2	3.5	12.4	1.9
1	I21	3	RPA32	NA	Positive	8.15638766519824	46.8017621145374	7.32685627668205	324356.225770925	3382.0157067969	4.05286343612335	10.3953744493392	1.10444803789379	48777.3876651982	2049.84944535297	908	6.1	52.6	7	15	52.6	26.2	52.6	21.3	52.6	24.6	52.6	1718667.7	172413.19	1211.75	633.52	29.7	1.5	14	6.1	27	0.3	15.5	4.5
1	I22	1	RPA32	NA	Positive	8.21306209850107	47.7248394004283	6.66360234235821	309534.307280514	3393.5948732119	5.00535331905782	13.4925053533191	1.26933441568971	70413.4989293362	2610.31387785786	934	6.7	61.6	6.2	19	61.6	24.3	61.6	23.2	61.6	25.9	61.6	1694081	215567.15	1190.3	790.1	28.5	1.5	17.7	3.4	24.2	0.3	18.5	2.6
1	I22	2	RPA32	NA	Positive	8.37514654161782	39.0046893317702	5.43474113880935	251498.41031653	3091.49510352644	2.94255568581477	7.54279015240328	1.54686064892878	27696.2461899179	1871.62610413833	853	3.9	60.8	4.8	12.7	60.8	29.9	60.8	20	60.8	21.7	60.8	1521710.8	98396.46	1066.21	350.1	25	5.5	3.4	29.2	19.1	4.1	3.4	26.7
1	I22	3	RPA32	NA	Positive	9.66140904311251	50.4195583596214	7.11662784657166	307192.735015773	3341.00815973716	3.87486855941115	10.0010515247108	1.25681594029102	39178.4595162986	1895.29963347095	951	5.7	55.1	5.8	12.3	55.1	30.7	55.1	24	55.1	29	55.1	1607236.1	147838.85	1145.39	539.28	29.4	5.9	7.3	6	27.5	4.7	10.2	4.7
1	J03	1	ATR	NA	Positive	5.17989002356638	27.3582089552239	4.92291482183375	165995.915161037	2547.65733627051	2.51139041633936	6.11940298507463	0.964422018892749	28630.0274941084	1596.48340968982	1273	5.3	41.9	3.3	26.4	41.9	17.3	41.9	10.9	41.9	12.4	41.9	1073251	143471.79	735.88	509.13	15.6	4	7.2	12.3	10.4	3.3	7.9	10.4
1	J03	2	ATR	NA	Positive	4.70517928286853	24.3290836653386	5.059135669287	146265.460557769	2491.16764385419	2.06852589641434	4.79442231075697	0.747275845844667	21356.2326693227	1468.92625090886	1255	7.2	38	3.1	26.2	38	16.3	38	10.3	38	12.5	38	997351.8	148634.43	700.47	547.53	15.4	7.3	7.1	9.1	10	5.1	9.3	7.8
1	J03	3	ATR	NA	Positive	3.62890341321714	20.9506172839506	5.31595349490245	137970.001452433	2335.24558882016	1.54829339143065	3.71822803195352	0.667269567326244	16176.232389252	1167.28892080194	1377	5.8	31.4	4.1	33.3	31.4	12.8	31.4	8.8	31.4	10.5	31.4	881240.6	123726.36	660.7	463.82	13.4	21.1	7.3	25.3	9.4	19	9.9	23.9
1	J04	1	ATR	NA	Positive	4.75806451612903	25.6272401433692	5.44253719558	164231.064516129	2852.01130179736	3.04390681003584	7.66756272401434	1.16260777129277	38153.1182795699	2101.13262535722	1116	6.5	50.6	4.5	22.1	50.6	15.6	50.6	11.5	50.6	13.5	50.6	1217265	187031.3	861.59	692.37	19.5	4	12.6	8.2	13.2	0.8	15.1	6.8
1	J04	2	ATR	NA	Positive	4.81710213776722	24.5463182897862	4.50197801694823	148434.406967538	2587.40071283008	2.84481393507522	6.48931116389549	0.869788926488205	29719.9968329375	1759.14766729799	1263	6.3	45.9	4.2	23.9	45.9	16.6	45.9	11.4	45.9	13.9	45.9	1046344.3	168818.12	744.27	627.5	15.7	5.1	9.3	9.3	11.3	2.8	11.6	8.2
1	J04	3	ATR	NA	Positive	3.52183908045977	20.1793103448276	5.50833955749915	105655.832183908	1908.76703638595	1.57394636015326	3.54176245210728	0.72763296098839	15422.1563218391	1229.32547070862	1305	5.5	33.6	2.5	43.4	33.6	10.7	33.6	9.1	33.6	10	33.6	593305.5	121680.49	460.04	449.76	8.6	43.5	8.7	37.1	6.8	42.1	10.2	36.4
1	J05	1	ATR	NA	Positive	5.9030131826742	29.8606403013183	4.64620884779142	188628.552730697	2625.84989997188	3.23258003766478	7.7165725047081	1.00356640219537	35943.0489642185	1905.09488600894	1062	3.9	48.3	4	23.2	48.3	21.8	48.3	11.9	48.3	13.5	48.3	1182100	162212.84	836.8	597.82	19.8	5.6	6.9	7.3	13.9	2	10.3	5.9
1	J05	2	ATR	NA	Positive	4.97314234556849	27.6051924798568	5.73132354381111	182378.356311549	2766.07846382949	2.56848701880036	5.91853178155774	1.1501654479307	29010.8460161146	1900.02117869289	1117	8	47.5	4.7	24.2	47.5	16.1	47.5	12.1	47.5	14.1	47.5	1200650.5	176790.13	897.84	638.55	17.1	5.6	11.1	3.5	12.8	3	13.2	1.9
1	J05	3	ATR	NA	Positive	4.72435325602141	26.9250669045495	6.09913060282194	180678.490633363	2744.23121390908	2.17752007136485	4.73505798394291	0.786010860168158	20408.8019625335	1506.43191463916	1121	6.2	40.8	4.4	23.6	40.8	15.6	40.8	11	40.8	13.6	40.8	1101199.9	145337.59	851.13	519.22	17.3	4.1	7.7	9.6	13	2.6	8.3	8.3
1	J06	1	ATR	NA	Positive	4.28350515463918	23.3530927835052	5.26445428877514	143131.582474227	2754.62316015861	2.77920962199313	6.26632302405498	0.943737799216152	29284.3032646048	1943.97341635279	1164	6.8	49.2	4.8	24.2	49.2	15.1	49.2	9.6	49.2	11.7	49.2	1018636	174819.57	764.45	649.54	15.9	6.3	10.1	11.2	10.4	2.8	13.7	9.2
1	J06	2	ATR	NA	Positive	4.23832528180354	21.8558776167472	4.53501242359238	119378.342190016	2505.00057176884	2.46940418679549	5.45008051529791	0.842384367965315	25610.5547504026	1799.40977171185	1242	8.2	45.4	3.2	27.3	45.4	15.1	45.4	9	45.4	12.2	45.4	947587.7	185049.13	708.06	682.11	15	7	11.9	3.8	9	3.9	14.1	2.5
1	J06	3	ATR	NA	Positive	4.35033444816054	22.0301003344482	5.81041978478739	125973.137123746	2630.66957036563	2.62959866220736	6.04933110367893	1.01993751249977	27052.7433110368	1780.33333977171	1196	6.8	46.5	4.8	25.1	46.5	16.2	46.5	10.9	46.5	12.7	46.5	935830.7	178445.46	742.03	655.16	17.9	8.5	13.2	5.2	11.9	5.9	16.1	5.3
1	J07	1	ATR	NA	Positive	5.13920922570016	27.4044481054366	5.61308707816948	174123.13014827	2560.96692210838	2.68616144975288	5.84019769357496	0.864164606197529	26894.205107084	1840.84203418126	1214	5.2	46.4	3.5	26.2	46.4	17.7	46.4	11.4	46.4	12.6	46.4	1156617	168493.79	804.73	622.98	17.2	5.2	9.6	8.1	11.9	3	12	6.5
1	J07	2	ATR	NA	Positive	4.69216757741348	28.0273224043716	4.83444128164967	181331.412568306	2643.26858857578	2.84790528233151	6.51001821493625	1.03056622593309	32334.5810564663	1896.59741884176	1098	7.9	46.6	4.2	25.8	46.6	15.3	46.6	11.2	46.6	13.3	46.6	1092353.4	171166.58	785.73	627.58	14.9	5.8	10.1	5.4	11.7	5.2	12.4	4.3
1	J07	3	ATR	NA	Positive	4.50666666666667	24.5226666666667	5.05359722544408	140497.978666667	2670.95265179777	2.78222222222222	6.55644444444444	0.907909873850995	31752.8248888889	1847.80614459485	1125	7.2	47.3	3.9	24.3	47.3	15.5	47.3	10.4	47.3	12.7	47.3	1004549.4	169240.3	782.44	638.44	16.9	2.8	11.1	4	12.6	0.8	13.6	2.6
1	J08	1	ATR	NA	Positive	4.3513986013986	23.2604895104895	5.38858968916873	139566.013111888	2554.24687095235	2.60926573426573	5.79545454545455	0.858529943404346	28021.7867132867	1926.6163397166	1144	5.6	46.7	3.2	26.8	46.7	14.5	46.7	10.9	46.7	13	46.7	1031910	194195.27	763.56	728.13	16.2	4.8	14.2	9.1	11.5	2.9	16.4	7.9
1	J08	2	ATR	NA	Positive	4.77174929840973	25.6463985032741	5.26955309900438	150432.967259121	2821.4545612938	2.85874649204864	6.30776426566885	0.942575459082387	29542.0907390084	1965.96297914015	1069	7.9	50	4.9	23.1	50	16.7	50	10.9	50	13.6	50	1049805.9	181678.46	814.26	677.13	16.1	5.8	12.7	4.3	11.5	2.8	15.6	2.4
1	J08	3	ATR	NA	Positive	4.37027027027027	25.7621621621622	5.37829472319199	169695.284684685	2612.35308094113	2.62792792792793	6.0045045045045	0.949503614777037	26282.8990990991	1816.83297546129	1110	6.2	47.2	4.1	27.1	47.2	15.2	47.2	10.9	47.2	14.7	47.2	1104589.1	167317.87	771.28	616.6	16.8	8.3	11.7	9.5	12.5	5.5	14.1	9.1
1	J09	1	STIM1	NM_003156	sample	5.60856864654333	30.0009737098345	5.12103284559951	191393.002921129	2789.02812679132	2.63096397273612	6.82375851996105	0.93726740934406	34023.0740019474	1655.98253058214	1027	6	41	4.6	25.3	41	19.2	41	13.8	41	16.1	41	1243620	165772.09	843.66	592.67	21.4	2.2	7.9	6.4	14.7	1.1	9.4	5.7
1	J09	2	STIM1	NM_003156	sample	6.8018018018018	33.7907907907908	4.9003086668106	178356.96996997	2990.02394579636	2.58558558558559	6.24724724724725	0.920702240350904	29806.047047047	1752.87325062147	999	8.4	46.2	5.1	21.8	46.2	20.7	46.2	17	46.2	20.8	46.2	1303384.6	173512.25	910.86	636.02	23.7	2.6	11.8	11.1	20.7	1	13.4	9.2
1	J09	3	STIM1	NM_003156	sample	5.78380864765409	29.8859245630175	4.94259382009563	175854.934682613	2657.21671472852	2.31646734130635	6.21619135234591	0.862370987338031	29557.9254829807	1454.65417467675	1087	5.4	38.3	4.7	28.8	38.3	18.1	38.3	15.6	38.3	18.6	38.3	1187048.3	154973.06	849.12	565.35	21.2	4	9.8	8.6	17.6	4	10.6	7.4
1	J10	1	DICER1	NM_030621	sample	7.67160037002775	43.1813135985199	5.90577124711783	292367.017576318	3262.19654259804	3.9481961147086	9.95744680851064	1.26392937290701	53045.8270120259	2434.30125921127	1081	6.8	57.4	7.3	20.8	57.4	25.7	57.4	21.1	57.4	25.6	57.4	1623668	185840.53	1116.44	690.33	28.3	5.4	13.2	9.1	25.1	4.1	15.1	7.4
1	J10	2	DICER1	NM_030621	sample	7.59348914858097	40.7103505843072	5.37836729066394	262327.668614357	3061.47203041182	3.6677796327212	9.47078464106845	1.13100442791214	48511.3322203673	2016.13601721588	1198	6.9	48.5	5.4	21.5	48.5	25.5	48.5	19.5	48.5	22.5	48.5	1539774	169755.18	1039.77	622.13	25.5	3.1	11.2	6.2	23.5	1.8	12.4	4.5
1	J10	3	DICER1	NM_030621	sample	5.80585516178737	32.9499229583975	5.93992488510044	223373.964560863	3057.83481553697	2.41140215716487	6.23882896764253	0.89732332651384	31914.3567026194	1663.49191594193	1298	6.3	41.1	5.5	20.9	41.1	19.7	41.1	16.3	41.1	18.8	41.1	1306023	172370.93	950.39	639.62	23.6	2.2	13.4	5.6	21	0.8	16.6	4.5
1	J11	1	PASK	NM_015148	sample	6.49224489795918	36.1461224489796	6.06940799458305	246597.016326531	3149.62380175311	3.33632653061224	8.71265306122449	1.1250000655742	46817.7853061225	2064.36122632963	1225	5.9	47.5	5.6	21.5	47.5	23.3	47.5	18	47.5	21.1	47.5	1615548	184797.22	1071.11	680.81	26	2.9	12.2	6.6	20.2	2.4	15.7	6.1
1	J11	2	PASK	NM_015148	sample	5.57295719844358	32.9717898832685	6.48427309245697	233603.177042802	3152.43973526089	3.33268482490272	8.22859922178988	1.05967943165427	43861.5904669261	2171.16247506028	1028	6.9	51.7	6.1	20.2	51.7	19.1	51.7	14.6	51.7	17.7	51.7	1396569	192506.86	1070.29	695.39	22	2.2	12.8	4.6	18.6	1.7	13.9	3
1	J11	3	PASK	NM_015148	sample	6.36203703703704	34.1796296296296	4.71126938511773	228614.590740741	2899.15993856298	3.01203703703704	7.56944444444444	1.0410343257555	36051.2138888889	1826.25922083736	1080	5.4	46.9	5.5	22.4	46.9	22.5	46.9	15.5	46.9	18.6	46.9	1305729.3	169179.26	918.02	618.22	23.1	4.5	12	3.8	18.5	4.2	13.9	3.4
1	J12	1	EZH2	NM_152998	sample	5.65120593692022	33.8654916512059	7.58889209532618	235561.202226345	3022.51280955904	3.73747680890538	9.07513914656772	1.04744039954774	49389.5547309833	2295.52671816954	1078	7.2	53.4	6.6	25	53.4	19.6	53.4	14.9	53.4	18.6	53.4	1462746	206331.03	1119.89	783.11	22.5	1.4	18.1	4.5	21.3	0.5	20	3.6
1	J12	2	EZH2	NM_152998	sample	5.86080178173719	28.8608017817372	4.42765665181493	169395.816258352	2795.43290435878	4.53229398663697	10.3062360801782	1.31640355045723	51355.6236080178	2608.59288980483	898	6.3	66.7	4.9	25.8	66.7	18.9	66.7	13.5	66.7	17	66.7	1218499.7	203497.2	897.03	769.36	20.8	5.2	14.9	3.1	19	4.6	19	2.2
1	J12	3	EZH2	NM_152998	sample	6.23738872403561	31.3273986152324	5.77227114902741	190624.431256182	2905.94235152834	3.10583580613254	7.56379821958457	1.2227924594728	34940.0573689416	2015.35816576103	1011	6.1	55.9	4.5	20.7	55.9	22.6	55.9	15.6	55.9	20.1	55.9	1332459	154510.8	976.61	585.94	24.8	2	10.8	12.1	21.4	0.3	13.7	10
1	J13	1	ATF7IP	NM_018179	sample	6.29298831385643	36.652754590985	7.1620540255693	257583.348080134	3231.46698090518	2.95075125208681	6.96160267111853	1.0662213303984	34041.2437395659	1966.93789664242	1198	7.7	50	6.6	21	50	21	50	16.8	50	19.4	50	1520973	166501.59	1138.3	613.51	23.7	2.5	9.3	8.1	20.6	0.5	11.1	5.5
1	J13	2	ATF7IP	NM_018179	sample	6.26551094890511	37.5739051094891	5.67396699620924	273545.105839416	3122.54977698885	2.92335766423358	7.04744525547445	1.07937330835213	34702.6268248175	1960.88688734683	1096	7.8	50.6	6	23.3	50.6	18.4	50.6	15.5	50.6	20.5	50.6	1546894.1	173879.21	1077.98	638.98	22.3	2.2	9.3	4.6	20.5	0.3	11.4	3.1
1	J13	3	ATF7IP	NM_018179	sample	6.45573159366263	32.2767940354147	5.63101000476171	188934.240447344	3008.37530538588	2.35135135135135	5.54613233923579	1.1540366312329	22581.9040074557	1724.69267470796	1073	4.1	51.2	4.3	16.1	51.2	22.8	51.2	16.5	51.2	20.6	51.2	1286057.6	128943.03	976.26	485.08	22.9	1.8	6	11.8	20.6	0.1	7.6	9.9
1	J14	1	RB1	NM_000321	sample	8.00813008130081	44.7530487804878	5.11707087229497	300082.227642276	3098.62944557925	4.05182926829268	10.1270325203252	1.11505781029409	50282.4085365854	2231.98850581862	984	5.8	53.3	6.3	23.9	53.3	25.5	53.3	20.1	53.3	23.5	53.3	1672183	199303.15	1159.16	741.76	29.4	2.5	14.3	4.8	26.8	0.9	17.6	4
1	J14	2	RB1	NM_000321	sample	6.34398654331371	36.5500420521447	5.48932930715065	270216.80235492	3021.32064345249	3.46509671993272	8.72666105971405	1.09585984824456	42483.0563498738	1969.92508271638	1189	7.7	49.6	6.5	23.8	49.6	21.8	49.6	17.2	49.6	20	49.6	1591020.3	164848.54	1171.13	617.81	26.3	4.5	11.1	11.3	23	2.5	13.1	8.8
1	J14	3	RB1	NM_000321	sample	6.96505823627288	31.3444259567388	4.89864909094131	192986.212978369	2808.09566612073	1.71630615640599	4.27121464226289	1.02709084544468	15762.9500831947	1345.56529012705	1202	3.7	43.8	4	17.9	43.8	25	43.8	16.6	43.8	18.9	43.8	1394646.5	106494.23	981.64	392.47	25.5	2.8	3.4	21.5	22	0.3	4.8	19.3
1	J15	1	RPA2	NM_002946	sample	8.79944547134935	50.5499075785582	6.02789861526802	331027.447319778	3569.37230904455	3.39741219963031	9.1090573012939	1.00167086587739	44577.9704251386	1924.42070667254	1082	6.4	47	6.9	16.3	47	24.6	47	21.9	47	26.3	47	1732141	177551.85	1219.24	665.75	28.1	1.6	11.3	9.1	26.2	0.6	12.9	7.8
1	J15	2	RPA2	NM_002946	sample	8.9459706959707	52.9468864468864	8.10917942362085	358299.333333333	3516.57914567834	3.91117216117216	10.4239926739927	1.04050268321972	54554.4880952381	2071.58822388249	1092	9	48.5	7.8	17.3	48.5	25.7	48.5	23.7	48.5	28.1	48.5	1819782.6	185623.62	1244.63	676.02	29.3	6.4	14	9.2	26.8	5.1	15.8	8.1
1	J15	3	RPA2	NM_002946	sample	9.58110882956879	59.4014373716632	6.97356746635352	421077.781314168	3492.94321468921	4.10369609856263	10.170431211499	1.08386718401037	45323.3213552361	2089.77689167971	974	7.4	53.3	8.1	19.5	53.3	28.4	53.3	26.3	53.3	30.3	53.3	1931570.3	181344.69	1290.83	657.11	31.5	4.6	13.4	4	29.4	4.8	15.3	3.3
1	J16	1	RPS2	NM_002952	sample	6.4086859688196	41.3240534521158	6.93714424920342	310829.978841871	3172.77102889458	4.3630289532294	11.4153674832962	1.22532704039721	64229.4810690423	2509.69022828358	898	8.8	57.8	7.7	23.7	57.8	22.5	57.8	18.6	57.8	20.9	57.8	1545655	198577.24	1219.08	795.24	24.4	2	16.1	9.7	22.8	0.3	20.8	7.9
1	J16	2	RPS2	NM_002952	sample	6.30606060606061	37.5272727272727	5.7130846033335	270717.651515151	3025.27058712734	4.51717171717172	11.1585858585859	1.22970078333081	56711.794949495	2468.64172872041	990	8	60.5	6.3	25.5	60.5	22.8	60.5	18.1	60.5	21.6	60.5	1450101.8	184239.16	1088.24	722.74	24.8	4.3	13.1	6.9	23.5	1.8	17.4	5.4
1	J16	3	RPS2	NM_002952	sample	6.57912087912088	37.3318681318681	5.95660340603162	243702.794505495	2884.33387213148	3.32637362637363	9.16703296703297	1.32422649235521	46223.7681318681	2056.61779992678	910	5.4	51.9	5.4	25.6	51.9	25.6	51.9	18.9	51.9	22.6	51.9	1392497.1	149986.46	1014.32	581.37	26.8	6.3	8.2	8.8	24.4	4.5	11.4	7.4
1	J17	1	ATR	NA	Positive	5.31390593047035	26.5521472392638	5.16492905704013	149698.326175869	2692.91265097885	3.23006134969325	7.52965235173824	1.04004912244714	36941.963190184	2093.85729872435	978	4.9	52.1	3.1	23.7	52.1	18.9	52.1	11.9	52.1	13.7	52.1	1086080	187999.16	811.77	691.7	18.8	6.6	11.3	7.5	13	3.9	14	5.9
1	J17	2	ATR	NA	Positive	4.52198852772467	24.0372848948375	6.68093672017021	162063.163479924	2671.55596463298	3.17112810707457	7.35181644359465	1.09194906937612	35966.0363288719	2094.46072112405	1046	6.2	53.9	3.8	23.2	53.9	15.6	53.9	10.6	53.9	13.6	53.9	1147284.9	177954.65	794.3	652.12	15.4	6.4	11.3	7.4	11.3	4	13.1	5.8
1	J17	3	ATR	NA	Positive	4.98589211618257	25.7170124481328	5.94822115679826	152816.999170124	2607.84201364016	2.149377593361	4.83236514522822	0.834453524293632	20475.8107883817	1511.15614240118	1205	5.1	40.7	3.8	26.6	40.7	18	40.7	11	40.7	13.4	40.7	1055670.5	164082.37	747.11	580.47	16.8	3.2	8.5	3.7	11.8	2.4	9.5	2.5
1	J18	1	ATR	NA	Positive	4.55846585594013	30.422825070159	6.28471145365012	237503.001870907	2828.91909955477	3.03835360149673	6.95977549111319	1.01290680443748	34128.055191768	2025.2038269038	1069	6.8	49.6	5.5	27	49.6	16.2	49.6	11.6	49.6	14.6	49.6	1269995	190007.46	957.87	704.21	18.9	5.1	13.2	8.6	11.8	1.9	15.2	7.4
1	J18	2	ATR	NA	Positive	5.20358744394619	26.5775784753363	5.56850184646518	162050.578475336	2788.11704209873	2.8	6.26188340807175	0.993248717477135	29696.6807174888	1926.55575841333	1115	8.9	47.7	5.7	23	47.7	18.7	47.7	13.3	47.7	15.4	47.7	1106767.9	186258.5	912.68	683.25	17.9	4.4	13	4.5	14.6	1.8	14.7	2.5
1	J18	3	ATR	NA	Positive	5.28	25.9190909090909	5.48332650455402	160081.502727273	2645.04099319363	2.48545454545455	5.51818181818182	0.961109651925734	22627.7727272727	1698.68743585287	1100	5.4	47.5	3.9	22.1	47.5	20.5	47.5	12.2	47.5	15.5	47.5	1121534.8	157017.89	832.99	569.47	19.3	2.6	9.9	9	12.8	1	10.6	7.4
1	J19	1	ATR	NA	Positive	5.01293451899758	27.5844785772029	5.27412274259278	172338.373484236	2668.5739781922	3.08892481810833	7.05739692805174	0.96036091763298	34114.8326596605	2035.52146217359	1237	5.9	48.4	3.4	24.3	48.4	15.8	48.4	11	48.4	13.3	48.4	1159772	189083.58	817.15	697.91	17.6	3.1	13.8	7	11	1.8	15.4	5.8
1	J19	2	ATR	NA	Positive	5.58676893576222	32.0508149568552	6.52917448548414	214530.34611697	2686.78203639646	4.09971236816874	9.96356663470757	1.1346807840029	52201.2559923298	2437.43886197633	1043	7.4	58.9	5.4	27.2	58.9	18.6	58.9	13.2	58.9	16.2	58.9	1311215.4	205960.77	972.17	750.74	20.6	5.8	17.4	3.8	15.3	2.2	17.7	2.5
1	J19	3	ATR	NA	Positive	4.19953416149068	21.8439440993789	6.06841021653234	135137.510869565	2574.56376396015	2.64518633540373	5.92701863354037	0.895437589626526	26774.5962732919	1728.36642030743	1288	5.5	45.7	3.1	26.2	45.7	14.1	45.7	9.5	45.7	11.8	45.7	1048819.8	164548.84	747.48	612.84	16.3	3	11.1	5.2	12.4	0.8	14.1	3.8
1	J20	1	ATR	NA	Positive	4.4275755228505	26.3369481022463	5.73935002663744	181951.030983734	2744.38688972732	3.06738962044926	7.34779240898528	0.963412342337104	39706.7683965918	2093.27011029359	1291	6.4	48.2	4	24.4	48.2	13.7	48.2	10.6	48.2	11.9	48.2	1127870	204047.61	830.76	766.54	15.8	5.7	15.3	6.1	12.1	2.7	17.7	4.6
1	J20	2	ATR	NA	Positive	5.19816138917263	28.2114402451481	5.26555796532086	171270.305413687	2711.65982402652	4.16649642492339	9.61389172625128	1.27933625672414	50283.6475995914	2573.13501025569	979	5.9	62.4	4.3	20.8	62.4	18.3	62.4	13.1	62.4	15.4	62.4	1199275.6	221783.96	922.96	841.26	19.6	3.2	18	4.5	15.8	1.7	23.7	3.6
1	J20	3	ATR	NA	Positive	4.21821305841924	24.2989690721649	5.49958233173432	156101.971649485	2556.6300485377	2.96993127147766	6.69415807560137	0.907922447596948	30119.0859106529	1832.17591880462	1164	5.7	47.6	3.7	25.5	47.6	12.5	47.6	8.9	47.6	11.2	47.6	1020458.8	183211.81	777.4	669.55	15.1	3.4	14.3	3.5	11.2	1.3	15.4	3
1	J21	1	ATR	NA	Positive	4.69866666666667	28.0026666666667	5.75789870355052	195500.600888889	2691.37802752065	3.23822222222222	7.86666666666667	1.07960358047815	40763.4408888889	1991.4953432505	1125	6.6	51.1	4.4	26.8	51.1	14.8	51.1	11.2	51.1	12.6	51.1	1209424	188134.94	901.34	694.19	17.2	3.2	14	7.1	12	1.2	14.8	6.1
1	J21	2	ATR	NA	Positive	4.94096276112625	25.6421435059037	5.38942767774277	167389.931880109	2428.6190440533	3.43324250681199	7.59400544959128	1.06198447109939	36125.9927338783	2047.37487552735	1101	6.5	52.8	3.5	27.3	52.4	16.6	52.8	10.7	52.8	12.2	52.4	1157516.9	180663.5	773.98	649.32	16	11.1	12.6	10.5	11.3	9.5	14.3	9.7
1	J21	3	ATR	NA	Positive	4.95337773549001	28.0199809705043	6.37683388723329	191019.963843958	2656.39136135388	3.25023786869648	7.70599429115128	0.961648465249385	37656.2340627973	2032.50750244818	1051	6.7	50.1	4.9	27.1	50.1	17.3	50.1	13.2	50.1	14.9	50.1	1192190.2	194197.55	894.31	722.7	19.7	4	16.8	4.9	15.2	1.8	19.9	3.3
1	J22	1	ATR	NA	Positive	5.06591337099812	26.3097928436911	5.03279269288644	153297.028248588	2688.23714782703	3.60357815442561	8.13653483992467	1.01913325218698	39031.961393597	2175.41885374665	1062	6.5	53	3.6	23.6	53	17.3	53	11.5	53	13.7	53	1081515	192809.51	812.95	717.87	17.6	6	13.1	9.2	12.9	3	16.8	7.7
1	J22	2	ATR	NA	Positive	4.11829944547135	24.0027726432532	5.08020793964224	165424.219963031	2446.94157798262	3.24584103512015	7.32902033271719	1.07672779702287	36818.2726432532	2192.68273811033	1082	8	51.5	3.5	29.6	51.5	15.3	51.5	10.4	51.5	11.2	51.5	1136124.7	209917.79	778.35	758.41	16.3	3	16.6	7.3	11.5	1.5	18.3	7
1	J22	3	ATR	NA	Positive	4.5611156685808	25.0664479081214	5.39282572762886	148184.556193601	2571.95225232619	3.07711238720263	7.0369155045119	0.93345269968	32260.5200984413	1879.16870623446	1219	5.3	46.4	4	26.3	46.4	14.8	46.4	9.6	46.4	12.3	46.4	1015317.6	185037.83	781.67	693.2	15.7	4.3	14.5	4.8	12.3	1.1	16.9	3.5
1	K03	1	OTNT	NA	Neutral	6.97877758913413	36.8531409168082	5.73159484946074	233231.248726655	2911.62606825374	3.5704584040747	9.24533106960951	1.10821298105007	47873.0636672326	2206.41631742298	1178	5.2	50.4	3.9	25.2	50.4	22.8	50.4	18.8	50.4	21.5	50.4	1463054	193588.93	1006.43	709.37	25.6	2.3	13.9	7.2	21.3	1.2	16.2	5.7
1	K03	2	OTNT	NA	Neutral	6.76360544217687	36.5994897959184	5.39332225936254	237191.772108844	2871.55120053567	3.17602040816327	7.51615646258503	1.00916901306075	36523.037414966	2110.49518041721	1176	7.7	51.3	5.1	23.6	51.3	23	51.3	17	51.3	18.5	51.3	1443350.6	165837.44	1006.44	610.81	25	2.8	10.8	12.1	20.9	1	13.1	10.2
1	K03	3	OTNT	NA	Neutral	6.21270310192024	34.4675036927622	5.33342792828418	210859	2717.94321130911	2.10709010339734	5.57976366322009	0.803226638340779	27597.8618906942	1455.07226945383	1354	6.1	36	4.5	25.7	36	22.4	36	15.9	36	18.4	36	1267387.5	161318.27	912.42	593.22	24.4	4.7	9.1	5	20.5	3	11.6	3.2
1	K04	1	OTNT	NA	Neutral	6.82564102564103	35.217094017094	5.33876712804168	238265.367521368	3217.67753691068	3.36923076923077	8.53760683760684	1.127440631952	44690.3521367521	2169.60029373617	1170	6.3	53.2	6.2	16.3	53.2	23.5	53.2	16.1	53.2	19.5	53.2	1515645	171460.1	1062.64	636.68	23.1	1.6	11	9.1	19.5	0.2	12.2	7.6
1	K04	2	OTNT	NA	Neutral	6.79924528301887	32.7207547169811	4.75729981653916	183013.467169811	2977.85486450543	2.65283018867925	6.73735849056604	0.976016570000941	32162.3456603774	1779.34940517664	1325	5.6	45.6	4.6	20.1	45.6	22.3	45.6	16.5	45.6	19.4	45.6	1356760.4	158047.26	950.91	576.26	23.4	2.2	9.1	7	18.6	1	9.1	5.2
1	K04	3	OTNT	NA	Neutral	6.96039603960396	36.7966488956588	5.41066039692511	236475.862147753	3160.34814206092	2.82178217821782	7.66488956587966	1.08389692671324	42584.9002284844	2029.35833311615	1313	5.8	46.4	6.5	21.2	46.4	23.5	46.4	17.9	46.4	22.6	46.4	1434500.3	188362.05	1053.5	684.97	26	2.8	15.2	5.6	25.1	0.7	15.9	3.7
1	K05	1	OTNT	NA	Neutral	7.16609880749574	35.2947189097104	5.01895207175766	224920.112436116	2907.62454395703	3.14054514480409	8.21209540034071	1.06565956762391	39195.7640545145	1900.1632561103	1174	4.8	47.7	4.5	20.9	47.7	24.9	47.7	18.1	47.7	19.6	47.7	1424224	156226.6	949.84	556.28	24.4	2.9	6.9	9	19	1.1	7.5	7.3
1	K05	2	OTNT	NA	Neutral	7.26348122866894	35.2361774744027	4.42340492423508	221800.964505119	2903.58094858818	1.53174061433447	3.93037542662116	0.901661870819581	15183.9044368601	1227.17546126715	1465	6.3	38.6	4.9	20.5	38.6	23.2	38.6	17.1	38.6	20	38.6	1455823.6	102380.62	947.25	364.57	26	2.3	2.5	18.3	20.3	0.4	2.9	16.4
1	K05	3	OTNT	NA	Neutral	5.59513590844063	28.5865522174535	4.80126557454792	165067.721030043	2554.44830215107	2.11587982832618	5.47925608011445	0.889619833315618	22537.291130186	1363.60812893162	1398	5	39.3	4.6	30.2	39.1	19	39.3	12.9	39.3	15.2	39.1	1093954.9	109095.74	791.7	409.16	19.2	16.5	5.4	28.1	17.8	13.5	8.2	26
1	K06	1	OTNT	NA	Neutral	6.40429184549356	35.1064377682403	5.44525602921196	227831.491845494	2883.66623940254	3.15364806866953	8.0824034334764	1.03888661152941	39832.9931330472	1977.38470918595	1165	5.9	47.6	4.7	24.5	47.6	22.1	47.6	15.9	47.6	18.6	47.6	1422822	167901.2	1003.67	633.24	24.2	2.1	10.8	11.2	19.7	1.8	13.6	10.1
1	K06	2	OTNT	NA	Neutral	7.71462450592885	36.3936758893281	4.28415191269667	215068.370750988	2980.82890888602	2.49802371541502	6.22529644268775	0.995717767944927	28162.452173913	1712.04545905931	1265	6.2	46.6	4.7	19.4	46.6	25.9	46.6	18	46.6	21.3	46.6	1411865.5	151553.02	957.94	564.39	25	2.4	7.7	5.3	21.2	0.6	10.4	4
1	K06	3	OTNT	NA	Neutral	6.19036697247706	34.7714067278287	5.80405184480999	222666.211009174	2891.39117262849	2.41896024464832	6.43960244648318	0.85774391203089	31354.4808868502	1535.07245606717	1308	6	38.8	4.4	23.4	38.8	18.7	38.8	15.4	38.8	18.1	38.8	1291367.6	159950.1	883.81	574.32	21.1	4.2	10.6	8.3	17.5	3.6	11.9	6.2
1	K07	1	OTNT	NA	Neutral	6.96822742474916	32.0426421404682	4.72912565901358	173319.297658863	2811.4326394912	2.3561872909699	5.82692307692308	1.03358646235358	24393.3846153846	1686.5628955452	1196	3.5	47.8	3.8	20.5	47.8	24.7	47.8	18.1	47.8	19.9	47.8	1279253	145567.72	896.26	536.48	25.6	2.6	6	11.1	20.3	2.1	8	8.5
1	K07	2	OTNT	NA	Neutral	6.20386266094421	33.7811158798283	5.32037649569675	217303.075822604	2946.49789211628	2.5414878397711	6.05150214592275	0.817923992432234	27317.0729613734	1567.75345410531	1398	7	40.4	5.3	23.5	40.4	20.9	40.4	15.7	40.4	18.5	40.4	1411394.1	158739.43	922.26	574.03	23	5.2	9.2	10.8	18	3.3	11.2	9.5
1	K07	3	OTNT	NA	Neutral	6.2248126561199	34.029975020816	5.29982897280209	222284.195670275	2711.83535030903	2.92339716902581	8.09159034138218	0.99325124440012	41568.8417985012	1691.79969471754	1201	4.8	42.8	4.7	26.6	42.8	20.8	42.8	16.7	42.8	18.7	42.8	1346727.3	160265.79	910.4	602.52	22.5	4	11.8	12.2	19.7	4.6	14.7	10.7
1	K08	1	OTNT	NA	Neutral	6.50462573591253	36.3380992430614	5.85990269468175	234209.09587889	3052.62883985972	3.23044575273339	8.19680403700589	1.14590898445018	42346.157275021	2064.35907099069	1189	6.7	48.4	5.2	21.4	48.4	21.8	48.4	17.6	48.4	21	48.4	1423340	186367.79	1016.57	693.98	24.1	2.5	11.9	7.2	20.6	1.9	15.4	5.7
1	K08	2	OTNT	NA	Neutral	6.74204081632653	40.6244897959184	5.72209040940123	284095.681632653	3105.22591998208	3.09714285714286	7.81551020408163	1.04554307543337	37950.4742857143	1923.4140699275	1225	9.5	48	5.6	22	48	21.9	48	18	48	20.7	48	1535654.7	173352.29	1019.73	636.15	24.7	3	10.2	5	21.5	1.5	11.8	4.2
1	K08	3	OTNT	NA	Neutral	5.40310650887574	28.3971893491124	5.05337512940264	171996.415680473	2803.4579475576	2.67455621301775	6.63905325443787	0.934128884183584	31673.5103550296	1703.23844161746	1352	4.4	44.1	4.3	24.3	44.1	18.3	44.1	14.1	44.1	17.2	44.1	1122864.5	139439.89	814.95	520.8	20.4	2.4	7.6	12.5	17.6	1.6	10.4	10.3
1	K09	1	RAD21	NM_006265	sample	7.4838145231846	40.7314085739283	5.87576724635492	262329.762029746	3408.02672819368	2.58442694663167	6.97375328083989	1.08209665601241	31900.3525809274	1764.32775151897	1143	7.5	45.2	8.5	19	45.2	25.5	45.2	23.4	45.2	29.2	45.2	1696100	175017.62	1102.22	633.52	29.4	1.6	12.2	13.4	25.6	0	14.3	12.1
1	K09	2	RAD21	NM_006265	sample	7.03326612903226	41.1381048387097	5.89443559534728	268090.070564516	3299.70398485082	3.3508064516129	8.74697580645161	1.075795674058	42878.7177419355	2011.02275037219	992	10.5	51.1	6.7	20.1	51.1	25	51.1	21.8	51.1	27.3	51.1	1541291.3	175527.6	1085.51	659.71	27.7	3.2	13.9	15.4	24.7	0.9	14.7	13.9
1	K09	3	RAD21	NM_006265	sample	6.31099656357388	35.8840206185567	5.56500283657734	222765.567869416	3169.69670169177	2.58161512027491	7.24828178694158	0.991542863156186	36499.2757731959	1583.05312668404	1164	8.5	42.4	5.9	21.7	42.4	21.8	42.4	18.8	42.4	24.7	42.4	1374313.8	159670.97	972.65	588.32	25.6	1	11.8	11.1	22.5	0.3	13.7	10.1
1	K10	1	CUX1	NM_181500	sample	6.92532717474981	38.7197844495766	6.25322921683803	251553.011547344	3314.61711751799	3.02463433410316	7.34872979214781	1.09746470418537	38725.0277136259	2184.44326505306	1299	6.5	50.6	6.9	21.1	50.6	22.3	50.6	18.9	50.6	22.6	50.6	1516778	184739.52	1097.14	687.76	25.5	2.2	13.9	12.9	23	0.9	15.9	11.2
1	K10	2	CUX1	NM_181500	sample	6.38709677419355	37.9599217986315	5.48471422280415	260809.434995112	3235.69438716035	3.94623655913979	9.72825024437928	1.18633121704777	49309.6989247312	2210.46285328862	1023	9.1	59.2	7.7	20	59.2	21.4	59.2	18.1	59.2	22.1	59.2	1552799.3	168385.41	1080.73	639.41	27.1	1.4	13.3	17.1	24.6	0.8	15.3	16.3
1	K10	3	CUX1	NM_181500	sample	7.83318623124448	39.8490732568402	5.81109734502346	255501.67961165	3152.09110447603	3.2594880847308	8.66019417475728	1.04029466587382	42949.1765225066	1835.0915145112	1133	5.1	48.6	5.8	17.9	48.6	25.4	48.6	21.1	48.6	24	48.6	1476935.5	166690.4	1087.9	613.36	25.9	1.9	11.8	8	24	0.1	14.5	6
1	K11	1	POLE	NM_006231	sample	23.3128555176337	169.62457337884	9.47341696900566	1398866.95335609	5087.98431823752	9.20819112627986	27.6257110352674	1.85995056312217	138112.627986348	2958.22767993617	879	9.8	66.9	22.8	8.5	66.9	54.5	66.9	51.1	66.9	55.4	66.9	4615970	182663.87	2591.55	610.85	58	1.1	11.5	9.4	53.1	0.2	10.1	9
1	K11	2	POLE	NM_006231	sample	21.7857142857143	149.225623582766	7.42701508875435	1145397.91043084	4493.16816023606	9.05668934240363	27.1111111111111	1.67321726247625	137014.740362812	2753.51571587753	882	9.9	62.7	18	12.7	62.7	49.9	62.7	47.6	62.7	50.7	62.7	3774729.9	176629.95	2138.93	598.88	53.1	1.6	11.5	7.7	47.8	0.7	10.1	6.6
1	K11	3	POLE	NM_006231	sample	21.8678996036988	173.237780713342	8.2325164075379	1474777.4663144	5108.80993849125	10.3896961690885	33.5376486129458	1.75530686941907	184918.565389696	3108.14208949004	757	12	65.4	24.3	12.3	65.4	53.4	65.4	50.5	65.4	53.6	65.4	4520188.1	211043.5	2631.71	725.52	56.3	2.1	20.7	3.4	53.8	0	18.4	3
1	K12	1	NCOA6	NM_014071	sample	7.49522154648132	41.1433536055604	5.19070076883999	272708.623805387	3272.07279836962	3.75847089487402	9.52736750651607	1.1483904941064	52660.0460469157	2398.87349741949	1151	6.8	54.5	6.1	20.3	54.5	25.6	54.5	20.6	54.5	24.1	54.5	1618557	192293.37	1155.07	731.01	28.1	1.9	13.5	7.7	26.2	0.6	17.5	5.9
1	K12	2	NCOA6	NM_014071	sample	7.12110418521817	40.1985752448798	5.50518036492725	264507.463045414	3154.05474161115	3.7426536064114	9.30365093499555	1.16015611274888	47728.9243098842	2230.75063721189	1123	7.7	55.2	6.1	20.8	55.2	24.9	55.2	20.7	55.2	24.1	55.2	1569607.5	174884.64	1211.14	673.48	27.5	2	13.3	14.1	27.1	0.5	17.5	11.8
1	K12	3	NCOA6	NM_014071	sample	7.80948348856901	47.965283657917	6.45993304785832	348029.718035563	3372.05846220238	3.44453852667231	8.59271803556308	1.13352520647293	42319.9551227773	2214.82665694085	1181	6.5	54.1	8	20.1	54.1	25.7	54.1	22.1	54.1	26.5	54.1	1805035.5	171401.62	1339.59	656.21	30.5	1.4	11.7	5.3	28.8	0.3	16.2	3.9
1	K13	1	APC	NM_000038	sample	5.5697503671072	33.4625550660793	8.25200179682865	245270.744493392	3104.57372763712	3.95007342143906	9.91336270190896	1.30740974836444	49500.362701909	2408.77541465176	681	7.2	62.3	6.2	18.2	62.3	21.7	62.3	15	62.3	16.7	62.3	1375148	207765.84	1236.79	783.68	23.5	1.6	17.2	5	18.8	0.6	19.5	2.9
1	K13	2	APC	NM_000038	sample	5.97479747974797	27.969396939694	5.42041401840268	167296.01980198	2802.50807968256	3.04860486048605	8.06660666066607	1.13016873415917	40419.5445544554	2019.66978825435	1111	5.9	52.6	3.6	20.4	52.6	20.3	52.6	14.1	52.6	17.2	52.6	1251173.7	165617.48	897.73	603.79	21.6	2.1	10.3	9.5	17.8	0.7	11.6	7.5
1	K13	3	APC	NM_000038	sample	5.98975791433892	30.9124767225326	5.14206818068707	184905.859404097	2737.60184974911	3.11824953445065	7.77374301675978	1.07985264252129	38714.0959031657	1980.23957780608	1074	4.7	51.1	4	23.6	51.1	18.8	51.1	14	51.1	15.5	51.1	1223183.7	181549.83	859.35	653.77	21.7	2.2	12.8	4.5	17	0.7	15.1	2.7
1	K14	1	CREBBP	NM_004380	sample	6.17610062893082	31.1100628930818	5.17341841358815	188402.385220126	2699.63397986548	3.41823899371069	9.01965408805031	1.00351631363616	46289.9025157233	2049.10367467782	1272	4.6	48.6	3.5	26.7	48.6	21.4	48.6	15.2	48.6	17.1	48.6	1295383	176581.07	924.33	682.16	23.3	3	9.6	4.9	19.5	0.4	13	3.7
1	K14	2	CREBBP	NM_004380	sample	6.41738382099828	30.07917383821	4.58095629630355	169257.061101549	2696.2004946076	3.03872633390706	7.6815834767642	0.991454020271827	37311.7805507745	1843.63070266049	1162	5.1	48.7	3.4	24	48.7	22.3	48.7	14.5	48.7	16.1	48.7	1215059.5	154014.22	866.6	572.43	22.4	3	7.9	8.6	16.4	2.4	9.4	7.2
1	K14	3	CREBBP	NM_004380	sample	5.67898193760263	32.884236453202	5.33363939284668	228368.063218391	2778.72645707724	2.79885057471264	7.70853858784893	1.00762488653887	39417.5648604269	1770.34272122492	1218	6	46.2	4.7	26.8	46.2	19.1	46.2	14.8	46.2	16.5	46.2	1320996.4	145539.86	954.79	559.47	21.6	3.4	9.4	9.4	19.7	1.2	12.1	7.1
1	K15	1	MGA	NM_001080541	sample	7.15559030492572	34.8913213448006	4.74111159813627	207750.995308835	2921.97454764323	2.70836591086787	7.04456606724003	1.00077205303741	34846.2353401095	1863.07042948912	1279	3.5	46.2	4.4	19.3	46.2	23.5	46.2	18.3	46.2	19.4	46.2	1431407	158074.43	1005.09	612.46	24.6	3.4	10.4	17.7	20.4	0.9	12.4	15.1
1	K15	2	MGA	NM_001080541	sample	6.62135112593828	32.6422018348624	4.83221388914716	183886.179316097	2910.60059867547	3.17014178482068	7.86905754795663	1.12476241399641	37256.3135946622	2040.29905492546	1199	5.5	51.1	4.1	20.6	51.1	23.4	51.1	16.3	51.1	19.3	51.1	1312542.9	181630.8	940.67	668.49	24.9	3.7	11.1	4.4	19.8	2.7	13.7	3.1
1	K15	3	MGA	NM_001080541	sample	7.42051282051282	38.217094017094	6.97590755357469	265309.623931624	2906.79032063421	2.58205128205128	6.3991452991453	1.05106454746187	28402.9974358974	1707.79340792775	1170	4.2	47.4	5.4	20.3	47.4	25.8	47.4	18	47.4	20.6	47.4	1597485.1	137102.94	1035.02	497.73	27.7	2.6	5.3	6.9	22.6	0.9	6.8	5.4
1	K16	1	CHEK1	NM_001274	sample	8.08840864440079	79.1522593320236	17.7891227786345	782773.742632613	4602.29374653527	3.62966601178782	8.02554027504912	1.00839579825125	38321.4430255403	2111.17038853286	1018	14.8	54.5	16.9	18.4	54.5	29.1	54.5	33.4	54.5	38.3	54.5	2928113	181108.69	2483.44	709.19	36.7	2.2	13.6	12.8	37.6	1.6	16.6	10.2
1	K16	2	CHEK1	NM_001274	sample	8.32258064516129	84.9599555061179	21.2513210548987	850351.827586207	4954.94314709797	3.16017797552836	6.95216907675195	1.06347076180861	30674.1846496107	1908.34241859218	899	18	54.4	19.9	13.5	54.4	28.6	54.4	34	54.4	39.4	54.4	3063410.2	161882.38	2586.91	599.43	36.6	4.2	9	10.8	35.8	2.2	10.5	7.5
1	K16	3	CHEK1	NM_001274	sample	7.28415300546448	75.8306010928962	17.5860863255028	768716.975409836	4689.73715676604	2.22222222222222	5.36247723132969	0.905339341374627	24696.1612021858	1613.14309765276	1098	15.2	45.5	18.2	14.4	45.5	26.9	45.5	29.9	45.5	36.3	45.5	2762261.6	152406.17	2348.79	576.11	33	3.1	10	13.1	33.2	1.2	12.1	8.9
1	K17	1	OTNT	NA	Neutral	6.29351265822785	32.8299050632911	4.68116943341287	196219.382911392	2847.66042737329	2.62737341772152	6.84414556962025	0.971682339673429	34266.9675632911	1807.1944013046	1264	4.6	43.7	4.3	25.5	43.7	21	43.7	15.9	43.7	19.5	43.7	1293694	175846.73	972.75	661.28	22.8	2.7	9.9	6.8	18.2	1.7	13.2	5.7
1	K17	2	OTNT	NA	Neutral	6.88334742180896	35.6348267117498	5.53853364266157	221781.685545224	3122.55828781812	3.44632290786137	8.97971259509721	1.14114295654159	44660.0143702451	2065.93167034824	1183	8.9	51.1	5	19.9	51.1	23.1	51.1	18.4	51.1	22.4	51.1	1414010.5	186450.6	1013.53	697.13	25.5	3.6	12.9	6.1	22.1	1.8	15	5.1
1	K17	3	OTNT	NA	Neutral	6.54977029096478	36.0957120980092	5.13885187115037	233107.812404288	2962.97304719298	2.57656967840735	6.63476263399694	0.988441025308217	32153.4701378254	1739.82251189514	1306	6.7	43.9	5.3	23.9	43.9	21.1	43.9	17.4	43.9	21.1	43.9	1418648.6	153866.22	988.26	567.17	26.2	1.8	9.4	8.5	22.5	0.6	11.6	7.4
1	K18	1	OTNT	NA	Neutral	6.84273504273504	37.648717948718	5.7643096606171	248385.669230769	3024.65719959687	3.35299145299145	8.68717948717949	1.17724127551981	46099.7632478633	2016.24839705611	1170	8.9	48.7	5.2	20.9	48.7	21.6	48.7	17.3	48.7	19.1	48.7	1415515	175348.48	956.97	640.47	23.2	6.4	11.5	10.9	18.6	5.4	13.3	9.7
1	K18	2	OTNT	NA	Neutral	6.86592655849701	36.8343296327925	5.85997133334253	243639.841161401	2870.96783706332	3.39965841161401	8.96157130657558	1.08498348635305	45857.8471391973	2020.6008393166	1171	7	52.5	4.7	23.8	52.5	23.2	52.5	18.4	52.5	21.3	52.5	1515762.3	171203.79	1053.98	641.81	24.7	2.8	10.1	7.5	21.8	1.1	12.1	6.6
1	K18	3	OTNT	NA	Neutral	6.02315160567588	31.9910380881255	5.94757438978408	206860.278566094	2865.63507501058	2.98879761015683	7.49141150112024	0.949282835245091	35417.5212845407	1744.05009692651	1339	6	44.2	3.6	23.1	44.2	19.4	44.2	13.4	44.2	17.1	44.2	1325379.4	153637.41	909.44	558.22	24	1.4	8.4	8.4	20.2	0.4	11.7	7.5
1	K19	1	OTNT	NA	Neutral	7.57512953367876	39.4645941278066	5.24572494060355	237763.034542314	3111.52787217118	3.96200345423143	10.5440414507772	1.25429874119394	54166.0967184801	2186.36252366502	1158	6.6	51.1	4.3	21.3	51.1	24.4	51.1	19.5	51.1	21.9	51.1	1442500	175259.25	1011.72	650.76	25.8	2.6	11.4	9.6	24	2.2	13.4	8.1
1	K19	2	OTNT	NA	Neutral	5.91194420226678	34.1682650392328	6.42800252217072	234844.64603313	2965.71860179644	3.68526591107236	8.81691368788143	1.07865824832936	42349.6451612903	2202.3760083215	1147	8.1	54.1	5.5	26.1	54.1	20.6	54.1	16.7	54.1	19.2	54.1	1437844.7	190882.01	1126.79	739.95	24.3	3.2	16	7.1	23.8	1	19.4	6.2
1	K19	3	OTNT	NA	Neutral	5.53751103265666	33.3848190644307	5.69675710754473	240696.889673433	2758.23984542676	3.33451015004413	8.21535745807591	1.00909549515013	39473.4130626655	1990.51223115821	1133	6	49.4	4.2	25.8	49.4	18.4	49.4	14.7	49.4	17.1	49.4	1403537.4	178443.53	961.83	662.76	23.7	2	13.6	5.6	21.3	0.6	16.3	4.7
1	K20	1	OTNT	NA	Neutral	6.05836909871245	32.9673819742489	4.94748735223033	213195.57167382	2867.98282880939	3.54420600858369	8.59227467811159	1.06450203001098	45438.8300429185	2192.42460081816	1165	5.3	50.6	5.2	25.2	50.6	21	50.6	16.5	50.6	19.1	50.6	1394735	203470.06	983.89	772.97	23.3	2.9	15.8	8.4	20.3	1.6	20.3	7.7
1	K20	2	OTNT	NA	Neutral	6.69799825935596	36.5674499564839	4.68923584752446	240129.124456049	2841.54825316506	3.29416884247171	8.61705831157528	0.983828790093405	45321.7127937337	1975.22268646652	1149	6.1	45.5	6	26	45.5	21.3	45.5	17.3	45.5	20.7	45.5	1402536.6	169628	957.16	625.01	23.7	9.1	11.1	10.4	20.2	6.4	13.2	8.5
1	K20	3	OTNT	NA	Neutral	6.56276686592656	38.7941929974381	5.32569077541075	267243.894961571	2804.56197320727	3.45858240819812	8.9598633646456	0.986108765621612	47883.6182749787	1983.12938777304	1171	5.5	48.4	4.6	25.5	48.4	19.8	48.4	17.3	48.4	19.3	48.4	1448906.8	180884.76	1019.37	678.03	23.1	4.2	12.9	3.1	21.1	2.4	16.1	1.9
1	K21	1	OTNT	NA	Neutral	6.51938683498647	41.9431920649234	7.32771501096992	316184.027051398	3059.09010081774	3.75473399458972	9.74842200180343	1.03131765449191	51636.2678088368	2156.16107213785	1109	7.3	50.4	6.5	25.5	50.4	20	50.4	16.9	50.4	19.4	50.4	1576529	197184.49	1126.81	736.32	23.8	2.6	13	4.2	20.2	2.4	15.5	2.8
1	K21	2	OTNT	NA	Neutral	6.24574961360124	32.419629057187	5.27659424674925	206208.242658423	2669.03745202314	3.01004636785162	7.06568778979907	1.0072704209762	35981.4041731066	2046.84803019145	1294	6.8	48.1	5	27.7	48.1	20.2	48.1	14.9	48.1	17.5	48.1	1320861.2	186704.12	911.83	693.93	22.2	14.1	16.2	13.8	20.3	12.6	17.9	11.9
1	K21	3	OTNT	NA	Neutral	6.78564206268959	35.1314459049545	4.97757922578358	211565.233569262	2816.8107001369	4.03033367037412	10.5460060667341	1.28149436357528	54629.4681496461	2308.18362524311	989	5.6	55.7	4	23.5	55.7	21.6	55.7	16.9	55.7	19.9	55.7	1320119.4	200363.56	949.38	758.35	25.1	2.8	17.6	1.5	22.9	1.1	21.2	0.6
1	K22	1	OTNT	NA	Neutral	6.35675675675676	34.5629343629344	6.22746276103709	219891.294208494	2959.25837002819	3.09343629343629	8.04169884169884	0.969581275149994	41402.4301158301	1948.17146344273	1295	5.8	45.3	4.3	24.9	45.3	19.7	45.3	17.1	45.3	18.7	45.3	1371178	176536.8	1008.05	665.61	22.5	4.5	12.1	10.2	19.5	2.9	13.3	9
1	K22	2	OTNT	NA	Neutral	5.92748433303492	31.3867502238138	5.59482765906272	187940.222023277	2829.71480609607	3.33661593554163	7.87914055505819	0.989044481913201	38538.0286481647	2092.03624416992	1117	7.3	49.5	4.8	23.8	49.5	20.1	49.5	15.7	49.5	18.4	49.5	1374065.5	195455.46	970.69	729.82	23.5	2.6	14.2	6.2	20.7	1	16.7	4.8
1	K22	3	OTNT	NA	Neutral	6.84065460809647	40.4134366925065	5.34777664373511	281761.326442722	2877.17091141019	3.45478036175711	9.08527131782946	1.07661148994284	44629.0327304048	1982.69008130773	1161	5.9	47.6	5.5	24.5	47.6	22.7	47.6	16.1	47.6	19.7	47.6	1510003.8	187151.61	1009.05	702.3	26.5	2.7	15.2	3.1	23	1.5	18.5	2
1	L03	1	RF	NA	Neutral	6.12312549329124	31.2588792423047	5.70161493333389	184585.343330702	2848.39813742091	3.39936858721389	8.78453038674033	1.00665034742281	46619.5430149961	2057.25940897475	1267	5.7	46.9	4	25.8	46.9	19.8	46.9	16.4	46.9	19.2	46.9	1315365	180747.71	945.6	696.96	22.6	3.6	10.4	7.7	19.3	1.6	13.1	6.3
1	L03	2	RF	NA	Neutral	6.33505917159763	36.4852071005917	5.19306501958784	245281.149408284	2926.31419145596	2.57322485207101	6.60798816568047	0.939578291145655	33559.2211538462	1729.74785334374	1352	8.7	40.6	6.4	25.2	40.6	20.5	40.6	17.2	40.6	19.7	40.6	1403944.7	157746.42	977.71	584.28	23.8	10.3	11	13.7	19.5	7	11.8	9.9
1	L03	3	RF	NA	Neutral	6.51896690879742	32.9249394673123	5.31772071262221	192136.189669088	2947.56659171785	2.87570621468927	7.13236481033091	1.07926796391173	37482.4382566586	2027.57681444082	1239	4.6	47.4	3.8	20.4	47.4	21.1	47.4	16.8	47.4	21.7	47.4	1304977.6	181655.25	892.99	672.61	24.9	3.2	13.2	3.1	20.9	1.5	16.3	2.2
1	L04	1	RF	NA	Neutral	6.66770186335404	34.4052795031056	4.48030806078137	206683.377329193	2883.77941121758	3.25465838509317	8.16692546583851	1.02605323570917	43128.5170807453	2063.87977637545	1288	5.8	48.9	4.7	22.2	48.9	20.3	48.9	15.9	48.9	17.9	48.9	1350779	183052.44	928.06	681.69	23.5	4.1	12.4	8	20.6	2.4	14.4	6.4
1	L04	2	RF	NA	Neutral	5.44300727566694	30.3961196443007	5.43298504127782	207217.102667745	2883.11367571417	2.7413096200485	6.88197251414713	0.994241651990475	33397.0097008892	1878.1870112586	1237	7.1	46.2	5.4	24.7	46.2	18.5	46.2	14.3	46.2	17.7	46.2	1307701.6	169728.44	940.85	638.8	22.6	3.2	11.3	8.1	17.8	2	14	6
1	L04	3	RF	NA	Neutral	5.45992509363296	28.8988764044944	4.74519812610448	177333.943071161	2760.16124048252	2.60149812734082	6.02172284644195	0.979061351282865	29052.6823970037	1934.32141836253	1335	5.1	47.3	4.8	25.8	47.3	18.8	47.3	14.8	47.3	17.9	47.3	1256784.8	189160.55	909.94	714.88	23	3.7	16.6	4.3	20.4	1.5	19.4	3.1
1	L05	1	RF	NA	Neutral	6.54833333333333	33.1633333333333	5.89986260789104	207651.551666667	2923.94639286294	3.535	8.915	1.07592200209458	45570.8458333333	2204.76506435637	1200	5.9	51.6	4.5	22.9	51.6	23.7	51.6	18.4	51.6	20	51.6	1353244	186514.73	1034.32	687.94	24.6	2	11.4	5	21	1.2	13.5	3.9
1	L05	2	RF	NA	Neutral	5.93580819798917	31.892498066512	5.77996155545371	211409.251353442	2910.62970777252	2.32482598607889	5.53132250580046	0.865255447959236	25122.6125290023	1540.92945938009	1293	6.6	41.3	4.6	22.6	41.3	20.5	41.3	15.2	41.3	17.9	41.3	1336628.6	146683.22	931.14	533.15	21.3	3.2	6.8	7.4	17.4	2.2	7.7	6
1	L05	3	RF	NA	Neutral	5.71598101265823	28.2563291139241	4.91102728757289	155902.64556962	2426.03907442655	2.20806962025316	5.67563291139241	0.872439440555773	25175.7911392405	1371.49638929742	1264	4.8	36.4	2.8	30.8	36.4	18.8	36.4	13.7	36.4	16.5	36.4	1087321.6	148146.89	763.33	542.99	21.2	11.2	8.8	12	17.6	10.6	11.4	11
1	L06	1	RF	NA	Neutral	6.15411255411255	33.6822510822511	5.14892764286066	211186.906493506	2819.58068086129	3.47186147186147	8.94632034632035	0.999461325417997	43877.5965367965	1949.25606536392	1155	5.5	48.7	4.4	23.5	48.7	21.5	48.7	14.9	48.7	17.7	48.7	1204862	160107.08	844.64	583.56	21	17.2	9.1	15.5	16.6	16.7	10.8	12.8
1	L06	2	RF	NA	Neutral	6.21947194719472	32.5948844884488	5.42572544199763	206559.165016502	3020.56193756595	2.98267326732673	7.8473597359736	0.958511603107545	40417.9348184818	1890.39713386691	1212	7.9	46.4	5.4	20.7	46.4	21.8	46.4	16.1	46.4	18.3	46.4	1354437.6	170401.78	954.69	607.9	22.3	3.2	10.3	7.3	18.6	2.5	10.7	6.2
1	L06	3	RF	NA	Neutral	6.61564918314703	37.475494411006	6.08697037891295	249699.196044712	3200.02171658915	3.19862424763543	8.2871883061049	1.14475480415097	41533.8667239897	2004.10403512186	1163	6.3	49.4	6.9	20.3	49.4	23.5	49.4	17.5	49.4	23.1	49.4	1424583.3	167241.91	1016.74	615.31	26.6	1.5	11.5	5.2	22.6	1.3	13	4.6
1	L07	1	RF	NA	Neutral	6.34457831325301	34.7068273092369	5.76829102687031	215291.22811245	2969.53314980229	2.81927710843373	7.49558232931727	0.980833364155098	38436.2771084337	1805.68030860491	1245	7.3	43.1	5.1	23.5	43.1	21.1	43.1	16.5	43.1	19.9	43.1	1341206	166165.07	938.19	621.18	23.1	3.1	8.6	11.6	19.3	2.5	11.4	10.4
1	L07	2	RF	NA	Neutral	6.74058219178082	37.5479452054795	6.03443296246554	254975.175513699	3112.05846931097	3.20547945205479	7.87071917808219	1.0646047567693	38303.3938356164	2043.41176766523	1168	7	49.7	5.5	21.2	49.7	22.9	49.7	18.9	49.7	22.1	49.7	1478448	178232.58	1120.07	662.9	25.7	2.5	12.2	7	22.8	2	14.5	5.6
1	L07	3	RF	NA	Neutral	6.77749576988156	35.5964467005076	5.40124350388176	215799.291878173	2905.49485296859	2.86802030456853	7.44331641285956	1.11483467474878	35253.7301184433	1868.94906949342	1182	4.5	47.2	3.6	22.8	47.2	22	47.2	17.1	47.2	20.5	47.2	1327214.6	158379.94	892.32	586.14	23.9	3.1	10.8	9.4	20.9	1.9	12.2	8
1	L08	1	RF	NA	Neutral	6.24542429284526	32.6106489184692	5.64776690387267	199178.02828619	2884.64021581605	2.74292845257903	7.27703826955075	1.01747109347322	39188.5648918469	1912.37226081755	1202	6.7	43.8	4.3	23.1	43.8	21.7	43.8	17.1	43.8	18.7	43.8	1343326	193037.45	954.46	705.2	23	2.7	12.2	3.4	18.6	1.1	14.2	2.5
1	L08	2	RF	NA	Neutral	6.33259094283593	33.9606533036377	5.09464713959221	205692.499628805	2994.06282876747	2.58054936896808	6.14031180400891	0.881593147613489	28391.2256867112	1692.64727425613	1347	8.1	42.2	5.1	22.2	42.2	20.3	42.2	16.5	42.2	20.3	42.2	1346693.8	170217.71	997.42	646.11	23.4	3.2	12.2	8.1	20.9	1	14.3	6.5
1	L08	3	RF	NA	Neutral	6.65172137710168	37.0128102481986	5.6742565192238	243995.422738191	2959.11546581524	2.83266613290633	7.81265012009608	1.0329636932732	40001.6509207366	1806.93066936672	1249	6.3	45.2	4.9	22.3	45.2	22.4	45.2	17.2	45.2	20.3	45.2	1430992.5	163137.65	923.51	595.46	24.7	3	11.3	7.3	20.7	1.7	13.8	5.9
1	L09	1	PIGN	NM_012327	sample	6.37889688249401	36.7705835331735	5.1652228057817	247623.93685052	3055.5125244013	2.95603517186251	7.64348521183054	1.05163758769026	40809.170263789	2015.21207612406	1251	5.5	46.2	4.6	22.5	46.2	21.6	46.2	17.2	46.2	19.4	46.2	1487193	184259.42	960.33	683.55	25.2	2.7	12.3	6.8	19.7	1.8	15.4	6.2
1	L09	2	PIGN	NM_012327	sample	7.0981308411215	37.3029595015576	5.1005619823329	234778.949376947	3050.12941110544	3.0708722741433	8.02725856697819	1.07531947801076	40747.1884735202	1956.64172287141	1284	8.3	47.4	5.3	22.5	47.4	23.7	47.4	18.5	47.4	22.2	47.4	1498141.8	168972.27	984.19	634.03	26.6	3	13.5	14.2	21	0.5	15	12.6
1	L09	3	PIGN	NM_012327	sample	6.38923076923077	32.9376923076923	5.42935618988702	190193.988461538	2835.08857144346	2.78692307692308	6.96846153846154	0.904843104500233	32790.7061538462	1750.75859916306	1300	5.5	43.6	4.3	23.9	43.6	21.1	43.6	17.2	43.6	20.5	43.6	1324780.3	150357.37	903.37	567.35	25.6	2.5	10.2	11.5	20	0.5	12.8	10.6
1	L10	1	ERCC5	NM_000123	sample	7.03198494825964	36.2812793979304	4.77965367290031	236232.398871119	3013.8577580696	3.79397930385701	9.43367826904986	1.1796894059029	48856.3443085607	2358.3957289801	1063	5.2	56.3	5.5	22.7	56.3	23.2	56.3	18.6	56.3	20.7	56.3	1547573	182013.97	1097.86	693.17	27.3	2.7	12.6	15.6	23.3	1.2	16.6	13
1	L10	2	ERCC5	NM_000123	sample	7.47707231040564	38.4964726631393	5.93628447683802	226114.867724868	3083.1623107935	4.48412698412698	11.2195767195767	1.24455216980574	58061.6402116402	2572.60636069286	1134	6.7	60	5.7	22.8	60	25	60	18.6	60	22.7	60	1478723.3	203762.78	1080.63	739.76	27.8	2.6	16.8	3.4	26.3	1.2	16.8	2.4
1	L10	3	ERCC5	NM_000123	sample	5.92811501597444	31.3921725239617	5.66740068970182	202545.545527157	2954.60560389148	3.31230031948882	8.17891373801917	1.13803046733294	40588.4592651757	2073.52778651054	1252	6.2	50.5	5.6	24.1	50.5	20.8	50.5	16.8	50.5	20.8	50.5	1278423.4	177624.34	934.89	659.32	24.2	3.3	12.5	6.2	20.3	1.3	15.2	3.8
1	L11	1	PHF6	NM_032335	sample	6.53669724770642	36.9467889908257	5.12272967840869	261448.158715596	3022.55987152364	3.3	7.78899082568807	1.08856268672325	39666.7146788991	2200.97022875432	1090	6.6	56.1	5.8	24.3	56.1	20.6	56.1	17.3	56.1	19.7	56.1	1508406	178714.52	1013.45	663.59	24.4	3	10.1	7.7	19.3	2.2	12.8	6.8
1	L11	2	PHF6	NM_032335	sample	7.57962962962963	44.9231481481482	5.39247603081244	310387.876851852	3132.89748232748	3.27314814814815	8.2037037037037	1.01861997122892	38296.5009259259	1882.51737874094	1080	9.4	48.8	6.1	21.1	48.8	23.8	48.8	19	48.8	22.5	48.8	1628263.2	177651.66	1047.14	649.69	27.1	1.7	12.7	6.2	22.1	1.1	14	4.9
1	L11	3	PHF6	NM_032335	sample	7.01903114186851	31.6219723183391	4.63859949319933	166130.365051903	2845.33206162445	2.83996539792388	7.52768166089965	1.08052187635294	36390.4420415225	1800.05650043426	1156	5.2	46.4	4	20.8	46.4	23.6	46.4	17.8	46.4	20.8	46.4	1254695.8	155164.51	873.66	574.19	24.5	2.2	10.5	12.9	21	0.5	13.7	12.1
1	L12	1	BLM	NM_000057	sample	7.93640167364017	37.8451882845188	5.16804123243221	239539.973221757	3147.25851133777	3.12384937238494	7.95397489539749	1.11113715291018	36810.3782426778	2012.89986996287	1195	4.1	53.3	4.7	13.1	53.3	30	53.3	19.7	53.3	22.5	53.3	1582552	138222.97	1037.92	497.9	27	2	5	12.9	19.7	0.4	6.9	12.5
1	L12	2	BLM	NM_000057	sample	5.66192560175055	32.3129102844639	6.3700276259549	221703.29321663	3014.60068383251	4.18927789934355	10.4190371991247	1.21898834162104	55199.5733041576	2371.95850327263	914	8.4	58.4	6.3	20.9	58.4	20.4	58.4	14.8	58.4	17.2	58.4	1385716.1	188039.53	1051.32	721.64	23.1	3.3	13.7	7	19.6	1.1	17.6	5.9
1	L12	3	BLM	NM_000057	sample	5.72131147540984	30.4020707506471	6.26764260687839	193466.381363244	3047.17678777881	3.31147540983607	7.93097497842968	1.0849281456995	37172.6022433132	2018.39376382394	1159	6.4	52	4.6	18.6	52	18.3	52	14.2	52	17.7	52	1275036.6	172138.65	904.11	631.31	22.8	3.5	11.2	5.3	17.8	0.9	12.3	4.4
1	L13	1	ARID1A	NM_006015	sample	7.88265746333046	42.2657463330457	6.23444466153382	272195.960310613	3092.2278056023	3.053494391717	7.61432269197584	0.95853507741622	39336.8291630716	1875.32585686307	1159	5.7	45.6	5	21.1	45.6	25.2	45.6	20.1	45.6	22.8	45.6	1539171	171163.13	1012.86	613.17	27.1	2.6	9.7	9.2	22	2.7	11.2	8.9
1	L13	2	ARID1A	NM_006015	sample	9.08938547486034	40.8230912476723	4.64104742796893	247523.722532588	2924.44430185904	2.58659217877095	6.32029795158287	1.05806395963449	26223.800744879	1615.41217536098	1074	5.8	46.6	4.3	17.6	46.6	29.4	46.6	20.2	46.6	23.3	46.6	1613276	143316.66	996.82	496.59	28.2	1.6	6.3	6.1	22.7	0.4	6.7	4.7
1	L13	3	ARID1A	NM_006015	sample	6.84215328467153	35.3996350364963	5.1614684326958	211367.897810219	2817.83382960627	3.06934306569343	8.05018248175183	0.98605122734746	39689.0428832117	1811.78972639828	1096	4.4	45.7	3.6	22.2	45.7	21.7	45.7	15.6	45.7	18.2	45.7	1314110.3	168119.98	950.46	623.03	24.8	1.9	12	5.8	22.1	0.5	14	4.3
1	L14	1	EZH1	NM_001991	sample	5.56912948061448	33.1814191660571	5.43910894457399	222186.505486467	2916.39860858701	2.8558888076079	6.75054864667154	0.941230877628844	34196.839063643	1955.48550365925	1367	6.1	46.4	5.2	25.9	46.4	17.9	46.4	15.3	46.4	18.8	46.4	1345315	174818.12	1004.32	659.97	21.9	3.1	11.7	10.5	19.2	1	14.6	8.6
1	L14	2	EZH1	NM_001991	sample	6.87639553429027	35.091706539075	5.30416279876401	223542.957735247	2959.77974985409	2.99362041467305	7.26475279106858	1.05538499356384	33386.5837320574	1956.02241579197	1254	6.5	49.8	4.9	21.2	49.8	24.2	49.8	17.8	49.8	20	49.8	1470334.1	179751.33	1018.6	652	26.2	2.8	9.5	2.9	20.8	0.7	11.8	2.5
1	L14	3	EZH1	NM_001991	sample	6.36159169550173	30.461937716263	4.22770884793271	165534.24567474	2551.97551412336	2.96193771626298	7.39100346020761	0.993091404626392	33603.8373702422	1825.92473404156	1156	4.2	45.6	2.7	25.6	45.6	22.8	45.6	16.2	45.6	18.3	45.6	1180257.6	166119.36	880.55	632.36	23.8	3.1	11	5	21.3	2	15.1	3.8
1	L15	1	ARID2	NM_152641	sample	5.3570219966159	28.2402707275804	4.89985773549796	178091.609137056	2705.63689923538	2.98646362098139	7.50761421319797	0.942558431367945	40015.078680203	1996.07755837446	1182	5.8	47.1	4.3	27.2	47.1	17.9	47.1	13.4	47.1	15.1	47.1	1198467	181303.25	915.17	705.51	20.2	5	11.6	10.2	17.7	2.5	15.8	8.8
1	L15	2	ARID2	NM_152641	sample	5.7874659400545	31.0108991825613	5.25549375397836	207284.674841054	2819.83914621113	3.45685740236149	9.19164396003633	1.15924136852658	49740.2352406903	2320.92498394441	1101	6.4	55.9	4.9	23.7	55.9	21.3	55.9	14.3	55.9	16.6	55.9	1326568.2	180434.43	936.81	679.59	22	10.4	10.5	3.6	18.8	9.1	14.2	2.6
1	L15	3	ARID2	NM_152641	sample	5.0047885075818	26.561053471668	5.72445935044294	173405.051077414	2892.28103152785	2.8683160415004	6.94173982442139	1.0940953307456	36143.4932162809	1930.49150837724	1253	6.5	46.5	6	23.9	46.5	16.7	46.5	12.9	46.5	16	46.5	1130681.8	160487.73	907.68	615.66	20.2	4.2	9.3	4.4	19	1.9	12.6	2.8
1	L16	1	FLT4	NM_002020	sample	6.71142618849041	38.6330275229358	5.91479583766463	262816.872393661	2990.26081136715	3.27105921601334	8.76814011676397	1.21546641543627	50979.6547122602	2351.29024928044	1199	5.7	53.1	6.2	25.8	53.1	21.1	53.1	17.5	53.1	20.9	53.1	1523002	204891.24	1091.11	797.18	24.6	3.8	15.9	7	22.8	2.1	19.7	5.4
1	L16	2	FLT4	NM_002020	sample	6.13390557939914	33.3184549356223	4.69768158536953	210872.608583691	2772.36790238272	3.40858369098712	8.0068669527897	1.07112533052598	40370.2472103004	2166.84337935437	1165	6.2	51.3	4.4	26.9	51.3	20.9	51.3	16.7	51.3	19.7	51.3	1392671.8	195379.56	981.57	737.87	22.4	3.7	14.3	2.9	21.7	3.1	19.4	2.2
1	L16	3	FLT4	NM_002020	sample	6.40726429675425	31.1306027820711	4.22544885441924	181055.657650696	2702.16627404323	2.28902627511592	5.48531684698609	0.86149990583092	25830.5200927357	1605.28442399974	1294	3.7	40.6	3	23.6	40.6	21	40.6	15.1	40.6	18.2	40.6	1271770.1	149865.33	895.09	555.13	22.9	2.3	10.1	12.4	20.6	1.2	10.7	10.4
1	L17	1	RF	NA	Neutral	6.91275167785235	38.1102588686481	6.48817285552169	255458.898370086	3104.17394781293	3.66347075743049	9.64141898370086	1.19775779442131	52954.0354745925	2235.52402191445	1043	6.7	52.3	5.8	22.3	52.3	23	52.3	19.6	52.3	22.9	52.3	1455181	195494.58	1102.42	737.14	25.2	3.5	13.7	6.5	22.2	0.6	16.4	5.1
1	L17	2	RF	NA	Neutral	6.8547619047619	35.4555555555556	5.04079873769417	220600.957142857	2946.72055456149	2.70952380952381	7.03730158730159	0.931288423233741	36289.4642857143	1729.10231961139	1260	7.1	40.9	5.1	22.7	40.9	22.6	40.9	17.1	40.9	19.3	40.9	1439779	178975.12	993.39	644.57	24.6	1.5	12	7.5	21.4	0.7	12.3	6.6
1	L17	3	RF	NA	Neutral	5.74188034188034	31.4418803418803	5.47542961406953	202869.796581197	2786.28310224263	3.09401709401709	8.28888888888889	0.93866334022665	42590.1615384615	1787.78636256711	1170	6.2	43.3	4.2	24.6	43.3	19	43.3	14.1	43.3	16.4	43.3	1289631.1	158794.22	879.21	594.02	20.8	3.1	10.5	10.1	18.5	2.4	13.8	8.5
1	L18	1	RF	NA	Neutral	7.19776440240757	37.7893379191746	6.21194699571091	245716.350816853	3099.36007583696	3.8950988822012	9.38177128116939	1.15072523478132	44743.6319862425	2232.27874859012	1163	6.6	53.1	5.4	23.3	53.1	23.6	53.1	19.2	53.1	21.8	53.1	1554113	180449.55	1138.82	688.43	26.1	2	12.5	12.8	23	1.1	14.4	11.9
1	L18	2	RF	NA	Neutral	5.78839285714286	30.2669642857143	4.93148053335311	190553.108928571	2747.55149537722	3.65535714285714	8.64732142857143	1.1245991155372	42113.025	2222.05348338378	1120	7.2	53.5	4.6	25.7	53.5	20.2	53.5	14.7	53.5	16.6	53.5	1231057.5	191599.62	929.39	714.69	21.4	3.4	13.5	4	18.3	1.7	15.4	2.9
1	L18	3	RF	NA	Neutral	6.04686318972033	34.1421012849584	5.02405277296842	227976.015117158	2819.88457729457	2.93348450491308	7.73922902494331	1.01806289446397	38538.8790627362	1810.30324035046	1323	5.5	44.7	5.1	24.3	44.7	20	44.7	14.2	44.7	17.6	44.7	1356873.5	155765.51	910.55	591.05	22.3	4.5	9.1	9.1	20	2	12.9	7.4
1	L19	1	RF	NA	Neutral	6.49462365591398	34.0281224152192	5.47231470960205	203022.373862696	2829.97574495519	3.2258064516129	7.89495450785773	1.01309767148093	39423.1579818031	2029.07184601391	1209	6	48.4	4.9	26.6	48.4	20.8	48.4	17.9	48.4	19.9	48.4	1314478	192944	999.91	718.3	24.5	3.1	12.2	5.5	20.5	1.7	14.6	4.3
1	L19	2	RF	NA	Neutral	6.44768439108062	32.942538593482	5.37607965002221	198224.577186964	2921.50284358328	3.56003430531732	8.58233276157804	1.05995674370806	43702.9459691252	2231.60625085664	1166	8.1	52.6	5.1	24.6	52.6	21.3	52.6	16.6	52.6	20.6	52.6	1314200.4	188001.68	959.73	698.24	23.6	3	12.6	3.9	20.1	2.1	14.8	3.1
1	L19	3	RF	NA	Neutral	6.00166112956811	31.8264119601329	5.26765512627035	197684.213455149	2726.12644252839	3.23338870431894	8.13205980066445	0.928096551055622	38522.415282392	1808.75695548903	1204	6.1	44.5	3.6	25	44.5	21	44.5	15.4	44.5	18.4	44.5	1192441.4	164040.95	863.13	618.4	23.3	6	10.1	5.7	20	5.6	12.7	4.9
1	L20	1	RF	NA	Neutral	6.36603462489695	39.2695795548228	5.62618230013059	269549.173124485	2917.08552203012	3.36191261335532	8.17477328936521	1.02992870245127	41882.2877164056	2076.21781208469	1213	6.5	48.1	6.3	25.2	48.1	20.9	48.1	16	48.1	18.9	48.1	1465619	197586.26	1035.22	733.18	22.8	5.8	13.4	5	20.1	4.9	17.1	4.2
1	L20	2	RF	NA	Neutral	6.27465986394558	35.5501700680272	5.40627907566775	235379.056122449	2994.79199559218	3.33673469387755	9.22619047619048	1.01500848650916	50120.4234693878	1974.10171727034	1176	7.6	47.1	4.7	22.6	47.1	19.1	47.1	15.5	47.1	17.3	47.1	1412740.1	178182.73	972.5	665.65	21.3	2.1	11.7	7.4	19.6	2	14.2	6
1	L20	3	RF	NA	Neutral	5.8609756097561	32.8414634146341	5.15990351848374	227853.66504065	2855.42276271751	3.25528455284553	7.88617886178862	0.984640369138997	38646.1365853659	1906.44869254969	1230	6.6	47.8	5.1	24.7	47.8	19.4	47.8	15.2	47.8	18.6	47.8	1349317.1	181194.41	952.97	674.33	22.3	3.3	13.7	2.9	20.5	2.1	16.2	2
1	L21	1	RF	NA	Neutral	7.13449367088608	37.1716772151899	5.63083310551985	222037.215981013	2938.07400876808	3.10680379746835	8.31487341772152	0.979303644318097	44188.7776898734	1934.92039437653	1264	5.9	43.8	4.9	23	43.8	23.5	43.8	18.4	43.8	20.8	43.8	1405157	189154.35	991.27	708.05	25	4.2	12.7	8.1	21.3	2.6	15.3	7.1
1	L21	2	RF	NA	Neutral	7.15698729582577	40.8729582577133	5.3051549562251	279113.505444646	2885.65133600953	3.83847549909256	9.37023593466425	1.0912163380967	45988.8666061706	2245.06272174016	1102	8	54.1	5.1	26	54.1	21.7	54.1	17	54.1	20.4	54.1	1583914.7	205438.61	1043.62	765.64	25.2	2.5	16.7	5.9	23	1.2	18.6	4.9
1	L21	3	RF	NA	Neutral	5.84608460846085	32.6498649864986	5.26132497961941	221373.830783078	2858.54455324134	2.99189918991899	7.7029702970297	0.912302827484406	37798.2061206121	1781.69520512526	1111	6.8	44.3	4.2	24.7	44.3	18.8	44.3	14.6	44.3	17.8	44.3	1340496.2	177124.57	893.45	668.31	21.9	2.5	14.6	11.5	19.6	1.6	17.7	10.5
1	L22	1	RF	NA	Neutral	5.92957746478873	36.0334507042254	6.43690498956203	248871.349471831	2858.74914027667	3.57482394366197	9.78785211267606	1.07915530901898	53680.7376760563	2172.33872661448	1136	6.5	50.8	4.5	26.8	50.8	18.9	50.8	16	50.8	18.1	50.8	1460555	192418.9	1011.83	713.85	23.2	3.9	13.3	8.5	19.4	2.8	15.1	6.8
1	L22	2	RF	NA	Neutral	5.57708161582852	29.7386644682605	5.79002040867589	183361.169826876	2838.18880333098	3.47238252267106	8.66281945589448	1.06717540527445	44569.7543281121	2258.73933597155	1213	8.6	53.8	4.6	25.7	53.8	17.3	53.8	14.6	53.8	18.1	53.8	1295918.9	203009.31	972.81	789.69	22.3	4.6	16.6	5.5	19.5	2.3	20.4	4.5
1	L22	3	RF	NA	Neutral	6.41961852861035	35.9409627611263	5.63988187151962	236281.802906449	2653.59091362027	3.5449591280654	10.0299727520436	1.00704113624849	56295.0054495913	1985.18737450393	1101	4.3	47.5	4.2	28.1	47.5	20.9	47.5	16.3	47.5	18.9	47.5	1365550.3	184533.33	963.59	700.7	24.3	4	15	6.7	21.6	3.2	17.6	5.6
1	M03	1	OTNT	NA	Neutral	5.8968	30.8	5.64060186243027	198530.94	2926.82893846703	3.0096	7.5696	1.07748735553816	35676.0488	1875.9035287569	1250	6	46.7	5.4	21.8	46.7	21.4	46.7	16.2	46.7	18.1	46.7	1295125	158272.51	957.73	575.63	23.6	2.5	7.8	8.8	18.7	2.1	9.8	7.8
1	M03	2	OTNT	NA	Neutral	6.94034302759135	30.9015659955257	4.66540606659815	170909.704697987	2777.96461481038	1.65026099925429	4.26398210290828	0.987861693423795	15515.6994780015	1203.71129238054	1341	5	38.6	3.1	16.9	38.6	24.2	38.6	16.2	38.6	18.8	38.6	1296484.4	103858.7	890.37	376.27	23.3	2.2	2.2	18.6	17.2	0.5	3.4	16.8
1	M03	3	OTNT	NA	Neutral	6.16845329249617	34.2695252679939	5.23833177192249	227897.257274119	2767.70298518896	2.15160796324655	5.63246554364472	0.855137288582048	28601.0513016845	1579.21411450213	1306	5.8	38.8	4.7	24.9	38.8	20.2	38.8	15.8	38.8	18.1	38.8	1317736.2	166832.96	973.51	625.64	22.1	7.4	10.9	6.7	19.4	5.3	14.1	5.1
1	M04	1	OTNT	NA	Neutral	6.68683001531394	32.864471669219	5.32931790017644	205557.699846861	2998.12302729726	3.12021439509954	7.67457886676876	0.99057371901245	37856.8392036753	1946.43698626736	1306	4.9	47.2	3.9	21.1	47.2	21.7	47.2	16.5	47.2	18.5	47.2	1398733	163276.93	1000.11	601.41	24.1	2.1	8.9	8	19.2	1.1	10.3	6
1	M04	2	OTNT	NA	Neutral	7.3866028708134	44.2622009569378	6.13956437434114	306094.366507177	3115.49433182643	3.82583732057416	9.43253588516746	1.2273827908961	46614.8545454545	2444.43850387319	1045	9	56	7.1	22.4	56	24.6	56	20.2	56	22.3	56	1672272.5	191901.78	1140.61	705.31	28.1	2.3	13.4	3.9	23.3	1.3	15.8	3.3
1	M04	3	OTNT	NA	Neutral	5.8340113913751	34.8454027664768	5.80444788104369	252203.681855167	2659.27209951393	2.0073230268511	5.40846216436127	0.816857995432206	25012.1497152156	1261.56433164522	1229	6.3	34.1	5.4	26.9	34.1	18.5	34.1	14.1	34.1	15.6	34.1	1135216.1	102277.19	836.2	381.8	17.2	34.4	4.6	36.4	14.5	33	6.4	34
1	M05	1	OTNT	NA	Neutral	6.48736176935229	30.3783570300158	5.12373500968191	176203.038704581	2822.71005174265	2.96129541864139	7.19826224328594	0.984871267881688	32999.0458135861	1852.69626463812	1266	4.6	47.3	3	22	47.3	21.9	47.3	15.7	47.3	17.3	47.3	1322724	161944.08	927.64	591.52	23.1	2.5	8.5	6.7	18.7	0.7	9.5	5.3
1	M05	2	OTNT	NA	Neutral	5.80549199084668	33.9313501144165	6.31451152839044	247801.274599542	2958.24411928051	2.80091533180778	6.95270785659802	0.933704527343178	34833.9557589626	1831.72348315194	1311	7.4	45.2	5.8	24.1	45.2	20	45.2	15.5	45.2	19.1	45.2	1493689.6	150089.96	983.54	557.76	23.3	3.1	7.3	9.8	19.5	1.8	10.6	8.6
1	M05	3	OTNT	NA	Neutral	6.9878640776699	35.2305825242718	5.27890517653907	202089.072006473	2876.11408387645	3.16990291262136	7.75485436893204	1.00501416394701	38973.930420712	1962.67221615979	1236	6.6	46.4	4.2	22.2	46.4	24	46.4	17.8	46.4	21.2	46.4	1301549.6	178029.09	979.04	660.57	26.5	1.8	12.2	3.5	23.8	0.5	14.6	2.4
1	M06	1	OTNT	NA	Neutral	5.82583025830258	32.6568265682657	5.19131426707279	218175.563837638	2944.77037165617	3.19704797047971	8.77933579335793	1.0677027826567	48734.9084870849	2158.22136514758	1355	6.4	48.6	4.9	24.4	48.6	19.7	48.6	15.8	48.6	18.6	48.6	1416390	194674.01	992.99	722.78	24.1	1.8	13.4	4.1	19.6	0.2	16.2	3.1
1	M06	2	OTNT	NA	Neutral	6.95352323838081	32.2143928035982	5.03872399154012	201126.451274363	2811.44277513419	2.46551724137931	6.01499250374813	1.01210180646239	24860.3583208396	1613.99708738983	1334	5.4	45.4	3.9	21.4	45.4	24.2	45.4	17.3	45.4	20.6	45.4	1399492.2	125868.82	945.83	462.88	24.2	2.1	4.9	16.3	19.8	1	6.4	14.2
1	M06	3	OTNT	NA	Neutral	6.18626062322946	32.3774787535411	5.26195294406706	200528.402974504	2860.19059488351	2.20113314447592	5.60481586402266	0.878650508412344	25500.2400849858	1531.1482218024	1412	4.9	40.7	4.4	23.9	40.7	18.9	40.7	14.9	40.7	17.5	40.7	1327222.2	144931.86	886.27	530.34	22.4	9.3	9.8	16.9	20.1	7.5	11.8	15.3
1	M07	1	OTNT	NA	Neutral	5.79753086419753	32.441975308642	4.81788040461866	214866.299588477	2812.18643991467	3.04362139917695	7.80987654320988	0.97923500520418	42258.4666666667	2004.63270470403	1215	5.9	45.7	4.3	27.1	45.7	20.2	45.7	15.3	45.7	17.9	45.7	1325297	176739.89	986.26	677.88	22.9	5.5	11.8	9	19.3	4.2	14.8	8
1	M07	2	OTNT	NA	Neutral	5.23345195729537	28.2669039145907	4.68982610055862	175148.025622776	2873.21376299618	2.16797153024911	5.47758007117438	0.963069027949785	25477.5729537367	1740.45713367473	1405	7.2	43.5	5.6	25.6	43.5	17.5	43.5	13.6	43.5	17.1	43.5	1206980.5	166255.39	868.14	635.86	20.1	3.3	9.4	4.8	16.9	2.2	12.3	3.5
1	M07	3	OTNT	NA	Neutral	6.01186063750927	26.8272794662713	4.56916761245492	151700.887323944	2569.79793007344	1.35656041512231	3.28687916975537	0.92360720965721	10943.4358784285	1158.47484992356	1349	2.9	42.5	2.4	20.9	42.5	20.3	42.5	12.9	42.5	15.3	42.5	1166304.8	86076.74	761.68	305.28	22.1	7.1	1.3	18.8	17.3	5.4	1.3	15.3
1	M08	1	OTNT	NA	Neutral	6.32047244094488	34.8299212598425	5.55065182739565	228193.190551181	2913.29373328583	3.50393700787402	9.05590551181102	1.09726191985246	48961.0661417323	2275.50849999089	1270	6	52	5.4	25.4	52	21.6	52	16	52	19.5	52	1494973	193879.35	1039.35	729.84	25.1	5.3	12.9	6.1	21.2	2.8	15	4.2
1	M08	2	OTNT	NA	Neutral	6.15136876006441	35.987922705314	6.47304628357461	246823.057971014	2884.64390551019	3.26570048309179	7.69243156199678	1.10393456452001	37275.2954911433	2154.86693077777	1242	8.5	52.8	5	23.8	52.8	21.2	52.8	16.3	52.8	18.9	52.8	1446979.5	181964.63	1008.45	670.18	24.2	3.9	12.1	4.8	20.6	1.6	13.6	3.1
1	M08	3	OTNT	NA	Neutral	5.91171875	31.3890625	5.52841307348995	187945.60859375	2746.05538306915	3.07265625	7.21015625	1.03234162702571	34661.05390625	1933.82348769557	1280	5.3	47.4	3.8	27.3	47.4	20.4	47.4	16.4	47.4	19.2	47.4	1245880	166478.32	870.26	628.46	24.7	7	11.4	6.1	20.4	4.5	15.4	4.2
1	M09	1	DNM2	NM_001005362	sample	6.43085880640466	37.5363901018923	5.91640700147418	260040.982532751	3057.25980983298	2.52838427947598	6.02911208151383	0.904007729748658	31528.4847161572	1900.97772935908	1374	6.3	45.2	6.6	24.8	45.2	21.1	45.2	17.8	45.2	20.5	45.2	1537146	184575.71	1066	673.9	25.3	2.6	11.1	4.9	20.7	1.4	13.2	4.1
1	M09	2	DNM2	NM_001005362	sample	6.88888888888889	33.9256474519632	4.86808571077243	199318.108604845	2864.87984052118	2.74185463659148	6.42940685045948	0.944263042252884	27960.6173767753	1730.71377615262	1197	6.9	46.5	4.8	20.6	46.5	25.3	46.5	18.2	46.5	19.9	46.5	1346588.4	152791.26	957.77	568.23	25	2.8	5.7	3.8	19.8	1.4	8.8	2.4
1	M09	3	DNM2	NM_001005362	sample	6.51785714285714	36.5689935064935	5.47034946954445	233405.664772727	2728.62270227034	2.68831168831169	6.36688311688312	0.944667017210291	31687.8831168831	1900.83595786842	1232	6.2	47.7	4.9	24.8	47.7	22.4	47.7	17.9	47.7	19.2	47.7	1319579.9	168574	881.03	624.82	23.5	6.9	11.7	4.9	19.8	6.2	13.7	3.3
1	M10	1	PRF1	NM_005041	sample	7.52835283528353	32.3321332133213	4.21376653546165	175376.713771377	2725.70764962285	2.8955895589559	7.5031503150315	1.11830704981973	31511.6102610261	1697.17279557744	1111	4.3	48.2	4	20.9	48.2	27.3	48.2	18.6	48.2	19.6	48.2	1355616	131351.99	970.42	483.71	25.4	2.3	5.2	19.4	19.9	0.4	7.2	18.2
1	M10	2	PRF1	NM_005041	sample	6.99340478153339	42.6883759274526	5.79973161337184	324830.968672712	3043.46194799746	2.73866446826051	6.93816982687552	1.03245428314826	32387.9373454246	1810.90775686101	1213	6.4	47	6.6	22.2	47	24.2	47	17.8	47	19.4	47	1679554.1	156200.73	1136.08	580.72	26.9	3.3	10	13.6	22.7	2.6	11.5	12
1	M10	3	PRF1	NM_005041	sample	6.44995491433724	32.9918845807033	5.40712053129475	193846.142470694	2876.70469070431	2.78088367899008	6.98917944093778	0.991589982275172	31838.7709648332	1739.85620642811	1109	5.5	46.2	4.7	20.9	46.2	21.6	46.2	15.3	46.2	18.6	46.2	1313892.1	148157.7	911.81	524.45	26.4	2.5	8.7	9.3	19.6	0.9	9.7	7.8
1	M11	1	DSN1	NM_024918	sample	6.84392014519056	37.4019963702359	5.78392746819655	243737.962794918	3018.33436195602	3.38021778584392	8.52631578947369	0.979324328431774	42428.1624319419	1918.76341961662	1102	6.8	46.2	5.6	22.4	46.2	23.2	46.2	18.8	46.2	20.7	46.2	1527321	185380.56	1059.87	676.06	27.1	1.8	11.3	7	22.6	0.5	13.7	5.7
1	M11	2	DSN1	NM_024918	sample	6.78842975206612	33.5512396694215	5.07748248882278	195622.202479339	2944.80907402734	4.31487603305785	10.4892561983471	1.10115180464641	51817.0107438016	2277.72705654763	1210	8.7	54.9	4.5	21.7	54.9	23.7	54.9	17.5	54.9	20.2	54.9	1311821.7	175925.7	953.06	661.37	24.7	3.7	10.7	3.6	21.1	2	13.2	2.2
1	M11	3	DSN1	NM_024918	sample	5.7296786389414	33.8913043478261	6.91839811653206	220588.826086957	3027.50559509916	3.13327032136106	7.36389413988658	0.986437065611802	34282.4262759924	2013.44508065385	1058	6	49.5	5.7	22.8	49.5	19.1	49.5	15.9	49.5	19.4	49.5	1316819.4	185577.57	996.05	706.32	23.3	2.2	13.6	2	20.6	1.5	17.9	1
1	M12	1	CBLB	NM_170662	sample	6.44984076433121	34.1138535031847	5.89334793437072	207854.433121019	3038.60538466503	3.22292993630573	8.35509554140127	1.06009892611652	43928.1242038217	2062.64429428718	1256	6.9	47.7	4.5	21.9	47.7	20.8	47.7	16.6	47.7	20.5	47.7	1376843	178411	1006.54	674.78	23.9	2.4	11.1	8.2	20.6	1	13.8	6.8
1	M12	2	CBLB	NM_170662	sample	7.8698224852071	40.5393068469992	4.72950618305126	254556.401521555	3022.46867856107	3.55536770921386	9.83093829247675	1.12625738108579	52714.8630600169	2067.60080445516	1183	6.5	48.9	5.6	19.4	48.9	27.1	48.9	20	48.9	22.1	48.9	1452659.2	161960	1015.05	597.26	25.3	3.8	9.4	10	22.2	2.2	11.7	8.4
1	M12	3	CBLB	NM_170662	sample	5.02205882352941	26.9683823529412	5.12148444139154	163391.722794118	2640.12271138019	2.60441176470588	6.73676470588235	0.993778630141306	34429.9132352941	1720.48998992284	1360	6.5	42.9	4.7	29.2	42.9	16.9	42.9	13.5	42.9	15.9	42.9	1031259.1	122018.21	729.45	467.62	18	19.9	5.7	26.5	16.1	18.5	8.8	24
1	M13	1	EP300	NM_001429	sample	6.42271746944644	33.4450035945363	4.75603614155217	203144.562185478	2863.16467207908	2.77785765636233	7.23076923076923	0.946423693037435	36247.4867002157	1763.3057837285	1391	5.3	42.7	4.2	24.4	42.7	21.9	42.7	15.5	42.7	18.5	42.7	1320742	165349.46	894.09	611.19	22.6	3	10	12.6	17.6	1.2	12.1	11.4
1	M13	2	EP300	NM_001429	sample	5.45969672785315	28.2378292098962	4.89325125187595	166598.079010375	2698.37447639504	2.59377494014366	6.4828411811652	0.982143672756592	32132.9074221868	1718.54399107602	1253	8.9	41.7	5.1	26.1	41.7	17.3	41.7	13.8	41.7	15.6	41.7	1166084.3	176654.93	843.62	670.86	20	4.5	11.3	5.7	16.6	3.4	13.3	4.6
1	M13	3	EP300	NM_001429	sample	5.67791636096845	29.0983125458547	5.19771311321881	176663.197358767	2780.40074964089	2.40865737344094	6.23697725605282	0.892912006654806	30085.8899486427	1578.85844390233	1363	7	40.3	4.9	25.9	40.3	18.7	40.3	16.1	40.3	19.8	40.3	1218106.8	150836.19	883.36	566.69	23	5.2	9.5	13.5	18.6	2.9	12	11.6
1	M14	1	PHOX2B	NM_003924	sample	6.51824817518248	34.4574209245742	5.97598401210158	206469.793187348	3069.66384126248	3.40713706407137	8.40551500405515	1.03183907891331	41022.8807785888	2157.49877551292	1233	6.9	51.5	5.4	21.2	51.5	20.4	51.5	16.3	51.5	19.1	51.5	1410143	178612.02	978.37	666.91	23.2	3.1	10.7	7	21.6	1.2	12.9	5.5
1	M14	2	PHOX2B	NM_003924	sample	5.99323753169907	33.7337278106509	5.39368354782312	229024.105663567	2959.88166915475	2.9374471682164	6.96956889264582	1.04898823274882	35142.9678782756	2033.55386185795	1183	6.6	50.5	5.7	21.6	50.5	21.5	50.5	15.9	50.5	18.9	50.5	1370443.6	171815.42	1023.83	651.05	22.7	2	12.1	8.5	19.2	0.2	14.6	6.8
1	M14	3	PHOX2B	NM_003924	sample	5.24442675159236	30.3980891719745	5.8210208022915	198549.624203822	2796.35175474023	2.67595541401274	6.55573248407643	0.899524254653405	32041.3646496815	1745.71835914804	1256	5.8	44	5.3	26.4	44	16.5	44	13.4	44	16.4	44	1229026.5	163992.04	888.71	618.36	22.8	4.5	11.1	11.6	19.2	2.1	15.5	9.6
1	M15	1	LATS1	NM_004690	sample	7.02747710241465	34.9908409658618	4.44501972784815	225237.818484596	2849.69267505783	2.03413821815154	5.26394671107411	0.925162301316713	23126.1357202331	1444.13396062602	1201	4.2	41.3	4.3	20.1	41.3	24.6	41.3	16.2	41.3	17.2	41.3	1462266	123282.28	983.71	447.14	24.9	2.4	3.9	15.1	20.1	0.3	5.5	13.2
1	M15	2	LATS1	NM_004690	sample	6.74376039933444	37.2579034941764	5.00520196706717	244627.404326123	3015.17957868285	3.45424292845258	8.7396006655574	1.14947752866496	46412.537437604	2262.62081656068	1202	8.3	50.8	5.2	22.8	50.8	21.9	50.8	16.9	50.8	20.8	50.8	1461216.6	191147.4	991.79	722.6	25	4.2	12.9	4.1	21	1.2	16	2.9
1	M15	3	LATS1	NM_004690	sample	6.13948646773074	36.2720333102013	5.50287264302644	260244.164469119	3002.74891683494	2.52324774462179	6.4941013185288	0.912381029420047	33312.4288688411	1683.10994527384	1441	5.8	40.1	5.6	23.8	40.1	19.5	40.1	15.5	40.1	19.6	40.1	1445779.2	156083.49	1011.69	577.18	25.3	3.1	10.1	10.7	22	1.7	11.5	9.4
1	M16	1	CUL3	NM_003590	sample	6.00538876058507	34.2894534257121	5.52817184764214	223413.170900693	3017.62904126386	3.66589684372594	9.53887605850654	1.16211701845586	49676.8190916089	2332.67694053539	1299	7.3	53	6.1	23.7	53	22.1	53	16.6	53	20.2	53	1425118	192988.05	1083.18	735.74	26.4	2.3	13.9	7.2	23.1	1.5	16.8	5.7
1	M16	2	CUL3	NM_003590	sample	7.41604631927213	36.3870967741936	5.03125320469031	228245.898263027	3004.10707329421	3.38792390405294	9.28370554177006	1.26708867642395	41972.9007444169	1861.65446747125	1209	5.6	49.9	6.2	19.8	49.9	26.9	49.9	20.4	49.9	23.9	49.9	1499857	137813.5	1016.79	505.98	28.8	2.6	5.6	10	22.3	0.6	8.4	7.3
1	M16	3	CUL3	NM_003590	sample	6.37089201877934	34.5219092331768	5.67907004223624	212249.028951487	2705.23272526953	3.33098591549296	8.82394366197183	1.09719164087078	41563.4687010955	1894.2730022939	1278	5.6	48.4	4.2	27.3	48.4	22.1	48.4	16.4	48.4	18.7	48.4	1257989.1	149370.5	932.58	567.47	24.5	9.5	9.6	16.4	21.5	7.9	12.4	14.2
1	M17	1	OTNT	NA	Neutral	6.75173010380623	34.4420415224914	5.3183819973031	208861.974913495	2945.10044858191	3.38667820069204	8.3659169550173	1.08378072147446	40305.2612456747	2115.37786798843	1156	4.8	53.5	4.1	23.7	53.5	22.5	53.5	17.1	53.5	20	53.5	1449668	169064.94	1020.97	631.11	25.6	2.2	10.6	17.1	23.1	0.6	13.6	15
1	M17	2	OTNT	NA	Neutral	6.06451612903226	35.8814298169137	5.64718053655064	247834.473408893	2941.78074290233	3.17349607672188	7.56146469049695	1.00335455509053	38142.9816913688	2141.6751452587	1147	8.2	50.8	5.5	25.1	50.8	20.5	50.8	17.2	50.8	20.7	50.8	1487684.7	202338.61	1101.96	763.39	25.4	5.7	15.6	4.4	23.5	4.8	18.7	3.3
1	M17	3	OTNT	NA	Neutral	5.94382978723404	31.6195744680851	5.3954846011007	206455.566808511	2696.04620101092	2.64595744680851	6.44595744680851	0.868115345932931	29028.6927659574	1654.69408814823	1175	5.5	42.6	4.7	27.4	42.6	18.6	42.6	15.1	42.6	17.5	42.6	1322389.5	171570.43	989.8	645.54	24.3	2	12.3	6.1	21.8	1.8	15.1	5
1	M18	1	OTNT	NA	Neutral	6.60223367697594	34.6340206185567	5.88099038070602	215655.310996564	2971.24869679285	3.48281786941581	8.44587628865979	1.06297788192623	44401.7104810997	2216.63632554347	1164	5.8	50.3	4.4	21.6	50.3	22.3	50.3	16.9	50.3	19.6	50.3	1449617	202485.84	1023.49	750.16	25.7	2.2	15.9	7.8	22.8	1.3	17.4	6.3
1	M18	2	OTNT	NA	Neutral	6.17836498761354	34.0355078447564	5.24964656499819	216621.468208092	2759.94843782335	3.1626754748142	8.02229562345169	1.07583056759441	41041.4640792733	2091.30445046896	1211	7.1	49.6	5	26.8	49.6	20.2	49.6	16.3	49.6	19.4	49.6	1407729.3	197714.13	1008.98	755.66	24.1	4.6	14.8	3.5	20.7	1.6	17.9	2.6
1	M18	3	OTNT	NA	Neutral	5.94160583941606	32.2238442822384	5.29928586165515	228139.609894566	2789.63124526326	2.35523114355231	5.94079480940795	0.888738465512375	27316.1467964315	1525.44045914097	1233	4.5	42.3	4.2	22.8	42.3	21.2	42.3	15.2	42.3	18.1	42.3	1443905.5	144997.87	955.42	531.69	25.8	2	7.5	7.9	22.2	0.6	10	6.3
1	M19	1	OTNT	NA	Neutral	6.25790349417637	37.148918469218	5.51415699148388	259736.90266223	3118.07685759444	3.61564059900166	9.23377703826955	1.128801733086	50302.8302828619	2214.97348097061	1202	6.9	51.9	4.7	22	51.9	19.6	51.9	15.5	51.9	18.1	51.9	1484905	204069.1	1024.36	767.23	23.8	2.9	16.3	5.4	21	1.8	19.6	4.2
1	M19	2	OTNT	NA	Neutral	5.96957566052842	35.7702161729383	5.39565974723345	256218.778222578	2934.87349941671	3.24419535628503	8.18895116092874	1.01805984818006	44942.2994395516	2109.9621649119	1249	8.8	47.3	4.8	25.5	47.3	19.9	47.3	15.9	47.3	19.3	47.3	1502824.4	206104.41	1035.3	774.79	23.2	3	16.9	3	21.1	0.9	19.1	2.2
1	M19	3	OTNT	NA	Neutral	5.16376042456406	27.8589840788476	4.91611641225309	166453.309325246	2635.9377132286	2.2524639878696	6.21683093252464	0.984826597307198	34722.0780894617	1749.26258589514	1319	5.8	40.5	4.3	27.2	40.5	17.4	40.5	12.3	40.5	14.8	40.5	1179216.5	178806.54	818.68	666.18	20.7	3.9	12.8	4.9	17.1	2.4	14.9	3.9
1	M20	1	OTNT	NA	Neutral	6.56833910034602	38.8503460207612	5.97055266418202	262169.686851211	3047.24044463803	3.62283737024221	9.50173010380623	1.2427532250429	51803.8650519031	2306.42360594726	1156	7.2	52.8	5.7	23.5	52.8	22.1	52.8	17.6	52.8	20.8	52.8	1460139	189476.13	1051.34	723.64	25.4	3.4	12.5	5.4	22.9	2	16.6	4.3
1	M20	2	OTNT	NA	Neutral	6.21647677475898	36.8527607361963	6.26903081915154	260188.606485539	3137.87325302316	3.75284837861525	9.78527607361963	1.20668689590761	53094.0744960561	2325.94530985038	1141	10.4	51	7.1	21.7	51	20.6	51	17.8	51	21	51	1537752.6	187768.24	1112.42	703.83	26.2	3.6	12.3	8.9	23.4	2.1	15.4	7.7
1	M20	3	OTNT	NA	Neutral	5.40995260663507	30.5489731437599	5.42252341901252	192409.2164297	2680.39511779565	2.99921011058452	7.34202211690363	1.00744228244398	35040.5181674566	1844.83685148315	1266	7	44.5	4.5	25.3	44.5	17.9	44.5	12.8	44.5	15.5	44.5	1321119.1	185817.75	918.24	692.37	24.5	2.8	13.4	4.2	20.1	1.2	16	3.2
1	M21	1	OTNT	NA	Neutral	6.60773026315789	38.3379934210526	6.16216642746338	281845.132401316	3056.40181577954	2.91365131578947	7.27960526315789	1.01956750331278	37225.1685855263	2007.95031064462	1216	6.6	47.1	6.7	24.8	47.1	22	47.1	17.5	47.1	20.7	47.1	1605305	187930.39	1158.83	688.82	26.2	2.7	12.6	8.1	23.1	1.3	14.5	7
1	M21	2	OTNT	NA	Neutral	5.96042216358839	30.9815303430079	5.23743310425675	194912.455584872	2568.91373438274	3.32365875109938	7.80211081794195	0.964761980135238	39124.7519788918	2036.45220928884	1137	4.7	50.6	3.8	26.5	50.6	20.3	50.6	14.9	50.6	16.7	50.6	1145396.7	171760.4	872.61	653.6	18.9	20.8	12.8	15.6	16.7	15.7	15.2	12.9
1	M21	3	OTNT	NA	Neutral	7.35171862509992	35.5883293365308	5.25794185885579	217938.238209432	2941.26421037711	2.34372501998401	6.00559552358114	1.05188932103341	24995.9928057554	1644.53786105946	1251	5.5	45.9	4.8	19.1	45.9	24.4	45.9	17.7	45.9	19.7	45.9	1411228.1	139964.35	1029.47	511.01	26.1	4.2	6.3	7.1	22.8	3.4	8.3	5.5
1	M22	1	OTNT	NA	Neutral	6.63401253918495	36.6003134796238	5.1691753683405	240847.815047022	3061.19541570392	3.87068965517241	9.78213166144201	1.1157865948838	51763.8377742947	2351.72910762635	1276	5.9	52.9	5.1	23.4	52.9	22.3	52.9	18.4	52.9	21.2	52.9	1416086	189192.15	1026.33	720.61	25.5	2.7	13.9	7.8	21.7	1.6	16.3	6.3
1	M22	2	OTNT	NA	Neutral	6.20667726550079	36.2806041335453	5.32402336859102	254739.564387917	2909.50213856704	3.17170111287758	8.02623211446741	1.04805027127378	42592.5771065183	2010.37801963847	1258	9.5	46	5.8	26.9	46	20.2	46	16.9	46	19.8	46	1450638.4	193354.24	999.04	714.79	23.3	7.3	14.5	6.4	20.9	6.8	17	5.8
1	M22	3	OTNT	NA	Neutral	5.97915115413254	33.1064780342517	5.14358638259107	210252.804914371	2735.93033192346	2.95383469843634	7.41027550260611	0.958293454350737	36680.4899478779	1894.50637183844	1343	5.5	44.8	4.1	26.9	44.8	19.3	44.8	16	44.8	18.2	44.8	1268516.8	188273.22	884.85	704.38	22	2.9	15.3	2.5	20.6	2.2	18.8	1.8
1	N03	1	PLK1	NA	Negative	8.98850574712644	68.4121510673235	8.10605020394698	548762.095238095	3832.62214511838	6.17569786535304	16.3070607553366	1.29121692154739	91136.2085385878	2749.4045914145	609	11.8	59.9	11.8	19.5	59.9	33	59.9	33.5	59.9	38.9	59.9	2356739	251416.49	1650.67	932.75	36.5	9	25.9	9.7	32	3.3	25.9	5.6
1	N03	2	PLK1	NA	Negative	7.75720789074355	58.2898330804249	7.17645590557071	423096.424886191	3435.08196538845	4.75417298937785	11.6449165402124	1.11067512419354	63944.7268588771	2399.94071235259	659	12.7	54.5	9.6	20.2	54.5	26.6	54.5	27.8	54.5	32.3	54.5	1871873	241834.46	1321.08	896.37	29.4	9.9	25	9.9	27.9	5	26.6	5.9
1	N03	3	PLK1	NA	Negative	6.20240963855422	44.5867469879518	7.52029768554364	339634.330120482	3477.07157770305	3.62409638554217	9.49036144578313	0.924596798281151	54177.1385542169	1860.31792981876	830	9.8	43.6	11.2	21.8	43.6	22.5	43.6	22.4	43.6	28.2	43.6	1541665.8	201539.79	1316.94	762.93	27.3	10.8	20.6	14.3	25.9	4.7	22.5	5.1
1	N04	1	PLK1	NA	Negative	7.17416545718433	54.1509433962264	7.98672386431558	436309.702467344	3830.08129269473	4.80986937590711	13.1161103047896	1.15701700084365	77142.3526850508	2437.53259345188	689	11.5	53.4	13.5	20.8	53.4	25	53.4	28.6	53.4	34.5	53.4	1936002	237824.33	1511.78	908.34	33.2	9.4	24.4	11.3	30.5	3.6	24.5	5.2
1	N04	2	PLK1	NA	Negative	7.0671875	49.615625	6.88467334189502	350833.1265625	3617.04801151343	4.7484375	11.534375	1.24313692621155	64039.646875	2541.78849979515	640	14.1	55	9.4	19.7	55	27	55	29.4	55	34.1	55	1707068.1	256888.84	1356.33	994.07	31.9	9.5	27.5	7.2	29.4	3.6	29.2	1.7
1	N04	3	PLK1	NA	Negative	6.24264705882353	44.8002450980392	6.52342286955555	344490.183823529	3010.94572627978	4.31985294117647	10.7732843137255	1.22409078431283	56270.8100490196	2375.25181080642	816	7.5	55.5	7.8	30.3	55.5	23.5	55.5	22.1	55.5	27	55.5	1448101.4	219916.15	1130.36	851.01	25.7	25.5	27.2	19.5	23.9	18.8	30.3	17
1	N05	1	PLK1	NA	Negative	7.56803170409511	51.446499339498	7.58640162966013	388943.661822985	3634.92402076914	4.95640686922061	13.4953764861295	1.20965780744264	78748.9537648613	2584.81511036859	757	10.2	58	10.4	20.9	58	24.3	58	25.6	58	31.7	58	1969349	247719.32	1334.45	916.32	32.8	8.1	22.1	6.1	26.2	2.5	25	2.9
1	N05	2	PLK1	NA	Negative	8.2790346907994	61.0829562594269	7.03235128476908	468911.007541478	3757.62269347194	4.19607843137255	10.5686274509804	1.11224554940794	54614.5957767723	2228.50112971765	663	12.5	55.1	11.5	15.4	55.1	27.5	55.1	31.1	55.1	37.3	55.1	2015554.6	203745.49	1366.92	761.75	30.3	9.4	18.7	7.7	27.5	2.4	19.3	2.3
1	N05	3	PLK1	NA	Negative	6.27260812581913	47.1218872870249	7.44951612209337	369434.80078637	3307.76691475208	4.56356487549148	12.0956749672346	1.06898895432619	72574.4089121887	2357.77180585416	763	10.2	52.6	9.8	25	52.6	21.2	52.6	23.9	52.6	28.6	52.6	1610914.7	238394.21	1312.53	918.62	28.6	14.7	24.5	8.8	26.5	6.7	28.4	2.5
1	N06	1	PLK1	NA	Negative	8.77533039647577	70.5785609397944	9.0468688966453	591536.22907489	4299.54068859703	5.37444933920705	13.856093979442	1.23107580538046	76459.0998531571	2636.24969273157	681	11.7	60.9	15	15.6	60.9	32.2	60.9	37.6	60.9	43.8	60.9	2331020	249213.88	1746.08	937.62	39.1	6.8	26.7	7.9	36.3	2.5	27.6	2.6
1	N06	2	PLK1	NA	Negative	6.79245283018868	53.0609579100145	7.54650298782392	406768.269956459	3586.01903394745	5.09433962264151	12.7489114658926	1.18272187373384	68119.2264150943	2401.94023340005	689	11	56.7	11.2	21.5	56.7	23.8	56.7	27.3	56.7	31.3	56.7	1818385.4	248103.96	1306.93	919.74	30.8	9.1	26.6	6.8	26.4	3.6	27.7	1.3
1	N06	3	PLK1	NA	Negative	7.04234122042341	53.2465753424658	6.51751986170435	419115.948941469	3487.29039831566	4.47820672478207	12.4221668742217	1.06304195865248	70386.5641344956	2151.68160185527	803	11.7	49.9	10.7	23.4	49.9	23.9	49.9	26.9	49.9	33.4	49.9	1730723.4	219653.59	1245.32	835.1	29.4	17.3	24.7	15.4	28.5	9.6	27.9	9.6
1	N07	1	PLK1	NA	Negative	7.78394160583942	58.2715328467153	8.14670540444709	443679.940145985	3702.4530215016	4.60729927007299	12.0817518248175	1.1425930612281	67998.7649635037	2431.01351976561	685	10.8	54.6	10.4	20.6	54.6	27.9	54.6	29.9	54.6	35.6	54.6	2039359	252702.88	1407.18	968.43	33.1	9.5	26.6	8.8	30.5	2.8	27.3	2.2
1	N07	2	PLK1	NA	Negative	7.37709923664122	49.1282442748092	6.92658385861699	323797.07480916	3363.85561464168	4.89312977099237	13.1160305343511	1.25525431972416	79379.0152671756	2650.30595425648	655	11.9	60.9	8.9	20.2	60.9	24.1	60.9	27.3	60.9	32.2	60.9	1599330.4	254164	1258.39	967.13	28.4	7.8	26.9	7.2	25.8	2.7	29.8	2.1
1	N07	3	PLK1	NA	Negative	7.21733505821475	51.9469598965071	7.45775804897034	376084.574385511	3469.77771363107	3.73221216041397	10.0698576972833	1.03177492296276	51592.1332470893	1810.14238817396	773	9.2	48.4	10.6	22	48.4	25.1	48.4	27.3	48.4	32.5	48.4	1652573.8	179258.02	1236.34	672.17	28.5	15.3	17.2	17.7	27	9.4	17.7	10.1
1	N08	1	PLK1	NA	Negative	7.73676880222841	59.2075208913649	7.95104407032222	469112.009749304	3813.33605003511	4.83704735376045	13.3955431754875	1.18480738707822	79572.2841225627	2359.21893320662	718	10.4	53.8	12.8	22.7	53.8	29	53.8	31.8	53.8	36.8	53.8	2004267	231207.65	1555.66	870.49	33.3	12.1	23.8	13.6	32.2	5.2	24.7	6.4
1	N08	2	PLK1	NA	Negative	7.39073806078148	52.698986975398	7.21301858645114	383725.081041968	3354.80177588672	4.96816208393632	13.7076700434153	1.27600066886508	76446.7076700434	2503.33026589752	691	13.5	58.3	10.1	24.7	58.3	25.6	58.3	27.5	58.3	32	58.3	1782101.1	241651.82	1336.9	917.12	32.3	10.3	26	10.1	30.1	3.6	28.4	7.7
1	N08	3	PLK1	NA	Negative	7.73684210526316	55.5294117647059	7.10989653393604	398538.93498452	3557.86470913226	5.08204334365325	12.5990712074303	1.25006283956315	67044.5479876161	2519.91384301326	646	12.2	60.7	10.5	18	60.7	29.4	60.7	28.9	60.7	32.7	60.7	1771627.5	238398.71	1359.22	924.1	31.3	10.1	28.3	5.6	32	2.3	28.9	0.8
1	N09	1	CIC	NM_015125	sample	5.97624521072797	33.6114942528736	5.12215664663345	225838.797701149	2717.30739930906	2.71264367816092	7.15249042145594	0.878718266730863	36328.1478927203	1722.7501808125	1305	4.7	41.6	4.1	28	41.6	19.3	41.6	15.6	41.6	16.8	41.6	1322823	160475.88	950.66	599.97	22.1	2.8	8.6	11.6	18.5	1.2	10	9
1	N09	2	CIC	NM_015125	sample	6.27303070761015	32.9592790387183	5.15432463954759	189041.815086782	2834.88049274656	2.38184245660881	5.89052069425901	0.863155762342532	30673.5580774366	1666.70009438621	1498	7.2	39.5	4.9	23.8	39.5	20.9	39.5	16.4	39.5	18.5	39.5	1283003.6	159259.05	900.65	585.23	24	2.4	8.1	7.5	19.2	1.8	10.5	6.1
1	N09	3	CIC	NM_015125	sample	5.65751334858886	32.7109077040427	7.06194897948273	219570.632341724	2752.17739933852	2.558352402746	6.22730739893211	0.879131411031926	29749.7025171625	1669.72112714392	1311	7.7	41.6	5.2	25.9	41.6	19.1	41.6	15.6	41.6	17.9	41.6	1212491.1	156800.04	943.64	580.74	20.9	13	10.2	14	18.2	10.9	12.6	12.4
1	N10	1	SMARCA4	NM_003072	sample	6.4858803986711	35.0174418604651	5.51375849431442	238132.210963455	2843.43089461237	3.53405315614618	9.18106312292359	1.12239779065586	50244.0888704319	2274.34107964301	1204	4.8	51.4	4.6	24.7	51.4	22.4	51.4	15.9	51.4	18.6	51.4	1415093	189520.77	974.92	697.08	24.7	3	12.2	5.5	19.7	1.5	13.5	4.6
1	N10	2	SMARCA4	NM_003072	sample	5.87619808306709	31.7404153354633	4.89131546919524	202569.413738019	2758.84544963125	3.32268370607029	8.19329073482428	1.04525855066214	40520.3474440895	2004.05548603881	1252	6.4	48.4	4.2	23.7	48.4	20.4	48.4	15.7	48.4	16.9	48.4	1265949.5	174692.96	880.81	662.94	22.4	7	10.9	7.9	18.2	4.7	14.7	6.9
1	N10	3	SMARCA4	NM_003072	sample	5.51938551572787	31.9473299195318	6.52749420373876	225650.172640819	2925.0774348113	2.66203365032919	6.59107534747623	0.966686725608005	32602.160936357	1778.31032264313	1367	5.6	44.1	5.5	24.3	44.1	20	44.1	14.7	44.1	18.1	44.1	1312245.7	151871.35	962.87	568.68	22.7	3.8	8.4	8.9	19.6	2.9	10.8	7.5
1	N11	1	DOT1L	NM_032482	sample	6.5921875	35.8796875	5.131404503907	227341.3703125	2980.43901302512	2.93671875	7.925	1.02354422338766	42338.5984375	1884.36197978536	1280	5.5	44.5	4.9	24.5	44.5	21.9	44.5	17.5	44.5	20.9	44.5	1430167	179304.13	943.06	644.46	24.6	2.9	11.7	8.7	19.3	1.9	13	8.1
1	N11	2	DOT1L	NM_032482	sample	6.51453260015711	39.3079340141398	5.91478069636683	292770.576590731	3001.21505419224	2.75019638648861	6.94501178318932	0.899578567044645	34665.2513747054	1759.24891886634	1273	7.9	42.9	5.8	23.4	42.9	19.8	42.9	16	42.9	18.8	42.9	1530396.6	170899.96	1003.87	630.67	22.8	5.6	9.2	4.2	18.9	3.4	11.7	3
1	N11	3	DOT1L	NM_032482	sample	5.99034593724859	33.6041834271923	5.37467562178161	216034.362831858	2809.08597363905	3.0048270313757	7.76186645213194	0.960849751874458	39460.1415929204	1911.52849466275	1243	6.3	47.6	4.5	23.2	47.6	20.3	47.6	15.8	47.6	18.3	47.6	1262374.8	172124.3	911.83	647.45	22	2.7	12.6	7.4	19.9	1	15.3	6.1
1	N12	1	XPC	NM_004628	sample	6.01585204755614	31.3474240422721	5.84141579729829	195342.86988111	2925.97814482955	2.10105680317041	5.40951122853369	0.827084054768903	27448.3051519155	1492.85271561623	1514	5.4	34.6	4	23.1	34.6	18	34.6	13.2	34.6	16.5	34.6	1248870	169520.74	888.46	623.34	19.1	4	8.9	6.9	15.7	3.2	10.4	5.7
1	N12	2	XPC	NM_004628	sample	6.31091058244463	36.1780147662018	7.5347079066059	253536.975389664	3135.54060362145	3.46021328958162	8.67022149302707	1.04097954607025	44299.0869565217	2102.39432348034	1219	8.9	50.8	6.3	21	50.8	21.9	50.8	17.1	50.8	20.3	50.8	1438786.4	205740.93	1097.24	766.82	24	2.8	15.6	2.8	20.8	0.9	17.2	1.9
1	N12	3	XPC	NM_004628	sample	6.07547169811321	30.2358490566038	5.15087284079303	189448.200471698	2887.02891032717	2.67845911949686	7.12185534591195	1.00304358996868	36277.8789308176	1732.61760411513	1272	5.2	41.9	5.6	21.5	41.9	22.3	41.9	15.1	41.9	17.6	41.9	1262577.9	152172	862.97	561.91	24	2.4	10.1	11.7	19.1	1.8	12.3	10.5
1	N13	1	EXT1	NM_000127	sample	6.36136783733826	35.0110905730129	5.53475413774679	222186.84103512	2880.97469848205	3.04158964879852	7.62292051756007	0.978109267513489	38007.8410351201	1868.98858155208	1082	6.7	45.8	4.3	25.5	45.8	20.3	45.8	15.1	45.8	17.7	45.8	1364468	163338.07	991.53	618.12	22.6	2.4	9.9	10.2	18.5	1.4	12.1	7.9
1	N13	2	EXT1	NM_000127	sample	6.45752733389403	34.4146341463415	5.1149097437342	205724.799831791	3045.87443389753	2.52481076534903	6.32380151387721	0.890799652575832	31470.5862068966	1718.00759050107	1189	7.8	42.4	5.7	22.1	42.4	20.9	42.4	17.1	42.4	21	42.4	1339928.1	168565.88	977.76	635.98	23.2	5.6	11.6	14.2	21.7	4.4	14.2	11.9
1	N13	3	EXT1	NM_000127	sample	6.25248344370861	35.7458609271523	4.73036451847127	230518.927152318	2801.91576402881	2.6432119205298	7.34685430463576	0.906132105505832	40611.0571192053	1648.72581159813	1208	6.2	40.4	5.2	28.3	40.4	20	40.4	15.9	40.4	19.3	40.4	1357388.4	158064.83	932.23	584.64	23.7	3	10.5	9.2	21.8	2	12.8	7.4
1	N14	1	MSH6	NM_000179	sample	6.29810996563574	33.1134020618557	5.39526595212662	198704.325601375	2911.82572086116	2.96134020618557	7.63745704467354	1.00707389260753	36636.3754295533	1785.87728659865	1164	6.1	45.5	4.6	23.3	45.5	20	45.5	15.2	45.5	18	45.5	1270699	150717.07	873.67	558.41	21	2.8	6.9	13.4	17.4	1.5	9.2	11.9
1	N14	2	MSH6	NM_000179	sample	5.41681574239714	27.6788908765653	5.06098245168939	163492.68157424	2691.89717331374	3.73434704830054	9.29248658318426	1.1295457081671	47293.2236135957	2311.44599290591	1118	7.2	55.2	4.3	26.3	55.2	18.4	55.2	14.2	55.2	16.1	55.2	1200278.6	192460.33	858.47	730.19	21.2	4.2	15.7	6.4	17.2	2.3	19.9	6.1
1	N14	3	MSH6	NM_000179	sample	4.89811643835616	27.7979452054795	5.8060561711538	190097.530821918	2658.99852678554	2.8972602739726	7.01027397260274	0.967062482068051	33412.4143835616	2017.38680540522	1168	5.7	48.5	4	28.3	48.5	18.1	48.5	13.8	48.5	16.4	48.5	1219524.6	193900.03	905.99	736.58	21.8	2.7	16.1	4.6	18.8	1	19.3	3.6
1	N15	1	FANCC	NM_000136	sample	7.32852292020374	42.0084889643463	5.27879285081791	288220.443972835	3147.0114274139	3.29881154499151	8.40662139219015	1.06643184804915	45187.0942275042	2226.76614392135	1178	7	50.8	7.1	22.7	50.8	24.4	50.8	18.6	50.8	22.4	50.8	1639268	212475.74	1147.83	795.51	28.4	1.9	16.6	4.9	23.9	0.5	18.3	4.1
1	N15	2	FANCC	NM_000136	sample	6.15907335907336	35.2664092664093	5.38842114208774	240174.142857143	3036.23311448739	2.94749034749035	6.66563706563707	0.923614173072592	32473.3598455598	2003.32234102027	1295	8.3	47.7	5.6	21.6	47.7	21.2	47.7	16.3	47.7	19.7	47.7	1420660.2	186602.47	1084.88	710.97	24.6	3.8	13.9	3.3	23.2	2.1	16.8	2.3
1	N15	3	FANCC	NM_000136	sample	7.08677685950413	39.7471074380165	5.75280271685494	248911.280165289	2948.58783561133	3.49752066115702	9.1297520661157	0.986943397797333	45860.1917355372	1980.65328380066	1210	6.2	48.9	4.6	23.6	48.9	23	48.9	18.2	48.9	21.1	48.9	1443270.7	159930.44	1034.93	587.72	26.4	4.5	10.2	4.1	23.6	3.2	11.8	3.2
1	N16	1	NCOR1	NM_006311	sample	6.64691753402722	34.5188150520416	5.72676284481883	211429.216172938	2923.02429954547	2.85668534827862	7.1449159327462	0.941347915624706	34700.3827061649	1816.45116348791	1249	6	44.2	5.5	22.7	44.2	21.5	44.2	17.2	44.2	19.7	44.2	1343683	178459.25	955.39	643.42	22.5	4.3	10.2	6.4	18	3.4	12.2	4.6
1	N16	2	NCOR1	NM_006311	sample	6.02222222222222	33.634126984127	5.11786885317697	229919.095238095	2803.82594552077	2.84603174603175	7.36190476190476	0.927738454239039	38429.8873015873	1801.90712695365	1260	7.1	41.8	5.2	26.3	41.8	19.5	41.8	15.4	41.8	18.3	41.8	1312544.4	177180.79	907.68	658.36	20	13.3	13.3	11.9	18.3	12.1	15.3	10.9
1	N16	3	NCOR1	NM_006311	sample	5.5532617671346	29.9744013212221	5.22675782376307	195435.877786953	2718.68467102511	2.56895127993394	6.46985962014864	0.883116952716199	32275.7770437655	1623.15663225659	1211	6.2	39.4	4.6	27.8	39.4	18.3	39.4	14.7	39.4	17.2	39.4	1259799.3	178766.67	915.87	649.38	21.5	2.4	11.9	2.6	18.3	3.6	13.2	1.7
1	N17	1	PLK1	NA	Negative	6.9181946403385	47.62341325811	6.70342940255254	330391.376586742	2933.81761453739	5.36812411847673	12.4160789844852	1.30878962504442	66425.0747531735	2829.05703635822	709	7.3	66.4	8.2	27.4	66.4	22.3	66.4	19.3	66.4	21.9	66.4	1529048	246646.4	1027.21	833.03	22.3	6.6	23.4	3.9	16.2	5.4	19.5	2.8
1	N17	2	PLK1	NA	Negative	6.65760869565217	55.338768115942	9.19625445531397	485433.907608696	3351.82863796637	6.32971014492754	14.695652173913	1.3807027222032	84923.990942029	3110.13496576954	552	13.2	68.7	10.1	24.1	68.7	21	68.7	21.2	68.7	24.3	68.7	2040127.9	274737.58	1388.94	961.63	27	2.5	30.3	2.2	21.2	0.4	30.1	1.3
1	N17	3	PLK1	NA	Negative	5.95294117647059	46.3966386554622	10.8073514186198	382975.499159664	3315.21020408456	5.61680672268908	14.0033613445378	1.38794496037291	79571.3176470588	2853.78577407765	595	9.9	63.7	9.4	24.4	63.7	17.3	63.7	20.7	63.7	23.9	63.7	1851755.5	268245.11	1500.34	941.36	27.6	3.4	34.1	1.7	24.7	1.7	30.3	0.5
1	N18	1	PLK1	NA	Negative	6.79411764705882	43.9632352941176	6.26572929515123	293290.518382353	3143.13208627555	7.87867647058824	18.4044117647059	1.5410033295898	108849.106617647	3590.83885173782	544	7.5	75.2	8.3	24.8	75.2	21.9	75.2	20.8	75.2	23.7	75.2	1547693	305162.28	1141.67	1089.47	24.3	2.9	35.1	0.6	18.2	1.1	32	0
1	N18	2	PLK1	NA	Negative	6.47859922178988	51.8132295719844	10.1606600834013	425288.223735409	3301.2870343496	7.72178988326848	19.2996108949416	1.50478050786772	116925.597276265	3391.06532443914	514	11.7	75.7	9.9	24.3	75.7	19.6	75.7	18.9	75.7	23.3	75.7	1840835.5	268279.39	1343.03	939.44	24.7	3.7	32.5	1	23	2.3	27.8	0.6
1	N18	3	PLK1	NA	Negative	5.7166392092257	41.0329489291598	8.75607340515259	291971.527182867	3181.02778784622	5.33113673805601	12.0560131795717	1.26251296235328	63392.0197693575	2679.05710771582	607	9.6	65.2	9.4	23.6	65.2	17.6	65.2	19.4	65.2	22.1	65.2	1442770	234420	1091.8	817.68	21.9	2.6	23.9	4.6	18.9	2.8	21.4	4.6
1	N19	1	PLK1	NA	Negative	6.47450980392157	44.3176470588235	7.3165939804609	311743.494117647	3051.87188764174	6.78235294117647	15.756862745098	1.46703507219125	99904.0470588235	3434.91554052561	510	10.4	71.4	9.4	23.9	71.4	22.4	71.4	20.2	71.4	22	71.4	1649820	305331.55	1143.37	1028.6	26.7	2.9	31.8	0	19.8	1.4	28.8	0
1	N19	2	PLK1	NA	Negative	6.75333333333333	49.0111111111111	8.04619498392465	368169.375555556	3370.08201344503	7.48222222222222	16.9577777777778	1.47837374692046	96309.9733333333	3471.28398730137	450	10.4	72.4	9.8	22.4	72.4	21.6	72.4	21.3	72.4	23.6	72.4	1866892.2	292846.54	1237.11	1021.47	27.8	3.3	32.4	1.1	22	2.2	31.1	0.7
1	N19	3	PLK1	NA	Negative	6.43856332703214	52.2476370510397	11.5145534365685	436860.629489603	3231.76957228289	5.48393194706994	12.0415879017013	1.25086710908052	67624.9413988658	2812.4975654145	529	11.2	62.9	9.5	27.2	62.9	19.1	62.9	20.2	62.9	24	62.9	1933185.8	262546.85	1320.21	914.18	26.3	3.8	31.8	1.1	21.7	1.3	29.1	0.4
1	N20	1	PLK1	NA	Negative	6.22452830188679	44.0603773584906	6.93358286119653	325178.288679245	3006.4146919955	7.4188679245283	18.6377358490566	1.50710536778816	116270.386792453	3610.34939490047	530	10.9	73.6	8.5	30	73.6	22.5	73.6	20.4	73.6	22.6	73.6	1622355	316249.18	1292.07	1119.26	25.8	2.6	39.6	1.3	20.8	1.3	34.5	0
1	N20	2	PLK1	NA	Negative	5.98260869565217	40.7773913043478	8.5929789513738	296514.386086957	2948.5087193349	5.97391304347826	13.8765217391304	1.39358345475221	79653.1982608696	3170.88930857306	575	9.7	68.7	8.2	25.6	68.7	19.8	68.7	18.1	68.7	19.5	68.7	1528991.5	277452.18	1157.53	1009.03	23.5	3.8	32.9	1.4	19.5	2.3	29.2	0.5
1	N20	3	PLK1	NA	Negative	5.94518272425249	43.6860465116279	10.8384865302956	337222.061461794	3119.35997065631	6.02990033222591	13.8538205980066	1.28343928304208	84375.2176079734	3086.87322534513	602	10	66.9	8.6	23.8	66.9	18.4	66.9	17.6	66.9	19.6	66.9	1610392.5	272524.11	1205.43	945.21	24.1	2.5	34.1	1	18.3	0.8	28.6	0
1	N21	1	PLK1	NA	Negative	5.98627787307033	42.6672384219554	10.9797574356639	314720.619210978	3298.94332134118	7.51457975986278	17.0566037735849	1.41892999811257	100024.542024014	3420.19755575854	583	9.1	74.8	7.9	22.3	74.8	17.7	74.8	18	74.8	22.1	74.8	1630115	283044.43	1221.36	960.45	24.2	3.6	30	1.9	16	1.7	26.4	0.3
1	N21	2	PLK1	NA	Negative	6.29795158286778	43.8324022346369	8.31210425002955	316247.631284916	3013.62666088693	6.70391061452514	15.4599627560521	1.30784846136492	95323.6163873371	3267.14597718	537	11.9	68.9	7.3	26.8	68.9	20.3	68.9	20.3	68.9	22.3	68.9	1592991.2	299145.88	1139.57	1016.94	25	9.5	34.8	1.1	20.7	8.2	31.1	0.4
1	N21	3	PLK1	NA	Negative	6.11794019933555	50.0016611295681	9.22629549466994	406701.207641196	3033.65042454829	5.30730897009967	12.156146179402	1.31444745714493	71909.1096345515	2832.0507951862	602	7.5	63	7.6	25.9	63	21.8	63	18.6	63	22.3	63	1770211.6	249897.7	1198.75	839.18	24.6	3.7	28.7	1.2	19.8	3	24.8	0.2
1	N22	1	PLK1	NA	Negative	5.55957767722474	39.2081447963801	8.19777654096175	296037.159879336	3160.64264742288	6.74660633484163	16.8838612368024	1.37986772859387	105059.870286576	3203.75603772316	663	8.1	69.2	7.8	23.8	69.2	17.9	69.2	18.9	69.2	21.9	69.2	1406833	264538.74	1106.82	935.02	21	5.3	25.5	2.6	16.9	1.5	24.3	1.1
1	N22	2	PLK1	NA	Negative	4.75663026521061	36.3120124804992	7.84503094781719	286195.965678627	2646.6525587324	6.00936037441498	13.4165366614665	1.21226299200215	80959.1981279251	2903.66816715982	641	8.9	61.3	7.3	34	61.3	16.2	61.3	14.4	61.3	15.6	61.3	1386431.3	242104.7	967.24	896.12	18.6	22.5	27.5	10.5	14.5	17.3	27	9.2
1	N22	3	PLK1	NA	Negative	7.15161839863714	49.7035775127768	9.96081131658236	368007.165247019	3271.72350017593	6.09028960817717	14.5008517887564	1.28489299225703	89926.1584327087	3049.71572984767	587	8.9	63.9	9.4	22.1	63.9	22.7	63.9	22	63.9	24.7	63.9	1803474.9	269311.06	1342.67	934.17	27.9	2.9	34.2	1.5	23.3	0.2	32.7	0.7
