# Supplementary material for: TRACERx analysis identifies a role for FAT1 in regulating chromosomal instability and whole-genome doubling via Hippo signalling
Source: Nat Cell Biol. 2024 Dec 30;27(1):154–68. doi: 10.1038/s41556-024-01558-w (PMC11735399; doi:10.1038/s41556-024-01558-w)
Supplement: Supplementary file 17 — Statistical source data. [file 41556_2024_1558_MOESM17_ESM.zip › extended fig1/ext fig1A source/data/rawData/IR24Hr_H1792_53BP1.txt]

screenPlateOrder	plateWell	replicateNo	Content	ContentAnno	ContentType	MEAN_ObjectSpotTotalCountCh2	MEAN_ObjectSpotTotalAreaCh2	MEAN_ObjectSpotAvgAreaCh2	MEAN_ObjectSpotTotalIntenCh2	MEAN_ObjectSpotAvgIntenCh2	MEAN_ObjectSpotTotalCountCh3	MEAN_ObjectSpotTotalAreaCh3	MEAN_ObjectSpotAvgAreaCh3	MEAN_ObjectSpotTotalIntenCh3	MEAN_ObjectSpotAvgIntenCh3	ValidObjectCount	MEAN_Circ_TotalIntenCh2	MEAN_Circ_TotalIntenCh3	MEAN_Circ_AvgIntenCh2	MEAN_Circ_AvgIntenCh3	percentHIGH_Circ_TotalIntenCh2	percentLOW_Circ_TotalIntenCh2	percentHIGH_Circ_TotalIntenCh3	percentLOW_Circ_TotalIntenCh3	percentHIGH_Circ_AvgIntenCh2	percentLOW_Circ_AvgIntenCh2	percentHIGH_Circ_AvgIntenCh3	percentLOW_Circ_AvgIntenCh3	percentHIGH_SpotAvgAreaCh2	percentLOW_SpotAvgAreaCh2	percentHIGH_SpotAvgAreaCh3	percentLOW_SpotAvgAreaCh3	percentHIGH_SpotAvgIntenCh2	percentLOW_SpotAvgIntenCh2	percentHIGH_SpotAvgIntenCh3	percentLOW_SpotAvgIntenCh3	percentHIGH_SpotCountCh2	percentHIGH_SpotCountCh3	percentHIGH_SpotTotalAreaCh2	percentHIGH_SpotTotalAreaCh3	percentHIGH_SpotTotalIntenCh2	percentHIGH_SpotTotalIntenCh3
1	C03	1	53BP1	NA	Positive	12.2913236225459	81.6757441418619	6.78743746041024	306365.067131096	2652.09521418524	4.18366054464851	27.7460417986067	4.46846331397255	137864.034832172	2498.41810279927	1579	1321851.8	64440.9	1037.48	238.1	19.4	4.7	5.6	30.6	15.9	2.6	7.9	44.8	5.9	14.1	4.7	41	9.1	10.8	3.6	51.5	28.1	8.9	25	5.9	30.5	7.1
1	C03	2	53BP1	NA	Positive	11.2888493475682	77.9810201660735	8.34279967329883	320647.793001186	2857.15347760589	3.38849347568209	22.6097271648873	4.22457164792851	120543.424673784	2419.50897248914	1686	1253952	57651.92	1149.39	221.64	16.8	3.9	4.6	38.6	14.8	1.9	7.3	50.2	7.7	12.7	5	45.6	9.3	9.8	7.4	58.1	26.5	6.6	24.3	4.6	28.5	6.9
1	C03	3	53BP1	NA	Positive	11.9366459627329	77.7689440993789	8.07530592737257	304909.254658385	2674.37310890623	3.40062111801242	21.3751552795031	4.12895841366039	103912.78757764	2283.95450568826	1610	1188238	57407.22	1015.99	214.33	15.5	3.5	4	40.4	11	6	5.6	52.6	7.3	15.3	4.3	42.8	8.4	11.7	4.2	57.9	28.1	7.1	21.9	4.1	26.5	4.4
1	C04	1	53BP1	NA	Positive	11.0880579010856	73.6658624849216	7.83898748376953	306779.015681544	2807.80681706205	3.7394451145959	26.3558504221954	4.95903822840702	154703.569360676	2958.41955452571	1658	1340757.6	69822.37	1167.92	267.87	21.1	3.5	8.1	31.5	17.4	1.3	11.2	41.9	6.6	14.9	5.9	39.9	9.7	9.7	7.7	49.2	24.3	7.2	22.7	4.8	28.7	7.7
1	C04	2	53BP1	NA	Positive	12.3572732805843	83.6835057821059	8.78294743169599	361232.50456482	2906.4736415443	4.95861229458308	31.6037735849057	4.75498297480487	164438.884966525	2822.73530111037	1643	1530875	74860.55	1223.89	278.14	23.2	3.3	10.9	24.2	19.1	1.3	13.6	33.5	8	16.1	5.8	37.7	10.9	9.6	7.1	47.5	28.4	11.6	24.9	7.8	31.5	10.4
1	C04	3	53BP1	NA	Positive	12.825748502994	82.2520958083832	7.16814131729178	317587.217964072	2748.1403004233	3.79580838323353	24.4047904191617	4.15101918004918	134421.545508982	2493.09892663964	1670	1411672	71955.96	1087.3	262.78	20.1	3	9.5	28.9	14.5	2.4	11.7	41.1	6	15.4	4.4	44.7	8.4	10.7	5	54.6	30.4	8.3	23.6	4.6	29.3	7.3
1	C05	1	53BP1	NA	Positive	12.686464877213	83.6356367789834	8.16297454700857	318532.766990291	2678.44487271695	4.01313535122787	24.4043403769275	3.85730888480116	117081.339234723	2310.38013863535	1751	1244012.5	62935.33	1079.78	233.74	18.9	5.8	5.6	35.4	15.5	7.7	7.1	47.4	6.9	14.6	3.5	44.8	8.4	12.6	3.5	55.7	30.6	9.2	27	6.2	32	5.8
1	C05	2	53BP1	NA	Positive	12.020482809071	82.4491587417703	7.74861989459788	325540.540599854	2710.49174186866	4.37820043891734	28.8361375274323	4.7445193384042	145675.889539137	2643.3342686828	1367	1298536	66365.46	1030.7	250.68	16.9	5.5	7.4	30.1	14.6	2.1	10.8	42.7	6.3	15.6	5	38.3	8.9	11.2	6	52	29	9.8	26.6	6.2	31.7	8.7
1	C05	3	53BP1	NA	Positive	13.7292263610315	87.3868194842407	7.36872934496809	343315.869627507	2771.72095816267	4.19484240687679	27.0358166189112	4.14792557555237	145388.260028653	2515.30671001793	1396	1399600	64475.08	1116.15	233.91	19.3	3.7	6.7	34	15	4.5	8.8	49.4	5.9	14.3	4.4	42	8.7	10.9	5.7	56.5	32.2	8.6	25.3	5.9	30.4	8
1	C06	1	53BP1	NA	Positive	12.4492665036675	87.4706601466993	8.40969168758784	365013.968215159	2933.58576947352	4.5018337408313	29.1454767726161	4.36186458201102	153029.902811736	2592.87471927912	1636	1414606.4	64479.16	1220.87	246.7	22.9	4.8	7.4	36.6	17.7	3.2	10.2	48.5	8.5	13.9	4.2	42.5	11.3	10.4	6	53.9	29.4	10	28.1	6.9	34.7	8.6
1	C06	2	53BP1	NA	Positive	11.9283903675539	81.6977186311787	8.38657494356588	347693.506337136	2801.74229445883	3.82382762991128	24.8143219264892	4.27036570849515	131263.401140684	2470.32582914827	1578	1418673	65187.84	1160.93	244.52	20.8	5.3	7.7	33.4	16	1.2	11	47.6	7.9	17.8	5.3	43.3	10.1	11.7	6.4	55.4	27.3	8	25.3	4.8	30.5	7.4
1	C06	3	53BP1	NA	Positive	14.2488167680865	97.8350236646383	8.59177985760639	409800.941176471	2935.29037275035	4.10480054090602	26.1615956727519	4.16799023438186	131146.274509804	2430.0077031873	1479	1538181	65983.02	1231.39	244.77	23.3	3.8	6.6	29.3	17.2	1.1	8.9	46.8	6.8	11.8	4.1	41.6	10.6	8.7	5.2	56.5	33.9	8.4	30.6	5.2	35.6	6.6
1	C07	1	53BP1	NA	Positive	11.5347129506008	78.0053404539386	8.12579753907179	301857.540053405	2691.41817462871	3.6128170894526	23.9178905206943	4.66307976264888	124279.988651535	2571.34958631272	1498	1186172.2	63732.28	1062.75	241.91	15.9	4.1	5.3	31.8	14.4	3.9	7	44.9	7.6	13.5	5.3	42.1	8.9	10.3	5.4	55	27.6	7.1	24.8	4.7	29.8	5
1	C07	2	53BP1	NA	Positive	11.9324414715719	81.8782608695652	8.01660510419969	335949.011371237	2860.51667264323	4.2314381270903	27.1083612040134	4.60355405589492	136559.505685619	2595.82309891312	1495	1394168	67912.49	1189.18	263.37	21.4	3.8	8.6	31.6	19.3	1.7	10.5	41.1	7.7	16.5	5.5	38.1	11.9	10.9	6	49.4	27.5	9.2	25	6	31.5	7.7
1	C07	3	53BP1	NA	Positive	13.6115942028986	92.2139130434783	7.87672397465269	352697.452173913	2936.87022297254	4.30898550724638	27.3605797101449	3.90514146208685	147861.223188406	2543.89825072032	1725	1351406	61700.23	1206.06	235.42	19.1	4.3	5.4	35.1	16.8	2.4	7.4	46.9	7.3	10.9	3.5	43	9.8	9	7	56.5	33	10.1	30	6.7	35.5	7.7
1	C08	1	53BP1	NA	Positive	12.0959657701711	82.609413202934	7.40869647057908	320950.393643032	2775.66391087069	5.0421760391198	35.1570904645477	5.22694998216822	205120.065403423	3290.81075814054	1636	1273584.4	72487.46	1048.43	278.71	20.1	4.3	9	30	17.7	3.5	11.6	38.3	6.3	12.6	5.1	34	9.8	10.1	9.8	45.5	28.2	11.2	25.8	9	32.1	12.8
1	C08	2	53BP1	NA	Positive	13.3349684653118	92.9011913104415	7.94215752320389	359112.906797477	2895.6593093802	4.93903293622985	31.9901892081289	4.55719091004736	169426.023826209	2865.39734144467	1427	1423424	68109.14	1160.65	257.76	22.8	4.3	8.1	25.4	19.2	1.8	10.3	37.5	6.7	11.2	3.9	36.5	11.7	10	8.6	49.1	32.6	11.6	29.8	7.3	36.6	10.9
1	C08	3	53BP1	NA	Positive	12.8833580980684	89.1597325408618	7.42067413481198	333108.383358098	2724.85236051397	4.88335809806835	29.6946508172363	4.89109175969886	144979.634472511	2738.67342319502	1346	1300756	56977.48	1017.91	212.89	17.6	3.9	4.3	41.1	14.1	3.4	6.3	52.2	6.2	11.1	5	33.1	8.6	9.7	6.5	52.8	31.6	11.1	26.6	6	31.3	6.8
1	C09	1	PLCG2	NM_002661	sample	8.72434729811779	61.3630843958713	7.58287322691707	269401.853066181	2616.40980149683	5.35458409228901	37.3485124468731	7.27566800685892	198136.667880996	4245.77784588659	1647	1178886.9	84153.9	1027.04	324.31	15.8	5.4	9.4	12.5	16	3.6	12.6	8.1	8.1	13.4	7	17.3	9.9	12.3	5.6	18.1	16.6	9.8	14.9	5.6	20	6.7
1	C09	2	PLCG2	NM_002661	sample	8.3115987460815	57.8551724137931	7.3960944595133	271585.362382445	2634.75414522765	5.87398119122257	40.7003134796238	7.25226682593608	196645.51661442	3909.71428343388	1595	1210893	80845.64	1052.47	315.73	15	5	9.4	11.8	17.7	2	12.2	6.3	8.7	18.3	8.4	14.5	11.3	14	5.6	16.7	15.5	11.5	13.3	7.8	18.3	8.9
1	C09	3	PLCG2	NM_002661	sample	9.04118497109827	64.7341040462428	8.78352677823549	318410.348265896	2762.52438381708	6.3099710982659	45.8063583815029	7.54540156301482	250866.367052023	4448.03590438873	1384	1323211	91965.43	1191.12	347.37	15.8	4.5	13.1	10.5	17.1	3	16	7.2	10	16.9	8.7	14.3	11.6	14.3	9.2	15.6	16.6	12.1	15	9.6	19.4	12.3
1	C10	1	SETD2	NM_014159	sample	8.76291618828932	64.5843857634902	7.72286979691784	289808.365097589	2706.57162821638	6.36165327210103	49.1670493685419	8.2606919445407	293364.676234214	5027.66857746531	1742	1215613	84324.08	1080.28	326.38	16.2	5.6	8.4	11.8	17.5	2.1	11.3	6.3	8.6	13	9.5	13.5	9.9	11	11.7	14.6	16.7	12.9	16.6	11.3	22.7	16.2
1	C10	2	SETD2	NM_014159	sample	9.26409826912339	65.0904522613065	7.16376674492525	287202.183137912	2725.82934490788	6.76884422110553	47.6566164154104	7.45446862958261	254301.259073144	4408.76739783423	1791	1308684	90757.6	1104.85	353.43	19.5	3.7	13.4	7.8	20.8	1.6	19.1	3.8	8.3	17.1	8.5	14.6	11.4	12.9	9.5	15.4	19	15.4	17.8	11.8	23.7	15
1	C10	3	SETD2	NM_014159	sample	9.43247676325861	61.4696555494806	7.30154283330361	228201.21049754	2445.12840732173	6.53307818480044	42.9453253143794	6.87508618397415	209954.768179333	4003.42548747891	1829	1002080	79377.91	868.85	304.71	11.6	8.5	7.9	13	11.4	13.1	10.5	9.2	7.3	13.7	5.8	16.1	7.4	16	4.5	17	18.6	15	15	8.4	19.8	7.9
1	C11	1	IKZF1	NM_001220765	sample	7.44303797468354	51.7649186256781	7.59904069977905	235014.187462327	2529.97579218465	5.1543098251959	37.7179023508137	7.71146525174587	196887.338758288	4248.65630821919	1659	1074466.4	83546.83	989.01	326.24	14.3	4.4	8.7	12.1	14.8	2.4	12.1	7.1	8.9	18.3	8.9	15.4	9.2	14.6	6	17	13	9.2	11.8	5.9	17.4	6.3
1	C11	2	IKZF1	NM_001220765	sample	8.2310393258427	54.3511235955056	7.46236919001293	225735.403792135	2523.43738429165	5.25491573033708	37.2984550561798	6.97393495137889	188741.43258427	3835.79683657056	1424	1022392	72519.37	941.08	281.59	12.4	6.2	5.2	13.6	12.7	4.1	7.6	8.8	8.2	17.8	7.7	19.5	8.7	16.5	5.5	20.6	15	10	13.4	7.4	17.8	7.8
1	C11	3	IKZF1	NM_001220765	sample	9.06418716256749	60.9736052789442	7.75355854263509	245716.23875225	2588.05148468594	6	41.3485302939412	7.30677265541305	222965.301139772	4491.74323203587	1667	1126688	80865.13	972.28	310.07	13.1	4.4	8.6	12.2	12.2	2.3	10.6	8	8.2	14.1	7.4	15.1	8.5	12.7	9.2	16.1	17.7	12.5	14.6	7.2	19.6	8.5
1	C12	1	COL2A1	NM_033150	sample	8.70464963981663	62.6902423051735	8.96350062333867	279145.321545514	2712.38041613666	6.49181401440733	49.9659462999345	8.4103610709919	284929.677799607	4789.93985109673	1527	1220422.5	90151.17	1053.93	355.07	16.4	4	10.9	9.8	15.5	1.7	15.4	6.1	9.2	13.4	9.6	13.8	9.6	11	9.6	14.8	16	13.6	14.9	12.1	21.5	16.1
1	C12	2	COL2A1	NM_033150	sample	9.57308096740273	64.3864353312303	7.57373037523144	273494.939011567	2609.57788784807	6.36803364879075	43.2944269190326	7.13478126705597	215970.062039958	4003.95125796303	1902	1270781	85647.11	1040.05	329.12	17.1	5.6	12	11.6	16	2.7	15.6	6.8	7.4	16.4	7	17.1	8.8	12.8	6.8	18.1	19.5	14.2	16.8	9.8	21.5	12
1	C12	3	COL2A1	NM_033150	sample	9.44145199063232	63.7177985948478	7.60729571446061	256421.473067916	2536.03727391842	6.30620608899297	40.8700234192037	6.88097832652843	193961.342505855	3938.26921093934	1708	1212477	78865.89	992.28	302.97	15.3	4	6.5	11.4	14.8	2.2	9.9	8.5	6.9	17	6.6	14.8	7.8	13.6	4.4	16.3	19.4	14.8	16.3	7.3	21.2	6.5
1	C13	1	SMAD4	NM_005359	sample	9.05748265609514	63.1620416253717	8.89628787709383	272813.130822597	2627.29979447444	5.55550049554014	36.2923686818632	6.82678250809642	174460.691774034	3810.74153223967	2018	1146889.6	74535.31	1041.85	286.57	15.1	6	5.2	15.9	15	2.8	8.6	12.3	9	14	5.7	19.2	9.2	13.2	3.3	20.6	18.4	11.9	16.5	5.7	21.2	4.4
1	C13	2	SMAD4	NM_005359	sample	9.59618528610354	62.391825613079	7.15672777749423	248484.092098093	2580.71070951943	5.52970027247956	33.9275204359673	6.36752735011289	154063.839782016	3594.61801816097	1835	1232966	76416.1	968	291.39	16.8	4.4	7.5	12.5	15.6	1.7	10.8	11.3	7.4	14.6	6	17.9	7.4	12.5	4.1	19.5	19.5	11.3	16.7	5.7	21	4.1
1	C13	3	SMAD4	NM_005359	sample	9.32641411520498	61.0378827192527	7.07056226793078	239773.682926829	2560.32665016849	6.08147379346134	40.4519979242346	6.92926996517543	207586.539699014	4195.43714505681	1927	1040260	75438.82	903.79	287.45	11.8	10.8	6.2	18.2	12.3	14.9	8.2	13.4	7.2	14.3	5.9	16.1	9.1	15.5	7.7	17.2	17.1	13.1	13.6	6.9	18.5	7
1	C14	1	FANCF	NM_022725	sample	8.87556818181818	60.4517045454545	7.96698204153159	265360.285227273	2731.72530547324	5.99318181818182	44.11875	7.61046575007774	260056.873863636	4779.93671707608	1760	1139136.3	81643.64	1011.58	313.63	15.1	5.8	7.6	13.8	15.9	2.3	11.2	8	6.8	14	7.4	16.4	10.5	11.4	13.2	17.1	15.9	11.2	14.2	9	21.9	12.9
1	C14	2	FANCF	NM_022725	sample	8.81532304173814	60.5620354488279	7.82217937010654	244374.790165809	2529.7525647366	6.09605488850772	44.0228702115495	7.73684660561418	237329.176672384	4465.39477391632	1749	1050990	77750.93	941.61	297.83	12.8	5.7	8.9	13.6	12.5	3.8	11.3	9	8.7	14.2	8.4	15.3	7.8	13.6	11.5	16.4	17.5	13.7	14.9	8.3	19	12.6
1	C14	3	FANCF	NM_022725	sample	9.40788662969809	65.536044362292	7.74250432438331	280581.703635243	2649.22000392464	6.22242760320394	43.3869377695625	7.23483731721841	216528.102895872	4115.98495960601	1623	1154787	72820.4	1020.22	275.3	15	4.9	4.7	13.6	15.2	6.2	6.5	11	7.9	15.3	6.8	15	9.1	14.8	6.2	16.9	19.7	14	16.2	8	21.6	8.1
1	C15	1	Sep-12	NM_144605	sample	10.0969283276451	70.7959044368601	8.58204011039076	305954.91331058	2789.0063497359	7.54334470989761	53.3167235494881	7.79777810047012	305576.477133106	4842.2958888941	1465	1343209.9	91928.8	1107.88	336.52	20.1	3.7	12.2	9.1	17.5	2.7	13.5	6.4	9.6	12.6	8.1	14.1	11.7	11.7	11.7	14.8	19.4	17.8	19.3	14	26.6	18.3
1	C15	2	Sep-12	NM_144605	sample	8.32560706401766	57.7163355408389	8.68561161707327	284636.05187638	2471.121189779	5.89403973509934	47.9834437086093	8.12442130214591	279258.490066225	4471.58473921948	906	1272718	80590.18	1133.25	309.37	14.1	15	13.2	20	16.1	18.1	14.3	17.3	9.5	22.6	11.3	19.8	14.1	26.6	12.6	20.4	14.2	13.5	13.8	13.2	17.9	18.7
1	C15	3	Sep-12	NM_144605	sample	10.0187861271676	68.3721098265896	8.44284891775928	298095.447976879	2679.88733048671	6.82008670520231	47.8908959537572	7.34628646358642	252473.354768786	4323.88826136321	1384	1203220	79257.02	1070.19	291.04	15.8	9.8	7.7	17	15.3	16.7	10	16.6	9.9	15.9	7.9	15.6	10.8	16.8	8.7	17.1	20.8	16.5	17.5	11.6	22.3	12.7
1	C16	1	GNPTAB	NM_024312	sample	8.54187192118227	58.3854679802956	7.91110391993574	241905.15455665	2522.11036529172	5.98214285714286	43.5147783251232	7.92836717141718	225231.001847291	4425.89310726603	1624	1069070.7	77258.89	938.32	300	13.9	5.9	6	12.4	14.8	6.8	9.4	8.1	8.7	14.7	7.7	13	9.3	14.4	6.2	14.8	14.9	12.2	14.7	9.1	19.3	8.6
1	C16	2	GNPTAB	NM_024312	sample	9.91569086651054	65.3170960187354	7.01078958137773	270470.568618267	2693.86079312333	6.0327868852459	33.9798594847775	5.77422737382654	140997.331147541	3390.97970382055	2135	1245587	66971.25	1080.47	263.69	17.6	3.6	4.1	18.3	17.1	1.6	7.3	15.9	6	12.6	3.2	15.7	8.9	10.3	1.3	17.3	20	13.8	16.9	6.1	22.7	3.6
1	C16	3	GNPTAB	NM_024312	sample	9.42914171656687	62.6380572188955	8.18214272526835	261406.039254824	2621.7945461117	6.42781104457751	44.1284098469727	7.17404553999266	216927.72255489	4049.74478453697	1503	1167660	74403.66	1048.17	288.27	15.6	7	5.1	14.6	15.3	8.6	7.7	10.3	8.5	15.8	7.5	15.2	9	14.5	6.2	16.8	20	15.5	15.5	8.6	21	9
1	C17	1	53BP1	NA	Positive	13.4474199869366	93.1136512083606	9.13047825941987	379686.495101241	2931.62401180499	4.89092096668844	31.5551926845199	4.43743084711978	171064.866753756	2866.07191582351	1531	1403668.1	66858.51	1172.39	247.96	22.3	4.1	6.8	31.4	19.6	3.7	8	45.3	7.4	9.4	3.8	38.1	11	8.2	6.9	51.4	32.7	12.1	30.8	8	37.3	9.5
1	C17	2	53BP1	NA	Positive	13.2125	89.7625	7.98029149608012	359590.572619048	2814.371437613	4.77797619047619	29.185119047619	4.39704415775241	148884.757738095	2790.61969178109	1680	1350981	68076.82	1112.02	257.53	19.2	4.7	8.5	29.1	15.8	2	11.4	39.3	7.3	11.4	4.1	37.8	9	9.3	7.9	48.6	30.8	10.3	28.1	7.7	33.9	8.6
1	C17	3	53BP1	NA	Positive	15.0613026819923	101.002554278416	8.0699491843337	394163.103448276	2895.39426425673	5.3007662835249	33.5779054916986	4.50646307188768	172171.994252874	2780.76165673091	1566	1424910	64743.29	1132.41	240.25	18.5	3	5.4	32.2	13.3	2.2	7.6	43.6	5.3	8.8	3.3	36.5	8.6	7.2	7.1	51	37.2	13.7	31.4	8.7	36.7	10
1	C18	1	53BP1	NA	Positive	12.6162582187687	84.4596533173939	7.68393678570944	321337.84698147	2787.21141525031	4.51225343693963	28.2755528989839	4.241799904645	134658.063359235	2422.7876931605	1673	1308768.2	58811.98	1075.51	219.76	20.2	4.4	3.6	35.4	16.7	2.2	5.3	49.5	6.6	10.5	3.5	40	10.3	7.7	3.8	55.1	30.1	10.5	26.6	6.5	32.8	6.2
1	C18	2	53BP1	NA	Positive	13.1392313270486	90.9680928208847	8.87559874408546	349923.284263959	2856.10465703809	5.09789702683104	31.5852066715011	4.60758373683106	159877.090645395	2813.77338600949	1379	1339723	66786	1168	250.3	19.9	3.8	7.1	26.8	14.9	1.3	9.6	41.8	8.2	9.4	4.1	31.2	9.9	8.5	6.9	49.8	32.6	10.9	30.1	7.3	33.9	9.8
1	C18	3	53BP1	NA	Positive	13.011911514464	90.5150311968236	7.78114029054366	352047.684061259	2788.71128448188	4.90527509926262	31.6176971072036	4.61231333595717	158268.458309699	2774.69269401989	1763	1289759	59503.19	1053.63	224.89	16.2	4	3.7	35.3	13.9	1.6	5.9	47.7	6.5	10.4	3.8	35.2	9.2	9.8	5.2	50.4	32	12	28.3	7.4	33.9	7.6
1	C19	1	53BP1	NA	Positive	12.6694533762058	87.2938906752412	7.8004680188796	345355.586495177	2762.58134184734	4.97041800643087	32.1858520900322	4.94550506816945	172203.632797428	3124.94719307443	1555	1277153.3	63677.04	1063.19	240.77	19.2	3.7	6.4	37	14.1	3.5	8.7	46	6.5	10.9	3.8	32.7	8.6	10.2	7.5	46.8	29.6	11.4	27.7	7.5	33	9.6
1	C19	2	53BP1	NA	Positive	12.9034700315457	86.193690851735	7.20440003403436	332118.126182965	2779.88055634116	4.45615141955836	28.2548895899054	4.47588918632889	153564.395583596	2933.35038771285	1585	1316570	69182.83	1034.46	265.49	19.6	4.2	9.3	28.4	14.8	3.2	11.4	39.1	5.2	11	3.8	36.5	9.4	9	9.1	49.3	31.3	10.3	27.5	6.6	32.9	9.2
1	C19	3	53BP1	NA	Positive	14.3252747252747	99.7311355311355	8.21345363564666	397987.475457875	2907.91597470581	5.17948717948718	32.440293040293	4.48971680574984	173008.123076923	2839.0254852051	1365	1505574	65233.92	1179.07	241.19	22	3.3	6.6	34.6	18.8	1.2	8	46	7.1	11.1	4	36.8	10.5	9.1	7.1	48.5	34.8	12.5	30.8	7.9	36.8	9.7
1	C20	1	53BP1	NA	Positive	11.5005727376861	78.8367697594502	7.16533708978136	319226.6139748	2721.07923618566	4.22852233676976	28.159793814433	4.66952042769883	146637.54467354	2760.34120551571	1746	1197432.7	61979.46	1067.58	244.02	17.7	5.1	5.4	36.8	16.1	4.4	8.2	44.2	7.8	14.4	4.5	38.2	10.3	13.1	6.4	51.9	25.8	8.3	24.1	6.2	30.3	8.1
1	C20	2	53BP1	NA	Positive	14.1515151515152	97.8855905998763	7.99647128057437	382724.662337662	2906.60171304562	4.82745825602968	30.1329622758194	4.50644609965472	151937.348794063	2782.01607520468	1617	1414200	64291.61	1133.56	242.98	22.1	3.2	5.9	31.1	18.2	1.3	8.4	42.6	7.1	9.5	3.5	35.8	10.3	8	7.1	50	34.5	10.8	32.2	7.2	37.1	8.7
1	C20	3	53BP1	NA	Positive	13.1261889663919	90.3709575142676	8.43457878940427	358060.669625872	2859.79054832838	4.69308814204185	30.8002536461636	5.12009625550004	159985.469879518	2947.42191223803	1577	1328053	63238.63	1094.85	234.88	18.2	3.3	4.4	30.5	13.4	1.6	6	43.2	7.5	10.5	5.8	34.9	9.6	8.5	7.5	48.1	32	10.7	27.1	6.7	33	7.6
1	C21	1	53BP1	NA	Positive	11.7369774919614	77.9659163987138	8.12807367957488	324114.715755627	2853.01456190056	5.09774919614148	32.7607717041801	5.18881691293138	177004.510610932	3262.65955198673	1555	1345292.4	72007.45	1235.31	276.75	20.1	3.3	7.7	28.1	19	1.9	11.2	35.5	7.1	14.5	4.8	30.8	12	12.1	7.2	41.4	26.4	12.2	24.3	7.3	30.6	8.4
1	C21	2	53BP1	NA	Positive	13.8341584158416	96.1367574257426	7.97732890010776	371161.694925743	2837.87589949229	5.0154702970297	32.5884900990099	4.47981060844609	168754.683787129	2734.09218426428	1616	1400964	66392.57	1107.79	244.14	20.3	4.3	6.9	29.3	17.3	1.7	9.2	42	6.1	10.2	3.5	35.9	10	8.8	6.9	49.6	33.7	12.2	31.7	8.8	38	10.3
1	C21	3	53BP1	NA	Positive	13.5671469740634	93.1043227665706	8.53370215472266	367659.004610951	2934.3233653316	4.49452449567723	29.3850144092219	4.56559120002461	156273.791930836	2818.39563870576	1735	1328355	60459.43	1164.33	229.39	18.5	3.5	4.8	34.9	13	1.9	7.3	47.2	7.4	9.1	4.1	38.6	9	8	8.2	51.1	33	11.2	28.8	6.8	36	8.3
1	C22	1	53BP1	NA	Positive	12.9725669497061	89.171129980405	7.31423921245097	336751.365774004	2715.96415318685	4.83801436969301	31.5029392553886	4.63614903453589	163445.413455258	2782.36433635598	1531	1261567	60844.85	1023.48	226.59	17.2	4.2	5.3	38.1	14.6	1.6	6.2	50.4	6.3	10.5	3.7	36.5	8.6	8.9	6.5	51.9	30.1	10.9	28.5	6.8	34.4	9.1
1	C22	2	53BP1	NA	Positive	13.1591194968553	91.003144654088	7.80652277106851	361871.527672956	2871.89174848785	4.72578616352201	29.2861635220126	4.28009938928819	144048.589308176	2665.49125113965	1590	1306239	56514.59	1121.34	219.63	18	4.5	3.6	37.7	16.9	1.7	5.6	48.4	6.3	11.6	2.7	36.6	10.3	10.6	5.9	51.7	32.1	10.6	27.8	5.9	34.2	7.5
1	C22	3	53BP1	NA	Positive	13.8382445141066	95.0394984326019	8.70766276563887	387152.579310345	2886.97673949538	5.02257053291536	30.8965517241379	4.51790235331969	155384.305956113	2775.45799889133	1595	1358098	60767.49	1160.4	227.78	18.2	4.3	4.1	36	15.1	4	6.6	46.1	8	11.4	3.9	36.5	10.7	10.7	6.2	50.9	34.3	13	29.7	7.1	34.7	7.6
1	D03	1	RAD51	NA	Positive	12.879467996675	82.5120532003325	7.63940040321647	343252.641729011	2751.06463119707	9.03158769742311	51.2277639235245	5.86869497546062	219339.418952618	3439.11080280927	1203	1463747.8	86136.09	1248.56	324.32	23.9	5.8	11.6	15.8	21.1	3.6	12.6	14	8.4	16	4.6	18.7	11.9	13.1	2	21.8	26.8	23.7	24.2	14.2	28.3	9.7
1	D03	2	RAD51	NA	Positive	12.6551236749117	84.4353356890459	8.50359214105469	389732.956890459	2773.16648057301	9.35265017667844	51.9469964664311	5.65251680017863	217301.763957597	3347.75661633042	1415	1559787	94596.65	1279.56	350.33	23.4	4.9	16.2	11.5	22	2.8	18.4	6	8.2	16.5	4	17.5	11.7	12.1	2.5	19.4	27.8	26.4	23.5	15.5	26.8	12.3
1	D03	3	RAD51	NA	Positive	12.3385772913817	77.1853625170999	8.26623535108532	347712.466484268	2643.6349503464	8.9124487004104	48.6853625170999	5.33207109606959	204718.107387141	3236.46463720204	1462	1357465	85115.17	1153.44	316.38	18	9.3	11.7	17.6	15.7	14.6	12.9	14.7	7.3	18.3	3.6	20	10.3	17.6	1.9	23.2	27.5	24.8	20.6	12.2	24.3	8.8
1	D04	1	RAD51	NA	Positive	11.8516275548827	79.9129447388342	8.8943434325966	385611.698713096	2794.99955851315	9.71385314155942	61.5389856169569	6.19370092159351	292641.110522332	3789.94697004197	1321	1610761.3	105909.73	1310.95	386.16	23.4	5.5	21.2	11.4	19.5	2.2	21	6.3	8.3	18	4.7	16.8	12.2	13	4.2	19.2	26.9	28.8	22.5	21.7	27.9	17.3
1	D04	2	RAD51	NA	Positive	12.2069950035689	83.0335474660956	8.69374011979317	381837.155603141	2836.65707830627	9.60813704496788	58.3119200571021	6.52973246897752	264476.268379729	3690.5098443562	1401	1563750	95183.94	1319.95	342.46	25	4.6	18	11.4	20.3	2	18.4	6.4	8.6	18.7	6.7	16.7	12.1	12.3	5.6	18.6	26.9	26.5	25.5	16.5	29	15.4
1	D04	3	RAD51	NA	Positive	11.8748326639893	77.0140562248996	8.08390625755291	346971.052878179	2839.82644783355	9.59036144578313	57.0957161981258	6.17527025432408	254093.073627845	3688.89186912086	1494	1507481	98775.12	1305.01	367.26	21	4	16.5	11	20.3	4.1	19.5	7	7.8	17.7	4.8	15.9	11.9	12.5	3.7	18.1	25.6	26	19.7	15.9	25.8	12.2
1	D05	1	RAD51	NA	Positive	12.4697217675941	82.3788870703764	8.12481721967018	366579.470540098	2741.64378478867	9.23649754500818	55.1824877250409	6.56804732641886	241648.803600655	3657.22983677074	1222	1429570.7	91730.26	1200.64	336.44	22.5	6.1	13.3	13.2	18.8	2.9	13.7	7.4	8.3	16.1	6.3	16.5	11.9	13	3.3	19.6	28.7	26.1	24.6	16.2	28.6	11.2
1	D05	2	RAD51	NA	Positive	12.0531227566403	83.5204594400574	9.79391424665243	415846.594400574	3014.72157132163	8.73295046661881	51.0272792534099	5.9254660310514	224257.853553482	3465.50609959549	1393	1567409	87619.68	1416.8	330.75	21.6	4.7	13.2	15.9	22.5	1.7	16.7	11.1	9.9	16.3	4.5	19	13.4	11.2	4.2	20.9	25.8	24	22.1	14.4	29.2	12.4
1	D05	3	RAD51	NA	Positive	13.1503976861894	84.4295010845987	8.41595270582823	378044.376717281	2776.39248258368	8.94215473608098	47.9125090383225	5.37312053868982	187934.770788142	3117.55640256915	1383	1501192	84418	1230.73	306.64	19.5	4.8	9.3	13.2	17.6	6.2	9.5	8.5	7.2	14.6	3.2	18	11.4	13.5	1.2	23.4	29.7	25.3	22.9	11.7	26.4	6.6
1	D06	1	RAD51	NA	Positive	12.2838654012079	80.5090595340811	8.16452232320674	366684.113891286	2755.25539682534	10.0336496980155	63.4012079378775	6.89056096696669	307601.697152718	4082.61802669774	1159	1557073.6	99219.59	1211.22	353.42	25.8	3.9	16.6	12.7	23.4	3.5	16	9	6.9	15.8	5.6	13.4	11.2	10.6	3.8	15.7	26.4	27.4	23.6	19.1	28.4	16.7
1	D06	2	RAD51	NA	Positive	13.2580877066858	91.5118619698059	8.17553311854639	395360.14162473	2887.28177069182	9.62041696621136	53.5305535585909	5.65654367945242	206831.821710999	3204.84546020374	1391	1580164	80764.43	1282.18	295.11	24.9	4	9.8	13.2	21.6	1.9	10.8	10.4	9.1	13.8	3.5	14.9	11.8	10.8	1.7	19	30.1	26.5	27	16	32.2	10.6
1	D06	3	RAD51	NA	Positive	11.7267287234043	78.6522606382979	7.87262759299785	354211.799202128	2779.48609697802	8.27260638297872	46.0831117021277	5.6865326578238	200966.567154255	3401.4057060897	1504	1518029	96946.91	1277	354.79	21.8	5.3	15.8	13.4	19.3	1.6	17.6	9	9.2	18.9	5.3	18.3	12	14	3.4	21.3	25.5	22.1	22.3	12	26.5	8
1	D07	1	RAD51	NA	Positive	13.1083665338645	85.7633466135458	8.01250945581849	362202.54501992	2668.07253793331	9.62868525896414	54.2223107569721	5.98100695979235	226920.09561753	3407.98116624265	1255	1460047.1	78206.07	1194.71	282.19	23	6.3	8.8	23.5	19.2	6	8.9	18.5	7.5	15.1	4.2	16.7	10.1	12.7	2.6	20.1	29.3	27.1	24.9	16.1	28.8	9.8
1	D07	2	RAD51	NA	Positive	13.3243464052288	89.8725490196078	7.7544862776334	363892.56127451	2779.91040454207	9.67647058823529	55.6217320261438	5.8432276789155	220001.77124183	3285.54595274147	1224	1497244	85383.21	1247.59	313.88	22.2	5.1	13.2	13.2	22.3	1.6	13.4	9.7	8.5	11.6	2.9	16.2	12.3	10.5	1.4	19.1	28.7	27	24.7	15.5	30.1	10.8
1	D07	3	RAD51	NA	Positive	12.8431214802896	86.1158487530169	7.59553454449339	381943.265486726	2822.30555107708	9.52453740949316	54.8455349959775	6.00082090473492	239399.500402253	3514.37796065085	1243	1541699	86534.78	1287.54	319.9	21.7	4.7	11.3	12.8	20.4	1.3	12.5	9.4	8	16.2	4.3	15.4	12	12.6	2.4	18.7	28.8	25.7	24.1	15.2	29.3	11.4
1	D08	1	RAD51	NA	Positive	12.1747747747748	85.1072072072072	9.50469530286241	423726.021621622	2933.67591741871	10.0495495495495	63.8891891891892	6.19553794095807	299145.722522523	3636.12210351469	1110	1624096.6	97928.01	1366.42	356.03	25	6.5	16.5	12.3	22.9	5.1	16.2	7.8	9.6	18.6	4.6	17.6	13.4	13.5	3.1	20.5	27.6	30.5	25.7	21.7	30.5	16.7
1	D08	2	RAD51	NA	Positive	12.1833466773419	84.1657325860689	7.88018572782791	354395.813450761	2707.25394773512	9.97037630104083	64.5212169735789	6.92474229183394	305740.849479584	3846.06514605382	1249	1444000	94249.31	1191.87	351.39	22.1	6.3	18.1	14.7	20.9	5.2	20.9	10.6	9.3	18.3	6.4	15.1	10.4	12.5	6.4	17.8	27.2	27.9	23.6	20.7	28	19.4
1	D08	3	RAD51	NA	Positive	12.3978835978836	83.2359788359788	8.1581579597322	348130.173544974	2758.34057133335	10.4603174603175	70.1502645502646	7.13436386621947	337950.019047619	3937.11804234711	945	1442403	94078.26	1198.82	338.66	19.3	4	15.3	11	18.6	2	14.4	8.3	8.9	16	6.2	13.3	11.3	11.6	4.6	16.2	26.7	27.5	22.6	22.4	28.1	19.8
1	D09	1	SMC3	NM_005445	sample	11.0226917057903	75.2699530516432	8.08197531986513	326076.109546166	2730.6885239662	8.02347417840376	52.1643192488263	7.06490098175044	266559.158059468	4183.77896133483	1278	1405772.8	96914.74	1179	364.24	21.8	5.8	15.7	11.7	20	3.1	18.5	6.7	10.3	15.3	7.2	16.4	10.6	13.2	6.6	18.1	24.3	20.5	21	14.5	26.8	14.3
1	D09	2	SMC3	NM_005445	sample	10.83984375	74.18359375	7.41525693278995	308670.704241071	2782.62540811235	6.27901785714286	35.6623883928571	5.67346752170418	150046.86328125	3300.08424510432	1792	1316095	76320.69	1162.58	299.19	19.2	4.2	6.4	13.1	20.1	1.8	10.4	9.5	7.6	13.3	4.1	18.6	10.3	10.8	2.5	19.7	24.7	16.2	22	7.4	28.4	5
1	D09	3	SMC3	NM_005445	sample	11.9045151739452	80.5410806809771	9.41348995031626	344397.617320503	2893.59459117147	8.12287194670614	52.5040710584752	6.45921853786035	246754.962250185	3752.73859935186	1351	1430265	86396.56	1289.54	323.64	22.6	6.4	10.1	12.7	19.2	6	12.4	8.4	7.4	13.9	5.4	16.3	10.7	11.3	3	18	27.2	21.2	22.6	14	29.9	11.5
1	D10	1	CHD8	NM_020920	sample	9.28335451080051	65.8297331639136	7.89472273268391	291690.902795426	2766.1781112815	6.63659466327827	49.7693773824651	8.2257702405569	263652.586404066	4459.39545185463	1574	1286036	89750.05	1080.32	346.3	19.4	4.5	10.7	10.8	19	2	17.4	6.6	8.3	14.1	9.8	13.4	10.2	10.7	6.4	15.1	18.4	15.4	18.1	12.2	24.1	13
1	D10	2	CHD8	NM_020920	sample	9.12393162393162	66.0763125763126	8.30400102966222	273847.234432234	2751.39780785188	6.5018315018315	48.4102564102564	8.186375706437	263866.178266178	4678.86911776507	1638	1192492	83197.23	1030.1	312.23	15	4.6	10.6	10.9	15.9	2.3	12.6	5.9	10.4	10.7	9.3	12.3	10	10.4	11.3	13	17.6	13.7	15.1	10.4	20.9	15.9
1	D10	3	CHD8	NM_020920	sample	8.96409921671018	62.8792428198433	7.80384926215816	253857.458224543	2627.61661752421	6.26892950391645	46.9301566579634	8.09641036913584	256322.770887728	4570.68522309041	1532	1175881	85196.31	1017.14	320.49	14.4	5.5	8.9	12.5	14.9	3.7	11.5	7.6	8.9	14.4	10.1	13.8	10.4	13.1	9.7	14.9	17.8	12.8	14.9	9.2	20.2	11.9
1	D11	1	COL5A2	NM_000393	sample	8.86666666666667	60.736917562724	6.9399227653514	247650.4609319	2441.05116745088	6.33620071684588	45.9448028673835	8.38202497318442	253710.567741935	4673.05420130433	1395	1195504.8	86447.23	924.12	319.55	16.3	4.4	9.4	8.7	14.4	1.8	10.2	6.6	6.6	16.9	10.3	14.3	9.1	13.8	9.8	15.6	17.3	14.7	16.3	10.5	19.8	11.6
1	D11	2	COL5A2	NM_000393	sample	9.09489575844716	63.2501797268152	7.14932767873382	272525.625449317	2469.53216270245	5.81739755571531	40.3896477354421	7.49800805896208	193880.168224299	3880.16458406183	1391	1240368	80014.32	982.94	291.32	16.2	5.1	8.6	11.6	15.5	4.2	8.5	8.1	8.1	17.5	9.4	16.8	8.1	15.6	6.1	18.2	17.4	12	16.2	7.6	20.1	8.6
1	D11	3	COL5A2	NM_000393	sample	9.38776796973518	59.7509457755359	7.23560435321191	243226.0889029	2468.46569771971	6.12862547288777	39.8316519546028	6.87781640722428	196643.719419924	3953.27107679927	1586	1254302	87043.61	1010.36	316.83	15.8	4.6	12	11.6	12.9	3	12.7	10.8	6.8	20.7	7.8	18.3	7.9	15.5	5.4	19.4	19	13.8	14.1	8.4	19.7	7.4
1	D12	1	BRCA2	NM_000059	sample	10.2992125984252	72.8400969109631	9.84058492217493	352212.749242883	3004.81719242811	7.50272562083586	50.5766202301635	6.92613218163707	261333.753482738	4241.18802342517	1651	1454848	80299.49	1340.06	312.19	22.3	6.5	8.5	16.4	25.5	1.7	10.7	9.3	8.5	13.4	5.7	14.8	16.2	10.6	7.1	16.9	21.5	18.2	20.4	13.1	28.1	13.9
1	D12	2	BRCA2	NM_000059	sample	10.4068554396423	69.9721808246398	7.85428304090456	305056.972677596	2892.46868188738	6.97665176353701	45.0124192747144	6.53528610363525	206872.633879781	3727.10351262059	2013	1282794	72460.31	1267.64	292.57	17.5	6.2	7.1	17.9	23.2	2.2	10.6	10.1	8.2	14.4	4.9	14.9	13.4	10.7	4.2	18.1	21.8	16.9	18.5	9.6	25.2	9.1
1	D12	3	BRCA2	NM_000059	sample	10.6426096997691	76.270207852194	9.26904572727674	355931.822170901	3020.53816760968	7.51789838337182	50.3764434180139	6.90373100252331	238610.290415704	3912.7646714448	1732	1422485	74672.61	1389.26	302.43	19.5	5.7	7.9	20.2	24.9	1.4	10.6	14.7	9.8	12.6	5.5	14.5	15	9.9	5	17.8	22.7	20.4	20.3	11.1	27.3	9.5
1	D13	1	UBR5	NM_015902	sample	7.72610985703536	57.2016553799849	9.59643897421535	309709.850263356	2735.09270323877	5.13920240782543	37.2174567343868	7.18780978059251	195669.10910459	3958.37845407198	1329	1221899.2	87672.54	1173.06	334.78	15	4.6	10.5	12.3	16.3	2.9	13.8	9.5	10.5	19	8.1	19.9	11.4	16.9	5.9	21.7	13.2	9.3	12.6	6.2	18.6	7.5
1	D13	2	UBR5	NM_015902	sample	8.66798418972332	56.9810276679842	7.26293961709327	233028.12173913	2480.51932824984	5.54861660079051	38.1375494071146	6.93759928897412	187379.201581028	3790.9025552207	1265	1134366	87091.62	991.35	329.08	14.6	5.8	11.9	10.5	14	2.6	15.9	8.7	9	19	7.4	17.7	9.7	16	5.1	19.9	16.9	11.3	14	6.6	18.9	7.9
1	D13	3	UBR5	NM_015902	sample	9.29671210906175	63.5765838011227	7.94517337216117	298425.619887731	2702.62576324028	6.11948676824379	42.841218925421	7.24981641931232	226850.273456295	4213.0701407112	1247	1233101	89771.39	1083.94	347.71	13.8	4.7	11.5	11.2	15.3	2.6	15.6	6.9	9.2	16.1	8.7	16.4	11.4	13.6	8.9	18.8	18	12.6	14	7.9	19.3	9.7
1	D14	1	TET2	NM_017628	sample	8.77919428862825	59.0413054563998	7.41949827153234	254457.594084651	2617.12173209381	6.12442631310556	42.1290158082611	7.07999636405316	230972.637429883	4459.76250006119	1961	1141040.7	83194.08	999.33	322.43	14.8	5.3	9	12.5	15.8	2.5	12.6	7.8	7.6	15.3	5.8	15	9.8	11.9	8.6	16.2	16	12.2	13.7	8	19.9	10.7
1	D14	2	TET2	NM_017628	sample	10.4812388326385	71.1858248957713	7.52416531215783	297491.43061346	2644.28916333673	6.76950565812984	42.4169148302561	6.8752903242472	199614.681357951	3929.06726258128	1679	1334741	90150.7	1068.34	336.18	17.7	4.5	13.3	8.6	16.5	2.3	16.7	4.7	8	13.8	5.9	14.2	8.6	11.4	4.9	15.6	21	15.1	18.7	8.8	22.6	8.5
1	D14	3	TET2	NM_017628	sample	9.68798665183537	65.0266963292547	7.7919034951744	262445.256395996	2646.12692196737	6.58286985539488	44.3882091212458	7.23828956971035	214999.659065628	4048.06080058214	1798	1184138	77904.86	998.26	296.48	14.5	5	6.5	13.2	13.3	3.1	9.6	10.1	7.7	13.1	7.3	15.2	8.8	10.8	5.4	16.4	18.5	13.8	16	8.9	20.7	8
1	D15	1	AMER1	NM_152424	sample	9.12416998671979	61.6620185922975	7.87736736232454	260357.907038513	2598.43997765538	6.02257636122178	43.5537848605578	7.60030169321079	227987.432934927	4311.2147958459	1506	1127562.1	77245.19	973.72	292.5	15.4	6.8	7.1	15.9	15.8	9.5	8.5	11.5	8.2	14.1	8.4	15.9	10.5	15.7	8.2	17.9	17.3	13.3	16.1	9.9	21.2	10
1	D15	2	AMER1	NM_152424	sample	8.75857843137255	60.9362745098039	7.35058894574502	265740.756740196	2539.75888016698	5.51286764705882	38.5073529411765	7.25536918127031	183619.886642157	3838.78882356916	1632	1122141	74781.09	936.64	282.82	14.6	4.7	7	12.1	14.2	9.4	8.8	10.2	8.1	16.1	8.3	16.2	8.9	15.8	4.7	18.4	16.8	10.7	15.2	7	20	7.2
1	D15	3	AMER1	NM_152424	sample	9.45940959409594	63.4132841328413	7.86510291513963	257422.167281673	2564.25618576052	5.97539975399754	41.0147601476015	7.40879765443066	212217.030135301	4178.88742432635	1626	1147361	81389.54	987.26	304	13.5	4.6	7.6	11.2	13	2.9	10.5	9.3	8.4	13.8	8.8	18	7.3	12.4	7.9	18.9	18.8	13.4	15.8	6.9	19.7	7.4
1	D16	1	EXT2	NM_207122	sample	9.65307582260372	65.7174535050072	7.15027042638113	277676.156652361	2611.10713730308	7.28254649499285	51.5314735336195	7.22989636976406	270973.276108727	4286.2042435064	1398	1236298	89272.77	1043.55	336.38	18.5	4.9	14	14.8	16.5	3.6	14.5	9.8	7.8	16.2	6.4	14.4	9.8	13.2	5.7	16.2	19	17.9	18.6	13.4	23	14.4
1	D16	2	EXT2	NM_207122	sample	10.0031520882585	66.8321513002364	7.8148944911793	255630.133963751	2584.56920129403	7.52561071710008	54.1410559495666	7.86954200798199	284434.3356974	4499.86937516207	1269	1189801	84652.41	1026.56	312.88	17.5	3.2	11.4	12.5	16.5	2.8	12.7	9	9.1	13.1	9.2	12.7	9.9	11.4	10.4	13.8	21.3	17.8	18.1	15.1	22.2	19.1
1	D16	3	EXT2	NM_207122	sample	8.30173347778982	57.0200433369447	7.65262425591645	234985.42524377	2473.64998675059	5.89382448537378	39.4593716143012	7.36850713151022	198006.725352113	4079.6317593501	1846	1118376	77068.45	939.8	299.95	13.1	4.5	7	14.4	11	1.7	9.4	11.5	7.8	18.7	8.2	15.9	7.9	14.8	6.6	17	16.1	13.5	13.2	7.6	17.1	7.3
1	D17	1	RAD51	NA	Positive	15.0538971807629	98.2504145936982	8.40657224360905	385585.416252073	2751.98038217492	10.983416252073	63.4585406301824	6.01016652833366	265513.564676617	3500.94365783412	1206	1440374.9	91082.28	1190.38	328.94	23.2	5.4	11.9	12.8	17.2	2.7	13.1	8.1	8	9.6	3	14.6	10.2	8	2.6	20.2	34.2	31.4	30.5	19.7	32.7	13.8
1	D17	2	RAD51	NA	Positive	13.5791638108293	92.2261823166552	7.65107889055255	440963.404386566	2922.21194280467	8.91912268677176	47.9540781357094	5.33217508253476	189783.287183002	3127.96869760261	1459	1680682	78125.1	1324.11	285.39	24.3	4.7	9.3	14.9	22.7	2.7	9.9	13.8	8.5	15.1	3.6	18	12.7	11.9	1.9	21.1	31.1	23.7	25.2	12.6	31	9.1
1	D17	3	RAD51	NA	Positive	13.4133915574964	87.54730713246	8.14054010651309	366924.76419214	2820.26175605438	9.58151382823872	55.1666666666667	5.84025128665241	227200.058951965	3375.46159984008	1374	1545263	86938.33	1237.52	309.3	22.6	5.3	10.5	13.3	17.5	1.5	10.7	10.5	7.4	14.3	3.7	17.1	10	9.7	2.6	20.5	31.1	25.8	24.1	15.4	29.2	10.7
1	D18	1	RAD51	NA	Positive	11.8045212765957	80.3078457446808	8.47351844410815	360750.825797872	2887.42709393524	9.01196808510638	56.281914893617	6.74543111067273	260047.93018617	3886.46516782708	1504	1408949.1	85992.86	1289.47	325.1	21.1	4.2	9.3	11.9	21	1.5	11.5	7.9	9.6	11.9	5.9	15.2	12.7	10.1	4.4	18.2	25.7	24.8	23	16.1	28.4	11.7
1	D18	2	RAD51	NA	Positive	14.1907433380084	93.5610098176718	8.23342738496737	379608.540673212	2710.17264944051	10.9172510518934	64.9859747545582	6.05053123878655	283318.852033661	3616.98367767626	1426	1471107	79406.44	1222.33	297.93	21	13.2	10.4	19.6	22	9.4	12.1	14.4	7.5	11.4	4.1	15.5	11.5	16.4	4.3	19	32.8	30.9	26	21.1	29.6	18.4
1	D18	3	RAD51	NA	Positive	13.9400921658986	97.9981566820277	10.053893035846	445972.077419355	3012.8189606806	11.5990783410138	72.9281105990783	6.97899453500873	328008.542857143	3931.5394216614	1085	1642032	86799.38	1344.2	310.17	24.4	3.4	11.2	13.6	21.1	1	10.8	12.4	10.8	11.9	6.6	13.4	14.4	9.7	5.4	16.1	30.2	33.4	28.9	22.9	34.5	17.4
1	D19	1	RAD51	NA	Positive	13.8396946564886	88.7652671755725	8.18450837024996	363700.333333333	2850.5384915293	10.5235368956743	60.1876590330789	5.72864026508868	257433.847328244	3468.52699521959	1572	1364769.7	87017.88	1233.4	314.55	21.5	7.1	13.3	16.9	20.7	8.4	12.8	14.9	9.3	12.2	3.5	18.9	12.6	11.3	2.7	21.8	33.4	29.6	28.4	20.3	32.8	13.1
1	D19	2	RAD51	NA	Positive	14.2992580379225	97.5663643858203	8.114190501365	407168.926628195	2799.17917186623	10.5375103050289	63.3066776586974	5.86561470993383	262261.897774114	3391.89909211005	1213	1491658	85648.79	1226.52	320.34	22.4	5.7	12.4	14.5	20.6	1.8	14.8	9	6.8	11.3	2.8	16.5	11.5	11.9	2.6	19.5	32.2	29.7	28.2	19	32.6	14.5
1	D19	3	RAD51	NA	Positive	15.4275717284815	103.714485654304	8.60755305165153	448053.046885934	2955.71924367922	11.4961511546536	68.4373687893632	5.9264089618568	293498.074877537	3512.89425513198	1429	1615852	88157.21	1339.66	320.63	23.7	5.5	11.4	13.9	20.6	2.7	12.1	9.3	9.4	9.8	3.2	16.8	10.7	8.8	3	21	34.4	32.4	30.9	21	35.5	15.8
1	D20	1	RAD51	NA	Positive	14.3928571428571	97.8477891156463	9.41133939104584	429318.31122449	2901.03897701399	11.1079931972789	67.4013605442177	6.40179492157727	299358.853741497	3704.93989459947	1176	1633969.5	83796.06	1313.7	299.15	24.6	4.3	9.5	12.9	22.4	1.1	8	8.8	7.7	10.6	4.5	14.6	12.5	9.2	3	17.4	33.3	32.2	30.2	21.9	35.3	16.4
1	D20	2	RAD51	NA	Positive	14.0566176470588	94.9198529411765	8.70515879009547	401878.811029412	2834.85661942733	11.3227941176471	69.3080882352941	6.47957228452395	310497.669852941	3894.03716879211	1360	1479576	83681.89	1226.44	307.5	20.7	8.4	13.3	17.4	20.7	7.9	13.6	16.5	8.8	9.9	4	13.1	12.9	12.1	4.9	15.1	31.3	31.2	26.7	23.8	30.4	20.8
1	D20	3	RAD51	NA	Positive	14.4670292318151	99.0992522093814	8.7356142384472	467667.229095853	3070.89926369595	10.9068660774983	61.0353501019714	5.689973190162	259575.33378654	3564.74027794939	1471	1718477	82447.99	1404.77	306.25	24.7	2.9	8.3	12.3	21.7	1	10.7	10.3	9.4	10.9	2.4	14.2	12.4	8.9	3.1	17	33.4	32.3	28.4	18.2	32.4	12.9
1	D21	1	RAD51	NA	Positive	13.6452750352609	89.3850493653032	8.23247325895346	376666.033850494	2845.61378897579	9.9901269393512	58.2425952045134	5.77414038155371	244631.610719323	3427.55275673567	1418	1479347.1	74454.32	1251.02	280.2	22.4	5.4	6.1	18.8	20.2	1.2	8	15.7	8.2	11.9	2.8	17.1	10.9	9.2	2.9	21	30.2	28.3	25.9	18.4	32.1	12.1
1	D21	2	RAD51	NA	Positive	13.4066515495087	87.249433106576	7.9371374229452	347911.665154951	2725.43919893831	9.66591080876795	54.0136054421769	5.55890978087172	208907.164777022	3034.98364694422	1323	1360020	74370.09	1174.81	278.96	20.9	7.1	8.7	21	19.1	6.3	8.9	19.7	8.5	15.3	3.3	18.9	10.5	14.4	0.8	23.9	30.5	26	25.6	16.3	28.7	9.7
1	D21	3	RAD51	NA	Positive	13.5353025936599	93.0691642651297	7.86723499118178	414863.456772334	3030.90593669745	9.79394812680115	58.2586455331412	6.02273196965195	258127.126801153	3613.68866398979	1388	1565693	80636.39	1325.1	307.87	21.8	4.9	8.8	15.6	22.2	1.9	11.5	11.5	8.6	11.5	4	16.1	13.3	8.2	4.1	19.7	29.3	26.9	25.6	15.9	32.3	12.2
1	D22	1	RAD51	NA	Positive	13.5810914681015	97.9269792467333	9.50834819396167	472677.259031514	3205.03018988367	10.3658724058417	64.7248270561107	6.06032927288414	304430.116833205	3760.59937914747	1301	1629532	83575.71	1475.16	314.96	26.1	3.9	10.8	15.7	25.7	1.8	11.8	10.5	10.1	9.8	3.8	17.2	15.5	7.8	4.3	19.1	31.4	30.5	29.4	20.7	37.1	17.9
1	D22	2	RAD51	NA	Positive	13.2798534798535	94.2307692307692	9.69943984950012	456080.344322344	3088.11264640228	10.8915750915751	67.0014652014652	6.1516496627883	293807.235164835	3617.06593685919	1365	1574073	79155.42	1432.56	298.09	22.7	6.3	9.7	16.6	23.9	3.2	10.7	10.8	9.5	11.3	3.4	16	14.4	11.5	4.3	19.3	30.5	31.2	27.5	23.7	32.8	19.6
1	D22	3	RAD51	NA	Positive	14.6834645669291	100.661417322835	8.2983978044767	428789.569291339	2837.5321626334	11.5661417322835	70.5377952755906	6.19592075085581	320434.774015748	3801.69903995782	1270	1558252	84782.08	1230.47	306.83	23.7	4.8	10.1	13.6	19.4	3	10.9	10	7.8	12.4	4.1	12.7	11	11.8	4	16.5	34.5	32.5	29.8	21.4	33.3	18.4
1	E03	1	RF	NA	Neutral	7.86901913875598	53.2667464114833	6.80771149458084	230930.26076555	2504.53344499871	5.32894736842105	38.6812200956938	7.9263791130166	205805.737440191	4306.36226985796	1672	1111206.6	82398.72	946.48	319.71	16	5	8	12	15.6	5.5	10.9	8.2	7.7	21.1	10.8	15.8	9.4	17.1	6.5	17.3	16.1	10.5	13.5	7.6	19.4	8.4
1	E03	2	RF	NA	Neutral	8.31075201988813	57.272218769422	7.70548578281556	248057.175264139	2519.96504473615	5.26289620882536	35.0503418272219	6.97843343313188	160399.167806091	3628.70468557185	1609	1140998	75616.85	1004.77	289.79	14.2	5	6.9	13.1	15.2	2.7	9.9	8.5	8.8	18.6	7.8	17.1	8.8	16.2	3.6	19	15.9	10.3	14	5.8	17.9	4.9
1	E03	3	RF	NA	Neutral	9.17705460562603	58.7473800330943	7.57024707197375	241296.673469388	2557.8980152297	5.56260341974628	36.4164368450083	6.56147319055809	177867.343077772	3816.334752955	1813	1191300	78871.36	1009.77	300.23	15.1	4.7	7.7	13.2	14.4	2.1	9.8	10.3	7.1	18.4	5.3	18.1	8.7	14.4	3.8	19.9	18.5	11.1	13.5	6.1	18.7	5.6
1	E04	1	RF	NA	Neutral	7.58022690437601	50.7417612101567	7.86859650934038	215378.679092382	2481.31566261893	5.34305780659103	36.2938951917882	7.05417198028485	179063.168557536	3938.1385683079	1851	1102085	79819.43	967.75	309.23	14.8	5.2	7.8	13.3	14.4	3.3	10.2	7.9	7.9	19.6	6.4	16.6	8	14.6	3.6	17.8	14	10.6	12.6	6.1	17.8	5.1
1	E04	2	RF	NA	Neutral	9.34053053670574	64.0055521283159	6.94864383770569	260166.473781616	2570.23906764023	6.50894509561999	45.7587908698334	7.56778531525598	238946.247378162	4428.93601686488	1621	1195694	77963.44	998.79	299.44	16	4.4	7.7	15	16.7	2	11	11.8	8.1	14.1	7.8	12.3	9.1	13.1	9	13.2	18.2	14.4	16	10.7	20.3	13.6
1	E04	3	RF	NA	Neutral	8.40822235089751	51.0793283149971	6.14211353910286	195172.41806601	2305.80905966528	5.48581354950782	34.5703532136653	6.49589278150525	155175.50492183	3477.37091534574	1727	1072898	79432.97	895.95	304.29	13	3.9	7.1	13	12.4	5.3	9	9.8	5.8	22.2	6.5	17.7	7.1	17.9	2.2	20	16.4	11	11.5	4.9	15.8	3.2
1	E05	1	RF	NA	Neutral	10.8863109048724	73.8089713843774	8.33486646059311	345977.784222738	2824.04072560835	8.08197989172467	51.6914153132251	6.70684079892972	253117.448569219	3929.77967327118	1293	1474636.2	95099.6	1286.03	358.25	21.7	3.9	14.5	12.1	21.9	1.3	16.6	6.7	9.3	17.1	7.2	16	13.3	11.4	4.2	18.1	22	19.6	20	13.7	25	12.4
1	E05	2	RF	NA	Neutral	8.55456852791878	62.8153553299492	9.80808030128144	309491.926395939	2691.31594359353	5.91814720812183	43.2906091370558	7.82603296023054	222628.355964467	4122.02863678186	1576	1334874	83539.41	1125.32	323.14	16.1	5.9	11	12.2	17.3	2.3	14.7	7.2	9.5	18.2	9.8	16.2	10.4	14.5	7	17.7	15.7	13.1	14	8.7	20.1	11.7
1	E05	3	RF	NA	Neutral	8.83246414602347	58.6108213820078	7.26719128464075	264264.10756193	2418.73716063363	5.83507170795306	38.5202086049544	6.96917931492522	184465.503259452	3778.50169161246	1534	1217045	77516.9	970.23	294.6	13.4	4.9	8	15.3	13.2	12.2	10.2	14.3	7.2	19.6	7.6	16.1	9.1	20.4	5	19	17.2	12.6	12.7	6.4	17.9	6.2
1	E06	1	RF	NA	Neutral	8.71625344352617	61.7856749311295	8.13119005965833	274335.148760331	2742.12241611446	6.21763085399449	43.0110192837466	7.45417657105035	223558.444077135	4283.83623728623	1815	1272606.2	81697.25	1090.14	311.74	18.3	4.7	8.1	12.4	18.4	2.5	9.4	8.3	9	14.2	8.4	15.5	11.5	11.5	6.3	16.9	17.3	13.7	15.9	9.2	21.6	9
1	E06	2	RF	NA	Neutral	9.36156763590392	64.3305941845765	7.47067284521408	289628.311630847	2590.53724114512	6.22566371681416	41.5107458912769	7.24518555726707	194242.743362832	3848.16710998782	1582	1344851	85408.86	1076.43	318.85	18.4	4.5	10.9	10.7	17	1.8	14.7	7.1	7.3	18.8	8.3	14.8	9.3	15.1	5.2	16.3	18.1	13.1	16.2	8.1	20.6	9.2
1	E06	3	RF	NA	Neutral	8.36081166772353	56.2612555485098	7.2024773829174	233419.423589093	2418.69903487138	6.14521242866202	42.2365250475587	7.14676806151645	211420.492073557	4051.20729337614	1577	1114810	83895.59	949.31	324.01	14.3	5.5	10	12.6	13.5	8.2	13.5	11.5	7.7	20.5	7.4	15.5	8.6	17.9	4.8	16.6	16	11.8	13.3	7.4	17.2	8.6
1	E07	1	RF	NA	Neutral	8.46912867859204	58.2585112521639	7.49440179492752	252118.53491056	2396.50197511274	5.57587997691864	36.6895556837853	6.20716097599021	164396.974033468	3247.58711057092	1733	1089997	71442.98	938.63	275.08	15.2	12.6	5.9	20.8	16.1	15.4	7.6	18.8	7.8	22.2	5.4	23.8	9.6	20.9	1	26.1	16.4	12.5	15.1	7.3	19.3	5.1
1	E07	2	RF	NA	Neutral	8.24873737373737	56.5991161616162	7.63493964926167	248019.414772727	2547.84426507071	5.37878787878788	36.8933080808081	7.36965382465367	164199.372474747	3666.63251067159	1584	1152571	71962.38	1010.88	279.36	13.9	4.7	5.1	12.9	14.3	2.7	7.5	9.1	8.3	16.5	8.1	14.8	9	14.5	2.7	16.6	15.2	10.9	12.6	6.2	17.2	5.4
1	E07	3	RF	NA	Neutral	9.7680412371134	65.5832106038292	6.8748136693797	279785.322533137	2570.4955815447	6.32842415316642	44.6686303387334	7.70834868408808	223135.061119293	4184.4542854133	1358	1334623	92118.1	985.23	330.22	16.2	4.6	11.3	7.9	13.8	3.5	12.7	5	7.4	14.7	8.7	13.8	8.5	12.4	6.5	15.5	19.9	13.4	15.5	8.2	18.6	8.4
1	E08	1	RF	NA	Neutral	8.52887029288703	62.2652719665272	7.83940217714347	279736.50460251	2657.25184915368	6.71799163179916	53.6326359832636	8.69672599662688	309365.570711297	4901.07530470824	1195	1239700.6	90631.33	1076.66	349.18	16.7	6.2	12.4	12.7	18	2.7	14.6	6.9	10.5	18	11.9	12.8	11.6	15.1	11.3	14.1	16	14.5	16	13.5	21.8	17.4
1	E08	2	RF	NA	Neutral	8.83599722029187	61.3259207783183	7.22980593661064	249687.755385684	2544.01479917033	5.63446838082001	40.8964558721334	7.62333675178502	217826.095899931	4344.76814507453	1439	1166748	82625.3	1004.6	317.67	15.4	4.8	9.4	9.8	15.4	2.2	13	7.1	10.3	16.5	8.3	14.3	9.8	15.1	8.3	15.4	17.4	10.2	14.7	7.4	19.9	9.7
1	E08	3	RF	NA	Neutral	9.01628959276018	61.9176470588235	7.19433525021357	257412.54479638	2461.70635734308	6.62533936651584	46.2814479638009	7.21214124678919	229047.685972851	4045.59535725676	1105	1134549	78131.03	943.81	297.26	12.6	10.2	6.6	13.8	13.5	14.2	9.8	11.8	8	17.7	7.7	14.8	9.5	21.2	5.2	16.4	16.6	15	13.9	9.2	19.2	9.9
1	E09	1	MEX3C	NM_016626	sample	8.68725296442688	58.9812252964427	7.55488529803092	247318.556818182	2707.7043465114	5.08498023715415	35.7336956521739	7.18789664490619	199176.76284585	4502.22687921929	2024	1174642.7	77812.4	1057	302.75	16.4	5.5	6.3	14.3	18.4	2	9.1	11.7	8.9	13.2	6.4	17.1	10	10.4	7.9	18	16.4	8	14.3	5.6	20.7	6.9
1	E09	2	MEX3C	NM_016626	sample	8.16167023554604	57.3800856531049	7.82042543449902	246379.457173448	2618.93640702876	4.68094218415418	34.2826552462527	7.14048782472371	181990.591541756	4069.52917133623	1868	1112425	75785.87	1032.05	298.37	13.4	7	8	15.3	16	3.3	11	10	9.7	16.3	7.6	18.3	9.5	14.2	8	19.7	15.7	7.4	12.4	5	17.6	7.2
1	E09	3	MEX3C	NM_016626	sample	8.82608695652174	58.9266709928618	7.3833346121114	249044.086307592	2545.75216113448	5.56911096690461	40.7624918883842	7.27874057257696	215793.736534718	4163.4005964537	1541	1157566	83184.88	957.4	318.49	13.4	6.9	9.2	12.2	13.7	6.2	10.8	6.7	7.3	16.5	7.9	17.5	8.3	14.3	7.2	18.6	16.7	10.1	12.7	6	18.2	7.9
1	E10	1	CDKN2C	NM_078626	sample	9.62090752441126	64.310740953475	7.21016366633893	263156.430786904	2705.74462894835	6.52211372774268	45.4302125215393	7.31763233547891	248961.942561746	4605.07765333565	1741	1192585	81438.21	1012.34	315.88	16.7	5.2	7	12.5	15.9	2	10.5	7.6	8.1	12.8	6.2	14.8	9.6	10.5	9.8	15.9	18.7	13.5	17.6	10.1	23	11.6
1	E10	2	CDKN2C	NM_078626	sample	9.03459459459459	64.0664864864865	8.60750546455508	288547.634594595	2759.91705995986	5.54108108108108	38.7124324324324	7.13216264367254	203464.488108108	4214.28852362476	1850	1269802	78029.64	1149.46	297.36	15.1	6.5	7.8	13.3	17.7	2.4	9.5	8.4	10.2	14.7	7	17.4	10.6	11.6	9.4	18.4	16.9	10.9	15.5	6.5	20.7	9.4
1	E10	3	CDKN2C	NM_078626	sample	9.78733866011063	66.5015365703749	7.84110763563945	288533.626306085	2746.18557246444	6.65826674861709	46.7443146896128	7.27201579605628	251652.025814382	4443.57501330587	1627	1221194	83602.41	1073.97	327.14	16	6	9.2	13.9	16.3	7.9	13.5	9.4	9.4	13.1	7	15.4	9.5	12.3	8.6	16.8	19.4	14.8	16.7	10.6	22.3	11.6
1	E11	1	SPEN	NM_015001	sample	8.23382173382173	57.2484737484737	7.45062499517956	231143.613553114	2447.68640327606	5.11904761904762	36.2374847374847	7.26983204750748	197544.838827839	4188.91690841768	1638	1122320.6	91316.34	936.98	340.78	14	6	10.8	10	12.7	2.5	13.2	6.5	8.4	18.1	8.7	20	7.4	14.3	6.3	20.9	14.5	8.8	13.2	6.4	17.6	7
1	E11	2	SPEN	NM_015001	sample	8.10072895957588	54.9151756129887	7.37911929948436	223639.381047051	2439.85230519061	5.21736249171637	36.0987408880053	6.92275767805012	176022.96222664	3805.72110191863	1509	1043630	77596.66	915.25	298.57	13.2	7	7.7	13.4	11.9	2.8	10.3	8.4	8.6	19.5	7.7	19.5	8.2	17	6.4	21.1	14.3	9.8	13.8	6.4	17.2	6.7
1	E11	3	SPEN	NM_015001	sample	8.73006134969325	60.9965916837082	7.80754678233217	255894.907293797	2535.06052102657	5.75869120654397	40.6802999318337	7.18835739779864	217755.979550102	4099.58630724461	1467	1126637	83856.76	986.92	310.42	14	8	10.4	13.9	13.2	7.7	11.9	12.3	8.9	18.1	8.1	19.8	9	17.5	7	20.5	16.6	11.7	14.9	7.4	20	10
1	E12	1	ARID1B	NM_017519	sample	9.58625	67.463125	8.37883423485305	315764.5075	2808.9330655751	5.953125	40.84375	7.2913685408568	204967.9725	4146.88851468396	1600	1338351.4	73145.62	1169.23	277.12	18.1	5.9	4.9	15.1	19	2.5	6.4	12.4	8.2	13.6	7.1	15.5	11.7	10.9	5.6	16.8	18.7	12.8	17.3	6.9	24	6.5
1	E12	2	ARID1B	NM_017519	sample	10.3773690078038	71.1694537346711	8.88343581842821	330120.56187291	2931.64117571649	6.082497212932	39.5334448160535	6.91701585734642	200841.994425864	4169.01941849555	1794	1469802	75107.44	1245.29	290.29	20.2	5.7	6.5	12.7	22.7	2.2	9.3	8	7.9	12.3	5.6	14.7	13.7	10.4	8.5	15.6	21.1	11.5	17.8	6.1	24.9	8.6
1	E12	3	ARID1B	NM_017519	sample	9.7457337883959	61.7792946530148	6.78262019790388	251450.843003413	2679.89728447655	6.01251422070535	40.0216154721274	6.90737152353348	199955.768486917	4041.04749823691	1758	1304426	78246.75	1040.42	292.22	18	4.8	6.7	12.9	16.6	3.9	8.5	8.3	6.7	14.6	6.7	15.6	10.1	10.8	6.3	17.4	19.7	12.6	14.5	7.2	21.3	6.9
1	E13	1	ERCC4	NM_005236	sample	9.40025015634772	66.4565353345841	7.5181930020605	279731.025641026	2704.34811617433	6.44965603502189	47.7679799874922	7.81417473688236	263501.423389619	4658.84283100236	1599	1198723.3	83697.35	1018.92	318.89	16.3	4.9	9.7	12.9	14.9	3.4	10.6	9.4	9.3	13.4	7.6	14.4	9.4	12.1	9.9	16.3	18.9	14.4	17.6	11.5	22.6	13.8
1	E13	2	ERCC4	NM_005236	sample	10.0717670954638	70.0027081922816	7.27284240797422	284966.924847664	2753.67579366763	6.58903182125931	44.5192958700068	7.32515233825664	216543.282329045	4051.98070614841	1477	1265798	76779.08	1068.55	302.31	18.1	4.9	7.2	13.1	19.8	2.3	11.6	8.7	8.4	13.1	8.6	15	11.2	11.5	7	15.7	21.3	15.2	19.3	9	24.8	10
1	E13	3	ERCC4	NM_005236	sample	10.0548271752086	65.438021454112	7.2748192413761	261195.818831943	2639.85859771167	6.35995232419547	41.5363528009535	6.90695827652067	212269.34386174	4131.66600235166	1678	1226990	83581.28	1016.73	319.37	15.5	4.9	8	10.7	14.7	1.8	11.1	5.5	7.4	14.6	6.9	16.9	9	12.5	8	18.1	21.2	14.6	16	8.2	20.6	8.5
1	E14	1	ATR	NM_001184	sample	8.19334312285854	61.2266275085658	12.7952643702756	376702.031815957	2928.50624765223	5.38081253059227	37.2344591287323	6.50438314909313	189522.461576114	3936.71875505385	2043	1419193.8	76569.26	1365.43	304.13	15	6.2	6.9	18.3	17.4	1.5	9.2	11.6	10.2	17.5	4.8	18.4	12.8	12.4	4.8	20.6	13.3	9.3	13.3	4.9	19.2	6.4
1	E14	2	ATR	NM_001184	sample	8.73745173745174	62.6694015444015	11.6041911816604	370995.352799228	3060.41276979828	5.6800193050193	36.4686293436293	5.99034545220881	165780.657818533	3484.40143411571	2072	1396061	70137.93	1420.96	278.03	15.4	5.9	5.8	18.9	19.2	2.1	7.9	11.1	10.8	17.4	3.1	18.5	14.5	12.1	2.6	20.5	15.9	11.1	13.9	5.2	20.2	5.4
1	E14	3	ATR	NM_001184	sample	8.81210374639769	69.9746397694525	15.4684595762205	487833.199423631	3267.23014377719	6.00230547550432	40.2985590778098	6.41120598991426	196519.706628242	3730.75041615514	1735	1837308	77558.4	1646.56	309.82	19	5	7.4	17.8	21.8	1.3	10.5	10.3	10.8	17.3	4.7	18.5	15.4	10.3	4.3	21.2	15.9	11.9	14.5	5.9	21.3	6.1
1	E15	1	STAG2	NM_006603	sample	10.2238244514107	71.6990595611285	8.15604575623845	304455.556739812	2734.55578085041	6.72351097178683	46.0884012539185	6.89003718139664	235365.605642633	4007.84738157021	1595	1346714.7	87320.34	1131.23	330.77	22.1	4.7	10.8	11.8	20.8	3.4	12.5	6.1	7.1	14.5	5.9	18.2	11.8	12.7	3.8	19.4	21.6	15.2	20.4	11	27.1	10.9
1	E15	2	STAG2	NM_006603	sample	10.9782857142857	74.812	7.17224482687183	303638.669714286	2667.45970910674	6.336	36.1542857142857	5.83398796588091	146772.640571429	3264.95612721307	1750	1401179	71536.27	1097.92	267.33	21	4.2	5.5	16.7	18.5	1.8	7.4	13.9	6.2	15	4.1	16.7	10.2	12	1.4	19.3	23.4	15.8	21.3	7.4	26.5	5.1
1	E15	3	STAG2	NM_006603	sample	10.4803149606299	72.6253280839895	7.42227648304454	322112.874015748	2735.52543597727	6.63254593175853	43.6443569553806	6.98771367915545	205052.588582677	3847.26835455956	1524	1436773	74198.35	1088.49	273.55	17.8	4.7	7	19.8	15.4	1.4	8.8	17.8	7	14	6.4	15.8	10	11.2	4.5	17.8	22.6	16.2	18.1	8.7	23.8	7.5
1	E16	1	WRN	NM_000553	sample	9.34358974358974	63.8892307692308	7.90940167159697	289954.56051282	2684.37196341786	5.45641025641026	35.2061538461538	6.64910766992288	163454.457948718	3676.55408159031	1950	1219227.6	66288.4	1068.84	254.6	15.9	5.9	3.5	21.4	17.1	4.2	5	19.6	8.3	12.6	5.5	17.2	9.8	11.8	2.9	20.2	17.7	10.4	15.3	5.7	20.7	4.6
1	E16	2	WRN	NM_000553	sample	10.1675824175824	68.5774725274725	7.27759331943623	297171.166483516	2517.93308677094	5.91868131868132	37.4774725274725	6.33590832772713	172538.275274725	3567.15289597405	1820	1297801	68849.73	1002.62	260.06	18.1	13.7	5.5	21.4	16	10.9	8.4	19.5	7.6	14.2	5.1	20.2	9.2	17.9	4.2	22.1	20.3	13	17.4	6.9	21.1	6.2
1	E16	3	WRN	NM_000553	sample	9.84611288604899	62.7161874334398	6.97749824725273	243032.607028754	2563.16551291296	5.89137380191693	36.5346112886049	6.31280642991614	160991.700745474	3580.21971087618	1878	1173953	71036.41	933.41	261.01	14.4	5	4.8	15.5	13.5	2.9	6.1	16.4	5.9	11.8	4.4	16.5	8	10.6	2.3	18.6	18.5	10.7	14	5.3	19.2	3.7
1	E17	1	RF	NA	Neutral	9.65586797066015	69.5959657701711	8.8225761088802	321657.939486553	2854.18586142581	5.55378973105134	37.1974327628362	6.52214752516048	186526.940709046	3791.05466187765	1636	1314631.2	76440.28	1156.81	285.81	18.7	5.1	6.1	16.8	15.9	2	8.1	15.8	8.6	13	5.7	20.9	10.5	10.6	5.4	25.2	19.5	11.1	19.5	6.5	25.3	6
1	E17	2	RF	NA	Neutral	9.64224137931035	62.8841594827586	6.97840370517268	242483.879849138	2605.68474435736	5.66594827586207	36.3609913793103	6.13690935138788	172834.036099138	3642.10012203213	1856	1168254	72080.02	943.81	271.49	14.2	6.1	5.5	16.7	13.2	1.8	8.9	15.8	6.8	13.9	3.9	19.7	7.6	11.1	6.1	23.5	18.2	11	14.8	6.4	19.8	6.2
1	E17	3	RF	NA	Neutral	10.6002467612585	73.470080197409	8.49272910741113	323387.07649599	2796.69211317993	6.5613818630475	40.6841455891425	6.31111055556382	194779.253547193	3714.04781725858	1621	1416957	85638.6	1145.48	316.87	19.8	5.5	9.5	12.5	17.4	2.3	11.5	11	8.6	14.4	5.4	19.8	10.5	11	5.9	24.5	24	15.1	20.5	8.8	25.7	7.2
1	E18	1	RF	NA	Neutral	9.84046454767726	69.018337408313	7.88876561536782	313929.698655257	2726.88242117417	6.54951100244499	45.3080684596577	7.55829300846888	232002.268337408	4260.40284352219	1636	1392964.4	86549.17	1079.38	317.51	20.3	4.4	10.3	10.7	16.7	1.2	11.9	7.9	8.4	13.3	7.3	15	10.6	10.4	6.2	16.1	19.1	14	18.2	9.7	24.1	9.7
1	E18	2	RF	NA	Neutral	8.84300518134715	59.2341968911917	7.51892227485299	241926.312953368	2561.95746486334	5.39637305699482	34.2704663212435	6.40538667863915	161257.45492228	3585.88947913035	1930	1104320	77256.09	962.36	295.69	14.1	9.2	8.6	14.8	13.8	8.8	10.9	12.2	8.6	17.6	6.4	20.4	9.4	16.1	3.7	21.7	16.4	11.1	14.4	5	18.7	5.6
1	E18	3	RF	NA	Neutral	9.83725029377203	68.8437132784959	8.06996539111551	297033.809635723	2699.41073890181	6.51527614571093	42.3548766157462	6.69123351125798	218210.387191539	4024.17732980867	1702	1319704	79946.87	1072.69	294.78	16.8	6.6	7.6	15	15	2.5	8.2	10.8	8.2	14.9	6.5	18.7	9.2	12.2	7.6	20.4	19.1	15.5	16.7	8.5	23.5	10
1	E19	1	RF	NA	Neutral	13.4526606772633	90.8555632342778	8.47042256252871	373679.01796821	2574.06296221428	10.0843123704216	57.6454733932274	5.84946968094908	258357.881133379	3610.36444185928	1447	1415833.5	80788.95	1182.93	294.27	22.9	14.2	9.3	21.2	20.2	12.4	9.2	16.9	8.7	15.6	4.4	19.5	10.3	20.7	4.1	21.8	30.7	28.3	27.9	18.7	30.1	13.5
1	E19	2	RF	NA	Neutral	13.8589458054937	92.0319227913883	9.10914095900036	391708.867112101	2978.3220586402	9.3645137342242	50.9732739420935	5.51805768674655	210646.629547142	3300.53625652213	1347	1515306	75119.78	1331.07	271.15	23.5	5.4	7.9	14.8	22.8	1.2	6.8	10.6	8.5	11.9	3.6	18.6	11.6	9.4	3	22	31.4	24.3	26.4	14	31.6	9.9
1	E19	3	RF	NA	Neutral	9.91051454138703	67.1275167785235	8.1846066927503	292682.351789709	2793.45066343142	5.82494407158837	38.2444071588367	6.54817887856597	188039.601230425	3757.11480670014	1788	1310129	77935.19	1132.21	289.11	16.6	6.1	7.6	15	16.4	2.7	9.6	11.7	8.9	15.7	6.2	20.7	10.6	11.9	5.5	21.7	19.3	12.9	16.8	6.7	22.5	6.4
1	E20	1	RF	NA	Neutral	8.87101669195751	61.1077389984825	7.86277300163402	265211.991401113	2725.63962743111	5.69701568032372	37.0060698027314	7.02758302520798	188937.124430956	4113.27525884065	1977	1154634.1	72949.76	1064.59	278.22	16	5	4	15.2	16.4	2.2	5.9	12.1	8.8	14.6	6.4	17	9.7	11.7	6.1	18.3	16.6	11.4	15.5	6.5	21.4	5.9
1	E20	2	RF	NA	Neutral	8.67604824813326	62.0407811602527	8.13955116416976	290862.128661689	2650.1517042232	5.85985066053992	39.0419299253303	6.60808174630226	190311.087880528	3844.316069234	1741	1246549	76434.29	1075.28	294.46	16	5.8	7.2	14.1	15.5	3	11	10.3	8.2	17.2	5.8	17.5	9.8	14.5	4.8	19	16.5	11.9	15.6	7.5	20.2	8
1	E20	3	RF	NA	Neutral	9.68021518230723	64.3604303646145	7.04531421405773	251700.304841602	2624.44229643059	6.18290496114764	39.9659294680215	6.64861627266332	190164.544530783	3841.80454017671	1673	1203266	72218.32	987.47	275.78	15.7	5.1	4.6	14.4	13.7	2.2	6.3	11.8	7.3	14.5	5.9	15.9	8.4	12.3	3.8	18	19.1	12.4	15.7	6.7	20.6	6.2
1	E21	1	RF	NA	Neutral	9.29501915708812	61.1992337164751	7.28028126600789	250924.643678161	2591.27789609845	5.58784893267652	36.2074438970991	6.60239447206989	182142.551724138	4043.34211011425	1827	1202878.4	75494.29	996.88	284.61	17.4	5.1	5	12.4	15.7	1.9	7.4	12.4	6.7	14.9	5.4	17.4	8.8	12.3	5.9	18.7	18.2	11.4	15.8	6	21.7	5.5
1	E21	2	RF	NA	Neutral	9.40654843110505	62.100272851296	6.93286600885845	244796.643929059	2535.36470033608	6.53069577080491	46.2114597544338	7.5565863055055	234564.367667121	4273.3455789709	1466	1120634	77142.89	920.81	287.01	13.9	6	7.7	14	12	3.5	10	10.5	7	13.5	7	14.8	8.7	12.9	7.4	15.8	18.1	13.2	14.9	10.2	19.1	11.6
1	E21	3	RF	NA	Neutral	14.6926713947991	102.982663514578	9.3845165135314	458836.505910165	3081.74970711196	10.940110323089	67.9739952718676	6.011294142208	309283.28999212	3550.17617269006	1269	1663499	85711.21	1445.76	316.94	23.6	5.4	11.2	16.5	24.7	1.4	12.2	10.1	10.2	9.7	4.1	18.8	13.9	8.5	4.3	22.2	33.4	32.2	29.8	21.9	34.2	17.6
1	E22	1	RF	NA	Neutral	10.1232198142415	68.7256965944272	7.23154948668407	297231.53622291	2613.94447233912	7.43653250773994	48.1752321981424	7.08938041589141	233566.223529412	4205.76657017983	1615	1285263	82519.92	1048.79	312.18	19.1	4.2	8.5	10.8	18.7	1.7	10.5	8.6	7.1	15	4.8	11.5	9.8	12.6	4.9	13.9	20.7	17.1	18.3	11.1	23.8	9.9
1	E22	2	RF	NA	Neutral	8.86612702366127	59.6481942714819	7.27038054971556	249273.644458281	2586.77328785427	5.80012453300125	39.4489414694894	6.88004209686816	194628.669987547	3913.2259489044	1606	1102026	69445.2	968.56	269.99	14.1	8.4	5.4	18.7	14.1	8.5	7.5	16.4	8.6	16.8	6.8	17.7	9.2	15.3	7	19.4	17.5	11.8	13.9	7.6	18.6	8.9
1	E22	3	RF	NA	Neutral	13.1602605863192	90.6671009771987	9.14741452460828	407586.625407166	3036.41586942045	9.36872964169381	54.514657980456	6.24561000106108	237575.715309446	3609.67897552087	1535	1559775	80885.19	1388.3	302.97	22.7	4.7	9.5	15	20.9	4.4	10.6	11.3	10.2	11.3	4.5	16	13.4	9.4	3.6	18.7	29.8	26.4	25.7	14.7	31	10.7
1	F03	1	OTNT	NA	Neutral	8.47814355099838	55.5655693470049	6.54949551482169	215864.439827307	2427.60019020118	5.28872099298435	34.6891527253103	6.95867349122174	166382.058823529	3833.96136916987	1853	1112941.3	77458.12	922.02	301.37	15.4	5.1	6.7	13.2	16	1.9	7.4	9.6	7.7	16.9	6.2	17.3	7.8	13	3	19.2	15	9.9	13.8	4.9	18.6	3.9
1	F03	2	OTNT	NA	Neutral	8.92434210526316	58.6052631578947	7.21035302719566	233163.127631579	2428.79621511467	5.825	40.0019736842105	7.13265371464052	185504.325657895	3733.726842924	1520	1126664	75948.38	956.18	288.53	14.6	5.3	7.4	15.4	14.8	3.1	9.2	12	7.5	15.9	6.9	16.4	8.4	14.5	4	18.6	16.1	12.2	13.7	7.6	17.8	6.4
1	F03	3	OTNT	NA	Neutral	9.8515923566879	63.3796178343949	7.03161678793198	254802.489171975	2658.26460723778	6.17770700636943	40.6031847133758	7.14173602579184	198173.861146497	3883.9817782106	1570	1299878	88817.42	1120.25	332.79	18	3.5	11.4	9.7	16.1	1.5	13	7	9	16.6	9.2	17.6	9.7	12.6	5.5	18.9	19.8	12.8	16.1	7.5	21.1	7.7
1	F04	1	OTNT	NA	Neutral	8.17342931937173	55.1950261780105	6.97717880574377	227083.089659686	2483.55729134393	6.28534031413613	48.9502617801047	8.46697684097115	280640.893979058	4760.25569884958	1528	1079570.1	82662.32	940.33	316.61	13.8	5.7	10.7	19.6	14.5	9.4	13.1	16.3	7.9	16.8	11.3	13.7	10.3	14.7	9.3	14.3	15.2	13.7	13.5	10.5	18.7	13.9
1	F04	2	OTNT	NA	Neutral	8.5158371040724	58.6877828054299	7.79913390578501	252120.305106658	2488.63501020679	6.17582417582418	46.0833872010343	7.97963801630413	245731.776341306	4372.27412850349	1547	1151530	82594.17	1011.75	311.45	15.1	6.3	10.9	11.8	15.8	6.9	12.8	7.4	8.6	19.6	9.7	14.7	9.8	17.9	8.6	15.8	15	12	13.4	9.5	18.1	13.8
1	F04	3	OTNT	NA	Neutral	8.65765171503958	55.4584432717678	6.82669316915514	230760.27176781	2413.7338854166	6.34498680738786	45.9221635883905	7.7452458448878	243986.084432718	4350.63375304125	1516	1164591	91326.22	969.25	341.84	14.4	4.7	11.9	11.3	13.4	2.7	14.4	7.2	7.8	22.3	9.5	15.2	7.8	16.5	7.8	16.5	16.7	13.8	12.9	9.4	17.1	11.3
1	F05	1	OTNT	NA	Neutral	8.37101063829787	54.3949468085106	7.80408775595403	245338.676196809	2525.06636758898	5.05252659574468	34.8018617021277	7.10006309812202	164291.99268617	3593.31502103391	1504	1230546	75646.02	1087.29	280.83	15.1	5.5	6.2	16.2	15	2.3	6.8	13.7	8	17.6	8.4	19.9	9.3	14	3.3	21.9	15.7	9	11.8	5	16.9	4.1
1	F05	2	OTNT	NA	Neutral	8.37389659520807	56.2572509457755	6.80749112434417	223366.858764187	2422.23337625282	5.42370744010088	37.6923076923077	7.31402499813867	173020.878940731	3649.92150818595	1586	1115169	76182.07	949.19	298.67	13.9	5.9	6.7	12.2	13.7	3.4	10.2	7.6	7.3	18.4	8.1	16.7	8.1	15.4	3.8	18.7	15.4	9.8	13.9	5.6	17.5	6.1
1	F05	3	OTNT	NA	Neutral	8.92639138240575	58.6918013165769	7.51995534452894	238119.120885697	2472.36143534283	5.66427289048474	35.9646918013166	6.8432929053549	165589.202274087	3674.98231687691	1671	1171669	82354.99	963.17	308.23	15.4	5	6.9	10.8	13.3	3.2	9.6	6.2	8	18.6	7.5	17.5	8.5	14.4	2.9	19.5	17.4	11.2	13.9	5.1	17.7	3.4
1	F06	1	OTNT	NA	Neutral	8.31920048455481	54.9109630526953	7.40784053706726	225602.264082374	2500.35621603595	5.95215021199273	43.2119927316778	7.8316041905031	235765.519685039	4510.56918318283	1651	1103466.3	95201.07	986.66	360.44	14.8	5.1	13.9	11.2	14.5	4.4	16.9	7	7.9	17.4	8.9	15.1	9.3	14.4	6.4	15.4	15.4	12.7	13.3	10.1	18.7	10.5
1	F06	2	OTNT	NA	Neutral	8.95515695067265	63.9142376681614	7.55914704449292	275994.336883408	2622.31794235271	5.92432735426009	40.4192825112108	7.51357502091514	204701.468049327	4182.22767756106	1784	1251956	82088.29	1057.54	314.66	16.8	4.9	9	10.1	17.7	2.5	12.3	6.2	9.4	16.9	8.5	15.2	10.3	14.6	7.6	15.9	18	12.7	16.8	7.8	21.8	8.6
1	F06	3	OTNT	NA	Neutral	9.75418994413408	65.8614525139665	6.64599565627685	274407.305027933	2570.66946157615	6.37094972067039	43.0217877094972	7.17412785654456	216045.017877095	4129.67759283352	1790	1327786	83084.45	1090.72	322.56	16.9	4.9	9	12.6	18	2	13.3	8.8	7.1	17.3	7.7	14.6	10.1	13.7	5.4	16.1	19.9	14	16	7.8	21.6	7.9
1	F07	1	OTNT	NA	Neutral	8.57056603773585	58.2437735849057	7.12733940550236	231798.294339623	2382.63552985414	5.56150943396226	39.6052830188679	7.29091309581703	195030.15245283	3896.84731255404	1325	1121151.9	78115.51	947.58	299.63	15.5	7.1	6	12.2	14.6	3.2	7.7	6.8	7.2	17.7	7.8	18.9	8.2	17	4.6	20.8	17.8	11.3	15.8	7.8	20.3	6.7
1	F07	2	OTNT	NA	Neutral	9.98414711477489	66.4502219403931	7.250201302633	257101.875079264	2476.54690819403	6.29042485732403	39.2618896639188	6.58419716960771	167804.348763475	3429.68066071227	1577	1211401	77806.34	965.11	291	16.9	5.6	7.8	13.8	16.1	2.7	8.6	8.2	7.9	15.7	4.9	18	9.3	14	3.2	20.7	19.1	13.3	17.2	8.1	20.5	6
1	F07	3	OTNT	NA	Neutral	9.29930394431555	59.8903712296984	6.73323624791635	231105.303944316	2432.77961981728	5.52900232018562	35.2714617169374	6.54821235733657	170459.221577726	3724.16698047273	1724	1153099	92556.85	932.94	344.3	14.5	5.9	13.1	9.7	12.8	6.8	15.7	5.9	7.5	18.2	6.7	18.8	7.9	16.4	4.4	20	17.5	11.2	13.5	5.2	18.4	5.1
1	F08	1	OTNT	NA	Neutral	8.6771476698484	61.5530600786075	8.13268554266755	281373.455923638	2703.13985064702	5.97866367209433	45.5732734418866	7.99400026024974	268740.206064009	4854.46667547491	1781	1221320.1	88366.56	1074.76	337.32	16.4	6.8	9.8	13.4	17.2	2.4	13.7	6.3	9	14.1	9	15.7	10.1	11.8	12.1	16.5	15	11.6	15.4	9.5	21.1	14
1	F08	2	OTNT	NA	Neutral	9.67885304659498	65.9806451612903	7.57349477527463	270958.47311828	2650.877438312	6.37849462365591	44.384229390681	7.53267080172142	228154.133333333	4278.93663841192	1395	1299492	88014.05	1046.12	327.3	17.2	4.5	12.1	9.4	18	2.1	14.3	5.7	8.2	14.3	8.1	14.4	9.7	10.5	8.2	15.8	19.5	14.2	16.9	8.7	22.7	10.8
1	F08	3	OTNT	NA	Neutral	9.4664005322688	64.9680638722555	8.0871761626294	272969.737857618	2608.1768633384	6.19228210246174	41.9547571523619	7.17693283916039	202996.395209581	4035.72577564388	1503	1211264	74682.64	1031.47	287.31	16.4	5.1	4.2	12.6	14.5	2.5	7.6	8.4	8.6	14.3	6	14	8.6	14	4.4	16.2	20.2	13	16.8	7.9	20.9	6.1
1	F09	1	PTPRB	NM_002837	sample	8.98177247014456	64.3224387177875	8.41187736987856	268239.707102451	2655.53944984413	5.45820238843495	39.0213702074167	7.0231978115581	194219.544311754	3860.25855523741	1591	1194900.6	72473.52	1062.51	272.96	17.2	7.4	5.2	18.5	17.3	2.8	6.2	15	9.9	13.8	6.3	19	10.5	12	3.6	20.8	17	10.6	17.2	7	22.5	6.6
1	F09	2	PTPRB	NM_002837	sample	9.90301862556198	67.7732819524727	8.13640297760084	288511.739884393	2643.02023408532	5.77071290944123	37.0732177263969	6.39068987888303	168264.907514451	3452.69036033254	1557	1258188	73169.87	1067.84	274.37	17.8	6	5.5	13.6	16.8	2.7	6.9	11.9	9	16	6.1	20.2	9.2	13.3	3.8	22.2	20	12.1	17	6.7	22.4	6.7
1	F09	3	PTPRB	NM_002837	sample	10.047491638796	68.2113712374582	8.16040776388968	296750.612040134	2788.05307988126	6.53311036789298	45.4869565217391	7.41153478704735	239709.671571906	4332.29626580512	1495	1310036	76931.15	1172.43	292.16	17.6	4.5	6.7	14.3	18.1	2.2	8.7	11.3	9.5	14	7.8	15.1	10.8	12	8.8	16.5	21.3	14.3	18.2	8.8	23.5	10.4
1	F10	1	WAS	NM_000377	sample	8.96688206785137	59.8117932148627	7.63522438874896	273445.027463651	2788.51725763938	6.81906300484653	48.3142164781906	7.62132348621076	267237.12358643	4565.10985999467	1238	1339186.3	91403.85	1192.76	352.85	20.8	3.8	12.1	11	20.3	0.9	15.1	6.5	7.5	18.1	8.6	13.9	12	12	6.8	15.3	18	15.3	15.8	11.7	22	12.5
1	F10	2	WAS	NM_000377	sample	10.2148521989906	68.2090843547224	7.85582765205228	297330.235039654	2724.29837239728	6.89257390050469	45.238644556597	6.94859950559271	222263.465032444	3963.71087734634	1387	1382031	83342.43	1180.43	312.5	20	4.3	10.5	10.7	18.7	2.2	13.6	8.5	7.9	14.4	6.9	15.6	10.6	11.8	6.7	17.2	22.1	16.5	18.4	11	22.2	12.5
1	F10	3	WAS	NM_000377	sample	9.59018567639257	64.9933687002653	8.27139904939646	290763.478779841	2703.14819210961	6.63063660477454	44.0550397877984	7.10353243267258	213947.611405836	3986.81695715792	1508	1328299	79091.75	1100.19	290.38	18.3	5.4	7.4	12.8	16.3	2.4	7.4	9.5	8.1	16.4	7.6	15.3	9.8	12.2	5.6	17.6	19.7	14.5	16	8.2	21.6	7.8
1	F11	1	ODAM	NM_017855	sample	9.36388508891929	64.671682626539	8.47534997842367	270694.002735978	2586.70856329001	6.03488372093023	39.7051983584131	6.576659199999	188382.66005472	3677.16348438635	1462	1200454.8	79220.01	1043.04	290.13	16.3	5.8	7.5	14.9	15.2	2.5	7.7	11.3	9.2	15.5	5.7	19.4	9.1	13	3.3	22	18.7	13.1	17.2	8.6	21.8	7
1	F11	2	ODAM	NM_017855	sample	8.92060902664492	60.6905927134312	7.75947001834496	250047.017944535	2467.99712844274	5.00924415443176	30.2620989668298	5.92034549246751	134522.81348559	3312.66079350754	1839	1138569	75178.05	950.1	278.31	14.5	6.7	7.3	15.9	14.2	7.2	8.3	11.6	8.5	18.3	5.2	20.7	8.3	17.5	3.5	22.9	17.6	8.8	14.9	4	19	3.9
1	F11	3	ODAM	NM_017855	sample	9.00986842105263	60.425	7.47391255098908	249910.438815789	2504.37583716626	6.57828947368421	47.3592105263158	7.63211554238432	247800.996710526	4195.55940732391	1520	1197909	90611	998.01	330.2	14.9	6.8	13.2	13.2	12.8	2.5	13.8	7.8	8.6	17.4	9.6	17.6	7.8	14.3	8	19	17.5	15.3	14.7	10.2	19.3	11.9
1	F12	1	BRIP1	NM_032043	sample	8.1128332300062	59.0942343459392	8.80245213985665	274555.296962182	2648.30046084203	5.66707997520149	45.0433973961562	8.25831154304146	262894.485430874	4718.50239569092	1613	1221401.8	83863.26	1087.75	315.49	16.6	6.4	8.6	12.7	16.7	2.5	9.8	8.4	10	17.3	10.3	15.3	10.5	14.3	11.2	17	14.8	11.1	15.3	9.6	19.8	12.8
1	F12	2	BRIP1	NM_032043	sample	8.74463145676146	61.9013348810215	7.82055668346278	273407.273360418	2684.59839732847	5.69297736506094	40.460824143935	7.46515005929522	210540.934997098	4205.66286314417	1723	1229852	82474.44	1069.33	300.45	16.4	6.6	10.4	15.4	16.8	2.6	11.5	11.5	8.8	15	8.2	16	9.6	12.1	8.2	17.2	15.6	11	15	7	19.4	10.8
1	F12	3	BRIP1	NM_032043	sample	9.32194848824188	63.3488241881299	7.64027862881777	283853.198208287	2681.63705597847	5.95072788353863	38.5431131019037	6.76736210922228	182509.087905935	3784.1031321836	1786	1261815	79964.38	1100.33	309.34	17	4.5	7.7	11.4	16.9	2	11.3	7.6	8.5	18.7	7.1	17.4	10.2	13.3	4.1	19	19.2	12.8	16.1	6.5	21.7	5.6
1	F13	1	ATRX	NM_138270	sample	9.62549800796813	67.7051792828685	8.26315280221116	301687.012616202	2860.3357011164	6.27822045152722	45.1387782204515	7.38976812957062	243672.786188579	4408.21066154615	1506	1353486.9	83836.36	1168.13	324.14	19.1	4.1	10.5	14.6	21.2	1	13.1	11.6	9.1	11.9	6.7	14.7	12.3	10.2	7	15.7	18.6	13.3	17.5	10.1	25.3	11.4
1	F13	2	ATRX	NM_138270	sample	9.88085106382979	67.9756838905775	7.74303272898114	285095.949544073	2611.66254836026	6.03100303951368	38.5215805471125	6.71122588454151	167863.204255319	3510.68969611246	1645	1261998	71845.24	1057.58	268.99	16.9	6.1	6	14	16.2	3	7	11.6	7.9	15.4	6.4	17.3	9.7	13.7	3.3	19.9	19.9	12.6	17.8	6.6	22.1	6
1	F13	3	ATRX	NM_138270	sample	9.4953560371517	64.5956656346749	7.7756025060818	271584.100928793	2668.07491811688	5.51021671826625	37.8681114551084	6.91244058484319	195307.190092879	4017.38075518834	1615	1300437	87789.62	1058.26	333.82	15.7	5.6	10.9	11.7	15.7	4.1	13.9	7.1	9.2	15.2	7.3	18	8.9	12	5.5	18.9	18.3	10.4	14.6	5.3	20.1	6.7
1	F14	1	PLXNB2	NM_012401	sample	9.77365101611773	66.781359495445	7.8849776567116	272332.576734408	2711.36072837765	6.34758234057463	43.3707077785564	6.99816639140487	213117.159775753	3934.18676263873	1427	1250646.1	82283.69	1056	315.16	18.8	5.4	8.2	12.8	18.6	4	10.7	9.3	8.8	13.6	6.9	16.7	10.6	12.9	5.2	18.3	18.4	14	18.1	9.7	24.7	8.3
1	F14	2	PLXNB2	NM_012401	sample	10.035309793471	73.9140572951366	9.03874462106816	348962.668221186	2914.94591685719	6.86409060626249	48.1965356429047	7.35935407959775	244054.027981346	4252.00041856399	1501	1442582	82964.36	1206.77	315.41	20.5	3.8	9.3	10.5	20.6	1.6	13.1	7.9	8.9	12.7	6.6	13.9	12.4	10.3	7.6	14.6	20.7	15.9	19.9	11.1	25.5	12.5
1	F14	3	PLXNB2	NM_012401	sample	9.9515625	71.34375	7.6815249122378	321699.48203125	2754.07445042311	6.56484375	45.28671875	7.07141940944186	225873.2171875	4045.55866446004	1280	1413793	82309.35	1139.94	304.47	19.8	3.8	8.8	11.3	17.1	2	10.5	10	8.9	15.7	7.2	14.8	11.5	12	5	17.1	20.5	14.5	17.3	10.1	23.8	9.5
1	F15	1	ZMYM2	NM_197968	sample	8.87719298245614	63.7957393483709	9.24268537836223	303837.364035088	2753.17792953605	6.21992481203008	42.2249373433584	6.86025419369533	225423.513784461	4251.00292795338	1596	1275142	87540.41	1135.29	325.06	17.4	5.4	10.1	11.9	17	2.5	11.8	7.6	10	16.3	6.3	18	11.2	13.5	7.5	19.4	17	13	16	8.5	21.6	10.7
1	F15	2	ZMYM2	NM_197968	sample	9.45207100591716	63.4112426035503	7.77031245687174	248571.649704142	2598.41779770003	5.61656804733728	35.8710059171598	6.59058172656476	163194.543195266	3564.31739629757	1690	1186325	74158.91	1002.73	272.9	16.2	5.1	6.6	14.3	14.3	2.4	7.6	10.6	8.6	13.8	6.7	18.9	9.3	12.4	4.1	20.5	18.3	11.4	16	6.3	21.5	5.4
1	F15	3	ZMYM2	NM_197968	sample	8.91256476683938	62.0770725388601	8.75993318837696	274055.990284974	2684.08363590637	5.67875647668394	39.919689119171	7.13369715360685	205139.237046632	4069.10310670759	1544	1273646	80241.31	1047.6	302.03	15	6	8.6	15.1	12.7	2.6	10.2	12.8	8.7	15.6	7.5	19.3	8.4	12.1	8.2	20.9	17.2	11.7	14.3	7.6	18.7	8
1	F16	1	MBD1	NM_015845	sample	9.30256821829856	63.260834670947	8.00685789452349	252566.05858748	2503.92930360777	7.24719101123596	53.8491171749599	8.10251098705555	270267.528089888	4318.95105593467	1246	1154046.1	86108.41	968.08	319.77	17.3	2.6	9	10.4	16	3.7	10.9	7.8	7.8	14.8	8.8	12.3	9.4	13.9	5	13.5	18.9	16.7	16.9	15.1	22.4	14.2
1	F16	2	MBD1	NM_015845	sample	9.37626066718386	65.6656322730799	8.6881175411417	295784.987587277	2555.31516584201	6.87587276958883	51.2117920868891	8.22882195327267	255745.216446858	4285.22139347234	1289	1260550	79346.84	1012.24	298.11	15.5	4.7	8.8	10.9	13.6	2.4	10.4	8.1	8.1	14.4	9.8	13	7.8	12.5	8	13.9	18.2	15.1	16.7	12.5	19.5	14.4
1	F16	3	MBD1	NM_015845	sample	10.1759020618557	66.9162371134021	7.24432912904594	272899.461340206	2580.34333171908	7.34085051546392	48.1404639175258	6.90358283205179	222707.985824742	3896.46067761765	1552	1226576	77566.49	1014.85	290.45	14.4	2.9	5.7	11.1	13.1	1.5	8.9	10.1	6.5	14.2	6.4	14	8.3	12.4	4.3	15.9	20.2	18	16.6	10.1	20.2	9.4
1	F17	1	OTNT	NA	Neutral	8.08092175777063	54.8381564844587	8.14522195259047	251478.150053591	2649.0720734708	4.61200428724545	31.7449088960343	6.7064842052369	165688.329046088	3929.35463436862	1866	1217981.8	77188.79	1065.62	289.63	16.7	6.3	6.8	17.3	15	2.1	8.3	14	8.5	17.4	6.1	21.5	8.8	13.6	4.9	22.8	14.7	8	13.9	4.2	19.3	4.7
1	F17	2	OTNT	NA	Neutral	10.5498392282958	72.7614147909968	8.70267427087623	328259.199356913	2764.69335389729	5.96334405144695	37.8495176848875	6.0929631808763	174037.58392283	3406.93354882089	1555	1409687	79187.75	1145.27	290.01	19.5	6.3	9.4	14.9	17	2.6	10.4	11.8	9.2	15	4.8	23	10.7	11.7	3.5	24	19.9	11.6	17.7	6.9	23.2	7.1
1	F17	3	OTNT	NA	Neutral	10.1821006836544	69.0969546302051	8.71438501543403	303735.40770665	2840.31029129093	6.20012430080796	40.6451211932878	6.41441945120437	203234.476693598	3820.71146010829	1609	1385220	78430.88	1133.99	285.64	19.2	5.5	6.5	14.3	15.8	1.5	7.2	10.8	8.1	14.6	5.8	20.6	10.7	10.8	6	22.3	21.9	13.7	17	7.7	22.9	8.1
1	F18	1	OTNT	NA	Neutral	7.91363636363636	55.4835227272727	7.93268372796394	240322.752840909	2547.98961332546	4.65852272727273	30.6681818181818	6.41818397124385	150435.990340909	3708.43764842956	1760	1091087.8	75510.53	991.28	289.32	13.9	6.4	5.5	14	15.1	2.6	7.7	10.3	8.8	17.7	5.2	21.5	8.3	14.8	3.7	22.4	14.8	8.5	13.4	4.3	19	3.2
1	F18	2	OTNT	NA	Neutral	9.5742211362248	66.1551618814905	7.2226952389196	281986.874160049	2684.39504385998	6.13194868662187	41.6756261453879	6.85988865810984	200248.785583384	3908.95867011208	1637	1234731	75056.74	1036.51	288.4	17.3	5.3	6.9	12.6	16.8	2.6	8.7	7.8	8.6	13.3	5.9	17.3	9.2	10.9	5.6	18.8	17.7	12.6	16.7	8.2	22.4	8.2
1	F18	3	OTNT	NA	Neutral	10.760391198044	70.6619804400978	7.55027081002475	277537.812958435	2750.96085422478	6.87652811735941	44.908924205379	6.85042358124042	223095.206601467	4059.93033296792	1636	1337687	84849.84	1099.69	313.7	19.4	4.8	8.9	11.2	18.2	1.7	10.9	7.4	7.6	11.9	5.9	16.1	10	9.7	5.6	17.4	23	15.7	17.7	9	23.5	9.8
1	F19	1	OTNT	NA	Neutral	9.17939481268012	63.9935158501441	8.88246206136332	289224.963976945	2713.67230906882	6.01512968299712	40.8933717579251	7.12030868050085	210390.46037464	4131.52349626676	1388	1226959.8	86268.39	1088.88	319.37	17.1	6.2	10	12.4	15.7	2.1	12	7.6	9.1	12.6	6.8	17.7	10.1	11.2	6.5	18.7	17.4	12.7	16.6	8.8	21	8.1
1	F19	2	OTNT	NA	Neutral	9.16544738323016	62.1401238041643	7.84681582516188	253119.030951041	2487.18488106943	5.90939786156443	39.3612830613393	6.73982852030681	183199.470455824	3680.43331080923	1777	1121992	73518.74	940.82	272.44	13.4	7.7	6.6	16	12.3	6.6	7.5	12	7.7	16.5	5.9	18.2	7.8	14.7	4.7	20.4	17.9	13.1	15.2	7.7	19.3	7.1
1	F19	3	OTNT	NA	Neutral	9.43928980526919	63.5211912943872	6.95760752715956	268616.733104238	2632.0967893165	5.63344788087056	36.1191294387171	6.59249920679546	168851.905498282	3671.56517712804	1746	1249734	71776.29	988.03	270.17	15.9	4.8	4.6	15.5	14.4	2.3	5.9	12.2	7.7	14.4	5.8	17.8	8.8	12.4	3.4	19.9	18.2	11.7	15.9	6.4	20.2	5
1	F20	1	OTNT	NA	Neutral	8.34109429569267	59.5064027939464	9.11997440311589	263804.057043073	2663.82594191029	5.78928987194412	40.2828870779977	7.29926808651518	206836.249708964	4129.50633044411	1718	1137152	75751.46	1029.06	286.92	14.3	6.8	6	16.8	14.3	2.9	7.5	13.6	7.8	14.9	7.2	17.8	10.3	12.9	6.6	20	14.7	11.5	14	6.2	20.4	6.5
1	F20	2	OTNT	NA	Neutral	9.53071672354949	66.8430034129693	7.55906938648963	285123.969852105	2654.03574720008	6.29635949943117	40.6922639362912	6.72665960797451	196615.678612059	3900.30411717313	1758	1229368	73238.04	1041.9	279.76	16	5.8	6.1	13.9	16	2.4	7.3	10.4	8	16	5.9	17.2	9.8	14.4	6.1	18.8	19.3	13.7	17.2	8.8	22.4	8.5
1	F20	3	OTNT	NA	Neutral	9.09459459459459	63.872972972973	7.67212900946987	275365.625675676	2603.99307044636	6.15878378378378	43.9885135135135	7.44326170096481	235713.420945946	4365.10745790896	1480	1204896	80565.04	1005.54	304.2	15.5	5.8	7.7	11.4	14.5	2.4	9.9	9	9.3	16.8	8.4	15.9	10.1	15.1	9.9	17.6	18.4	13.6	15.8	8.8	20.5	10.1
1	F21	1	OTNT	NA	Neutral	8.62523900573614	58.9509241555131	7.31167306285409	260509.499681326	2527.36244004219	5.88336520076482	42.6838750796686	7.78137323557025	222470.741236456	4364.82906706212	1569	1192932.2	83556.4	960.28	312.63	16.4	5.3	8.2	10.5	14.1	2.3	10.3	7.3	8	17.3	8.7	15.3	9.5	15.3	7.2	17.2	16.8	11.2	14.7	9	19.9	9.2
1	F21	2	OTNT	NA	Neutral	9.77911164465786	65.578631452581	7.76594470902519	282896.746698679	2648.65458846838	5.97238895558223	39.0438175270108	6.46818888386737	183915.56302521	3705.83009101099	1666	1257911	73877.12	1110.79	280.24	16.4	6.7	7.2	14.9	16.9	2.8	8.6	9.6	6.9	16.9	5.3	18.5	10.1	14	5.2	20.2	20.8	12.9	16.7	7.8	20.9	8.4
1	F21	3	OTNT	NA	Neutral	9.16500332667997	63.084497671324	8.28302845689835	276433.300066534	2613.3805058802	6.03393213572854	40.228875582169	7.18865088392004	184986.572854291	3787.81305803422	1503	1210725	73776.78	1089.02	276.55	14.3	4.9	4.5	13.2	14.2	3.9	6.5	9.7	9.1	16.9	6.9	15.4	9.8	15.2	3.1	17.2	18.3	12.1	14.6	6.8	19.7	5.7
1	F22	1	OTNT	NA	Neutral	7.87107776261937	55.3110504774898	8.33877639675568	238225.867667121	2524.12008506434	5.69645293315143	44.0306957708049	8.03616096070407	245361.063437926	4592.54876585205	1466	1043377.8	77623.77	983.08	301.44	12.3	4.9	7.2	14.7	14	2.3	9.3	10.2	9.3	15.1	7.8	14.6	9.5	14.2	8.7	15.8	14.5	10.7	12.6	8.5	18.1	11.5
1	F22	2	OTNT	NA	Neutral	9.27572016460905	63.2110523221634	6.80225430052629	248219.544385655	2407.91664256989	6.00940623162845	39.0241034685479	7.07610074165065	174696.273956496	3625.36302723502	1701	1163154	68661.9	913.82	253.87	14.2	5.3	4.9	16.5	13.7	2.2	6.1	17.2	7.8	16.3	7.3	16.5	7.2	15	4.6	18.8	19	13.4	16	6.8	20	5.6
1	F22	3	OTNT	NA	Neutral	9.61124694376528	65.9828850855746	7.87678103913756	301052.722901386	2629.19328045048	7.400162999185	53.6723716381418	8.06221444311799	273744.774246129	4293.64359589161	1227	1337728	78739.57	1101.63	300.18	16.1	4.7	8	14.5	16	3.3	11.1	9.9	7.4	17.3	9.8	12.5	9.1	14.1	6.7	14	18.7	17.3	15.6	12.1	19.8	12.6
1	G03	1	RF	NA	Neutral	7.91871780194619	54.141385231826	7.76224937598737	236930.904979966	2501.2034228132	5.2180881511162	37.8448769318832	7.90955279518535	211293.693188323	4555.3354378008	1747	1089855.6	86686.75	989.73	326.3	13.6	4.8	8.7	10	13.2	2.1	10.9	5.2	7.9	17.7	8.8	16	8.2	14.4	8.3	16.6	14	9.4	12.5	6.4	17.6	7
1	G03	2	RF	NA	Neutral	8.6293049467752	57.226048841578	7.41161399923775	237390.024420789	2453.20987745522	4.83531621790858	33.0676268002505	7.01010172839132	157357.34564809	3705.48352853249	1597	1164334	80389.01	946.34	299.95	14.8	6.6	9.4	12.3	13.4	3.4	11.1	7.2	7.8	17.1	7.2	19.6	8.2	15	4.6	20.9	15.5	8.1	13.4	4.4	17.4	4.3
1	G03	3	RF	NA	Neutral	9.03289846851957	60.3374929098128	7.37791763772035	244268.790130459	2478.50444534775	5.98014747589336	41.9523539421441	7.47164547302886	214154.22688599	4119.03481091279	1763	1200788	90137.12	958.77	334	15.4	4.5	13.2	10.7	13.1	2.2	15.1	7.7	7.7	17.5	9.1	16	7.7	14.4	5.9	17.4	18.2	12.3	14.1	7.1	18.4	8.6
1	G04	1	RF	NA	Neutral	8.4903368304804	60.0171176145776	8.32187328535788	291257.607951408	2727.20842341839	5.41965764770845	37.4422970734401	7.26350500592156	195379.469353948	4132.54966154273	1811	1305064.4	91123.6	1151.36	350.35	19.3	4.9	12.8	12.1	19.4	2.3	16	6.5	9.1	17.6	8.4	18.1	11.3	12.9	5.6	18.9	17.3	11	14.9	6.7	21.5	7.1
1	G04	2	RF	NA	Neutral	8.74636174636175	61.4691614691615	8.47699304493887	283743.463617464	2619.15318486272	6.2030492030492	45.4726264726265	7.8012238238493	250850.623007623	4569.09952287573	1443	1269485	87702.09	1083.02	338.87	16.1	5.6	13	10.5	17.9	2.3	16.6	6	9.7	17.3	8.9	14.4	9.8	14.1	9.8	14.9	16.8	13.3	14.1	8.8	19.1	14.2
1	G04	3	RF	NA	Neutral	9.52060606060606	65.3739393939394	7.28670990558418	265351.012121212	2591.04486250772	6.43212121212121	43.4963636363636	7.12851870458431	216699.387272727	4089.59420682064	1650	1260162	83138.74	1055.85	319.58	18.1	5.1	8.3	11	17.7	2	12.3	7.2	8.4	15.5	6.9	16.1	9.8	13.1	4.4	17.4	20.6	14.7	17.2	8.7	22.3	8.4
1	G05	1	RF	NA	Neutral	8.36584022038567	56.5482093663912	7.52793175434894	247553.774655647	2587.51479315273	5.23856749311295	35.4154269972452	7.06713497888677	186899.162534435	4104.43323198802	1815	1180535.2	84457.41	1014.48	317.74	15.4	6.6	8.8	14.4	14.7	2.6	11.4	11	8.2	16.3	7.4	20	8.9	12.6	6.8	20.8	14.4	10.9	13.4	6.1	18.3	6.1
1	G05	2	RF	NA	Neutral	8.24656781987919	54.445908841296	6.9888235346951	225945.607358594	2541.8781680291	4.93355299286107	30.272926963207	5.91712472604202	134622.739154311	3275.76418636272	1821	1151509	75028.62	999.49	287.33	16.1	6.4	7.7	15.7	15	3	10.3	11	6.7	19.9	5	23	9	14.6	2.7	24.7	14.9	9.6	13.1	4.1	18	3.7
1	G05	3	RF	NA	Neutral	8.85022026431718	58.4405286343612	6.5348341245108	226567.832599119	2495.61887936594	5.68407803650094	39.5160478288232	7.26287135872366	208412.457520453	4166.16745347059	1589	1193216	82235.97	977.31	315.36	16	5.2	7.9	11	15.8	2.1	11.1	7.2	8.1	19.4	8.2	16.7	9.4	15.3	7.4	18.1	17.7	10.8	14.3	6.3	18.4	7.7
1	G06	1	RF	NA	Neutral	8.69312465064282	58.7506987143656	8.08028600094461	248840.104527669	2644.96216293499	5.48462828395752	34.9072107322527	6.38692351849452	167716.922302963	3713.61139435797	1789	1201775.5	78366.29	1054.79	297.07	16.3	5.5	6.1	13.5	16.4	2	8.4	11	8.4	15.8	5.1	20.1	9.1	11.7	3.9	21.4	16.8	12.1	15.9	6.3	21.3	5.5
1	G06	2	RF	NA	Neutral	9.54117647058824	66.1652941176471	8.11424290906414	273775.805882353	2733.60691736449	6.13235294117647	40.4805882352941	6.7394951215886	210338.077058824	4021.98112760579	1700	1291450	77927.7	1074.41	295.14	18.6	7.8	7.6	14.2	17.5	2.5	10.3	9.2	8.9	16.2	7	19.2	9.9	12.4	9.1	20.2	19.3	13.6	18.2	7.2	23.2	10.1
1	G06	3	RF	NA	Neutral	9.12729294052251	59.1739855475264	6.78477355264141	235769.276820456	2381.8244231628	5.44246803779878	33.9744302390217	6.37757610959991	158444.284602557	3541.6654659577	1799	1171225	80710.86	917.93	298.93	15	12.3	8.4	15.7	14.1	11.6	9.8	13.2	7.4	20.5	6.4	19.3	6.9	20.1	3.2	21.1	18.6	11.6	14.3	5.7	18.8	4.7
1	G07	1	RF	NA	Neutral	8.34078947368421	56.5361842105263	7.7075353658013	249930.086184211	2549.9381951729	5.31052631578947	38.3796052631579	7.31877354342733	219251.948026316	4396.43119970791	1520	1223589.7	95702.72	1050.13	361.41	17.2	5.3	14.7	10.9	17.4	1.2	16.3	6	9.3	18.9	8.6	17.6	10.3	14.7	8.9	19.5	15.6	9.6	14.3	6.7	20.1	10.1
1	G07	2	RF	NA	Neutral	9.11152416356877	62.3017348203222	7.75591697759076	263193.220570012	2591.96672427736	5.76456009913259	37.7329615861214	6.90995214132916	170903.771995043	3562.69142338933	1614	1242676	78310.66	1042.97	293.07	16.1	4.8	8.8	14.9	16.7	3.1	10	10.8	9	15.8	7.7	18.2	9.8	12.8	3.3	20	16.2	11.5	15.2	6.6	20.8	6.8
1	G07	3	RF	NA	Neutral	9.4585396039604	67.7846534653465	8.3050412205264	295593.100866337	2644.12925784128	6.47215346534653	44.8248762376238	7.49447243958333	236503.253712871	4332.60120037558	1616	1319047	85527.7	1056.67	314.84	16.5	4.8	10	10.8	14.7	2	10.6	7.3	8.5	14.4	7.2	15.3	9.2	13.3	7.4	16.3	18.8	13.7	17	8	20.6	10.1
1	G08	1	RF	NA	Neutral	8.70634920634921	60.6180555555556	8.45552806331075	258460.425099206	2642.04948864413	5.55902777777778	36.2296626984127	7.03311019892563	176393.995535714	3951.72569019195	2016	1173832.1	79916.37	1045.08	305.51	16.5	5	7.3	12.9	15	2.7	9.9	8.8	7.6	12.5	6.6	15.9	9.3	11.1	3.5	17.4	16.2	10.9	15.4	6	20.8	4.5
1	G08	2	RF	NA	Neutral	9.97818181818182	68.3909090909091	7.57908493342884	298595.959393939	2697.4596983241	6.55030303030303	40.2993939393939	6.27303139206508	177382.255757576	3517.1179549734	1650	1371878	81106.08	1122.7	307.24	20.4	4.8	9.6	12.4	18.3	2.8	11.6	8.7	8.2	17	5.2	17.3	10.4	13.9	3.6	19	20.5	14.8	18.1	8.8	24.8	7
1	G08	3	RF	NA	Neutral	9.07327080890973	62.6799531066823	7.74593130974854	271382.067995311	2569.81961969321	5.95134818288394	39.4871043376319	6.97551375696306	189372.03985932	3862.21663327232	1706	1239232	82733.64	1049.01	309.94	14.3	4.7	9.1	11.6	13.8	2.6	10.8	7.2	8.8	15.7	6.7	16.4	8.7	13.1	4.9	17.9	17.8	12.8	14.4	6.8	19.3	5.2
1	G09	1	BRCA1	NM_007298	sample	9.82473544973545	70.4669312169312	8.37580078243195	328397.688492063	2789.96027380895	6.27116402116402	45.2063492063492	7.4142701307459	234977.673280423	4296.35148237797	1512	1430166.2	81989.39	1235.06	320.4	21.2	6.2	8.4	15.9	21.4	2.6	12.3	12.2	8.2	13.7	6.1	15.6	12.2	12.4	6.3	16.9	19.5	13.4	17.9	9.9	23.9	10.6
1	G09	2	BRCA1	NM_007298	sample	9.15401301518438	66.9240780911063	8.80698012217882	308624.842733189	2818.41358980922	5.52819956616052	38.0536876355748	7.07025689869465	185397.828091106	3953.67195293434	1844	1325463	82217.61	1239.16	322.7	17.4	6.2	9.9	13.2	19.2	1.7	13	7.4	10.9	13	6.9	16.7	11	11.4	6.4	18.3	17.7	10.5	15.9	6.6	21.8	7.3
1	G09	3	BRCA1	NM_007298	sample	10.0013717421125	68.6076817558299	8.22993277031972	298952.938271605	2776.95322212531	6.059670781893	42.4108367626886	7.22950802852771	216252.622085048	4149.97007124216	1458	1407728	84515.1	1185.45	313.8	18.2	5.4	10.4	14.9	18	1.8	12.6	13.4	9.1	13.7	7.1	14.9	10.2	10.8	6.2	17	19.7	12.5	16	7.2	21.6	7.6
1	G10	1	ASXL1	NM_015338	sample	8.69191919191919	62.7209595959596	8.7594511907128	280359.929292929	2644.64183324423	5.84848484848485	39.9198232323232	7.05973335259564	193222.21780303	3823.83128065109	1584	1227327.6	83601.69	1095.37	321.41	16.6	5.1	9.3	13.3	16.1	2	12.3	7.6	10.1	16.4	7.1	18.1	10.7	14.4	4.5	20.3	17.3	13	17.9	8.6	23.4	7.5
1	G10	2	ASXL1	NM_015338	sample	9.25033025099075	64.2463672391017	7.4762976355043	273744.612285337	2604.43536171596	6.38969616908851	46.1169088507266	7.63513997102008	244097.501321004	4404.80613341509	1514	1207716	80849.94	1002.98	308.33	15.9	5.1	8.8	11.2	15.1	2.4	10.9	7.9	8.7	15.5	8.3	13.8	9.4	15.9	9	14.7	17.8	13.4	15.7	9.5	20.3	12.7
1	G10	3	ASXL1	NM_015338	sample	10.0514800514801	69.5740025740026	8.24345508053262	304553.571428571	2817.53950112645	6.21621621621622	41.1383526383526	7.10465190225256	199727.492921493	3932.48016576078	1554	1337642	76848.36	1147.58	289.44	18.2	4	5.7	12.5	19	2	8.8	10.5	10.3	13.3	7.5	16.7	10.6	9.9	5.9	18.3	20.1	14.1	17.8	7.2	23.9	7.4
1	G11	1	ASXL2	NM_018263	sample	8.62513426423201	57.1466165413534	7.76769071977724	238897.964017186	2655.62458014904	5.22395273899033	36.5112781954887	7.19391623291408	196565.709452202	4213.70524486826	1862	1179392.9	82149.33	1111.81	317.75	17.6	5.5	8.2	13.4	18	2.3	10.4	7.6	8.4	15.3	7.6	18.4	10.1	12	7.5	19.4	15.6	9.3	12.9	5	20.2	7.1
1	G11	2	ASXL2	NM_018263	sample	8.08627648839556	53.3128153380424	7.40831041160398	221819.615539859	2463.51696419904	4.46417759838547	28.9182643794147	6.06619502380547	133553.096871847	3395.99292103972	1982	1086053	69584.64	995.06	268.66	13.4	6.9	5	18.3	14.2	3	7.7	14.2	7.3	19.3	4.7	21.4	8.2	15	3.2	23	14.7	7.2	11.7	3.7	15.6	3.1
1	G11	3	ASXL2	NM_018263	sample	9.37043795620438	61.8369829683698	7.56746158274981	256848.745742092	2666.35441160069	6.09306569343066	43.0231143552311	7.28246024665624	231601.337591241	4312.38666320207	1644	1191291	78459.66	1061.96	304.52	14	4.9	7.1	13	16.7	1.8	9.2	9.5	8	15.1	7.2	16.7	9.8	11.4	8.6	17.9	17.7	13.1	14.1	7.8	20.7	9.5
1	G12	1	TP53BP1	NM_005657	sample	14.0268310369833	103.014503263234	9.38242991025626	429851.9311095	2962.02276898656	4.04060913705584	24.5344452501813	3.63943101774973	119936.686004351	2219.24199729827	1379	1517156.2	58390.94	1210.32	216.01	24.9	3	4.2	41.2	18.3	2.1	5.9	54.8	8.3	9.6	3	46.1	11.9	8	4.3	62.1	35.8	9	35.9	5.7	42.1	6.6
1	G12	2	TP53BP1	NM_005657	sample	14.5397877984085	96.6598143236074	7.35894046293514	372049.102122016	2781.05018282317	4.53846153846154	28.6027851458886	4.16824411837296	150486.138594164	2513.67050741761	1508	1444951	63593.13	1083.15	242.11	22.1	4.3	6.8	31.8	14.9	1.6	9.5	48.2	6.4	10.9	4.2	40.6	8.9	9.2	7.6	55.9	35.3	10.7	31.5	6.4	35.2	9.3
1	G12	3	TP53BP1	NM_005657	sample	14.9967989756722	103.382202304738	7.60528137207549	401889.83162612	2920.66503407436	4.03649167733675	24.6241997439181	3.60173646855856	124552.530729834	2244.76660260515	1562	1488604	56260.4	1166.13	210.92	20.8	3.3	4.2	39.4	15	1.2	6	55.2	6.7	9.5	3.1	44.6	8.9	7.4	5.3	61.5	38	9.6	33.9	5.2	39	6.3
1	G13	1	FAT1	NM_005245	sample	8.52213541666667	59.6002604166667	8.37885431674944	270517.759114583	2690.8448360737	6.47330729166667	47.3776041666667	7.78960066580532	270731.061197917	4688.90742711722	1536	1209947.7	87673.47	1089.03	343.99	16.9	4.6	11.8	13.3	17.4	4.4	15.8	10.8	9.8	17.4	8.7	15	10.7	14.1	11.1	16	16	13.3	14.8	10.2	20.6	14.6
1	G13	2	FAT1	NM_005245	sample	9.78031746031746	68.0571428571429	8.26922307721108	295077.102222222	2736.66525850074	6.02031746031746	40.2507936507937	7.09013981636541	196088.372063492	3801.74704308802	1575	1326439	77499.34	1059.62	290.87	19.2	5.5	9.1	13.8	18.3	1.7	11.6	12.5	9	14.4	7.7	18.3	10.3	12	8.2	21	19.4	12.3	17.6	8.9	23.9	10.5
1	G13	3	FAT1	NM_005245	sample	10.2092882991556	69.8829915560917	8.56407610938223	304709.038600724	2782.49617861517	6.66465621230398	44.04041013269	6.70998812309727	227040.048250905	4023.73627753762	1658	1355793	86198.97	1148.87	318.41	18.3	5.1	11.6	14.4	15.6	2	13.4	11.6	10.2	15.1	7	19.1	10.3	12.4	7.6	21	21.5	16	18.3	9.4	23.6	11
1	G14	1	BAP1	NM_004656	sample	8.87921169739352	64.0718372536554	8.70502773890036	296773.858868404	2866.52715879896	5.93515575333757	44.0667514303878	7.71929076038503	237150.204704387	4499.27976318847	1573	1287840.3	76708.71	1177.7	306.73	18.9	4.3	6.4	13.9	21.9	1	9.3	8.3	8.9	12.8	6.9	12.8	13.2	10	6.2	13.9	17.9	10.4	16.5	8.1	24	10.4
1	G14	2	BAP1	NM_004656	sample	9.47737306843267	64.5121412803532	8.07102479560102	279650.972406181	2753.07662485772	5.9266004415011	41.4194260485651	7.2041843917282	215430.530905077	4198.39508968409	1812	1296055	74166.2	1079.5	285.18	18	5.7	6.8	15.6	17.4	4.5	9	12.7	8.9	13.2	7.2	15.9	9.3	10.4	8.2	17.1	19	11.9	15.8	8.8	21.2	10.9
1	G14	3	BAP1	NM_004656	sample	9.36960378474276	67.5736250739208	8.67366260120938	315058.76759314	2878.20107013099	5.74452986398581	41.14074512123	7.31158903903009	218217.461265523	4318.50721397234	1691	1387743	78444.22	1154.21	304.42	16.6	4.2	6.8	12.5	17.1	1.8	9	9.5	10.2	12.5	7.5	14.8	10.3	10.5	7.2	15.8	17.4	10.8	16.1	7.2	22	8.7
1	G15	1	ZNF516	NM_014643	sample	9.76282527881041	70.2936802973978	9.20390985138434	345995.36802974	2948.99059922462	6.69888475836431	45.7486988847584	7.27171082379008	244603.123420074	4413.09310318365	1345	1440879.3	91530.11	1234.91	345.03	21.4	3.3	12.8	10.3	22.1	2.4	15.2	6.2	10.9	13.6	6.9	15.2	13.5	10.5	7.5	16.1	19.5	15.5	19.6	10.2	26.8	11.7
1	G15	2	ZNF516	NM_014643	sample	9.03025210084034	67.1142857142857	8.26945258084657	305844.501680672	2718.08178122888	6.25882352941176	45.5663865546219	7.89087681466656	242576.187394958	4482.42155351139	1190	1313562	90315.37	1076.28	330.02	17.1	5	14	11	16	2.9	14.5	6.7	10.8	14.7	8.8	14.4	10.6	13	10.8	15.8	16.9	13.1	15	9.9	21.6	12.3
1	G15	3	ZNF516	NM_014643	sample	9.88787185354691	67.6880244088482	8.28978805267509	274225.231884058	2589.2431217808	7.32494279176201	53.4263920671243	7.36264879967305	289788.533180778	4592.12772876365	1311	1262174	91607	1023.92	343.33	16.5	5	12.4	9.4	14	1.9	14.6	4.7	6.6	14	6.5	12.8	8.7	12.8	10.5	14.3	20	16.4	17.4	13	21.1	15.5
1	G16	1	GRIN2A	NM_000833	sample	9.09921828021648	62.6819001803969	8.4349226245621	281285.50210463	2639.22135455212	6.32170775706554	41.634395670475	6.71298708616712	198012.214672279	3899.90377718892	1663	1198342.2	76566.77	1064.11	295.59	16.8	6	6.5	16.1	16.7	7.1	8.7	13.2	7.9	15.8	5.4	15.2	10.7	12.9	3.2	16.5	16.7	13.4	15.6	7.9	20.7	6.9
1	G16	2	GRIN2A	NM_000833	sample	9.4426125554851	64.9708306911858	7.73428356007251	272901.838934686	2655.73520797034	6.78440076093849	45.8249841471148	7.17608895600161	223325.34115409	4078.76962959985	1577	1267575	83618.86	1063.63	319.41	17.4	3.6	9.8	10	17.2	1.7	13.3	5.1	8.6	14.4	7	13.2	10.1	10.3	5.3	14.1	19	16.4	17.2	10.5	21.6	11.2
1	G16	3	GRIN2A	NM_000833	sample	9.22354856212697	61.4253933803581	7.92285845026792	264690.80086815	2607.68783096024	6.38198589256647	41.0770482908302	6.59529852661207	185984.346174715	3645.25701099911	1843	1168000	79600.31	1035.55	306.27	13.3	4.7	7.4	13.1	13.4	3.7	10.7	9.4	7.3	16.2	5.8	16.8	7.8	13.3	3.1	19.1	18.4	14.3	13.9	7.5	18.4	6.5
1	G17	1	RF	NA	Neutral	8.39289740698985	58.6448703494927	7.83076736250855	259928.169109357	2654.91381108917	5.74182638105975	40.5372040586246	7.39007606482814	220382.03156708	4388.71326048647	1774	1163141.8	85643.54	1039.24	332.01	16	6.6	8.8	12.5	15.4	6.5	13.4	9	9.9	14.1	7.4	16.2	9.6	12.9	7.1	17.4	16	11.3	13.7	8	20.4	8.7
1	G17	2	RF	NA	Neutral	9.73087660524847	65.1702959240648	7.63373783650602	286065.621998883	2737.47274993451	5.69458403126745	33.9787828029034	5.93420366343702	152052.497487437	3388.43790414416	1791	1347333	74435.32	1097.26	280.34	18.8	5.6	7.1	13.6	17.3	2.2	8.9	10.7	8.7	15.5	4.4	19.7	9.6	11.5	3.1	22.1	19.7	11.7	16.2	5.8	22.5	5.1
1	G17	3	RF	NA	Neutral	10.117960877297	70.031416716064	7.70030936662682	310052.791345584	2873.97548352506	6.61825726141079	43.5512744516894	6.84399928928272	219432.630705394	4102.81556950386	1687	1386037	78969.22	1168.33	296.39	19.2	3.9	7.1	12.5	18.3	0.9	8.4	10.3	8.2	11.7	6.4	15.2	11.9	8.9	6.8	16.6	20.7	14.5	16.7	9	23.7	9.8
1	G18	1	RF	NA	Neutral	8.74399038461539	63.8106971153846	8.61986912042776	297151.760216346	2604.079372516	6.09074519230769	41.3677884615385	7.13770597479759	202416.676081731	3993.86206055018	1664	1232269.7	77010.8	1036.55	280.41	17.1	5.3	6.4	14.6	14.7	4	6.7	13.3	8.5	15.7	5.9	16.5	9.5	15.2	3.8	18.3	16.1	12.4	16.4	8.8	20.9	7.8
1	G18	2	RF	NA	Neutral	9.54993983152828	65.4500601684717	8.45554892376137	267320.67990373	2752.06026247975	6.48255114320096	43.1540312876053	7.11154248097465	213896.867629362	4029.00671432468	1662	1209905	76159.79	1085.49	284.76	16.5	3.7	6.6	12.5	16.8	2	9.1	8.8	10.1	12.5	7.3	15.8	9.8	10.9	7.1	17.6	18.2	13.8	16.9	8.8	22.7	10.7
1	G18	3	RF	NA	Neutral	9.83086419753086	68.6845679012346	8.0851944071777	309836.59382716	2868.39856724283	6.09814814814815	40.0864197530864	6.7421901708586	195410.541358025	3879.1570412485	1620	1304043	73626.72	1158.12	274.2	15.9	4.4	5.7	15.6	15.7	1.5	7	14.9	8.7	12.3	6.5	16.5	10.3	10	5.3	18.3	19.1	13.3	17.1	7.1	22.7	7.3
1	G19	1	RF	NA	Neutral	8.60719874804382	59.2347417840376	8.13331806228875	246643.82942097	2546.44836495402	5.51278038601982	37.3724569640063	7.00146343750602	196481.516431925	4151.48106664291	1917	1108514.2	79340.7	995.91	309.41	15.2	9.3	6.7	13.9	14.7	8.3	10.7	9.6	8.3	15.5	6.4	17.9	8.6	16.3	5.3	19.1	17.3	11.4	15.2	6.7	20.9	7.8
1	G19	2	RF	NA	Neutral	9.47066756574511	69.5286581254214	8.18831576695275	310397.45650708	2767.82093819608	5.96695886716116	40.9993256911666	6.79404411036507	196688.160485502	3794.67389631545	1483	1274041	76083.23	1098.13	287.07	17.4	5.9	7.9	13.8	16	3.1	8.6	12.5	9.3	12.5	5.7	17.8	11.7	11.6	4.9	19.2	18.9	11.7	18.5	8.4	22.7	8.9
1	G19	3	RF	NA	Neutral	10.1012658227848	70.3354430379747	8.37413452698034	318954.783544304	2748.14038896892	6.33291139240506	43.0113924050633	6.81288498505987	218549.715189873	3979.71000852784	1580	1395921	79607.67	1115.29	298.04	17.6	4.5	7.2	11.8	16.3	2.1	9.7	9.7	8.8	15.5	6.3	17.2	10.4	12	6.3	18.8	20.8	13.9	17.7	8	24.4	8.5
1	G20	1	RF	NA	Neutral	9.40550688360451	64.1458072590738	7.75971837522941	269546.932415519	2561.8936851327	6.39236545682103	42.473717146433	7.15912746612975	207067.943053817	4172.03250875193	1598	1225151.6	81375.7	969.04	306.12	16.1	4.2	7.1	11.9	14.8	3.7	9.7	8.6	7.7	12.8	5.4	13.3	9.4	12.3	4.1	14.6	17.8	13.7	15.5	8.3	20.4	6.5
1	G20	2	RF	NA	Neutral	9.86064593301435	69.2571770334928	7.83311904228895	279560.724282297	2636.16152839636	6.61901913875598	45.2954545454545	7.18476437312094	217171.442583732	4056.84999676501	1672	1239654	77554.1	1033.7	300.76	18.1	5.4	7.2	13.7	17.7	2.9	10.7	9.4	7.7	13.5	5.7	14.1	9.6	12.3	6.5	15.6	20.2	15	18.4	10.1	24.5	9.9
1	G20	3	RF	NA	Neutral	10.7007352941176	73.4647058823529	7.77962657253602	311099.473529412	2774.08339776449	7.82647058823529	52.2036764705882	7.34549971317247	252167.202205882	4197.28261549134	1360	1352805	79392.87	1163.51	302.96	19.1	3.9	6.8	11.7	19.3	1.5	8.9	8.3	8.4	13	6.6	11.8	10.3	10.9	5.6	13.5	22.8	19	19.9	12.6	26.2	11.5
1	G21	1	RF	NA	Neutral	9.21987435750999	64.8612221587664	8.47611727820038	292546.98458024	2754.54351319637	5.81096516276414	39.005711022273	6.78965074319679	203446.877784123	4084.6178381596	1751	1184751	76058.28	1100.9	295.77	16.4	5.5	6.3	14.7	16.7	2.6	8.5	11.5	8.3	14.7	5.4	19	10.7	13.4	7.8	20.4	18.5	11.9	17.2	8.4	23.1	8.7
1	G21	2	RF	NA	Neutral	10.3051136363636	71.6159090909091	7.98994759293213	295097.522159091	2665.31745905056	6.48295454545455	41.3329545454545	6.70511658369353	190073.148295455	3793.55622005283	1760	1214220	70001.79	1011.62	263.92	16.8	5.9	5.2	15.9	14.8	3.2	6.2	11.1	8.2	12.4	5.3	16.1	9.3	12.2	4.8	17.9	21.4	14.5	19.4	8.3	24.1	7.8
1	G21	3	RF	NA	Neutral	9.72754671488849	64.9005424954792	7.45432363412032	256315.591320072	2593.98141972815	6.7420132610006	44.4996986136227	6.84079669021063	217264.877034358	4046.50483514512	1659	1135239	75137.8	999.91	290.25	14.5	4.9	5.4	14.1	14.1	4.9	8.8	11	6.5	13.2	5.5	16.4	7.6	12.3	6.6	18.4	20	15.6	16.2	9.5	21.7	9
1	G22	1	RF	NA	Neutral	9.61618370694369	62.9939857845817	6.69504423807623	249429.265718972	2451.75785410371	6.52651722252597	41.4587206123565	7.03260363030288	185362.824494259	3747.5273910023	1829	1158399	75536.57	913.4	285.33	16.3	5.3	6.3	14.3	14.7	3.2	7.2	12.5	6.5	15.7	6.1	15	9.3	14.9	2.7	17.5	19	14.8	17.6	8.6	21.6	5.6
1	G22	2	RF	NA	Neutral	9.38335100742312	64.6272534464475	7.53782748263685	282779.565747614	2628.11136997708	6.35100742311771	41.9437963944857	6.99514418448092	197248.014846235	3846.70602312393	1886	1247588	79388.97	1053.83	307.43	15.3	5.6	8	12.7	16.3	3.1	12.6	8.5	8.5	15.5	7.4	16.3	10.1	12.4	5.7	18.4	18.4	14.2	15.5	8.4	19.4	8.5
1	G22	3	RF	NA	Neutral	9.12324588163514	60.1006711409396	6.92228501651924	246199.699206833	2609.74223470493	6.17327638804149	42.6564978645516	7.40099784292616	211937.900549115	4107.96368709158	1639	1172621	73738.67	998.97	275.99	14.6	3.8	5.6	15.3	14.7	3.9	7.4	15.8	8.5	15.8	7.6	14.9	9.7	13.1	5.6	16.2	17.4	13.2	13.4	7.3	18.8	7.6
1	H03	1	CHEK1	NA	Positive	8.20590253946465	71.3919011667811	17.6997725601812	530429.458476321	3331.5739439274	5.61633493479753	42.4214138641043	7.72751218066096	224505.150995196	4047.34586211265	1457	2004605.1	89778.96	1843.68	333.04	22.5	5.6	12.3	14.3	24.8	2.3	12.8	8.2	14.2	21.1	9.9	19.6	18.9	14	6.7	21.8	15.2	11.8	17.4	9.1	23.8	10
1	H03	2	CHEK1	NA	Positive	7.70020120724346	86.8802816901408	26.3786779767622	778836.53722334	3884.8081586249	5.31086519114688	40.135814889336	7.02748460555111	209824.38028169	3777.06197581262	994	2535216	86705.96	2430.49	341.34	24.6	5.3	10.7	13.8	28.2	2.2	15.2	6	19	20.8	9.6	21.3	22.4	14.7	6.9	23.2	13.3	10.9	20.6	9.8	26.9	11.8
1	H03	3	CHEK1	NA	Positive	8.77636363636364	79.8863636363636	19.9159172772782	587265.680909091	3462.82301111523	6.59363636363636	49.3109090909091	7.60430850347982	279790.272727273	4442.69282937818	1100	2037619	93851.01	1871.68	366.91	22.1	5.2	13.5	12.9	26.3	1.5	18.3	5.9	15.5	17.6	9.4	17.8	19.7	12.6	10.8	19.2	17.1	16.2	17.9	10.9	25.4	14.8
1	H04	1	CHEK1	NA	Positive	7.92381974248927	80.3047210300429	21.5147744303882	697789.35944206	3785.69527985207	7.45278969957082	58.8744635193133	8.84492982187401	352778.035407725	4823.50810587782	932	2423311	115671.01	2169.32	440.99	25.4	3.8	24.4	9.4	30.8	0.9	30	4.3	16.4	24.1	11.8	13.3	22.9	13.3	11.7	14.9	15.1	18.2	19.7	19.1	27.7	22.4
1	H04	2	CHEK1	NA	Positive	8.81655691439323	89.3668861712136	26.4022047764432	734624.917215428	3929.68013903524	6.94637817497648	53.7290686735654	7.96434321252769	304356.085606773	4441.66532609835	1063	2414842	99259.68	2280.19	376.78	24.9	5.1	20.6	11.7	28.6	1.2	24.5	5.7	18.3	16.6	10.4	18.9	23.1	10.6	11.4	20.1	15.7	16.7	20.8	15.6	28	23
1	H04	3	CHEK1	NA	Positive	7.51942186088528	72.4336043360434	21.9777733821373	551094.279132791	3454.16920159099	6.13008130081301	48.8825654923216	8.66282624204162	298697.796747967	4951.87065371565	1107	1875823	94014.04	1858.71	377.15	19.6	3.9	13.8	10.9	23.3	2.5	19.8	7	16.3	18.9	13.3	14.6	17.1	13.8	15.4	15.7	12.5	13.2	17.6	9.8	23.5	15.1
1	H05	1	CHEK1	NA	Positive	7.55032119914347	91.4732334047109	34.0480658160333	857539.003211991	4126.34265869444	4.9796573875803	39.5792291220557	7.43804704761511	236993.604925054	4107.78352214144	934	2738479.8	89596.84	2630.32	361.64	25.8	6.7	12.8	15.8	31.9	4.2	18.2	9.3	21.1	18.6	10.4	26.2	25.8	14.1	10.2	28.1	12.3	9.3	22.3	8.5	29.8	12.3
1	H05	2	CHEK1	NA	Positive	7.58354755784062	79.5089974293059	25.6894597089112	666574.860325621	3708.52702059241	4.91602399314482	36.1996572407883	6.64134104663384	193914.500428449	3741.82913025895	1167	2151210	80320.58	2219.62	325.85	21.2	8.2	10.5	15.5	26.6	2.7	15	7.2	17.1	19.5	8.1	24.8	20.6	14.7	7.4	25.7	13.2	9.1	18.1	6.1	24.9	9.9
1	H05	3	CHEK1	NA	Positive	8.48888888888889	77.6931899641577	21.2019692274215	589438.315412186	3556.42498358875	5.39283154121864	40.7770609318996	7.01709742303937	223519.71827957	3940.26846744557	1395	2059761	79133.61	1995.11	311.19	21.1	6.2	8.1	18.4	24.4	2.9	12.5	11.2	15.8	19.1	8.5	23.2	19.7	13.3	7.6	25.2	15.9	10.2	16.7	7.5	23.7	10.3
1	H06	1	CHEK1	NA	Positive	7.78197674418605	85.2529069767442	28.5411469928857	715845.066860465	3929.68587166652	5.58333333333333	48.0988372093023	8.48133540327029	299127.126937984	4581.17672063089	1032	2275356.2	88969.82	2380.71	349.23	25.3	5.8	13.9	17	29	5	17	11.1	18.7	19.1	13	22.4	24.1	14.9	13	23.7	14.1	11	22.1	12.3	30.2	18.6
1	H06	2	CHEK1	NA	Positive	7.12100677637948	85.4443368828654	29.0828086960188	820803.213939981	4113.46136643418	4.86834462729913	38.4704743465634	7.36192427408939	220998.082284608	3947.81717665102	1033	2769263	99123.27	2504.83	386.84	26.6	6.2	20.8	12.9	31.5	2.1	25.1	5.8	19.1	24.4	11	25.7	25.1	13.7	9.3	26.1	12.5	9.3	20.5	7.8	28.2	13.5
1	H06	3	CHEK1	NA	Positive	8.41613588110403	86.2282377919321	22.2019679804108	711184.505307856	3899.74881920434	5.66454352441614	44.7749469214437	8.04041823229964	255041.539278132	4238.37619206455	942	2402644	90439.09	2257.08	362	25.9	5.5	13.5	13.2	29.5	1.6	18.6	5.9	17.7	20.3	12.7	20.6	23.6	13.5	10	22.7	15.5	11.7	20.5	10.3	28.6	14
1	H07	1	CHEK1	NA	Positive	7.92050209205021	101.164853556485	32.5568253986293	934324.192468619	4370.61430362484	5.21506276150628	43.310460251046	7.84933996163869	255734.736401674	4204.21177404811	1195	2840410.6	83377.08	2777.46	335.42	27.9	6.1	9.8	16.9	33.7	1.3	12.9	9.6	23.5	15.9	11.5	25	26.5	12.4	11.5	26.3	13.7	11	25.1	10.6	32.6	14.2
1	H07	2	CHEK1	NA	Positive	8.25352112676056	86.5580985915493	29.6905585805162	733581.75528169	3933.00898331553	5.6012323943662	41.0220070422535	7.35220359469456	208184.117957746	3914.7876822283	1136	2408330	80664.15	2361.29	320.04	24.4	5.3	9.9	15	28.8	1.6	14.4	8.9	17.2	15.1	8.8	18	21.9	10.6	7.7	20.9	15.6	10.8	21.1	8	27.9	9.4
1	H07	3	CHEK1	NA	Positive	8.33229813664596	89.3416149068323	25.7747084341829	745420.225672878	3696.19297241045	5.69461697722567	44.1159420289855	7.72926952263636	250706.274327122	4340.17907484132	966	2394983	82021.97	2116.24	325.53	22.2	5.8	8.9	15.8	26.7	5	13.1	10.2	17.9	15.9	10.9	19.5	21.7	13.1	9.9	20.9	14.5	11.3	21	7.7	27.5	12.2
1	H08	1	CHEK1	NA	Positive	8.59404255319149	98.2	32.5054998072476	867841.712340426	4129.00409103804	6.38723404255319	48.0263829787234	7.77481604151847	269706.928510638	4337.96474956886	1175	2703645.7	82892.19	2545.36	334.41	28.3	4.7	8.6	13.4	33.4	0.9	13.4	8.1	18.6	14.4	9.7	18.9	24.6	10.6	8.5	20.3	15.7	15.5	25.5	12.7	31.8	13.6
1	H08	2	CHEK1	NA	Positive	8.58823529411765	85.7941176470588	27.0680806485737	686929.115808824	3784.41656769976	6.26102941176471	47.7784926470588	7.45952184684483	262176.743566176	4199.45989751179	1088	2271684	85650.71	2186.02	344.18	24.4	6.3	12	15.3	28.6	1.7	19	6.6	15.5	16.7	9.7	19.2	20.8	12.5	9	20.7	16.2	14.2	20.9	12.3	28.4	16.8
1	H08	3	CHEK1	NA	Positive	7.35371179039301	86.010480349345	24.6900643226115	748617.626200873	3752.74982934942	5.99737991266376	47.4026200873362	8.53286943403483	283907.891703057	4629.73865188273	1145	2311152	87491.74	2200.88	356.26	21.6	7.2	12.1	20.1	27.6	6.5	19.1	15	19.5	22.2	13.1	18.1	21.8	17.6	13.6	19.8	13.1	12.8	19.1	11.6	26.2	16.3
1	H09	1	NOTCH2	NM_024408	sample	9.09085133418043	60.3729351969504	7.43092033444004	239006.343710292	2514.22504705854	5.95806861499365	42.3354510800508	7.62291100801369	212728.882465057	4023.95142699875	1574	1118088.2	77750.16	1025.01	301.93	16.7	5.3	7.4	14.6	17.4	2.2	8.8	8.3	8.5	16.1	8.6	17.5	9.1	15.1	5.8	19.6	18.6	13.7	16.3	9.2	20.8	8.4
1	H09	2	NOTCH2	NM_024408	sample	9.5589651022864	70.482551143201	8.42661337594495	328470.641997593	2803.59428762713	5.91275571600481	40.3706377858002	6.95765491807116	193560.61732852	3785.55947725462	1662	1376573	75965.66	1199.7	294.57	19.4	6.8	7.9	15.2	20.2	2.9	11.3	8.9	9.5	14.9	7.1	17.6	11.9	12.9	5.1	19.1	19.3	11.2	18.2	7.4	23.9	8.5
1	H09	3	NOTCH2	NM_024408	sample	8.80239099859353	64.8466947960619	8.07840005094015	299216.753164557	2774.03638269485	5.80590717299578	43.092123769339	7.73440981063022	233244.025316456	4258.99601116203	1422	1279385	80078.97	1163.62	310.32	16.5	5.9	7.6	12.9	18.4	4	10.4	9	11.1	16.4	10	16.7	12.2	14	8.4	18.2	17.3	11.1	16	7.4	23.6	10.4
1	H10	1	FANCM	NM_020937	sample	7.78026315789474	55.0486842105263	7.8777031432894	233575.192763158	2525.87462450444	5.56907894736842	43.5375	7.86473812712151	250897.455263158	4658.47384353593	1520	1081645.2	83807.9	974.93	320.35	13.5	5.1	9	12.1	15	2	11.2	8.1	8.4	16.6	8.3	14.3	8.5	14.9	9.7	15.6	12.8	10.1	13	8.3	18.4	11.8
1	H10	2	FANCM	NM_020937	sample	8.01683501683502	57.9488215488215	8.42135991825351	261628.857239057	2480.40351758055	5.43905723905724	40.583164983165	7.40335467309975	213546.347474747	4157.96401848184	1485	1131031	80535.21	969.57	308.35	14	6.4	9	13	13.3	4.4	12.1	9.4	8.8	19.4	7.9	17.8	9.1	18.2	8.1	18.7	14.9	10.6	13.5	7.3	17.4	10.8
1	H10	3	FANCM	NM_020937	sample	8.52019386106624	58.4394184168013	7.38030933796429	226560.586429725	2391.01011155931	6.47576736672052	49.8715670436187	8.2614339140208	275726.298869144	4647.85025298813	1238	1072665	86890.39	893.46	327.26	14	4.4	9.5	11.3	12.4	7.5	12.8	9	7.5	16.9	10.6	11.6	7.2	15.8	10	12.6	16.8	13.9	12.9	9.8	16.8	14.4
1	H11	1	RASA1	NM_022650	sample	8.55677419354839	59.2348387096774	8.57037263115865	274036.908387097	2603.45470577126	5.64387096774194	40.1445161290323	7.31394259525288	220431.934193548	4354.09546636038	1550	1153591.7	78448.88	1079.78	295.22	14.8	7.4	7.6	16.1	14.8	5.9	8.7	12.1	9.5	16.7	8.4	19.9	10.4	15	9.4	21.4	15.4	11.1	14.3	6.9	19.8	8.6
1	H11	2	RASA1	NM_022650	sample	8.94786432160804	59.5822864321608	7.78579166016482	238681.978015075	2455.85440722566	5.96608040201005	41.2361809045226	6.92456134637235	202248.135678392	3868.98901702428	1592	1092571	75464.61	946.08	286.69	13.9	7.5	7.4	15.1	13.6	4.5	9.4	12.1	7.5	17.1	7.2	18.7	8.9	16.2	7	20.2	17.1	12.4	15.1	7.9	19.3	8.8
1	H11	3	RASA1	NM_022650	sample	9.42472375690608	64.0711325966851	6.96525577879301	275795.696132597	2512.00034954185	6.00207182320442	41.6774861878453	6.91073770994227	218468.580110497	4088.97636287801	1448	1166190	75885.97	1002.89	296.8	14.6	7.9	6	15.2	16	6.7	9.1	9.5	8.4	18.6	6.1	17.2	9.5	17.7	7.8	19	18.6	12.6	14.8	8.1	19.5	9.8
1	H12	1	KDM5C	NM_004187	sample	8.30111038536904	56.0770738079686	6.74913827842172	234897.374918354	2410.41671843067	5.78837361201829	42.2808621815807	7.81541353767664	227384.706074461	4287.66282135466	1531	1160069.9	88452.49	964.16	334.05	16.7	4.6	10.8	12.2	14.6	4	13.8	8.2	7.6	19.3	9.7	15.8	8.5	17.5	6.9	16.9	15.7	12.5	14.3	8.6	19.3	10.7
1	H12	2	KDM5C	NM_004187	sample	9.28542372881356	62.3986440677966	7.22117522499785	238226.425762712	2421.36598398102	6.40813559322034	43.9396610169492	7.31081303007536	207053.818983051	3867.28837781919	1475	1131424	80618.3	927.31	303.84	15.1	6.1	10.4	11.8	14.2	3.5	11.4	6.6	7.3	14.7	8	15.5	7.3	15.1	4.9	17.6	17.4	13.4	14.6	9.3	18.2	8.9
1	H12	3	KDM5C	NM_004187	sample	9.84098051539912	70.5279698302954	8.72533127158992	334497.876178504	2901.33519619303	6.80829666876179	45.9302325581395	7.13298632384387	233780.303582652	4207.05282479955	1591	1430822	87335.86	1239.78	325.75	19.9	4.3	10.9	10.7	18.7	1.9	13.1	7.2	9.6	15	7.5	15.6	12	11.5	7.7	17	19.5	16.2	18.2	10.1	24.6	10.1
1	H13	1	FAS	NA	sample	8.52749490835031	61.26544467074	8.15119496119958	273918.886625933	2641.04594901757	5.92939579090292	44.4066530889341	8.35796834848472	245821.067209776	4430.27931548545	1473	1222939.2	84310.8	1062.17	312.75	16.6	5.2	10.9	13.9	16	3.1	9.6	10.3	11.1	16.7	12.7	17	10.5	14.5	9.2	17.9	15.5	12.7	15.5	10.1	21.7	12.8
1	H13	2	FAS	NA	sample	8.58512160228898	60.0722460658083	7.73795584756145	252779.824034335	2590.83469574327	5.27825464949929	40.3054363376252	7.82826712217674	217110.537195994	4218.78432830794	1398	1193905	78014.29	994.59	293.06	16	5.7	7.4	13.4	14.2	2.6	10.9	9.2	11.4	16.9	10.9	20.1	8.9	15.1	11.9	21.1	17.7	10.4	15.1	8.8	20.2	10.7
1	H13	3	FAS	NA	sample	9.54946727549467	63.2686453576865	7.24674669745455	272701.54870624	2690.92542671992	5.6841704718417	40.865296803653	8.05024498049432	216038.506849315	4269.65974975849	1314	1329766	77601.74	1044.5	288.32	16.7	3.2	5.9	11.6	15.1	1.4	7.5	11.4	8.7	15.4	10.6	14.8	10.7	12.3	7.5	15.9	19.9	12.1	14.8	7.1	21.1	7.7
1	H14	1	PTPRC	NR_052021	sample	8.29126213592233	60.6233009708738	8.88598847396099	267963.034951456	2609.70499128793	5.9495145631068	46.105501618123	8.19284193663078	256839.638834951	4557.27449540427	1545	1211085.1	93759.23	1029.61	351.31	16.4	4.8	13.9	11.1	16.3	1.8	16.8	7.1	10.4	15.6	9.7	14.8	9.9	13.2	10.2	16.3	15.3	11.5	15.9	10.2	20.8	13.2
1	H14	2	PTPRC	NR_052021	sample	9.08677098150782	63.298719772404	7.87623662063212	258750.184921764	2567.14358997544	5.94238975817923	45.4758179231863	7.8986057053137	248189.26458037	4570.64678455013	1406	1173511	89120.43	957.11	336.29	15	6.3	12.9	12.3	13.3	2.7	16	8.4	9	12.9	8.4	14.9	8.7	12.1	11.9	15.8	16.9	11.1	14.8	9.5	19.1	12.6
1	H14	3	PTPRC	NR_052021	sample	8.84297520661157	60.8207247298156	7.45071104084933	259631.75079466	2583.05790049147	6.1474888747616	47.3261284170375	8.07283589639113	280442.820089002	4742.51541738076	1573	1223036	88904.24	983.32	334.19	15.1	7	12.6	12.4	14.2	2.7	13.8	7.4	8.6	16.3	9.9	16.1	8.9	13.3	14.2	17.4	15.5	13.2	13.7	9.3	18.4	14.4
1	H15	1	PTPRU	NM_133178	sample	9.47762191048764	63.2785571142285	7.41900982053673	243932.723446894	2456.87025559692	5.84903139612558	41.7454909819639	7.53830225836556	228986.281897128	4469.23859038129	1497	1163008.1	85900.29	902.92	326.6	16.8	6.8	8.8	10.6	15.6	5.9	11.4	6.3	7.5	14.3	7.7	16.3	8.4	12.6	9	17.3	19.1	12.6	16.9	8.1	21	10
1	H15	2	PTPRU	NM_133178	sample	9.66233766233766	68.8275613275613	7.86506634913096	301977.221500722	2601.72280429005	6.44444444444444	44.2323232323232	7.13598049695763	221950.774170274	4094.07678360618	1386	1276378	80786.44	1056.1	298.7	17.2	5.7	8.5	12.3	16.7	3.5	10.3	7.8	9.5	16.2	6.9	16.2	9.5	15.4	8	18.4	19.1	12.8	17.2	9.4	21.7	11.4
1	H15	3	PTPRU	NM_133178	sample	9.37937619350732	64.9579885423297	7.20746656855973	274604.82940802	2617.9479359701	6.06301718650541	42.0012730744749	7.43448082345182	212692.395289624	4134.69215733601	1571	1279721	78348.94	1033.78	293.22	16.1	5	6.9	14.1	16.1	2.2	9.4	10.6	8.8	15.1	8.5	14.5	9	11.5	6.2	15.8	18.7	12.9	15.7	7.1	21	7.4
1	H16	1	FUBP1	NM_003902	sample	8.04690831556503	55.6609808102345	7.77718327100743	244304.444207534	2365.80134822461	6.12437810945274	44.6588486140725	7.55047833810253	224565.931058991	4058.61664653346	1407	1024329.8	86203.83	919.62	321.53	11.9	6.8	11.8	14.6	11.4	10.9	12.8	10.4	8.4	21.1	7.5	16	8.7	20	4	17.8	14.5	11.9	13.2	9.6	17.4	9.1
1	H16	2	FUBP1	NM_003902	sample	9.51309904153355	65.7207667731629	7.49093432826009	266517.51629393	2469.44972905454	6.32396166134185	45.2166134185304	7.49960451337728	224333.438977636	4013.62664827462	1565	1132938	80663.61	979.71	302.95	14.1	7.5	9.3	13.6	12.8	4.9	12.3	9.3	8.4	15.6	8	17.6	8.4	15.3	6.8	18.8	18.8	13.8	16.6	9.3	19.6	11
1	H16	3	FUBP1	NM_003902	sample	8.95714285714286	61.8422360248447	8.15313290454051	254207.769565217	2573.43124752146	6.58136645962733	47.0832298136646	7.46900717505939	240265.740993789	4162.09537745355	1610	1118182	84122.5	974.56	316.59	13.4	5.5	9	12.4	11.7	2.2	11.1	7.6	8.8	14.8	7.9	15.8	7.9	12.1	5.8	17.3	16.1	14.7	14.7	9.4	18.6	9.5
1	H17	1	CHEK1	NA	Positive	8.46185997910136	97.9425287356322	31.0900231695643	884347.057471264	4387.7234261048	5.91013584117032	44.0741901776385	7.27243117989601	258997.163009404	4440.61784927828	957	2675910.2	87651.55	2669.9	362.9	27.3	4.3	11.6	13.3	34.3	3.2	16.7	6.7	21.5	11.3	8.4	19.3	26.2	9.2	10.2	22.2	14.6	13.5	25	10.1	32.7	13.2
1	H17	2	CHEK1	NA	Positive	9.00726392251816	92.9652945924132	26.843851726934	762776.708635997	3955.60003212184	5.70702179176755	41.4866828087167	6.98728610328528	217695.10976594	3802.8987175039	1239	2481288	76990.65	2322.19	293.69	25.3	6.1	9	17.6	29.6	2.7	10.9	11.4	19.9	17.5	9	23.6	23.6	11.5	8.2	25.1	16.5	12.8	22.7	9.1	30.3	11.3
1	H17	3	CHEK1	NA	Positive	8.83305647840532	82.9152823920266	23.0860167266277	645985.368770764	3816.15498990279	5.98172757475083	41.9111295681063	6.86016112438036	229727.717607973	4098.1462577974	1204	2183911	84371.44	2131.32	335.15	24.2	4.7	9.5	14.5	27.6	1.6	14.2	8.6	16.9	15.1	8.3	21.8	20.4	11	8.1	23.3	17.1	13.1	19.4	7.5	27	9.6
1	H18	1	CHEK1	NA	Positive	8.42957746478873	93.643485915493	30.1150637231161	805238.866197183	4210.33083840546	6.49735915492958	50.8653169014084	7.51672703761627	296354.037852113	4471.19412332942	1136	2475511	85097.8	2471.21	332.97	28.4	6.9	9.8	15.8	31.5	5.2	12.2	6.8	19.4	14	7.7	20	25.2	11	11.4	22.1	16.4	15.1	25.3	13.8	32.3	18.9
1	H18	2	CHEK1	NA	Positive	9.08193041526375	98.0561167227834	30.4908765622804	846667.300785634	4067.60260008621	6.5297418630752	50.3299663299663	7.52353829221038	281052.067340067	4185.11027819238	891	2651416	86062.28	2474.98	332.94	24.7	4.9	13.2	15.5	31	2.4	15.5	8.9	21.9	14	9.5	20.2	24.6	11.3	12.3	22.1	16.2	14.6	22	13.2	29.7	18.5
1	H18	3	CHEK1	NA	Positive	8.40576923076923	95.7971153846154	28.7249545662416	835443.090384615	4027.09729326494	5.72307692307692	45.2711538461538	7.70623399835663	258724.789423077	4271.22353333189	1040	2605820	88251.27	2401.93	351.61	25.6	4.3	10.9	13.1	29.8	1.8	17.5	6.6	21.1	15.9	10.7	19.9	24	10.7	10	20.9	16.1	12.7	21.9	9.2	29.3	13.8
1	H19	1	CHEK1	NA	Positive	8.78083333333333	87.8758333333333	25.2748012538895	712576.594166667	3823.43030936362	5.85166666666667	45.31	7.54220734020167	257425.710833333	4484.98182643118	1200	2258253.8	82318.73	2143.5	335.36	25.2	5.3	9	13.8	28.3	1.4	12.3	7.2	15.5	13.7	7.8	17.2	21.2	9.8	8.8	19.4	16.6	11.4	22.9	10	29.1	12.3
1	H19	2	CHEK1	NA	Positive	9.24909090909091	95.1527272727273	22.8237724468701	725019.066363636	3846.27857667007	6.08727272727273	47.9290909090909	7.64312756137118	268764.345454545	4245.03173222921	1100	2310314	77229.32	2218.18	300.98	22.8	6	8.6	18	29.2	2.4	12.5	14	19	13	9.5	20.5	22.5	11	11.6	21.4	17.9	13	22.5	11.5	29.9	17.3
1	H19	3	CHEK1	NA	Positive	9.57575757575758	112.381818181818	32.3431502675344	997555.812121212	4709.4672650756	6.72242424242424	51.4121212121212	7.64589248698205	301648.07030303	4396.14299848918	825	2934804	84024.23	2895.58	333.37	29.1	4.1	9.8	15	37.3	1.3	13.9	10.1	25.1	8.7	10.3	19.9	30.3	6.5	11.9	21.3	17.7	15.8	27.4	12	35.5	16.4
1	H20	1	CHEK1	NA	Positive	9.3125	103.819444444444	28.6931953212784	915884.008101852	4544.37416753384	6.96527777777778	52.3136574074074	7.34795686799913	308254.898148148	4498.35355221	864	2939078.4	90924.2	2677.2	361.03	31.9	5	12.7	15.6	38.8	0.8	17.4	8.8	21.2	13	7.1	18.8	29.3	8.8	10.4	20.5	19.1	18.4	27	14.1	36.6	16.7
1	H20	2	CHEK1	NA	Positive	10.208275862069	110.609655172414	32.5684154263399	948651.107586207	4549.46442527992	7.07586206896552	54.3365517241379	7.30775616612653	317047.300689655	4491.14147025489	725	2889950	86103.48	2802.97	350.42	31.9	5.1	13.5	15	38.8	1.4	17.1	6.1	21.5	12.1	7.7	18.6	30.6	8.6	12	20.7	20.8	17.1	27.9	16.1	37.2	22.3
1	H20	3	CHEK1	NA	Positive	9.40994724943481	88.5666917859834	21.7502681071874	659587.344385833	3732.54941766741	6.35267520723436	48.3737754333082	7.75572031864818	267962.385832705	4406.86220291305	1327	2266937	81176.31	2058.23	322.55	23.1	4.6	9.3	13.9	28.1	1.6	12.8	6	16.6	13.2	9.5	16.7	20.5	10.9	8.4	18	18.2	15.2	21.6	10.4	28.6	12.8
1	H21	1	CHEK1	NA	Positive	7.87487969201155	76.5197305101059	21.9123109330075	572972.942252166	3260.56922133672	5.63041385948027	43.2127045235804	7.37804565878633	249436.853705486	4428.05275303809	1039	1828603.6	78423.65	1758.47	311.78	19.5	14.6	7.7	19.2	22.9	11.1	10.4	13.3	14.3	17.5	8.6	21.7	16.9	19	10.4	23.5	14.1	12	19.2	9.8	25	11.7
1	H21	2	CHEK1	NA	Positive	8.72688719253605	90.2985581000848	25.1944953264744	736742.20610687	3840.09507029612	5.72773536895674	41.4885496183206	7.27793410821015	218549.362171332	4128.6465861978	1179	2335941	78683.22	2165	313.16	24.1	5.5	9.4	15	27.8	2.1	13	8.2	16.3	13.9	8.1	18.4	22.1	11	10.4	20.4	16.2	11.7	22.2	8.1	28.5	10.4
1	H21	3	CHEK1	NA	Positive	7.46456692913386	83.6841644794401	26.3131379158389	720280.455818023	3759.90368119533	5.50306211723535	41.3639545056868	7.57116207962868	222818.934383202	4106.33732046774	1143	2221646	74568.65	2177.32	307.15	21.2	5.4	6.2	16.9	25.5	2.8	11.5	11.7	19.3	16.6	9	18.8	20.3	13.2	7.7	21	12.9	10.8	19.4	7.6	26.2	8.9
1	H22	1	CHEK1	NA	Positive	8.61328125	81.669921875	17.8277733920968	580294.47265625	3491.28316652753	6.5703125	52.8427734375	8.03339380120336	305685.110351563	4603.50674627801	1024	1887526.4	82949.05	1819.15	320.04	21.7	6.2	9.1	15	24.2	2.4	12.7	8.8	16.4	15	8.9	17.6	18.9	12.9	10.6	18.9	16.5	16.2	21	14.6	29	17.2
1	H22	2	CHEK1	NA	Positive	8.37657864523536	91.5476463834673	23.3721597124936	745712.733639495	3866.25958055627	6.02985074626866	47.1159586681975	7.71578185430186	254733.903559127	4170.39491449665	871	2276609	79709.99	2168.89	329.53	22.2	5.9	10.2	15.2	28.4	1.7	16.6	9.8	19.7	14.1	10.6	20.8	22.6	10.7	10.9	22.3	15.4	13.4	21.4	10.6	28.1	14.9
1	H22	3	CHEK1	NA	Positive	9.17019543973941	88.928338762215	23.0980721638317	671650.344462541	3688.18884029609	6.25977198697068	47.6799674267101	7.44207739701982	266355.31514658	4374.61712937854	1228	2133072	81411.69	2046.49	328.84	22.1	4.4	7.8	14.3	27.6	2.3	14.1	7	16.2	14.4	8.6	16.7	19.5	11.2	9.3	19	18.2	13.4	19.6	9.3	27.8	14.2
1	I03	1	RPA32	NA	Positive	12.0282626766417	158.333333333333	25.98349156583	1662254.28262677	5188.4535587751	6.57107231920199	38.5827098919368	4.85487322014064	172505.996674979	2855.47289951112	1203	4711104.8	90287.84	3767.62	349.28	38.2	4	11.9	14.1	42.8	1.2	15.8	9.3	28.1	15.9	4.4	30.9	34.7	8.8	1.5	34.7	24.9	17.9	34.8	10.3	40.7	8.1
1	I03	2	RPA32	NA	Positive	11.5725490196078	166.594117647059	27.9652438216608	1820703.33039216	5060.36666351257	5.93235294117647	40.0196078431373	6.04991180639079	192330.414705882	3201.75125813986	1020	5082754	97243.25	3694.44	357	36.1	3.9	18.7	12.1	41.5	0.7	20.6	5.7	27.6	18.5	8.8	28.6	33.1	11.9	5.2	31.9	23.6	13.2	32.6	11	37.1	11.6
1	I03	3	RPA32	NA	Positive	11.1476147614761	149.007200720072	28.8545672245937	1568383.00180018	4812.31901637793	6.56165616561656	41.1188118811881	5.88162307004905	206790.449144914	3504.82598376145	1111	4569373	102221.75	3387.5	393.73	31.5	4.2	18.3	10.4	35.7	3.9	22.2	5.6	25	18.6	6.5	26.5	29.5	12.3	4.5	27.6	22.5	17.3	29.7	9.1	34.9	9.8
1	I04	1	RPA32	NA	Positive	13.2295566502463	193.983251231527	26.3143284819304	2035218.39014778	5284.64687569312	8.64137931034483	57.3615763546798	6.07451272725456	310714.547783251	3915.57451479078	1015	5224057.7	105332.22	3848.87	385.71	40.6	2.9	19.1	11.1	43.9	1.2	18.9	7.8	30.2	12.3	6.2	22.8	34.9	7.3	8	25.5	28.9	21.9	39.1	17.7	43.8	20.4
1	I04	2	RPA32	NA	Positive	11.8921032056294	159.444096950743	24.1820603509269	1622321.39014855	5032.72333165555	6.93197810789679	43.9585613760751	5.59679272575968	226059.61297889	3519.76977561647	1279	4463040	95758	3598.1	370.51	36.4	3.8	18.7	12.7	42.5	0.9	21.3	5.7	27.4	14.8	5.9	28.6	33.9	8.9	7.6	30.1	24.5	17.6	34.6	12.2	38.9	14.1
1	I04	3	RPA32	NA	Positive	12.0977443609023	158.882205513784	22.734542738423	1612687.02172097	4679.67484183808	6.53884711779449	41.1971595655806	5.49479993380499	199744.486215539	3301.81792429902	1197	4549085	89680.46	3281.97	332.61	34.1	4.4	12.4	12.1	36.5	5.2	14.9	9.1	25.2	16.5	5	27.7	31.7	11.1	4.3	30.5	25.6	16.1	30.4	9.8	36	8.9
1	I05	1	RPA32	NA	Positive	14.6252204585538	209.028218694885	22.9705353593109	2238668.62522046	5608.47005282197	5.61552028218695	33.4356261022928	4.75020486155353	160159.352733686	2776.03875929817	1134	5920129.4	110518.79	4260.68	395.34	43.3	3.7	23.5	14.2	49.4	3.4	23.9	8.9	35.8	15.1	5.5	36	40.8	9.9	3.4	40	29.5	14.1	39.2	8.3	44.6	7.6
1	I05	2	RPA32	NA	Positive	13.396813353566	171.056145675266	15.2393281192115	1765911.04400607	4614.98148650571	4.76403641881639	29.0364188163885	5.01947144210188	126668.459787557	2681.6100069092	1318	4791889	93541.13	3195.19	337.96	32.3	4.9	16.2	13	35.2	1.4	16.3	8.8	24.1	15.3	4.6	35.6	27.5	8.6	1.7	37.5	26.3	9.4	29.4	4.7	34.1	4.7
1	I05	3	RPA32	NA	Positive	15.0254833040422	194.25834797891	22.011491792678	1935378.3629174	5112.67771996889	6.44639718804921	38.9639718804921	4.77434528047491	194769.223198594	2945.39483550647	1138	5287141	106020.5	3826.33	377.9	38.9	7.8	20.6	12.7	44.8	8.4	20.9	7.6	31	16.1	5	35.6	38.6	14.9	5.4	38.4	31.6	16.6	37.1	11.2	42	9.9
1	I06	1	RPA32	NA	Positive	13.8078431372549	204.073725490196	20.2860233658672	2166323.95843137	5340.80519196765	5.3521568627451	30.2494117647059	4.21965639946943	132446.540392157	2500.48103286322	1275	5734325	91967.51	4020.41	321.05	42.7	3.4	15.7	16.2	45.6	2.6	13.3	14.8	33.1	20.2	3.5	38.3	38.9	11.2	2.7	42.7	30.4	12.9	37.6	8.2	43.5	5.4
1	I06	2	RPA32	NA	Positive	15.1542338709677	234.386088709677	28.7401090954045	2559148.02822581	6144.59264051185	6.42338709677419	38.0907258064516	4.45031779694751	181163.730846774	2692.90006083675	992	6681851	102501.33	4784.21	369.42	48.7	3.2	22.7	12.7	53.4	0.4	21.8	7.7	38.1	14.6	5	37.2	46	8.4	3	39.6	32.1	16.6	44.8	11.6	50.4	11.3
1	I06	3	RPA32	NA	Positive	13.4968304278922	189.790015847861	23.314307169786	2012429.92789223	5346.53006225589	6.00079239302694	36.189381933439	4.72515329988551	165431.140253566	2755.78261474733	1262	5593435	89345.24	3973.08	325.01	40.3	4.4	12.8	15.3	42.6	1.7	13.5	11.1	30.6	16.9	4.2	36.5	37	10.9	3.1	39.4	28.6	15.5	37.6	9.7	42.7	8.3
1	I07	1	RPA32	NA	Positive	12.8090717299578	188.582278481013	24.5216388628028	1957996.60548523	5319.9495125004	7.67510548523207	48.1023206751055	5.90081573352922	244720.744725738	3700.0620059678	948	5086719.6	104290.88	3920.26	400.5	43	2.5	19.6	10	47.9	0.8	21.1	4.5	29.7	11.3	6.8	21	38.2	6.9	5.2	23.4	27.5	20.5	38.9	14.3	46.3	14.8
1	I07	2	RPA32	NA	Positive	14.7162162162162	201.152027027027	21.0457839682482	1983670.29814189	5226.47169099446	5.66554054054054	34.1984797297297	4.38056474661667	156312.13597973	2543.65497657906	1184	5499574	93547.91	3937.89	336.48	43.2	3.3	16	14.3	48.4	1.3	16	9.4	31.7	19.3	4.3	38.9	42.7	11.9	3.2	42.1	30.6	13.2	38.4	8.9	43.9	8.8
1	I07	3	RPA32	NA	Positive	12.7604529616725	165.007839721254	21.4771482702014	1621088.31097561	4575.81631436288	6.71341463414634	42.2691637630662	5.78580340335513	211741.666376307	3455.32354058718	1148	4389557	101745.01	3281.25	377.49	33.9	2.9	17.3	11.3	37.7	1.2	19.7	5.5	26	16.5	6.1	26.1	29.9	11	5.6	30	28.1	17.2	30.9	10.2	36.3	9.9
1	I08	1	RPA32	NA	Positive	12.2084534101825	185.854947166186	31.8393252896035	2012577.61479347	5788.27831228004	6.38712776176753	41.8683957732949	5.52453713883148	202216.413064361	3072.27850412691	1041	5603260.7	91153.64	4347.69	336.62	43.6	3.3	15.3	18.8	49	2.8	15.3	14.4	34.7	12.9	6	30.5	40.5	8	3.7	34.5	25.5	15.4	40.2	11.9	46.3	10.2
1	I08	2	RPA32	NA	Positive	11.8489010989011	164.339743589744	26.3479901732776	1695782.94139194	5015.20421549261	7.10989010989011	45.4826007326007	6.10039658206028	231624.826923077	3646.24783725196	1092	4752266	99182.97	3507.89	368.66	36.7	2.5	18.7	10.6	41.5	0.5	24.1	7.6	27.2	12.8	6.9	23.6	32.2	7.4	7.1	26.6	24.6	20.2	34.3	13.3	40.1	14.2
1	I08	3	RPA32	NA	Positive	13.0240549828179	191.530927835052	31.8395314163493	2064105.42010309	5583.32503825233	6.65549828178694	39.2388316151203	4.78918579991946	181078.709621993	3048.68584097698	1164	5763666	92640.88	4125.14	345.78	41.2	3.2	14.7	13.8	45.5	0.7	17.2	7.5	32	12	3.9	28	37.6	7.6	2.8	32.4	27.1	17.3	38.1	10.3	44.2	8.2
1	I09	1	ARHGAP35	NM_004491	sample	8.8309953239813	60.2638610554442	7.22999795884089	255163.390781563	2583.57511910576	6.32999331997328	44.7849031396126	7.52063167506747	229526.327989312	4155.78189450723	1497	1149482.6	87742.92	1038.51	337.57	17.2	5.3	10.4	12.2	16.2	4.4	14.8	7.4	8.1	17.2	8.2	16.7	10.4	14.8	6.7	18.5	17.9	14	16.5	10.8	21.8	9.8
1	I09	2	ARHGAP35	NM_004491	sample	9.56912948061448	64.0292611558157	7.64253054213637	253274.512801756	2636.56111622554	6.12216532553036	43.6883686905633	7.55945480403023	207021.351865399	3874.31716663235	1367	1227163	78349.02	1037.15	290.64	18.5	5.4	8.1	13.3	18.1	2.8	8.9	8.6	7.8	13.4	8.9	14.7	10	12.5	5	16.5	19.5	12.2	16.8	8.6	23	9.4
1	I09	3	ARHGAP35	NM_004491	sample	9.96367679762787	71.2824314306894	7.43951430502424	308327.439584878	2696.20664572557	6.6286137879911	49.0637509266123	7.76697807617215	254457.598220904	4233.19700542341	1349	1369287	93485.81	1116.15	338.06	18.2	4.6	13.5	11.6	17.3	2.7	15.6	7.1	8.3	14.5	9.3	15.7	11.2	12.6	6.4	16.6	20.4	14.1	16.5	10.9	23	12
1	I10	1	AHNAK	NM_024060	sample	9.75161290322581	68.4620967741936	7.59580573014834	282864.646774194	2532.30039337457	7.66451612903226	57.2096774193548	7.56612855034628	312852.210483871	4509.46875771611	1240	1255641.1	97846.01	1040.43	379.45	17.9	4	15.1	10	16.3	1.6	18.1	5.1	7.7	16.9	7.9	14	9.4	14.8	7.6	15.7	20.7	18.5	19.8	16.4	22.6	17.9
1	I10	2	AHNAK	NM_024060	sample	10.2567018683997	69.5515840779854	7.24162802903584	275290.667749797	2568.6473463077	7.77822908204712	55.6027619821283	7.7278823332446	287290.324126726	4373.53930220701	1231	1271529	94839.75	1033.31	357.65	17.9	3.8	16.7	9.3	16.5	1.4	19.4	4.4	7.4	14.3	8.4	12.8	9.4	13	8.1	13.4	21.2	18.6	18.2	15	22.3	17.4
1	I10	3	AHNAK	NM_024060	sample	9.67505391804457	65.7153127246585	7.73020507030707	260585.40690151	2509.70163749954	6.72825305535586	44.3860531991373	6.93803825970445	216746.033069734	3995.45128854911	1391	1164426	86143.26	1004.12	328.99	15	4.7	10.1	11.6	14.1	4.4	13.8	8.6	6.9	13.9	6.3	14.8	7.3	13.4	6.2	16.4	19.6	16.1	16	8.9	19.8	7
1	I11	1	SH2B3	NM_005475	sample	8.44550669216061	58.0114722753346	8.33993355087198	237998.881453155	2524.98954351698	4.96749521988528	35.6768642447419	6.95110508583916	184275.070108349	3878.48023383599	1569	1121403.7	79393.02	972.51	293.8	15	6.4	7.7	15.1	13.8	4.3	9.3	13.2	8.9	16.8	7.2	20.7	8	15.3	4.8	22	16.1	8.5	14	5.6	19.5	6.9
1	I11	2	SH2B3	NM_005475	sample	9.32934508816121	68.4269521410579	9.50263756716358	293517.480478589	2760.14761498131	6.04408060453401	43.5673803526448	7.31764949096282	232309.007556675	4198.2291736804	1588	1325840	90499.35	1116.43	325	19.5	5.7	14.2	11.1	17.3	2.5	15.6	6.7	11.6	14.1	9.4	17.6	10.6	11.6	9.9	18.7	18.4	13.1	17.5	9.8	23.9	13.9
1	I11	3	SH2B3	NM_005475	sample	8.84657039711191	61.6949458483755	8.90938616190217	280538.8622142	2767.64484814873	5.61492178098676	40.0788206979543	7.57522590683066	216357.874849579	4334.51648539527	1662	1239753	84002.71	1111.49	317.15	16.2	5	9.4	12.1	16.2	7.2	11.7	7.3	10.3	15.9	9.6	17.7	11.1	13.2	9.6	18.6	17.9	11.3	15.2	6.2	21	8.5
1	I12	1	MSH2	NM_000251	sample	9.19681908548708	65.9032471835653	8.46232074253615	302826.065606362	2897.6965529449	6.34592445328032	48.7335984095427	7.91087668393012	260342.905235255	4413.36139052585	1509	1298722.1	80951.86	1223.85	319.91	20.4	5.7	8.2	14.8	23.9	3.2	10.9	8.2	9.9	13.5	7.8	13.6	14	10.5	6.8	16	17.3	13.5	18	12.1	26	13.1
1	I12	2	MSH2	NM_000251	sample	9.7286866359447	69.639400921659	8.35150442125238	305315.091589862	2812.80009193454	6.03341013824885	41.3185483870968	7.02340148164202	189682.182603687	3683.85281438849	1736	1284634	68344.43	1157.18	266.18	17.2	5.4	4.4	20.5	20.8	1.6	5.9	14.5	9.3	13.3	6.4	15.6	11.6	10.4	3.6	18.7	17.8	12.3	17.5	7.3	23.9	7.4
1	I12	3	MSH2	NM_000251	sample	9.18781094527363	68.2363184079602	9.20423287590683	331840.387437811	2904.32004662961	6.5771144278607	50.3644278606965	8.13246262132039	261154.351368159	4313.04425057955	1608	1372803	80207.9	1256.25	313.85	15.5	4.7	7.1	14.1	18.4	2.2	10.1	7.5	10.6	14.3	9	13.2	12.3	10.3	6.8	15	16	14.3	15.2	10.2	22.4	13.1
1	I13	1	NOTCH1	NM_017617	sample	8.47380281690141	56.3729577464789	7.42145611583898	238357.02084507	2609.84815713688	5.54704225352113	38.04	6.98802944461871	193554.366197183	4037.88463949627	1775	1194756.8	79377.02	1032.66	310.47	17.5	5.6	6	12.4	18.4	2.2	9.2	8.6	6.8	16	6.4	17.2	10	12.8	5	19	15.3	9.8	13.5	6.4	20.3	7.3
1	I13	2	NOTCH1	NM_017617	sample	9.02734839476813	62.6813317479191	7.85990289114104	265119.262187872	2617.79076480321	5.77645659928656	40.0778834720571	7.48198523177716	200548.450653983	4090.70443130602	1682	1243040	85359.74	1032.91	321.49	17.2	5.4	10.6	10.5	16.8	2.3	13.5	5.7	8.4	17	9.3	15.8	9.9	12.8	7.4	17.2	16.7	11.7	15.1	7	20.7	8.1
1	I13	3	NOTCH1	NM_017617	sample	9.04874919820398	63.1731879409878	8.29535486245439	280180.041051956	2603.47447155162	5.3277742142399	36.181526619628	6.84216672451667	169522.661962797	3571.19119007064	1559	1273717	77976.99	1049.2	294.69	14.8	3.9	7.3	12.8	13.5	2.1	9	10.3	9.6	17	7.1	19.1	8.9	13.5	3.6	21.4	17.1	10.6	14.6	5.3	19.1	5
1	I14	1	RAD51	NM_133487	sample	14.6686956521739	102.99652173913	9.87289211685584	452594.453043478	3027.65776967966	11.2826086956522	66.1095652173913	5.85235027043555	276981.648695652	3423.16011559422	1150	1763512.7	87668.53	1384.41	306.75	29.2	3.8	11.4	14.3	26.2	1.5	9.8	11.5	9	9.9	3.2	14.5	13.7	7.5	1.3	18.1	35	34.2	32.3	20.9	37.4	15.8
1	I14	2	RAD51	NM_133487	sample	14.7446043165468	98.6762589928058	8.83053781993889	408785.829136691	2932.64875502175	11.4694244604317	66.7293165467626	5.65773325445009	273521.590827338	3374.57516782246	1112	1583061	82584.16	1366.74	302.39	24.4	5.2	10.6	14.7	23.7	1.3	11.9	9.8	9	10.3	2.2	14.4	12.2	8.3	2.1	19.2	34	33.2	28.9	21.8	34.9	16.7
1	I14	3	RAD51	NM_133487	sample	15.5452029520295	103.281365313653	9.26962128900972	431313.442804428	2959.63231519874	12.3763837638376	79.3035055350554	6.2570075704927	373264.912361624	3829.09406450943	1084	1644702	96915.54	1380.23	354.83	23.6	5.4	16.7	12.5	23	3.7	16.6	6.9	9.6	9.6	4.2	14.8	13.4	7.9	4.2	18.2	35.1	36.2	28.2	26.2	33.5	23.1
1	I15	1	ZFHX4	NM_024721	sample	9.76774638180565	67.8759476223294	8.65592129146235	310016.144727774	2897.51430095457	6.21226740179187	41.5823569951757	6.89615924447843	218776.494831151	4143.62832473774	1451	1341185.3	85229.3	1226	326.86	21	5.6	8.7	12.7	21.5	2.3	12.5	8.5	8.7	13.6	6.6	19	13.4	10.5	7.1	20.5	19.4	13.9	18.3	8.8	25.4	9.2
1	I15	2	ZFHX4	NM_024721	sample	9.91937869822485	72.3639053254438	8.83845852009688	336090.677514793	3008.42631248978	6.56139053254438	45.5954142011834	7.20973172657723	234745.079142012	4110.97221570069	1352	1362311	85155.36	1239.8	320.28	19.7	5.1	11.5	13.6	20.4	1.6	13.9	9.2	11.8	12.5	7.1	16.6	14.6	10.1	7.8	18.6	19.1	14.8	18.6	10.5	25.6	12.8
1	I15	3	ZFHX4	NM_024721	sample	9.88119440914867	67.4612452350699	7.47173717445165	283228.219186785	2665.71773018844	5.96315120711563	37.3805590851334	6.13123155514286	172393.127700127	3525.95784871551	1574	1333722	82844.54	1065.89	306.55	17.5	5.3	8.2	13.2	15.8	2.8	10.5	8.6	9.8	15.6	4.6	19.2	9.3	12.2	3	21.2	20.3	11.8	16.8	5.6	21.5	5.5
1	I16	1	KMT2C	NM_170606	sample	9.03684210526316	60.2	8.1419094996869	277589.165789474	2748.03100969717	5.96710526315789	40.678947368421	7.04865705523554	206755.692105263	3952.15500116725	1520	1256668.5	82034.48	1150.01	314.36	19.2	6	8.9	14.9	17.8	3.9	12.2	10.6	9.8	17.6	7	18.2	11.4	13	4.7	20.1	17.2	12.2	16.1	8.4	22	8.7
1	I16	2	KMT2C	NM_170606	sample	9.77725856697819	65.7445482866044	7.49156645633024	288584.468068536	2612.10335881199	6.18769470404984	41.9260124610592	7.10519260493551	204542.849688474	3827.01990471361	1284	1325623	83011.44	1069.99	309.07	18.2	6.1	10.5	12.9	17.3	3.3	12.9	8.2	9	16.9	8	17.1	10.6	14.3	5	18.2	20.5	12.5	16.8	8.3	21.9	10
1	I16	3	KMT2C	NM_170606	sample	8.75871313672922	60.3190348525469	7.38945289562233	262657.797587131	2557.34156645789	6.15013404825737	44.4819034852547	7.79891581813371	233680.091152815	4328.57513360314	1492	1258273	89391.84	1074.51	345.02	15.9	3.7	11.6	11.3	16.8	1.1	16.8	6.9	9.1	18.8	9.8	13.8	9.4	15	7.9	14.6	18.3	13.6	14.3	8	18.8	9.5
1	I17	1	RPA32	NA	Positive	13.6345794392523	185.400934579439	28.0152660955264	1952681.35981308	5456.4584643245	7.1981308411215	45.4971962616822	5.62333693166763	224006.251401869	3415.09325828855	1070	5367544.4	94241.8	3929.29	338.7	40.9	3.5	14.1	13.3	42.7	1.1	15	10.7	30.4	8.5	5.6	26.2	35	6	4.2	30.2	28.6	18.1	39.4	13.2	44.9	13
1	I17	2	RPA32	NA	Positive	14.0386473429952	190.612721417069	22.8633626987191	1939814.5668277	5269.17276868669	6.29307568438003	38.0813204508857	4.94606771496072	191507.206924316	3122.94330860162	1242	5176518	93317.66	3947.69	344.54	39.2	3.5	16.2	13.9	44.9	0.6	17.2	6.3	30.4	12.8	4.9	32.8	37.3	8.1	6.8	35.2	29.4	15.1	37.2	9.6	42.6	11.5
1	I17	3	RPA32	NA	Positive	12.3187165775401	190.348663101604	29.6366821139471	2092199.46631016	5324.21271621582	6.25454545454545	39.4737967914439	5.64725126176348	194695.302673797	3336.29904332493	935	5775181	98079.92	3851.08	351.1	37	3.5	13.8	11.2	39.6	1	16.4	6.4	29.9	15	7.1	27.9	34.8	9.9	4.9	31.4	24.9	13.6	34.8	9.6	40.3	8.9
1	I18	1	RPA32	NA	Positive	13.4383688600556	184.059314179796	28.562433954155	1905410.48100093	5307.65309269571	7.27618164967563	45.5848007414272	5.57819744397488	238185.988878591	3564.28530095577	1079	5141258.7	103396.06	3852.42	390.42	41.6	3.7	18.4	11.3	46.4	1.3	21.7	7	28.5	10.7	5.7	27.5	35.6	7.6	6.5	30.7	29.5	20.3	39.9	14.2	45.9	13.5
1	I18	2	RPA32	NA	Positive	13.2106715731371	183.472861085557	26.7463519833644	1900459.84912603	5249.82839858412	6.70561177552898	41.4259429622815	5.69004273818579	192478.403863845	3237.78758433303	1087	5061825	93946.08	3720.17	348.62	39.2	3.6	16.4	11.4	43.4	1.2	17.1	6.1	31.3	9.3	6.5	28.5	35.5	6.7	4.4	31.6	26.6	16.9	36.7	11.5	41.3	10.9
1	I18	3	RPA32	NA	Positive	13.3707865168539	170.04753673293	22.8174764515984	1725454.42610199	4838.84770756274	7.51944684528954	45.5324114088159	5.65608094814672	226907.27139153	3555.58851529366	1157	4835897	97131.55	3380.51	355.87	35.6	2.8	16.8	11.4	39.3	0.5	18.2	7.4	25.3	14.6	6	21.9	30.7	8.4	5.1	24.9	29.4	20.4	32.9	13.7	39.2	11.4
1	I19	1	RPA32	NA	Positive	12.7192307692308	215.647435897436	42.1416491765002	2459670.89358974	6267.52917583238	7.00641025641026	43.0705128205128	5.24029078007024	210474.684615385	3297.08176803668	780	6551154.3	100769.55	4836.75	366.7	46.3	2.2	17.3	12.6	50.4	0.9	20.1	8.2	38.5	10.4	4.5	26.9	44.1	6.8	5.3	32.7	26	18.1	44.4	13.3	49.4	10.8
1	I19	2	RPA32	NA	Positive	14.5904306220096	179.501435406699	20.667881946965	1763137.05454545	4872.76100824265	8.18947368421053	50.0803827751196	5.62293583721278	242965.557894737	3542.56794814599	1045	4818689	103567.38	3358.74	365.44	36.2	4.8	19.9	9.3	38.5	3.3	19.1	3.8	26.1	10	5.1	23.8	31.8	7.4	6.1	27.1	31.1	23.3	36	15.8	40.9	16.4
1	I19	3	RPA32	NA	Positive	14.4523560209424	197.601047120419	23.0096259169961	2087490.65340314	5126.4159593667	6.75706806282723	41.3267015706806	5.36711956251716	199495.504712042	3268.57580677211	955	5532706	95657.21	3727.01	350.75	35.3	3.4	14.2	11.5	40.5	0.7	16	5.4	29.1	14.5	4.2	27	33.7	9.9	4.8	30.6	28.3	17.5	34	10.2	39.7	9.8
1	I20	1	RPA32	NA	Positive	12.4784735812133	173.780821917808	32.257340235642	1820226.47455969	5230.24531372608	8.29452054794521	52.0088062622309	6.18353247962035	268092.468688845	3928.18289740854	1022	5060537.3	97940.82	3686.41	368.68	38.4	3.6	17.1	11.3	43.2	0.5	17.7	6.1	27.8	9.3	6.3	20.5	33.2	6.6	7.7	23.3	27	23.3	36.6	15.8	42.3	14.9
1	I20	2	RPA32	NA	Positive	13.1927846674183	215.488162344983	32.4779592980462	2412449.37655017	6173.4925868968	7.1826381059752	42.9898534385569	4.6107987583687	207500.066516347	2989.81257884748	887	6330786	93225.51	4732.36	348.04	48.1	3.2	17.2	12.1	53	1	19.3	7.7	37.4	13.2	2.9	30.9	43.6	7.3	3.6	34.3	27.5	17	43	13.1	48.8	13.1
1	I20	3	RPA32	NA	Positive	13.0340285400659	196.21075740944	34.8749464334657	2133751.36333699	5786.09035196147	7.6377607025247	49.6641053787047	5.4674965021801	267282.534577388	3561.78834811228	911	5870711	100072.09	4307.47	373.84	44.1	4	17.1	13.7	48.1	1	19.8	8.8	33.3	11.4	5.9	27.6	39.1	6.7	6.3	29.7	27.8	21.4	40.1	14.6	47.5	16.5
1	I21	1	RPA32	NA	Positive	12.4029975020816	181.582847626978	29.7069716198157	1913145.58950874	5327.93511718131	7.24479600333056	47.1273938384679	5.72976664948195	261059.746877602	3815.80419129071	1201	5000797.3	99874.12	3851.46	381.76	40.1	3.8	17.6	13	45.8	1.1	20.6	6.5	30.2	11.3	5	26.6	35	7.2	8.5	29	25.9	17.3	37.6	14.1	44	16.1
1	I21	2	RPA32	NA	Positive	12.958543983822	163.067745197169	24.8223134449109	1601922.77350859	4946.87765346966	7.70374115267947	50.1284125379171	6.18258354414493	260472.041456016	3888.78201402614	989	4643242	96248.01	3363.73	354.05	38.4	4.1	15.4	11.1	41.9	0.9	18.8	6.3	25.2	9.4	5.5	23.3	32.1	6.2	9	25.4	27.7	20.4	34.8	13.5	41.9	18.2
1	I21	3	RPA32	NA	Positive	13.0082987551867	162.716182572614	30.9625068754746	1627821.21327801	4992.49403671964	8.57593360995851	54.9178423236514	5.89244577184022	286613.958506224	3812.3257564786	1205	4675768	100366.86	3497.37	374.14	38	3	16.3	9.2	39.9	0.4	19.3	5.7	25.1	13.1	5.6	24.6	31.3	7.2	9	26.5	26.7	21.3	35	15.4	40.1	16.3
1	I22	1	RPA32	NA	Positive	10.8065539112051	154.598308668076	33.8927802606597	1598110.15010571	5129.04975917053	7.83932346723044	51.869978858351	5.98332991374867	263674.868921776	3827.54643661792	946	4552970.7	88295.63	3541.09	337.03	35.4	3.8	12.9	18.2	41.6	1	14.5	12.9	26.8	10.4	3.9	21.7	32.1	7.1	5.4	24.1	22.3	20.3	36	16.4	42.5	15.4
1	I22	2	RPA32	NA	Positive	10.9129411764706	151.661176470588	37.7471519822816	1548818.78470588	5147.60571277139	7.67647058823529	52.6423529411765	6.47264307958329	272552.856470588	3836.15644024051	850	4704191	92782.12	3597.76	348.69	35.3	2.1	16.1	11.9	41.5	0.7	19.6	7.1	26.1	10.4	6.9	20.2	32.5	6	7.3	23.1	21.3	20	34.5	15.1	41.8	17.8
1	I22	3	RPA32	NA	Positive	11.6636734693878	152.002448979592	29.9185290060145	1513017.44081633	4940.29664055541	7.31102040816327	46.6808163265306	6.00807339653981	223951.52244898	3530.55484620897	1225	4269302	89246.46	3424.65	335.52	33.6	2.9	11.8	11.4	38.4	1.4	13.6	7.2	24.4	10.4	5.7	22.4	30.2	7.3	4	25.4	23.8	18.9	32.6	13.1	38.3	12.6
1	J03	1	ATR	NA	Positive	7.28866624921728	55.9073262366938	10.9044688390658	349874.370068879	2781.86271329843	5.34815278647464	38.7745773324984	7.05147268422026	195526.893550407	3890.03302306273	1597	1371869.7	77242.58	1313.69	299.14	15.1	4.9	6.8	14.8	18.3	1.5	8.4	9.7	11.4	25	7.5	17.7	14.1	17	3.8	19.9	11.3	9.3	12.3	6.4	18.3	6.4
1	J03	2	ATR	NA	Positive	7.79856483854434	58.9615581752947	13.7531351581187	388580.038954382	2963.71234425898	5.46232701178883	35.1681189133778	6.12829046368273	164630.146591492	3501.73835015378	1951	1475100	73944.16	1450.78	296.48	15.6	6.4	6.9	17.5	18.4	1.3	11.6	11.5	10.6	22.3	5.2	19.9	13.7	14	3.9	21.9	12.1	10.3	12.2	5.1	17.6	5.4
1	J03	3	ATR	NA	Positive	7.43617021276596	54.0767077267637	12.6052371972656	343472.464725644	2765.15177580525	5.30123180291153	36.5	6.64802685336971	178855.332586786	3843.03010603875	1786	1427368	78788	1281.42	305.08	14.3	4.8	7.6	15.5	16.4	1.8	10.2	10.6	8.5	24.3	5.8	17.2	12.1	16.2	4.3	18.9	11.2	8.9	10.8	4.4	14.9	4.3
1	J04	1	ATR	NA	Positive	8.50629447181171	58.7372742200328	10.4631976717575	328719.495347564	2885.87560174638	6.39737274220033	44.1171319102354	6.72056657539202	222578.909140668	4021.44093439272	1827	1381704.3	78508.04	1337.23	311.43	17.4	5.5	7.4	16.7	20.7	0.8	11	9.7	8.9	18	5.2	16.4	12.2	12.4	3.9	18.2	14.6	13.8	12.8	9.3	19.5	9.2
1	J04	2	ATR	NA	Positive	8.55163329820864	64.8556375131718	12.8172308503509	415569.575342466	3097.25584761553	5.87355110642782	38.2465753424658	5.92975672863803	173245.631717597	3344.90350339468	1898	1541411	72778.26	1552.96	289.78	16.9	8	7.1	19.4	20.1	1.4	10.1	12.3	10.7	19.3	4.1	20.5	15.2	12.8	2.3	23.7	14.5	11.9	13.5	5.6	19.9	5.5
1	J04	3	ATR	NA	Positive	7.41284916201117	52.7659217877095	11.4776596774771	339412.794972067	2768.08491965566	5.63575418994413	37.745251396648	6.2302565718155	185413.472067039	3699.06170309052	1790	1382469	78195.53	1279.44	301.2	12.5	6.5	8.7	18.7	14.9	5.9	10.7	16.1	8	26.3	4.9	18.4	11.5	17.4	3.8	20.4	11.6	10.4	9.7	4.9	15.3	5.4
1	J05	1	ATR	NA	Positive	8.28563857975623	61.2443031266561	12.6204333782078	400264.258081611	2914.84288840752	5.02755696873344	30.4647588765236	5.24737292698407	127800.510863805	3009.16382247289	1887	1528292.3	69823.54	1437.59	267.27	17.6	7.8	3.6	19.6	18.5	1.7	4.9	11.7	9.5	22.3	2.6	23.5	14.2	14.9	1.3	26.9	13.5	8.8	13.1	3	18.7	1.5
1	J05	2	ATR	NA	Positive	8.48914167528438	64.0398138572906	14.0692233049444	386897.114270941	2946.85941111205	5.2952430196484	35.1975180972079	6.01116358306091	169724.851602896	3519.56540966525	1934	1425129	73798.95	1387.12	283.92	15.7	8.1	6.4	17.4	17.8	2.6	8.2	9	10.7	17.4	4.8	22.8	11.8	13.2	4.1	25.1	14.6	10.9	13.8	5.3	18.6	5.7
1	J05	3	ATR	NA	Positive	8.46146481570129	55.9114408808042	9.80506581287262	314621.947343226	2611.81283574975	5.68022977501197	35.7065581617999	5.93330094718901	165753.825275251	3544.19280984574	2089	1293228	73837.03	1108.89	285.26	12.6	7.4	5.2	15.6	12.4	8	7.7	12.7	7	22	4.7	19.1	9.5	16	3.1	21.6	15.2	11.1	10.1	4.5	14.8	4.3
1	J06	1	ATR	NA	Positive	7.35525024533857	57.3527968596663	12.6895335833209	383306.106476938	3023.34597232119	5.04268891069676	34.0927379784102	6.09546414623041	172161.421000981	3660.29899493001	2038	1483849.3	80562.95	1527.49	318.98	17.7	6.6	8.7	17.1	20.3	1.5	12.6	10.2	10.4	22.7	4.9	22.4	14.9	15.4	3.6	24.4	12.5	9.6	13.1	5.3	19.4	5.7
1	J06	2	ATR	NA	Positive	7.98312655086849	54.9280397022332	10.5717470740921	291436.174689826	2701.85694073776	5.58908188585608	36.0779156327543	5.90284495674412	154271.121588089	3189.82418467935	2015	1253443	66120.82	1229.37	262.98	13.6	8.2	4.8	21.4	15.1	3	6.7	16.5	8.5	20.6	3.4	20.3	10.9	14.8	2.6	25.1	13.6	10.3	10.7	5.2	15.3	3.9
1	J06	3	ATR	NA	Positive	8.42558746736292	59.3102697998259	10.5583420836739	342693.995213229	2855.15315183117	5.41514360313316	32.2872062663185	5.3251085139905	138479.908616188	3182.59738586823	2298	1393301	68983.27	1340.9	270.99	14.4	6.6	4.8	20.3	16.9	1.9	7.1	16.6	9.1	20	2.4	20.5	12	13.2	1.3	24.4	14.5	10.7	11.8	2.7	16.4	1.9
1	J07	1	ATR	NA	Positive	7.83574103798823	59.4815409309791	11.4165124035383	373144.600321027	2939.44830045634	5.76672017121455	39.8089887640449	6.49887405644721	194545.731942215	3762.68773176466	1869	1423104.7	73597.03	1395.06	295.39	15.7	6.6	5.4	17	18.7	2	7.6	9.5	10.1	17.5	5	18.9	12.7	11.9	3.9	21.1	13.1	11.4	11.9	6.7	17.7	6.1
1	J07	2	ATR	NA	Positive	7.84423305588585	59.8727705112961	11.7714224104041	367147.457193817	2957.60273692619	5.33828775267539	35.5969084423306	6.26907069739739	166510.585612366	3536.36429497141	1682	1411924	75126.72	1473.15	299.64	15.9	6.4	8.3	16.6	19.6	1.4	11.5	10.5	11.5	18.7	5.2	20.3	13.4	13.4	3.3	22.2	13	9.5	13.1	5.4	19	4.9
1	J07	3	ATR	NA	Positive	8.39479512735327	60.3394241417497	11.2841203579033	346178.503875969	2902.69509593102	6.11738648947951	42.9280177187154	6.71292420549836	209654.596345515	3783.69743663732	1806	1397523	80749.93	1343.6	319.71	14	6.4	7.4	15.4	18	1.7	11.8	8.1	9.4	19.6	6.1	18.1	13.3	13.6	4.1	20.8	14	12.3	11.3	7.4	17.6	7.7
1	J08	1	ATR	NA	Positive	8.07483403741702	63.8400724200362	13.3957400967524	409225.783343392	2990.02690064976	5.36813518406759	38.0036210018105	6.53914227670958	176383.825588413	3487.92881445668	1657	1560748.4	72655.03	1485	286.22	17.4	6.8	5.5	17.9	20.2	1.6	7.8	12.2	11.2	18	5.3	20.4	14.1	13.1	2.3	24.2	12.8	9.4	12.7	6.1	18.9	4.4
1	J08	2	ATR	NA	Positive	8.64057971014493	63.2823188405797	13.7672625465402	376806.103188406	2959.19246127989	5.88753623188406	38.591884057971	6.48574316110456	171293.213913043	3474.30065145334	1725	1473282	68222.79	1430.86	269.39	15.8	6.3	3.7	16.6	19.1	2.1	6.9	10.4	9.8	17	5.6	17.7	12.5	12.3	2.9	21.2	14.8	10.7	13	5.2	18.5	5.7
1	J08	3	ATR	NA	Positive	8.00410466906106	58.1441765007696	10.2919032489378	340660.436634171	2920.02835373477	5.49153412006157	37.5972293483838	6.69171459324861	169024.245253976	3450.29317245676	1949	1369728	72502.27	1380.32	284.16	13.7	6.9	4.9	17.2	17.7	2	7.9	11.1	10.7	20.4	6.7	19.3	13.2	14.1	2.6	22.9	13	10.3	11.4	4.9	17.1	3.9
1	J09	1	STIM1	NM_003156	sample	9.61147757255937	63.6398416886544	7.91370681355878	247465.603562005	2420.63162369238	6.44459102902375	46.1437994722955	7.28994039189419	250216.631266491	4277.22928776103	1516	1152352.7	101355.78	968.04	375.68	16.8	6.7	17.4	11.1	13.4	2.8	18.7	4.7	7.2	14.6	7.9	18.8	7.1	13.9	7.2	20.2	18.8	13.5	16.7	11.2	20.8	13.7
1	J09	2	STIM1	NM_003156	sample	9.33149931224209	65.4401650618982	7.5785465136833	270955.116918845	2471.6301492133	6.14924346629986	42.9607977991747	7.22842873183012	225016.081155433	4089.54274940324	1454	1181482	89467.4	958.08	336.9	15.3	6.3	14	12.7	13.1	2.9	16.2	8.4	9	16	7.9	17.7	7.5	16.2	10.7	19.4	19.1	13.1	16.4	10.2	20.2	12.5
1	J09	3	STIM1	NM_003156	sample	10.1756640959726	68.6092544987146	8.01294569287414	270081.375321337	2617.63682314796	7.52013710368466	53.9357326478149	7.55291562450668	297516.928020566	4579.6663672593	1167	1282109	103470.93	1057.08	372.02	16.7	3.5	17.7	8.4	13.5	1.5	20.1	4.6	8.9	12.5	8.3	14.6	8.1	10.7	9.5	15.7	21.1	17.3	16.3	12.8	21.5	16.4
1	J10	1	DICER1	NM_030621	sample	8.94521668029436	62.7138184791496	7.91923293470004	280586.563368765	2589.49924485324	6.33360588716271	45.0384300899428	7.54850250445786	218932.235486509	3986.1054958805	1223	1256005	82363.77	1108.87	323.69	16.4	5.2	9.3	14.1	18.8	1.9	12	9.3	9.1	15.5	8.3	14.7	10.4	13.7	3.8	16.4	16.4	12.2	15.2	9.1	20.4	8.4
1	J10	2	DICER1	NM_030621	sample	9.0978332239002	62.7787261982928	7.61325493381497	262123.963887065	2520.53155183885	6.19435325016415	42.2692055154301	7.48989685972817	216387.356533158	4157.61367210007	1523	1273738	92704.97	1039.18	348.28	18.5	4.7	13.9	9	18.2	1.8	18.4	5.6	8.9	17.1	8.1	15.7	9.1	14.4	7.4	16.5	19.2	13.6	17.1	8.5	21.4	10.3
1	J10	3	DICER1	NM_030621	sample	9.23637515842839	63.2528517110266	8.11316875425051	256974.176806084	2442.00946829226	6.84537389100127	48.5367553865653	7.34178028166796	256747.857414449	4280.54972604839	1578	1116280	84681.64	963.51	322.72	14.3	8.2	10.5	14	13.9	11	14	11.3	9.6	16.9	8.9	15.3	8	16.4	7.9	17.1	17.9	15.5	16.1	11.6	19.6	12.3
1	J11	1	PASK	NM_015148	sample	8.37507906388362	57.146110056926	7.97812826906811	250657.87602783	2580.20278914191	5.54712207463631	41.0986717267552	7.58175853201323	218659.764073371	4159.55895434469	1581	1182503	84842.25	1022.81	318.43	16.4	6.3	8.8	13	15.1	4.3	11.1	8	8.5	18.7	9.6	18.4	9.1	14.7	6	19.4	15.2	10	13.9	7.7	19.5	9.9
1	J11	2	PASK	NM_015148	sample	9.28690095846645	61.2178913738019	7.51881640914744	247890.715654952	2555.35170868552	5.90287539936102	37.7022364217252	6.2894888848008	168116.122683706	3410.5774973638	1565	1211408	77004.24	1004.95	291.74	16.5	6.1	8.4	13.5	16.3	2.9	10.3	9.3	7	16.9	5.9	19.9	8.6	14.1	3.6	21.7	19.3	12.8	15.7	8.1	21.7	7.1
1	J11	3	PASK	NM_015148	sample	9.52575376884422	61.5043969849246	7.64250082542114	241865.184673367	2418.84799622906	5.69221105527638	35.4943467336683	6.52690076836715	158091.457286432	3472.11074094344	1592	1153516	77741.97	933.4	288.28	14.3	5.5	7.2	13.4	12.2	8	8.2	12.9	7.9	16.3	6.8	18.2	7.1	14.7	2.4	20.7	19.3	11.4	14.6	5.5	17.5	3.5
1	J12	1	EZH2	NM_152998	sample	8.08951175406872	56.5253164556962	7.49167548755312	246921.000904159	2521.20011266323	6.45931283905967	50.4466546112116	8.31166964844389	280786.254972875	4655.10303652663	1106	1146793	84635.58	969.1	322.8	16.1	5.8	10.9	17.7	15.6	7.4	13.7	13.5	8.5	17.6	10.6	13.4	8.7	15.3	9	14.6	14.6	13.1	13.5	11.9	18.4	14
1	J12	2	EZH2	NM_152998	sample	8.75813295615276	60.1930693069307	7.65959170951469	246783.531117397	2493.33165873781	5.86350777934936	43.9794908062235	8.17912803378202	232146.045968883	4275.55968905215	1414	1239064	87981.05	969.45	324.46	17.4	5.2	13	10.5	15.1	3.2	16.1	5.5	9.8	20	11.8	14.1	9.1	15.2	8	15.3	16.5	11.2	14.2	9.2	19.7	12.8
1	J12	3	EZH2	NM_152998	sample	8.70092735703246	63.0332302936631	7.82751942113384	289836.406491499	2724.24633643763	6.71483771251932	49.3075734157651	8.13079445553703	266787.657650696	4473.8232070048	1294	1267662	85533.73	1100.66	323.63	16.2	5	11.4	13.7	15.4	2.7	13.8	10.2	11.3	18.9	10.9	14.6	10.7	14.5	9	15.8	17	15.5	15.5	11.4	20.2	12.8
1	J13	1	ATF7IP	NM_018179	sample	8.09835064141723	56.8546120952963	7.94094035176467	233270.213805742	2437.03144795529	5.23824068417838	35.3060476481368	6.816213858649	170636.400122175	3689.38350487048	1637	1069460.2	76418.43	918.24	280.73	15.1	7.8	6.7	16.3	13.3	8.9	6.8	13.9	9	18.4	7	20.3	8.3	17.5	3.8	22.1	15.5	10.1	14.4	5.6	18.7	4.7
1	J13	2	ATF7IP	NM_018179	sample	9.50521195274496	66.956914523975	7.79269094268729	262777.644197359	2532.50236651966	6.22793606671299	45.8971507991661	7.4839138343593	239027.034746352	4162.97085007594	1439	1176663	77602.13	979.26	291.04	15.6	8.2	9.1	17.4	15.9	3.2	10.9	12	9.7	14.3	8	17.9	9.3	13.3	9.4	19.6	17.6	12.6	17.1	9.9	20.2	14
1	J13	3	ATF7IP	NM_018179	sample	9.71837549933422	64.280292942743	6.87974195387054	267433.704394141	2575.96016809347	5.92942743009321	41.4960053262317	7.44295655319582	203393.786284953	3891.75945578717	1502	1303941	79158.41	1045.86	287.21	17.4	5.9	7.2	14.2	14	2.3	8.7	10.7	8.5	18	8.9	17.4	8.1	14.4	4.5	19.9	19.7	12.1	15.8	7.9	21.1	7.4
1	J14	1	RB1	NM_000321	sample	9.17458100558659	68.2493016759776	8.44644223766253	340947.960195531	2884.03649343946	6.3177374301676	48.4329608938547	8.3599488231922	274487.11801676	4628.26844741209	1432	1458583.8	88528.73	1225.63	338.97	20.7	4.7	10.4	12	21.2	1.2	13.3	6.1	10.7	16.6	10.8	14.2	14	11.1	8.9	15.8	17	12.8	16.6	9.6	23.7	14
1	J14	2	RB1	NM_000321	sample	9.98356344510191	74.8678500986193	8.50448902010513	351378.66469428	2851.18497352605	6.44904667981591	43.0052596975674	6.95421742005287	198535.230769231	3709.97967840739	1521	1418055	74162.94	1188.61	279.39	18.9	5.4	6	14.3	19.4	2.6	8.8	11.9	10.6	12.9	6.7	16.1	12	10.7	4.1	17.8	20	14.8	19.1	8.6	24.7	8.5
1	J14	3	RB1	NM_000321	sample	9.69129618033813	68.1446462116468	7.67019689737919	307197.502817783	2816.07962061025	6.42892924232937	43.5936130244208	7.28063302148129	212383.680651221	4112.24177090216	1597	1355287	73746.98	1130.14	278.08	17.4	5.1	4.3	16	16.4	2.1	7.3	15.2	8.9	14.4	6.6	13.9	10.2	11.1	5.3	15.5	19.8	13.7	16.7	8.3	23	7.5
1	J15	1	RPA2	NM_002946	sample	14.3984799131379	216.840390879479	23.8777721499962	2380532.6927253	5686.41925826585	6.5700325732899	40.6091205211726	5.39595697726698	195414.109663409	3010.52106061519	921	6295644.5	94682.22	4341.71	343.77	44.4	2.7	13.6	12.5	48.6	0.7	15.3	6.9	33.4	13.6	6.8	32.6	40.9	8	3.9	35.6	30.4	18.1	39.7	11.6	45.6	10.6
1	J15	2	RPA2	NM_002946	sample	13.1810699588477	179.922839506173	25.50552405129	1812242.39506173	5312.82744787821	6.12037037037037	36.6028806584362	5.13563688851752	184983.935185185	3138.70084457059	972	4880471	95555.37	3956.3	370.04	39.2	3.2	16.9	12.1	43.8	1	21.1	5.5	32.2	15.4	5.1	32	38.3	7.4	7	34.5	28.1	16.7	36.8	8.7	41.6	10.3
1	J15	3	RPA2	NM_002946	sample	14.7548125633232	185.982776089159	20.5059143967805	1772532.40222898	4859.48384734502	7.72441742654509	45.5876393110436	5.19201793138049	224085.404255319	3308.09382023554	987	4934697	99268.13	3539.73	367.63	37.9	3.3	18.7	12.3	42.9	1.4	19.5	7.3	28.2	14.5	5	27	36.5	8.6	4.9	30.6	30.4	21.2	35.8	12	41.1	12.9
1	J16	1	RPS2	NM_002952	sample	10.9234104046243	78.3092485549133	7.35177564363832	348263.780346821	2865.18702220172	10.3323699421965	75.8078034682081	7.9395826913963	454226.979768786	5523.96184462743	692	1468863.5	98957.79	1256.45	402.26	24	2.6	14.5	8.1	27.6	0.9	21	4.6	7.4	12	6.5	6.6	12.7	9.8	11.4	7.2	24	32.7	21.5	25.4	29	32.7
1	J16	2	RPS2	NM_002952	sample	12.2116402116402	88.6666666666667	9.03357544570199	400046.395061728	3067.64123383892	10.0723104056437	70.626102292769	7.24439666951434	381751.490299824	4694.66474425302	567	1643342	92332.66	1417.93	356.38	25.7	1.2	13.4	6.9	27.5	0.2	17.3	4.4	8.8	10.2	5.5	7.6	15.7	7.9	8.3	8.1	28.9	29.1	26.5	22.9	33.2	27.9
1	J16	3	RPS2	NM_002952	sample	11.6210873146623	80.7924217462932	7.8239444217685	350898.520593081	3003.19658993051	9.23723228995058	67.9736408566722	7.90764054250643	375785.528830313	4876.2461259577	607	1449323	91315	1278.33	362	19.6	3.1	10.5	8.9	24.1	0.7	18.1	5.1	8.2	10	7.4	8.9	14	8.9	10.7	10	24.5	27.2	22.1	19.1	28.7	23.4
1	J17	1	ATR	NA	Positive	8.21736842105263	61.1373684210526	14.6148865821482	379890.266842105	3065.36209045061	5.55736842105263	38.2	6.10416591722263	198222.868421053	3765.5948324364	1900	1395265.4	69373.68	1489.76	276.92	16.5	8.1	5.1	22.6	18.8	2.4	7.6	16.4	10.3	17.1	3.9	23.1	13.8	12.6	5.7	25.3	13.7	11.8	13.8	6.7	19.8	7.7
1	J17	2	ATR	NA	Positive	9.37254901960784	69.0934256055363	14.9278882529773	434372.461361015	3164.18302969166	5.94694348327566	37.9429065743945	5.91946705031231	171989.353517878	3401.6128972683	1734	1571759	69594.41	1553.13	271.16	19	7.7	5.3	20.7	20.7	2	7.8	13.9	10.7	17	4	21.4	15	12.8	4	24.2	18	13.3	16	6.8	22.3	5.8
1	J17	3	ATR	NA	Positive	9.32824427480916	65.3065179095713	12.0405134548791	371747.156782149	2978.63243666346	6.41221374045802	42.8678802113917	6.28679796903324	209287.035819143	3732.42495807962	1703	1386672	71921.36	1422.43	286.9	13.9	8.6	5.3	20.1	17	3	7.5	11.2	10	18.1	4.3	20.5	12.6	13.9	5.2	23.1	17.7	14.7	13.7	7.3	19.4	6.8
1	J18	1	ATR	NA	Positive	7.98704358068316	60.1725559481743	12.693931915522	370947.809187279	2958.88190493096	5.85571260306243	39.8351001177856	6.4835794755957	185876.752650177	3654.60066711245	1698	1418995.9	69629.27	1395.41	275.85	14.3	6.5	3.6	17.2	17.6	1.8	6.5	13.1	10.2	16.8	5.2	18.6	13	12.6	3.3	21.2	13.3	11.8	12.3	6.8	19.5	4.1
1	J18	2	ATR	NA	Positive	9.46605644546148	73.0404271548436	11.9661134619301	466559.293668955	3095.79461156994	6.21586575133486	41.9183829138063	6.47525122208838	201140.715484363	3571.50679925948	1311	1709000	78030.74	1553.08	306.84	19.3	6.4	8.8	16.6	22.3	1.5	12.2	9.3	11	17.2	6.2	19	15.4	11.8	4.3	22.7	16.8	13.7	16.4	9.1	22.1	10.1
1	J18	3	ATR	NA	Positive	8.87641117052882	61.7100415923945	10.8012447905852	346729.622103387	2973.36061197191	6.69815805109923	45.1818181818182	6.37122902367517	219996.379679144	3857.73376826539	1683	1396104	74547.91	1383.26	289.63	15.5	7.7	6.5	18	18.1	4	9.2	11.6	9.6	18.9	3.7	16.6	13.2	13.1	5.1	19.1	16	16.2	12.5	8	19	7.6
1	J19	1	ATR	NA	Positive	8.73977196512408	65.9550637156271	11.0388985814929	395365.402414487	2977.18593549702	5.7028839704896	39.7370892018779	6.58755955611412	201351.832997988	3867.41703511997	1491	1458251.7	77626.43	1417.06	301.79	18.3	6.6	6.6	16.6	19.9	1.8	7.7	7.1	11.7	16.3	5.8	19	15	13.6	4.2	21.2	15	11.7	15.4	7.2	20.6	7.5
1	J19	2	ATR	NA	Positive	8.87104202648244	68.1249280368451	15.1345735961738	420795.275187104	3130.32768615379	5.79274611398964	37.9879101899827	6.12373583498585	168692.21646517	3374.67490646841	1737	1499747	62482.22	1512.89	242.06	16.3	6.4	2.5	23.8	19.6	1.6	3.7	18.4	11.5	15.8	3.7	19.2	15.2	12.4	3	22.3	15.9	11.1	14.3	5.1	20.8	5.4
1	J19	3	ATR	NA	Positive	9.01195219123506	66.9734395750332	12.7894195870039	403465.034528552	2955.6355716076	6.29349269588313	40.3386454183267	5.96551092292826	175474.550464807	3317.31170075458	1506	1478809	70674.47	1429.64	271.51	14.7	6.9	4.8	19.6	17.7	2	5.9	12.7	10	16.4	4.1	20.3	12.5	14.7	2.5	24.4	15.7	13.9	13.4	6.7	18.7	4.1
1	J20	1	ATR	NA	Positive	8.29739551786796	61.8285887341005	12.6034291101516	371271.523924894	2968.39138447745	6.18897637795276	43.0442156268928	6.79195691586528	206367.155663234	3799.00840576173	1651	1397789.6	68033.74	1369.33	274.05	15	5.6	4.8	20.5	18.4	1.5	7.4	15.6	10.7	16	5	17.9	13.7	12.1	3.5	21	14.9	13.1	13.2	8.2	19.4	6.8
1	J20	2	ATR	NA	Positive	8.70303352847259	61.4034060670569	10.6268129223062	335111.046301224	2765.48808626837	5.95582756785524	38.3193187865886	6.12079080474743	175644.087812666	3526.44670960955	1879	1333652	71799.4	1280.38	284.9	15.1	7.3	6.3	16.9	18.2	2.6	9.6	9.4	8	19.7	4.4	19.4	12	15.8	3.5	21.5	15.7	13.5	14.4	6.4	19.2	6.3
1	J20	3	ATR	NA	Positive	8.25630498533724	62.6733137829912	13.8760913476752	408430.744281525	2986.40734797005	6.31964809384164	45.9372434017595	6.92154283874589	238122.726686217	4015.28464520986	1705	1560491	74680.61	1438.41	292.73	14.8	6.8	7.1	17.8	16.9	2.4	9.1	11.5	9.9	19.1	4.9	17.5	12.7	13.3	5.5	20.4	13.7	13.7	12	8.7	17.4	10.6
1	J21	1	ATR	NA	Positive	8.94793926247288	66.7196312364425	12.889261009605	417659.388828633	3158.09016366096	6.04229934924078	41.472885032538	6.47291835198224	214938.153470716	4050.35421292835	1844	1522945.1	73901.33	1496.41	292.64	17.5	6.2	5.4	17.7	21.9	1.9	8.1	11.2	11.1	13.6	3.8	19.1	16.2	10	6	21.2	16.3	13	14.5	6.9	21.9	8
1	J21	2	ATR	NA	Positive	8.70430906389302	65.2535908865775	12.3473627376279	410906.534422982	3072.48319454917	5.79247152055473	39.3784051510649	6.4347077713465	187214.09905894	3759.31723151453	2019	1562262	73122.23	1454.08	292.24	17.5	5.4	6.3	17.2	20.7	1.7	10.5	9.6	9.4	15.1	4	16.2	13.8	10.4	4.3	18.9	14.1	10.5	13.2	6.6	18.9	7.1
1	J21	3	ATR	NA	Positive	9.17381228273465	63.3151796060255	10.1573822599898	340760.880069525	2812.68896774928	6.38006952491309	46.3400926998841	7.17195011416774	241422.182502897	4190.29627956904	1726	1361832	77098.53	1236.88	301.22	14.3	5.6	6.7	15.2	16.1	1.8	9.8	8.6	8.7	16.6	6.8	15.8	11.5	12.8	6.7	18.1	16.4	13.6	12.1	8.6	17.9	9.6
1	J22	1	ATR	NA	Positive	8.80239144115796	64.7816236626809	12.0733185640396	362073.427312775	2837.5001903969	6.62995594713656	50.8325991189427	7.7212776443569	279982.635619887	4525.74659399711	1589	1425240.3	78733.56	1268.53	302.65	16.5	6.3	6	14.1	17.4	1.6	8.7	8.9	8.9	14.8	6.7	15.2	11.7	12.5	8.5	17	15.5	13.7	14.7	11.1	20.1	15.2
1	J22	2	ATR	NA	Positive	9.37050805452292	71.9727385377943	14.0357643413644	447835.243494424	3125.49471524093	6.37856257744734	43.3890954151177	6.23275205710552	202264.694547708	3580.89344705181	1614	1638853	72303.26	1544.08	278.91	18.2	5.9	5.9	16.9	21	1.9	8.2	11.3	11	17.7	4	17.8	14.7	11.3	3.7	20.5	17.5	14.7	16.8	10	22.8	10.1
1	J22	3	ATR	NA	Positive	8.46420454545455	65.1113636363636	12.3366220666639	394268.674431818	3010.12749611908	5.97613636363636	41.80625	6.67120413976204	198967.385227273	3792.03744511986	1760	1389466	70068.96	1385.11	278.62	13.8	5.8	4.4	17.8	17	1.8	7.1	12.2	10.3	14.2	5	16.2	13.8	13	4.5	19.1	14.3	11.8	13.2	6.4	17.6	5.4
1	K03	1	OTNT	NA	Neutral	8.05445227418322	51.6322869955157	6.88757396407174	211129.518898142	2334.46563834586	5.00576553491352	35.1121076233184	7.16917496032271	171656.579115951	3842.52856613554	1561	1074175.6	77703.59	857.53	288.59	14.5	6.1	7.8	16	13.6	9.4	8.6	14.3	7.2	20.6	7.6	17.2	7.2	17.9	3.1	18.6	14.7	8.6	11.3	5.5	15.5	4.6
1	K03	2	OTNT	NA	Neutral	8.71509648127128	57.755391600454	6.64618317424412	235429.984676504	2435.85382136447	5.0261066969353	31.5607264472191	6.02351382289389	142398.945516459	3349.54252418845	1762	1209653	82558.62	969.68	307.99	16.2	7.7	11.2	14	15.4	3.2	12.4	8.3	6.9	20.2	5.3	21.7	8.1	15.6	2.4	23.5	16.7	9	13.2	4.7	17.9	3.6
1	K03	3	OTNT	NA	Neutral	8.63946015424164	58.194087403599	6.87283063491931	242121.772493573	2429.34634487707	5.01221079691517	33.7210796915167	6.8331726817263	154559.09125964	3552.87352653703	1556	1197595	84184.39	993.81	313.48	14	5.7	9.8	12.3	14.5	3.7	10.8	10.4	9.4	20.1	7.7	17.4	8.5	16.2	2.1	19.8	16.6	8.1	13.4	3.9	16.7	3.3
1	K04	1	OTNT	NA	Neutral	8.14757048590282	57.8854229154169	6.82832836717863	259944.790041992	2553.5948592183	5.89562087582484	46.2639472105579	8.61551073138135	268483.345530894	4783.06040874775	1667	1223966.7	95931.87	994.91	355.89	17.3	4.7	14.8	10.2	16.9	2.2	16.9	6.5	8	18.8	11.3	14.8	10.4	15.1	10.9	15.5	14.8	11.9	14.7	10	19.8	13.1
1	K04	2	OTNT	NA	Neutral	8.04079031230083	53.9152326322498	7.57759991815826	235933.9069471	2501.1233883773	5.98024219247929	44.7189292543021	7.85410803986207	249856.686424474	4492.47986281457	1569	1211833	90262.13	1044.12	348.79	15.6	4.6	13.9	10.1	16.7	2.2	18.5	5.5	6.3	20.7	10.4	14.3	8.2	15.1	9.5	15.2	14.1	11.7	12.8	9.7	17.1	14.7
1	K04	3	OTNT	NA	Neutral	8.69544198895028	60.8066298342541	8.16819709364841	289619.920580111	2737.79211681608	6.40400552486188	46.2472375690608	7.8199754514245	255679.055248619	4509.26154998141	1448	1345609	98030.98	1155	374.87	16.2	4.4	15.8	9.8	17.3	1.8	21.3	5.1	8.5	19.6	9.4	14.7	11.5	14.4	10.2	16	17.3	13.5	14	9.7	19.6	13.4
1	K05	1	OTNT	NA	Neutral	8.5305023923445	61.063995215311	8.6142662951023	303852.178229665	2625.50429095524	5.59868421052632	38.6261961722488	7.03635986930146	200947.11722488	3975.50673351718	1672	1343551.3	90305.53	1120.76	337.9	18.2	5.3	11.5	11.6	16.6	2.8	13.6	7.5	8.7	19.6	7.4	19.9	9.9	15.3	5.2	20.6	15.2	11	16.1	7.6	19.8	8.3
1	K05	2	OTNT	NA	Neutral	8.88166768853464	58.7118332311465	6.67219242989212	233544.977927652	2393.12276503668	5.22808093194359	32.982219497241	6.3540163613419	143944.908031882	3283.70952543348	1631	1211943	72475.24	953.13	264.96	16.6	6.3	5.8	14.7	13.2	2.7	7	15.5	7.3	21.5	6.3	21.2	7.1	16.5	3.2	23.5	18.9	10.2	14.1	4.8	18.7	4.3
1	K05	3	OTNT	NA	Neutral	8.88012820512821	55.0897435897436	7.09556462049527	213980.057051282	2355.14479761968	5.75705128205128	38.199358974359	7.26749427291278	186844.249358974	3855.8199666007	1560	1173621	80210.55	912.43	288.6	14.3	4.9	8.1	12.9	12.1	5.3	8.8	12.4	6.9	21.6	9.7	16.5	6	16	5.2	18.4	16.1	11.9	12.6	5.8	15.8	6.5
1	K06	1	OTNT	NA	Neutral	8.49508426966292	57.6285112359551	7.86025142198849	256736.410814607	2474.50622537702	5.86587078651685	40.497191011236	7.67818958581308	190416.996488764	3804.68099314455	1424	1206455.8	75605.48	1008.35	284.73	17.6	5.5	5.4	15.4	15.4	3.3	8.3	13.8	8.3	20.1	9.3	16.7	7.6	15.7	3.7	19.6	16.1	11.8	13.8	7.7	18.6	6.4
1	K06	2	OTNT	NA	Neutral	8.99149177538287	62.368689733409	7.15921021393022	258946.583664209	2526.21691297031	5.86273397617697	39.9778786159955	7.45207639319652	195916.532614861	3962.89673213822	1763	1261038	81374.48	1026.82	309.34	17.2	5.9	9.8	13	18.2	2.7	12.1	7.7	8.7	17.1	9.8	15.4	8.8	13.5	4.4	16.7	17.8	12.5	15.4	6.2	20.2	7.8
1	K06	3	OTNT	NA	Neutral	7.90739782721159	51.3285049146405	7.39735518020096	219319.662183135	2518.22137594365	5.26901189860321	33.8825659596482	6.30731768645435	152861.269011899	3417.26350941114	1933	1140439	73405.38	1039.46	285.78	12.6	6.7	5.8	16.7	14.6	2	6.6	11.8	7.8	21	6	20.5	9.2	15.5	2.6	22.9	13.8	9.8	9.6	3.9	14.4	2.4
1	K07	1	OTNT	NA	Neutral	8.0858614768174	53.2747567258157	6.71545740477287	208889.897538638	2430.30215250095	5.15283342873497	35.582140812822	6.96803105032773	184479.432741843	3985.28954674531	1747	1137297.5	86017.54	955.2	326.24	16.5	5	10.2	11.8	15.8	3.5	12.8	7.7	7.7	19.1	7.6	18.3	8.4	13.7	5.4	19.9	14.5	9.6	12.6	5.7	18	6.6
1	K07	2	OTNT	NA	Neutral	8.64317425083241	58.6542730299667	7.54195622865863	259856.088790233	2615.09537264381	5.45283018867925	35.1942286348502	6.57545488733963	164955.124861265	3560.2680693335	1802	1285380	81952.73	1085.73	306.02	17.9	6.2	10.5	11.9	17.5	2.4	11.7	8.2	8.7	20.4	7.4	19.7	10	14.9	3.8	20.4	17.2	10.8	14.4	6.3	20.6	7
1	K07	3	OTNT	NA	Neutral	8.3251708428246	54.1583143507973	9.40917781010684	272361.733485194	2619.48305169463	5.1753986332574	35.2665148063781	6.36055489002348	169896.419703872	3587.52819018337	1756	1222595	77370.29	1115.25	299.85	13	8.2	6.8	16	15	10.1	10.4	12.5	8.4	19.6	5.7	21.2	9.9	16	3.9	22.7	15	9.2	10.9	4.2	15.7	3.8
1	K08	1	OTNT	NA	Neutral	8.95660260384377	60.9274643521389	8.81243422212459	271844.864228146	2522.55497713231	5.86794792312461	38.8363298202108	7.01304403138689	158623.325480471	3210.31651532872	1613	1335365.4	95655.09	1052.24	365.33	17.3	13.5	6.4	36.1	17	14.6	7.6	36.3	9.5	16.9	7.5	18.4	10.5	18.8	2.8	30.3	16.7	11.6	16.1	7.4	20.8	4.2
1	K08	2	OTNT	NA	Neutral	9.64375340971086	64.4969994544463	7.06700236272479	244609.475177305	2479.06470819638	6.14238952536825	37.9427168576105	6.468406006918	166873.040370977	3491.04147639208	1833	1180447	74624.63	970.45	283.1	16.6	5.3	6.1	13.2	15.8	3.4	7.8	9.2	6.9	17	5.3	17.1	8.4	14.5	3.1	19.9	19.1	13.7	16.5	7.9	21.4	6.1
1	K08	3	OTNT	NA	Neutral	9.27777777777778	58.6597222222222	7.34031465215779	250929.443813131	2606.95209621097	6.26073232323232	40.8125	6.82071833337614	203119.577020202	3931.58529098563	1584	1309827	85965.36	1088.61	318.94	16.9	4.3	10.9	13.3	16.8	1.8	11.9	9.6	6.8	19.1	7.1	18.2	8.9	13.3	5.4	18.9	18.4	14	14.1	8	19.1	8.1
1	K09	1	RAD21	NM_006265	sample	12.9147381242387	102.332521315469	9.71490225640548	512256.289890378	3260.41939898775	9.53349573690621	66.7052375152253	7.20195719767561	353821.15590743	4308.500263107	821	1958470	107046.04	1556.34	402.21	35.9	5	20.8	11.7	37.4	1.2	24.1	7.1	12.3	14.4	8.3	15.2	18.9	10.2	4.8	15.7	30	27.9	31.8	24.1	41.3	22.8
1	K09	2	RAD21	NM_006265	sample	13.4170403587444	99.4013452914798	8.80258213014563	466370.397982063	3017.05164413994	10.085201793722	68.4786995515695	6.76170603607585	364273.807174888	4083.86039656666	892	1799620	95572.93	1435.58	350.81	30.9	8.1	18.5	16.9	32	9.3	19.6	12.9	12.7	18	8.1	20.7	15.5	15.7	10	22	32.7	28.1	30.2	23.5	37.4	25.3
1	K09	3	RAD21	NM_006265	sample	11.473165388828	88.4446878422782	9.52330205677828	465719.507119387	3208.72031332183	8.46111719605696	60.236582694414	7.82630438923837	315160.292442497	4173.21387417742	913	1875968	94671.89	1579.47	355.76	28.5	2.4	14.2	9	31.3	1.1	17.7	5.5	13	17.6	10.2	15.1	15.9	11.9	5.4	16.2	25.7	23.2	24.8	17.6	33.5	17
1	K10	1	CUX1	NM_181500	sample	9.46825938566553	68.657337883959	7.53325233517577	301024.556313993	2641.73236339464	6.29829351535836	45.922866894198	7.76872122892428	238376.799317406	4166.0408744681	1465	1374658.8	93732.67	1139.28	359.9	21.2	4	14.5	9.8	23.8	1.2	18.2	5.3	8.5	14.5	9.6	15.2	10.9	11.8	4.7	16.2	19.7	14.2	18.1	9.6	24.4	12.1
1	K10	2	CUX1	NM_181500	sample	10.0623359580052	75.2723097112861	8.38950769010629	359407.131889764	2890.3544363511	6.53805774278215	46.5583989501312	7.6474948733759	239469.069553806	4215.18252577176	1524	1491513	83170.94	1249.33	315.65	20.1	4.3	10.2	11.2	21.7	1.6	12.8	6	11.1	13.1	8.5	13.5	13.6	10.7	6.6	14.5	20.1	13.6	19.2	11.2	25.3	13.3
1	K10	3	CUX1	NM_181500	sample	8.86444805194805	61.1550324675325	7.81072569635459	261444.633928571	2720.70999847758	6.94155844155844	55.0535714285714	8.78382068894405	318958.49512987	4949.85600999156	1232	1287608	84855.89	1103.36	321.11	16.4	4.1	8.7	10.9	16.3	1.2	13.4	8.5	10.4	14.4	12.7	11.4	9.9	11.4	14.1	12.5	17.7	15.4	14.1	13.1	19.5	17.5
1	K11	1	POLE	NM_006231	sample	16.8948616600791	122.774703557312	9.77771686877764	655461.256126482	3303.22930679037	8.97470355731225	51.6197628458498	6.21430094727796	245626.135968379	3739.83779156043	1265	2345244.2	99194.12	1750.04	348.19	34.2	5	17	12.3	34.5	5.8	14.5	7.2	11.7	12.5	6.1	17.4	20.6	10.4	4	19.4	33	24.6	33.5	14.2	39.5	12.1
1	K11	2	POLE	NM_006231	sample	16.956372968349	113.189050470488	8.32497291604351	557167.984602224	3125.12453002191	8.01539777587682	42.830624465355	5.30838481381376	188666.186484175	3317.31248071574	1169	2226724	87121.73	1570.31	307.72	32.7	5.3	12.2	13.6	31.5	1.3	11.8	9.7	9.7	13.6	4.4	19.7	15.7	9.4	3.7	22.2	34.5	22.8	30.6	10.6	36.5	9.3
1	K11	3	POLE	NM_006231	sample	17.1988400994201	116.094449047225	10.492061569374	632148.730737365	3357.44872783596	8.4059652029826	46.0952775476388	5.84571273515806	226173.428334714	3711.85858570636	1207	2468408	97247.69	1824.61	350.67	33.7	4.2	15.7	12.5	35.9	0.7	17.4	7.2	11.4	14	6	19.3	20.2	8.9	5.2	21	34.9	22.5	30.9	12.1	37.3	12
1	K12	1	NCOA6	NM_014071	sample	8.89885367498314	63.8948078219825	8.92899247860353	311342.358057991	2832.67341257949	4.97842211732974	34.2171274443695	7.12708000634419	162601.110586649	3675.74007117381	1483	1360844.7	75189.35	1169.38	287.99	20.4	4.1	4.9	13.4	20.4	2.5	6.7	10.9	9.7	14.4	7.7	17.7	11.9	10.3	3	20.2	17.2	8.6	17.7	5.3	22.8	4.5
1	K12	2	NCOA6	NM_014071	sample	9.51399688958009	69.9113530326594	8.70334932474566	331632.3437014	2859.67066874404	6.47667185069984	46.8623639191291	7.66656605429308	242659.166407465	4232.14234873031	1286	1416161	82695.22	1210.87	318.21	19.7	4.1	9.6	11.4	20.9	1.6	12.4	8.3	10.5	14.1	9	14	12.5	11	7.3	15.6	18.9	14	17.7	10.2	24.5	13.8
1	K12	3	NCOA6	NM_014071	sample	9.2936449963477	65.0964207450694	7.50459164815148	301731.358655953	2766.14383968883	5.88604821037254	40.2994886778671	7.16399909742541	197699.772096421	3955.41225034518	1369	1366880	83508.9	1157.99	317.96	18.1	3.6	7.6	9.9	19.3	1.2	10.6	5.5	8.6	16.7	7.5	14.8	13.1	12.9	4.6	17.1	18	12.1	15.7	6.9	23.1	7.2
1	K13	1	APC	NM_000038	sample	8.30899705014749	58.0855457227139	7.89054408456806	233790.313421829	2479.21632720682	6.11430678466077	44.26401179941	7.46435110152807	239504.59439528	4274.2141276091	1356	1132669.4	88531.2	952.7	339.66	16.3	3.5	9.9	10.7	13.3	1.5	14.3	5.8	9.7	17.4	9.3	17	7.3	15	8	18.3	15.4	13.9	14.8	12.1	19.8	12.6
1	K13	2	APC	NM_000038	sample	8.96481626270524	60.6950742767787	7.48063599389925	226109.287724785	2422.63852910662	6.57857701329163	44.8709929632525	7.20038767250388	211757.840500391	3864.67452700973	1279	1074276	90584.76	923.44	335.91	13.9	4.7	13.3	10.6	12.4	2.9	16.5	5.6	7.2	17	7.9	15.9	7.3	15.3	5.5	17.9	17.7	16.1	15.3	12	19.3	11.2
1	K13	3	APC	NM_000038	sample	10.0424300867888	68.3876567020251	7.22105084019108	282386.680810029	2561.12055275501	8.274831243973	60.2806171648987	7.43449349200649	320072.410800386	4437.08956622248	1037	1399390	104160	1043.24	387.93	18.8	2.6	19.2	6.8	13.7	2.2	21.9	4.1	7	18	8.5	12.1	8.5	14	7.9	13	20.3	22.6	18.8	17	21.7	18.9
1	K14	1	CREBBP	NM_004380	sample	10.2148148148148	72.3037037037037	8.44866430364283	316150.738518519	2806.38018012432	6.97481481481482	49.6985185185185	7.51944212952691	258170.748148148	4207.35962866955	1350	1375148.7	95787.62	1155.02	353.92	20.9	4.6	14.1	10.7	19.9	2	15.7	6.8	8.6	13	7.5	15.6	11.3	10.4	5.5	17.1	22.2	16.7	21.3	11.5	26.8	12.6
1	K14	2	CREBBP	NM_004380	sample	9.53347427766033	69.6666666666667	8.56566798082565	299655.341085271	2663.59079893564	6.8830162085976	46.4749823819591	7.31525528389574	214584.634249471	3875.53554857518	1419	1279113	80873.86	1054.11	296.14	17.5	5	9.1	11.3	14.6	2	9.2	7.2	10.4	13.1	7.5	13.1	9.7	11.8	4.3	15.2	18.7	15.7	17.5	11.1	21.8	10.8
1	K14	3	CREBBP	NM_004380	sample	10.6772521062865	75.1924821775762	8.20112858369548	315264.325340246	2632.14671404113	7.15813350615684	45.799740764744	6.55829509848343	225763.099805574	3948.67725145905	1543	1367247	92477.29	1053.31	335.84	17.2	5.1	13.1	11.1	13.4	2.7	13.9	6.9	9.3	13.7	6.4	17.2	8.9	12.6	5.4	18.1	22.4	17.4	19.1	10.3	23.7	9.7
1	K15	1	MGA	NM_001080541	sample	10.0539682539683	66.6444444444444	7.55426544519891	259572.406349206	2525.89339067255	6.24952380952381	38.7098412698413	6.13736370672539	174446.45968254	3440.19230461534	1575	1201465.5	80607.11	1011.1	310.7	18.1	4.8	7.7	13.7	15.7	1.4	11.1	10.5	7.8	15.4	5	20.1	8.8	12.8	1.7	22.3	20.3	15	19	8.4	23	5.7
1	K15	2	MGA	NM_001080541	sample	10.9570637119114	75.7777008310249	7.36896331879387	312041.355263158	2658.89235540588	7.11218836565097	43.0346260387812	6.06894742633934	202672.534626039	3688.75743361577	1444	1382880	84765.91	1110.74	312.2	20.5	5.4	12.2	12.7	18.3	2.4	13.9	9.1	8.4	14.1	4.3	19.5	10.7	12.6	4.5	20.7	24.4	16.6	21.9	10.1	25.3	9.6
1	K15	3	MGA	NM_001080541	sample	10.9167686658507	67.6517747858017	6.77956641139159	246086.682986536	2475.93368882117	6.2484700122399	35.4112607099143	5.7757394255343	150746.335373317	3207.06919896771	1634	1292211	76879.79	996.37	276.46	17.1	4	7.8	15.7	13.8	1.4	8.6	17.9	8	15.5	5.8	20.2	7	12.3	2	23.5	23.3	14.3	16.5	6	20.7	3.9
1	K16	1	CHEK1	NM_001274	sample	7.9822309970385	92.4333662388944	28.8687805757743	834979.013820336	4122.7918237758	5.79960513326752	45.5419545903258	7.80418186133775	266249.464955578	4368.29693022537	1013	2626708.9	97525.41	2457.64	387.06	28.5	5.8	15.3	12.8	32.2	1.5	21	5.4	21	15.1	11.9	21	24.1	10.3	10.9	22.5	14.1	13.5	22.1	11.4	30.4	15.6
1	K16	2	CHEK1	NM_001274	sample	8.72184684684685	102.336711711712	30.9493483302456	936302.852477478	4194.77385862158	6.05855855855856	47.6565315315315	7.82298012286976	278003.36036036	4230.98162196305	888	2975105	93433.97	2647.01	377.13	28.8	4.6	16.8	13.4	34	1.7	21.6	6.5	20.5	17.1	12	21.4	26	11.4	11.9	23	17.7	15.1	24.5	11.8	31.3	18.8
1	K16	3	CHEK1	NM_001274	sample	8.24165824064712	88.2740141557128	22.9374499696922	763953.328614762	3918.68214124233	5.96461071789687	48.216380182002	7.67182076930431	272610.332659252	4268.15137942792	989	2546333	93126.78	2344.26	371.22	24.5	4.8	13.2	13.3	29.6	1.5	19.7	6.6	17.6	17.7	9.8	20.4	22.5	11.2	9.7	21.9	14.8	13.1	19.9	10.6	25.4	15.4
1	K17	1	OTNT	NA	Neutral	9.69319727891157	67.1877551020408	8.62092210058101	286182.7	2700.75843710125	7.08027210884354	50.2251700680272	7.68632337531435	260597.678231293	4368.0282658746	1470	1242493.7	81592.48	1111.04	302.17	17.7	4.6	8.5	12.6	18.5	2.7	9.5	8	8.6	13.5	8	13.9	11	12	6.3	15.6	20.3	16.7	18.4	13	24.1	11.9
1	K17	2	OTNT	NA	Neutral	9.22539893617021	64.1502659574468	7.42181808423922	260181.070478723	2509.98483629244	5.6063829787234	37.9607712765957	6.64413819087798	178630.765957447	3584.26882161757	1504	1164469	68734.31	1019.59	267.39	16.6	11.2	6.6	22.8	18	10.5	9	18.6	8.6	16.8	6.6	19	10.3	17.1	3.1	21.1	17.9	10.4	16.9	5.8	21	6
1	K17	3	OTNT	NA	Neutral	9.37339971550498	62.2425320056899	7.20723909785863	245215.647937411	2536.24489703884	6.89046941678521	50.3157894736842	7.86209408709331	269455.350640114	4483.98460024963	1406	1187029	90922.81	979.75	340.5	15.4	4.7	11.8	8.5	14.7	3.8	13.9	7	8.4	15.9	8.7	12.4	8.5	14.5	7.1	14.1	18.6	14.7	15	9.5	20	13.2
1	K18	1	OTNT	NA	Neutral	9.04087385482734	62.6934460887949	8.29619448818845	281576.15926709	2618.48775431761	6.13107822410148	42.8195912614517	7.28343811940013	211635.947850599	4003.19987195287	1419	1256120.6	76861.89	1080.42	289.5	18	4.5	5.7	13.6	18	1.9	7	10.5	8.5	15.9	7.1	15.6	11.1	13.2	3.5	17.3	18.2	13.4	17.3	8.5	23.2	7.8
1	K18	2	OTNT	NA	Neutral	9.13382352941177	64.0044117647059	7.70988679667715	269945.935294118	2515.3057609741	6.57279411764706	47.5647058823529	7.86270657476634	245225.238970588	4306.77422621172	1360	1134228	76586.2	1036.01	297.2	15.8	7.6	7.1	13.8	16.8	8.5	9.8	8.8	8.6	15.7	10.5	14.5	8.5	16.3	9.1	15.7	18.5	14.3	17.1	10.3	20.7	13.5
1	K18	3	OTNT	NA	Neutral	9.61948051948052	66.7961038961039	7.91555219112547	287558.272077922	2631.37638128864	6.77987012987013	47.1201298701299	7.10257257929105	223494.451298701	3807.0526580051	1540	1223367	72200.11	1089.11	273.34	14.1	5.9	4.9	18.1	15.3	3.5	6.6	14.7	9.1	15.7	7.1	15.6	9.7	14.2	4.2	18.6	19	16	16.7	9.7	22.1	9
1	K19	1	OTNT	NA	Neutral	8.78350515463918	61.9942010309278	8.84012653910421	288624.726159794	2791.41672613426	6.16301546391753	46.2338917525773	7.7442095132374	260330.356314433	4616.28761523596	1552	1251367	86053.66	1140.49	322.79	18.2	5	9.5	12.2	17	1.9	11.2	7.2	9.2	15.3	8.4	15.7	10.9	11.9	9.6	16.6	16.9	12.8	16.2	10	22.1	12.2
1	K19	2	OTNT	NA	Neutral	9.35796766743649	67.3956889915319	8.7795752917223	323799.675904542	2661.89773450122	6.4364896073903	46.6951501154734	7.74524430897064	240855.585065435	4218.30911731588	1299	1356030	80978.98	1136.52	301.23	17.3	5.1	8.9	13.1	17.9	1.9	11.2	7.8	9.1	15.5	9.8	15.8	11.4	14.5	8.7	17.2	19.7	15.6	17.7	11.3	22.2	14.2
1	K19	3	OTNT	NA	Neutral	9.7044107965767	64.4068466096116	7.8541041345826	268274.746543779	2695.18359178291	6.99341672152732	49.8420013166557	7.67170857279237	266571.300197498	4479.98600458948	1519	1250023	84479.68	1065.44	320.66	16.5	5.2	9.4	11.3	15.6	2	13.2	6.3	8.6	13.4	8.2	14.5	10.7	10.9	8.8	15.2	19.5	15.5	15.7	12.1	21	13.5
1	K20	1	OTNT	NA	Neutral	9.62850082372323	68.0337726523888	8.20439053455031	305448.459637562	2689.72177652581	7.11285008237232	55.339373970346	8.80371994822151	302879.256177924	4660.00192001426	1214	1289852.3	86884.79	1123.93	335.22	17.4	4.4	9.3	11.4	19.1	2.1	13.7	8.2	8.3	13.1	12.4	12.3	11.6	12	8.5	13.8	18.5	16.2	17.5	14.5	23.7	17.1
1	K20	2	OTNT	NA	Neutral	9.18213783403657	62.4113924050633	7.14644050238568	268994.933895921	2506.17021733347	6.33473980309423	43.4402250351617	7.07576420653699	204703.247538678	3835.88686684163	1422	1192675	72787.9	985.44	278.62	16.3	6.5	5.8	14.9	15.5	3.4	8.5	10.8	8.9	18	6	15.5	9.8	15.7	4.6	17.7	17.3	13.9	15.5	9.3	20.5	9.8
1	K20	3	OTNT	NA	Neutral	9.49912126537786	68.5070298769772	8.28361035996772	313657.004393673	2694.40442710954	7.22231985940246	54.7381370826011	8.80784548117042	295005.108084359	4706.32692492771	1138	1320480	87534.72	1167.73	324.74	16.9	4	10.5	10	16.5	2	13	7.2	9.2	15.4	12.7	12	10.5	13	10.5	13.1	19	17	17.5	12.8	22.1	14.1
1	K21	1	OTNT	NA	Neutral	8.40383299110199	56.2217659137577	7.50286123487225	235302.360027379	2534.69694122544	5.38466803559206	38.7323750855578	7.6164760708126	198114.561943874	4104.86968918858	1461	1113317.9	75829.18	978.92	288.07	14.4	5.7	5.7	13.5	15	3.6	7.8	12.3	9	17.3	7.4	16.2	9.7	14.8	4.9	18.2	15.7	9.6	13.5	6.3	18.4	6.1
1	K21	2	OTNT	NA	Neutral	9.4012539184953	66.7648902821317	8.24964833284787	301385.460188088	2674.30679460491	6.2025078369906	41.2238244514107	6.88317047754904	198779.973667712	3823.13060613109	1595	1302474	79337.35	1090.61	295.78	17	5.6	8.5	12.9	17.2	3.1	10.8	8.4	10.5	16.4	7.4	17.9	10.5	14.4	5.4	19.2	18.7	12.4	16.6	8.1	22.3	9
1	K21	3	OTNT	NA	Neutral	9.56484149855908	66.3436599423631	7.39664122256547	280252.164985591	2675.77014407249	5.97262247838617	41.4337175792507	7.01780197291335	205586.804034582	3927.42734034529	1388	1257828	77383.49	1065.1	287.14	16.4	5.9	6.6	13.9	15.8	3.3	7.5	9.6	10.2	15	7.1	17.9	10.4	13.4	6.1	20.7	18.9	12.2	16.2	7.1	20.7	6.7
1	K22	1	OTNT	NA	Neutral	9.36328377504848	65.6780866192631	8.45667538928742	303884.375565611	2739.56598521738	7.03813833225598	49.5837104072398	7.56615321154902	259133.552682612	4462.4140510728	1547	1302045.8	85516.94	1119.26	319.25	18.5	4.9	8.7	12.7	16.5	2.6	10.9	10.2	8.9	14.7	7	14.4	11.2	11.3	8.2	15.6	17.6	15.6	16.9	11.3	22.4	11.8
1	K22	2	OTNT	NA	Neutral	8.9652052887961	62.758524704245	7.19779915291683	283093.450243563	2582.63995165506	6.25887265135699	44.375086986778	7.47632316758208	223679.399443285	4110.59238801367	1437	1278783	89688.72	1006	334.97	17.3	4.9	13.6	9.5	16.2	1.9	16.8	6.6	9.1	18.3	8.1	15	11.1	15.2	7.5	16	17.6	12.6	15.4	8.3	19.3	10.3
1	K22	3	OTNT	NA	Neutral	9.83371647509579	66.9049808429119	8.1680111425577	289216.566283525	2578.4706284112	7.58314176245211	54.3249042145594	7.86581491899487	289878.285823755	4602.26950337951	1305	1250963	88824.99	1065.93	337.11	14.6	3.8	10.3	9.3	15.2	2.1	13.9	5.4	8.4	14.9	7.5	12.7	9.6	13.8	9.9	13.9	19.4	17.9	15.5	13.9	19.8	15.8
1	L03	1	RF	NA	Neutral	7.84341859014348	52.8895820336868	7.2591845334345	225954.507174049	2243.31571945149	5.25015595757954	36.5676855895196	7.39997900090417	191752.034934498	4163.58731999985	1603	1052223.6	89692.15	860.21	347.31	14.2	13.2	10.5	11.4	14	16	15.8	6.5	7.1	23.3	8.8	16.7	7.7	23.6	6.1	18.1	15	10.2	12.6	6.2	16.7	6.2
1	L03	2	RF	NA	Neutral	7.58216292134831	49.7436797752809	6.9200460668891	211662.316713483	2363.89404142901	5.38974719101124	39.2155898876404	8.0467661790618	202494.174157303	4152.89243751568	1424	1118931	87130.13	979.64	337.43	13.8	4.1	12.9	10.3	15.1	2.2	16.5	5.5	6.7	24.4	11.7	14.3	9	18.5	6.8	15.1	13.1	10.3	11.2	6.9	16.6	10.1
1	L03	3	RF	NA	Neutral	7.11957484499557	46.2878653675819	6.42900413124075	194864.709477414	2363.94337414679	5.27015057573074	39.8042515500443	7.83389984352008	219119.096545616	4369.93819912637	1129	1040574	95641.64	940.47	372.26	11.4	6.2	14.4	9.7	12	2.1	18.4	4.5	7	25.3	9.9	17.9	7.9	17.6	7.7	19.1	12.4	10.4	10.5	6.7	14.2	8.9
1	L04	1	RF	NA	Neutral	8.60881735479356	58.5472358292512	7.4985235581453	247959.533240028	2606.99901903458	6.52274317704689	50.4177746675997	8.24872561905564	302930.88383485	4914.11782556737	1429	1233930.9	109263.6	1044.47	415.83	18.5	5.2	21.5	8.8	19.2	4.3	25.3	4.5	8.7	18.1	10.8	14.3	10.1	14.4	11.3	15	16.2	13	15.3	12.3	21.7	17.8
1	L04	2	RF	NA	Neutral	8.24881235154394	56.8313539192399	7.48195719387277	226803.14608076	2468.65314809368	5.82541567695962	44.874109263658	8.40679975719576	246290.353325416	4581.5609898536	1684	1145780	92126.38	969.1	362.32	14.1	5.3	14.1	9.9	15	1.8	19.7	4.9	9.1	17.8	11.8	13.4	8	13.8	10	14.3	14.5	11.4	12.5	8.8	17.2	12.8
1	L04	3	RF	NA	Neutral	8.62719891745602	55.819350473613	7.33950444282115	234467.755751015	2493.92259255594	6.28146143437077	45.8457374830853	7.95900174760903	243998.787550744	4224.40925129092	1478	1223579	92619.32	1015.87	356.77	16.1	4.9	12.9	10.7	15.8	7	17.1	7.1	8.3	22.2	11	16	9.5	16	6.6	17.3	16.8	12.8	12.9	8.7	17.6	11.1
1	L05	1	RF	NA	Neutral	7.6091030789826	54.6606425702811	7.63723404898038	250762.001338688	2481.1105991628	5.41298527443106	40.5602409638554	8.43533653418022	210748.46854083	4181.97833414457	1494	1159915.7	84381.12	1005.68	318.3	14.9	6.2	9	13.5	15.7	2.7	11.4	9.3	8.7	22.2	13.1	16.9	9	17.5	5.5	18.2	13.2	10.4	13.1	7.6	18.6	7.2
1	L05	2	RF	NA	Neutral	8.93563487419544	59.4365125804564	6.86159599876456	239739.859566998	2501.15892396761	5.08016383850205	32.5705090696314	6.539973422362	158224.261556466	3714.37962430796	1709	1226893	87514.65	999.44	329.63	17	5.6	12.2	11.4	17	2	15.2	6.9	7.7	19.4	6.6	20	9.2	15.5	5.4	20.8	17.8	8.9	15	5.1	19.7	5.6
1	L05	3	RF	NA	Neutral	9.44854070660522	62.6574500768049	7.45222019140496	261534.505376344	2549.69730083372	5.79185867895545	41.0821812596006	7.52879898860807	215559.601382488	4124.87930236435	1302	1261551	91262.41	1008.61	339.29	15.4	4.3	14.1	10.7	14.2	2.6	15.2	7.2	8.8	18.8	10	16.5	8.4	14.6	7.2	17.7	19	12.5	14.7	8.1	19.4	9.2
1	L06	1	RF	NA	Neutral	8.48975069252078	57.0332409972299	7.20460922512946	246972.242105263	2546.36964692766	5.71357340720222	38.5534626038781	7.1978655841098	191816.220498615	4010.02885297404	1805	1230697.4	86506.83	1019.25	324.97	16.3	4.8	9.6	10.4	16.6	2.5	11.4	6.4	8	18.5	7.8	17	9.5	13.9	4	18.1	17	11.2	14.1	6.6	19.3	5.8
1	L06	2	RF	NA	Neutral	9.47651356993737	61.8397703549061	7.09445906149455	254024.847599165	2630.34139137134	6.09655532359081	38.544363256785	6.65833995770268	176326.346555324	3623.20102674726	1916	1295012	81956.01	1046.99	303.6	18.4	4.7	9.1	10.9	17.6	1.8	12.1	8.5	7.2	16.6	6.9	17.3	9.7	12.1	2.9	18.4	19	13.4	15.4	7.2	21	6.5
1	L06	3	RF	NA	Neutral	8.86872812135356	60.0740956826138	7.51074935474848	242263.883897316	2550.00897121152	6.06126021003501	42.4463243873979	7.52392157403819	217977.474912485	4205.02593803725	1714	1201951	84064.19	1017.14	323.22	14.4	5.3	9.3	12.3	14.4	2.1	12.8	8.1	8.4	16.5	8	15.3	8.2	13.6	6	16.4	17	12.3	13.8	7.3	18.9	8.1
1	L07	1	RF	NA	Neutral	8.53419282511211	59.2690582959641	7.83752896268101	254503.610426009	2656.12891005493	5.10818385650224	35.02466367713	7.184378590035	183731.832399103	4070.33251783399	1784	1215998.1	84267.6	1020.18	313.15	16.9	6.6	8.9	13.5	16.5	4.1	10.7	9.8	9	16	8.6	19.2	10.7	12.4	5.2	20.3	15.2	9.8	15.4	5.4	20.3	6
1	L07	2	RF	NA	Neutral	9.0715811965812	61.3231837606838	7.41332567237485	229890.959401709	2437.09994665718	5.42200854700855	34.6826923076923	6.53980980375743	165835.458333333	3664.8732253255	1872	1122207	80726.96	917.85	302.8	14.8	6.2	8.5	12.4	14.4	5.5	10.5	7.4	9.1	15	6.4	19.7	7.5	13.9	4.6	20.9	16.9	10.6	14.6	5.4	18.8	5.4
1	L07	3	RF	NA	Neutral	9.07706766917293	60.483709273183	7.17622423619583	256326.815789474	2636.07656498466	5.6265664160401	36.5764411027569	6.88398504830522	187016.521929825	4025.30249495998	1596	1316063	90172.68	1036.55	334.04	18.1	5.6	11	10.5	15.2	2.6	12.6	6.3	7.8	17.7	8.4	17.9	8.6	13.1	5.6	18.8	17.7	11.6	14.7	5.5	19.8	5.6
1	L08	1	RF	NA	Neutral	8.05761551625784	58.2258984597832	9.07930480393803	281889.656588705	2688.61004110817	5.52481460353679	39.6440387906446	7.72904031656961	208230.229321164	4210.49011644316	1753	1275776.4	85343.66	1119.65	317.84	17.7	6.3	9.5	12.5	16.5	2.3	10.3	7.2	9.9	17.6	10.1	17.3	10.6	13.9	5.9	19.2	14.7	10.3	14.8	7.4	20	7.5
1	L08	2	RF	NA	Neutral	9.12915851272016	61.5192433137639	6.95893609339229	257278.061969993	2538.48368481191	6.40508806262231	43.4174820613177	7.46748670600834	207072.726679713	3952.72819229778	1533	1255168	85342.98	976.51	317.13	16.2	6	11.5	10.8	16.2	3.1	13.3	5	7.6	16.4	9.3	14.5	8	12.9	4.3	15.9	17.6	14	14.3	8.9	19.7	9.4
1	L08	3	RF	NA	Neutral	9.06174698795181	60.8900602409639	7.18764843913053	275834.139307229	2621.77935446034	6.27334337349398	43.207078313253	7.30564261945631	220640.798945783	4078.10488909262	1328	1354998	91074.43	1125.98	338.7	17.6	5.1	12.5	12.3	16.5	1.7	15.7	7.7	8.4	20	8.7	17	10.3	14.1	5.7	17.9	17.8	13.3	14.5	8	19.5	8.5
1	L09	1	PIGN	NM_012327	sample	8.84525277435265	63.4630086313194	7.97331704286432	284815.721331689	2631.43388823212	5.99506781750925	44.6639950678175	7.68804106437796	231153.725647349	4209.45777038455	1622	1268521.2	81396.99	1103.96	310.84	18.1	6.8	7.6	13.7	17.4	1.8	10.4	9.1	10	15.5	8.2	15.5	10.7	12.4	5.2	16.8	17.1	12.5	15.7	10	21.4	11.6
1	L09	2	PIGN	NM_012327	sample	9.64367816091954	67.8512931034483	8.28181089262148	295455.478448276	2700.57491239961	6.06752873563218	42.2909482758621	7.4510689059689	214292.640804598	4011.90313653478	1392	1362054	86620.63	1140.31	326.06	20	5.7	12	11.9	20.4	2.2	14	6.5	10.8	14.1	10.1	17	11.4	11.6	7.7	18	19.5	11.7	16.5	8.5	23.2	11.1
1	L09	3	PIGN	NM_012327	sample	9.44318181818182	65.3403409090909	7.91186960364249	278501.585795455	2726.65980242853	5.73125	38.7034090909091	6.78660843905408	194544.771022727	3955.34147771887	1760	1357595	90270.15	1111.47	339.32	17	5.1	10.7	11.4	17.9	2	15.1	6.1	9	15.1	6.6	17.6	10.3	11	5.2	19.1	18.6	12.6	15.8	7.3	20.6	7.6
1	L10	1	ERCC5	NM_000123	sample	9.23206487835309	65.3605739238927	7.92621698696285	275692.774797255	2570.35613749549	6.03742981908921	42.3187772925764	7.14956825090827	201911.121023082	3861.72907764618	1603	1222066.1	79042.59	1007.95	295.12	17.6	5.1	7.7	13.8	17.7	2	8.8	10.4	8.8	14.5	6.3	15	10.6	12.9	3.5	17.8	18.5	12.4	17.3	9	22.4	7.3
1	L10	2	ERCC5	NM_000123	sample	9.90718771807397	69.7362177250523	7.70999199484952	303857.036287509	2614.86428927633	6.99581297976274	49.9665038381019	7.64760960911863	257050.16957432	4221.15272928981	1433	1377241	88602.02	1098.48	327.16	19.3	5.7	12.8	11	17.5	1.5	14.5	5.7	9.5	16.4	9.1	14.9	10.4	13.4	8.5	16.2	20.9	16.5	18.4	11.7	22.6	15.3
1	L10	3	ERCC5	NM_000123	sample	9.09967426710098	61.8586319218241	7.65738416984369	262113.451465798	2566.12193656093	6.48990228013029	48.0807817589577	8.25274534846847	252198.386970684	4434.90870659797	1535	1267781	88277.27	1063.36	338.25	16.8	4.8	10	10.8	17.2	2.1	15	7.6	8.6	16.5	10.9	13.5	9.4	13.9	8.1	14.4	17.4	14.8	14.7	10.1	20.1	11.3
1	L11	1	PHF6	NM_032335	sample	7.97910863509749	58.7123955431755	8.75394827605124	259952.802924791	2651.02554096547	5.60933147632312	42.1970752089137	7.83978606305404	242353.580779944	4610.561283633	1436	1111412.2	83399.36	1069.39	324.32	14.8	6.8	7.9	12.8	15.2	2.5	11.5	6.7	10.2	15.4	9.4	17.2	9.8	14.1	10.2	18.3	15.2	10.9	15.5	8.1	20.8	10.7
1	L11	2	PHF6	NM_032335	sample	8.6531339031339	62.2051282051282	7.61161928013077	246554.376780627	2514.14431646569	6.04202279202279	43.7891737891738	7.35784139212949	231377.183760684	4208.67385103101	1404	1118585	86800.74	988.58	332.3	13.5	6.4	12.3	11.4	14	2.4	13.8	7.3	10.4	15.3	8.3	17.6	8.5	14.1	7.5	19.1	16	13.6	15.2	9.8	19.3	12.2
1	L11	3	PHF6	NM_032335	sample	8.35450819672131	59.176912568306	8.04660151909482	243597.87363388	2558.49477098841	5.77117486338798	43.4405737704918	7.82878112045867	237038.827185792	4372.25009350956	1464	1121493	85856.49	988.8	327.95	14	5.3	9.5	11.2	13.2	2.7	13	6.4	10.6	16.3	10.2	16.7	8.7	13.6	9.8	18.3	16.9	11.9	14	7.5	18.5	9.8
1	L12	1	BLM	NM_000057	sample	8.71816770186335	64.9363354037267	9.36731757552449	298627.472826087	2770.85879986588	6.26086956521739	48.1513975155279	8.11502705537608	257557.517080745	4316.76705308185	1288	1323917.3	91861.54	1173.13	344.58	18.4	4.1	12.3	11.3	18.6	1	14.6	6.4	10.9	13.4	10.8	15	10.7	11.1	5.8	16.9	16.4	12.3	16.5	11.8	21.6	12.8
1	L12	2	BLM	NM_000057	sample	8.59578804347826	62.398097826087	8.45588812680396	279170.279891304	2711.33608725375	5.62975543478261	42.4694293478261	7.89745495538902	225963.881793478	4259.60652371389	1472	1246805	87863.05	1092.22	337.5	16	4.5	12.6	10.7	17.2	1.8	16.7	5	11.2	13.5	10.2	15.9	10.5	11.3	9.8	17.9	15.2	10.5	14.3	7.9	20	11.8
1	L12	3	BLM	NM_000057	sample	8.91862416107383	66.256711409396	9.59143875295783	323625.228187919	2888.62943703817	6.04865771812081	47.1325503355705	7.99659248277067	262985.125	4490.30656428087	1192	1361617	90815.4	1218.68	340.43	15.9	4.5	12.7	10.5	17.6	1.8	14.3	7.6	11.1	13.2	8.9	15.1	11.9	10.7	8.5	16.3	16.7	12.2	15.3	9.6	22.1	13.1
1	L13	1	ARID1A	NM_006015	sample	9.55354838709677	64.2870967741935	7.29766533253874	246887.518064516	2646.142720067	6.59290322580645	47.4516129032258	7.88299237213136	251170.942580645	4464.83486542425	1550	1245089.1	91756.32	1059.54	350.3	19.2	3.1	11.1	8.2	18.9	1	15.2	4.2	7.9	12.6	8.3	13.3	9.4	10.3	6.5	14	18.7	14.5	16.6	10.6	22	12.5
1	L13	2	ARID1A	NM_006015	sample	10.2177625960717	71.2467976088813	7.97653569854021	310692.25704526	2707.93700486475	7.16481639624253	47.4141759180188	6.95009735311103	224279.582408198	3926.57228714862	1171	1439253	87924.66	1168.5	327.83	20.2	3.4	9.8	8.5	21.3	0.8	13.6	5	9	14.4	7	13.2	10.5	11.6	4.3	14.3	20.7	16.7	17.7	10.8	24.3	11.3
1	L13	3	ARID1A	NM_006015	sample	9.90592334494774	67.7588850174216	7.04328002973292	266032.482926829	2469.07740601037	6.67317073170732	43.794425087108	7.12770119776533	216681.946341463	4092.94001916197	1435	1268710	91504.16	972.81	344.21	15.9	5.2	10.7	8.7	13.9	5	14.8	4.6	8.9	15.9	7.2	13.8	7.4	13.6	5	15.1	18.7	15.3	15.9	8.4	20.3	8.7
1	L14	1	EZH1	NM_001991	sample	9.36323851203501	64.3953318745441	8.18812043319518	274518.346462436	2564.45555577057	7.34938001458789	51.6455142231947	7.69417368995163	258584.784828592	4279.40675244747	1371	1215381	80061.82	1052.18	297.45	17.7	4.9	6.9	12	16.9	2.8	7.8	9.5	9.3	15.7	8.5	13.3	9	14.8	5.3	15.1	18.7	16.9	18	14.1	23.2	13.6
1	L14	2	EZH1	NM_001991	sample	9.36953551912568	65.4275956284153	7.96578779517397	264334.014344262	2594.70993507665	6.79234972677596	47.6311475409836	7.66416782848943	239029.043715847	4177.83521409285	1464	1192032	79704.76	1041.57	294.94	15.8	4.6	8.8	12.8	14.7	2.3	11.2	10.9	9.6	14.8	8.9	14.3	8.7	13.3	7.9	15.7	18.4	15.7	16.2	10.9	20.9	13
1	L14	3	EZH1	NM_001991	sample	9.77055039313796	69.2480343102216	8.11317901885474	300837.937097927	2672.8196178075	6.90993566833452	48.2944960686204	7.44123405757493	240544.568263045	4079.50212394231	1399	1368913	91975.77	1109.32	335.31	18.4	3.4	12.2	10.1	16.1	1.8	14	7.4	9.7	15.8	8.6	16.1	10.2	12.7	5	17.4	19.1	16.1	17.1	10.3	21.8	10.7
1	L15	1	ARID2	NM_152641	sample	9.18346073662265	63.0792216817234	7.57082193999157	259604.143849896	2545.38334554905	6.12230715774844	42.7463516330785	7.34055680180888	227077.792911744	4194.63248828546	1439	1278067.1	94774.47	1037.09	349.01	18.3	5.6	14.2	9.7	16.4	1.9	16.1	5.1	9.1	15.6	7.9	17	10	13.5	6.3	18.1	17.7	12.5	16.6	8.5	20.8	10.9
1	L15	2	ARID2	NM_152641	sample	9.01782178217822	59.8178217821782	8.2677381446692	250260.178217822	2493.80950310166	6.24356435643564	40.2244224422442	6.61066418488508	189614.085808581	3643.61229781922	1515	1174457	82333.3	995.51	305.6	15.5	5.4	10	12.8	12.9	3.3	12.3	9.3	9.2	18.2	6.5	19.6	7.7	14.9	5.4	21	17.6	13.7	14.6	8.1	18.3	8.3
1	L15	3	ARID2	NM_152641	sample	8.94657637321294	59.6463506395786	7.67671834417082	265529.164033108	2524.35693704436	6.55154251316779	45.1218961625282	7.28118732556138	227563.593679458	4037.21050273681	1329	1257241	96825.05	1041.21	351.48	13.5	4.4	15.4	9.8	12.2	1.8	17.6	5.6	8.9	19.7	8.5	16.3	8.1	15.7	6.3	17.7	16.6	15.3	12.3	9.6	17.3	10.3
1	L16	1	FLT4	NM_002020	sample	9.24889729048519	64.4341524889729	8.45438540177371	282322.671077505	2741.55542100448	6.35475740390674	44.7063642091997	7.73163090631718	239585.00063012	4488.69317998418	1587	1249426.1	90541.55	1128.58	346.82	17.1	4.3	11.7	10.5	18.3	1.9	14.4	5.7	9.8	12.7	8.3	13.7	11.4	11.4	7.6	14.6	18	14.4	16.4	9.1	23.3	9.9
1	L16	2	FLT4	NM_002020	sample	9.76876617773943	65.5263157894737	8.02288066556872	293403.810181191	2606.70298128115	6.48058671268335	43.9611734253667	6.94071658823759	222186.238136324	3931.84903941872	1159	1367055	93473.27	1124.89	350.96	19.9	5.5	15.9	9.7	17.5	2.6	18.1	5.2	9.7	18.9	8.4	17.7	11.1	16.5	7.4	18.9	19.6	14	16.4	9.7	21.8	11.5
1	L16	3	FLT4	NM_002020	sample	9.25679758308157	65.5392749244713	8.30024877729817	285768.109516616	2692.82527619971	6.1631419939577	43.5861027190332	7.41414937178541	237846.490936556	4345.01309012714	1324	1281645	93822.28	1074.03	345.82	16.6	5	11.3	9.9	16.7	2.5	13.7	5.2	11.4	13.7	9.2	15.9	9.6	11.5	10	17.7	17.8	12.5	15.4	8.5	20.7	10.6
1	L17	1	RF	NA	Neutral	9.36108887109688	68.035228182546	8.25166646958664	326773.518815052	2684.49210766553	6.46277021617294	47.0672538030424	7.75573436350417	254042.74939952	4402.48806821496	1249	1361196.2	89632.22	1130.33	330.7	18.7	4.7	10.6	10.5	18.6	1.9	13.1	6.4	9.8	15.9	8.2	14.9	11.8	14.3	7	16.2	18	13.1	17.4	10.6	22.3	12.1
1	L17	2	RF	NA	Neutral	9.34031413612565	65.1197643979058	7.84445439864016	271289.840968586	2535.51014439268	6.1315445026178	41.2820680628272	6.7332436328983	198174.538612565	3702.635175856	1528	1231969	82163.36	1064.85	309.4	17	5.3	11	12.1	16.6	2.9	12.3	9.8	9.9	19.3	6.9	20.1	9	15.6	5	21.5	18.7	13	16.8	8.2	21.9	9.8
1	L17	3	RF	NA	Neutral	9.42287029930929	66.6477359938603	7.99266343692409	289421.52647736	2609.73630658195	6.42363775901765	45.92018419033	7.65276346613147	236952.398311589	4223.61869583705	1303	1282537	87488.2	1057.31	327.25	14.9	5.7	9.8	11.1	15.3	4.4	12	6.3	11.2	15.8	10	15.8	9.9	14.8	8	17.7	19	14.3	14.8	8.7	19.5	10.1
1	L18	1	RF	NA	Neutral	8.90045592705167	60.080547112462	7.51100553918453	240453.705927052	2512.73501880999	6.40881458966565	46.2841945288754	7.71000495126821	224631.635258359	4062.94006513237	1316	1123298.9	75827.76	1030.85	297.65	17.2	3.8	6.6	15.3	17.7	2	8.4	10.4	8.6	17.6	6.8	12.6	9.8	15.7	3.3	15.2	17.2	13.8	16.3	10.1	21.7	9.3
1	L18	2	RF	NA	Neutral	10.0398284313725	68.6335784313726	7.87579254706443	280583.120710784	2682.7259049094	6.66176470588235	43.6164215686275	6.73567593011681	208833.398897059	3888.90009759703	1632	1266344	80019.34	1064.39	304.28	18.4	4.5	9.2	12.4	17.8	2.1	11.9	8.8	9.5	12.8	5.5	14.3	10.2	11.7	5.6	16.5	20.9	15	19.1	9.7	24.1	9.4
1	L18	3	RF	NA	Neutral	10.1331908831909	68.4387464387464	7.54932539694958	274128.987179487	2562.80682477765	7.53205128205128	52.6595441595442	7.7064621533731	263839.152421652	4333.79886288975	1404	1253228	78165.34	1038.04	293.82	16.3	5.2	6.7	12.3	15.2	4.5	8.2	8.5	8	13.5	7.9	11.8	8.9	13.3	6.4	13.4	21.2	17.7	18.4	12	22.4	12
1	L19	1	RF	NA	Neutral	9.32730015082956	65.0731523378582	9.03997525576553	290091.029411765	2640.48966762176	7.07164404223228	50.1892911010558	7.85682978942531	253090.335595777	4350.40525800785	1326	1256009.6	85349.73	1062.68	318.83	17.5	6	9.7	11.4	16.9	2.9	10.9	5.7	8.6	13.9	8.6	14.3	10	12.4	6.8	15.6	18.9	16.4	17.4	12.6	22.6	12.1
1	L19	2	RF	NA	Neutral	9.6486870120653	68.1270404542229	8.66084400016278	292693.843860894	2640.75493206744	6.49893541518808	44.2725337118524	7.30962543474999	221664.948190206	4209.83143134855	1409	1289379	81167.18	1068.71	311.31	16.7	5.1	9.2	11.9	15.5	1.9	11.6	8.2	9.2	13.3	7.7	14.3	9.4	12.9	8.3	16.1	19.3	13.9	17	9.2	22.3	11.1
1	L19	3	RF	NA	Neutral	9.29312581063554	65.476653696498	8.2359773698746	299552.785992218	2778.57115592191	6.36835278858625	44.2607003891051	7.39862855485742	234482.150453956	4368.22467900763	1542	1324128	82780.98	1148.96	325.05	17	4.3	8.1	10.3	19.3	1.8	12.4	7.5	8.9	13.6	8	15.1	10.9	10.9	8	16.5	18.7	13.6	15.2	8	21.1	9.1
1	L20	1	RF	NA	Neutral	8.7080943275972	60.7310388782664	7.03157936810852	254000.495857234	2543.76163086607	6.51688973868706	46.2613129381772	7.7046209376291	246545.216698534	4540.18370623897	1569	1140771.1	78761.64	1012.88	307.48	16.2	5.4	7.6	15	18.2	2.8	9.5	9.5	7.9	15.9	7.9	13.1	10.4	14.2	8.8	14.5	16.3	13.3	15.2	10.1	21.2	11
1	L20	2	RF	NA	Neutral	10.1674876847291	67.3087027914614	7.18339431966853	278782.151888342	2543.18930605066	7.6871921182266	53.1001642036125	7.49220299992575	254744.038587849	4125.93783551803	1218	1259428	81930.98	1039.98	303.96	18.3	5.5	9.9	12	17.3	2.7	11.7	5.3	8.2	16.5	6.5	11.7	8.7	13.3	5.3	14	22	18.6	17.6	14	22.2	13.8
1	L20	3	RF	NA	Neutral	9.86181818181818	68.8938181818182	7.91663674813364	313523.586181818	2789.70785552022	7.19272727272727	52.1323636363636	7.50620600037127	271154.900363636	4315.65718329055	1375	1343166	81130.19	1147.73	309.46	17.2	4.7	7.4	13.1	16.9	2.8	11.3	8.6	9.5	14.1	8.1	14.3	11.3	12.4	6.8	15.6	20	16.4	16.6	12.1	22.5	14.1
1	L21	1	RF	NA	Neutral	8.54847104749512	55.9733246584255	7.16426595113168	219274.957709824	2445.28381906501	6.11385816525699	43.1581001951854	7.46629302421101	227451.164606376	4368.91474826118	1537	1099501.7	85775.97	910.89	323.5	15.2	5.5	8.4	10	13.5	6	11	6.4	6.5	16.5	7	15.8	7.4	14.9	6.8	16.8	16	12.9	14.4	8.8	19.1	9.2
1	L21	2	RF	NA	Neutral	8.87475016655563	60.1558960692871	8.08718827025337	250964.373750833	2612.96523844201	5.94070619586942	40.1785476349101	7.10152850024157	190942.326449034	3811.40874370203	1501	1176574	81149.26	1071.38	298.27	15.4	4.7	8.7	11.7	14.7	2.4	10.7	9.3	8.5	15.2	7.3	17.7	8.4	12.5	4.9	19.3	17.3	12	14.3	6.9	19.6	7.8
1	L21	3	RF	NA	Neutral	9.79953917050691	64.4447004608295	7.18896124114629	253338.998463902	2587.10565055984	6.79493087557604	47.7004608294931	7.49791485448074	243244.408602151	4230.48896602739	1302	1261164	86725.8	1030.02	324.89	16.1	5.1	9.4	11.4	15.8	3.2	12.2	7.5	8.1	13.8	7.5	14.5	9.2	12.2	6.5	15.4	18.1	14.6	15.3	9.4	20.4	11.1
1	L22	1	RF	NA	Neutral	9.89537712895377	68.8315085158151	9.25499747183681	296960.282846715	2692.40420157965	7.088199513382	48.8071776155718	7.06522373985004	247914.500608273	4101.82945623034	1644	1270703.1	80728.66	1126.66	305.49	19.3	5.5	8.5	13.3	19.2	3	10.6	10.5	9.4	14.9	6.3	16.8	10.6	13.2	5.7	18.3	21.4	17.2	20.3	12.8	26.4	12
1	L22	2	RF	NA	Neutral	9.46645109135004	67.7542441390461	8.34488225294825	307065.492320129	2708.20681129116	7.19805982215036	51.6531932093775	7.8922004596246	269669.022635408	4506.83058149471	1237	1268648	78335.92	1136.3	301.62	17.7	5.2	7.8	12	17.4	2.9	9.9	8	9.9	15.4	8.5	13.7	11.4	14.7	10.8	14.6	18.8	15	19.2	13.3	22.6	15.7
1	L22	3	RF	NA	Neutral	9.57198952879581	64.5765706806283	7.13171218511755	272760.94895288	2570.96794844893	7.20615183246073	50.3952879581152	7.62578548352344	255578.512434555	4324.91943741253	1528	1238418	80227.16	1041.86	309.25	15.4	4.2	7.9	11.1	14.5	1.3	10.7	6.2	8.3	17.5	8.8	12.8	9.6	15.1	6.4	14	20.4	17.3	15.3	12	21.1	13.4
1	M03	1	OTNT	NA	Neutral	7.78847457627119	51.6589830508475	7.22356676139095	210962.568135593	2304.25333269343	5.79322033898305	42.0542372881356	7.97018446350104	220386.705762712	4275.68719982186	1475	1001795	83779.21	900.86	327.4	12.4	7.3	8.7	11.7	14.6	9	12.5	7.8	6.7	20	9.4	15.5	7.3	18.2	6.2	16.5	14.2	11	12.7	8.1	16.8	9
1	M03	2	OTNT	NA	Neutral	8.17209908735332	53.1825293350717	6.40715483130325	228067.593220339	2383.67791157864	5.54823989569752	39.1382007822686	7.47995664965618	200263.317470665	4087.01873588129	1534	1172722	89542.7	962.14	335.4	14.5	5.6	13	9.8	13.5	2.4	15.4	4.8	7.7	26.2	9.3	16.4	8.1	18.3	6.6	17.1	15.9	9.5	11.7	7.7	16.4	8.7
1	M03	3	OTNT	NA	Neutral	8.41586402266289	54.814164305949	7.15234183681335	229347.354107649	2484.45743546338	6.08838526912181	42.9665722379603	7.87185151496668	231590.688951841	4526.87741250758	1765	1155010	90890.56	990.94	350.17	14	4	11.3	9	14.3	4.4	16	5.3	7.9	19.5	9.3	13.8	8.7	15.4	9.3	14.6	16.1	11.8	12.6	7.2	17.8	9.5
1	M04	1	OTNT	NA	Neutral	8.82474964234621	57.467095851216	7.47821062352094	245707.859084406	2563.48919620334	6.96852646638054	48.261087267525	7.76091660238967	249119.600858369	4250.28691821128	1398	1221141.2	90193.41	1086.02	338.46	19.2	3.7	12.4	10.4	17.1	2.1	13.7	7.4	8	20.7	9.4	14.9	9.7	15.2	5.3	16	18	16.5	15.8	11.8	21	12.4
1	M04	2	OTNT	NA	Neutral	8.48919567827131	57.1758703481393	7.90882548978385	249819.182472989	2607.02096810349	5.59723889555822	39.905762304922	7.35700814186717	213271.145258103	4214.00818117269	1666	1250205	89640.37	1075.6	334.62	18.2	5	13	10.5	16.7	2.5	16	5.5	8.6	18.5	8.1	17.2	9.2	13.5	8.4	18.1	15.5	10	13.1	7.2	18.5	10.1
1	M04	3	OTNT	NA	Neutral	8.94795978710822	58.1933767001774	6.81855284767513	240237.638083974	2439.25370050928	6.31992903607333	41.6386753400355	7.36809164567873	207120.450029568	4087.45087369311	1691	1172953	91138.69	948.87	343.02	15.7	5.4	11.9	10.7	13.8	5.1	14.8	6.4	7.8	21.7	8.7	15.4	8.8	17.3	5.8	17	18.2	13.6	13.2	7.5	18.5	7.6
1	M05	1	OTNT	NA	Neutral	9.25954997383569	63.2318158032444	7.5981523448622	269069.811616954	2645.83274325433	5.8712715855573	37.6933542647828	6.79967820759419	190897.070120356	4057.56574210162	1911	1248220.4	83039.21	1075.47	320.21	18.5	4.4	8.1	10.4	19.9	1.3	10.8	6	8.1	14.8	7	16.2	9.9	11.2	5	17.4	17.3	11.9	16.7	6.6	22.4	6.2
1	M05	2	OTNT	NA	Neutral	8.82314694408323	58.7854356306892	7.21726003262259	226297.22496749	2433.24343977887	5.6001300390117	39.0299089726918	7.17785226749353	200965.368660598	3998.76820070342	1538	1179923	87072.15	964.21	330.15	17.3	5.9	12	10.6	15.3	2.1	15.1	6.6	8.6	17.4	8.4	18.5	7.7	14.8	6.3	19.4	16.3	10.5	14	7.2	18.3	9.9
1	M05	3	OTNT	NA	Neutral	9.23053341508277	61.6450030656039	7.06494660024042	259577.47639485	2563.1373627358	6.34396076026977	42.6554261189454	7.17881191146935	221887.129368486	4199.93806359338	1631	1239383	81370.57	1032	303.93	15.6	4.9	9.4	13.7	15.6	3.6	10.2	10.5	8.5	19.2	8.1	15.5	8.8	15	8.3	17	17.6	13.4	13.9	7.7	19.5	8.3
1	M06	1	OTNT	NA	Neutral	8.71464174454829	61.1084112149533	7.96951796920168	273010.873520249	2631.87616590848	6.37320872274143	46.0809968847352	8.13633223492102	249818.0105919	4415.85051495674	1605	1334781	91350.99	1101.56	346.39	20	4.2	12.8	10.3	20	2.4	14.4	5.7	9.7	18.8	11	14.8	10.8	13.9	6.5	15.5	17.9	14	16.7	10.4	21.7	12
1	M06	2	OTNT	NA	Neutral	8.50789177001127	57.7350620067644	7.34535793604088	246849.40529876	2576.53950849995	6.01183765501691	43.5890642615558	7.88820803546673	225908.08680947	4230.29402674292	1774	1208498	86868.04	1053.2	334.42	15.1	5.6	12.8	11.1	16.6	3.2	16.2	6.1	8.5	18.7	10.4	14.3	10.1	14.5	8.1	15.6	16.6	12.3	13.4	9.5	18.8	12
1	M06	3	OTNT	NA	Neutral	9.10348977135981	63.1552346570397	7.19818374370332	278762.269554753	2679.37558121806	6.60890493381468	47.4657039711191	7.79697202175806	253406.206979543	4503.68283218187	1662	1284872	89529.33	1048.13	343	17.1	4.4	10.3	9.3	16.3	3.1	14.4	5.7	8.7	16.3	8.4	13.5	10.3	14	8.7	14.5	17.7	14.6	14.9	10	19.9	12.2
1	M07	1	OTNT	NA	Neutral	8.36698808848554	58.2246171298922	7.6046579663468	237031.516732842	2504.6343486194	5.31650595575723	38.2439024390244	7.73561676796825	204829.563811685	4168.41614413635	1763	1161508.1	90175.15	1005.42	353.67	17.1	5.8	10.7	11.3	17.3	2.1	15.3	6	9.8	17.2	9.7	17.6	8.9	14.3	5.8	18.7	16.2	10.3	14.6	6.9	19.4	8.7
1	M07	2	OTNT	NA	Neutral	9.3589196872779	64.5735607675906	7.81054582867031	264561.135749822	2602.47478718752	6.23098791755508	45.3937455579247	7.50794304204104	231127.683724236	3974.20128536085	1407	1302483	88231.18	1077.62	337.73	18.8	5.8	12.9	11	18.2	2.7	16.5	7.2	9.5	16.6	9.5	16.3	9.7	13.2	5.9	17.8	18.3	13.6	15.6	9.7	21	12.5
1	M07	3	OTNT	NA	Neutral	8.69902912621359	61.8608414239482	8.29714263215558	268177.472491909	2574.29344535019	5.67249190938511	40.9423948220065	7.3657260603316	213651.816828479	4179.34150097431	1545	1216919	80216.74	1054.21	307.03	14.7	5.5	7.9	14	14.3	2	12	12	9	15.5	8.5	16.4	8.3	14	6	17.7	16.4	11.3	14.6	6.7	19.6	8.3
1	M08	1	OTNT	NA	Neutral	8.73288186606471	63.1023325808879	8.37205560301142	291573.568096313	2662.36108547146	6.37547027840482	47.5733634311512	7.97952140648156	258278.867569601	4406.51665703343	1329	1305643.3	95223.7	1113.24	357.53	17.9	4	13.6	9.3	19.1	2.6	16.2	5.5	9.4	16.3	9.7	14	11.2	13.6	6.2	15	16.4	13.5	16.5	10.8	22.9	12.4
1	M08	2	OTNT	NA	Neutral	8.45530145530146	60.1600831600832	7.17251735049129	255102.935550936	2574.96627198439	5.8953568953569	43.2314622314622	7.68297053323845	217085.586278586	4110.32614205239	1443	1204455	79579.55	1025.26	310.22	16.1	5.6	8.7	12.1	16.3	2.8	12.6	8.5	8.4	17.9	8	14.6	9.7	13.7	7.2	15.7	15.3	10.9	14.3	9	19.1	10.3
1	M08	3	OTNT	NA	Neutral	9.54724677090415	64.2202583276682	6.81369824079209	258568.280081577	2519.93361607686	6.77634262406526	47.9476546566961	7.6238618773859	246993.923861319	4310.68110387901	1471	1238324	86927.06	1006.12	323.92	14.6	4.4	9.2	10.9	14.1	2.7	12.3	5.9	6.9	16.2	7.5	12.8	8.4	13.6	6.7	14.5	19	15.8	15.4	9.9	20.1	10.7
1	M09	1	DNM2	NM_001005362	sample	7.29955947136564	42.410950283197	6.22804444999285	163789.332913782	1899.59306472831	5.3606041535557	36.0981749528005	6.94060623385513	175143.351164254	3810.58731566375	1589	849018.3	80571.94	760.46	317.66	9.6	14.9	7.4	11.5	11.6	14.9	10.5	7.2	5.9	26.4	7.8	15.8	6.7	33.9	3.5	18.1	11.6	9.2	8.9	5.5	11.6	5.1
1	M09	2	DNM2	NM_001005362	sample	8.54860639021074	57.0808973487424	7.06069426175823	257958.33310673	2479.7282477905	5.52413324269205	37.931339225017	6.84118236797682	194830.661454793	3931.25542842676	1471	1188679	85158.69	1034.54	331.88	15	6.1	12	12	16.8	6.9	15.8	7.2	7.7	20.7	7.4	17.9	9	17.9	7.3	19.4	15.9	10.2	12.9	6.9	17.1	9.7
1	M09	3	DNM2	NM_001005362	sample	8.15224063842848	57.8084714548803	8.6463679686615	296172.680171885	2690.33460104995	5.73235113566605	38.268262737876	6.96588275079418	202103.605893186	4296.52529444808	1629	1247782	83872.39	1167.21	331.34	14.4	3.8	9	12.3	17	5.4	14.1	7.3	10.4	18.4	7.8	15.5	11.7	15.8	8.9	16.5	15	11.1	12.2	5.7	17.2	6.6
1	M10	1	PRF1	NM_005041	sample	8.13101767215113	59.9926873857404	9.11245373994345	292386.79646557	2817.32762506717	5.68555758683729	41.5837903717246	7.5323301569869	225483.855575868	4367.84863558565	1641	1282537.2	84685.78	1170.89	328.79	17.9	4.9	9.4	11.8	19.6	1.7	12.1	6.2	10.8	15.3	8.3	16.9	12.3	12.4	8.2	18	15.1	11.3	14.6	7.7	21.1	9.6
1	M10	2	PRF1	NM_005041	sample	8.98387096774194	63.9492234169654	8.63691757034501	285700.799283154	2758.40992476058	6.28076463560335	45.7502986857826	7.5963264724754	245039.758661888	4334.73222663619	1674	1241079	79462.54	1142.13	311.68	16.8	5.2	9.6	14.8	18	2.2	13.9	10.9	10.4	14.4	7.5	16	11	12.7	11.1	17.2	16.7	13.3	15.8	10	20.7	14.2
1	M10	3	PRF1	NM_005041	sample	8.88152492668622	65.091495601173	8.53129304152287	314862.807624633	2866.63506300396	6.25454545454545	44.6774193548387	7.39025997268468	230565.077419355	4207.95684975474	1705	1293724	80926.81	1181.89	317.7	16.1	5	8.4	12.8	17.7	2.1	11.4	6.8	10.4	15.2	8.2	15.7	11.6	11.9	7.7	17.2	16	14.1	14.7	9.3	21	10.7
1	M11	1	DSN1	NM_024918	sample	7.84782608695652	54.6065747613998	7.40293944277469	240870.934252386	2522.89261385712	4.90721102863203	35.3647932131495	6.90229715999386	199370.87009544	4139.07560264454	1886	1127134.8	84486.57	992.16	315.31	14.6	7.9	9.9	15.3	14.5	2.9	10.2	9.6	8.3	19	6.8	21.8	9.8	15.5	7.2	23	14.4	8.6	13.3	6	18.8	8.7
1	M11	2	DSN1	NM_024918	sample	8.82009345794392	60.6068925233645	8.28588315106872	268385.227803738	2683.77313966234	5.7482476635514	39.4667056074766	6.77066668304059	196678.108060748	3696.95295397981	1712	1239342	81071.53	1124.67	293.54	17.6	6.4	9.9	14.5	17.5	2.2	9.8	9.9	9.6	18.6	8.2	22.3	10	14.1	6.4	23.3	17.9	12.3	15.8	8.9	20.9	9.8
1	M11	3	DSN1	NM_024918	sample	8.59218241042345	56.0078175895765	7.38352109716674	230410.786319218	2460.79127102477	6.21172638436482	45.1315960912052	7.67187405851776	252659.444299674	4421.95309882746	1535	1163927	86172.75	969.47	315.06	14.7	8	10.2	14.1	13	5.5	10.4	8	8.5	20.1	10.4	18.2	8.7	16.2	10.9	19.3	16.2	12.6	13.9	9.7	16.9	13.3
1	M12	1	CBLB	NM_170662	sample	9.53952321204517	63.4510664993727	8.68592727127069	282063.407151819	2719.89755677426	6.16813048933501	43.1367628607277	7.27713438008978	225941.489335006	4159.88874057373	1594	1303890.7	82666.45	1118.34	314.46	19.7	4.5	7.6	12.4	17.3	1.2	10	8.8	8.4	15.7	7.7	16.9	9.1	11.2	6.5	18.6	20.5	13.5	17.9	9.8	22.9	9.9
1	M12	2	CBLB	NM_170662	sample	8.53008233058898	58.9081697276757	7.66029607414603	254810.894236859	2638.1728488298	5.16212792906903	36.299556681444	7.09211200091418	182608.949968334	3773.61184178593	1579	1233391	82142.53	1030.3	306.9	17.7	4.3	10	10.4	17.1	2	11.8	8.8	9.3	17.7	7.8	19.3	10.6	13.1	5.1	20.3	16.5	10	15	6.6	20.2	7.8
1	M12	3	CBLB	NM_170662	sample	9.34342322509631	63.3896532746285	7.42200247500914	260813.286736379	2632.14784158743	6.53604843148046	43.2608695652174	7.34826992439888	217023.498624106	4190.16782127603	1817	1230966	82712.75	1032.77	313.47	16.2	4.7	7.5	11.5	15.1	2.4	10.3	6.2	8.3	15.7	7.8	14.7	9.1	12.1	7.2	16.1	19	15.4	15.5	8.9	21	8.1
1	M13	1	EP300	NM_001429	sample	7.83231083844581	57.346284935242	9.24873626532509	284031.406952965	2644.54677812757	5.36741649625085	40.478527607362	7.79886984249205	225335.010224949	4367.12539859063	1467	1209337.9	85649.91	1078.13	323.81	15.6	5.5	10.9	13.7	14.9	2.5	11.5	8.8	10.8	17.9	10.8	17.8	9.6	14.8	8.5	18.9	13.6	10.4	14.5	7.4	18.7	9.7
1	M13	2	EP300	NM_001429	sample	9.57743362831858	62.5796460176991	7.05733775248765	234708.200221239	2542.57784983229	5.57466814159292	35.7704646017699	6.79632047949358	177883.576880531	3925.69107986789	1808	1124747	82458.3	959.38	308.42	13.9	5.5	10.7	14	12.9	2.7	12.9	9.7	8.9	14.7	7.7	18	7.5	12.3	7	19.7	19	12.1	15.4	5.8	19.7	7.4
1	M13	3	EP300	NM_001429	sample	9.00103842159917	63.3676012461059	8.33789449729602	266626.374870197	2688.3636105506	5.58930425752856	38.0846313603323	7.11412376487792	199456.679127726	4027.37733719245	1926	1219269	83470.51	1047.29	316.78	15	5	9.3	11.9	14.1	2.2	13.1	8.6	11	15.6	8.6	19.3	9.8	13.2	7.4	20.5	18.1	11.5	15.2	6.7	20.8	7.5
1	M14	1	PHOX2B	NM_003924	sample	8.58749282845668	61.2449799196787	8.45559418373973	270141.615031555	2664.67889248964	5.6758462421113	41.1434308663224	7.31585519917857	219085.668961561	4190.75428154039	1743	1214774.1	79406.4	1071.87	303.12	17.2	6.7	7.1	14.4	17.4	2.3	9.5	10.6	9.9	16.1	7.9	18.5	11.1	13.6	7.6	20.3	16.1	11.8	16.6	8.9	22.2	9.8
1	M14	2	PHOX2B	NM_003924	sample	9.04625	63.175	7.59266550472738	272325.305625	2606.70839959405	5.9675	42.8625	7.59735992825994	224360.36125	4187.22139366622	1600	1236382	83135.4	1021.93	315.1	16.2	5.8	9.9	11.3	16.3	2.3	11.7	5.9	9	17.4	8.4	16	9.9	14.8	9.6	17.1	17.8	12.6	15.4	8.7	21.9	12.3
1	M14	3	PHOX2B	NM_003924	sample	9.90643985419198	67.7351154313487	7.72194166486163	291825.082624544	2727.61773217537	6.6494532199271	44.8092345078979	7.21157911548467	230750.493924666	4269.97245907803	1646	1312067	80154.84	1094.38	295.75	18.1	4.6	7	11.8	17	2.1	7.7	6.7	8.3	14.6	6.9	14.6	10.3	11.5	6.9	16	19.6	14.4	16.6	8.9	23.1	10.4
1	M15	1	LATS1	NM_004690	sample	9.38727609635577	65.4737492279185	7.97447884290177	281813.831995059	2590.21636577675	6.28536133415689	41.6380481778876	7.11185338413829	216985.621988882	4199.8070702234	1619	1249250.7	84453.45	1069.07	312.99	18	4.6	9.7	13	16.8	2.4	11.6	10.8	9.3	15.4	7.5	16.4	9.5	13.8	5.5	17.3	18.7	13.3	17.8	9.4	22.1	9.6
1	M15	2	LATS1	NM_004690	sample	10.4654818865345	71.012987012987	7.35586021830746	313940.6582365	2673.92018219819	6.82775119617225	42.4559125085441	6.21464947369269	195941.257689679	3556.41686885155	1463	1383797	86539.72	1109.77	313.76	19.4	5	12	10.5	16.2	2.3	12.4	7	7.7	17.8	5.8	18.5	9.3	14.4	3.1	20.3	21.3	16.9	18.7	9.7	23.7	9.1
1	M15	3	LATS1	NM_004690	sample	9.35174418604651	61.9691860465116	7.59957813698755	244749.291860465	2538.24914245445	5.99593023255814	38.4831395348837	6.47430020605707	191213.699418605	3818.79772471147	1720	1148954	81020.63	996.76	308.21	14.7	7.9	8.8	16.3	12.8	6.9	11.9	13	8.4	17.4	6.5	19.9	8.4	16	5.8	20.5	19.2	13.9	14.9	7	18.9	7.1
1	M16	1	CUL3	NM_003590	sample	9.28336380255942	60.2023156611822	7.23229361663619	253645.761730652	2579.74262374556	6.32663010359537	43.3485679463742	7.19769621428343	223355.162705667	4198.56286981199	1641	1271965.1	88112.22	1047.29	322.52	18.5	5.7	10.7	11.9	18.2	2.3	11.1	7.9	6.9	16.5	6.3	15.8	9.9	12.9	4.8	16.5	17.7	13.3	14.6	9.3	20.4	9.5
1	M16	2	CUL3	NM_003590	sample	10.2492401215805	68.8092705167173	8.27626501749624	300719.711246201	2647.24573819229	7.06686930091185	44.9604863221885	6.73953837863774	202438.936930091	3622.36163594126	1316	1403844	87894.4	1103.28	311.8	19	4.9	12.2	10.5	16.8	1.7	11.9	8.4	10.3	16.7	6.8	15.5	9.4	14.4	3.6	17	21.2	16.3	17.3	10.9	21.7	9.4
1	M16	3	CUL3	NM_003590	sample	10.0801987224982	64.7444996451384	7.67988299424648	277077.012065295	2606.73637884233	6.52235628105039	41.249822569198	6.49821181741136	196014.529453513	3760.74855526139	1409	1352331	78913.61	1095.63	288.83	18.1	4.5	7.7	13.5	16.2	1.8	8.7	10.8	8.8	16.8	6	17.2	10.6	13.6	5.3	19.6	21.1	15	15	7.2	19.9	7.2
1	M17	1	OTNT	NA	Neutral	8.69557416267943	59.86004784689	7.31492764846231	277888.282296651	2646.08255754171	5.37021531100478	37.6489234449761	6.76341936004315	186213.589712919	3800.04438431317	1672	1244340.5	78158.07	1082.98	304.07	17.5	7.4	8.2	19.1	16.8	3.6	10.7	13.9	7.8	18.4	6.6	20.5	11.1	14.7	5.1	22.2	17	10.3	14.6	6.9	20.9	6.3
1	M17	2	OTNT	NA	Neutral	9.38990825688073	63.243119266055	7.14051762099168	282844.109518349	2553.09933176141	6.01146788990826	38.4971330275229	6.38657207594294	181626.267775229	3707.40643482311	1744	1199695	78706.09	1021.96	310.07	16.7	10.5	9.5	14.4	17.1	10.8	12.5	10.3	7.9	20.8	6	18.8	9.7	17.5	5.2	20	18.8	13	16.5	7.9	21	8
1	M17	3	OTNT	NA	Neutral	8.84261501210654	59.7826876513317	7.60778125817792	267023.097457627	2669.1190883222	5.92493946731235	42.7657384987893	7.3518628823048	226937.168280872	4272.86461658197	1652	1216633	83334.78	1087.62	324.6	15	5	9.3	11.1	15.7	2.4	12.7	7.6	7.4	15.7	7.9	15.3	9.6	12.3	7.3	16.8	17.4	11.7	13.6	7.5	18.8	10
1	M18	1	OTNT	NA	Neutral	9.48466626578473	64.9284425736621	8.37486884266652	294891.238725195	2756.57930876634	6.60132291040289	44.1340950090198	7.25510480425098	224016.53096813	4118.17591062395	1663	1328128.6	85236.41	1183.29	322.1	19.2	4.4	9.9	11.7	18.5	1.2	12.7	8.4	9.4	15.2	8	16.2	10.9	10.8	5.1	17	18.2	14.3	17.3	9.3	22.1	9
1	M18	2	OTNT	NA	Neutral	9.11428571428571	60.3714285714286	7.0959259873504	252880.188571429	2621.4979199064	5.896	39.3542857142857	7.20249159267544	194316.438285714	4008.72285733596	1750	1241106	84323.91	1062.67	328.58	17.8	5	10.4	10.4	18.6	1.9	14	4.9	8.2	14.5	7.9	15.4	10.3	11.9	5.9	16.5	17.3	12.3	14.9	7.3	20.1	8.3
1	M18	3	OTNT	NA	Neutral	9.15669988925803	63.9108527131783	7.98172070083149	290164.352159468	2726.00060938294	6.25415282392027	42.2906976744186	7.36877787065959	220542.879291251	4304.88126932342	1806	1298927	84707.86	1127.51	322.05	17.1	4.7	9.5	12.5	18.7	2.7	12.7	8.3	9.7	15.7	8.4	15.1	9.9	12.5	6.6	15.9	18.4	13.6	15.1	7.6	21.4	8.1
1	M19	1	OTNT	NA	Neutral	8.76206896551724	59.9248275862069	7.16202627828363	251556.90137931	2518.55642356648	6.08206896551724	44.7744827586207	7.68597730730107	245914.157931034	4519.73238615281	1450	1158985.3	88967.69	965.13	341.13	15.7	5.4	10.1	9.9	16.8	2.4	13.3	6.7	7.1	16.5	7.3	15	8.9	13.3	7.7	15.7	15.9	12.6	14.6	9.5	19.7	10.8
1	M19	2	OTNT	NA	Neutral	9.22745358090186	60.2221485411141	6.85837107343779	223019.614721485	2470.0606520174	6.53978779840849	43.5490716180371	6.90894758820738	204130.919761273	3812.27426989703	1508	1126213	81804.95	968.59	311.29	14.4	5.4	10	12.7	15.8	2.6	12.6	7.4	7.3	16.2	6	14.3	8	14.9	3.9	15.8	18.3	15.2	14.7	10.1	19.4	9.2
1	M19	3	OTNT	NA	Neutral	9.53429830081812	62.3945877910636	7.48001837996388	247076.592825677	2481.11990961308	6.46821900566394	42.9452485840151	7.13602446175407	215033.433606042	4068.09399895673	1589	1136712	84111.78	994.3	325.81	14.3	4.9	8.2	10.8	16.7	5.5	13.3	7.9	7.7	16.7	6.9	15.6	8.4	16	6.4	17.3	19.4	15	15.1	8.7	20.1	8.4
1	M20	1	OTNT	NA	Neutral	9.03059143439837	61.3582596872876	8.28980618944744	276958.630183549	2669.01181378787	5.99116247450714	40.7484704282801	7.21111496151376	193794.528212101	3798.00446789385	1471	1289729.6	79530.1	1120.53	301.74	17.7	5.2	8.2	14.4	18	2.1	10.3	11.6	8.4	15.6	6.9	16.5	10.5	12.5	4.1	19	17.5	12.2	15.6	7.2	21	6.3
1	M20	2	OTNT	NA	Neutral	9.31707317073171	62.8147379346134	7.40649048488194	265097.398546964	2611.81568933761	6.0197197716658	37.5179034769071	6.47204497420506	165812.623767514	3623.69270891617	1927	1259849	79130.89	1050.48	308.62	18.5	4.9	8.5	12.9	17.6	2.3	11.4	9	8.1	15.4	4.8	15.3	10.1	11.7	2.9	17.2	17.9	12	15.7	6.1	20.3	5.7
1	M20	3	OTNT	NA	Neutral	9.74739884393064	64.971098265896	7.17936785058277	263439.726589595	2514.78060972841	6.80057803468208	45.0052023121387	6.97714369301465	212138.498843931	3823.37868938006	1730	1216194	84922.2	1005.7	327.43	15.6	5.1	10.1	11.4	14.2	2.7	13.4	7.9	7.3	14.9	6.5	16.2	7.5	13.6	4.1	18.4	18.7	14.9	15.6	8.7	19.2	7.4
1	M21	1	OTNT	NA	Neutral	9.45369211514393	62.4655819774718	8.56503008423197	255455.069461827	2503.74587776402	6.46871088861076	46.5913642052566	7.18985071414648	258823.601376721	4393.42271390368	1598	1172609.4	87215.59	979.18	331.64	17.6	7.1	11.4	13.1	14.8	5.2	13.3	7.3	7.3	17.1	7	17.5	8.1	15	8.8	19	19	14.6	16.7	11.6	21.5	13.9
1	M21	2	OTNT	NA	Neutral	9.77557346559206	65.2684438933664	7.73186388474848	283414.324860508	2684.34504183294	6.22256664600124	41.9299442033478	7.07829688077838	210139.897086175	4087.09007015292	1613	1244732	79716.86	1114.72	306.71	17.5	5.6	9.2	12.9	19.1	2.7	11.7	9.5	8.6	15.9	6.6	15.2	10.2	13.7	7.3	16.9	20	14.1	17.3	9.5	22.8	10.4
1	M21	3	OTNT	NA	Neutral	9.47970479704797	63.3985239852399	7.67681967252696	259338.694341943	2590.98439538466	6.84071340713407	47.6537515375154	7.14286939677808	242419.905904059	4154.50994178653	1626	1196085	81540.37	1049.2	316.14	14.9	4.8	6.8	11.9	14.4	2.2	11.3	7.3	7.6	14.1	6.5	14.8	8.3	12.7	6.3	16.2	19.1	15.9	16.1	10.8	20.6	11.8
1	M22	1	OTNT	NA	Neutral	8.69736133548735	58.6273559504577	8.15300070757059	242713.85083468	2534.47204897001	6.11039310716209	41.9547657512116	7.41688062370266	217080.328486807	4336.40597322606	1857	1099667.9	80191.2	1021.58	313.39	14.9	4.5	7.1	13.1	16.2	2	10	7.6	7.7	15.2	7.3	14.9	9	12.9	6.1	15.8	17.2	12.5	16.1	8.2	20.7	7.8
1	M22	2	OTNT	NA	Neutral	8.50639853747715	58.6971358927483	7.52986901231726	243237.909811091	2504.81957607416	5.9890310786106	43.0719073735527	7.68668932674724	222496.678244973	4257.92748468519	1641	1125117	82348.33	960.15	315.16	13.8	5.4	10.1	10.8	14.1	3.5	13.1	7	9.1	16.6	9.3	15.4	8.8	15.1	8.8	16.3	16.1	12.7	13.9	7.9	18	11.7
1	M22	3	OTNT	NA	Neutral	9.3690932311622	61.8154533844189	7.25063414117306	266845.364623244	2501.84401007804	6.36653895274585	44.1040868454662	7.25937477751094	225156.482120051	4145.29145828974	1566	1222794	80028.23	1017.85	301.92	15.1	9.4	10	16.9	16.9	10.5	12.1	14.5	6.9	17.3	8	15	9.7	18.8	6.4	16.2	18.3	13.3	14.4	7.9	19.8	9.5
1	N03	1	PLK1	NA	Negative	8.64501160092807	72.4176334106728	10.4312230418214	434117.055684455	3104.00693444011	8.37122969837587	66.5266821345708	9.04060132279807	437698.3387471	5255.4774353006	431	1596228.5	130549.25	1459.78	515.25	23.7	3.7	33.9	8.4	25.1	0.9	38.3	7.2	14.6	22.3	12.3	14.6	19	18.3	15.5	15.5	17.2	20.9	21.1	20.4	25.5	29
1	N03	2	PLK1	NA	Negative	8.20746887966805	69.0684647302905	10.0970922664734	460043.251037344	3290.95513747974	8.85684647302905	73.2551867219917	10.21184144225	471680.788381743	5255.38707790397	482	1660892	133751.15	1592.43	517.61	21.2	4.6	36.5	10.8	29.9	0.6	46.9	5.2	17.6	26.8	17.4	14.1	19.1	18.3	19.9	15.1	16.8	23.2	16.2	24.3	23	36.9
1	N03	3	PLK1	NA	Negative	9.06786427145709	68.4750499001996	8.71622532679004	365285.003992016	3012.79192246694	9.16966067864271	74.3652694610778	9.11425036349353	489202.842315369	5349.66012018281	501	1434454	134231.5	1477.93	524.04	18.4	4.2	36.3	11.2	22.4	0.8	40.7	6.4	12.4	21.8	13.2	17.2	15.4	16	20.6	17.4	17.8	25.9	18.8	25.9	24.6	35.3
1	N04	1	PLK1	NA	Negative	10.6013986013986	81.1678321678322	9.86002179115404	483999.223776224	3321.77891656594	10.0384615384615	73.1258741258741	8.33442667418706	460644.276223776	5277.48129403285	286	1888614.3	132537.28	1654.76	494.69	27.3	3.8	27.6	8.7	32.9	1	35	5.9	16.1	18.9	11.5	12.2	20.6	13.6	11.5	12.9	21	32.2	24.1	24.5	30.8	28.7
1	N04	2	PLK1	NA	Negative	9.71734475374732	77.2012847965739	10.861916240288	443403.47751606	3041.17023390405	8.46252676659529	66.1734475374732	8.55717508422287	408358.777301927	4932.26497748649	467	1585916	118849.17	1444.07	455.52	23.8	4.5	26.8	9.9	27.4	0.4	33.6	5.1	13.5	22.5	10.3	14.6	17.6	18.6	15.4	15.4	19.7	21	21.4	21.4	28.5	30.6
1	N04	3	PLK1	NA	Negative	8.77628032345013	66.6280323450135	9.3234002111	340060.188679245	3057.77496679126	9.02425876010782	75.3045822102426	8.9377117355404	516831.735849057	5481.70397199357	371	1492532	128249.32	1474.21	479.76	18.9	4.6	30.2	12.1	21	2.2	36.4	7.3	13.5	18.9	11.1	15.4	14.3	12.4	20.5	15.6	15.6	25.9	14.8	24.8	22.4	35
1	N05	1	PLK1	NA	Negative	8.92077087794433	81.0021413276231	13.1513887793736	574178.411134904	3791.62450491381	8.76231263383298	69.5610278372591	9.20507763684608	457140.888650964	5087.47205762227	467	1971116.8	132737.42	1919.43	513.23	27.8	3.4	35.1	13.1	30.8	0.4	39.4	7.9	20.1	19.1	13.5	18.2	25.5	13.3	14.1	19.1	15.8	26.6	23.8	20.8	33.6	30.6
1	N05	2	PLK1	NA	Negative	8.822	78.738	11.5240744613996	511654.722	3378.81702446673	8.622	67.52	8.89802509811714	443001.17	5300.58564890841	500	1780613	126072.9	1630.56	484.28	24.4	5.4	30	9.6	27	1	35.2	4	16	22	13.6	13.4	20.2	14.2	20	14.4	16.6	24	21.6	23	28.2	37
1	N05	3	PLK1	NA	Negative	8.58969465648855	72.3492366412214	12.3249904617199	427107.52480916	3374.77633815892	8.38358778625954	69.3053435114504	8.85360511050498	460046.881679389	5110.9640600128	524	1521382	122457.95	1648.07	476.15	18.9	3.8	29.2	13.9	26.7	3.2	37.2	8.2	17.6	19.7	15.1	18.5	17.6	12.2	19.7	19.5	16.8	22.9	16.4	19.8	24.4	30.3
1	N06	1	PLK1	NA	Negative	8.87470997679814	73.1508120649652	9.86095186088586	441528.883990719	3297.60939607697	8.91415313225058	78.737819025522	10.386884422342	537501.535962877	5687.91815246008	431	1765924.2	129998.3	1615.91	517.34	25.5	3.7	33.2	9	32.9	0.2	39.2	3.5	13.7	22.7	17.6	10.7	18.6	13.7	16.5	11.8	16.9	23.4	20.4	26.9	29.7	38.7
1	N06	2	PLK1	NA	Negative	9.17560975609756	71.5073170731707	9.66741791481631	394899.42601626	3111.9955621639	8.76910569105691	68.4894308943089	8.3671849218326	446067.138211382	5319.23351873879	615	1523625	121437.01	1477.11	485.34	21.8	4.4	30.6	9.6	26.8	1.5	40.8	4.6	14.3	18.7	12	12.8	18.5	14.6	20.7	14	17.6	22.4	17.4	21.3	26.5	34.3
1	N06	3	PLK1	NA	Negative	9.33846153846154	76.9969230769231	11.8050038438524	468278.433846154	3625.17815874483	8.66461538461538	69.1630769230769	7.84731967702148	438418.661538462	4497.70028919952	325	1660658	123935.26	1883.92	484.22	23.7	4.6	27.4	16	34.8	0.9	38.2	13.2	20.6	20.9	10.8	22.5	24	14.2	11.1	23.4	20.6	25.8	21.5	23.1	31.4	28.6
1	N07	1	PLK1	NA	Negative	10.2292358803987	85.3621262458472	10.941979168318	441251.697674419	3361.41591584263	9.3156146179402	66.9966777408638	7.06101030117166	401775.378737542	4677.22213742789	301	1638445.4	122381.27	1662.48	481.99	26.6	5.6	28.6	12.6	31.9	1.3	34.9	7.3	17.3	11.6	7.3	16.9	20.3	13	10	18.9	20.6	27.6	25.2	20.6	32.9	26.2
1	N07	2	PLK1	NA	Negative	10.6811224489796	87.5637755102041	10.7037233187313	499480.640306122	3463.80919583856	9.53316326530612	71.6607142857143	8.70302122071255	437225.775510204	5019.84338264142	392	1781097	123933.04	1572.42	486.74	26.3	3.8	32.4	8.4	29.3	2.8	40.6	4.3	19.1	12.8	13.3	12	19.9	8.9	17.1	13.8	22.2	27.8	23.5	23.5	31.6	36
1	N07	3	PLK1	NA	Negative	9.15730337078652	82.1713483146067	13.3666162194642	552288.733146067	3611.23162867541	8.48033707865168	67.6460674157303	8.53241068678776	426305.421348315	4911.41789061401	356	1758722	107005.45	1775.64	437.36	23.3	3.7	20.8	12.1	29.8	0.8	27	6.2	17.1	19.7	12.9	16.3	20.5	13.2	18.5	18.8	19.1	23.6	19.7	19.9	29.5	26.7
1	N08	1	PLK1	NA	Negative	10.2674897119342	94.082304526749	12.4039790319414	599596.983539095	3848.88109575329	9.51440329218107	80.1399176954732	8.58076850309744	588930.497942387	5649.6168421995	243	1870700.3	126072.58	1964.35	496.34	27.2	2.9	29.2	11.5	35	0.8	39.5	6.2	20.2	16	11.5	17.3	27.2	11.9	23	17.7	23	26.3	25.5	28.8	35.8	40.7
1	N08	2	PLK1	NA	Negative	10.5176056338028	79.8521126760563	9.64695040265432	428071.242957746	3048.32527714991	10.3204225352113	81.6866197183099	8.97064118700898	569668.802816901	5851.00571515967	284	1585478	130828.51	1448.76	535.28	22.5	5.3	34.5	8.1	28.9	1.4	45.8	4.2	12.7	14.4	10.2	10.9	18.7	12	27.5	11.6	21.8	31.3	22.2	26.8	29.2	44.4
1	N08	3	PLK1	NA	Negative	9.02489626556017	74.5103734439834	13.6988157702922	422869.67219917	3487.59710101016	8.44398340248963	78.5892116182573	9.60753519292591	550695.626556017	5508.63542778838	241	1589964	128669.88	1770.93	505.46	19.5	2.9	27.8	12.9	27.4	0.8	35.3	5.4	18.7	15.4	19.9	14.9	19.5	10.8	25.3	16.2	16.6	18.7	16.2	26.6	26.6	39
1	N09	1	CIC	NM_015125	sample	8.4719512195122	57.0634146341463	7.73649063596004	230589.189634146	2430.13556391368	5.80731707317073	40.3103658536585	7.14344663226316	209232.281097561	4040.36086989891	1640	1115291	88792.47	975.22	324.98	15.1	5.6	11.7	12.6	13.5	3	12.7	8.3	8.8	17.2	7.4	18.6	8.4	15.7	5	19.5	16.2	12.9	13.5	8	18.3	8.9
1	N09	2	CIC	NM_015125	sample	8.47295514511873	56.6451187335092	7.56381728992582	238431.920184697	2441.63616487693	6.44854881266491	46.155672823219	7.9756564099215	239063.840369393	4335.87431334263	1516	1164190	85212.23	1006.58	333.4	15.8	5.2	11.7	10.6	14.6	2.2	15.8	6.5	8.6	20.1	9.7	13.7	8.6	16.2	9.4	14.8	16.8	14.6	13.8	8.8	17.9	12.9
1	N09	3	CIC	NM_015125	sample	8.74318181818182	52.4886363636364	5.85843286990822	193457.072159091	2318.44779574086	5.93977272727273	39.9977272727273	7.03155090944069	198297.798295455	3897.74523113205	1760	1093528	82663.82	882.69	313.51	13.8	4.9	8.2	11.1	11.2	3.8	10.8	7.8	5.5	22	8	17.2	6.4	17.6	4.7	18.8	17.2	11.9	12	6.9	16.6	7
1	N10	1	SMARCA4	NM_003072	sample	9.20029673590505	61.6016320474777	8.03177242688981	268307.421364985	2535.36778006816	7.10682492581602	49.1424332344214	7.48262720277031	232526.5615727	4008.01888216372	1348	1289579	78045.09	1041.36	297.6	16.3	3.9	5.7	10.5	15.9	1.3	8.5	7	6.4	15.1	7	12.8	8.4	11.1	2.7	14.5	18.1	15.9	15.3	10.9	19.3	9.4
1	N10	2	SMARCA4	NM_003072	sample	10.9059893858984	73.579226686884	8.41317288281876	295272.405610311	2599.57771361635	7.86429112964367	50.4366944655042	6.88469891596002	220041.709628506	3704.19217068438	1319	1337713	79588.15	1083.9	301.89	18.9	4.1	8.3	12.3	18.1	3.3	11.6	10.4	7.8	12.9	5.9	13.5	8.2	11.4	3.1	14.6	21.8	18.5	20.5	13	24.4	11.8
1	N10	3	SMARCA4	NM_003072	sample	10.2984174830445	69.0007535795026	7.50940380131167	275368.888470234	2671.3672337577	7.66541070082894	52.3036925395629	7.16813480412174	252356.370761115	4080.81933866642	1327	1295648	78137.34	1078.87	292.55	16.4	3	6.4	11.4	14.2	1.1	8.3	9	8	11.8	7.2	11.9	8.6	10	4.7	13.1	20.8	18	17.9	12.8	22.1	11.8
1	N11	1	DOT1L	NM_032482	sample	8.24290691886511	55.1473369835739	7.99660853010939	242937.276754604	2540.44528424755	4.86261821801892	31.8521652563464	6.78609646131213	163933.695370831	3939.78765462198	2009	1189941	91137.32	1010.24	350.87	15.6	5	11.9	10.6	14.3	2.4	15.7	6.7	8.2	16.9	7.4	19.6	8.1	13	4.8	20.2	14.6	8.9	13.4	4.6	18.6	4.1
1	N11	2	DOT1L	NM_032482	sample	8.83068109484405	58.7651177593889	7.49912929678121	251700.131763208	2386.55663705444	5.2915340547422	33.8516868236792	6.52108809852625	164510.479949077	3643.99535007935	1571	1131791	77935.48	930.31	291.78	14.9	9.7	8.6	15.4	14.1	14.1	10.3	13.5	8.1	20.6	7.1	20.4	8.1	21.4	5.4	22	17.5	10.7	15	6	18	7.6
1	N11	3	DOT1L	NM_032482	sample	9.8788056206089	66.596018735363	7.23452396417902	273779.986533958	2580.62722015378	6.56206088992974	44.942037470726	7.27162353368591	228421.112412178	4115.92653543246	1708	1285540	86430.02	1053.49	323.56	16.2	4.2	9.4	10.6	15	1.5	12	6.4	8.4	15.2	8.5	16.3	8.5	13.6	7.4	17.9	20.4	14.8	16.4	9	21	9.3
1	N12	1	XPC	NM_004628	sample	9.07540106951872	59.0764705882353	7.40334907145762	253938.244919786	2582.15663645236	5.6716577540107	34.2935828877005	6.30034148954378	161080.179679144	3656.36286613341	1870	1330911.1	88596.44	1080	332.37	19.5	4.4	10.8	11.3	18.4	1.2	13.5	7.2	8.7	17.1	6.4	18.7	9	11.9	2.7	20.1	18	12	14.5	5.6	19.9	4.7
1	N12	2	XPC	NM_004628	sample	9.49265905383361	65.5589994562262	7.74745098889292	278426.660141381	2672.19480414881	5.92169657422512	38.1658510059815	6.77758442760722	187377.671016857	3949.71698594719	1839	1297050	82879.58	1048.73	312.35	18.4	4.7	10	9.8	17.3	1.8	12.1	6.4	9.2	14.3	7.9	16.4	10.8	12.5	6.3	17.8	18.9	13	17.4	8	22.7	8
1	N12	3	XPC	NM_004628	sample	9.68845177664975	66.1928934010152	7.99637399530703	281382.986675127	2694.64794644348	7.05329949238579	47.6478426395939	7.48130930659803	241607.315989848	4216.6561008626	1576	1261446	86559.33	1043.7	323.2	16	4.7	10.1	10.3	14.1	2.2	12.4	6.5	9.5	14.7	8.4	15	9.5	12.7	8.1	16.8	19.5	17.3	16.8	10.6	21.8	10.2
1	N13	1	EXT1	NM_000127	sample	8.77745327102804	58.3890186915888	7.31406699435215	236133.270443925	2489.05407933566	5.14661214953271	32.5776869158879	6.59832973284918	152318.428154206	3620.2244984581	1712	1154331	73070.05	1000.98	278.99	16.6	5.8	4.1	15.3	16.4	3	5.6	11.4	7.7	16.3	6	18.3	10	15.3	2.9	20.4	17.8	9.5	15.1	4.4	20.7	3.4
1	N13	2	EXT1	NM_000127	sample	8.840022611645	62.527981910684	8.90279364104578	275449.876201244	2628.88121695214	4.95195025438101	33.5568117580554	6.80114236670418	153047.174674958	3452.82563917014	1769	1217240	74712.99	1087.57	285.91	15.4	6.1	6.7	14.8	16.3	5.1	9.4	9.8	10.7	15.1	7.7	20.7	9.5	14	3.1	22.7	16.6	8.5	15.1	4.3	20	3.3
1	N13	3	EXT1	NM_000127	sample	9.52384020618557	63.7789948453608	7.60380840275855	272191.353737113	2642.85876099575	5.8479381443299	36.3292525773196	6.38911160722673	168455.700386598	3641.82999276856	1552	1280944	77226.42	1097.17	297.71	15.8	4.3	6	11.8	17.4	2	8.9	6.4	8	14.9	5.7	18.2	8.9	11.7	3.2	19.2	19	12.5	14.9	6.4	20.6	5.5
1	N14	1	MSH6	NM_000179	sample	8.64285714285714	59.1071428571429	7.57823086023245	236869.217741935	2519.12712766884	5.97465437788018	43.6451612903226	7.70675698784749	231671.502880184	4316.51355939352	1736	1153874.1	83971.69	996.3	322.16	16.4	5.5	8.4	12.8	16.4	2.1	11.2	7.5	9.3	16.1	8.4	16.2	9.4	13	6.2	17.6	16.8	12.2	14.9	8.6	19.9	9.6
1	N14	2	MSH6	NM_000179	sample	8.90844570617459	64.4904187366927	8.95469518914327	286379.501774308	2574.04139800921	6.35628105039035	47.2647267565649	7.99836176249421	252190.589779986	4394.30195729461	1409	1216496	73088.78	1019.08	269.78	17	10.6	7.3	20.2	17.4	12.8	8.9	18.2	9.1	14.8	9.9	14.5	10.1	17.5	10.1	15.6	18.2	13.2	16	10.4	21.4	15.3
1	N14	3	MSH6	NM_000179	sample	9.35495626822157	64.8243440233236	7.26707355425001	288775.739795918	2638.50369336666	6.90889212827988	51.5758017492711	7.90305768465209	271480.605685131	4381.45771153525	1372	1392496	87130.07	1110.33	335.55	19.4	4.7	10.7	11.4	18.1	1.7	13.6	6.7	7.9	17.9	8.5	13.8	10.3	15.1	7.9	15.7	20.1	16.5	16.4	11.5	22.5	14
1	N15	1	FANCC	NM_000136	sample	8.21479289940828	55.8639053254438	7.35906428033674	240844.507100592	2368.08076553144	5.19408284023669	36.3165680473373	7.49448457985394	192413.029585799	4170.18955239172	1690	1162549.3	81370.48	950.66	304.87	15.5	5.8	7.8	14.1	14	3	10.1	10.9	7.3	20.3	9.3	17.9	8.1	15.9	6	18.6	15	9.5	14.2	6.1	18.6	7.4
1	N15	2	FANCC	NM_000136	sample	7.7811135371179	50.1364628820961	7.25890926389056	206911.698144105	2387.77688350672	5.08351528384279	35.5851528384279	7.18354689210345	177616.490720524	3898.60127946203	1832	1049256	77753.47	944.05	300.6	12.2	5.9	7.9	13.3	13	3.5	11	8.2	8.5	21.1	8.3	17.7	7.5	18.2	6	18.9	13.9	9.2	10.7	5.6	14.8	6.9
1	N15	3	FANCC	NM_000136	sample	8.16924719701014	54.0624666310731	7.48980374079268	229324.083822744	2520.11037498241	5.37159636946076	37.4751735184196	7.09303105260346	200085.920982381	4176.77998099982	1873	1165707	80455.51	1006.58	305.02	15.1	5.6	6.7	13.2	13.3	2.5	9.7	7.7	7.8	19.7	7.8	18.3	8.6	14.7	7.2	19	15.8	9.1	11.6	5.8	17.2	7
1	N16	1	NCOR1	NM_006311	sample	7.41666666666667	52.4024390243902	7.31121709556443	234557.018292683	2453.51803271624	5.21205962059621	38.8665311653117	7.87911242737994	197535.750677507	4091.85181793206	1476	1091319.6	74538.81	953.81	278.48	13.6	5.6	4.7	14.6	13.1	2.9	5.9	10.6	8.1	19	9.8	16.7	8.9	16.9	5.1	18.6	12.9	8.5	11.6	6.4	16.7	6.5
1	N16	2	NCOR1	NM_006311	sample	8.78936464088398	60.6954419889503	8.12421397174064	271699.810773481	2550.42012824546	5.98756906077348	38.9509668508287	6.72026576489346	173918.236878453	3487.22631654992	1448	1176269	72082.1	1035.25	276.84	16.2	7.3	6.1	17.1	16.9	4.7	7.9	12.7	9.9	19.7	7.1	18.4	10.9	17.3	3	20.2	15.8	12	15.3	7	20.3	7.3
1	N16	3	NCOR1	NM_006311	sample	8.02802547770701	56.496178343949	8.04036561412889	238474.689171975	2499.29462408385	5.64012738853503	41.0375796178344	7.67236582737817	205004.133757962	4068.97067972785	1570	1048227	74798.8	960.15	290.54	13.1	6.6	6.1	15.1	12.9	5.3	8.7	11.1	9.1	17.1	8.3	16.6	8	16.2	5	18	14.4	11.3	12.9	5.8	16.6	5.5
1	N17	1	PLK1	NA	Negative	8.83132530120482	66.5873493975904	8.61642311129078	412596.385542169	2742.81965542426	10.5	80.5632530120482	9.9960007366088	559111.671686747	5867.79026981138	332	1608683.8	123821.12	1375.87	492.6	17.5	3.3	26.8	7.2	24.7	1.5	36.4	4.8	12.3	26.5	15.4	11.1	13.3	17.5	22.6	11.4	15.7	32.5	14.8	30.1	18.7	43.4
1	N17	2	PLK1	NA	Negative	6.10392609699769	47.8498845265589	7.74210063673434	277502.258660508	2074.43796929791	7.22401847575058	57.2471131639723	7.61297300471864	411424.256351039	4926.2192747567	433	1045266	92723.45	842.07	354.52	11.3	26.3	22.4	27.3	13.2	28.2	28.2	23.1	9	35.3	13.2	27.5	8.5	38.6	27.9	28.2	10.6	21.5	10.9	17.8	15.2	32.6
1	N17	3	PLK1	NA	Negative	8.0752688172043	57.3032258064516	10.2174454655561	339547.709677419	2901.90253767622	9.43655913978495	72.0301075268817	8.86575581738979	490576.116129032	5523.18088442516	465	1396058	120601.81	1415.08	457.3	18.3	3.9	29.9	9.5	20.4	0.9	36.1	4.3	14	28.2	12.7	12.5	14.2	20.2	22.2	13.3	15.5	26.7	14.8	23.7	20.9	32.9
1	N18	1	PLK1	NA	Negative	8.28382838283828	64.3234323432343	10.4502996500319	369344.673267327	2929.98678508836	9.38943894389439	77.4290429042904	9.48233017290327	540496.541254125	5778.83119443243	303	1489817.8	128279.79	1448.93	478.99	19.5	3	31	5.9	22.1	2.3	38.6	4	15.8	20.8	14.5	11.6	14.5	15.2	20.5	11.9	14.2	26.4	16.2	28.4	22.8	38.3
1	N18	2	PLK1	NA	Negative	8.86269430051813	71.3419689119171	12.2209844806516	476554.567357513	3329.19489741244	9.80829015544041	76.1761658031088	9.30384031603297	512239.041450777	5472.36764054108	386	1730956	128642.3	1651.51	492.06	24.9	2.6	33.4	8.5	26.4	0	39.9	3.9	16.1	21.8	13.2	12.7	19.2	16.6	23.1	13.7	16.6	28.8	17.9	27.7	25.4	39.1
1	N18	3	PLK1	NA	Negative	8.09685863874346	60.8534031413613	8.38992767484643	330334.426701571	2604.84262976979	10.479057591623	79.4424083769634	8.64613319486921	573224.777486911	5811.96570212834	382	1350128	123361.49	1184.64	444.58	15.7	2.4	29.1	8.1	16.5	1.3	34.3	4.7	10.7	23.8	11.5	11.3	10.5	19.9	25.4	11.5	14.4	30.9	12.8	25.4	20.2	36.4
1	N19	1	PLK1	NA	Negative	7.61631419939577	59.3202416918429	11.4028600284679	388050.924471299	2868.13982913768	8.46525679758308	65.178247734139	9.82007675583117	410934.53776435	5283.70771373507	331	1513453.5	102009.97	1459.99	384.76	19.9	4.5	19.9	11.2	19.9	1.2	20.8	5.7	10.9	26.3	17.5	14.8	14.5	22.7	14.5	14.8	15.4	24.2	17.5	19.9	22.7	26.9
1	N19	2	PLK1	NA	Negative	7.75763358778626	54.7862595419847	8.16603232644001	276508.173664122	2650.77418438916	7.40839694656489	54.7919847328244	8.50236738053333	333808.020992366	4970.33531195734	524	1198369	104459.24	1223.07	405.12	16	5.2	19.7	12	17.2	2.5	27.1	6.7	13.2	22.9	13.9	14.9	12.2	19.8	14.9	15.8	14.5	20	10.9	14.5	17.9	23.1
1	N19	3	PLK1	NA	Negative	8.89044289044289	58.5990675990676	6.55412358603492	261162.65967366	2456.31009411023	8.94638694638695	66.04662004662	8.92739580247983	394608.174825175	5006.45955947762	429	1221441	101062.89	1075.3	387.43	12.4	3.5	17.5	8.4	15.6	3.3	23.1	6.8	9.1	23.1	14.7	10	10.3	23.1	15.2	11.7	17	25.4	13.3	21	17.9	28.4
1	N20	1	PLK1	NA	Negative	7.82178217821782	56.1782178217822	11.3919103067	304591.47029703	2530.67697779973	10.3168316831683	84.6188118811881	10.2521375899789	575713.51980198	6016.74172659424	202	1360548.3	118326.44	1101.46	431.13	16.8	4	27.2	5.4	14.4	2	27.2	3	13.4	23.8	16.3	6.9	9.4	17.3	18.8	6.9	12.4	31.2	12.9	33.2	18.3	42.6
1	N20	2	PLK1	NA	Negative	7.608228980322	57.4472271914132	10.2555790314676	301353.370304114	2562.18205067148	8.58855098389982	64.04114490161	8.75367345267911	414183.194991055	5434.43126724156	559	1297129	106782.48	1183.08	398.37	14	5.2	21.3	9.7	15.2	2	27.4	5.9	11.8	19.7	12.5	14	10.9	19.9	23.4	14.3	14.3	24.9	14.1	18.6	17.2	30.9
1	N20	3	PLK1	NA	Negative	8.57785467128028	64.2889273356401	9.15891954545998	361567.809688581	2866.94254165089	8.93771626297578	71.2629757785467	8.95216778972898	451012.846020761	5292.29929723635	578	1412528	113415.44	1301.21	424.36	17.6	3.8	23	9.3	18.7	0.5	27.5	5.2	13.5	20.9	14.9	12.5	14.2	16.3	18.2	14.4	15.9	25.4	15.2	23.5	20.1	33.2
1	N21	1	PLK1	NA	Negative	9.5873320537428	71.21113243762	8.32256764689367	362670.533589251	2769.56485131551	9.66410748560461	73.2284069097889	9.21380617237498	504961.445297505	5984.30309067026	521	1462570.2	116116.05	1276.62	431.72	20.7	3.8	25.9	8.3	22.3	0.8	26.1	3.8	10.9	18	10.9	8.8	12.9	15.5	20.7	9.8	18	27.8	19.8	22.3	25.3	32.6
1	N21	2	PLK1	NA	Negative	8.76061120543294	65.365025466893	10.3683253548354	356048.456706282	2782.66530932162	9.09337860780985	64.9015280135823	8.35529241322206	407134.82852292	5445.04985486249	589	1389327	106131.77	1226.03	412.7	16.6	3.1	22.9	6.6	19.9	0.8	28.2	3.9	11.7	18	12.6	8.3	11.9	15.8	19.5	8.8	17.5	26.5	14.6	20.4	19.9	29.4
1	N21	3	PLK1	NA	Negative	8.70600414078675	61.2443064182195	9.01819010703618	307369.778467909	2639.60224300437	10.4554865424431	72.0848861283644	7.80144741602925	480826.393374741	5716.62796334986	483	1329789	112817.65	1132.76	417.47	17.6	2.9	22.8	8.9	17.6	2.3	25.9	5.2	11.4	18.2	9.3	10.8	11.2	18.4	22.8	11.6	18.6	32.1	14.9	21.9	19.3	35.4
1	N22	1	PLK1	NA	Negative	7.64109589041096	55.3780821917808	9.21645190329923	311074.512328767	2656.17186846377	9.82465753424658	75.0520547945205	8.66072077205083	500995.421917808	5596.9060952169	365	1214460.2	98143.02	1182.32	376.98	16.2	8.8	17.8	17.5	16.7	7.7	20.3	14	9.9	21.4	11.8	10.4	12.3	19.7	17.3	10.7	12.3	23.6	14	24.4	18.1	34.5
1	N22	2	PLK1	NA	Negative	8.56105100463679	62.0432766615147	8.66601774089123	335352.426584235	2630.32626939919	7.5919629057187	57.6460587326121	8.4050600633312	347707.119010819	4941.8542106665	647	1383465	98764.36	1144.7	369.82	16.5	3.1	17.3	8.8	18.1	1.2	21	5.7	10.7	23	11.7	11.4	10.5	17.6	15.1	12.2	15.3	18.1	14.7	14.5	20.1	23.5
1	N22	3	PLK1	NA	Negative	6.93256262042389	50.6146435452794	8.48433168257673	304410.751445087	2573.68298614921	7.96531791907514	58.5761078998073	8.78770619143786	369080.743737958	5511.47896221237	519	1255559	102076.04	1118.99	393.31	14.8	1.9	15	7.1	16.2	1.5	20.8	3.5	10	25	12.1	7.5	10.4	20.6	18.1	7.5	11.4	21.2	11.6	13.5	16	22.5
