# Supplementary material for: TRACERx analysis identifies a role for FAT1 in regulating chromosomal instability and whole-genome doubling via Hippo signalling
Source: Nat Cell Biol. 2024 Dec 30;27(1):154–68. doi: 10.1038/s41556-024-01558-w (PMC11735399; doi:10.1038/s41556-024-01558-w)
Supplement: Supplementary file 17 — Statistical source data. [file 41556_2024_1558_MOESM17_ESM.zip › extended fig1/ext fig1A source/data/rawData/IR3Hr_H1650_H2AX.txt]

screenPlateOrder	plateWell	screenReplicateNo	Content	ContentAnno	ContentType	replicate	MEAN_ObjectSpotTotalCountCh2	MEAN_ObjectSpotTotalAreaCh2	MEAN_ObjectSpotAvgAreaCh2	MEAN_ObjectSpotTotalIntenCh2	MEAN_ObjectSpotAvgIntenCh2	MEAN_Circ_TotalIntenCh2	MEAN_Circ_AvgIntenCh2
1	C03	1	53BP1	NA	Positive	1	26.360433604336	134.249322493225	5.71053777399537	382354.43902439	2483.83348816375	1714114	1330.93
1	C03	2	53BP1	NA	Positive	2	26.7622549019608	147.56862745098	6.57429516338647	465034.352941176	2701.32244049807	1963561	1533.97
1	C03	3	53BP1	NA	Positive	3	23.3471882640587	118.897310513447	7.64921990935498	363398.843520782	2536.56847951346	1793208	1392.73
1	C04	1	53BP1	NA	Positive	1	25.3694444444444	138.15	7.42455747407527	435641.902777778	2672.60710976802	1866731	1507.01
1	C04	2	53BP1	NA	Positive	2	25.186320754717	147.964622641509	7.76306567831019	516706.712264151	2912.24797440695	2082463	1645.46
1	C04	3	53BP1	NA	Positive	3	24.4887780548628	131.660847880299	5.90019300267243	443153.16957606	2562.88419099313	1919794	1419.24
1	C05	1	53BP1	NA	Positive	1	26.2860824742268	151.085051546392	6.60293651508036	528862.394329897	2772.65818417099	2048164	1542.57
1	C05	2	53BP1	NA	Positive	2	24.9268867924528	133.068396226415	6.49340912152787	409600.398584906	2552.84039859708	1843833	1394.45
1	C05	3	53BP1	NA	Positive	3	25.604	137.206	6.12500049314171	404349.538	2627.55763505989	1785571	1411.1
1	C06	1	53BP1	NA	Positive	1	25.6747720364742	140.796352583587	6.55220299124167	425262.276595745	2750.53599520859	1966807	1565.09
1	C06	2	53BP1	NA	Positive	2	26.0828402366864	149.772189349112	7.211345127329	507371.041420118	2853.13825563826	2049264	1597.92
1	C06	3	53BP1	NA	Positive	3	26.562874251497	152.844311377246	7.76346815382493	521298.577844311	2903.24080777798	2026227	1625.01
1	C07	1	53BP1	NA	Positive	1	26.1642857142857	148.910714285714	7.72116467619473	471526.985714286	2779.98725542482	1974995	1578.45
1	C07	2	53BP1	NA	Positive	2	25.1966527196653	147.786610878661	6.86096979976941	486497.744769874	2797.11732860229	1958477	1584.62
1	C07	3	53BP1	NA	Positive	3	25.2838283828383	142.577557755776	7.2675329393312	448703.97359736	2729.42731797197	1842602	1527.47
1	C08	1	53BP1	NA	Positive	1	24.9601449275362	147.463768115942	7.49533421443971	506254.257246377	2857.45041215883	2059937	1644.3
1	C08	2	53BP1	NA	Positive	2	26.2212121212121	148.112121212121	5.92313220919181	464456.436363636	2730.68644295651	2014166	1548.97
1	C08	3	53BP1	NA	Positive	3	26.6416184971098	156.450867052023	6.29620025636554	480107.919075145	2783.1156016391	1946113	1548.82
1	C09	1	PLCG2	NM_002661	sample	1	23.7080924855491	138.222543352601	8.70813053628285	536629.352601156	2949.26107789356	2150217	1737.88
1	C09	2	PLCG2	NM_002661	sample	2	24.6775067750678	133.831978319783	6.42118783186403	422075.292682927	2709.50526202091	1839657	1535.43
1	C09	3	PLCG2	NM_002661	sample	3	25.2452229299363	140.369426751592	6.22483813816145	472174.907643312	2795.70874385964	1977728	1569.86
1	C10	1	SETD2	NM_014159	sample	1	24.7035928143713	141.994011976048	7.77833368774474	482634.380239521	2839.49807081068	1968708	1620.04
1	C10	2	SETD2	NM_014159	sample	2	25.2292358803987	155.003322259136	6.65782380172044	529444.219269103	2875.84319677313	2128199	1608.38
1	C10	3	SETD2	NM_014159	sample	3	24.6	145.44	7.52063132170258	529474.009230769	2964.77649457988	2055863	1710.63
1	C11	1	IKZF1	NM_001220765	sample	1	24.3016949152542	129.847457627119	5.33387402251629	372544.766101695	2449.37619136468	1689093	1302.62
1	C11	2	IKZF1	NM_001220765	sample	2	23.374613003096	131.984520123839	8.98742111634321	480016.829721362	2879.43146034622	1956901	1634.67
1	C11	3	IKZF1	NM_001220765	sample	3	22.2586206896552	117.540229885057	6.90108378884299	379486.58045977	2502.30099148654	1683591	1356.48
1	C12	1	COL2A1	NM_033150	sample	1	25.7407407407407	149.937037037037	7.96751778657111	516034.2	2821.40152813964	2066046	1613.64
1	C12	2	COL2A1	NM_033150	sample	2	23.5578034682081	128.751445086705	7.95573192532142	428511.713872832	2850.40229581301	1902463	1628.19
1	C12	3	COL2A1	NM_033150	sample	3	25.5	142.367283950617	8.40955519612421	462316.808641975	2755.92817057139	1901150	1552.85
1	C13	1	SMAD4	NM_005359	sample	1	23.4135802469136	139.101851851852	8.54029564770614	514436.558641975	3081.185731009	2022015	1780.13
1	C13	2	SMAD4	NM_005359	sample	2	25.5640138408305	145.979238754325	8.13797659634143	500133.055363322	2973.4816435205	2023896	1650.09
1	C13	3	SMAD4	NM_005359	sample	3	24.159891598916	127.382113821138	9.8635249093714	447209.585365854	2883.78920006135	2006274	1659.53
1	C14	1	FANCF	NM_022725	sample	1	24.3910761154856	134.160104986877	6.19798474931031	446388.590551181	2636.46707015574	1934613	1486.23
1	C14	2	FANCF	NM_022725	sample	2	24.2447552447552	135.543123543124	6.08704209282816	451848.365967366	2786.04946756201	1958526	1521.77
1	C14	3	FANCF	NM_022725	sample	3	25.7418397626113	140.225519287834	10.7110552964581	490376.118694362	2881.58167983955	2101659	1650.25
1	C15	1	Sep-12	NM_144605	sample	1	24.9527896995708	152.454935622318	8.97121465903192	571148.321888412	3071.39837632788	2262231	1795.46
1	C15	2	Sep-12	NM_144605	sample	2	25.2921810699588	155.987654320988	8.51771836025661	536541.345679012	2903.26118281606	2082103	1626.28
1	C15	3	Sep-12	NM_144605	sample	3	24.9164086687307	145.393188854489	7.24719033198409	506164.099071207	2758.97941813506	2111059	1570.62
1	C16	1	GNPTAB	NM_024312	sample	1	25.7033333333333	143.696666666667	6.05833987512294	500276.616666667	2856.19145455286	2144441	1653.41
1	C16	2	GNPTAB	NM_024312	sample	2	24.6984536082474	132.512886597938	7.27057731111463	465499.827319588	2818.83851548117	2114717	1654.63
1	C16	3	GNPTAB	NM_024312	sample	3	23.6184971098266	131.462427745665	7.14642305465255	461785.335260116	2766.20091271766	1959138	1556.51
1	C17	1	53BP1	NA	Positive	1	24.6901408450704	139.218309859155	7.84037841333603	459541.348591549	2871.00738274319	1874407	1650.1
1	C17	2	53BP1	NA	Positive	2	24.1446153846154	134.264615384615	6.21627174067437	417780.532307692	2710.82747246946	1822444	1559.35
1	C17	3	53BP1	NA	Positive	3	24.6708860759494	140.167721518987	7.8124716341421	450921.113924051	2775.45938359554	1840176	1563.2
1	C18	1	53BP1	NA	Positive	1	24.9143576826196	130.36523929471	6.67804083193196	411159.964735516	2703.35690579674	1844185	1525.54
1	C18	2	53BP1	NA	Positive	2	26.3160173160173	149.348484848485	6.44729594975818	463160.497835498	2685.46314186453	1956210	1484.47
1	C18	3	53BP1	NA	Positive	3	24.2386934673367	140.861809045226	7.33603798454884	444455.221105528	2848.72404510982	1801318	1590.35
1	C19	1	53BP1	NA	Positive	1	25.0165289256198	134.871900826446	5.61301625837792	446368.880165289	2665.87163818374	1979284	1530.24
1	C19	2	53BP1	NA	Positive	2	25.0518867924528	145.514150943396	7.40803588136808	494438.712264151	2796.29686459007	1975686	1597.64
1	C19	3	53BP1	NA	Positive	3	24.7940379403794	137.831978319783	8.38672238737421	487489.124661247	2831.14818533426	2061323	1604.82
1	C20	1	53BP1	NA	Positive	1	25.0314285714286	143.934285714286	6.49284309433554	480548.302857143	2708.55087595352	1975434	1544.58
1	C20	2	53BP1	NA	Positive	2	25.979674796748	154.447154471545	8.39199660707732	533269.808943089	3049.6137333037	2013286	1784.84
1	C20	3	53BP1	NA	Positive	3	26.1772151898734	153.911392405063	6.17262245085467	493435.867088608	2778.4032921742	2040042	1586.29
1	C21	1	53BP1	NA	Positive	1	24.7459459459459	131.159459459459	5.88537366541968	406382.516216216	2630.98713158535	1750300	1437.72
1	C21	2	53BP1	NA	Positive	2	26.8674698795181	153.436746987952	6.7257144204593	488252.581325301	2730.09641546466	2008521	1544.89
1	C21	3	53BP1	NA	Positive	3	26.5	159.103351955307	6.60466541725172	536964.399441341	2936.19782268384	2156832	1711.93
1	C22	1	53BP1	NA	Positive	1	25.197889182058	142.540897097625	7.04903050636823	484950.907651715	2779.47006947402	1895339	1542.81
1	C22	2	53BP1	NA	Positive	2	24.618138424821	141.976133651551	8.25878213539776	499173.346062053	2905.44510216292	1957407	1684.83
1	C22	3	53BP1	NA	Positive	3	24.8872549019608	136.19362745098	6.89422012644203	431112.93872549	2725.73729196299	1836795	1511.14
1	D03	1	RAD51	NA	Positive	1	29.7251184834123	175.298578199052	7.62226820195077	632924.587677725	3052.72711676209	2456611	1744.89
1	D03	2	RAD51	NA	Positive	2	30.1097046413502	183.261603375527	8.90779449499819	684785.371308017	3168.06537279849	2694129	1849.02
1	D03	3	RAD51	NA	Positive	3	31.2555555555556	200.316666666667	10.2635457335855	809055.305555556	3264.5077952294	2889830	1909.12
1	D04	1	RAD51	NA	Positive	1	29.59375	194.34375	9.67683734557575	766501.1875	3255.86729256615	2756745	1953.25
1	D04	2	RAD51	NA	Positive	2	29.3352272727273	185.346590909091	9.30321707375477	712206.488636364	3295.01854141773	2583946	1907.65
1	D04	3	RAD51	NA	Positive	3	27.8722222222222	162.483333333333	6.05957073010109	586107.311111111	3061.78175273998	2553361	1874.55
1	D05	1	RAD51	NA	Positive	1	33.5077720207254	205.129533678756	9.38436024284252	755396.160621762	3331.00961225387	2926879	2027.98
1	D05	2	RAD51	NA	Positive	2	30.7814207650273	199.060109289617	6.95389769928431	742001.382513661	3147.41402915352	2684234	1835.05
1	D05	3	RAD51	NA	Positive	3	28.1087866108787	170.719665271967	6.88686850604105	653288.439330544	2795.15533071603	2428289	1645.22
1	D06	1	RAD51	NA	Positive	1	30.044776119403	204	9.07342502170023	785455.014925373	3468.50262283914	2792125	2117.72
1	D06	2	RAD51	NA	Positive	2	28.1585365853659	175.471544715447	7.55617705330537	661583.288617886	3161.92906760372	2482997	1871.54
1	D06	3	RAD51	NA	Positive	3	29.2101910828025	190.184713375796	10.9398313666694	753067.401273885	3563.79798693022	2723853	2219.97
1	D07	1	RAD51	NA	Positive	1	30.8974358974359	189.679487179487	10.1988048585682	675470.583333333	3056.39628643953	2575801	1823.85
1	D07	2	RAD51	NA	Positive	2	31.1344537815126	217.319327731092	8.87073762025404	1032807.59663866	3812.39256517777	3487206	2415.22
1	D07	3	RAD51	NA	Positive	3	28.9859813084112	178.532710280374	8.04271028654475	645244.392523365	3012.1496694545	2463884	1712.28
1	D08	1	RAD51	NA	Positive	1	27.7922077922078	175.896103896104	8.09184636716907	702292.006493506	3239.31999512578	2589505	1894.53
1	D08	2	RAD51	NA	Positive	2	29.8333333333333	185.995833333333	6.85526565980069	683349.516666667	3015.98565324994	2639706	1756.08
1	D08	3	RAD51	NA	Positive	3	30.3978494623656	196.338709677419	6.80736395793304	746054.134408602	3264.83674494525	2805659	1958.62
1	D09	1	SMC3	NM_005445	sample	1	26.6343042071197	169.702265372168	7.02488942847699	590541.478964401	2969.29255975083	2161475	1672.29
1	D09	2	SMC3	NM_005445	sample	2	26.2204301075269	169.634408602151	7.78694374096797	608960.698924731	3044.35018491855	2192137	1749.91
1	D09	3	SMC3	NM_005445	sample	3	23.6281179138322	136.356009070295	7.59121623834853	445120.047619048	2755.39683576353	1848445	1480.26
1	D10	1	CHD8	NM_020920	sample	1	23.8989898989899	140.50505050505	6.09400414352431	479257.222222222	2705.65637219526	1925452	1479.44
1	D10	2	CHD8	NM_020920	sample	2	23.5928853754941	141.442687747036	7.19182174412559	476023.027667984	2890.12765839627	1957713	1608.17
1	D10	3	CHD8	NM_020920	sample	3	25.5813953488372	166.786821705426	11.4730069720896	646325.189922481	3254.96290076246	2300363	1928.22
1	D11	1	COL5A2	NM_000393	sample	1	25.0230414746544	143.087557603687	6.96949015014344	481872.377880184	2806.1756815062	2071004	1610.33
1	D11	2	COL5A2	NM_000393	sample	2	24.9972451790634	141.333333333333	9.61906787113422	518831.338842975	2921.68420909766	2199272	1672.9
1	D11	3	COL5A2	NM_000393	sample	3	26.3015267175573	152.225190839695	6.80237337787397	564788.152671756	2983.82696330025	2367640	1782.38
1	D12	1	BRCA2	NM_000059	sample	1	26.5820105820106	151.412698412698	11.1194928392986	567646.137566138	3197.70058649138	2171398	1917.98
1	D12	2	BRCA2	NM_000059	sample	2	26.6118143459916	141.717299578059	6.81668203205732	495397.367088608	2882.71353726574	2108878	1656.67
1	D12	3	BRCA2	NM_000059	sample	3	23.5338345864662	139.112781954887	8.97685618287147	510856.751879699	3051.27173274638	2004493	1760.14
1	D13	1	UBR5	NM_015902	sample	1	21.5856573705179	119.988047808765	12.1926347822894	475196.545816733	2827.06244144145	1874591	1647.15
1	D13	2	UBR5	NM_015902	sample	2	23.6881720430108	123.112903225806	6.63784918262225	389635.956989247	2618.71225874817	1694818	1459.01
1	D13	3	UBR5	NM_015902	sample	3	25.1798245614035	135.706140350877	10.3824262503305	461466.157894737	2799.41791197999	1917864	1697.21
1	D14	1	TET2	NM_017628	sample	1	24.1038961038961	136.064935064935	7.06158427594061	415070.640692641	2696.65253602754	1756808	1457.04
1	D14	2	TET2	NM_017628	sample	2	25.9535864978903	146.139240506329	7.00258624763252	456726.046413502	2773.73971713996	1968771	1571.72
1	D14	3	TET2	NM_017628	sample	3	23.4280155642023	146.536964980545	9.25226165905191	526101.272373541	2909.31796812913	1954401	1621
1	D15	1	AMER1	NM_152424	sample	1	23.3518518518519	123.085185185185	5.52618392694873	373689.6	2412.42558427974	1661417	1315.87
1	D15	2	AMER1	NM_152424	sample	2	24.0393700787402	134.330708661417	9.93798210491492	473609.515748032	2785.95864856156	1918582	1591.97
1	D15	3	AMER1	NM_152424	sample	3	25.6942148760331	142.51652892562	6.07490840649531	469258.880165289	2707.18837586145	1907260	1505.24
1	D16	1	EXT2	NM_207122	sample	1	24.6473684210526	135.189473684211	5.89944095025239	443661.415789474	2508.38947202175	1914397	1436.57
1	D16	2	EXT2	NM_207122	sample	2	26.4388185654008	166.662447257384	11.2870156786352	660389.358649789	3154.13216139528	2340961	1914.86
1	D16	3	EXT2	NM_207122	sample	3	24.4472222222222	128.366666666667	9.00991318366704	420144.786111111	2709.92165729812	1866810	1529.47
1	D17	1	RAD51	NA	Positive	1	28.9397590361446	183.138554216867	8.14147881264219	675489.126506024	3109.50671911386	2715402	1833.36
1	D17	2	RAD51	NA	Positive	2	30.5561497326203	192.689839572193	7.75910491758575	745224.176470588	3357.94577951354	2809413	1952.61
1	D17	3	RAD51	NA	Positive	3	29.3755656108597	181.805429864253	10.4160055405395	738586.891402715	3334.8944284981	2798023	2040.52
1	D18	1	RAD51	NA	Positive	1	27.6055555555556	175.716666666667	9.9090344348629	659328.905555556	3163.34385693308	2462154	1877.29
1	D18	2	RAD51	NA	Positive	2	31.8995433789954	176.904109589041	7.77316879792282	575519.301369863	2861.39485044816	2505839	1650.3
1	D18	3	RAD51	NA	Positive	3	30.3983739837398	191.642276422764	8.61353297746187	756429.081300813	3390.22206277186	2803107	2092.43
1	D19	1	RAD51	NA	Positive	1	27.0827067669173	146.390977443609	5.87989243153236	560549.789473684	2915.73025186528	2680117	1690.08
1	D19	2	RAD51	NA	Positive	2	31.9692307692308	203.825641025641	8.95634768221053	787550.138461538	3288.15808897966	2884848	1966.94
1	D19	3	RAD51	NA	Positive	3	27.245	165.875	10.9449574559396	659892.68	3181.27994739317	2430740	1878.5
1	D20	1	RAD51	NA	Positive	1	29.6992481203008	193.428571428571	9.65030330157019	831902.390977444	3475.97387099625	3028745	2071.22
1	D20	2	RAD51	NA	Positive	2	28	176.694852941176	8.0261431878749	690533.371323529	3188.42831297421	2508767	1902.54
1	D20	3	RAD51	NA	Positive	3	28.9257142857143	182.857142857143	11.8503306879571	718964.771428571	3302.44384556194	2667046	1978.76
1	D21	1	RAD51	NA	Positive	1	29.3713080168776	173.827004219409	6.36134914175994	610274.084388186	3038.31718645839	2498442	1763.36
1	D21	2	RAD51	NA	Positive	2	29.6265560165975	180.593360995851	6.5212164628102	614483.730290456	2940.40423198224	2396727	1732.46
1	D21	3	RAD51	NA	Positive	3	29.2985781990521	186.63981042654	10.9775060752443	730396.047393365	3207.63778290747	2598473	1834.26
1	D22	1	RAD51	NA	Positive	1	28.1637426900585	179.584795321637	10.8756706313158	674153.877192982	3256.21996977518	2452635	1943.85
1	D22	2	RAD51	NA	Positive	2	29.7692307692308	186.214574898785	9.27871564583896	708792.307692308	3154.93276523713	2719913	1863.45
1	D22	3	RAD51	NA	Positive	3	29.764192139738	190.109170305677	9.17402564338071	710825.331877729	3199.23687536062	2632888	1883.52
1	E03	1	RF	NA	Neutral	1	24.4263959390863	150.416243654822	6.36787542088892	530116.223350254	2872.38891521283	2047453	1627.72
1	E03	2	RF	NA	Neutral	2	29.7785714285714	212.607142857143	14.9730690187864	932340.528571429	3963.9018988284	3038444	2423.62
1	E03	3	RF	NA	Neutral	3	23.235	136.435	8.64634665152168	492263.28	3104.24057460071	1931461	1770.61
1	E04	1	RF	NA	Neutral	1	25.775	154.825	8.35645648825035	515994.590625	2858.70361356301	1993436	1603.92
1	E04	2	RF	NA	Neutral	2	24.4826254826255	154.722007722008	7.86769594767616	539049.223938224	3057.42536733637	2044064	1802.91
1	E04	3	RF	NA	Neutral	3	24.2086956521739	150.226086956522	8.53808174817357	589373.465217391	2966.68152089523	2153378	1677.5
1	E05	1	RF	NA	Neutral	1	26.7980769230769	155.947115384615	7.12470822088062	501407.389423077	2865.56242806062	2106439	1609.61
1	E05	2	RF	NA	Neutral	2	23.7985865724382	143.840989399293	9.27186400155204	575389.349823322	3032.69202275453	2207331	1744.25
1	E05	3	RF	NA	Neutral	3	26.4732824427481	160.465648854962	6.57877286939164	579879.858778626	3024.38317092192	2216403	1747.46
1	E06	1	RF	NA	Neutral	1	23.950495049505	160.574257425743	9.29547749462759	650282.183168317	3178.86580402867	2191983	1865.49
1	E06	2	RF	NA	Neutral	2	26.1013824884793	175.023041474654	9.39011299738358	678234.866359447	3313.87017284049	2375198	1959.93
1	E06	3	RF	NA	Neutral	3	24.162037037037	139.101851851852	9.08624341027026	465675.796296296	2809.44336506005	1858345	1581.33
1	E07	1	RF	NA	Neutral	1	26.8056680161943	148.242914979757	5.93244968007749	475270.607287449	2871.78572900113	2051609	1657.7
1	E07	2	RF	NA	Neutral	2	24.5757575757576	153.353535353535	9.13553745212326	558310.265993266	3013.4853101977	2095067	1718.18
1	E07	3	RF	NA	Neutral	3	25.4380530973451	164.946902654867	8.73970642612576	618118.884955752	3111.37179523868	2223446	1820.42
1	E08	1	RF	NA	Neutral	1	24.0041666666667	153.320833333333	9.82678709869039	584690.070833333	3237.9093017111	2170428	1926.59
1	E08	2	RF	NA	Neutral	2	24.1717557251908	154.912213740458	8.20196810947837	584272.057251908	3108.08429029561	2104179	1798.65
1	E08	3	RF	NA	Neutral	3	24.0142348754448	140.708185053381	9.21520011636305	504989.758007117	2809.39792733343	1956397	1605.73
1	E09	1	MEX3C	NM_016626	sample	1	23.6867469879518	146.885542168675	10.5993972829147	511207	3029.69770491035	1961120	1748.6
1	E09	2	MEX3C	NM_016626	sample	2	23.7766666666667	131.35	6.50573354861482	413690.973333333	2696.71012200756	1805247	1524.46
1	E09	3	MEX3C	NM_016626	sample	3	25.2298850574713	139.766283524904	6.04181647981344	458533.996168582	2761.1263810077	2006001	1539.18
1	E10	1	CDKN2C	NM_078626	sample	1	24.823754789272	158.659003831418	9.40523223813058	647523.352490422	3257.96821121185	2361814	1908.86
1	E10	2	CDKN2C	NM_078626	sample	2	23.2023460410557	146.287390029326	8.83731882225541	578312.131964809	3301.13143420922	2195574	1874.83
1	E10	3	CDKN2C	NM_078626	sample	3	24.1570247933884	147.078512396694	8.04591856179811	514252.814049587	3140.07094654213	2018986	1809.8
1	E11	1	SPEN	NM_015001	sample	1	27.2205128205128	155.087179487179	10.2036765263701	535120.097435897	2866.52364618943	2090304	1624.14
1	E11	2	SPEN	NM_015001	sample	2	24.5073170731707	147.517073170732	6.51208307030577	540444.273170732	2907.084036774	2109751	1660.9
1	E11	3	SPEN	NM_015001	sample	3	25.7741935483871	151.585253456221	8.22009599116904	506244.898617512	2842.77557789356	2093414	1653.72
1	E12	1	ARID1B	NM_017519	sample	1	26.2074303405573	140.402476780186	7.92062889991434	519333.055727554	2873.90776793989	2159368	1685.01
1	E12	2	ARID1B	NM_017519	sample	2	25.464135021097	148.860759493671	6.33162213666935	533198.451476793	3068.37983087601	2261635	1820.91
1	E12	3	ARID1B	NM_017519	sample	3	25.2119402985075	152.608955223881	10.85167496533	608168.459701493	3235.52566352601	2322376	1939.03
1	E13	1	ERCC4	NM_005236	sample	1	25.3370165745856	142.46408839779	8.21808623389772	462690.751381215	2778.89736106925	1894696	1575.31
1	E13	2	ERCC4	NM_005236	sample	2	27.0215053763441	155.139784946237	6.05355389001433	515865.161290323	2907.60142920658	2146211	1668.52
1	E13	3	ERCC4	NM_005236	sample	3	26.5598455598456	153.590733590734	7.46655827085846	492423.015444015	2808.18950498816	1983261	1627.71
1	E14	1	ATR	NM_001184	sample	1	21.8880597014925	131.541044776119	7.46207352642882	503423.973880597	2881.53184976354	1926506	1602.1
1	E14	2	ATR	NM_001184	sample	2	23.5283018867925	134.018867924528	6.69835897705166	432005.509433962	2744.78421895057	1820200	1552.16
1	E14	3	ATR	NM_001184	sample	3	22.2281879194631	117.221476510067	6.00249596971076	350312.939597315	2532.62697734595	1571085	1385.74
1	E15	1	STAG2	NM_006603	sample	1	25.5978835978836	150.37037037037	6.13609943435203	458732.444444444	2672.6682806683	1966450	1482.12
1	E15	2	STAG2	NM_006603	sample	2	25.3933054393305	154.36820083682	6.48663255967053	526738.518828452	2834.89116590333	2101357	1623.62
1	E15	3	STAG2	NM_006603	sample	3	22.0750853242321	135.412969283276	9.20200566286598	492652.5221843	2953.85199511314	1952994	1708.23
1	E16	1	WRN	NM_000553	sample	1	22.9957081545064	130.047210300429	6.94442923322898	496650.248927039	2851.53503417816	2047935	1614.72
1	E16	2	WRN	NM_000553	sample	2	26.4656862745098	149.813725490196	7.16798667219684	557155.323529412	3007.01908329452	2395775	1791.09
1	E16	3	WRN	NM_000553	sample	3	24.3794326241135	145.897163120567	9.68170135924737	586319.425531915	3114.16790442505	2299189	1870.75
1	E17	1	RF	NA	Neutral	1	24.6847133757962	140.636942675159	7.5980230796724	472348.882165605	2848.21822821988	1947540	1595.57
1	E17	2	RF	NA	Neutral	2	24.0866666666667	139.503333333333	10.0608991138177	489617.873333333	2952.26044387835	2023319	1674.29
1	E17	3	RF	NA	Neutral	3	27.4541832669323	162.677290836653	7.95134947411425	566842.207171315	2982.26815933502	2150542	1684.47
1	E18	1	RF	NA	Neutral	1	25.1217391304348	154.313043478261	8.46911005714534	547464.4	2963.12553243987	2070300	1682.29
1	E18	2	RF	NA	Neutral	2	24.8262295081967	146.55737704918	7.92627333872625	503911.147540984	3038.48023260726	2067352	1736.51
1	E18	3	RF	NA	Neutral	3	25.5462962962963	145.858024691358	7.20887324231664	501588.435185185	2812.37919645063	2060378	1611.02
1	E19	1	RF	NA	Neutral	1	21.1469534050179	113.924731182796	7.47672141677635	422926.666666667	2749.82292416562	2005830	1568.23
1	E19	2	RF	NA	Neutral	2	24.746875	147.175	8.75650389503105	544350.428125	3213.39021525261	2132485	1853.42
1	E19	3	RF	NA	Neutral	3	24.8732394366197	146.161971830986	9.08579417015008	504872.897887324	2856.09549793591	2008610	1568.7
1	E20	1	RF	NA	Neutral	1	25.4056939501779	146.384341637011	6.5662791200447	468086.701067616	2839.66841919775	1898161	1626.05
1	E20	2	RF	NA	Neutral	2	25.3786008230453	143.905349794239	5.76643259438727	478368.905349794	2803.337835457	2077944	1589.98
1	E20	3	RF	NA	Neutral	3	23.92	133.178181818182	6.65146885207105	434429.92	2724.26739022483	1887580	1529.99
1	E21	1	RF	NA	Neutral	1	24.5277777777778	128.891975308642	5.86274153087788	400746.50308642	2533.36363927234	1828036	1387.76
1	E21	2	RF	NA	Neutral	2	25.4633204633205	151.359073359073	8.39269059364793	538244.200772201	2949.26430681585	2129749	1723.98
1	E21	3	RF	NA	Neutral	3	24.3286713286713	140.353146853147	6.22671524368203	449139.111888112	2692.939311196	1855187	1479.97
1	E22	1	RF	NA	Neutral	1	22.4023668639053	122.366863905325	7.02708908001426	384439.946745562	2526.26315670542	1651485	1385.02
1	E22	2	RF	NA	Neutral	2	24.4453441295547	137.425101214575	8.93912859058356	462070.947368421	2707.57111108461	1895819	1527.38
1	E22	3	RF	NA	Neutral	3	24.0373134328358	141.451492537313	6.83898621894061	461194.294776119	2785.94791288843	1826311	1568.8
1	F03	1	OTNT	NA	Neutral	1	25.3672922252011	134.640750670241	6.46998495548736	412972.160857909	2540.28897200519	1749126	1463.08
1	F03	2	OTNT	NA	Neutral	2	25.4680134680135	150	6.50634976368444	519461.484848485	2895.74877736586	2098048	1634.45
1	F03	3	OTNT	NA	Neutral	3	24.15234375	137.5078125	6.96130777938261	461202.546875	2827.44176925771	1803772	1689.51
1	F04	1	OTNT	NA	Neutral	1	25.5512367491166	141.031802120141	6.76973479734954	464758.565371025	2669.12905284326	1884469	1473.97
1	F04	2	OTNT	NA	Neutral	2	24.4033412887828	141.747016706444	8.71949467607936	542157.720763723	2930.23966851893	2079331	1674.7
1	F04	3	OTNT	NA	Neutral	3	25.1923076923077	136.605769230769	7.30194139358941	436818.192307692	2679.48788829778	1835090	1479.93
1	F05	1	OTNT	NA	Neutral	1	23.9399538106236	127.491916859122	5.57617083844126	409530.82448037	2642.45471615284	1836080	1467.37
1	F05	2	OTNT	NA	Neutral	2	23.6389776357827	143.035143769968	9.04688586285875	558745.869009585	3190.63211392493	2106695	1906.51
1	F05	3	OTNT	NA	Neutral	3	24.7647058823529	141.882352941176	8.74140090158045	493261.383631714	2874.6297457666	1996450	1687.2
1	F06	1	OTNT	NA	Neutral	1	24.4753086419753	133.54012345679	6.42104660549447	409241.339506173	2611.98092650623	1788132	1424.52
1	F06	2	OTNT	NA	Neutral	2	23.4786096256685	135.219251336898	9.16726837904066	493177.403743315	2921.43327348389	1965475	1689.3
1	F06	3	OTNT	NA	Neutral	3	25.0572390572391	140.060606060606	6.38869169420409	484421.797979798	2887.20655416982	2023997	1646.47
1	F07	1	OTNT	NA	Neutral	1	24.4280575539568	138.352517985612	5.9949041851559	461104.043165468	2739.24185650713	1896105	1510.34
1	F07	2	OTNT	NA	Neutral	2	24.2741935483871	155.899193548387	11.983918389403	658184.879032258	3304.37731069986	2440320	2009.14
1	F07	3	OTNT	NA	Neutral	3	23.6012861736334	128.405144694534	6.80037672057321	413064.59807074	2784.92354032105	1874723	1550.87
1	F08	1	OTNT	NA	Neutral	1	23.0862944162437	130.847715736041	10.6837692759765	506590.30964467	3081.302707603	2017514	1912.01
1	F08	2	OTNT	NA	Neutral	2	24.8136645962733	142.155279503106	6.70737871180345	492632.245341615	2924.39767098865	2029279	1658.79
1	F08	3	OTNT	NA	Neutral	3	21.6148648648649	133.439189189189	7.2378563414519	479120.152027027	2733.64001991762	1800929	1572.49
1	F09	1	PTPRB	NM_002837	sample	1	23.6898954703833	134.118466898955	8.89860762896554	493822.282229965	2912.61390239633	1983822	1696.12
1	F09	2	PTPRB	NM_002837	sample	2	23.2217391304348	135.013043478261	8.5732137866142	479642.134782609	2980.08885185825	1945222	1681.92
1	F09	3	PTPRB	NM_002837	sample	3	16.6514285714286	90.0457142857143	4.0181617568949	304883.422857143	1842.51097006039	1354984	1031.19
1	F10	1	WAS	NM_000377	sample	1	25.6051660516605	152.250922509225	6.97220397677896	528214.191881919	2887.61941166734	2135865	1689.22
1	F10	2	WAS	NM_000377	sample	2	25.1707317073171	153.990853658537	9.092047554654	556092.344512195	3079.81165709002	2112492	1721.4
1	F10	3	WAS	NM_000377	sample	3	22.9435028248588	132.087570621469	6.25972152524998	456478.833333333	2770.22092799769	1853785	1552.31
1	F11	1	ODAM	NM_017855	sample	1	25.65	135.685714285714	6.23153881285803	415980.492857143	2680.68406489952	1896203	1457.69
1	F11	2	ODAM	NM_017855	sample	2	25.25	129.163580246914	5.94053207951225	391781.385802469	2670.49964001195	1818431	1442.89
1	F11	3	ODAM	NM_017855	sample	3	25.8236994219653	142.404624277457	6.00953402567171	467294.078034682	2655.75435764975	1959345	1469.04
1	F12	1	BRIP1	NM_032043	sample	1	23.0117924528302	129.922169811321	7.54937951364279	462420.150943396	2815.75302654277	1900632	1633.92
1	F12	2	BRIP1	NM_032043	sample	2	25.2874015748031	149.551181102362	7.5437881811454	524095.472440945	2940.35372851475	2133852	1662.1
1	F12	3	BRIP1	NM_032043	sample	3	24.5794117647059	137.538235294118	8.0593733226016	521709.664705882	2989.94962571574	2203219	1762.05
1	F13	1	ATRX	NM_138270	sample	1	24.5030120481928	134.789156626506	6.0337056324159	431447.376506024	2617.38072555033	1848863	1431.72
1	F13	2	ATRX	NM_138270	sample	2	24.7469135802469	143.938271604938	5.98848248328631	503059.330246914	2830.50815783244	2042255	1631.65
1	F13	3	ATRX	NM_138270	sample	3	26.4634146341463	158.747967479675	9.33409238371317	552335.475609756	3059.74204957526	2136431	1753.15
1	F14	1	PLXNB2	NM_012401	sample	1	26.6066945606695	165.861924686192	7.09184308016532	572419.376569038	2985.40638794283	2200689	1638.3
1	F14	2	PLXNB2	NM_012401	sample	2	26.5	163.057142857143	9.36513372838949	607327.307142857	3132.79602028675	2337363	1814.82
1	F14	3	PLXNB2	NM_012401	sample	3	24.1279069767442	145.887596899225	8.83412626226379	527644.472868217	2918.73122700574	2089360	1710.4
1	F15	1	ZMYM2	NM_197968	sample	1	25.0948905109489	144.565693430657	7.71339899521881	509370.791970803	2844.41312263111	2068856	1635.41
1	F15	2	ZMYM2	NM_197968	sample	2	24.0408805031447	141.745283018868	10.0533526806751	556987.801886792	3122.53595057039	2247032	1899.19
1	F15	3	ZMYM2	NM_197968	sample	3	25.9631901840491	146.521472392638	9.41561601161577	522285.147239264	2802.80944062063	2065877	1619.32
1	F16	1	MBD1	NM_015845	sample	1	25.0669456066946	134.493723849372	7.08361858990023	427646.912133891	2581.56008252546	1923546	1429.96
1	F16	2	MBD1	NM_015845	sample	2	27.3260869565217	157.517391304348	5.71464762944622	560937.573913043	2851.69138763811	2380822	1649.52
1	F16	3	MBD1	NM_015845	sample	3	25.7848101265823	150.333333333333	8.76636564729465	527024.168776371	2836.06163662377	2051439	1592.41
1	F17	1	OTNT	NA	Neutral	1	26.7934426229508	162.672131147541	7.79027269312311	640003.898360656	3102.46513032567	2492952	1825.49
1	F17	2	OTNT	NA	Neutral	2	26.1971830985915	146.140845070423	6.60653718007084	483076.4	2802.01641460223	2016136	1540.37
1	F17	3	OTNT	NA	Neutral	3	24.3208556149733	139.387700534759	7.26391429634642	471187.315508021	2805.86095071697	2002823	1581.56
1	F18	1	OTNT	NA	Neutral	1	22.4822888283379	127.50408719346	7.77864294714768	435214.517711172	2827.45340151311	1847713	1575.14
1	F18	2	OTNT	NA	Neutral	2	25.1263537906137	156.014440433213	8.2290243633986	581248.140794224	2993.62720423486	2180592	1715.12
1	F18	3	OTNT	NA	Neutral	3	23.3184523809524	131.541666666667	7.53387036476221	437866.464285714	2743.16955975714	1822460	1488.25
1	F19	1	OTNT	NA	Neutral	1	23.2382352941176	134.844117647059	10.0809273847816	487930.585294118	2942.91001610373	1909491	1658.75
1	F19	2	OTNT	NA	Neutral	2	24.3442028985507	142.420289855072	9.72393790221093	533954.369565217	3027.62726294085	2033238	1761.78
1	F19	3	OTNT	NA	Neutral	3	24.1708860759494	134.712025316456	6.12348521668088	433077.462025316	2681.77532363436	1853169	1460.54
1	F20	1	OTNT	NA	Neutral	1	23.6225680933852	140.15953307393	7.23945857910631	485804.490272374	2816.98319980701	1946091	1603.74
1	F20	2	OTNT	NA	Neutral	2	24.6047058823529	136.971764705882	6.3890709434707	464921.407058824	2774.60136834705	1932260	1589.34
1	F20	3	OTNT	NA	Neutral	3	22.8894230769231	135.454326923077	6.43749269518618	535117.543269231	2886.3025057107	2084811	1668.93
1	F21	1	OTNT	NA	Neutral	1	23.4797507788162	124.940809968847	7.21178309375517	425672.785046729	2796.93132587049	1832388	1578.94
1	F21	2	OTNT	NA	Neutral	2	24.0391061452514	137.684357541899	6.75923605572088	489460.779329609	2832.06979776213	1896153	1592.62
1	F21	3	OTNT	NA	Neutral	3	25.0581039755352	141.030581039755	6.22290008967038	467366.911314985	2692.1680144465	1868938	1509.43
1	F22	1	OTNT	NA	Neutral	1	18.0623556581986	95.7043879907621	4.50207701323939	304429.055427252	1945.29322790483	1292544	1041.86
1	F22	2	OTNT	NA	Neutral	2	24.6770601336303	121.937639198218	5.85565462887111	355811.449888641	2480.26264694751	1751258	1343.62
1	F22	3	OTNT	NA	Neutral	3	23.953488372093	129.777777777778	6.43375054433817	422864.299741602	2684.84805279136	1901125	1493.2
1	G03	1	RF	NA	Neutral	1	24.153488372093	143.66976744186	5.98467525025903	533437.534883721	2766.13592530564	2124627	1537.64
1	G03	2	RF	NA	Neutral	2	25.7038834951456	155.650485436893	7.65382380705441	541481.718446602	2921.97957944228	2032908	1612.83
1	G03	3	RF	NA	Neutral	3	24.4902597402597	143.590909090909	7.84058584354593	516751.282467533	2923.09806844798	2029094	1608.9
1	G04	1	RF	NA	Neutral	1	25.1466165413534	154.364661654135	7.92033865333515	534229.345864662	2914.03303067345	2106132	1727.77
1	G04	2	RF	NA	Neutral	2	26.8386075949367	169.696202531646	6.78582222506076	701741.180379747	3076.77591425367	2524175	1798.19
1	G04	3	RF	NA	Neutral	3	25.0380228136882	148.269961977186	8.14711557824593	535980.509505703	3077.04050081018	2144153	1764.94
1	G05	1	RF	NA	Neutral	1	26.3978102189781	159.485401459854	7.94522673568883	608227.44890511	3106.50768849849	2302097	1810.26
1	G05	2	RF	NA	Neutral	2	24.699481865285	154.139896373057	8.60997351639673	568689.621761658	3199.35486812992	2264683	1885.14
1	G05	3	RF	NA	Neutral	3	24.3937282229965	144.038327526132	7.04218543619533	479159.822299652	2783.62544264647	1956605	1539.44
1	G06	1	RF	NA	Neutral	1	24.073275862069	149.862068965517	9.21403295051595	579102.823275862	3236.68638428345	2313182	1859.57
1	G06	2	RF	NA	Neutral	2	26.8743961352657	162.536231884058	7.53663540220337	593153.014492754	3126.76861126814	2337870	1832.54
1	G06	3	RF	NA	Neutral	3	24.7235294117647	163.835294117647	9.29897381465428	605128.341176471	3286.88874362658	2226499	1820.89
1	G07	1	RF	NA	Neutral	1	24.8412162162162	149.777027027027	9.80543563539613	528828.277027027	3078.68764422999	2099170	1751.99
1	G07	2	RF	NA	Neutral	2	23.2434782608696	154.5	10.7556785447331	654019.739130435	3358.79133072038	2301608	2009.44
1	G07	3	RF	NA	Neutral	3	23.2007168458781	141.272401433692	9.56648951102318	531781.996415771	2901.99836535849	1960965	1673.31
1	G08	1	RF	NA	Neutral	1	24.4173228346457	153.555118110236	11.5156306520428	608466.846456693	3175.85432137297	2260125	1909.08
1	G08	2	RF	NA	Neutral	2	25.7095588235294	154.231617647059	9.3852404728525	578409.661764706	3100.61798209959	2161039	1804.65
1	G08	3	RF	NA	Neutral	3	20.9557522123894	126.893805309735	9.3869023206391	458163.707964602	2771.17959541769	1771476	1619.77
1	G09	1	BRCA1	NM_007298	sample	1	26.6594827586207	157.163793103448	7.24058730001793	595750.077586207	3034.33352089152	2368601	1826.43
1	G09	2	BRCA1	NM_007298	sample	2	27.2662116040956	151.167235494881	8.02803274556918	577758.409556314	2952.94082425781	2344971	1729.33
1	G09	3	BRCA1	NM_007298	sample	3	24.5947955390335	149.7843866171	8.46664458439014	608512.617100372	3124.2847294581	2238573	1920.69
1	G10	1	ASXL1	NM_015338	sample	1	24.1685393258427	142.037453183521	6.85038705928913	466515.528089888	2809.50628022056	1988058	1570.65
1	G10	2	ASXL1	NM_015338	sample	2	26.4908424908425	165.538461538462	6.87972457920544	592554.809523809	3074.16265205778	2377004	1775.62
1	G10	3	ASXL1	NM_015338	sample	3	24.4982456140351	149.80350877193	11.2006991989875	558776.722807018	3160.24466226332	2144597	1851.44
1	G11	1	ASXL2	NM_018263	sample	1	26.1899441340782	156.659217877095	8.0922049695527	552837.960893855	2873.261338691	2192755	1646.77
1	G11	2	ASXL2	NM_018263	sample	2	24.6111111111111	133.805555555556	6.62305237970425	424515.333333333	2684.52650152303	1902197	1531.91
1	G11	3	ASXL2	NM_018263	sample	3	25.6156351791531	145.547231270358	7.5488613929637	560013.895765472	2838.25775404734	2182947	1605
1	G12	1	TP53BP1	NM_005657	sample	1	26.8759124087591	161.459854014599	7.83400133065024	543605.883211679	2983.84109778156	2066817	1745.63
1	G12	2	TP53BP1	NM_005657	sample	2	26.7789473684211	159.814035087719	7.0352017013432	519943.442105263	2798.40730543887	2061033	1599.66
1	G12	3	TP53BP1	NM_005657	sample	3	25.2655172413793	147.78275862069	6.82271697002753	496489.3	2752.30046598508	1923180	1564.86
1	G13	1	FAT1	NM_005245	sample	1	21.6137339055794	136.656652360515	10.2157062317473	568739.489270386	3191.04807922449	2057126	1808.4
1	G13	2	FAT1	NM_005245	sample	2	23.1275167785235	168.140939597315	15.2340449628659	777204.838926174	3444.32158222676	2524741	2160.56
1	G13	3	FAT1	NM_005245	sample	3	21.7349397590361	144.473895582329	9.04800565907793	545724.240963855	2695.89729089572	1999240	1574.08
1	G14	1	BAP1	NM_004656	sample	1	24.2093023255814	149.800664451827	7.32525171380772	514224.594684385	2834.30332089151	1980630	1625.22
1	G14	2	BAP1	NM_004656	sample	2	23.8125	153.15625	7.9336964653884	563060.328125	3154.57622965255	2160007	1822.94
1	G14	3	BAP1	NM_004656	sample	3	27.0132450331126	168.218543046358	6.54355017610193	566307.976821192	2943.13249758338	2190169	1686.68
1	G15	1	ZNF516	NM_014643	sample	1	24.8672985781991	166.388625592417	12.5312558732179	690095.672985782	3390.6577543124	2538448	2050.36
1	G15	2	ZNF516	NM_014643	sample	2	24.7075812274368	142.790613718412	6.96711675507693	504162.80866426	2965.42246281503	2073765	1655.45
1	G15	3	ZNF516	NM_014643	sample	3	25.9746835443038	151.569620253165	10.2551770649162	552467.898734177	2837.34937489253	2208717	1675.44
1	G16	1	GRIN2A	NM_000833	sample	1	25.1711229946524	144.609625668449	6.6547572518583	540848.727272727	2769.56855206769	2085646	1561.83
1	G16	2	GRIN2A	NM_000833	sample	2	24.0102040816327	147.311224489796	11.4824018303953	561648.918367347	3071.74160315246	2146945	1808.41
1	G16	3	GRIN2A	NM_000833	sample	3	23.7224880382775	139.143540669856	6.80739079406534	503655.100478469	2685.64258750476	2005040	1523.86
1	G17	1	RF	NA	Neutral	1	25.7128205128205	161.041025641026	7.0130537710093	585248.779487179	2963.89188485194	2088839	1675.75
1	G17	2	RF	NA	Neutral	2	24.7636363636364	143.427272727273	9.06554330184478	473297.481818182	2954.43215016995	1820310	1745.75
1	G17	3	RF	NA	Neutral	3	24.8814229249012	152.865612648221	8.47141506294321	573797.956521739	3156.21871550142	2192888	1852.72
1	G18	1	RF	NA	Neutral	1	25.702380952381	147.853174603175	6.49682413051129	530085.488095238	2786.46417159336	2116020	1615.46
1	G18	2	RF	NA	Neutral	2	25.399209486166	162.01976284585	9.86625742344827	605605.233201581	3072.84033560977	2211851	1839.41
1	G18	3	RF	NA	Neutral	3	24.2821576763485	152.887966804979	8.18806916699172	596697.112033195	3104.36652717431	2152574	1848.69
1	G19	1	RF	NA	Neutral	1	22.3991596638655	143.571428571429	12.1127668915862	637458.722689076	3265.12721568512	2356060	2007.7
1	G19	2	RF	NA	Neutral	2	25.2378854625551	165.242290748899	9.3244675485843	641181.40969163	3234.39062056831	2315347	1904.68
1	G19	3	RF	NA	Neutral	3	24.158273381295	154.298561151079	12.4740489977086	591632.514388489	3074.43321093718	2136600	1780.03
1	G20	1	RF	NA	Neutral	1	22.5052083333333	140.59375	7.43815394623117	545845.697916667	3043.31474474591	2032992	1736.42
1	G20	2	RF	NA	Neutral	2	23.9958847736626	154.082304526749	7.28402758903585	540133.279835391	2989.93676255649	2051828	1685.26
1	G20	3	RF	NA	Neutral	3	24.015923566879	138.907643312102	8.70066867889036	484983.286624204	2910.28616958631	1956648	1631.58
1	G21	1	RF	NA	Neutral	1	24.9669811320755	144.382075471698	7.21662366123849	490060.528301887	2694.3263240924	1967987	1569.35
1	G21	2	RF	NA	Neutral	2	24.3291666666667	149.391666666667	6.43033248024872	535535.6375	2907.77150414165	2077030	1658.12
1	G21	3	RF	NA	Neutral	3	24.5062111801242	149.201863354037	7.75667077252527	522911.720496894	2996.02102418733	2142928	1747.59
1	G22	1	RF	NA	Neutral	1	22.1363636363636	121.312834224599	5.86873319460519	392087.342245989	2553.5393593505	1682121	1396.72
1	G22	2	RF	NA	Neutral	2	23.699481865285	135.248704663212	7.99192690845805	448971.437823834	2866.32775245487	1806786	1573.14
1	G22	3	RF	NA	Neutral	3	23.4891041162228	136.636803874092	7.21032301246581	456664.968523002	2684.07119829834	1752649	1453.43
1	H03	1	CHEK1	NA	Positive	1	20.1890547263682	220.218905472637	31.6717549006272	1905701.11940299	5269.89802877399	5042390	3990.98
1	H03	2	CHEK1	NA	Positive	2	18.8099547511312	265.457013574661	57.3282799826112	2638824.16289593	6468.94693167426	6932210	5156.88
1	H03	3	CHEK1	NA	Positive	3	18.0608365019011	170.026615969582	28.2596178953708	1318672.30798479	3775.04920651551	3818877	2938.01
1	H04	1	CHEK1	NA	Positive	1	21.3422459893048	218.909090909091	28.6255629476329	1750503.05347594	4871.75160852056	4803072	3710.14
1	H04	2	CHEK1	NA	Positive	2	20.4213483146067	233.5	38.3563715449316	2080510.03932584	5507.13856976934	5377364	4361.86
1	H04	3	CHEK1	NA	Positive	3	23.4756097560976	322.191056910569	41.0197086354824	3003052.16666667	6381.78508357755	7607709	5252.71
1	H05	1	CHEK1	NA	Positive	1	19.4857142857143	242.297142857143	34.5791395249006	2097914.17142857	5346.508342669	5446585	4082.91
1	H05	2	CHEK1	NA	Positive	2	19.1269035532995	257.954314720812	44.9118606015842	2380632.13705584	5911.02819911336	6185138	4788.7
1	H05	3	CHEK1	NA	Positive	3	21.3513513513514	262.702702702703	52.5721341553877	2329549.78378378	5365.45658479797	6219741	4224.72
1	H06	1	CHEK1	NA	Positive	1	18.7692307692308	252.153846153846	55.281450541824	2452818.05769231	6463.02717624731	6631442	5089.53
1	H06	2	CHEK1	NA	Positive	2	19.2216216216216	225.016216216216	33.4932830670709	1948696.21081081	5710.12773919545	5274682	4184.11
1	H06	3	CHEK1	NA	Positive	3	22.8424657534247	227.767123287671	17.1696572920789	1708167.95890411	4600.54639049266	4544973	3338.65
1	H07	1	CHEK1	NA	Positive	1	20.6359832635983	234.464435146444	38.8707963306757	1969228.17154812	5419.27800409202	5033889	4216.83
1	H07	2	CHEK1	NA	Positive	2	21.2469135802469	280.119341563786	39.8203176751477	2688758.23045267	6337.06904674035	6924129	5041.6
1	H07	3	CHEK1	NA	Positive	3	21.376	228.396	35.3240963427366	1901940.268	5060.74378513332	5084578	3866.68
1	H08	1	CHEK1	NA	Positive	1	22.8443113772455	255.131736526946	31.3543135785515	2107738.78443114	5483.87004906537	5656615	4252.5
1	H08	2	CHEK1	NA	Positive	2	22.0472972972973	228.283783783784	45.0653363218344	1836723.83783784	4984.70938300864	5118400	3804.43
1	H08	3	CHEK1	NA	Positive	3	22.4076433121019	221.694267515924	37.3079916962907	1799418.1910828	4702.20222311301	5135085	3620.9
1	H09	1	NOTCH2	NM_024408	sample	1	24.588996763754	146.922330097087	7.91925857977387	506492.644012945	2944.64035705559	2067234	1694.25
1	H09	2	NOTCH2	NM_024408	sample	2	26.1084337349398	155.21686746988	7.88505500806736	546218.313253012	2926.51247983431	2122645	1692.75
1	H09	3	NOTCH2	NM_024408	sample	3	24.1856060606061	138.844696969697	7.71955221068941	488167.28030303	2854.92486789181	2005655	1630.32
1	H10	1	FANCM	NM_020937	sample	1	25.2210796915167	138.575835475578	8.35253518809455	489096.737789203	2820.25305607165	2007335	1603.9
1	H10	2	FANCM	NM_020937	sample	2	26.7175141242938	149.186440677966	7.82248075745833	498756.322033898	2933.39441002744	2101615	1661.29
1	H10	3	FANCM	NM_020937	sample	3	24.6566757493188	136.452316076294	6.55274270366996	430494.207084469	2564.98011242994	1793915	1416.13
1	H11	1	RASA1	NM_022650	sample	1	26.6617100371747	152.208178438662	6.92939363094324	527638.780669145	2881.83219634957	2116465	1648.06
1	H11	2	RASA1	NM_022650	sample	2	24.4494382022472	143.715355805243	6.21324999139732	482525.243445693	2815.81262790082	1962165	1601.73
1	H11	3	RASA1	NM_022650	sample	3	25.2186379928315	139.293906810036	7.87658253533109	478750.720430108	2800.28004078353	1968367	1584.78
1	H12	1	KDM5C	NM_004187	sample	1	25.3415637860082	135.950617283951	6.63682751725259	441579.259259259	2573.01618082519	1873351	1456.02
1	H12	2	KDM5C	NM_004187	sample	2	26.4255319148936	144.765957446809	5.34492542305428	426015.84751773	2580.41866003775	1962570	1459.36
1	H12	3	KDM5C	NM_004187	sample	3	26.3674121405751	139.217252396166	5.31609742246708	412144.089456869	2598.03836207873	1888836	1443.21
1	H13	1	FAS	NA	sample	1	24.0032786885246	135.868852459016	6.88937940151242	441247.268852459	2759.02412367221	1897765	1526.48
1	H13	2	FAS	NA	sample	2	29.7425742574257	182.29702970297	8.00981623018304	651635.826732673	3149.30368559735	2530508	1879.38
1	H13	3	FAS	NA	sample	3	25.8991935483871	137.290322580645	6.95844853194943	469675.298387097	2787.69433806588	2074532	1626.37
1	H14	1	PTPRC	NR_052021	sample	1	24.9644808743169	144.401639344262	7.57941952132993	510741.795081967	2763.06193845109	2069016	1572.96
1	H14	2	PTPRC	NR_052021	sample	2	25.0388059701493	136.614925373134	5.63852482920034	442913.943283582	2669.20746112919	1889292	1462.79
1	H14	3	PTPRC	NR_052021	sample	3	24.3014492753623	135.336231884058	7.2303508931551	414153.75942029	2691.24529249526	1761161	1516.39
1	H15	1	PTPRU	NM_133178	sample	1	24.981684981685	161.545787545788	8.22448293357524	612945.117216117	3219.20610834012	2282241	1948.66
1	H15	2	PTPRU	NM_133178	sample	2	25.6041666666667	168.057291666667	8.41095992709388	597134.739583333	3091.89406616131	2219736	1797.91
1	H15	3	PTPRU	NM_133178	sample	3	25.8349056603774	161.745283018868	6.88267891083694	610565.316037736	3062.36811853015	2224139	1819.12
1	H16	1	FUBP1	NM_003902	sample	1	23.5856573705179	128.780876494024	6.47185984896371	465625.482071713	2695.60653507411	1954365	1554.92
1	H16	2	FUBP1	NM_003902	sample	2	22.7880434782609	136.222826086957	11.1918816893054	599664.673913043	2990.3059467895	2182208	1780.11
1	H16	3	FUBP1	NM_003902	sample	3	24.3251533742331	130.920245398773	9.62897931178136	542008.773006135	2871.23879212252	1975535	1674.93
1	H17	1	CHEK1	NA	Positive	1	22.0916030534351	253.81679389313	46.795622258475	2191958.40458015	5420.28649188226	5870618	4196.15
1	H17	2	CHEK1	NA	Positive	2	21.0377358490566	266.918238993711	35.9616213908431	2302154.71069182	5676.16897455064	5709250	4369.91
1	H17	3	CHEK1	NA	Positive	3	21.9282511210762	233.829596412556	25.6248094959269	1761247.78923767	4772.27390955704	4609626	3590.88
1	H18	1	CHEK1	NA	Positive	1	21.6887755102041	242.448979591837	27.1744259568834	2056982.06122449	5071.58487564443	5263413	3912.44
1	H18	2	CHEK1	NA	Positive	2	20.4739336492891	215.758293838863	34.5022817098877	1768118.35545024	5091.30632174683	4940375	3826.99
1	H18	3	CHEK1	NA	Positive	3	18.6304347826087	215.686956521739	43.9398549410732	1888308.1826087	5301.37654269571	5224811	4000.39
1	H19	1	CHEK1	NA	Positive	1	22.4035874439462	258.542600896861	41.0829834223219	2286084.8161435	5507.50172401236	6017468	4356.2
1	H19	2	CHEK1	NA	Positive	2	19.9611111111111	215.994444444444	33.2276536794722	1790233.85	4910.72777504087	4813300	3662.92
1	H19	3	CHEK1	NA	Positive	3	20.9166666666667	241.526041666667	40.5767182960701	2045838.78125	5680.39757873581	5315115	4447.59
1	H20	1	CHEK1	NA	Positive	1	21.2204081632653	271.14693877551	41.2226003576585	2379152.05306122	5650.276872309	6049670	4428.46
1	H20	2	CHEK1	NA	Positive	2	20.5968586387435	214.858638743455	36.1628376048691	1651894.76963351	4759.51020737712	4359172	3571.49
1	H20	3	CHEK1	NA	Positive	3	20.4625550660793	229.854625550661	45.9844887930561	1981077.26872247	5205.24360913923	5380965	3992.33
1	H21	1	CHEK1	NA	Positive	1	20.0299401197605	165.544910179641	32.6803123219845	1120317.06586826	3860.63520833018	3502501	2648.76
1	H21	2	CHEK1	NA	Positive	2	24	291.643216080402	49.5081965055453	2556823.2160804	5788.71782750124	6677189	4690.44
1	H21	3	CHEK1	NA	Positive	3	21.3034188034188	192.106837606838	21.8751556871366	1375863.31196581	4193.09338056962	3868098	2963.71
1	H22	1	CHEK1	NA	Positive	1	18.9736842105263	236.947368421053	51.9488221341035	2181843.04824561	5765.03062703291	5689571	4518.47
1	H22	2	CHEK1	NA	Positive	2	18.5793991416309	256.68669527897	48.5954738263232	2438207.82832618	6087.80126399234	6057744	4903.99
1	H22	3	CHEK1	NA	Positive	3	19.4155844155844	204.809523809524	43.4290051332492	1753575.44155844	4993.92828441278	4862832	3885.56
1	I03	1	RPA32	NA	Positive	1	26.6769230769231	195.338461538462	15.6432557728276	1180485.39615385	3752.7984501028	3611886	2690.09
1	I03	2	RPA32	NA	Positive	2	28.1884615384615	213.819230769231	11.6591259651195	1198457.91538462	4013.50206677074	3799125	2810.83
1	I03	3	RPA32	NA	Positive	3	29.1637931034483	204.275862068966	15.6374628935034	1097140.17241379	3736.53995923234	3580534	2523.33
1	I04	1	RPA32	NA	Positive	1	27.4613180515759	212.220630372493	17.6064361963543	1304898.11174785	4276.0544982409	3985655	3017.48
1	I04	2	RPA32	NA	Positive	2	28.3452380952381	199.746031746032	13.5992196883487	988132.063492064	3832.58875281915	3364312	2600.04
1	I04	3	RPA32	NA	Positive	3	28.987012987013	189.285714285714	16.4343491302394	911826.329004329	3450.47687206436	3038459	2271.52
1	I05	1	RPA32	NA	Positive	1	29.599173553719	194.793388429752	8.61056550902947	953452.376033058	3325.14835293817	3204260	2198.72
1	I05	2	RPA32	NA	Positive	2	27.6172839506173	188.144032921811	8.15191904719925	954110.621399177	3517.72046463519	3141238	2350.2
1	I05	3	RPA32	NA	Positive	3	28.5272727272727	179.167272727273	8.4858625546872	881381.072727273	3295.91609833587	3202059	2203.27
1	I06	1	RPA32	NA	Positive	1	28.943661971831	211.994366197183	12.2501766584185	1223784.3943662	4068.71605221795	3875855	2863.64
1	I06	2	RPA32	NA	Positive	2	27.8063241106719	215.920948616601	17.7869803985511	1171935.75889328	4244.14144693663	3682040	2992.79
1	I06	3	RPA32	NA	Positive	3	28.7073863636364	184.565340909091	8.52821750049757	917238.440340909	3510.26892941317	3318683	2329.04
1	I07	1	RPA32	NA	Positive	1	29.1581395348837	234.102325581395	14.4970599692093	1367110.99069767	4324.15836860444	4176367	3085.42
1	I07	2	RPA32	NA	Positive	2	27.6653696498054	199.766536964981	11.7625273241119	1081741.91828794	3964.96347032431	3552515	2743.11
1	I07	3	RPA32	NA	Positive	3	28.5549132947977	241.676300578035	12.4118119930541	1439953.67630058	4439.64181232644	4443171	3193.6
1	I08	1	RPA32	NA	Positive	1	27.6795366795367	209.486486486486	14.4501240756796	1105622.40926641	3864.16669051899	3468231	2623.93
1	I08	2	RPA32	NA	Positive	2	27.9811320754717	216.61320754717	9.95673032872861	1214144.63207547	4035.25669953875	3851626	2795.39
1	I08	3	RPA32	NA	Positive	3	29.5463917525773	204.14089347079	13.0799603393712	1112228.27147766	3767.25376614189	3721247	2638.12
1	I09	1	ARHGAP35	NM_004491	sample	1	25.9773371104816	147.050991501416	7.79422010209752	488850.504249292	2882.27767905703	2007752	1648.72
1	I09	2	ARHGAP35	NM_004491	sample	2	25.9376770538244	145.648725212465	7.01244635902946	511802.875354108	2898.09991497426	2063246	1715.74
1	I09	3	ARHGAP35	NM_004491	sample	3	24.8620689655172	128.28275862069	5.40105232851213	354403.879310345	2464.14292023122	1542177	1321.81
1	I10	1	AHNAK	NM_024060	sample	1	26.2315789473684	148.1	9.00777756123361	566542.910526316	2823.66755225163	2327884	1663.65
1	I10	2	AHNAK	NM_024060	sample	2	24.0915750915751	125.875457875458	5.45092749829098	390658.523809524	2435.47797216648	1822399	1370.51
1	I10	3	AHNAK	NM_024060	sample	3	25.1417624521073	133.249042145594	8.49995878535378	467380.486590038	2654.42125972329	2032426	1544.5
1	I11	1	SH2B3	NM_005475	sample	1	25.821752265861	151.664652567976	6.11504570910401	527476.794561933	2860.15780476476	2190365	1649.5
1	I11	2	SH2B3	NM_005475	sample	2	25.7441253263708	147.757180156658	7.57042920801974	524682.663185379	2840.19470800636	2134329	1639.87
1	I11	3	SH2B3	NM_005475	sample	3	26.2288828337875	141.258855585831	6.56630966918548	472493.029972752	2775.06373643505	2067380	1574.93
1	I12	1	MSH2	NM_000251	sample	1	24.3922651933702	146.640883977901	7.05453164252931	491908.256906077	2742.74720634102	1956671	1557.33
1	I12	2	MSH2	NM_000251	sample	2	24.1772853185596	158.351800554017	10.4256966509444	614773.227146814	3196.7550570726	2181511	1855.27
1	I12	3	MSH2	NM_000251	sample	3	24.9798270893372	143.556195965418	6.68955851742534	469428.051873199	2734.02701641132	1881325	1570.36
1	I13	1	NOTCH1	NM_017617	sample	1	24.4378698224852	141.08875739645	5.9663689198057	512760.852071006	2830.33581490577	2100848	1660.72
1	I13	2	NOTCH1	NM_017617	sample	2	23.9230769230769	136.846153846154	7.31161979310256	465295.908284024	2850.78509388926	1894363	1634.06
1	I13	3	NOTCH1	NM_017617	sample	3	24.2203389830508	131.796610169492	7.19014806731873	414556.881355932	2804.9236561591	1793560	1613.23
1	I14	1	RAD51	NM_133487	sample	1	29.5475113122172	183.303167420814	7.94549423169036	698822.606334842	3152.73500312684	2614692	1889.76
1	I14	2	RAD51	NM_133487	sample	2	30.7168674698795	201.975903614458	11.0533675586731	767658.927710843	3351.82769535675	2798445	2004.29
1	I14	3	RAD51	NM_133487	sample	3	29.3227272727273	185.813636363636	9.44465233647553	752128.345454545	3367.86630014837	2642481	2058.41
1	I15	1	ZFHX4	NM_024721	sample	1	24.7983651226158	136.114441416894	6.6472667690624	444958.555858311	2689.25669479588	1895382	1516.57
1	I15	2	ZFHX4	NM_024721	sample	2	26.4361370716511	154.361370716511	8.69628164406916	571418.713395639	3142.54938081825	2272766	1820.49
1	I15	3	ZFHX4	NM_024721	sample	3	25.6620111731844	146.175977653631	6.56890240207792	530991.952513966	3036.34925706536	2163921	1704.7
1	I16	1	KMT2C	NM_170606	sample	1	25.0901408450704	127.287323943662	6.47280069420114	410326.932394366	2526.60669245839	1884222	1382.81
1	I16	2	KMT2C	NM_170606	sample	2	25.5236363636364	138.829090909091	8.22650883412933	468716.425454545	2770.27372630789	1924423	1532.48
1	I16	3	KMT2C	NM_170606	sample	3	24.7927927927928	132.31981981982	6.72664218369528	411774.545045045	2619.15596726422	1767627	1475.79
1	I17	1	RPA32	NA	Positive	1	25.3796296296296	204.731481481481	15.6819723505449	1240496.1882716	4180.64370611314	3796899	2871.52
1	I17	2	RPA32	NA	Positive	2	28.7489361702128	207.476595744681	11.6269682417583	1119438.61702128	3974.7351283996	3628289	2673.03
1	I17	3	RPA32	NA	Positive	3	28.3212669683258	246.755656108597	18.2651462953077	1508095.80995475	4300.66601470813	4340275	3074.9
1	I18	1	RPA32	NA	Positive	1	28.2691131498471	224.37003058104	12.8042247541241	1278358.08868502	4203.01260076107	3854192	2938.31
1	I18	2	RPA32	NA	Positive	2	27.2464788732394	223.556338028169	16.3225814001167	1346997.85915493	4342.90781234266	4031685	3022.28
1	I18	3	RPA32	NA	Positive	3	26.9844357976654	214.708171206226	16.7931238012125	1257258.19066148	4090.8466364701	3809147	2827.35
1	I19	1	RPA32	NA	Positive	1	27.2519379844961	209.941860465116	13.4597400382028	1147743.79069767	3895.60536792582	3577952	2654.23
1	I19	2	RPA32	NA	Positive	2	28.8702290076336	214.034351145038	11.6957190204362	1182743.03053435	3953.61355503987	3766931	2803.14
1	I19	3	RPA32	NA	Positive	3	27.9724770642202	216.114678899083	12.2092777328214	1329706.05045872	4222.74736750335	3935543	2908.38
1	I20	1	RPA32	NA	Positive	1	28.1818181818182	233.775119617225	16.0894667975406	1387989.41148325	4405.83384986823	4241203	3117.99
1	I20	2	RPA32	NA	Positive	2	26.4467455621302	198.272189349112	12.7678128760843	1079882.17455621	3924.46666010892	3539818	2658.36
1	I20	3	RPA32	NA	Positive	3	28.0677083333333	234.197916666667	12.7212523835892	1398566.65625	4327.49172335075	4115481	3069.45
1	I21	1	RPA32	NA	Positive	1	19.9416342412451	148.019455252918	12.7068053574033	816486.988326848	3015.7752381883	2503938	2046
1	I21	2	RPA32	NA	Positive	2	29.8189300411523	228.802469135802	13.7950746921073	1192707.30041152	4106.1313448451	3712661	2825.76
1	I21	3	RPA32	NA	Positive	3	27.2818532818533	208.247104247104	12.8239478526535	1119379.95366795	3955.53663039392	3511144	2685.35
1	I22	1	RPA32	NA	Positive	1	28.7974683544304	188.585443037975	9.23032321382009	852105.996835443	3596.44345130627	3015464	2368.88
1	I22	2	RPA32	NA	Positive	2	28.3556851311953	194.830903790087	13.2947046215454	1040741.05247813	3788.10056342493	3423303	2532.43
1	I22	3	RPA32	NA	Positive	3	28.2783505154639	192.388316151203	9.33472614736551	903479.408934708	3559.64079546729	3027147	2328.12
1	J03	1	ATR	NA	Positive	1	22.3968253968254	103.961904761905	5.32525423154005	288220.365079365	2278.93664539613	1495211	1187.28
1	J03	2	ATR	NA	Positive	2	22.1586206896552	109.620689655172	6.68184512929869	329925.379310345	2438.45680320719	1649133	1317.06
1	J03	3	ATR	NA	Positive	3	22.5766666666667	118.74	5.1989126608512	399516.833333333	2434.32520880737	1779809	1341.83
1	J04	1	ATR	NA	Positive	1	22.3724137931034	116.410344827586	7.21805701213547	361797.689655172	2434.03875720771	1523185	1275.92
1	J04	2	ATR	NA	Positive	2	22.9795321637427	118.593567251462	7.0928845292929	363761.473684211	2594.98918333928	1662619	1417.69
1	J04	3	ATR	NA	Positive	3	21.789598108747	107.685579196217	6.01872227931725	363964.387706856	2425.9248441662	1670074	1296.48
1	J05	1	ATR	NA	Positive	1	21.5875	105.4075	5.41652914342711	293424.485	2259.48055933061	1483031	1169.93
1	J05	2	ATR	NA	Positive	2	22.4267515923567	117.073248407643	8.231316460211	389374.458598726	2586.8251564344	1791641	1441.34
1	J05	3	ATR	NA	Positive	3	22.6346153846154	108.929487179487	5.79342210547259	298284.637820513	2289.14099839352	1461645	1165.5
1	J06	1	ATR	NA	Positive	1	21.9052369077307	114.204488778055	6.4615024630633	407684.403990025	2418.65373858493	1659587	1326.72
1	J06	2	ATR	NA	Positive	2	22.204347826087	119.265217391304	7.48669458685522	382204.026086957	2553.75190885925	1667399	1380.74
1	J06	3	ATR	NA	Positive	3	21.5389408099688	106.158878504673	6.67687258548483	315582.937694704	2451.01227023036	1532418	1327.75
1	J07	1	ATR	NA	Positive	1	21.6981132075472	119.716981132075	6.1380765792364	409417.175202156	2514.53573208574	1693163	1326.36
1	J07	2	ATR	NA	Positive	2	23.8778877887789	127.125412541254	5.47146788569713	390115.564356436	2508.25159159923	1744579	1339.99
1	J07	3	ATR	NA	Positive	3	20.7683397683398	95.0965250965251	5.62937081325007	270666.33976834	2208.95060684833	1405063	1220.36
1	J08	1	ATR	NA	Positive	1	22.6894586894587	112.193732193732	6.98850043288865	335000.538461538	2483.47948907738	1574450	1339.98
1	J08	2	ATR	NA	Positive	2	22.3650793650794	125.09126984127	8.01439536008224	419235.464285714	2833.26608504521	1757197	1593.35
1	J08	3	ATR	NA	Positive	3	21.5897435897436	109.790598290598	5.98385422832778	353068.700854701	2734.3931313118	1674387	1529.94
1	J09	1	STIM1	NM_003156	sample	1	27.0218181818182	165	6.9741949435532	562660.909090909	2924.65549977962	2157704	1636.49
1	J09	2	STIM1	NM_003156	sample	2	26.990990990991	163.405405405405	7.80047972245254	598663.573573574	3125.6820007305	2338191	1830.08
1	J09	3	STIM1	NM_003156	sample	3	25.2844036697248	133.360856269113	5.48349962245765	404813.155963303	2581.13964475892	1894432	1419.4
1	J10	1	DICER1	NM_030621	sample	1	24.2058823529412	134.061764705882	5.69382574307347	444216.514705882	2629.19065525476	1868478	1436.06
1	J10	2	DICER1	NM_030621	sample	2	26.4877384196185	145.607629427793	5.56669784657632	468383.596730245	2699.97881893134	2045715	1513.68
1	J10	3	DICER1	NM_030621	sample	3	24.8861538461538	131.150769230769	7.6417280614316	442218.243076923	2726.07734017033	1908515	1528.64
1	J11	1	PASK	NM_015148	sample	1	27.0108303249097	148.859205776173	5.58231652445788	472386.480144404	2631.52207348535	2001841	1495.43
1	J11	2	PASK	NM_015148	sample	2	24.1634980988593	137.642585551331	5.901677381523	440037.524714829	2676.70448282257	1858968	1508.79
1	J11	3	PASK	NM_015148	sample	3	25.7660167130919	129.49860724234	5.03879216348001	379088.206128134	2474.80057651497	1785721	1338.01
1	J12	1	EZH2	NM_152998	sample	1	24.9385113268608	157.148867313916	7.47598693061347	557464.411003236	3009.85732462266	2072277	1663.26
1	J12	2	EZH2	NM_152998	sample	2	29.6652719665272	190.033472803347	7.25278060947883	770814.138075314	3321.73810574861	2727653	2031.9
1	J12	3	EZH2	NM_152998	sample	3	25.9866666666667	169.257777777778	7.57799135807171	607899.737777778	3207.5910960211	2270176	1894.84
1	J13	1	ATF7IP	NM_018179	sample	1	24.2707581227437	142.996389891697	7.15406731752016	471645.700361011	2796.9622948126	1816444	1508.47
1	J13	2	ATF7IP	NM_018179	sample	2	26.8655737704918	167.790163934426	9.44996618503051	667218.875409836	3140.90528111573	2523813	1841.36
1	J13	3	ATF7IP	NM_018179	sample	3	27.588	167.376	6.76923419867666	582002.44	2901.58180705291	2225274	1643.75
1	J14	1	RB1	NM_000321	sample	1	23.9065420560748	126.264797507788	6.17379196051516	437853.168224299	2728.08507055593	1978583	1543.17
1	J14	2	RB1	NM_000321	sample	2	25.1859296482412	129.407035175879	6.13530745953138	400847.213567839	2630.06934415408	1818023	1473.45
1	J14	3	RB1	NM_000321	sample	3	24.6656891495601	141.607038123167	6.87177128102542	469023.149560117	2701.88781690878	1923471	1548.09
1	J15	1	RPA2	NM_002946	sample	1	31.4837662337662	230.220779220779	9.84056970380689	1244090.16883117	4046.63506768452	3990965	2786.66
1	J15	2	RPA2	NM_002946	sample	2	26.9554455445545	221.579207920792	11.1588609024044	1243305.82673267	4009.48818055869	3647431	2759.94
1	J15	3	RPA2	NM_002946	sample	3	26.9087301587302	224.079365079365	15.0989259666527	1391709.50396825	4410.70647600769	4193462	3150.13
1	J16	1	RPS2	NM_002952	sample	1	26.0140186915888	148.289719626168	7.37411028944253	479655.308411215	2771.39848954239	2093923	1617.29
1	J16	2	RPS2	NM_002952	sample	2	26.13125	171.68125	8.85435191234706	654139.10625	3248.54598218026	2513834	1940.91
1	J16	3	RPS2	NM_002952	sample	3	23.0059171597633	147.248520710059	6.02760405416257	554328.940828402	2826.7965980909	2049412	1646.73
1	J17	1	ATR	NA	Positive	1	21.8067226890756	112.535014005602	5.28767563628799	341922.142857143	2332.37219128749	1636391	1247.02
1	J17	2	ATR	NA	Positive	2	21.0742574257426	118.435643564356	8.93498877896511	408387.391089109	2698.06558844115	1740131	1532.79
1	J17	3	ATR	NA	Positive	3	23.8393574297189	118.626506024096	5.00291689696881	338981.445783133	2511.73914598452	1696689	1355.77
1	J18	1	ATR	NA	Positive	1	21.6308724832215	105.795302013423	6.63638104883433	339922.536912752	2438.65835005654	1613470	1247.03
1	J18	2	ATR	NA	Positive	2	22.0733944954128	128.114678899083	8.53063003223766	519729.711009174	2880.14765097976	1985391	1654.37
1	J18	3	ATR	NA	Positive	3	21.7836734693878	127.767346938776	8.47191204377851	453023.383673469	2724.2645701303	1863561	1462.75
1	J19	1	ATR	NA	Positive	1	22.7229437229437	128.701298701299	6.39566008013372	468097.601731602	2576.42562872626	1832135	1416.57
1	J19	2	ATR	NA	Positive	2	22.3531914893617	113.459574468085	7.91099180216307	385239.30212766	2619.23410287574	1698084	1460.17
1	J19	3	ATR	NA	Positive	3	21.25	115.332317073171	8.31396359523795	396560.692073171	2742.64324596439	1692040	1485.06
1	J20	1	ATR	NA	Positive	1	21.0204081632653	113.489795918367	5.68319838064225	346264.183673469	2487.36516733945	1653445	1347.23
1	J20	2	ATR	NA	Positive	2	21.6412213740458	110.870229007634	6.45101621531487	345921.328244275	2409.39664842214	1565303	1292.37
1	J20	3	ATR	NA	Positive	3	21.4190871369295	109.248962655602	4.99537208670523	332987.87966805	2437.96406311773	1515479	1317.08
1	J21	1	ATR	NA	Positive	1	22.3767123287671	116.205479452055	5.29627032183552	343449.301369863	2405.18115528065	1632170	1261.72
1	J21	2	ATR	NA	Positive	2	21.1788235294118	108.221176470588	6.46044005382367	322986.345882353	2490.33285205494	1559826	1329.25
1	J21	3	ATR	NA	Positive	3	22.578125	120.5390625	5.55901895180447	386050.828125	2639.74782055562	1745552	1418.9
1	J22	1	ATR	NA	Positive	1	21.6528925619835	115.818181818182	5.97402594119988	390431.157024793	2531.28140316868	1727111	1349.19
1	J22	2	ATR	NA	Positive	2	21.8214285714286	110.350649350649	7.52426927980456	384959.805194805	2592.51372101318	1704090	1455.43
1	J22	3	ATR	NA	Positive	3	15.460358056266	83.0255754475703	4.16025085581845	290098.787723785	1888.11841537472	1178209	1003.71
1	K03	1	OTNT	NA	Neutral	1	24.9610027855153	133.281337047354	5.99795016176816	450328.275766017	2693.01868077241	1917071	1560.8
1	K03	2	OTNT	NA	Neutral	2	24.7975460122699	140.941717791411	7.26233888828477	472846.561349693	2767.54337822855	1919806	1559.74
1	K03	3	OTNT	NA	Neutral	3	25.7021857923497	136.142076502732	6.4563523503077	431236.527322404	2611.10299315748	1913261	1464
1	K04	1	OTNT	NA	Neutral	1	24.4892857142857	142.046428571429	7.15003183153021	492283.439285714	2877.17542458177	1920738	1676.03
1	K04	2	OTNT	NA	Neutral	2	25.2344013490725	135.822934232715	6.63580800582607	428359.627318718	2691.32086301887	1815392	1502.91
1	K04	3	OTNT	NA	Neutral	3	25.064	132.762666666667	6.77616338390239	436285.253333333	2705.16016744164	1891881	1525.27
1	K05	1	OTNT	NA	Neutral	1	24.1350649350649	135.379220779221	7.24654956122122	460165.246753247	2816.27552211152	1889330	1573.04
1	K05	2	OTNT	NA	Neutral	2	24.8110403397028	137.138004246285	5.90230543645143	459094.821656051	2751.94912038789	1922020	1527
1	K05	3	OTNT	NA	Neutral	3	24.7655367231638	137.567796610169	6.81958116642495	462536.516949153	2753.44965867689	1877868	1534.1
1	K06	1	OTNT	NA	Neutral	1	23.4	126.739682539683	6.50256021253684	391413.165079365	2763.90882448148	1718323	1521.67
1	K06	2	OTNT	NA	Neutral	2	23.8575197889182	135.662269129288	6.8297780054492	478627.242744063	2935.36867782014	1994569	1607.32
1	K06	3	OTNT	NA	Neutral	3	23.5555555555556	135.143369175627	8.23997365404134	481212.433691756	2916.97785653566	1983291	1669.94
1	K07	1	OTNT	NA	Neutral	1	23.0936708860759	130.559493670886	8.5272387452429	476303.217721519	2992.91673739604	1903999	1682.37
1	K07	2	OTNT	NA	Neutral	2	25.534965034965	142.664335664336	7.6557199257292	494742.867132867	2853.26404944887	2043692	1674.63
1	K07	3	OTNT	NA	Neutral	3	23.646875	127.2875	5.79361492930009	409712.553125	2691.55675994999	1834307	1536.04
1	K08	1	OTNT	NA	Neutral	1	24.3807947019868	139.903973509934	8.32608360979909	514697.562913907	2858.04698766073	2153888	1584.33
1	K08	2	OTNT	NA	Neutral	2	24.2787456445993	143.533101045296	6.98243589445943	530132.728222996	3030.19194856886	2158626	1723.74
1	K08	3	OTNT	NA	Neutral	3	24.6528925619835	133.840220385675	7.99667933256376	480211.570247934	2913.54808014218	1968095	1613.19
1	K09	1	RAD21	NM_006265	sample	1	23.953216374269	199.362573099415	12.3622490092178	878886.058479532	3718.13117731857	2668099	2285.44
1	K09	2	RAD21	NM_006265	sample	2	24.1420765027322	211.732240437158	14.9883999454257	985266.93442623	3812.26209359688	2999924	2333.01
1	K09	3	RAD21	NM_006265	sample	3	26.1032608695652	206.967391304348	10.7984927277521	846477.407608696	3560.76826828985	2782895	2196.4
1	K10	1	CUX1	NM_181500	sample	1	24.4281437125749	151.269461077844	9.0592322735702	560666.571856287	3097.49252132503	2211779	1860.31
1	K10	2	CUX1	NM_181500	sample	2	24.952380952381	150.487394957983	7.65147223625431	541625.308123249	2923.95959771512	2153427	1718.88
1	K10	3	CUX1	NM_181500	sample	3	24.3275261324042	166.372822299652	7.71226392605762	674527.484320557	3334.19626895002	2306001	1975.58
1	K11	1	POLE	NM_006231	sample	1	33.103305785124	190.210743801653	7.11489801172024	728547.318181818	3255.16809164519	2827429	2057.06
1	K11	2	POLE	NM_006231	sample	2	30.7962085308057	195.175355450237	7.33326112980629	791513.928909953	3220.49118365586	2841459	2019.78
1	K11	3	POLE	NM_006231	sample	3	32.4410646387833	189.828897338403	6.20178872343576	721787.300380228	3029.02492016672	2679138	1886.04
1	K12	1	NCOA6	NM_014071	sample	1	24.9222614840989	160.240282685512	8.29824761106298	578811.190812721	3037.97989199719	2144998	1775.01
1	K12	2	NCOA6	NM_014071	sample	2	24.0504451038576	155.910979228487	9.92877307487236	616523.994065282	3423.39262222578	2207061	2070.86
1	K12	3	NCOA6	NM_014071	sample	3	24.6456953642384	150.758278145695	7.49177406353016	553818.850993378	3080.76225424227	2129543	1793.79
1	K13	1	APC	NM_000038	sample	1	27.1958456973294	141.73590504451	6.00435531511057	418154.982195846	2555.5079485567	1829901	1392.4
1	K13	2	APC	NM_000038	sample	2	26.9854651162791	154.122093023256	6.12782228585757	483573.834302326	2777.19654837719	2012879	1598.67
1	K13	3	APC	NM_000038	sample	3	25.1501976284585	150.616600790514	6.63177472661335	490149.62055336	2895.8006535229	1918227	1631.6
1	K14	1	CREBBP	NM_004380	sample	1	23.3970588235294	137.819852941176	9.06805445572815	497334.569852941	2969.09644079155	1909838	1693.78
1	K14	2	CREBBP	NM_004380	sample	2	24.3596730245232	138.013623978202	7.50525768037667	479641.307901907	2875.04419686571	1920483	1667.53
1	K14	3	CREBBP	NM_004380	sample	3	25.6960784313725	146.565359477124	5.56159748691316	466303.098039216	2609.43650046014	1931795	1491.46
1	K15	1	MGA	NM_001080541	sample	1	27.3944636678201	153.23875432526	7.7790949562346	508453.283737024	2789.19348834375	2055928	1609.28
1	K15	2	MGA	NM_001080541	sample	2	26.6806451612903	151.974193548387	9.4301440728698	521854.04516129	2907.56718293274	2094199	1659.97
1	K15	3	MGA	NM_001080541	sample	3	26.7284768211921	154.44701986755	6.50008565857017	529203.208609272	2822.79697467275	2154326	1606.88
1	K16	1	CHEK1	NM_001274	sample	1	18.864406779661	245.344632768362	49.2988013857791	2255825.01129944	5761.17364644657	5768772	4561.45
1	K16	2	CHEK1	NM_001274	sample	2	19.4061135371179	207.061135371179	44.0173697187746	1756044.17030568	5231.89909472394	4835411	4005.17
1	K16	3	CHEK1	NM_001274	sample	3	20.6176470588235	256.747058823529	65.4166574492428	2296493.51764706	5478.25484450484	6116844	4330.81
1	K17	1	OTNT	NA	Neutral	1	24.624633431085	134.196480938416	6.68797011316769	428344.530791789	2711.67306675379	1793934	1552.64
1	K17	2	OTNT	NA	Neutral	2	23.7937062937063	149.43006993007	9.502717103065	564208.615384615	3002.32629102065	2099233	1802.37
1	K17	3	OTNT	NA	Neutral	3	24.0059880239521	134.826347305389	6.17610136640223	455888.269461078	2750.2122611125	1904068	1544.99
1	K18	1	OTNT	NA	Neutral	1	24.6521739130435	135.610766045549	6.955277208126	437893.258799172	2686.51576773075	1857825	1469.46
1	K18	2	OTNT	NA	Neutral	2	23.1083591331269	138.987616099071	6.92087468150626	502962.33126935	3011.26514585545	1958516	1771
1	K18	3	OTNT	NA	Neutral	3	23.5830258302583	138.9963099631	8.05067521400556	467977.638376384	2869.95363096215	1831278	1627.23
1	K19	1	OTNT	NA	Neutral	1	24.4406779661017	134.474576271186	7.64525707750424	458749.18220339	2790.55728025591	1852679	1550.68
1	K19	2	OTNT	NA	Neutral	2	26.6369426751592	153.859872611465	6.2778064646875	509656.302547771	2764.88996925517	2002610	1603.94
1	K19	3	OTNT	NA	Neutral	3	25.09375	153.2265625	9.60332522093569	598041.44140625	3093.53999279173	2182276	1828.6
1	K20	1	OTNT	NA	Neutral	1	24.6535947712418	143.352941176471	11.6734362673435	527481.160130719	3084.61130275626	2000314	1848.07
1	K20	2	OTNT	NA	Neutral	2	23.4488188976378	138.350393700787	6.66164454220765	500378.877952756	2967.98364918898	1937324	1748.06
1	K20	3	OTNT	NA	Neutral	3	25.865306122449	155.926530612245	8.13448389593227	556927.06122449	2868.98494804359	2097822	1648.08
1	K21	1	OTNT	NA	Neutral	1	24.5417956656347	142.978328173375	8.21778880222936	495361.080495356	2826.23374541398	1921815	1624.55
1	K21	2	OTNT	NA	Neutral	2	25.4119718309859	148.021126760563	6.96727404070952	509036.433098592	2789.54807482248	2063637	1658.27
1	K21	3	OTNT	NA	Neutral	3	24.98	135.503333333333	5.5175825703417	426827.963333333	2612.84789072444	1837858	1468.96
1	K22	1	OTNT	NA	Neutral	1	25.3995098039216	136.960784313725	6.88790505327253	468037.419117647	2710.01365867987	1938089	1530.54
1	K22	2	OTNT	NA	Neutral	2	22.8974358974359	134.877492877493	7.0635570778833	515418.293447293	2943.35446757176	2008415	1775.79
1	K22	3	OTNT	NA	Neutral	3	25.3837535014006	137.896358543417	8.45370053819702	475706.893557423	2794.93157772305	2018945	1564.43
1	L03	1	RF	NA	Neutral	1	24.3547297297297	135.283783783784	6.78766869920771	447551.472972973	2659.41571077694	1870388	1489.11
1	L03	2	RF	NA	Neutral	2	25.8584905660377	145.751572327044	5.78419981061595	472390.034591195	2676.11486125854	1934882	1523.29
1	L03	3	RF	NA	Neutral	3	26.6194690265487	131.790560471976	5.05487191036772	381394.716814159	2503.83671152555	1798858	1395.44
1	L04	1	RF	NA	Neutral	1	23.377094972067	129.159217877095	6.15283129329749	461886.458100559	2780.1817620347	1871304	1532.72
1	L04	2	RF	NA	Neutral	2	24.3675417661098	132.36754176611	5.9001802561648	406224.522673031	2606.76628588405	1804096	1432.28
1	L04	3	RF	NA	Neutral	3	23.9370860927152	132.745033112583	7.19793272421241	448384.069536424	2765.37356752782	1855931	1576.6
1	L05	1	RF	NA	Neutral	1	23.8492753623188	137.182608695652	7.7657354904336	505066.860869565	2853.48535913499	1936511	1600.34
1	L05	2	RF	NA	Neutral	2	25.502688172043	145.14247311828	7.61637786282428	507736.389784946	3012.83296653814	2029608	1670.49
1	L05	3	RF	NA	Neutral	3	26.75	153.465053763441	9.31932527845472	561686.139784946	2938.71993540999	2207782	1698.32
1	L06	1	RF	NA	Neutral	1	25.8927536231884	150.776811594203	9.62780504037193	533675.637681159	2967.0383035377	2060235	1701
1	L06	2	RF	NA	Neutral	2	24.5792079207921	144.779702970297	8.38790878614981	503045.076732673	2889.6404201244	1974741	1643.75
1	L06	3	RF	NA	Neutral	3	25.6997389033943	141.986945169713	7.27859626538821	448452.020887728	2736.29807741715	1884979	1514.05
1	L07	1	RF	NA	Neutral	1	23.247491638796	135.849498327759	8.31480075406007	474436.448160535	2945.83734994715	1880460	1670.47
1	L07	2	RF	NA	Neutral	2	25.4565217391304	154.1	8.55563039014681	568995.052173913	3286.0062853283	2211882	1933.4
1	L07	3	RF	NA	Neutral	3	29.1258278145695	165.205298013245	7.55379681144456	603767.718543046	3048.09931325849	2280165	1801.39
1	L08	1	RF	NA	Neutral	1	23.7703927492447	131.172205438066	7.86786506919247	422597.18429003	2762.73066536188	1782123	1511.47
1	L08	2	RF	NA	Neutral	2	24.7086614173228	150.956692913386	9.66900659946097	569071.358267716	3257.82383894875	2104275	1839.01
1	L08	3	RF	NA	Neutral	3	26.0187265917603	155.213483146067	7.07239862335977	560165.835205993	2912.22352987977	2234211	1653.01
1	L09	1	PIGN	NM_012327	sample	1	26.962441314554	139.18544600939	8.39014326338785	472089.147887324	2862.60068662599	2000997	1683.77
1	L09	2	PIGN	NM_012327	sample	2	26.1685393258427	145.339325842697	9.30924547748664	539587.865168539	3025.82421768648	2125096	1768.68
1	L09	3	PIGN	NM_012327	sample	3	18.4209183673469	97.7091836734694	4.11835921891535	303272.426020408	1795.63801437711	1205126	953.03
1	L10	1	ERCC5	NM_000123	sample	1	24.3754940711462	150.094861660079	7.65549144269462	549636.984189723	3004.49819117399	2082864	1739.31
1	L10	2	ERCC5	NM_000123	sample	2	25.3508771929825	135.81798245614	6.46085559826258	411049.721491228	2561.00132375168	1782572	1425.02
1	L10	3	ERCC5	NM_000123	sample	3	27.1424332344214	153.014836795252	6.17684505014752	495015.569732938	2730.76049543767	2002868	1518.84
1	L11	1	PHF6	NM_032335	sample	1	25.594427244582	159.411764705882	7.99682267690353	607267.343653251	3066.62758572694	2215579	1793.43
1	L11	2	PHF6	NM_032335	sample	2	27.8502824858757	161.271186440678	7.15780577573728	520035.016949153	2884.65039934231	2093692	1665.95
1	L11	3	PHF6	NM_032335	sample	3	25.957264957265	152.407407407407	7.70753637037251	506909.301994302	2783.6665444739	2061420	1594.5
1	L12	1	BLM	NM_000057	sample	1	26.94921875	154.55078125	6.41975906592783	496939.3359375	2687.9628554942	1923512	1500.73
1	L12	2	BLM	NM_000057	sample	2	27.6138613861386	149.6699669967	5.98354671849524	475630.719471947	2767.82513368872	2072063	1611.38
1	L12	3	BLM	NM_000057	sample	3	28.3684210526316	151.93567251462	5.58021386698512	449180.48245614	2632.04539363229	1964960	1456.72
1	L13	1	ARID1A	NM_006015	sample	1	27.8318318318318	155.36036036036	8.06408173318496	546295.930930931	2950.240565088	2238862	1684.41
1	L13	2	ARID1A	NM_006015	sample	2	27.4070175438596	171.091228070175	6.88718405166442	646994.49122807	3179.45921395529	2390071	1903.65
1	L13	3	ARID1A	NM_006015	sample	3	28.5173611111111	167.229166666667	7.81342694262085	591640.204861111	2982.33723172062	2180644	1712.82
1	L14	1	EZH1	NM_001991	sample	1	23.0116279069767	122.915697674419	6.23422179178124	377468.691860465	2645.15161168331	1685451	1421.03
1	L14	2	EZH1	NM_001991	sample	2	25.6026490066225	143.864238410596	7.59246705403202	519629.496688742	2902.04613259032	2068325	1673.48
1	L14	3	EZH1	NM_001991	sample	3	25.2752293577982	136.122324159021	6.36374653459399	443740.018348624	2580.33268183834	1859026	1442.82
1	L15	1	ARID2	NM_152641	sample	1	23.5930599369085	126.842271293375	5.28938810244978	400768.977917981	2455.01537715529	1747951	1288.59
1	L15	2	ARID2	NM_152641	sample	2	24.5714285714286	136.209059233449	6.83167408946769	504336.170731707	2648.40620302751	2070455	1489.41
1	L15	3	ARID2	NM_152641	sample	3	23.5259259259259	127.814814814815	6.09837456332735	397002.825925926	2571.14523412867	1738990	1381.39
1	L16	1	FLT4	NM_002020	sample	1	26.3211267605634	151.785915492958	6.56082591786493	527618.907042254	2839.36621559247	2114171	1602.41
1	L16	2	FLT4	NM_002020	sample	2	23.4389438943894	143.785478547855	8.48804153906792	569676.99339934	3113.21148843871	2085220	1853.81
1	L16	3	FLT4	NM_002020	sample	3	23.1260504201681	133.526610644258	9.08665353935296	509152.156862745	2843.24711823842	1934712	1600.75
1	L17	1	RF	NA	Neutral	1	25.0464135021097	148.594936708861	6.0392298597396	492704.755274262	2675.94069455501	1916232	1486.93
1	L17	2	RF	NA	Neutral	2	25.5734265734266	142.685314685315	8.6830147137176	490591.328671329	2833.58951111516	1997112	1643.75
1	L17	3	RF	NA	Neutral	3	24.7780898876404	135.589887640449	8.51605885747157	474006.983146067	2811.00175187525	1951501	1586.6
1	L18	1	RF	NA	Neutral	1	24.5570291777188	139.310344827586	6.51904450851305	452375.190981432	2744.44872767717	1929607	1537.92
1	L18	2	RF	NA	Neutral	2	24.1810699588477	133.9670781893	7.58444789565289	440494.699588477	2825.27102264457	1864464	1613.12
1	L18	3	RF	NA	Neutral	3	20.4810126582278	110.870886075949	5.66815905830648	356546.197468354	2222.15955903471	1470345	1240.31
1	L19	1	RF	NA	Neutral	1	24.1508196721311	139.691803278689	9.38909702409324	489171.17704918	2685.99656959244	1847573	1527.55
1	L19	2	RF	NA	Neutral	2	26.1396103896104	145.957792207792	6.28188211056455	487644.831168831	2909.37680498399	1914037	1634.42
1	L19	3	RF	NA	Neutral	3	24.5897435897436	139.586080586081	5.86008875246578	438280.461538462	2693.52018100375	1853744	1532.66
1	L20	1	RF	NA	Neutral	1	24.3267716535433	141.125984251969	7.43966815527687	490759.267716535	2796.86269385684	2022966	1612.17
1	L20	2	RF	NA	Neutral	2	25.6305970149254	144.123134328358	7.34714254350318	467463	2708.93703348989	1853182	1535.3
1	L20	3	RF	NA	Neutral	3	23.6534954407295	141.316109422492	10.5332074640975	539058.732522796	3082.76752694735	2043247	1806.56
1	L21	1	RF	NA	Neutral	1	25.0214285714286	145.65	8.99533465299401	524596.514285714	2889.83894711739	2020977	1668.15
1	L21	2	RF	NA	Neutral	2	25.2562358276644	137.018140589569	6.33729244588276	419079.739229025	2655.59935270771	1841668	1512.23
1	L21	3	RF	NA	Neutral	3	24.6051779935275	140.673139158576	7.77459763330501	459130.86407767	2771.68801728168	1841532	1553.87
1	L22	1	RF	NA	Neutral	1	26.1659574468085	158.565957446809	6.95826127628306	566877.868085106	2991.37404446282	2121481	1706.69
1	L22	2	RF	NA	Neutral	2	23.9609929078014	137.897163120567	5.83116806357725	475090.843971631	2787.39935711501	1992001	1569.49
1	L22	3	RF	NA	Neutral	3	24.5861386138614	128.661386138614	6.01165318278224	404322.041584158	2603.06286277682	1800452	1447.34
1	M03	1	OTNT	NA	Neutral	1	27.158064516129	150.477419354839	5.98684890527147	474610.287096774	2674.03498276697	2006036	1538.62
1	M03	2	OTNT	NA	Neutral	2	25.2012195121951	140.149390243902	7.31699457594983	474733.945121951	2856.61371909113	1930475	1602.33
1	M03	3	OTNT	NA	Neutral	3	23.0420168067227	118.086834733894	6.06700598902158	342692.324929972	2478.92986719203	1600941	1318.17
1	M04	1	OTNT	NA	Neutral	1	22.5779816513761	133.169724770642	9.64719338451281	464798.518348624	2769.57523789433	1972052	1831.9
1	M04	2	OTNT	NA	Neutral	2	25.3080357142857	137.361607142857	6.65355997168747	481393.636160714	2723.64577701849	1924186	1548.4
1	M04	3	OTNT	NA	Neutral	3	25.153125	136.353125	6.52218344593337	442037.384375	2639.17978722582	1836852	1445.34
1	M05	1	OTNT	NA	Neutral	1	20.4309392265193	90.2430939226519	4.70609269772011	242824.284530387	2102.68059743526	1313095	1155.71
1	M05	2	OTNT	NA	Neutral	2	25.2184615384615	149.56	6.13533818713734	487842.36	2823.79642277502	1946395	1576.85
1	M05	3	OTNT	NA	Neutral	3	23.6701030927835	139.106529209622	9.23786402379394	517191.855670103	3105.70553177849	1948823	1787.77
1	M06	1	OTNT	NA	Neutral	1	23.8024691358025	134.61316872428	6.80034608941989	501255.329218107	2969.19910644956	2008140	1792.04
1	M06	2	OTNT	NA	Neutral	2	25.3753846153846	146.298461538462	6.87959364167556	476803.624615385	2849.13293614637	1973674	1645.1
1	M06	3	OTNT	NA	Neutral	3	25.2908011869436	148.928783382789	8.08782841508774	579283.560830861	3104.94073102733	2212405	1845.84
1	M07	1	OTNT	NA	Neutral	1	24.5555555555556	141.407407407407	8.43501495031508	499561.984126984	2854.21838183608	1936758	1630.34
1	M07	2	OTNT	NA	Neutral	2	24.9066265060241	144.990963855422	7.82965198369869	508805.331325301	3040.14249110432	2057213	1753.72
1	M07	3	OTNT	NA	Neutral	3	26.8194842406877	148.627507163324	5.94508401677651	462413.899713467	2642.64192033379	1866840	1479.71
1	M08	1	OTNT	NA	Neutral	1	24.659793814433	136.274914089347	9.15065340243255	481350.556701031	2858.37281348271	1998397	1692.7
1	M08	2	OTNT	NA	Neutral	2	26.37890625	154.5234375	6.7681809136622	559288.21875	3001.02061856819	2179899	1819.71
1	M08	3	OTNT	NA	Neutral	3	25.3590733590734	152.749034749035	7.74193304843233	537479.513513513	2946.37638720593	2117968	1715.98
1	M09	1	DNM2	NM_001005362	sample	1	26.1	134.517391304348	8.0699636329424	439364.247826087	2645.81892174625	1822133	1480.04
1	M09	2	DNM2	NM_001005362	sample	2	23.8560311284047	126.346303501946	5.61054415051725	408746.019455253	2677.71749730839	1789172	1512.56
1	M09	3	DNM2	NM_001005362	sample	3	23.4603773584906	123.992452830189	6.22522378613111	341863.139622641	2081.16310218739	1334302	1165.98
1	M10	1	PRF1	NM_005041	sample	1	25.0416666666667	164.760416666667	8.36692269764029	611315.765625	2869.45907688816	2132177	1686.07
1	M10	2	PRF1	NM_005041	sample	2	26.8044280442804	156.9963099631	6.9033217394801	535288.745387454	2906.39502076364	2132052	1677.2
1	M10	3	PRF1	NM_005041	sample	3	19.8447488584475	117.570776255708	6.4838402246545	429631.744292237	2296.672885503	1699353	1399.25
1	M11	1	DSN1	NM_024918	sample	1	25.1528822055138	136.578947368421	6.73908230405502	427720.972431078	2585.36243184729	1856372	1429.37
1	M11	2	DSN1	NM_024918	sample	2	24.997191011236	149.162921348315	7.76826055087126	544791.808988764	3083.99237832742	2114080	1732.67
1	M11	3	DSN1	NM_024918	sample	3	25.4029126213592	141.54854368932	5.73232080833855	451692.645631068	2818.68156804105	1978921	1638.9
1	M12	1	CBLB	NM_170662	sample	1	26.1870229007634	149.461832061069	6.62138122405244	503395.377862595	2802.07619710449	2056691	1549.85
1	M12	2	CBLB	NM_170662	sample	2	25.570652173913	153.423913043478	6.84387853601128	546584.02173913	2960.63443367012	2175735	1728.77
1	M12	3	CBLB	NM_170662	sample	3	26.078431372549	154.078431372549	6.71734680356397	578424.607843137	3119.46762372091	2442337	1896.71
1	M13	1	EP300	NM_001429	sample	1	26.1194690265487	146.778761061947	9.36054619756956	522603.181415929	3044.25199538691	1992578	1764.82
1	M13	2	EP300	NM_001429	sample	2	21.3377777777778	118.928888888889	5.35536592873829	411716.662222222	2445.27807969217	1692498	1360.92
1	M13	3	EP300	NM_001429	sample	3	25.2111111111111	140.666666666667	6.65542598810117	451078.474074074	2732.83764517271	1806269	1480.71
1	M14	1	PHOX2B	NM_003924	sample	1	26.1145038167939	148.541984732824	6.71565251164735	484223.84351145	2731.34308950694	1943060	1507.62
1	M14	2	PHOX2B	NM_003924	sample	2	26.6473029045643	158.298755186722	5.76226964584727	550240.87966805	2746.98231133471	2173622	1539.97
1	M14	3	PHOX2B	NM_003924	sample	3	25.8735632183908	146.628352490421	7.01880348460427	483245.69348659	2719.08859194936	1986099	1539.57
1	M15	1	LATS1	NM_004690	sample	1	24.0481586402266	131.00283286119	8.76838399424402	522669.033994334	2792.64502332664	2093659	1556.81
1	M15	2	LATS1	NM_004690	sample	2	25.4569190600522	138.370757180157	7.24445089325566	441045.475195822	2715.37033760327	1827747	1450.07
1	M15	3	LATS1	NM_004690	sample	3	25.7731092436975	146.138655462185	8.19189686091253	499966.403361345	2717.30817805481	2009263	1490.61
1	M16	1	CUL3	NM_003590	sample	1	25.6692913385827	141.665354330709	7.20376261730743	463643.094488189	2713.97528099115	1935062	1491.02
1	M16	2	CUL3	NM_003590	sample	2	25.948275862069	155.349137931034	8.65520910107872	524828.043103448	2913.74573869533	2040760	1637.51
1	M16	3	CUL3	NM_003590	sample	3	23.8801498127341	134.775280898876	7.54551296783572	445700.685393258	2698.95677741765	1848284	1473.18
1	M17	1	OTNT	NA	Neutral	1	24.6056910569106	129.784552845528	5.39166156797826	436380.674796748	2656.39199239131	1876589	1457.81
1	M17	2	OTNT	NA	Neutral	2	25.9291338582677	149.708661417323	6.37230909321649	506678.062992126	2853.43529282375	2060256	1671.63
1	M17	3	OTNT	NA	Neutral	3	24.6910112359551	136.758426966292	6.88299844635653	430711.43258427	2777.16233406849	1871750	1604.68
1	M18	1	OTNT	NA	Neutral	1	23.4802631578947	135.759868421053	8.03962769735622	504628.131578947	2948.40425609989	1997287	1638.77
1	M18	2	OTNT	NA	Neutral	2	25.9382716049383	148.572016460905	6.41250512964966	500983.506172839	2785.65654032283	1992915	1583.46
1	M18	3	OTNT	NA	Neutral	3	25.2334801762115	150.757709251101	7.51384146193158	536318.13215859	2898.85257020738	2060228	1663.49
1	M19	1	OTNT	NA	Neutral	1	25.0788177339901	139.108374384236	6.65986677546362	432107.640394089	2660.2950015809	1826966	1509.97
1	M19	2	OTNT	NA	Neutral	2	26.0603448275862	148.663793103448	5.92167964970123	458618.573275862	2762.32667788132	1903303	1528.5
1	M19	3	OTNT	NA	Neutral	3	26.4765625	147.9921875	6.21473912702478	481375.86328125	2728.2392257008	1934472	1562.35
1	M20	1	OTNT	NA	Neutral	1	24.8695652173913	134.464673913043	5.45510181225318	435612.038043478	2633.96678589681	1896117	1507.54
1	M20	2	OTNT	NA	Neutral	2	23.8583333333333	140.019444444444	6.24636539263435	503601.277777778	2932.18494851746	2017588	1661.69
1	M20	3	OTNT	NA	Neutral	3	24.1613756613757	126.10582010582	6.1821848218133	390611.484126984	2635.47178658655	1780656	1507.2
1	M21	1	OTNT	NA	Neutral	1	24.3948339483395	138.479704797048	6.26744081705734	493413.147601476	2716.46019121058	2099634	1584.27
1	M21	2	OTNT	NA	Neutral	2	24.7692307692308	127.868131868132	5.28364574644416	381332.787545788	2497.92019252978	1734436	1389.61
1	M21	3	OTNT	NA	Neutral	3	24.6558603491272	132.680798004988	5.59868219811224	367500.735660848	2134.01680125253	1501640	1161.91
1	M22	1	OTNT	NA	Neutral	1	25.0712643678161	128.825287356322	6.67458411291777	390666.324137931	2510.79845647555	1734245	1375.24
1	M22	2	OTNT	NA	Neutral	2	24.413597733711	132.827195467422	5.64010656802931	448520.507082153	2684.79421587141	1923240	1499.89
1	M22	3	OTNT	NA	Neutral	3	24.3832199546485	133.795918367347	6.83439150497587	432633.727891156	2726.89136295591	1847682	1563.31
1	N03	1	PLK1	NA	Negative	1	22.832	182.096	16.1828153551104	1072528.248	4173.00578826591	3380173	2714.63
1	N03	2	PLK1	NA	Negative	2	26.3658536585366	199.531707317073	15.8461820264895	1100103.62439024	4156.72968590742	3281406	2684.91
1	N03	3	PLK1	NA	Negative	3	21.2569444444444	194.597222222222	24.8303390738671	1490511.97916667	4807.30019430042	4173975	3352.8
1	N04	1	PLK1	NA	Negative	1	23.3542857142857	203.022857142857	14.5426320982575	1221870.16	4477.93927264285	3429229	2916.26
1	N04	2	PLK1	NA	Negative	2	27.4444444444444	191.263888888889	8.60540504188056	790061.097222222	3495.96686637898	2666286	2142.94
1	N04	3	PLK1	NA	Negative	3	24.327868852459	223.491803278689	21.5338186400858	1489279.46994536	4578.30153080445	4125767	3084.17
1	N05	1	PLK1	NA	Negative	1	25.7461538461538	206.676923076923	15.3935015396981	1217601.18461538	4307.78222308167	3499987	2820.7
1	N05	2	PLK1	NA	Negative	2	26.0606060606061	179.812121212121	9.98181480042157	899538.551515152	3585.472678292	2890237	2158.14
1	N05	3	PLK1	NA	Negative	3	24.8346456692913	224.582677165354	17.7152570726871	1552791.29133858	4936.77468841497	4362814	3362.12
1	N06	1	PLK1	NA	Negative	1	29.367816091954	250.057471264368	11.3542727435678	1366323.48275862	4390.17323366571	3939203	3019.91
1	N06	2	PLK1	NA	Negative	2	27.4772727272727	243.488636363636	17.7139566560112	1546911.98863636	4829.85999161953	4212716	3263.13
1	N06	3	PLK1	NA	Negative	3	25.695652173913	188.601449275362	11.0993099130245	872418.804347826	3663.10002875467	2849536	2382.74
1	N07	1	PLK1	NA	Negative	1	24.3030303030303	222.901515151515	16.7023408537058	1369670.71969697	4668.71600932427	3631979	3092.14
1	N07	2	PLK1	NA	Negative	2	25.6336633663366	201.356435643564	17.2883737638547	1075732.68316832	4215.61685625705	3058403	2690.88
1	N07	3	PLK1	NA	Negative	3	19.6993464052288	164.705882352941	11.9352062434165	915876.176470588	3388.00857485293	2598427	2266.93
1	N08	1	PLK1	NA	Negative	1	23.2824427480916	211.534351145038	17.0126642083147	1447399.01526718	4871.72240159442	3901846	3292.24
1	N08	2	PLK1	NA	Negative	2	21.2307692307692	198.591715976331	21.5254266703445	1329938.44970414	4976.29987134942	3714289	3353.47
1	N08	3	PLK1	NA	Negative	3	25.2945205479452	203.404109589041	18.2254060733094	1155504.10273973	4309.62130030398	3407078	2796.41
1	N09	1	CIC	NM_015125	sample	1	23.6328767123288	122.758904109589	7.2458467082029	432453.068493151	2503.76852358828	1775021	1456.24
1	N09	2	CIC	NM_015125	sample	2	26.7536231884058	153.778985507246	9.71517400253807	610853.768115942	3120.26287682327	2231296	1865.04
1	N09	3	CIC	NM_015125	sample	3	27.85667752443	139.697068403909	5.29786017025983	398310.631921824	2486.82398442125	1856607	1382.54
1	N10	1	SMARCA4	NM_003072	sample	1	24.1900584795322	123.710526315789	7.94060848468923	404194.043859649	2639.80149267143	1725695	1484.18
1	N10	2	SMARCA4	NM_003072	sample	2	24.0520446096654	130.31970260223	7.27777271330541	426056.609665428	2763.76571330627	1855455	1570.77
1	N10	3	SMARCA4	NM_003072	sample	3	24.0488599348534	127.973941368078	5.37938484586401	412231.684039088	2641.20948258785	1784816	1420.45
1	N11	1	DOT1L	NM_032482	sample	1	25.0038167938931	136.660305343511	5.68136738579562	460680.049618321	2720.37900217388	1936294	1527.07
1	N11	2	DOT1L	NM_032482	sample	2	26.7908309455587	143.681948424069	5.45637439995391	448576.467048711	2661.44279499133	1949690	1478.86
1	N11	3	DOT1L	NM_032482	sample	3	25.2365145228216	133.564315352697	6.10635883434395	421983.112033195	2653.6761630412	1856953	1464.03
1	N12	1	XPC	NM_004628	sample	1	25.0826086956522	146.769565217391	6.75448651284956	540191.786956522	3036.28473541037	2245226	1790.16
1	N12	2	XPC	NM_004628	sample	2	26.6363636363636	156.373205741627	6.49528453192666	523196.200956938	2847.43686730584	2071191	1637.91
1	N12	3	XPC	NM_004628	sample	3	27.3210227272727	154.991477272727	7.00570850779005	520908.071022727	2770.01090033846	2040694	1578.37
1	N13	1	EXT1	NM_000127	sample	1	24.576512455516	130.377224199288	6.48880667821026	400402.288256228	2524.69908630051	1761723	1371.56
1	N13	2	EXT1	NM_000127	sample	2	25.0759493670886	153.270042194093	7.58924876730579	558986.814345992	3104.92402285068	2196439	1828.32
1	N13	3	EXT1	NM_000127	sample	3	25.3307392996109	144.910505836576	5.88236363564797	475600.054474708	2678.65025693746	1947716	1523.67
1	N14	1	MSH6	NM_000179	sample	1	24.4778761061947	134.501474926254	7.13423150832818	440894.401179941	2589.61101127237	1822361	1440.04
1	N14	2	MSH6	NM_000179	sample	2	26.9475409836066	152.537704918033	7.41878265526207	511863.760655738	2700.80628281944	2069133	1555.44
1	N14	3	MSH6	NM_000179	sample	3	23.2130177514793	133.213017751479	5.5193838987294	447394.568047337	2663.3888587869	1765618	1474.86
1	N15	1	FANCC	NM_000136	sample	1	24.3555555555556	126.508641975309	5.32536401797262	404150.291358025	2637.61231993079	1863040	1455.62
1	N15	2	FANCC	NM_000136	sample	2	25.942238267148	146.462093862816	6.45815110559225	463302.942238267	2697.30396284682	1917901	1549.81
1	N15	3	FANCC	NM_000136	sample	3	23.0534591194969	131.12893081761	6.4588992174662	444463.440251572	2747.97270355963	1798330	1583.72
1	N16	1	NCOR1	NM_006311	sample	1	24.0098684210526	131.927631578947	7.30526260799517	435957.029605263	2803.28381044919	1923250	1617.02
1	N16	2	NCOR1	NM_006311	sample	2	24.1322314049587	131.418732782369	5.50173345865108	419985.066115703	2640.27962422707	1843481	1467.44
1	N16	3	NCOR1	NM_006311	sample	3	22.296442687747	139.466403162055	9.88296940306912	534989.28458498	2999.01704517327	2054675	1778.5
1	N17	1	PLK1	NA	Negative	1	22.7631578947368	154.210526315789	20.0030027826116	693917.552631579	3550.42311378077	2229653	2220.01
1	N17	2	PLK1	NA	Negative	2	27.6086956521739	166.869565217391	9.60752948678835	553826.52173913	2897.81944756344	2078328	1724.68
1	N17	3	PLK1	NA	Negative	3	17.047619047619	118.714285714286	19.2031368300523	517268.619047619	3331.29383540908	1566316	1845.97
1	N18	1	PLK1	NA	Negative	1	24.4074074074074	152.555555555556	7.98726682909288	576123.259259259	3106.0120073143	1991492	1889
1	N18	2	PLK1	NA	Negative	2	27.96	151.76	6.00306707856099	468522.36	2805.01157892322	1941314	1588.16
1	N18	3	PLK1	NA	Negative	3	23.1666666666667	126.833333333333	5.49627436473626	363089.75	2459.16976987273	1650961	1466.41
1	N19	1	PLK1	NA	Negative	1	22.6764705882353	163	12.7505418671906	649316.176470588	3414.98861101617	2028623	2020.86
1	N19	2	PLK1	NA	Negative	2	29.1818181818182	203.090909090909	6.27343677953501	586389.181818182	2441.07820892626	2105970	1504.13
1	N19	3	PLK1	NA	Negative	3	23.8840579710145	125.420289855072	10.9153288563212	398475.101449275	2728.66470576529	1604663	1550.07
1	N20	1	PLK1	NA	Negative	1	25.2857142857143	128.714285714286	5.56885918679022	361237.714285714	2572.28855633256	1543361	1366.3
1	N20	2	PLK1	NA	Negative	2	24.2	176.95	18.8838406296479	742824.4	3668.070576587	2068165	2145.98
1	N20	3	PLK1	NA	Negative	3	24.025	159.175	22.073429826472	895258.625	3566.92835605302	2570417	2287.32
1	N21	1	PLK1	NA	Negative	1	24.5245901639344	144.590163934426	8.18448611336779	544027.655737705	2800.2077028088	1963727	1728.95
1	N21	2	PLK1	NA	Negative	2	26.3636363636364	151.522727272727	5.75724057157133	517996	2634.45663967514	1826925	1477.15
1	N21	3	PLK1	NA	Negative	3	23.1578947368421	135.947368421053	5.8907673079722	376849.684210526	2466.72950488447	1565042	1411.89
1	N22	1	PLK1	NA	Negative	1	17	109.571428571429	32.7066601240038	555554.428571429	2127.38927076886	1470302	1475.94
1	N22	2	PLK1	NA	Negative	2	21.9210526315789	156.526315789474	23.2948194123863	774051.894736842	3778.67250757877	2524793	2627.4
1	N22	3	PLK1	NA	Negative	3	24.6	132.272727272727	5.1475387777185	336741.509090909	2214.92724454708	1371523	1180.88
1	C03	1	53BP1	NA	Positive	4	24.275974025974	109.194805194805	5.76670543849028	427669.542207792	3477.51964118573	1839979	1471.86
1	C03	2	53BP1	NA	Positive	5	16.3114285714286	52.3842857142857	3.4714098437565	152518.337142857	2429.23822716776	1197254	872.23
1	C03	3	53BP1	NA	Positive	6	17.5371248025276	57.9952606635071	3.08546889438441	167998.936808847	2414.26556123311	1213175.1	884.74
1	C04	1	53BP1	NA	Positive	4	25.4017094017094	120.797008547009	5.17809019722465	495473.290598291	3492.79196250761	1966735	1491.24
1	C04	2	53BP1	NA	Positive	5	18.6646153846154	69.3123076923077	4.17042814998428	233420.150769231	2722.08542744026	1432776	1060.68
1	C04	3	53BP1	NA	Positive	6	22.0812101910828	98.0254777070064	4.46789019444177	375059.979299363	3169.7537337496	1704273.8	1312.84
1	C05	1	53BP1	NA	Positive	4	24.2776769509982	114.177858439201	6.82705433378446	485086.867513612	3620.77292047088	1888956	1530.8
1	C05	2	53BP1	NA	Positive	5	26.1014492753623	121.833333333333	5.95273767401755	493870.376811594	3633.62748594347	1933384	1550.17
1	C05	3	53BP1	NA	Positive	6	25.0806794055202	116.902335456476	5.1836895739867	458470.668789809	3287.06104041378	1827526.6	1324.41
1	C06	1	53BP1	NA	Positive	4	24.1439114391144	116.221402214022	5.50163509733294	478678.147601476	3518.60677684521	1855499	1498.79
1	C06	2	53BP1	NA	Positive	5	25.0479704797048	122.387453874539	6.18302728203439	508168.769372694	3621.95973398758	1852929	1514.82
1	C06	3	53BP1	NA	Positive	6	24.6538461538462	110.1336996337	4.77887017458635	415907.307692308	3209.67741305411	1809174.4	1333.11
1	C07	1	53BP1	NA	Positive	4	25.2233250620347	118.253101736973	6.30870161983986	473881.741935484	3478.76169447697	1893221	1458.88
1	C07	2	53BP1	NA	Positive	5	20.5135135135135	99.0714285714286	4.9493642050941	389173.735521236	3172.41346787907	1735095	1411.05
1	C07	3	53BP1	NA	Positive	6	21.972972972973	96.6456456456456	4.80001064724797	398411.765765766	3273.3984715581	1798127.8	1425.37
1	C08	1	53BP1	NA	Positive	4	22.6535269709544	108.45643153527	5.93488684999006	466278.597510373	3536.19188307231	1979733	1560.3
1	C08	2	53BP1	NA	Positive	5	23.6533957845433	111.259953161593	5.06926358844361	428308.707259953	3351.94293892885	1874447	1416.22
1	C08	3	53BP1	NA	Positive	6	22.6188340807175	102.150224215247	5.11745615503655	398609.378923767	3298.11484141888	1759324.4	1341.18
1	C09	1	PLCG2	NM_002661	sample	4	19.1663551401869	72.9177570093458	5.77066455250082	266279.734579439	2867.55858272334	1459723	1188.29
1	C09	2	PLCG2	NM_002661	sample	5	21.3861940298507	88.6847014925373	4.57421301629127	334299.315298507	3058.03357258142	1667943	1287.33
1	C09	3	PLCG2	NM_002661	sample	6	20.1443569553806	81.2178477690289	4.03773449744923	297563.034120735	2838.35250900713	1655190.6	1182.23
1	C10	1	SETD2	NM_014159	sample	4	24.2785862785863	122.831600831601	7.34827847772085	554959.61954262	4009.80075327336	1922528	1831.74
1	C10	2	SETD2	NM_014159	sample	5	23.0780287474333	114.462012320329	6.67373325317496	486669.246406571	3699.63918661169	1853469	1602.11
1	C10	3	SETD2	NM_014159	sample	6	23.5411764705882	109.63137254902	5.39560102604646	436339.970588235	3468.1725287322	1729393.1	1464.21
1	C11	1	IKZF1	NM_001220765	sample	4	23.1656050955414	107.312101910828	6.60612122808854	444375.522292994	3593.14710473322	1734748	1535.09
1	C11	2	IKZF1	NM_001220765	sample	5	21.7713717693837	100.884691848907	7.03676502173647	439360.174950298	3504.48884562213	1854440	1509.2
1	C11	3	IKZF1	NM_001220765	sample	6	17.4770240700219	57.3435448577681	3.07432849456531	163183.984682713	2356.80126830074	1125204.5	824.27
1	C12	1	COL2A1	NM_033150	sample	4	22.047619047619	103.095238095238	5.5940266224585	409940.214285714	3350.75649519014	1845374	1467.81
1	C12	2	COL2A1	NM_033150	sample	5	23.0816831683168	111.341584158416	6.40400691744845	475233.358910891	3413.82569658572	2001145	1514.86
1	C12	3	COL2A1	NM_033150	sample	6	20.7987220447284	96.1246006389776	4.70782160141672	385372.156549521	3234.49899141864	1681582.1	1391.28
1	C13	1	SMAD4	NM_005359	sample	4	23.3619047619048	112.179047619048	7.98216196831206	511261.921904762	3795.16721014167	1855758	1709.45
1	C13	2	SMAD4	NM_005359	sample	5	22.9294117647059	100.839215686275	6.48382174799064	421746.850980392	3508.27336888093	1715102	1557.8
1	C13	3	SMAD4	NM_005359	sample	6	23.2380952380952	104.664596273292	4.6999366680411	418689.01863354	3318.94166907342	1760492.3	1430.05
1	C14	1	FANCF	NM_022725	sample	4	23.5100917431193	111.693577981651	7.98317766425632	466675.466055046	3616.1517053663	1780830	1564.11
1	C14	2	FANCF	NM_022725	sample	5	23.3048780487805	101.770731707317	4.85291607837254	381327.663414634	3263.45747035104	1642885	1330.15
1	C14	3	FANCF	NM_022725	sample	6	24.411306042885	108.832358674464	4.82039029416964	411365.481481481	3226.75659659811	1682794.5	1316.71
1	C15	1	Sep-12	NM_144605	sample	4	24.1282051282051	119.666666666667	6.90116987079871	508462.97008547	3574.02770360378	1924128	1552.66
1	C15	2	Sep-12	NM_144605	sample	5	16.4942791762014	54.3615560640732	3.17731797442616	158399.370709382	2308.66452519109	1240146	875.61
1	C15	3	Sep-12	NM_144605	sample	6	26.4922394678492	124.691796008869	5.90269691923983	496342.838137472	3405.04530103912	1983880.7	1427.12
1	C16	1	GNPTAB	NM_024312	sample	4	25.835466179159	117.018281535649	5.31586207915216	477460.193784278	3491.78432839054	1870834	1468.95
1	C16	2	GNPTAB	NM_024312	sample	5	24.4155251141553	116.025114155251	6.35431286053034	473480.682648402	3459.40637083626	1923096	1481.74
1	C16	3	GNPTAB	NM_024312	sample	6	24.1796733212341	110.89110707804	5.52662683066772	432793.132486388	3334.05471593865	1741253.4	1386.89
1	C17	1	53BP1	NA	Positive	4	24.6473029045643	116.618257261411	6.14980545401731	467329.22406639	3457.27976967591	1873828	1497.74
1	C17	2	53BP1	NA	Positive	5	24.4765342960289	111.532490974729	4.87846964361644	414093.662454874	3301.67292269657	1726638	1350.71
1	C17	3	53BP1	NA	Positive	6	26.2625899280576	119.803956834532	5.70350229533396	471419.807553957	3395.97258502252	1888030.8	1410.52
1	C18	1	53BP1	NA	Positive	4	24.5744680851064	119.5	8.92556194094792	539681.240425532	3920.55309164055	1971971	1774.99
1	C18	2	53BP1	NA	Positive	5	23.1126436781609	111.827586206897	7.15644362632539	466926.422988506	3648.65779549913	1817521	1608.79
1	C18	3	53BP1	NA	Positive	6	25.7065217391304	114.441304347826	5.80667254078208	447084.860869565	3446.00245120298	1857953.2	1490.6
1	C19	1	53BP1	NA	Positive	4	22.7103448275862	112.27816091954	6.53801417332701	492545.48045977	3691.62362333288	1911228	1583.34
1	C19	2	53BP1	NA	Positive	5	25.4625550660793	119.971365638767	7.24480081741774	501071.986784141	3639.09503877237	1926455	1632.98
1	C19	3	53BP1	NA	Positive	6	23.642578125	108.005859375	4.8916462100295	430832.720703125	3448.3406073008	1830932.9	1543.97
1	C20	1	53BP1	NA	Positive	4	24.4446397188049	121.434094903339	5.91930636444551	526261.328646749	3607.28567793266	1948365	1555.65
1	C20	2	53BP1	NA	Positive	5	23.0392156862745	117.507843137255	6.85155068160747	512631.745098039	3677.82381480162	1889194	1645.46
1	C20	3	53BP1	NA	Positive	6	21.717803030303	97.7784090909091	5.05777731128553	374283.880681818	3038.52894129576	1533251	1265.23
1	C21	1	53BP1	NA	Positive	4	22.8336380255942	102.376599634369	6.53795627211402	422694.409506399	3344.15552056461	1807721	1497.79
1	C21	2	53BP1	NA	Positive	5	23.7375745526839	117.326043737575	7.22251975182822	541853.087475149	3737.45962976807	1934861	1641.2
1	C21	3	53BP1	NA	Positive	6	25.5354330708661	111.782677165354	4.64048913788581	395313.365354331	3210.32290481791	1624361.6	1276.94
1	C22	1	53BP1	NA	Positive	4	24.507299270073	111.751824817518	6.16638746952451	447126.930656934	3503.64432093527	1749260	1451.08
1	C22	2	53BP1	NA	Positive	5	22.2088353413655	103.293172690763	7.12591026128726	422025.222891566	3503.57642845842	1632441	1514.19
1	C22	3	53BP1	NA	Positive	6	19.7458033573141	74.4772182254197	3.69649499983979	238561.352517986	2598.61502878457	1288050.5	956.86
1	D03	1	RAD51	NA	Positive	4	25.0516304347826	103.258152173913	4.21278601348336	360018.154891304	2958.18421840546	1798497	1199.59
1	D03	2	RAD51	NA	Positive	5	27.1725352112676	140.021126760563	5.46318560576954	609498.633802817	3732.51002605532	2394509	1659.56
1	D03	3	RAD51	NA	Positive	6	26.973293768546	138.299703264095	5.44042869152337	644709.691394659	3856.29185608731	2536188.5	1757.03
1	D04	1	RAD51	NA	Positive	4	30.8010335917313	155.658914728682	6.22968379264904	693963.638242894	3909.26492509194	2585904	1742.63
1	D04	2	RAD51	NA	Positive	5	26.3914209115282	134.008042895442	8.10440372699444	602641.651474531	3796.26721859133	2305050	1697.91
1	D04	3	RAD51	NA	Positive	6	25.1558935361217	114.813688212928	5.10622613725324	483293.536121673	3476.23418740237	2147461.6	1496.67
1	D05	1	RAD51	NA	Positive	4	27.0091533180778	137.032036613272	5.83219174167439	637141.33180778	3840.4399305074	2501338	1760.84
1	D05	2	RAD51	NA	Positive	5	30.1994949494949	158.277777777778	7.92539251980058	725163.704545455	3877.99866947857	2525736	1707.35
1	D05	3	RAD51	NA	Positive	6	28.7861111111111	142.058333333333	5.48542599848698	595428.288888889	3689.25308879194	2338585.5	1622.23
1	D06	1	RAD51	NA	Positive	4	28.1350649350649	147.454545454545	6.52668757744535	701337.309090909	4000.96307622054	2617897	1814.89
1	D06	2	RAD51	NA	Positive	5	27.956416464891	142.823244552058	6.37688441016088	660371.140435835	3922.63427775201	2562339	1745.26
1	D06	3	RAD51	NA	Positive	6	28.9425	151.83	7.38673484397066	708220.7175	4119.00039615458	2610393.2	1921.84
1	D07	1	RAD51	NA	Positive	4	27.8866396761134	168.991902834008	10.1917744227776	899773.311740891	4528.54658523375	3056031	2287.1
1	D07	2	RAD51	NA	Positive	5	28.2367346938776	146.514285714286	6.4185382030511	650541.46122449	3882.38785322961	2581414	1753.23
1	D07	3	RAD51	NA	Positive	6	28.793893129771	147.87786259542	6.07030418230982	675168.583969466	3956.69644235178	2693251.8	1817.16
1	D08	1	RAD51	NA	Positive	4	28.4576271186441	151.389830508475	5.30528938277595	679105.46440678	3712.63374463322	2577279	1647.63
1	D08	2	RAD51	NA	Positive	5	28.8358974358974	144.679487179487	5.36651876770915	655821.782051282	3859.99042689307	2592054	1736.6
1	D08	3	RAD51	NA	Positive	6	23.7489626556017	119.139004149378	6.33077587403634	554817.425311203	3780.70936393498	2211167.4	1679.08
1	D09	1	SMC3	NM_005445	sample	4	22.5452991452991	111.030769230769	6.33395507691252	468021.743589744	3554.97069132619	1886416	1513
1	D09	2	SMC3	NM_005445	sample	5	21.5552941176471	107.188235294118	6.8393056063248	422216.52	3471.19530854567	1630778	1451.26
1	D09	3	SMC3	NM_005445	sample	6	21.077358490566	101.233962264151	6.2144507072665	411118.316981132	3423.76588767627	1645225.6	1501.29
1	D10	1	CHD8	NM_020920	sample	4	22.9437652811736	108.444987775061	5.72186761993695	429464.618581907	3386.51611666257	1790222	1430.62
1	D10	2	CHD8	NM_020920	sample	5	24.0558139534884	116.397674418605	7.13015666401438	494296.625581395	3542.08927183294	1903559	1507.7
1	D10	3	CHD8	NM_020920	sample	6	20.6948529411765	79.1709558823529	4.33958977917347	259301.582720588	2744.80867227179	1359299.6	1037.73
1	D11	1	COL5A2	NM_000393	sample	4	24.5782537067545	115.04942339374	6.59005431067862	491303.179571664	3528.08919414667	1896677	1545.4
1	D11	2	COL5A2	NM_000393	sample	5	22.1153846153846	106.49358974359	6.35776473702031	451286.42948718	3329.42445611554	1981465	1475.15
1	D11	3	COL5A2	NM_000393	sample	6	23.3840445269017	101.922077922078	4.30618821149489	377026.916512059	3129.01993947072	1722551.8	1260.08
1	D12	1	BRCA2	NM_000059	sample	4	23.6886597938144	111.525773195876	5.31815922754371	475504.573195876	3484.63541321065	1932149	1534.08
1	D12	2	BRCA2	NM_000059	sample	5	24.5034246575342	109.13698630137	5.51460499696129	437976.188356164	3497.44101208762	1950153	1619.1
1	D12	3	BRCA2	NM_000059	sample	6	23.4460093896714	107.3779342723	6.00976390642531	459243.753521127	3400.81913188127	1823931.5	1469.52
1	D13	1	UBR5	NM_015902	sample	4	21.6495726495727	90.6974358974359	7.53613111002982	371523.018803419	3350.07155113236	1557524	1467.92
1	D13	2	UBR5	NM_015902	sample	5	22.2626459143969	91.1906614785992	6.43017487694023	357122.196498054	3149.62603806458	1526133	1299.27
1	D13	3	UBR5	NM_015902	sample	6	22.3013100436681	95.1331877729258	6.62344766919847	369509.469432314	3265.42322305746	1639830.7	1356.47
1	D14	1	TET2	NM_017628	sample	4	23.2231404958678	103.52479338843	5.42727128103505	416236.549586777	3327.27420234495	1704001	1408.96
1	D14	2	TET2	NM_017628	sample	5	22.078431372549	99.3764705882353	6.10737720503648	404404.684313726	3392.43499558154	1678797	1424
1	D14	3	TET2	NM_017628	sample	6	25.0428849902534	112.674463937622	5.67066771529524	449826.138401559	3493.07115264671	1766165	1456.35
1	D15	1	AMER1	NM_152424	sample	4	24.710775047259	109.175803402647	4.62778724733652	422462.241965974	3250.39563209214	1754899	1322.97
1	D15	2	AMER1	NM_152424	sample	5	24.5245901639344	107.555035128806	5.08362967615341	425667.758782201	3227.10581789314	1692860	1353.11
1	D15	3	AMER1	NM_152424	sample	6	25.0491803278689	112.852459016393	6.97195020179673	463879.639344262	3368.76950835328	1834446.5	1454.54
1	D16	1	EXT2	NM_207122	sample	4	22.4551020408163	105.724489795918	7.09145843369441	472213.928571429	3502.36300269141	1903092	1527.97
1	D16	2	EXT2	NM_207122	sample	5	26.1672661870504	118.618705035971	5.18054809204554	483744.492805755	3361.26514681523	1942653	1437.43
1	D16	3	EXT2	NM_207122	sample	6	24.6626262626263	107.486868686869	4.80624039647676	399099.517171717	3172.34353372389	1705848.1	1256.82
1	D17	1	RAD51	NA	Positive	4	28.219730941704	145.64798206278	7.20649830458545	688540.661434978	3950.78166753921	2576274	1886.27
1	D17	2	RAD51	NA	Positive	5	27.5271565495208	139.284345047923	8.65465389889417	627822.019169329	3886.6021372084	2415521	1792.1
1	D17	3	RAD51	NA	Positive	6	29.4950495049505	152.485148514851	6.10132264708016	686775.290429043	3726.9694866359	2592285.5	1688.57
1	D18	1	RAD51	NA	Positive	4	26.8794788273616	152.016286644951	13.6331088954464	795704.944625407	4527.95670827842	2774419	2204.91
1	D18	2	RAD51	NA	Positive	5	26.135593220339	139.474576271186	6.4230452301958	639691.955932203	3938.22772784553	2249127	1784.52
1	D18	3	RAD51	NA	Positive	6	30.5947712418301	150.908496732026	6.14405687373121	648878.114379085	3750.46633652284	2475527.1	1691.41
1	D19	1	RAD51	NA	Positive	4	27.9427710843373	139.560240963855	7.0392131373706	636140.608433735	3879.72285677269	2393987	1848.9
1	D19	2	RAD51	NA	Positive	5	27.9778481012658	149.844936708861	5.65177326207139	720955.477848101	4033.17869079242	2662107	1817.9
1	D19	3	RAD51	NA	Positive	6	28.5958702064897	148.589970501475	6.03365444594171	711239.970501475	3906.62851354452	2742626.5	1813.04
1	D20	1	RAD51	NA	Positive	4	27.1576354679803	145.197044334975	6.58357161067214	664635.940886699	3923.15939096973	2468688	1777.57
1	D20	2	RAD51	NA	Positive	5	27.4085714285714	146.84	7.17028210484764	718776.122857143	4063.01452277089	2584370	1925.23
1	D20	3	RAD51	NA	Positive	6	27.0757575757576	140.309090909091	6.19888627052452	646769.448484848	3896.0820886936	2433658	1766.62
1	D21	1	RAD51	NA	Positive	4	29.3064516129032	164.350806451613	7.51019665705396	806828.153225806	4205.95069290322	2774937	1957.77
1	D21	2	RAD51	NA	Positive	5	29.6520467836257	151.014619883041	6.31925626113755	699254.356725146	3807.5520873508	2582074	1739.4
1	D21	3	RAD51	NA	Positive	6	29.5840220385675	152.738292011019	5.43236883590776	680820.840220386	3663.43977929521	2404674.3	1583.31
1	D22	1	RAD51	NA	Positive	4	28.1672727272727	151.850909090909	9.80808253872706	729629.476363636	4198.87741157562	2660435	1957.82
1	D22	2	RAD51	NA	Positive	5	26.5116279069767	144.8073089701	7.54221958360594	703234.495016611	4176.33927110687	2523749	1951.82
1	D22	3	RAD51	NA	Positive	6	28.4186550976139	142.030368763557	7.17953116427486	652783.401301518	3814.739353535	2349870.9	1694.92
1	E03	1	RF	NA	Neutral	4	26.7493670886076	125.19746835443	5.05518509209006	522433.174683544	3542.62997400385	2104827	1501.75
1	E03	2	RF	NA	Neutral	5	23.0036900369004	103.640221402214	5.15829254008761	419599.468634686	3265.90826038406	1810377	1366.46
1	E03	3	RF	NA	Neutral	6	20.8732106339468	82.961145194274	3.85328713992685	293579.805725971	2866.93698343961	1574673.4	1151.65
1	E04	1	RF	NA	Neutral	4	24.1201848998459	117.946070878274	6.29150308469544	537585.949152542	3707.60593341631	2008406	1601.99
1	E04	2	RF	NA	Neutral	5	18.8781163434903	72.196675900277	3.77027762333854	263571.421052632	2637.34902487257	1597894	1030.16
1	E04	3	RF	NA	Neutral	6	22.9917525773196	104.896907216495	5.07093328315237	410366.977319588	3408.45826206499	1733144.6	1444.47
1	E05	1	RF	NA	Neutral	4	22.4861111111111	103.293402777778	5.5588938882048	432674.682291667	3573.62147209547	1809713	1534.43
1	E05	2	RF	NA	Neutral	5	24.0132325141777	109.937618147448	5.02476742669824	427984	3374.46366759209	1774709	1380.64
1	E05	3	RF	NA	Neutral	6	25.2391304347826	116.830434782609	5.27590114658836	445071.641304348	3428.37941417786	1725913.1	1390.78
1	E06	1	RF	NA	Neutral	4	28.624703087886	145.242280285036	7.17073033643607	680311.760095012	4094.11620246773	2532762	1971.96
1	E06	2	RF	NA	Neutral	5	21.9670710571924	106.644714038128	5.733525272109	431239.584055459	3436.08529091242	1674638	1450.67
1	E06	3	RF	NA	Neutral	6	24.5699152542373	117.025423728814	5.61083746793815	488505.345338983	3582.51871476673	1939393.4	1517.87
1	E07	1	RF	NA	Neutral	4	26.5788177339901	126.475369458128	5.61032940034495	505620.332512315	3502.93156453224	1945461	1492.98
1	E07	2	RF	NA	Neutral	5	23.2989690721649	107.147766323024	6.1237039600885	429970.895189003	3425.68713776981	1775958	1448.47
1	E07	3	RF	NA	Neutral	6	23.939226519337	107.465930018416	5.17666138835753	418428.810313075	3402.41760867073	1727656.8	1363.14
1	E08	1	RF	NA	Neutral	4	20.8218527315914	106.066508313539	5.75233693963554	462533.902612827	3552.27256130791	1894930	1542.21
1	E08	2	RF	NA	Neutral	5	23.1	109.867441860465	5.74506099660006	444699.113953488	3489.80985935976	1789306	1464.91
1	E08	3	RF	NA	Neutral	6	21.5864197530864	104.645061728395	6.04429114373579	444086.185185185	3568.09768783082	1928720.2	1631.68
1	E09	1	MEX3C	NM_016626	sample	4	23.1450488145049	102.513249651325	6.07926927927604	406084.474198047	3307.12214092369	1745706	1390.05
1	E09	2	MEX3C	NM_016626	sample	5	21.8534136546185	90.7831325301205	4.96967011781769	343932.200803213	3166.79609538216	1613681	1330.44
1	E09	3	MEX3C	NM_016626	sample	6	22.8601694915254	96.4216101694915	4.42847936710464	346197.165254237	3100.66166843387	1493091.8	1215.42
1	E10	1	CDKN2C	NM_078626	sample	4	25.2628676470588	131.818014705882	6.90697701611956	595646.545955882	3854.26001722289	2044960	1694.01
1	E10	2	CDKN2C	NM_078626	sample	5	21.3217821782178	99.8638613861386	5.71988019305384	414046.910891089	3457.34899639732	1732763	1487.56
1	E10	3	CDKN2C	NM_078626	sample	6	17.7721518987342	61.1434599156118	3.82061283377156	202521.445147679	2481.5136505502	1221076.5	947.42
1	E11	1	SPEN	NM_015001	sample	4	24.9578544061303	116.084291187739	5.61207146652869	458826.431034483	3444.93378454419	1782107	1469.12
1	E11	2	SPEN	NM_015001	sample	5	23.9052044609665	111.065055762082	5.43005335454751	428546.57063197	3285.53542463344	1665745	1377.42
1	E11	3	SPEN	NM_015001	sample	6	25.6353503184713	109.507961783439	5.06929170900618	404052.831210191	3216.8415044165	1726337.1	1283.91
1	E12	1	ARID1B	NM_017519	sample	4	23.5323475046211	119.316081330869	8.44565615451866	563608.691312384	3888.51324904274	2096086	1768.95
1	E12	2	ARID1B	NM_017519	sample	5	23.9448275862069	114.170689655172	5.92203203686401	485462.625862069	3646.0262794151	1925366	1597.67
1	E12	3	ARID1B	NM_017519	sample	6	26.118320610687	116.049618320611	4.87019019889145	460734.190839695	3455.74780373463	1896162.7	1482.01
1	E13	1	ERCC4	NM_005236	sample	4	25.5180265654649	111.182163187856	4.64241792143659	427728.051233397	3319.04157500293	1670772	1332.91
1	E13	2	ERCC4	NM_005236	sample	5	21.5226781857451	82.6457883369331	4.92319637722206	292445.913606911	3001.14083172141	1466478	1199.87
1	E13	3	ERCC4	NM_005236	sample	6	24.0411255411255	100.965367965368	4.64790883288644	395895.127705628	3068.75598815375	1808166.9	1306.02
1	E14	1	ATR	NM_001184	sample	4	15.0089126559715	61.5472370766488	3.51311252513518	220601.32798574	2057.17078569445	1041860	869.87
1	E14	2	ATR	NM_001184	sample	5	18.2721774193548	77.195564516129	6.27815197835973	305409.538306452	3122.82223980849	1417118	1297.92
1	E14	3	ATR	NM_001184	sample	6	20.2525879917184	86.1407867494824	5.13843272155016	305710.933747412	2960.63137832404	1311969	1144.11
1	E15	1	STAG2	NM_006603	sample	4	23.1666666666667	101.850168350168	4.99333419460013	370441.585858586	3126.18858544146	1614518	1253.33
1	E15	2	STAG2	NM_006603	sample	5	22.6597325408618	97.9019316493313	5.85506178540135	364903.243684993	3188.84168204313	1563485	1296.07
1	E15	3	STAG2	NM_006603	sample	6	24.5669291338583	119.293963254593	6.19039847107611	486084.734908136	3485.41281471846	1757150.7	1462.23
1	E16	1	WRN	NM_000553	sample	4	22.6064400715563	113.134168157424	9.30825993412813	575043.876565295	3930.0563556959	2208007	1885.75
1	E16	2	WRN	NM_000553	sample	5	21.2080291970803	90.3065693430657	5.7589338628651	368011.525547445	3326.85020376814	1724700	1452.25
1	E16	3	WRN	NM_000553	sample	6	22.9331797235023	108.483870967742	5.79613555823271	476612.552995392	3581.49787653169	2160635	1679.75
1	E17	1	RF	NA	Neutral	4	23.4832535885167	123.095693779904	6.42566785632703	555541.406698565	3725.67176087093	2065333	1625.25
1	E17	2	RF	NA	Neutral	5	24.4422700587084	122.483365949119	8.4422073213759	541332.015655577	3772.90926963673	1970269	1611.3
1	E17	3	RF	NA	Neutral	6	27.3623188405797	125.662525879917	5.89174684384237	502555.964803313	3508.23824179355	1987841.8	1482.55
1	E18	1	RF	NA	Neutral	4	24.5959252971138	116.541595925297	5.25401310681301	501409.730050934	3617.59432890861	1906863	1508.54
1	E18	2	RF	NA	Neutral	5	23.854714064915	102.38485316847	4.99860572548803	390858.829984544	3193.07603592243	1694365	1262.97
1	E18	3	RF	NA	Neutral	6	24.6849642004773	117.742243436754	7.25134708367144	492268.107398568	3538.81435838809	1853586.3	1489.19
1	E19	1	RF	NA	Neutral	4	22.6050420168067	108.26218487395	6.12263472794745	455046.41512605	3492.32562891148	1732515	1476.51
1	E19	2	RF	NA	Neutral	5	23.5498392282958	102.233118971061	5.92784063460233	406754.186495177	3367.57466087957	1699044	1387.82
1	E19	3	RF	NA	Neutral	6	25.2824074074074	117.907407407407	5.90979219760022	487718.650462963	3602.0748692373	1833234	1510.04
1	E20	1	RF	NA	Neutral	4	22.745501285347	119.33676092545	6.9847283648161	534610.203084833	3855.83669880095	1989193	1712.5
1	E20	2	RF	NA	Neutral	5	23.1266490765172	113.881266490765	7.20498334726679	500443.060686016	3693.62608430102	1895574	1598.39
1	E20	3	RF	NA	Neutral	6	23.1916666666667	104.083333333333	4.72439238616249	411820.760416667	3216.5496527127	1669326.1	1261.8
1	E21	1	RF	NA	Neutral	4	24.7458745874587	117.06600660066	5.22501999795583	474792.066006601	3494.75009508626	1817084	1472.09
1	E21	2	RF	NA	Neutral	5	18.0794824399261	62.0702402957486	3.76142922407244	197559.76155268	2471.67981734052	1229256	918.71
1	E21	3	RF	NA	Neutral	6	23.3876404494382	110.554307116105	5.53204795136979	460752.844569288	3496.38945024058	1846432.9	1513.6
1	E22	1	RF	NA	Neutral	4	22.1147959183673	105.005102040816	5.49644717537459	404572.114795918	3348.5956316387	1563469	1373.26
1	E22	2	RF	NA	Neutral	5	24.2478485370052	114.566265060241	6.72688664779723	458390.289156627	3417.38438874208	1786498	1427.51
1	E22	3	RF	NA	Neutral	6	23.0015847860539	106.253565768621	5.86126036926345	460762.935023772	3623.50173153474	2075456.8	1704.72
1	F03	1	OTNT	NA	Neutral	4	23.0104821802935	102.17819706499	6.4075719652709	431321.031446541	3488.61689280732	1783647	1479.38
1	F03	2	OTNT	NA	Neutral	5	23.8779220779221	108.231168831169	4.95373431891302	429591.615584416	3327.77968995814	1780954	1334.37
1	F03	3	OTNT	NA	Neutral	6	21.838785046729	96.0070093457944	4.57600468466825	381976.976635514	3079.86009063855	1728599.7	1373.84
1	F04	1	OTNT	NA	Neutral	4	23.8187919463087	108.174496644295	5.32610790309411	429176.729306488	3451.89943692431	1801530	1463.62
1	F04	2	OTNT	NA	Neutral	5	22.721021611002	104.469548133595	5.92954337159475	412468.127701375	3396.74871331694	1643732	1432.14
1	F04	3	OTNT	NA	Neutral	6	23.1603053435115	101.351145038168	6.00808515983489	398687.671755725	3308.86536061165	1685531.2	1349.98
1	F05	1	OTNT	NA	Neutral	4	24.9420289855072	116.409937888199	5.8051242029137	475986.64389234	3520.20806342101	1948389	1543.68
1	F05	2	OTNT	NA	Neutral	5	23.4886363636364	116.034090909091	6.77051004406556	504443.331439394	3769.89438126364	1935267	1697.24
1	F05	3	OTNT	NA	Neutral	6	24.2400932400932	110.659673659674	6.56830066500315	464255.629370629	3399.63692345473	1868845.4	1430.14
1	F06	1	OTNT	NA	Neutral	4	23.7312030075188	115.426691729323	5.9329402956812	472234.240601504	3666.93365302607	1867620	1585.99
1	F06	2	OTNT	NA	Neutral	5	23.7013232514178	113.776937618147	7.75129016120684	494250.298676749	3624.41313151601	1847105	1591.15
1	F06	3	OTNT	NA	Neutral	6	20.8724489795918	96.3290816326531	5.18883048682513	373564.109693878	2961.42252729717	1447899.1	1270.79
1	F07	1	OTNT	NA	Neutral	4	25.1186440677966	112.368644067797	4.82989875481653	420421.976694915	3377.58873012407	1854347	1445.9
1	F07	2	OTNT	NA	Neutral	5	22.3154362416107	111.780760626398	7.0587864579536	553122.03803132	3740.12455642159	2047075	1727.35
1	F07	3	OTNT	NA	Neutral	6	23.3447619047619	101.16380952381	4.50554629859745	383474.712380952	3211.22639427219	1699734.7	1325.17
1	F08	1	OTNT	NA	Neutral	4	22.8310249307479	120.149584487535	7.44902487726037	557905.75900277	3905.61929040762	2070598	1733.7
1	F08	2	OTNT	NA	Neutral	5	22.9598108747045	107.888888888889	6.93312794879426	470003.567375887	3562.95854957098	1899696	1538.73
1	F08	3	OTNT	NA	Neutral	6	22.7443868739206	103.906735751295	5.64826173404099	431277.034542314	3443.94599273138	1733141.2	1408.92
1	F09	1	PTPRB	NM_002837	sample	4	22.4883720930233	93.7883720930233	4.81527765230321	377127.686046512	3189.51097141392	1733430	1342.48
1	F09	2	PTPRB	NM_002837	sample	5	24.2893518518519	114.75	6.17202851960107	470746.138888889	3602.60550675214	1784109	1595.25
1	F09	3	PTPRB	NM_002837	sample	6	22.6281755196305	98.1016166281755	5.26941038708348	402874.997690531	3310.98042970688	1776155	1389.26
1	F10	1	WAS	NM_000377	sample	4	26.046783625731	131.216374269006	6.42363343519987	584129.777777778	3761.29483998251	2166476	1662.52
1	F10	2	WAS	NM_000377	sample	5	24.9597457627119	125.762711864407	6.26766041004431	528876.858050847	3675.4945043913	1943441	1649.46
1	F10	3	WAS	NM_000377	sample	6	25.2248520710059	116.656804733728	4.74944614486915	465431.384615385	3519.79199024303	1907526.4	1475.04
1	F11	1	ODAM	NM_017855	sample	4	25.8852459016393	132.939110070258	6.45727356406902	597129.133489461	3730.98392510521	2126413	1661.04
1	F11	2	ODAM	NM_017855	sample	5	25.2848360655738	117.247950819672	5.8822022845391	473808.00204918	3452.78050377229	1927926	1472.14
1	F11	3	ODAM	NM_017855	sample	6	24.1502683363148	101.357781753131	4.50791677196111	387792.084078712	3185.72235322118	1703789.1	1285.7
1	F12	1	BRIP1	NM_032043	sample	4	26.3868131868132	131.654945054945	6.19399860791996	559427.336263736	3800.70601455373	2045893	1701.85
1	F12	2	BRIP1	NM_032043	sample	5	26.6719424460432	125.85035971223	5.22719301615419	509379.046043165	3514.79524382764	2033003	1492.76
1	F12	3	BRIP1	NM_032043	sample	6	21.3089430894309	86.729674796748	3.96649071941373	316757.06097561	2974.98432795836	1505889.4	1167.88
1	F13	1	ATRX	NM_138270	sample	4	24.7354409317804	108.793677204659	5.89107573532119	433002.765391015	3473.74869387109	1761898	1505.86
1	F13	2	ATRX	NM_138270	sample	5	23.9127789046653	111.724137931034	7.23464776130466	476665.239350913	3806.34460616831	1859236	1729.8
1	F13	3	ATRX	NM_138270	sample	6	23.3002070393375	99.5238095238095	4.39542923191507	407759.670807453	3206.24496127072	1799700.6	1323.24
1	F14	1	PLXNB2	NM_012401	sample	4	25.2397660818713	128.377192982456	6.91940279465887	543523.365497076	3667.33210314453	1978045	1587.58
1	F14	2	PLXNB2	NM_012401	sample	5	25.3343195266272	138.949704142012	7.08871828139547	665850.721893491	3949.41707761451	2273174	1784.35
1	F14	3	PLXNB2	NM_012401	sample	6	24.4404432132964	119.789473684211	5.77974943548209	521408.756232687	3559.72587287206	2109932.9	1613.09
1	F15	1	ZMYM2	NM_197968	sample	4	26.7572815533981	126.252427184466	5.22930803485962	503239.048543689	3448.4674914823	1884921	1435.21
1	F15	2	ZMYM2	NM_197968	sample	5	22.5170454545455	107.869318181818	5.77378548722047	454043.087121212	3027.68544275659	1701873	1304.93
1	F15	3	ZMYM2	NM_197968	sample	6	24.3797169811321	110.804245283019	5.82963737466161	432003.716981132	3386.4927705463	1653478.6	1400.57
1	F16	1	MBD1	NM_015845	sample	4	24.5546218487395	132.168067226891	8.31622223061827	623473.899159664	3993.20129521265	2200032	1895.07
1	F16	2	MBD1	NM_015845	sample	5	24.4725274725275	125.135531135531	6.6887871807272	537973.153846154	3623.62416113598	1998346	1599.84
1	F16	3	MBD1	NM_015845	sample	6	25.558912386707	127.818731117825	6.47130636217516	528109.948640483	3531.05458317679	1918169.2	1528.59
1	F17	1	OTNT	NA	Neutral	4	25.4663341645885	121.84289276808	7.62494847139243	533838.743142145	3762.7483352831	2097877	1677.11
1	F17	2	OTNT	NA	Neutral	5	18.4726631393298	63.5837742504409	3.32325297580744	190824.320987654	2545.03344229455	1256009	932.22
1	F17	3	OTNT	NA	Neutral	6	26.8839458413926	124.001934235977	5.73225274476598	516913.338491296	3528.51513015444	1891249.6	1480.21
1	F18	1	OTNT	NA	Neutral	4	24.6806387225549	122.089820359281	7.3766026637558	538848.433133733	3727.84630064792	1966936	1653.7
1	F18	2	OTNT	NA	Neutral	5	24.0505263157895	115.701052631579	7.79093456698591	516606.837894737	3772.07274656972	1934589	1609.49
1	F18	3	OTNT	NA	Neutral	6	24.0914179104478	105.180970149254	6.11697589024903	389130.722014925	3245.66196275431	1484714.3	1277.27
1	F19	1	OTNT	NA	Neutral	4	25.1458923512748	113.754957507082	5.12884192571134	436410.393767705	3376.85311628419	1755010	1363.63
1	F19	2	OTNT	NA	Neutral	5	23.5154975530179	105.959216965742	6.15621811589685	438624.319738989	3429.19453726197	1727073	1444.88
1	F19	3	OTNT	NA	Neutral	6	23.7083333333333	101.452160493827	4.40768176909503	368192.160493827	3155.42190449788	1544749.7	1233.91
1	F20	1	OTNT	NA	Neutral	4	24.5413385826772	119.976377952756	6.52201827951241	517655.281496063	3615.74051834743	1926022	1540.47
1	F20	2	OTNT	NA	Neutral	5	23.8386581469649	112.351437699681	5.34731563895999	459153.349840256	3517.28712109805	1790175	1505.19
1	F20	3	OTNT	NA	Neutral	6	21.2992518703242	102.122194513716	6.56644457079226	455659.765586035	3405.01485735473	1757891.5	1419.66
1	F21	1	OTNT	NA	Neutral	4	24.7773913043478	118.507826086957	6.0612023793376	492080.763478261	3535.75294939879	1792186	1468.86
1	F21	2	OTNT	NA	Neutral	5	24.1872213967311	108.309063893016	7.37231005303891	448374.563150074	3478.89468862605	1760446	1455.55
1	F21	3	OTNT	NA	Neutral	6	23.2437619961612	109.596928982726	5.94240223612215	466016.637236084	3438.87608209218	1769572.9	1489.84
1	F22	1	OTNT	NA	Neutral	4	23.1072164948454	109.336082474227	5.94849258118784	454977.134020619	3457.31634315151	1836859	1555.47
1	F22	2	OTNT	NA	Neutral	5	23.5198675496689	108.956953642384	5.69826692028827	467031.19205298	3497.22260084016	1835965	1542.09
1	F22	3	OTNT	NA	Neutral	6	24.294695481336	111.255402750491	5.33359286006942	435293.2043222	3365.52515715577	1765101.9	1399.52
1	G03	1	RF	NA	Neutral	4	24.0737051792829	113.733067729084	4.83624412740419	477351.143426295	3518.19822275103	1934098	1480.8
1	G03	2	RF	NA	Neutral	5	14.125468164794	47.6685393258427	3.22086714446517	146849.213483146	2081.78846518579	996379	768.02
1	G03	3	RF	NA	Neutral	6	21.8362831858407	96.4535398230089	5.61299358847826	374723.907079646	3288.38525977966	1681985.6	1379.95
1	G04	1	RF	NA	Neutral	4	25.7945945945946	117.744144144144	5.45417606255821	468502.001801802	3469.70742297862	1856445	1431.67
1	G04	2	RF	NA	Neutral	5	24.4134948096886	119.337370242215	6.53204492625609	537518.647058824	3822.810002044	2042741	1704.92
1	G04	3	RF	NA	Neutral	6	24.7218543046358	120.713024282561	6.14750708599677	503582.216335541	3662.94564278039	1881694.6	1581.25
1	G05	1	RF	NA	Neutral	4	24.8676470588235	127.179411764706	7.55657031471659	588294.552941176	3865.57559430203	2137998	1682.28
1	G05	2	RF	NA	Neutral	5	17.3612440191388	63.7224880382775	3.79063004944967	202637.954545455	2584.92048194545	1253404	974.83
1	G05	3	RF	NA	Neutral	6	23.8301369863014	113.624657534247	5.92845529157082	474312.378082192	3557.81368881786	1867478.7	1475.79
1	G06	1	RF	NA	Neutral	4	25.1191919191919	123.949494949495	6.2973701967003	543211.088888889	3718.63642424066	2177413	1712.58
1	G06	2	RF	NA	Neutral	5	22.7047619047619	119.295238095238	8.86037262900579	539236.352380952	3845.42551423269	2034347	1716.86
1	G06	3	RF	NA	Neutral	6	22.4170984455959	100.976683937824	5.17255373515421	390898.126943005	3294.20708773047	1766441.8	1385.43
1	G07	1	RF	NA	Neutral	4	25.2124711316397	120.810623556582	7.05363465450576	506423.438799076	3556.77822586083	1967949	1563.7
1	G07	2	RF	NA	Neutral	5	21.8095238095238	98.2809523809524	6.24740853760444	408342.152380952	3346.43903352452	1800291	1430.01
1	G07	3	RF	NA	Neutral	6	24.4406779661017	107.043583535109	4.88676217860812	407180.581113801	3354.25323839627	1701367.7	1339.02
1	G08	1	RF	NA	Neutral	4	22.5616224648986	108.521060842434	7.02129514490418	483112.377535101	3673.96476340216	1898004	1636.79
1	G08	2	RF	NA	Neutral	5	22.0691642651297	115.305475504323	9.30094439123304	543994.13832853	3913.60454411818	2213358	1862.56
1	G08	3	RF	NA	Neutral	6	22.7699443413729	98.5324675324675	4.39792589408528	366314.350649351	3185.83099203796	1635789.1	1314.43
1	G09	1	BRCA1	NM_007298	sample	4	26.5803814713896	131.888283378747	6.68810252495513	594291.626702997	3578.99635430633	2180941	1616.89
1	G09	2	BRCA1	NM_007298	sample	5	24.68	118.638095238095	6.44051186215587	534240.401904762	3582.20915072493	2033606	1569.61
1	G09	3	BRCA1	NM_007298	sample	6	18.7647058823529	59.3823529411765	3.04110723044432	180650.235294118	2472.27749443676	1298567.8	907.45
1	G10	1	ASXL1	NM_015338	sample	4	23.7075471698113	126.11320754717	6.43285935289844	600073.367924528	3951.91653715331	2102859	1776.29
1	G10	2	ASXL1	NM_015338	sample	5	23.1111111111111	100.456790123457	5.20850925293029	369918.755555556	3194.94095476992	1636602	1292.38
1	G10	3	ASXL1	NM_015338	sample	6	20.3781362007168	82.6218637992831	3.85250932979244	320095.534050179	3093.68284220486	1638418.6	1244.83
1	G11	1	ASXL2	NM_018263	sample	4	23.9035714285714	111.807142857143	5.75099216475895	461381.705357143	3412.75817058952	1855989	1477.48
1	G11	2	ASXL2	NM_018263	sample	5	23.6990521327014	111.535545023697	4.80508294190548	447230.516587678	3364.37302557747	1783652	1458.84
1	G11	3	ASXL2	NM_018263	sample	6	14.3362676056338	49.5633802816901	3.03663276249148	155777.121478873	2169.45193699312	1023038.7	783.83
1	G12	1	TP53BP1	NM_005657	sample	4	26.9090909090909	130.540669856459	5.80025992328935	542745.511961723	3577.18231138452	1996875	1561.73
1	G12	2	TP53BP1	NM_005657	sample	5	26.5536809815951	118.699386503067	5.47886190711736	477083.188650307	3458.52610616897	1920333	1499.26
1	G12	3	TP53BP1	NM_005657	sample	6	21.6404958677686	90.7128099173554	4.75480141275019	343419.229338843	3153.83883737114	1640078.4	1290.89
1	G13	1	FAT1	NM_005245	sample	4	22.8824626865672	118.901119402985	7.75235744797998	536465.151119403	3782.09745587229	1908491	1776.85
1	G13	2	FAT1	NM_005245	sample	5	24.1078717201166	117	6.4985982354325	465460.192419825	3463.55325917999	1833057	1460.73
1	G13	3	FAT1	NM_005245	sample	6	20.3636363636364	92.9736842105263	5.10705733985923	363452.641148325	3167.55264587247	1652698.9	1384.8
1	G14	1	BAP1	NM_004656	sample	4	25.4041450777202	125.366148531952	5.81383478419963	518772.547495682	3684.21584679307	1944888	1578.29
1	G14	2	BAP1	NM_004656	sample	5	25.0313807531381	121.554393305439	5.7321620399044	516811.407949791	3707.91270935164	1946500	1637.03
1	G14	3	BAP1	NM_004656	sample	6	26.1985645933014	125.473684210526	5.62724025097875	519987.291866029	3563.31424966593	2032912.3	1573.19
1	G15	1	ZNF516	NM_014643	sample	4	25.5752688172043	130.709677419355	6.4864350802942	556563.36827957	3758.82031394393	1946042	1667.87
1	G15	2	ZNF516	NM_014643	sample	5	23.1515957446809	120.186170212766	7.10392173986053	536582.335106383	3757.8872852345	2089506	1746.9
1	G15	3	ZNF516	NM_014643	sample	6	24.3724489795918	119.301020408163	6.13630554304283	485299.426020408	3406.63351942972	1750832.7	1488.71
1	G16	1	GRIN2A	NM_000833	sample	4	24.5117924528302	118.245283018868	7.54561721762559	516820.205188679	3588.81583776759	1920930	1599.34
1	G16	2	GRIN2A	NM_000833	sample	5	19.3695652173913	87.3739130434783	5.28680354754882	353710.382608696	2903.98076479864	1488841	1238.06
1	G16	3	GRIN2A	NM_000833	sample	6	23.5075376884422	105.366834170854	5.6679718542383	415768.851758794	3354.06805698375	1668861.5	1379.69
1	G17	1	RF	NA	Neutral	4	23.1980906921241	118.701670644391	6.16024186650964	569434.892601432	3769.54990479724	2107484	1660.22
1	G17	2	RF	NA	Neutral	5	23.7483870967742	109.698387096774	5.87734783701931	443533.893548387	3420.00169488343	1875837	1456.86
1	G17	3	RF	NA	Neutral	6	25.1125	115.845833333333	4.76504282022329	463173.53125	3420.11358639686	1791782.4	1371.81
1	G18	1	RF	NA	Neutral	4	23.7694300518135	120.310880829016	6.55870341231058	519860.215025907	3734.80100351056	1842510	1587.55
1	G18	2	RF	NA	Neutral	5	23.0753564154786	109.122199592668	6.91283201618898	453322.042769857	3575.8073830181	1801970	1529.6
1	G18	3	RF	NA	Neutral	6	24.5018181818182	109.832727272727	5.08759187393067	406155.907272727	3173.65507546873	1592846.7	1228.46
1	G19	1	RF	NA	Neutral	4	25.3070175438597	127.881578947368	6.80202866017842	559097.414473684	3703.79410440653	2007506	1644.8
1	G19	2	RF	NA	Neutral	5	16.1185185185185	53.6259259259259	3.26665486349434	168100.885185185	2402.17478173028	1123893	846.69
1	G19	3	RF	NA	Neutral	6	24.4581005586592	109.754189944134	5.16019588491126	427455.067039106	3314.17085149798	1776329	1358.18
1	G20	1	RF	NA	Neutral	4	26.586387434555	132.942408376963	5.97261340418661	581096.180628272	3834.38681433296	2147406	1644.07
1	G20	2	RF	NA	Neutral	5	24.4004192872117	121.276729559748	7.70970771864179	527738.400419287	3794.87272897023	1935093	1691.97
1	G20	3	RF	NA	Neutral	6	23.0018214936248	104.56102003643	5.40528245404167	425523.295081967	3208.29981120117	1669736.1	1311.66
1	G21	1	RF	NA	Neutral	4	24.5680345572354	121.818574514039	5.682028835132	507613.665226782	3584.58478132047	1820063	1522.35
1	G21	2	RF	NA	Neutral	5	24.5228426395939	121.147208121827	7.25337340987471	569510.355329949	3675.5845036287	2172157	1631.1
1	G21	3	RF	NA	Neutral	6	25.439603960396	119.340594059406	4.97571866987144	474172.837623762	3340.28981774945	1779900.1	1313.29
1	G22	1	RF	NA	Neutral	4	26.4793926247288	126.492407809111	5.47465820973604	518444.555314534	3576.5003379878	1963816	1553.78
1	G22	2	RF	NA	Neutral	5	24.5700197238659	123.753451676529	6.80844790065687	559529.499013807	3772.22276498912	1964703	1630.2
1	G22	3	RF	NA	Neutral	6	18.0489396411093	87.9216965742251	4.45612147733455	372400.168026101	2578.30167046552	1352983.8	1043.27
1	H03	1	CHEK1	NA	Positive	4	20.2900302114804	184.419939577039	27.9562603493343	1682863.92749245	5972.15531603965	5244381	3947.23
1	H03	2	CHEK1	NA	Positive	5	20.6321243523316	167.660621761658	23.217421884719	1403236.24870466	5189.10612534984	4324266	3234.41
1	H03	3	CHEK1	NA	Positive	6	18.5496688741722	182.801324503311	29.2575277190554	1703457.11258278	5882.4012341261	5047797	3974.95
1	H04	1	CHEK1	NA	Positive	4	19.5243243243243	166.254054054054	31.0073099476359	1491574.6	5688.29349051696	4777672	3658.72
1	H04	2	CHEK1	NA	Positive	5	18.7068965517241	181.010344827586	27.8501518691402	1698134.27241379	6117.00355695353	5284319	4017.86
1	H04	3	CHEK1	NA	Positive	6	18.8391608391608	193.468531468531	36.6708019849159	1853173.29020979	6054.88949820458	5476261.3	4105.91
1	H05	1	CHEK1	NA	Positive	4	19.5474452554745	185.445255474453	40.1378264075307	1718878.19343066	6134.05870910865	5419882	4006.01
1	H05	2	CHEK1	NA	Positive	5	18.8662790697674	210.639534883721	41.5552565380047	2063131.54651163	6421.79026640633	6081251	4291.53
1	H05	3	CHEK1	NA	Positive	6	19.8127490039841	204.836653386454	40.9733424875972	2016351.93625498	6176.15732052086	6262248.1	4182.24
1	H06	1	CHEK1	NA	Positive	4	19.0281124497992	195.586345381526	44.0788777187502	1889115.6746988	6351.63919510332	5654812	4203.02
1	H06	2	CHEK1	NA	Positive	5	18.0807174887892	183.493273542601	33.3325179730078	1740613.20179372	6233.8591037809	5423704	4242.03
1	H06	3	CHEK1	NA	Positive	6	18.0301204819277	158.246987951807	34.3800233626225	1387430.27710843	5654.54282507253	4624631	3639.23
1	H07	1	CHEK1	NA	Positive	4	19.8715953307393	209.486381322957	46.4930652171543	2014701.43579767	6322.30743498716	5945733	4287.34
1	H07	2	CHEK1	NA	Positive	5	18.8914473684211	189.111842105263	37.3702329246014	1770240.89144737	6344.36299734586	5536500	4179.37
1	H07	3	CHEK1	NA	Positive	6	19.0890410958904	207.784246575342	39.192943718615	2041586.16780822	6475.57714751536	6106187.7	4467.09
1	H08	1	CHEK1	NA	Positive	4	18.8949771689498	195.671232876712	41.7868591877143	1911275.11872146	6481.19047941895	5689011	4340.61
1	H08	2	CHEK1	NA	Positive	5	20.4093567251462	195.023391812865	28.9539663804779	1819428.82748538	5965.67340131123	5594722	4007.35
1	H08	3	CHEK1	NA	Positive	6	19.9480968858132	195.951557093426	40.4433755538591	1864525.43598616	6481.2165428255	5662099.6	4381.16
1	H09	1	NOTCH2	NM_024408	sample	4	23.9340101522843	120.715736040609	5.64749846734767	487211.418781726	3556.15959231114	1863126	1524.53
1	H09	2	NOTCH2	NM_024408	sample	5	24.339378238342	123.352331606218	5.93206867019163	529931.113989637	3631.84981492358	1951175	1591.69
1	H09	3	NOTCH2	NM_024408	sample	6	20.8073555166375	89.3309982486865	4.65179666434563	353893.684763573	3225.21775145091	1656343.8	1361.92
1	H10	1	FANCM	NM_020937	sample	4	23.7637795275591	114.62467191601	6.46590215921348	484625.503937008	3575.37062581318	1903469	1520.37
1	H10	2	FANCM	NM_020937	sample	5	24.5842217484009	116.317697228145	5.85152217197028	480153.611940299	3466.05857752619	1773161	1384.07
1	H10	3	FANCM	NM_020937	sample	6	22.2860759493671	98.3898734177215	4.46720457209592	410428.324050633	3269.59060574411	1775389.2	1333.92
1	H11	1	RASA1	NM_022650	sample	4	24.4908256880734	121.993119266055	7.6897913005656	539907.130733945	3745.43564079741	1979767	1669.24
1	H11	2	RASA1	NM_022650	sample	5	24.5745856353591	108.128913443831	4.8927984295483	415594.298342541	3274.56898375368	1728883	1353.69
1	H11	3	RASA1	NM_022650	sample	6	23.1763157894737	99.9605263157895	5.24970544361392	385759.371052632	3206.19409807873	1715890	1362.55
1	H12	1	KDM5C	NM_004187	sample	4	23.996062992126	113.57874015748	5.30246096744632	468159.996062992	3528.595982771	1832445	1543.9
1	H12	2	KDM5C	NM_004187	sample	5	24.1592039800995	117.611940298507	5.85090761158337	502822.049751244	3697.26940917675	1887189	1596.07
1	H12	3	KDM5C	NM_004187	sample	6	19.9249492900609	73.1419878296146	4.38947992194145	278249.592292089	2934.84736576679	1654045.5	1227.99
1	H13	1	FAS	NA	sample	4	25.5472312703583	130.270358306189	7.52937553471139	577147.605863192	3704.42807271729	2059338	1708.19
1	H13	2	FAS	NA	sample	5	26.0192771084337	125.720481927711	5.92065308837444	536693.448192771	3729.97234543841	2075867	1683.1
1	H13	3	FAS	NA	sample	6	21.0981308411215	89.9088785046729	5.4299342551562	369450.553738318	3073.66915707791	1689179	1369.08
1	H14	1	PTPRC	NR_052021	sample	4	23.578853046595	108.327956989247	6.34931611738539	442939.326164875	3468.60017971495	1723676	1485.24
1	H14	2	PTPRC	NR_052021	sample	5	24.1751527494908	116.993890020367	7.52466844077006	507670.930753564	3558.24156862659	1933947	1591.58
1	H14	3	PTPRC	NR_052021	sample	6	22.6754032258065	102.747983870968	5.01125581387629	415094.399193548	3307.04645901955	1768848.7	1390.57
1	H15	1	PTPRU	NM_133178	sample	4	24.6041666666667	128.469907407407	6.64073369402007	550154.701388889	3819.84350147798	1998412	1692.13
1	H15	2	PTPRU	NM_133178	sample	5	25.2166666666667	132.158333333333	6.9688289251697	602183.04375	3937.15753379487	2090081	1778.79
1	H15	3	PTPRU	NM_133178	sample	6	25.7044854881267	129.986807387863	5.10772105789506	561207.182058048	3759.05534326416	2097484	1620.66
1	H16	1	FUBP1	NM_003902	sample	4	22.6805555555556	106.3	6.90119171024611	456871.819444444	3344.12549675608	1735525	1437.49
1	H16	2	FUBP1	NM_003902	sample	5	22.4793650793651	103.069841269841	6.85372932808869	445146.60952381	3412.58923964111	1783514	1450.56
1	H16	3	FUBP1	NM_003902	sample	6	23.4915254237288	95.1779661016949	4.27946202633562	357312.375706215	2993.2137325138	1685765.4	1282.76
1	H17	1	CHEK1	NA	Positive	4	19.0984126984127	170.406349206349	38.9670224625126	1512310.44444444	5704.06385366508	4909701	3607.16
1	H17	2	CHEK1	NA	Positive	5	21.3770491803279	185.43606557377	37.3535578959854	1643581.29508197	5783.30758513593	5233430	3786.5
1	H17	3	CHEK1	NA	Positive	6	20.0868055555556	205.256944444444	32.9943088218751	1938590.88194444	5867.24221141106	5534382.1	3878.51
1	H18	1	CHEK1	NA	Positive	4	18.9757575757576	179.590909090909	41.2920040395134	1694302.08787879	6069.85890442931	5531586	3973.59
1	H18	2	CHEK1	NA	Positive	5	18.8364779874214	176.528301886792	38.3488078813198	1561874.2327044	5835.73172354927	4645340	3813.92
1	H18	3	CHEK1	NA	Positive	6	19.4470588235294	240.721568627451	55.6508572702013	2596071.0627451	7180.00978601326	7673432.8	5248.36
1	H19	1	CHEK1	NA	Positive	4	19.7391304347826	185.336956521739	34.234736036083	1676765.55434783	6090.79922258211	4884180	3921.06
1	H19	2	CHEK1	NA	Positive	5	20.008658008658	222.437229437229	38.7222038711379	2211876.87878788	6813.55895270801	6406162	4737.85
1	H19	3	CHEK1	NA	Positive	6	20.4838709677419	215.267990074442	35.2898714533208	2066072.06947891	6415.98476665636	6055219	4402.19
1	H20	1	CHEK1	NA	Positive	4	18.4401408450704	191.151408450704	39.8845163727652	1821378.13028169	6378.23801960839	5579306	4384.65
1	H20	2	CHEK1	NA	Positive	5	20.21875	194.098214285714	38.6252008963233	1718953.12053571	5936.14623413452	5121400	3803.2
1	H20	3	CHEK1	NA	Positive	6	18.8062678062678	189.076923076923	41.6288282422368	1764279.17378917	6135.19138170665	5364263.5	4134.94
1	H21	1	CHEK1	NA	Positive	4	19.3777173913043	204.902173913043	33.7025975261277	2019675.22282609	6425.1168155554	5714958	4372.12
1	H21	2	CHEK1	NA	Positive	5	21.4754098360656	207.724590163934	30.6473771032792	1878667.35737705	5926.88276254862	5427430	3998.96
1	H21	3	CHEK1	NA	Positive	6	18.9082278481013	201.474683544304	42.2838874215379	2018227.28164557	6243.02445589911	6058399.8	4314.85
1	H22	1	CHEK1	NA	Positive	4	19.1872340425532	188.859574468085	26.120137281164	1732912.68085106	5831.23105038422	5043174	3779.3
1	H22	2	CHEK1	NA	Positive	5	19.9053627760252	206.81072555205	34.4496127003255	1989118.14511041	6403.07592185219	5840418	4270.8
1	H22	3	CHEK1	NA	Positive	6	18.8925373134328	200.438805970149	36.6020408639907	2001572.39104478	6459.76580189575	5984840.9	4386.8
1	I03	1	RPA32	NA	Positive	4	28.3569794050343	175.892448512586	9.2626643157326	1117666.2402746	4902.11975605141	3880232	2847
1	I03	2	RPA32	NA	Positive	5	26.7037914691943	165.800947867299	9.19435852571636	1052328.38151659	4615.81447615373	3592088	2620.2
1	I03	3	RPA32	NA	Positive	6	26.030612244898	164.619897959184	12.7711552723656	1165564.29336735	4904.14765951896	4140172.7	3008.17
1	I04	1	RPA32	NA	Positive	4	25.5971896955504	184.786885245902	13.6953810033905	1416392.54098361	5480.62889358313	4582248	3420.11
1	I04	2	RPA32	NA	Positive	5	27.6077981651376	170.020642201835	12.2051941542921	1106647.56651376	4969.06660093111	3852799	2906.69
1	I04	3	RPA32	NA	Positive	6	26.7780269058296	167.910313901345	10.4442276375434	1129937.31390135	4781.38345092275	4015411	2885.47
1	I05	1	RPA32	NA	Positive	4	26.3496801705757	173.388059701493	11.5906313210083	1141434.07889126	5133.23470795546	3691473	2986.16
1	I05	2	RPA32	NA	Positive	5	29.0186170212766	178.696808510638	9.77618042705351	1099843.84042553	4606.74249261675	3625336	2576.22
1	I05	3	RPA32	NA	Positive	6	26.7060240963855	148.946987951807	9.93435741177213	940509.628915663	4517.23993584899	3655423.4	2646.53
1	I06	1	RPA32	NA	Positive	4	27.2080200501253	177.155388471178	13.6752111445426	1188131.58646617	5147.42345947964	3903601	3007.97
1	I06	2	RPA32	NA	Positive	5	25.310447761194	165.680597014925	9.43002546139908	1005611.9761194	4679.57118327227	3282835	2583.32
1	I06	3	RPA32	NA	Positive	6	27.9348739495798	169.310924369748	11.1235521116258	1143822.57142857	4984.01256623211	4027006.2	2970.35
1	I07	1	RPA32	NA	Positive	4	25.4970760233918	169.017543859649	13.9948123988162	1141401.80701754	5071.61034930663	3777053	2907.01
1	I07	2	RPA32	NA	Positive	5	29.3601286173633	194.951768488746	10.1815682028049	1346215.29581994	5450.38608045368	4476830	3189.87
1	I07	3	RPA32	NA	Positive	6	27.49343832021	156.333333333333	7.10975311046301	959959.3832021	4507.29807948898	3555207.5	2610.1
1	I08	1	RPA32	NA	Positive	4	25.9567430025445	171.391857506361	13.8999288428182	1196075.44020356	5001.99055419026	3926302	2909.69
1	I08	2	RPA32	NA	Positive	5	27.3319672131148	170.901639344262	14.6320547894868	1077608.30327869	4872.1098244869	3606097	2793.82
1	I08	3	RPA32	NA	Positive	6	28.1694214876033	184.669421487603	9.7001632800585	1260291.76446281	5010.39279545068	4384311.5	3005.67
1	I09	1	ARHGAP35	NM_004491	sample	4	23.8369781312127	120.278330019881	6.56244620740124	518507.383697813	3655.98641445774	1935616	1617.52
1	I09	2	ARHGAP35	NM_004491	sample	5	24.5417956656347	122.349845201238	5.98515056109162	548983.458204334	3525.02080072514	2129473	1579.66
1	I09	3	ARHGAP35	NM_004491	sample	6	22.7753378378378	99.9222972972973	5.49545240119376	401501.986486487	3321.84104493191	1687310.6	1364.88
1	I10	1	AHNAK	NM_024060	sample	4	23.4075144508671	104.728323699422	5.87004249427892	419439.358381503	3439.36053479106	1928486	1499.21
1	I10	2	AHNAK	NM_024060	sample	5	23.2464589235127	107.096317280453	5.9952536720248	423807.011331445	3344.2572146652	1916862	1441.12
1	I10	3	AHNAK	NM_024060	sample	6	24.2399049881235	103.795724465558	4.46209778759249	386115.684085511	3043.96651553615	1786249.2	1247.8
1	I11	1	SH2B3	NM_005475	sample	4	27.1237113402062	145.125773195876	7.09060790800373	654993.301030928	3829.27939452923	2250454	1692.62
1	I11	2	SH2B3	NM_005475	sample	5	25.8800705467372	119.814814814815	5.72066444899013	485390.917107584	3385.35889480562	1858812	1397.09
1	I11	3	SH2B3	NM_005475	sample	6	24.8199052132701	113.504739336493	5.36678246698865	434764.490521327	3297.78615206038	1792777.4	1361.51
1	I12	1	MSH2	NM_000251	sample	4	24.4442105263158	119.126315789474	7.37936777745637	532300.810526316	3850.56964558492	2031433	1741.14
1	I12	2	MSH2	NM_000251	sample	5	26.9198396793587	128.286573146293	5.56207780657484	541813.002004008	3635.07377219255	2007078	1537.27
1	I12	3	MSH2	NM_000251	sample	6	23.7363184079602	104.439469320066	5.09463140356146	400947.467661692	3155.23691705795	1546873.2	1199.21
1	I13	1	NOTCH1	NM_017617	sample	4	23.605459057072	122.456575682382	7.51282226917392	574844.191066997	3827.36498495877	2097678	1781.76
1	I13	2	NOTCH1	NM_017617	sample	5	24.1754756871036	115.408033826638	5.08403783190401	479881.467230444	3494.05971001828	1836340	1490.86
1	I13	3	NOTCH1	NM_017617	sample	6	22.0873287671233	95.6866438356164	4.92956249973961	360077.97260274	3231.0701496449	1542554.5	1291.27
1	I14	1	RAD51	NM_133487	sample	4	30.3740157480315	171.996062992126	8.27259903902988	883961.078740158	4348.40464936897	2981332	2112.56
1	I14	2	RAD51	NM_133487	sample	5	26.6888888888889	156.507407407407	10.5083931441265	851381.066666667	4524.47812619465	2889468	2204.79
1	I14	3	RAD51	NM_133487	sample	6	28.6700251889169	142.785894206549	7.65438307926398	612435.078085642	3696.59782486209	2209837.3	1621.75
1	I15	1	ZFHX4	NM_024721	sample	4	25.3892215568862	127.684630738523	5.92304858875366	574154.676646707	3830.33768996204	2087438	1725.35
1	I15	2	ZFHX4	NM_024721	sample	5	23.0434782608696	113.173913043478	8.04102669362235	509413.127329193	3846.82480045109	2057107	1852.7
1	I15	3	ZFHX4	NM_024721	sample	6	26.25	132.766826923077	5.72260387405199	614393.747596154	3816.30257832494	2139391.4	1712.08
1	I16	1	KMT2C	NM_170606	sample	4	24.2478386167147	109.031700288184	7.10199102926587	441364.158501441	3471.71294328967	1728246	1524.48
1	I16	2	KMT2C	NM_170606	sample	5	24.7083333333333	121.284722222222	5.94143802688869	531071.039351852	3661.20714300819	1982544	1614.63
1	I16	3	KMT2C	NM_170606	sample	6	23.3885714285714	99.1504761904762	5.72493411948921	385719.691428571	3145.68867174978	1627950.9	1380.59
1	I17	1	RPA32	NA	Positive	4	28.1465517241379	178.64367816092	12.0675190868286	1181733.70402299	5035.4034353826	3992429	2914
1	I17	2	RPA32	NA	Positive	5	28.6254295532646	164.030927835052	10.2812723601388	944544.391752577	4503.67378493309	3201465	2410
1	I17	3	RPA32	NA	Positive	6	29.8292682926829	162.526829268293	7.98092809868349	987337.490243902	4259.6125533891	3585894.5	2353.78
1	I18	1	RPA32	NA	Positive	4	28.160237388724	196.338278931751	12.0277600867706	1320684.29970326	5164.41756309815	4208067	3029.6
1	I18	2	RPA32	NA	Positive	5	28.2669789227166	167.168618266979	9.16880510232077	1007315.61124122	4530.12215368641	3425325	2491.97
1	I18	3	RPA32	NA	Positive	6	29.4094903339192	175.750439367311	9.1973210183826	1109021.63796134	4727.2732116664	3850133	2702.01
1	I19	1	RPA32	NA	Positive	4	25.5721784776903	166.88188976378	11.6936500955443	1166051.03674541	5102.31839755685	3991664	3006.63
1	I19	2	RPA32	NA	Positive	5	24.5164556962025	158.260759493671	10.6112897259195	1025028.62278481	4504.69365619408	3324648	2608.45
1	I19	3	RPA32	NA	Positive	6	29.827868852459	174.806010928962	10.9008876952262	1073125.64754098	4725.14560736394	3939548.1	2737.63
1	I20	1	RPA32	NA	Positive	4	28.9508196721311	172.948477751756	9.36035770509533	1034214.89227166	4696.07998765062	3506177	2645.78
1	I20	2	RPA32	NA	Positive	5	27.8	186	12.5218728130955	1287946.41694915	5149.79978489559	4341706	3123.4
1	I20	3	RPA32	NA	Positive	6	26.2367688022284	156.83286908078	11.4311093681066	991330.264623955	4718.01935617639	3453127.3	2744.33
1	I21	1	RPA32	NA	Positive	4	28.3456221198157	176.149769585253	11.2162707774146	1126041.56221198	4853.55564961716	3823547	2784.98
1	I21	2	RPA32	NA	Positive	5	25.5111111111111	166.35	10.92011038353	1154036.61944444	4890.21559856244	3792369	2823.45
1	I21	3	RPA32	NA	Positive	6	26.2992874109264	170.408551068884	9.3001897953766	1110130.51781473	4567.83657816357	3575492.3	2609.13
1	I22	1	RPA32	NA	Positive	4	27.1815718157182	187.089430894309	13.3814716762909	1279658.88617886	5148.89672174989	3966121	2996.88
1	I22	2	RPA32	NA	Positive	5	27.5616438356164	172.065068493151	10.0545457769956	1061549.72260274	4824.0237520567	3480982	2700.7
1	I22	3	RPA32	NA	Positive	6	24.5519480519481	150.251082251082	9.35425789375784	1033318.4047619	4331.79296473236	3486861.1	2510.75
1	J03	1	ATR	NA	Positive	4	22.8375733855186	100.941291585127	6.45238976933834	386247.960861057	3244.33353913566	1582051	1288.77
1	J03	2	ATR	NA	Positive	5	21.6575342465753	92.0861056751468	4.53405150257635	320138.679060665	3038.73168593745	1361591	1106.25
1	J03	3	ATR	NA	Positive	6	18.9085365853659	76.9390243902439	5.55283033111028	285087.429878049	2948.71308376238	1316887.3	1156.1
1	J04	1	ATR	NA	Positive	4	20.9888357256778	93.4338118022329	6.12066937847052	397220.089314195	3320.53365847561	1612933	1296.34
1	J04	2	ATR	NA	Positive	5	19.9763313609467	85.0571992110454	4.7963477743468	333818.145956607	3228.44135492167	1594710	1289.88
1	J04	3	ATR	NA	Positive	6	19.6647940074906	84.8089887640449	5.36218163108853	348633.117977528	3210.41954525665	1542204.9	1304.26
1	J05	1	ATR	NA	Positive	4	21.0458891013384	97.2543021032505	5.71580659253407	387387.210325048	3273.8052962065	1573415	1309.57
1	J05	2	ATR	NA	Positive	5	21.3068893528184	94.3402922755741	5.72795784330925	365548.014613779	3277.1202991776	1498271	1297.4
1	J05	3	ATR	NA	Positive	6	19.5547619047619	84.9785714285714	6.1478782377924	356759.633333333	3176.19334946783	1602298	1339.01
1	J06	1	ATR	NA	Positive	4	21.0433884297521	94.5206611570248	6.5590042577373	370744.917355372	3292.81621931324	1593043	1386.49
1	J06	2	ATR	NA	Positive	5	21.3040201005025	99.1105527638191	5.49492266656013	390478.75879397	3372.432866067	1644722	1359.09
1	J06	3	ATR	NA	Positive	6	19.4649446494465	81.0682656826568	4.86296574601977	306023.653136531	2921.04968178951	1439245.9	1131.77
1	J07	1	ATR	NA	Positive	4	19.6111111111111	94.3444444444444	6.98777561733307	407004.8	3352.31614455877	1632708	1387.46
1	J07	2	ATR	NA	Positive	5	20.3101449275362	89.3333333333333	4.72784308065705	329069.023188406	3151.04174610634	1538627	1282.13
1	J07	3	ATR	NA	Positive	6	17.0911854103343	68.4012158054711	3.62898279972192	221516.996960486	2521.09767657807	1167340.1	913.12
1	J08	1	ATR	NA	Positive	4	20.204280155642	89.7295719844358	4.88431250824546	351276.564202335	3279.79608501902	1631151	1373.09
1	J08	2	ATR	NA	Positive	5	20.3127147766323	97.2439862542955	5.14814654926376	385107.034364261	3259.87833488657	1541455	1330
1	J08	3	ATR	NA	Positive	6	18.5510752688172	75.2983870967742	5.31355362450853	278378.029569892	3042.86351508512	1384149	1259.08
1	J09	1	STIM1	NM_003156	sample	4	25.4507042253521	134.781690140845	6.64106583134467	549703.183098592	3737.61288644575	1875319	1571.15
1	J09	2	STIM1	NM_003156	sample	5	25.5564516129032	131.91935483871	5.79171615787689	568248.319892473	3712.31249038544	2062889	1584.72
1	J09	3	STIM1	NM_003156	sample	6	25.873786407767	125.495145631068	5.54432127018752	497616.274271845	3544.34073412222	1841730	1486.03
1	J10	1	DICER1	NM_030621	sample	4	23.5756097560976	133.817073170732	6.36632392513998	613234.982926829	3926.4964578832	2200637	1704.51
1	J10	2	DICER1	NM_030621	sample	5	23.9244060475162	124.408207343413	5.66914211852341	523560.174946004	3587.25140236826	1907520	1472.19
1	J10	3	DICER1	NM_030621	sample	6	22.8336633663366	102.912871287129	5.07250366346802	422058.932673267	3352.42499216294	1747928.6	1364.47
1	J11	1	PASK	NM_015148	sample	4	26.1326699834163	119.247097844113	5.37418573503204	469873.510779436	3361.41809270272	1802981	1377.61
1	J11	2	PASK	NM_015148	sample	5	22.9834254143646	101.033149171271	4.8210152467229	393352.998158379	3242.89064388106	1614848	1289.95
1	J11	3	PASK	NM_015148	sample	6	23.5216666666667	93.0966666666667	3.96098074070296	310026.7	2845.23141758352	1439259.6	1070.81
1	J12	1	EZH2	NM_152998	sample	4	25.8057395143488	130.980132450331	5.64701885216129	551791.240618102	3654.67360888335	2105694	1612.87
1	J12	2	EZH2	NM_152998	sample	5	25.9852071005917	132.979289940828	5.64594576705986	551873.112426035	3553.00263216485	1957356	1498.57
1	J12	3	EZH2	NM_152998	sample	6	18.6309090909091	86.9472727272727	4.45433674908593	343668.627272727	2791.31212423435	1514222.2	1224.03
1	J13	1	ATF7IP	NM_018179	sample	4	26.4597989949749	140.125628140704	7.3684908719471	658157.736180905	3952.64435693261	2367960	1809.51
1	J13	2	ATF7IP	NM_018179	sample	5	28.6576923076923	146.503846153846	8.43139865434406	637743.732692308	3801.54131970332	2135320	1670.39
1	J13	3	ATF7IP	NM_018179	sample	6	27.270325203252	128.514227642276	5.28673561815765	500401.869918699	3394.63040940876	1874181.3	1362.84
1	J14	1	RB1	NM_000321	sample	4	23.6284658040665	109.112754158965	6.89364127175072	478485.073937153	3595.49232499714	1847965	1579.74
1	J14	2	RB1	NM_000321	sample	5	24.0899357601713	113.524625267666	5.87325570121689	479594.366167024	3454.48008079709	1838357	1508.24
1	J14	3	RB1	NM_000321	sample	6	21.0528925619835	96.6115702479339	5.32993844820862	401915.73553719	3168.83544215683	1741067.4	1372.99
1	J15	1	RPA2	NM_002946	sample	4	27.0708860759494	170.010126582278	8.29790600737894	1078921.42531646	5027.33460117362	3608959	2823.13
1	J15	2	RPA2	NM_002946	sample	5	28.2765363128492	202.13407821229	15.3118181288809	1442205.74860335	5486.45055998655	4449797	3240.36
1	J15	3	RPA2	NM_002946	sample	6	25.885	192.0625	16.1528930011446	1427870.66	5468.63442334779	4369683.5	3384.88
1	J16	1	RPS2	NM_002952	sample	4	23.9025270758123	128.707581227437	7.85301025082175	605101.093862816	3799.46473515545	2107970	1734.04
1	J16	2	RPS2	NM_002952	sample	5	22.2201834862385	118.660550458716	9.09894094354433	558091.385321101	3841.06301363685	1965390	1762.85
1	J16	3	RPS2	NM_002952	sample	6	22.9922480620155	115.174418604651	5.48508161255971	481023.980620155	3444.35793989069	1794373.4	1466.73
1	J17	1	ATR	NA	Positive	4	23.0099800399202	103.530938123752	5.96136413799416	402871.900199601	3300.91821230107	1676932	1321.56
1	J17	2	ATR	NA	Positive	5	21.195652173913	96.4492753623188	5.64337315653801	385977.944444444	3300.55493858467	1591814	1347.97
1	J17	3	ATR	NA	Positive	6	20.5340314136126	97.1675392670157	7.80749226999862	447639.853403141	3476.2240180163	1785789.1	1492.59
1	J18	1	ATR	NA	Positive	4	19.8	92.8785714285714	5.83465757116753	386624.303571429	3425.43883803805	1626457	1450.98
1	J18	2	ATR	NA	Positive	5	20.8164251207729	93.243961352657	5.46524127778341	354594.028985507	3247.86970590166	1473834	1337.18
1	J18	3	ATR	NA	Positive	6	19.8629893238434	81.9893238434164	5.33997943900677	296867.014234875	2972.3049412451	1362872.2	1129.34
1	J19	1	ATR	NA	Positive	4	20.6791443850267	106.909090909091	7.36732716899634	545439.344919786	3803.2814361544	2020441	1826.91
1	J19	2	ATR	NA	Positive	5	21.4621409921671	102.516971279373	8.57428957433673	434351.318537859	3400.72751364542	1684442	1450.41
1	J19	3	ATR	NA	Positive	6	19.0462724935733	85.2724935732648	5.45801040888137	342191.678663239	3181.0411775576	1424370.1	1366.63
1	J20	1	ATR	NA	Positive	4	21.4474474474474	100.861861861862	6.09344157197271	445627.696696697	3229.58187002948	1793383	1380.48
1	J20	2	ATR	NA	Positive	5	20.361216730038	96.5931558935361	6.17907235023061	428765.885931559	3382.13824463792	1726064	1465.89
1	J20	3	ATR	NA	Positive	6	19.3162705667276	81.8592321755027	5.72586897518631	326999.0511883	2925.44146572907	1376701	1180.52
1	J21	1	ATR	NA	Positive	4	21.9692307692308	93.9346153846154	5.36535128575186	363528.044230769	3239.36163641193	1601385	1291.17
1	J21	2	ATR	NA	Positive	5	19.5675675675676	88.0720720720721	6.05206348278915	350098.378378378	3072.96692644398	1432087	1219.31
1	J21	3	ATR	NA	Positive	6	20.6979405034325	86.9656750572082	5.32491557096211	321515.151029748	3072.57317389294	1363534.4	1194.14
1	J22	1	ATR	NA	Positive	4	21.7847222222222	98.9050925925926	5.30130683108895	408246.719907407	3331.37326245922	1706693	1374.35
1	J22	2	ATR	NA	Positive	5	19.8559077809798	99.2247838616715	9.7278518739631	480731.634005764	3578.85756300041	1726993	1644.3
1	J22	3	ATR	NA	Positive	6	16.2581344902386	64.4555314533623	3.90512289361163	204149.700650759	2515.44429410867	996425.3	943.66
1	K03	1	OTNT	NA	Neutral	4	22.3496332518337	111.195599022005	6.41532719092256	513214.349633252	3562.65537917034	1905154	1583.69
1	K03	2	OTNT	NA	Neutral	5	22.9974226804124	102.510309278351	5.60929883516939	412536.559278351	3416.37779447042	1843819	1524.74
1	K03	3	OTNT	NA	Neutral	6	20.7748691099476	100.138743455497	5.41581991029347	440285.926701571	3598.90297240527	1768550.6	1534.42
1	K04	1	OTNT	NA	Neutral	4	24.7758620689655	118.974137931034	6.65388678884793	510306.456896552	3696.63011022777	1985414	1681.11
1	K04	2	OTNT	NA	Neutral	5	25.0445544554455	116.932343234323	5.39553910338951	485877.191419142	3605.75601622979	1905075	1554.82
1	K04	3	OTNT	NA	Neutral	6	23.2586956521739	109.045652173913	6.94381686936384	457851.834782609	3533.63193987853	1761589.2	1564.71
1	K05	1	OTNT	NA	Neutral	4	24.7520833333333	115.741666666667	7.32434173107682	479433.591666667	3527.73470805409	1855325	1487.92
1	K05	2	OTNT	NA	Neutral	5	25.2047531992687	119.670932358318	5.94555106163308	506828.511882998	3490.52207312158	1983343	1491.23
1	K05	3	OTNT	NA	Neutral	6	20.9918962722853	78.8897893030794	3.94151958609412	271835.990275527	2836.0801512193	1503908.6	1082.81
1	K06	1	OTNT	NA	Neutral	4	23.7073608617594	112.183123877917	6.09330579264969	460956.84021544	3464.37396356951	1821820	1473.78
1	K06	2	OTNT	NA	Neutral	5	25.3736263736264	121.380952380952	5.14039090154063	491953.271062271	3543.57889374703	1871300	1453.2
1	K06	3	OTNT	NA	Neutral	6	22.1538461538462	89.2527472527473	4.86380700962331	346062.159340659	3269.15980849264	1641596.7	1298.84
1	K07	1	OTNT	NA	Neutral	4	24.0597014925373	118.712153518124	6.46137260431064	531143.699360341	3741.73895002838	2061441	1708.17
1	K07	2	OTNT	NA	Neutral	5	23.3364140480592	111.066543438078	6.13422707592444	468089.611829945	3577.62832986981	1884692	1599.8
1	K07	3	OTNT	NA	Neutral	6	21.5043227665706	91.5302593659942	4.85732700136511	371517.363112392	3398.12118764719	1811171.1	1448.36
1	K08	1	OTNT	NA	Neutral	4	23.2224199288256	109.224199288256	5.64955040993735	441754.40569395	3494.95066483164	1769883	1464.82
1	K08	2	OTNT	NA	Neutral	5	21.4837209302326	111.702325581395	7.88674217875176	522271.897674419	3767.09743103679	2088580	1731.61
1	K08	3	OTNT	NA	Neutral	6	21.8441814595661	95.3925049309665	5.33760814967479	370959.082840237	3316.48583497471	1592766.4	1408.27
1	K09	1	RAD21	NM_006265	sample	4	24.8461538461538	160.48	6.93587382431292	773956.569230769	4313.09684783284	2593117	1959.05
1	K09	2	RAD21	NM_006265	sample	5	21.5266666666667	144.6	7.77659648935885	712331.06	4294.10681992692	2408824	1944.84
1	K09	3	RAD21	NM_006265	sample	6	23.5970149253731	150.701492537313	8.04785945816869	699641.528358209	4153.52659620669	2282453.8	1850.49
1	K10	1	CUX1	NM_181500	sample	4	24.8487584650113	134.769751693002	7.66254998350103	655972.029345372	4091.85153927838	2281551	1942.16
1	K10	2	CUX1	NM_181500	sample	5	24.7734204793028	130.150326797386	7.29496014668665	622292.806100218	3987.78594379311	2182941	1912.96
1	K10	3	CUX1	NM_181500	sample	6	24.7139784946237	123.976344086021	5.80333977111321	549039.819354839	3720.32372365558	2000446.4	1622.83
1	K11	1	POLE	NM_006231	sample	4	31.7010050251256	154.402010050251	5.85676022898514	721561.896984925	3804.24428098873	2623299	1834.48
1	K11	2	POLE	NM_006231	sample	5	31.8305647840532	148.900332225914	6.28620772772722	662114.584717608	3696.00741271491	2640816	1813.9
1	K11	3	POLE	NM_006231	sample	6	34.0688524590164	165.754098360656	5.75127905279023	839193.272131148	3975.05452775843	3161385.2	2094.72
1	K12	1	NCOA6	NM_014071	sample	4	26.8488745980707	133.927652733119	7.17429029681075	607637.189710611	3890.84102688507	2147352	1735.03
1	K12	2	NCOA6	NM_014071	sample	5	24.7383900928793	123.414860681115	6.05518270410558	539424.405572755	3754.5919591184	1959087	1624.48
1	K12	3	NCOA6	NM_014071	sample	6	24.3537735849057	121.879716981132	5.79150552406037	559307.801886792	3767.94624365731	2031088.5	1658.78
1	K13	1	APC	NM_000038	sample	4	26.6396396396396	125.563063063063	6.47822400867978	502390.686936937	3412.9886574078	1921034	1438.23
1	K13	2	APC	NM_000038	sample	5	25.16	114.696	5.90315768544031	453127.082	3456.52483988404	1776816	1449.29
1	K13	3	APC	NM_000038	sample	6	25.5649484536082	106.090721649485	4.17510864730955	358397.210309278	3049.21104985738	1589425.7	1199.51
1	K14	1	CREBBP	NM_004380	sample	4	26.5043668122271	126.106986899563	7.45240288818018	537351.871179039	3678.79296333002	1979885	1647.99
1	K14	2	CREBBP	NM_004380	sample	5	24.8148148148148	120.462962962963	6.02094276513574	504274.608465608	3660.84968691493	1876894	1601.58
1	K14	3	CREBBP	NM_004380	sample	6	23.9759519038076	103.655310621242	4.17549522468956	379410.921843687	3058.59829148453	1637340.1	1245.1
1	K15	1	MGA	NM_001080541	sample	4	26.9609856262834	130.82340862423	6.39435830779422	547933.683778234	3560.65620213803	1988996	1530.01
1	K15	2	MGA	NM_001080541	sample	5	26.3294930875576	117.698156682028	5.42677442345342	475389.283410138	3379.5491913455	1791912	1438.7
1	K15	3	MGA	NM_001080541	sample	6	26.3964143426295	120.490039840637	4.56177444530776	477301.653386454	3322.7534150406	1837475.4	1345.7
1	K16	1	CHEK1	NM_001274	sample	4	16.7964601769912	183.979351032448	39.2079885154197	1821559.81120944	6920.94554142553	5422685	4725.4
1	K16	2	CHEK1	NM_001274	sample	5	20.4568527918782	206.875634517766	35.390926393807	2005838.30203046	6663.24403070947	6093050	4593.78
1	K16	3	CHEK1	NM_001274	sample	6	19.5434782608696	215.073913043478	34.8751105941211	2068987.38695652	6609.4696282282	5697977.8	4617.2
1	K17	1	OTNT	NA	Neutral	4	23.7672552166934	108.810593900482	5.25354837919778	422685.242375602	3243.98538861067	1683445	1356.77
1	K17	2	OTNT	NA	Neutral	5	24.4317617866005	120.426799007444	7.33681150730859	531189.672456576	3777.95288245641	2026976	1780.04
1	K17	3	OTNT	NA	Neutral	6	21.6958041958042	95.9195804195804	5.00032809957523	358440.947552448	2963.78092342636	1483583.6	1210.64
1	K18	1	OTNT	NA	Neutral	4	24.5131264916468	126.615751789976	7.16166021205533	581180.964200477	3873.10065522857	2225112	1799.69
1	K18	2	OTNT	NA	Neutral	5	24.0629213483146	116.766292134831	7.44286974247312	509232.588764045	3625.34535480663	1966439	1631.55
1	K18	3	OTNT	NA	Neutral	6	25.1670822942643	118.890274314214	5.86120369550182	487625.970074813	3380.17569120092	1880746	1428.59
1	K19	1	OTNT	NA	Neutral	4	23.1086206896552	109.705172413793	7.83328488214502	483045.944827586	3594.28577851907	1828403	1552.11
1	K19	2	OTNT	NA	Neutral	5	24.3960674157303	114.86797752809	6.19408785649389	477410.696629213	3535.18003247461	1843533	1525.71
1	K19	3	OTNT	NA	Neutral	6	20.692152917505	93.0281690140845	4.17898694581085	369421.002012072	2889.29122013047	1452242.2	1172.05
1	K20	1	OTNT	NA	Neutral	4	21.9794988610478	113.73576309795	7.54665348097522	519644.630979499	3582.30636308445	1883627	1655.19
1	K20	2	OTNT	NA	Neutral	5	14.4753577106518	67.1828298887122	3.71971487897933	269813.500794913	2468.20176545626	1285796	1253.87
1	K20	3	OTNT	NA	Neutral	6	22.75	101.199579831933	5.06592095098252	381187.899159664	3354.3676238438	1602664	1384.55
1	K21	1	OTNT	NA	Neutral	4	22.9095238095238	109.342857142857	5.81512154992737	475492.70952381	3612.38289636741	1854414	1591.88
1	K21	2	OTNT	NA	Neutral	5	25.1961165048544	119.157281553398	5.4532432457361	476624.875728155	3470.35686547481	1767549	1478.59
1	K21	3	OTNT	NA	Neutral	6	24.7449494949495	112.704545454545	5.55742154559084	468304.73989899	3415.53398738178	1840244.4	1442.83
1	K22	1	OTNT	NA	Neutral	4	21.7265135699374	106.958246346555	6.25230748174106	479753.405010438	3636.96699755591	1911508	1641.76
1	K22	2	OTNT	NA	Neutral	5	23.3258426966292	117.968539325843	7.87768026129858	540511.923595506	3837.88144892924	1919960	1751.1
1	K22	3	OTNT	NA	Neutral	6	22.6075650118203	104.111111111111	5.15708923311029	416622.749408983	3347.81702761928	1628760	1430.82
1	L03	1	RF	NA	Neutral	4	24.7910052910053	117.044973544974	5.62887459098939	474233.19047619	3496.86466671445	1957568	1515.32
1	L03	2	RF	NA	Neutral	5	24.5114068441065	114.349809885932	6.39975777765796	474545.673003802	3530.77083394703	1875359	1549.21
1	L03	3	RF	NA	Neutral	6	22.3156822810591	98.0427698574338	5.49146566666448	394468.753564155	3277.92385965293	1697708.3	1375.04
1	L04	1	RF	NA	Neutral	4	25.669758812616	123.929499072356	5.97547026051009	562999.816326531	3842.47341859218	2158243	1720.66
1	L04	2	RF	NA	Neutral	5	25.6220472440945	121.259842519685	5.28923967157322	489732.442913386	3460.91017044583	1903421	1482.72
1	L04	3	RF	NA	Neutral	6	22.2541176470588	102.451764705882	5.67521572425986	431905.861176471	3556.74303521662	1807548	1524.29
1	L05	1	RF	NA	Neutral	4	25.1434034416826	119.72275334608	5.24945276082316	500053.183556405	3603.77633078708	1901588	1485.59
1	L05	2	RF	NA	Neutral	5	24.038062283737	110.044982698962	6.13401909171959	425525.524221453	3397.20153774496	1672762	1359.65
1	L05	3	RF	NA	Neutral	6	24.2099236641221	115.30534351145	6.19106836243291	481994.461832061	3360.59679973033	1854145.1	1443.44
1	L06	1	RF	NA	Neutral	4	25.2137096774194	123.189516129032	5.5463928104873	520879.590725806	3627.21910536261	2049403	1530.24
1	L06	2	RF	NA	Neutral	5	24.3739130434783	118.119565217391	5.26168573743946	491046.47173913	3526.27788253505	1847749	1452.44
1	L06	3	RF	NA	Neutral	6	21.9338842975207	99.8946280991736	5.19865268507068	413125.059917355	3382.37734031265	1786019.1	1365.41
1	L07	1	RF	NA	Neutral	4	22.3071593533487	115.237875288684	5.75887003070439	520414.053117783	3633.02660783457	1985874	1599.27
1	L07	2	RF	NA	Neutral	5	22.8217391304348	109.05	5.03235247056849	447302.417391304	3477.5080616145	1783336	1463.17
1	L07	3	RF	NA	Neutral	6	24.7367205542725	115.900692840647	5.4946931710774	502439.270207852	3439.31651983177	2002920.9	1477.2
1	L08	1	RF	NA	Neutral	4	22.9695340501792	113.974910394265	7.18741542351104	504285.0609319	3855.76093237779	1944088	1708.11
1	L08	2	RF	NA	Neutral	5	21.7720090293454	105.97065462754	6.17686919610414	456708.27765237	3508.73990045313	1850363	1600.19
1	L08	3	RF	NA	Neutral	6	21.1255060728745	92.6072874493927	5.0290086220168	349328.625506073	3107.25938004152	1592539.6	1232.29
1	L09	1	PIGN	NM_012327	sample	4	24.0485714285714	105.931428571429	5.43948079802102	434964.527142857	3424.88969929556	1789281	1439.56
1	L09	2	PIGN	NM_012327	sample	5	25.6549295774648	116.948356807512	7.01682896665861	480822.908450704	3335.40213476471	1944581	1435.38
1	L09	3	PIGN	NM_012327	sample	6	26.5306930693069	114.017821782178	4.36122520575102	421848.526732673	3195.48370477783	1725216.1	1297.66
1	L10	1	ERCC5	NM_000123	sample	4	23.4540682414698	114.635170603675	8.15722826972961	511929.742782152	3869.38431930424	1858032	1760.16
1	L10	2	ERCC5	NM_000123	sample	5	25.4661354581673	131.414342629482	7.60331079892672	589055.868525896	3848.33374051715	2111710	1734.29
1	L10	3	ERCC5	NM_000123	sample	6	25.5497835497835	120.480519480519	6.87531615112406	499639.175324675	3567.79539779007	1934212.9	1563.76
1	L11	1	PHF6	NM_032335	sample	4	26.2288329519451	130.272311212815	5.3481207095252	530495.135011442	3626.79721810521	1957908	1574.94
1	L11	2	PHF6	NM_032335	sample	5	24.7750611246944	124.586797066015	6.23402309744195	514961.760391198	3608.20447038382	1891222	1610.85
1	L11	3	PHF6	NM_032335	sample	6	25.2620545073375	120.59748427673	5.60200008208501	461801.947589099	3198.53145459174	1658800.9	1268.29
1	L12	1	BLM	NM_000057	sample	4	23.6386404293381	120.347048300537	8.07272266989899	551499.665474061	3909.19132354151	1987620	1847.64
1	L12	2	BLM	NM_000057	sample	5	22.4469387755102	104.565306122449	6.11057477812916	435999.163265306	3496.98696503112	1752046	1527.94
1	L12	3	BLM	NM_000057	sample	6	24.1448275862069	107.781609195402	6.02562809335379	414765.227586207	3368.35474613011	1684920.8	1371.3
1	L13	1	ARID1A	NM_006015	sample	4	28.0092764378479	138.423005565863	8.26564310653666	617680.166975881	3849.26292864388	2205629	1774.93
1	L13	2	ARID1A	NM_006015	sample	5	26.5282051282051	132.487179487179	6.59495655479893	568719.582051282	3745.71673317593	2085058	1639.42
1	L13	3	ARID1A	NM_006015	sample	6	25.6018735362998	120.487119437939	5.71501325585756	487224.210772834	3413.08973618088	1951715.2	1456.56
1	L14	1	EZH1	NM_001991	sample	4	24.5011135857461	112.543429844098	4.9377926533251	467302.035634744	3503.58748381543	1881474	1491.15
1	L14	2	EZH1	NM_001991	sample	5	22.671679197995	108.50626566416	6.25494128728502	477073.661654135	3377.71057753974	1867046	1478.71
1	L14	3	EZH1	NM_001991	sample	6	23.5882352941176	98.0326797385621	4.64960182593356	374156.642701525	3085.07335087831	1644435.1	1239.23
1	L15	1	ARID2	NM_152641	sample	4	23.9579349904398	110.770554493308	7.08582323810417	455425.79541109	3476.63564048243	1801157	1481.89
1	L15	2	ARID2	NM_152641	sample	5	22.8081761006289	106.01572327044	5.38502746562013	396346.56918239	3013.90779581205	1559679	1220.32
1	L15	3	ARID2	NM_152641	sample	6	22.0608519269777	94.3062880324544	5.80955098040446	353076.926977688	3076.23812006386	1425114.6	1175.45
1	L16	1	FLT4	NM_002020	sample	4	25.0589519650655	122.39519650655	6.95940029870561	553180.831877729	3764.36269510349	2076746	1669.51
1	L16	2	FLT4	NM_002020	sample	5	24.6090342679128	117.968847352025	5.5043540664054	497841.54517134	3663.08359717217	1915704	1627.7
1	L16	3	FLT4	NM_002020	sample	6	23.752358490566	112.292452830189	5.35904865475018	486949.20990566	3563.74116786512	1852748.9	1527.22
1	L17	1	RF	NA	Neutral	4	25.9214559386973	124.568965517241	5.30298358311814	523196.400383142	3490.26492313938	1939552	1492.65
1	L17	2	RF	NA	Neutral	5	24.047191011236	120.96404494382	6.18299137992264	543047.429213483	3710.54031684511	1957841	1630.2
1	L17	3	RF	NA	Neutral	6	24.9780701754386	114.188596491228	5.53099613142891	435395.300438597	3354.11103290282	1737140.8	1358.64
1	L18	1	RF	NA	Neutral	4	22.5825825825826	119.804804804805	8.32024937731836	560318.396396396	3869.05250243817	1955741	1743.93
1	L18	2	RF	NA	Neutral	5	25.8058510638298	133.547872340426	6.38121456002587	578466.760638298	3740.40361147698	2116201	1679.16
1	L18	3	RF	NA	Neutral	6	23.6370558375635	112.659898477157	4.97691238027013	475628.715736041	3464.37150101258	1860797.7	1482.64
1	L19	1	RF	NA	Neutral	4	26.1366120218579	136.57650273224	5.37442623374933	615967.781420765	3651.28826516678	2196929	1644.7
1	L19	2	RF	NA	Neutral	5	24.1376146788991	121.866972477064	7.02747825307325	524461.763761468	3656.79292534758	1910306	1576.49
1	L19	3	RF	NA	Neutral	6	26.1720698254364	120.491271820449	5.44640901508042	495590.458852868	3442.99464531877	1838909.6	1453.47
1	L20	1	RF	NA	Neutral	4	23.3325942350333	117.223946784922	6.47468861202456	526825.286031042	3765.99743783552	2056604	1703.3
1	L20	2	RF	NA	Neutral	5	22.5913461538462	110.444711538462	8.06265811237451	489613.050480769	3579.7128562823	1902270	1620.4
1	L20	3	RF	NA	Neutral	6	23.2413793103448	107.257294429708	4.52713308714427	414728.50397878	3154.02995020567	1556793.7	1286.75
1	L21	1	RF	NA	Neutral	4	25.7204502814259	120.780487804878	5.47469597735495	478368.341463415	3448.29651778086	1912372	1482.81
1	L21	2	RF	NA	Neutral	5	22.4184615384615	113.295384615385	8.19603369828198	532180.744615385	3776.89262486399	1951591	1762.97
1	L21	3	RF	NA	Neutral	6	23.1384615384615	109.197802197802	6.1054960104393	459871.441758242	3495.9607818794	1748784.2	1536.79
1	L22	1	RF	NA	Neutral	4	23.7645051194539	117.266211604096	6.88593540755147	512570.5221843	3688.9670263354	2018578	1658.48
1	L22	2	RF	NA	Neutral	5	24.1512027491409	114.656357388316	5.81665051913876	473380.367697595	3443.83912087396	1745740	1480.05
1	L22	3	RF	NA	Neutral	6	24.9659643435981	115.226904376013	5.26092305237029	445661.11993517	3327.21980642439	1726486.5	1379.35
1	M03	1	OTNT	NA	Neutral	4	23.9538043478261	108.1875	5.15361506326886	424830.559782609	3378.68424871554	1680541	1444.93
1	M03	2	OTNT	NA	Neutral	5	23.1111111111111	99.5253772290809	5.44767930055818	393911.489711934	3315.3870339172	1701169	1384.27
1	M03	3	OTNT	NA	Neutral	6	22.2591145833333	92.4765625	4.60070998611628	341726.384114583	3198.27251270804	1542538	1286.73
1	M04	1	OTNT	NA	Neutral	4	22.2586989409985	105.679273827534	6.93023520412264	463223.354009077	3570.67778054021	1898685	1548.47
1	M04	2	OTNT	NA	Neutral	5	23.7488514548239	108.243491577335	6.23032757088154	444571.531393568	3463.92593991809	1779229	1476.91
1	M04	3	OTNT	NA	Neutral	6	21.0381991814461	86.4038199181446	5.06356033862861	335765.276944065	3196.01593218554	1577007.1	1301.9
1	M05	1	OTNT	NA	Neutral	4	23.7124060150376	109.293233082707	5.08020689244903	440157.753759398	3387.20435096182	1723373	1414.71
1	M05	2	OTNT	NA	Neutral	5	24.4389721627409	115.890792291221	6.16913854806452	497419.265524625	3505.47268986196	1901191	1488.55
1	M05	3	OTNT	NA	Neutral	6	21.7238095238095	92.7733333333333	4.68219809809192	374245.127619048	3337.29539378548	1837933.7	1457.37
1	M06	1	OTNT	NA	Neutral	4	23.4009433962264	110.215408805031	6.00451183550509	463193.825471698	3560.61814266242	1815634	1515.17
1	M06	2	OTNT	NA	Neutral	5	23.1148086522463	111.577371048253	6.17483153400308	464715.926788686	3551.56435023316	1884747	1545.17
1	M06	3	OTNT	NA	Neutral	6	23.8408163265306	106.795918367347	4.93190091756103	421871.646938775	3409.17712429644	1859508.6	1494.64
1	M07	1	OTNT	NA	Neutral	4	22.9614604462475	111.738336713996	6.25610419259982	473849.036511156	3627.92952903566	1880389	1618.45
1	M07	2	OTNT	NA	Neutral	5	23.266393442623	107.620901639344	5.81357921077446	457375.432377049	3558.80895887632	2018189	1575.71
1	M07	3	OTNT	NA	Neutral	6	23.1898954703833	103.407665505226	5.35171194513906	434969.162020906	3399.14773470832	1796974.5	1467.94
1	M08	1	OTNT	NA	Neutral	4	23.0636363636364	112.274545454545	5.24742957382229	477998.730909091	3599.53524654376	1932810	1596.71
1	M08	2	OTNT	NA	Neutral	5	23.1713062098501	116.959314775161	6.07795950642916	519371.17130621	3645.08008946997	2007609	1627.77
1	M08	3	OTNT	NA	Neutral	6	22.703933747412	101.360248447205	4.56474683466095	397441.913043478	3338.94148940055	1699870.6	1349.94
1	M09	1	DNM2	NM_001005362	sample	4	21.911149825784	94.4442508710801	4.49690283967094	381160.1271777	3201.76871012434	1707680	1360.6
1	M09	2	DNM2	NM_001005362	sample	5	21.4468085106383	85.8936170212766	5.8921842024174	328430.946808511	3054.00123843039	1519357	1251.4
1	M09	3	DNM2	NM_001005362	sample	6	21.2890625	84.6078125	4.7636668299833	315734.0859375	2908.26082103662	1402425.9	1152.04
1	M10	1	PRF1	NM_005041	sample	4	23.7751277683135	118.834752981261	6.65986441992826	526011.456558773	3770.12466897642	1933339	1665.57
1	M10	2	PRF1	NM_005041	sample	5	22.2432915921288	110.536672629696	7.67059401939688	468912.989266547	3209.39649283449	1600591	1333.16
1	M10	3	PRF1	NM_005041	sample	6	23.2117647058824	105.778151260504	5.13888795874553	409124.783193277	3319.03335008794	1564326.4	1335.02
1	M11	1	DSN1	NM_024918	sample	4	22.4622144112478	108.588752196837	5.38008016741516	445670	3386.8782527983	1703917	1432.64
1	M11	2	DSN1	NM_024918	sample	5	23.4444444444444	111.116402116402	5.97804582242743	435855.991181658	3442.73295844408	1681795	1447.06
1	M11	3	DSN1	NM_024918	sample	6	23.7194719471947	106.075907590759	5.2071158049493	409187.155115512	3291.44812234204	1669636.2	1356.62
1	M12	1	CBLB	NM_170662	sample	4	25.581512605042	121.416806722689	5.36762047390279	490686.223529412	3582.45017870388	1857130	1506.67
1	M12	2	CBLB	NM_170662	sample	5	25.0909090909091	121.186688311688	6.34217370166443	514014.637987013	3667.37765309054	1932059	1562.68
1	M12	3	CBLB	NM_170662	sample	6	23.256351039261	106.284064665127	5.37593258763173	415195.637413395	3370.44602123579	1610799.6	1402.85
1	M13	1	EP300	NM_001429	sample	4	25.2112068965517	113.474137931034	5.39737289218421	448868.706896552	3504.90083605031	1713180	1403.11
1	M13	2	EP300	NM_001429	sample	5	26.695652173913	118.257871064468	7.23011758281329	487664.844077961	3493.23489691265	1804407	1455.19
1	M13	3	EP300	NM_001429	sample	6	25.4567164179104	105.462686567164	5.3700830427815	386485.323880597	3146.27183082156	1489612.5	1196.38
1	M14	1	PHOX2B	NM_003924	sample	4	24.6585365853659	119.371080139373	5.7189981807768	494114.74738676	3425.46758644179	1881514	1434.89
1	M14	2	PHOX2B	NM_003924	sample	5	26.1586206896552	128.72183908046	5.84397012965857	539432.2	3630.44037147511	1941355	1538.91
1	M14	3	PHOX2B	NM_003924	sample	6	23.8786692759296	113.79060665362	5.59159417228337	480836.567514677	3696.3320296704	1825111.6	1646.79
1	M15	1	LATS1	NM_004690	sample	4	24.6138613861386	112.858085808581	6.83794322355627	467208.846534653	3503.09499122014	1780122	1467.72
1	M15	2	LATS1	NM_004690	sample	5	25.8421052631579	111.663742690058	5.13214644961288	414583.407894737	3163.35628548677	1653487	1265.36
1	M15	3	LATS1	NM_004690	sample	6	23.4818652849741	104.333333333333	6.1741440415765	432146.918825561	3272.9457513903	1656926.1	1343.71
1	M16	1	CUL3	NM_003590	sample	4	24.4570895522388	111.268656716418	5.8020217530004	456703.210820896	3402.22244558113	1830422	1444.5
1	M16	2	CUL3	NM_003590	sample	5	20.4621513944223	97.3924302788845	5.05260593489672	418221.719123506	2898.90589691976	1600232	1242.59
1	M16	3	CUL3	NM_003590	sample	6	24.459793814433	111.282474226804	5.62628703233528	449374.925773196	3363.449481467	1706027.2	1385.16
1	M17	1	OTNT	NA	Neutral	4	23.624427480916	111.103816793893	6.65009256379293	468449.624427481	3511.45921943371	1768842	1523.88
1	M17	2	OTNT	NA	Neutral	5	22.2273567467652	109.726432532348	7.58262184670996	489790.47689464	3733.28068608229	1839795	1678.99
1	M17	3	OTNT	NA	Neutral	6	21.7686375321337	99.4473007712082	4.38233030463722	397635.992287918	3150.08543894595	1709884	1318.54
1	M18	1	OTNT	NA	Neutral	4	25.7864077669903	123.281553398058	5.74995983934657	519407.924757282	3610.00116399309	1969830	1575.5
1	M18	2	OTNT	NA	Neutral	5	23.9176829268293	109.254573170732	5.26180811158039	437113.067073171	3351.66016111382	1714153	1418.83
1	M18	3	OTNT	NA	Neutral	6	23.882	111.304	5.27192237155237	451124.648	3477.31706153189	1678154.5	1444.74
1	M19	1	OTNT	NA	Neutral	4	21.6279761904762	110.372023809524	9.05359554255413	514122.607142857	3765.53070096471	1924402	1708.66
1	M19	2	OTNT	NA	Neutral	5	22.2296650717703	106.688995215311	6.33533224106386	440245.488038277	3567.5829928276	1767703	1556.65
1	M19	3	OTNT	NA	Neutral	6	22.8127272727273	99.22	4.95434864979934	372867.710909091	3221.91351468532	1535016.8	1311.63
1	M20	1	OTNT	NA	Neutral	4	19.4423791821561	98.9925650557621	8.07205467711574	476323.137546468	3596.05932390047	1817843	1559.76
1	M20	2	OTNT	NA	Neutral	5	23.7242339832869	114.515320334262	6.16596520922526	474208.058495822	3529.93804417995	1810902	1502.02
1	M20	3	OTNT	NA	Neutral	6	23.603515625	105.283203125	4.40363688143824	392473.1171875	3169.64724876108	1659492.2	1271.68
1	M21	1	OTNT	NA	Neutral	4	21.8004115226337	102.687242798354	6.32030698692721	429770.405349794	3485.61103066624	1665353	1487.93
1	M21	2	OTNT	NA	Neutral	5	24.1327623126338	112.723768736617	5.04382534920979	446517.871520343	3407.4621463034	1804013	1429.29
1	M21	3	OTNT	NA	Neutral	6	19.4612794612795	83.973063973064	3.88597559154844	291007.616161616	2452.1731859802	1186732.6	883.97
1	M22	1	OTNT	NA	Neutral	4	23.1099099099099	106.636036036036	5.38887226139802	457346.472072072	3506.12864224185	1885348	1480.39
1	M22	2	OTNT	NA	Neutral	5	23.7735849056604	114.054245283019	6.06551471365847	500745.903301887	3626.67717446049	1948533	1617.3
1	M22	3	OTNT	NA	Neutral	6	24.1929824561403	103.406432748538	4.58297531553998	376743.451754386	3152.51977333941	1567615	1240.39
1	N03	1	PLK1	NA	Negative	4	25.843137254902	180.325490196078	11.8419987594966	1204219.27843137	5313.78572892209	4020864	2931.68
1	N03	2	PLK1	NA	Negative	5	25.0995850622407	167.535269709544	10.585082164619	1068983.51452282	5078.20525414746	3204856	2687.87
1	N03	3	PLK1	NA	Negative	6	24.0177777777778	156.564444444444	10.0436988173638	936582.92	4528.23130791997	2914454.6	2352.7
1	N04	1	PLK1	NA	Negative	4	20.9675925925926	152.893518518519	15.2998048803457	1116639.10185185	5303.73323398301	3414870	2973.88
1	N04	2	PLK1	NA	Negative	5	24.5727272727273	164.545454545455	10.9107474777712	1015770.56818182	4948.16209787178	3361184	2581.43
1	N04	3	PLK1	NA	Negative	6	22.4951140065147	147.166123778502	13.9221523933799	1058954.37459283	5303.05595523175	3601504.6	2951.7
1	N05	1	PLK1	NA	Negative	4	24.9814126394052	156.104089219331	11.0653679489668	976986.591078067	4992.0780505414	3286052	2709.46
1	N05	2	PLK1	NA	Negative	5	23.868778280543	154.27149321267	7.64754815046422	985741.027149321	4638.79955166584	3482334	2425.03
1	N05	3	PLK1	NA	Negative	6	22.1640625	135.25	11.8419810826297	868151.3984375	4625.63404461129	3178892.4	2517.68
1	N06	1	PLK1	NA	Negative	4	23.9459459459459	153.459459459459	9.16489305895772	989912.711711712	4806.81244418914	3289788	2601.36
1	N06	2	PLK1	NA	Negative	5	19.183908045977	138.201149425287	16.4442649605956	1050135.05172414	5466.88951976054	3498959	3167.77
1	N06	3	PLK1	NA	Negative	6	22.3148148148148	147.875	9.66537961174644	976730.180555556	4876.0989886504	3172361.4	2618.43
1	N07	1	PLK1	NA	Negative	4	24.7657657657658	172.351351351351	9.37871928989548	1216338.42342342	5490.6106846104	4015087	2928.38
1	N07	2	PLK1	NA	Negative	5	18.8807947019868	157.523178807947	13.2406869493757	1218533.66225166	5305.4714527742	4032416	3062.63
1	N07	3	PLK1	NA	Negative	6	23.6212765957447	171.446808510638	13.8629025005541	1177343.88085106	5269.8211971001	3336403.2	2878.29
1	N08	1	PLK1	NA	Negative	4	24.5317919075144	179.705202312139	11.424743956194	1257455.3699422	5236.6520707993	3756176	2881.16
1	N08	2	PLK1	NA	Negative	5	19.2200956937799	140.071770334928	12.5626379278157	1042932.88038278	5216.96498059756	3444000	2930.06
1	N08	3	PLK1	NA	Negative	6	21.6775700934579	136.892523364486	9.80494120087613	894411.747663551	4419.92818788675	2951960	2285.91
1	N09	1	CIC	NM_015125	sample	4	23.4711729622266	102.787276341948	6.18352383265493	392481.574552684	3296.11214779415	1696420	1380.02
1	N09	2	CIC	NM_015125	sample	5	23.3911980440098	105.488997555012	6.03110259643784	403593.64792176	3143.02536522345	1670449	1348.07
1	N09	3	CIC	NM_015125	sample	6	19.6390845070423	75.3080985915493	4.44481540276481	285059.632042254	2827.36301461053	1488634.3	1098.78
1	N10	1	SMARCA4	NM_003072	sample	4	24.3592964824121	117.477386934673	6.97265333508164	508860.615577889	3641.93406014634	1907954	1599.25
1	N10	2	SMARCA4	NM_003072	sample	5	21.6832971800434	101.505422993492	6.26481677835928	423344.596529284	3454.39317916495	1665809	1487.54
1	N10	3	SMARCA4	NM_003072	sample	6	23.1677419354839	100.415053763441	4.47190651229846	407783.698924731	3192.6803646106	1551576.3	1222.33
1	N11	1	DOT1L	NM_032482	sample	4	26.0260492040521	117.418234442836	6.05203119851615	492032.054992764	3495.95512896849	1977286	1531.03
1	N11	2	DOT1L	NM_032482	sample	5	25.4283559577677	114.037707390649	6.72347414140834	447933.797888386	3391.4180940147	1799241	1409.34
1	N11	3	DOT1L	NM_032482	sample	6	24.5155393053016	107.943327239488	4.6440394144869	418197.957952468	3215.69553506445	1675826.4	1295.2
1	N12	1	XPC	NM_004628	sample	4	25.1317494600432	121.449244060475	6.68915463046546	531144.205183585	3722.84821957914	2093495	1667.29
1	N12	2	XPC	NM_004628	sample	5	25.181146025878	123.606284658041	7.0365951455692	535490.741219963	3743.0632009981	1964138	1678.82
1	N12	3	XPC	NM_004628	sample	6	25.7045951859956	120.485776805252	5.87877110755068	485896.750547046	3496.43613312767	1876502.7	1492.2
1	N13	1	EXT1	NM_000127	sample	4	23.3430656934307	120.211678832117	7.81665599465968	553035.695863747	3693.8476028682	2045123	1620.2
1	N13	2	EXT1	NM_000127	sample	5	25.5417475728155	125.246601941748	6.65492108223301	509727.370873786	3513.69992773328	1866330	1479.07
1	N13	3	EXT1	NM_000127	sample	6	23.8180112570356	116.568480300188	7.93653614007531	536691.452157598	3566.75589419831	1903890.7	1559.45
1	N14	1	MSH6	NM_000179	sample	4	21.7412587412587	108.965034965035	6.50569859149191	477414.143356643	3487.16128503516	1866375	1539.91
1	N14	2	MSH6	NM_000179	sample	5	25.3752711496746	120.574837310195	5.73497711625514	490759.355748373	3365.10828460326	1957929	1469.88
1	N14	3	MSH6	NM_000179	sample	6	24.8333333333333	114.329218106996	5.17155131465105	435876.427983539	3192.19826048562	1723501.9	1308.07
1	N15	1	FANCC	NM_000136	sample	4	24.1302681992337	114.446360153257	6.52998067759255	477363.710727969	3476.2308957392	1817482	1494.9
1	N15	2	FANCC	NM_000136	sample	5	24.3891304347826	118.034782608696	7.13417607552157	490081.002173913	3522.59602594089	1830140	1559.52
1	N15	3	FANCC	NM_000136	sample	6	23.6015037593985	106.218045112782	4.75036941583313	414491.631578947	3189.53209848107	1686422.9	1327.08
1	N16	1	NCOR1	NM_006311	sample	4	22.2022222222222	109.986666666667	6.66799191914594	481839.164444444	3530.89199489896	1863247	1663.97
1	N16	2	NCOR1	NM_006311	sample	5	22.0597402597403	111.018181818182	6.5918246827491	483585.306493506	3489.49087618878	1824239	1529.76
1	N16	3	NCOR1	NM_006311	sample	6	23.3666666666667	113.233333333333	5.27747607415905	472341.877777778	3383.28408732873	1829032.1	1429.1
1	N17	1	PLK1	NA	Negative	4	20.4	105.64	5.59218756862581	419163.8	3085.31407584724	1433945	1316.38
1	N17	2	PLK1	NA	Negative	5	20.4090909090909	119.340909090909	17.5011565801681	693705.840909091	3720.21434595348	2184349	1961.8
1	N17	3	PLK1	NA	Negative	6	15.1666666666667	64.4166666666667	6.42766973751524	203720.708333333	3125.48423178521	970142.3	1703.06
1	N18	1	PLK1	NA	Negative	4	16.1470588235294	126.558823529412	46.1906237538065	996741.5	5482.76877017553	2475393	3117.08
1	N18	2	PLK1	NA	Negative	5	21.2222222222222	115.925925925926	14.5724257820072	627884.814814815	4283.79146525528	2180953	2124.06
1	N18	3	PLK1	NA	Negative	6	22.8	111.533333333333	17.7092695071872	526588.333333333	3796.2306971056	1786448.9	1830.36
1	N19	1	PLK1	NA	Negative	4	6	29.1269841269841	4.88029262679915	118522.880952381	2019.39167691387	1212516	1745.4
1	N19	2	PLK1	NA	Negative	5	9.75	120.5	15.08	771201	5201.17229524009	1986229	2835.98
1	N19	3	PLK1	NA	Negative	6	15.7272727272727	105.590909090909	11.28906315728	746057.409090909	4332.41272359942	1992153.7	2157.03
1	N20	1	PLK1	NA	Negative	4	14.6129032258065	91.9354838709677	28.9401443908136	676976.903225806	4343.93105111012	2061756	2606.78
1	N20	2	PLK1	NA	Negative	5	13.1951219512195	93.6341463414634	23.1977494948862	742477.829268293	4777.31717543388	2009982	2657.58
1	N20	3	PLK1	NA	Negative	6	15.6111111111111	103.194444444444	24.6277663286104	693888.444444445	4381.79018477196	1874399.3	2371.41
1	N21	1	PLK1	NA	Negative	4	6.02380952380952	26.3214285714286	2.14531393292743	77488.0952380952	1006.19799466784	366481	543.87
1	N21	2	PLK1	NA	Negative	5	26.1666666666667	128.694444444444	8.96116530221669	566532.222222222	3761.04202428607	1705524	1575.72
1	N21	3	PLK1	NA	Negative	6	17.0166666666667	96.6166666666667	22.2535037311998	551843.45	3912.04787564638	1703729.4	2058.47
1	N22	1	PLK1	NA	Negative	4	17.9677419354839	98.7741935483871	8.36980080667895	468999.193548387	3489.48499707597	1585293	1387.95
1	N22	2	PLK1	NA	Negative	5	19.8095238095238	101.02380952381	5.56846313666312	430580.642857143	3232.99154573783	1533851	1337.36
1	N22	3	PLK1	NA	Negative	6	18.28	88.44	8.9299876555549	394616.226666667	3096.10391371247	1306976.9	1259.78
