# Supplementary material for: TRACERx analysis identifies a role for FAT1 in regulating chromosomal instability and whole-genome doubling via Hippo signalling
Source: Nat Cell Biol. 2024 Dec 30;27(1):154–68. doi: 10.1038/s41556-024-01558-w (PMC11735399; doi:10.1038/s41556-024-01558-w)
Supplement: Supplementary file 17 — Statistical source data. [file 41556_2024_1558_MOESM17_ESM.zip › extended fig1/ext fig1A source/data/rawData/GIN_H1650_H2AX.txt]

screenPlateOrder	plateWell	screenReplicateNo	Content	ContentAnno	ContentType	replicate	MEAN_ObjectSpotTotalCountCh2	MEAN_ObjectSpotTotalAreaCh2	MEAN_ObjectSpotAvgAreaCh2	MEAN_ObjectSpotTotalIntenCh2	MEAN_ObjectSpotAvgIntenCh2	MEAN_Circ_TotalIntenCh2	MEAN_Circ_AvgIntenCh2
1	C03	1	53BP1	NA	Positive	1	8.19771863117871	35.8593155893536	4.33645161300262	220144.106463878	3235.14688450107	1731093.9	1430.99
1	C03	2	53BP1	NA	Positive	2	7.68834688346884	34.0650406504065	4.80021225850403	233153.7100271	3687.27664422133	1814665	1550.84
1	C03	3	53BP1	NA	Positive	3	5.41304347826087	20.2950310559006	4.3447584250916	113795.885093168	2744.71072035165	1382083.1	1156.29
1	C04	1	53BP1	NA	Positive	1	7.31873479318735	33.7153284671533	4.76394964043177	221327.766423358	3586.2511761846	1828275.5	1496.53
1	C04	2	53BP1	NA	Positive	2	5.91352549889135	26.2150776053215	5.39148853358717	192909.811529933	2952.308127552	1603962	1302.89
1	C04	3	53BP1	NA	Positive	3	5.68586387434555	28.1858638743456	7.89624074663785	199733.418848168	3136.60937818738	1667546.2	1432.14
1	C05	1	53BP1	NA	Positive	1	6.93031358885017	38.4146341463415	9.1300888904483	301300.390243902	3461.89244232842	1828710.7	1712.01
1	C05	2	53BP1	NA	Positive	2	6.96195652173913	28.1711956521739	4.13658836222473	154052.95923913	3175.44059485394	1410063	1191.11
1	C05	3	53BP1	NA	Positive	3	6.76546391752577	28.6494845360825	4.99554760284853	179298.226804124	3206.988323042	1488711.2	1285.71
1	C06	1	53BP1	NA	Positive	1	8.19834710743802	50.2066115702479	10.5049081692501	455234.595041322	4135.75896777287	2492249.4	2235.17
1	C06	2	53BP1	NA	Positive	2	6.62915601023018	30.386189258312	6.03633227250759	193383.923273657	3128.76469857292	1622379	1300.32
1	C06	3	53BP1	NA	Positive	3	6.4020618556701	30.6649484536082	6.90947015024005	222065	2896.3089061677	1613498.8	1401.24
1	C07	1	53BP1	NA	Positive	1	8.1042471042471	38.6138996138996	5.82609653339678	268349.22007722	3307.15750624671	1935890.6	1609.92
1	C07	2	53BP1	NA	Positive	2	6.47727272727273	32.1931818181818	5.29604280624782	237471.84469697	3097.40330128286	1871829	1480.16
1	C07	3	53BP1	NA	Positive	3	6.6830985915493	31.6232394366197	4.45174310161775	218822.038732394	3236.50062143671	1715996.8	1381.74
1	C08	1	53BP1	NA	Positive	1	6.2411575562701	36.3665594855305	6.92676704926585	282712.151125402	3567.43191348585	1688879.1	1751.33
1	C08	2	53BP1	NA	Positive	2	6.84330484330484	32.7350427350427	5.72942753629155	225728.943019943	3325.08954263862	1631512	1484.01
1	C08	3	53BP1	NA	Positive	3	3.81159420289855	19.3271221532091	3.271071126882	134404.198757764	1919.65375156385	909009.3	785.27
1	C09	1	PLCG2	NM_002661	sample	1	6.78445229681979	34.1166077738516	5.04244852337494	245915.09540636	3395.59419296897	1932234.4	1527.44
1	C09	2	PLCG2	NM_002661	sample	2	7.02597402597403	33.9058441558442	5.26290074713446	240218.474025974	3293.48375480052	1729879	1542.53
1	C09	3	PLCG2	NM_002661	sample	3	5.75079872204473	30.0575079872204	6.74934450028099	232400.143769968	3247.73739891388	1566187	1526.87
1	C10	1	SETD2	NM_014159	sample	1	7.75109170305677	44.0174672489083	8.19387438178288	339679.240174673	3803.36734246332	2007544.6	1770.99
1	C10	2	SETD2	NM_014159	sample	2	6.65730337078652	35.0533707865169	7.61879801799537	259850.238764045	3667.27715252253	1616025	1720.9
1	C10	3	SETD2	NM_014159	sample	3	7.55932203389831	41.0203389830508	7.7994191264456	324833.457627119	3608.22276651216	1815347.2	1658.87
1	C11	1	IKZF1	NM_001220765	sample	1	5.34453781512605	29.1890756302521	8.52657162931867	222626.159663866	2952.90856875403	1684541.9	1551.81
1	C11	2	IKZF1	NM_001220765	sample	2	5.89915966386555	34.0798319327731	8.53394235360497	266809.794117647	3392.78961968914	1648984	1549.52
1	C11	3	IKZF1	NM_001220765	sample	3	5.84140969162996	29.6211453744493	7.05995317297522	219549.480176211	3124.17919238681	1502570.2	1397.67
1	C12	1	COL2A1	NM_033150	sample	1	6.6685393258427	30.4662921348315	6.43435460044723	214232.52247191	2981.58808362296	1736798.4	1400.29
1	C12	2	COL2A1	NM_033150	sample	2	6.60902255639098	40.8421052631579	10.2934591605308	364972.657894737	3880.70937219637	2254668	1979.54
1	C12	3	COL2A1	NM_033150	sample	3	7.83243243243243	45.1459459459459	6.11331247682126	342967.037837838	3459.29347066695	2041638.8	1645.06
1	C13	1	SMAD4	NM_005359	sample	1	9.44782608695652	41.5260869565217	5.61859889964364	272000.117391304	3721.63033815506	1878300.7	1662.13
1	C13	2	SMAD4	NM_005359	sample	2	7.09556313993174	31.8907849829352	7.55582033387822	231693.4778157	3613.74611589652	1705468	1531.1
1	C13	3	SMAD4	NM_005359	sample	3	7.72955974842767	37.2578616352201	6.97609960064143	272073.34591195	3490.66482671024	1758084.5	1610.04
1	C14	1	FANCF	NM_022725	sample	1	8.70212765957447	43.0255319148936	7.26124072876448	313111.165957447	3988.55871896451	2010160.8	1936.67
1	C14	2	FANCF	NM_022725	sample	2	7.93092105263158	43.1085526315789	8.15468105456022	330015.789473684	3810.88061941549	1858151	1772.97
1	C14	3	FANCF	NM_022725	sample	3	7	32.7681940700809	6.22525243878367	215455.347708895	3339.16737976638	1511862.9	1419.86
1	C15	1	Sep-12	NM_144605	sample	1	8.68482490272373	43.3424124513619	9.06582763510748	305014.937743191	3701.73545963266	2045645.2	1808.51
1	C15	2	Sep-12	NM_144605	sample	2	7.46607669616519	33.8289085545723	4.33906213004334	227620.1179941	3053.59021635431	1594463	1336.83
1	C15	3	Sep-12	NM_144605	sample	3	6.55281690140845	27.1584507042254	4.34945749041797	170188.394366197	2871.95490527694	1484271	1182.21
1	C16	1	GNPTAB	NM_024312	sample	1	6.6	31.5586206896552	6.0165095124734	212994.906896552	3393.39712512986	1638672.2	1461.52
1	C16	2	GNPTAB	NM_024312	sample	2	7.14285714285714	33.5390835579515	5.00404691115202	226811.318059299	3325.96468859252	1713148	1325.01
1	C16	3	GNPTAB	NM_024312	sample	3	8.08108108108108	40.536036036036	4.92167923718846	300109.761261261	3408.10693729089	2158914.4	1616.72
1	C17	1	53BP1	NA	Positive	1	6.9018691588785	47.607476635514	12.3498867519313	416530.901869159	4278.63856058088	2119684.6	2095.97
1	C17	2	53BP1	NA	Positive	2	7.17757009345794	35.7632398753894	5.2150334351245	234213.526479751	3263.40053668933	1633415	1432.27
1	C17	3	53BP1	NA	Positive	3	7.81198910081744	34.3378746594005	5.50531350051908	237714.384196185	3424.76456345395	1695405.8	1497.36
1	C18	1	53BP1	NA	Positive	1	5.07806691449814	25.1635687732342	8.16085436877203	183827.936802974	2968.07186332388	1314475.9	1390.74
1	C18	2	53BP1	NA	Positive	2	7.7741935483871	44.2652329749104	9.17567885681721	344382.419354839	3768.73517262416	1953145	1832.04
1	C18	3	53BP1	NA	Positive	3	6.92207792207792	30.9707792207792	5.04126242134146	185192.331168831	3060.20752617723	1506667.6	1255.48
1	C19	1	53BP1	NA	Positive	1	6.23151125401929	32.8778135048232	5.83051584615698	243885.427652733	3552.76035157472	1701627.1	1599.37
1	C19	2	53BP1	NA	Positive	2	7.26848249027237	46.1789883268482	7.82528571027389	415221.13618677	3826.01443564912	2129978	1940.38
1	C19	3	53BP1	NA	Positive	3	6.33823529411765	30.3441176470588	5.33491274630079	200309.623529412	3035.6998948122	1427739.9	1313.42
1	C20	1	53BP1	NA	Positive	1	7.10181818181818	38.7309090909091	8.72965641950645	297960.687272727	3426.48775525498	1852696.3	1613.97
1	C20	2	53BP1	NA	Positive	2	6.22764227642276	33.3983739837398	7.48247464309519	257540.048780488	3708.85007608536	1710516	1740.91
1	C20	3	53BP1	NA	Positive	3	7.43373493975904	40.8825301204819	7.57397234249153	306384.939759036	3543.43994247674	1719464.2	1566.52
1	C21	1	53BP1	NA	Positive	1	6.97852028639618	34.799522673031	7.45029737036269	262736.565632458	3479.16227612579	1829240.1	1587.36
1	C21	2	53BP1	NA	Positive	2	6.75182481751825	31.9124087591241	5.49597516188481	212317.218978102	3482.02503722575	1549599	1595.85
1	C21	3	53BP1	NA	Positive	3	7.97931034482759	35.2965517241379	7.65135978015917	236302.589655172	3579.80431875278	1635529.7	1652.76
1	C22	1	53BP1	NA	Positive	1	7.77058823529412	39.7147058823529	5.31343789569103	276601.535294118	3344.08983708441	1650835.2	1362.51
1	C22	2	53BP1	NA	Positive	2	6.3900293255132	34.2815249266862	8.90387944958737	263894.434017595	3492.10410040439	1606885	1592.87
1	C22	3	53BP1	NA	Positive	3	6.39071038251366	29.7267759562842	3.47463891323305	184965.030054645	2631.40468435725	1333870.8	1119.48
1	D03	1	RAD51	NA	Positive	1	5.10666666666667	27.9946666666667	3.32100430892288	153744.992	2030.4643702598	872342.7	738.52
1	D03	2	RAD51	NA	Positive	2	9.30813953488372	54.453488372093	7.18076122456783	338303.659883721	4129.79275536748	2036437	1615.78
1	D03	3	RAD51	NA	Positive	3	8.82592592592593	52.7814814814815	6.56647858714294	371375.440740741	3802.05159217711	2058523.6	1574.8
1	D04	1	RAD51	NA	Positive	1	9.80310880829015	53.1709844559585	7.10578717210513	330813.704663212	4026.93655451305	2018145.4	1686.5
1	D04	2	RAD51	NA	Positive	2	8.96256684491979	41.7700534759358	5.37909458815233	237432.475935829	3464.73062292046	1942494	1413.48
1	D04	3	RAD51	NA	Positive	3	7.85490196078431	43.4352941176471	7.90109585429278	268972.705882353	3756.46070165955	1834317.8	1491.3
1	D05	1	RAD51	NA	Positive	1	9.06018518518519	59.1203703703704	7.6540645681987	440046.481481481	4087.06409556766	2301659.9	1914.43
1	D05	2	RAD51	NA	Positive	2	10.1760299625468	53.876404494382	6.75807581862714	338255.745318352	3897.93799226291	2143903	1607.77
1	D05	3	RAD51	NA	Positive	3	8.26470588235294	46.7016806722689	8.3878683430323	277375.420168067	3706.78971486917	1708654.7	1429.81
1	D06	1	RAD51	NA	Positive	1	9.15254237288136	53.4971751412429	8.0622025736749	350909.429378531	3780.62366280702	2236497.3	1596.28
1	D06	2	RAD51	NA	Positive	2	9.78275862068966	52	8.77773984425144	326071.272413793	4037.26557115069	2044151	1687.8
1	D06	3	RAD51	NA	Positive	3	7.58461538461538	41.2692307692308	7.04299562829793	248042.903846154	3344.87358606005	1780257.4	1381.65
1	D07	1	RAD51	NA	Positive	1	8.744	65.512	10.0352728328107	483982.776	4709.11229680918	2320934.3	2009.82
1	D07	2	RAD51	NA	Positive	2	9.18713450292398	63.3508771929825	15.2461659644338	458665.274853801	4782.91689246147	2091821	2288.71
1	D07	3	RAD51	NA	Positive	3	8.78846153846154	50.5625	5.29799581023174	314456.600961538	3759.76644894952	2054372.8	1539.58
1	D08	1	RAD51	NA	Positive	1	9.90555555555556	60.8444444444444	8.2035644480303	379309.377777778	4251.32985228249	2150074.3	1755.38
1	D08	2	RAD51	NA	Positive	2	8.34437086092715	53.2649006622517	8.69659245789976	364004.450331126	4223.81442587088	1974354	1695.74
1	D08	3	RAD51	NA	Positive	3	9.29556650246305	54.1724137931034	7.36120490544541	346824.75862069	4016.26917010162	2244747.5	1711.95
1	D09	1	SMC3	NM_005445	sample	1	8.81944444444444	48.5763888888889	7.7959396087211	346987.138888889	4237.43312829676	2140035.5	2064.04
1	D09	2	SMC3	NM_005445	sample	2	7.17110266159696	41.1102661596958	8.90982775512648	313539.673003802	4030.10444592049	1873713	1880.4
1	D09	3	SMC3	NM_005445	sample	3	4.95317725752508	26.5551839464883	8.69626513039051	201104.72909699	2870.75044290152	1144911.1	1334.39
1	D10	1	CHD8	NM_020920	sample	1	6.91005291005291	35.5343915343915	7.10342152272964	247989.526455026	3622.42175985294	1607109	1600.83
1	D10	2	CHD8	NM_020920	sample	2	7.1038961038961	33.1883116883117	6.2090290794762	223894.392857143	3560.75584461578	1721884	1544.2
1	D10	3	CHD8	NM_020920	sample	3	5.53589743589744	23.674358974359	4.39500322643977	143465.376923077	2535.30126661306	1220708.9	1108.86
1	D11	1	COL5A2	NM_000393	sample	1	5.92712550607287	30.8421052631579	5.05038070929327	226345.425101215	3221.7097691631	1597953.1	1439.93
1	D11	2	COL5A2	NM_000393	sample	2	5.99702380952381	29.922619047619	5.25780404312355	220660.967261905	3120.46842541654	1734919	1384.58
1	D11	3	COL5A2	NM_000393	sample	3	6.11627906976744	36.546511627907	8.86149637812663	292570.959302326	3648.21204626376	1845214	1557.69
1	D12	1	BRCA2	NM_000059	sample	1	9.85643564356436	56.5990099009901	9.07873247802649	397207.059405941	4407.31630621717	2176108.2	1873.35
1	D12	2	BRCA2	NM_000059	sample	2	8.32881355932203	43.0610169491525	7.45970418641476	258738.6	3984.93001087017	1630171	1517.78
1	D12	3	BRCA2	NM_000059	sample	3	8.2654028436019	46.5355450236967	6.09942342407035	310281.796208531	3785.66353037495	1844224.2	1473.87
1	D13	1	UBR5	NM_015902	sample	1	6.90365448504983	28.624584717608	4.89673500435763	170608.451827243	3037.74203434395	1380333.2	1257.89
1	D13	2	UBR5	NM_015902	sample	2	7.08	32.2666666666667	4.04284123588647	218444.68	3147.81751533339	1529054	1237.66
1	D13	3	UBR5	NM_015902	sample	3	6.768	31.932	5.88208011826469	220368.884	3244.11270263513	1400452.4	1383.49
1	D14	1	TET2	NM_017628	sample	1	7.49159663865546	39.0294117647059	7.67074650148759	305787.567226891	3801.25381400222	1882413.3	1767.29
1	D14	2	TET2	NM_017628	sample	2	7.19858156028369	37.2234042553191	8.53655677536795	275255.294326241	3540.43230434708	1703861	1504.4
1	D14	3	TET2	NM_017628	sample	3	7.75684931506849	34.6746575342466	4.38220896408173	195795.746575342	3047.43499995261	1588008.4	1265.47
1	D15	1	AMER1	NM_152424	sample	1	7.82488479262673	35.5437788018433	4.87007955393847	238824.543778802	3181.31989571213	1654523.1	1415.05
1	D15	2	AMER1	NM_152424	sample	2	7.18110236220472	39.5314960629921	9.96432700391581	317436.87007874	3906.74108417988	1807674	1839.52
1	D15	3	AMER1	NM_152424	sample	3	7.5136186770428	39.9494163424124	9.37761352821217	293449.525291829	3823.47593232746	1830977.5	1656.62
1	D16	1	EXT2	NM_207122	sample	1	5.25454545454545	31.1863636363636	7.92633411458848	244841.981818182	3447.92504462661	1941883.2	1656.56
1	D16	2	EXT2	NM_207122	sample	2	7.27317073170732	53.3463414634146	13.8909094800112	494197.068292683	4614.9736505868	2673907	2491.8
1	D16	3	EXT2	NM_207122	sample	3	6.30094043887147	28.8244514106583	5.14369324130458	188888.457680251	3053.50879180078	1541279.1	1233.36
1	D17	1	RAD51	NA	Positive	1	9.04977375565611	57.5429864253394	8.85971679980098	369344.742081448	4095.83796995483	1893680	1592.47
1	D17	2	RAD51	NA	Positive	2	8.37857142857143	61.5785714285714	13.0458638914141	477033.15	4318.59886098774	2219210	2074.76
1	D17	3	RAD51	NA	Positive	3	9.17222222222222	50.0555555555556	7.05427158673317	318236.4	3841.88069304046	1865159	1459.11
1	D18	1	RAD51	NA	Positive	1	9.61538461538462	56.0641025641026	7.4711042873282	335259.047008547	4330.53680262666	1952508.2	1712.92
1	D18	2	RAD51	NA	Positive	2	8.74074074074074	70.7333333333333	15.9410794885113	600200.318518518	4696.67549924318	2532152	2147.47
1	D18	3	RAD51	NA	Positive	3	10.209756097561	62.7414634146341	8.53046458468934	419644.097560976	4155.94068315153	2136927.6	1779.32
1	D19	1	RAD51	NA	Positive	1	9.39607843137255	57.4078431372549	8.33024498606587	393012.945098039	4270.20397717508	2156495.5	1831.9
1	D19	2	RAD51	NA	Positive	2	11.0416666666667	69.1111111111111	8.47533947076606	468638.208333333	4668.64846137874	2356960	2152.53
1	D19	3	RAD51	NA	Positive	3	8.16184971098266	52.3583815028902	8.99662910617263	324378.445086705	4089.89833192018	1819707.1	1604.38
1	D20	1	RAD51	NA	Positive	1	9.76190476190476	63.9523809523809	8.85920652902483	443924.114285714	4352.93877488281	2143205.9	1877.14
1	D20	2	RAD51	NA	Positive	2	8.87301587301587	56.4365079365079	11.8667642755902	381634.388888889	3971.88634879358	2010897	1777.82
1	D20	3	RAD51	NA	Positive	3	8.34343434343434	56.1818181818182	10.7885917828349	414638.707070707	4206.53269246453	2236095.9	1822.4
1	D21	1	RAD51	NA	Positive	1	9.3041825095057	50.7794676806084	7.37146656259722	316426.106463878	4124.9872988651	1910540.6	1660.36
1	D21	2	RAD51	NA	Positive	2	8.37019230769231	53.4855769230769	9.78073538630516	336732.605769231	3959.67070352024	1720694	1394.58
1	D21	3	RAD51	NA	Positive	3	8.94017094017094	53.8290598290598	5.87515566316596	344839.021367521	3823.65572227921	1850338.9	1342.6
1	D22	1	RAD51	NA	Positive	1	6.05785123966942	34.7355371900826	6.49513444665171	201390.876033058	3045.32796992225	1301816.1	1068.89
1	D22	2	RAD51	NA	Positive	2	9.87250996015936	55.1513944223108	8.27037505669858	333103.131474104	4081.32464913466	1855384	1566.42
1	D22	3	RAD51	NA	Positive	3	8.15668202764977	46.7096774193548	7.64110670835141	251827.465437788	3648.31586023384	1478818.8	1239.24
1	E03	1	RF	NA	Neutral	1	6.88965517241379	42.1689655172414	8.91413928165874	297271.368965517	3687.48259027338	1713344.5	1615.36
1	E03	2	RF	NA	Neutral	2	6.7556270096463	31.2572347266881	5.16385305824684	207601.836012862	3346.39007927546	1652335	1441.71
1	E03	3	RF	NA	Neutral	3	5.71532846715328	28.7372262773723	5.91636237539061	184479.361313869	3148.89582694963	1352110.6	1367.28
1	E04	1	RF	NA	Neutral	1	7.62179487179487	45.8557692307692	7.01692672311551	342202.05448718	3985.23090023899	2074476.6	1717.74
1	E04	2	RF	NA	Neutral	2	7.48348348348348	40.0660660660661	6.6129555921736	279070.831831832	3341.8625907245	1691701	1365.21
1	E04	3	RF	NA	Neutral	3	7.58333333333333	39.6423611111111	6.10439459082732	229331.010416667	3571.14524418113	1689826.2	1371.53
1	E05	1	RF	NA	Neutral	1	6.34821428571429	32.0178571428571	5.01048930719309	226124.714285714	3413.04908269661	1602483	1535.51
1	E05	2	RF	NA	Neutral	2	6.2089552238806	34.9962686567164	6.34544394554987	287588.23880597	3616.5866043752	1869739	1748.14
1	E05	3	RF	NA	Neutral	3	7.40825688073395	35.394495412844	5.61277588954305	248454.926605505	3576.08404053384	1793135.9	1543.91
1	E06	1	RF	NA	Neutral	1	6.40322580645161	34.5161290322581	5.91662195629228	243025.758064516	3348.36646586637	1676993.7	1497.72
1	E06	2	RF	NA	Neutral	2	6.66775244299674	30.599348534202	4.02108717693699	199770.296416938	3100.63222377438	1702667	1371.98
1	E06	3	RF	NA	Neutral	3	7.54945054945055	34.9487179487179	7.53766217385931	238177.523809524	3470.19233989143	1782830.9	1593.07
1	E07	1	RF	NA	Neutral	1	7.60995850622407	39.1535269709544	7.96741955325628	271662.502074689	3676.07138862057	1709296	1612.69
1	E07	2	RF	NA	Neutral	2	7.32699619771863	33.4068441064639	4.99819127117949	207324.969581749	3360.56776579945	1727750	1473.24
1	E07	3	RF	NA	Neutral	3	8.14339622641509	43.2566037735849	6.90974666136874	351102.720754717	3784.48164493499	2220269	1857.18
1	E08	1	RF	NA	Neutral	1	8.19745222929936	41.3566878980892	4.03507386329653	273443.681528662	3376.59914752261	1842195.3	1593.5
1	E08	2	RF	NA	Neutral	2	7.54970760233918	41.9766081871345	7.61970935277084	317163.409356725	3706.1177198203	1893926	1817.59
1	E08	3	RF	NA	Neutral	3	6.66555183946488	33.2976588628763	8.17175190687751	253026.846153846	3481.29896136911	1845666.1	1620.6
1	E09	1	MEX3C	NM_016626	sample	1	6.43697478991597	34.0924369747899	9.22587919666791	278225.705882353	3613.11007541427	1683320.2	1564.46
1	E09	2	MEX3C	NM_016626	sample	2	6.61344537815126	33.3613445378151	8.50368698360993	241942.016806723	3502.26042148849	1518614	1481.35
1	E09	3	MEX3C	NM_016626	sample	3	7.07327586206897	36.4784482758621	10.2123976462633	287650.275862069	3408.89400092638	1822226.2	1669.83
1	E10	1	CDKN2C	NM_078626	sample	1	7.96525096525097	40.8841698841699	6.59613659630252	279854.67953668	3726.08451592655	1766979.1	1741.83
1	E10	2	CDKN2C	NM_078626	sample	2	7.44583333333333	43.0083333333333	9.51802542673325	345877.583333333	3696.55423225348	1784376	1777.66
1	E10	3	CDKN2C	NM_078626	sample	3	8.99196787148594	50.85140562249	5.63538446615305	394803.337349398	3916.86298622041	2107534	1844.77
1	E11	1	SPEN	NM_015001	sample	1	7.33823529411765	34.8941176470588	5.09971148552201	241872.729411765	3498.25331485137	1707564.4	1624.97
1	E11	2	SPEN	NM_015001	sample	2	8.47955390334572	36.457249070632	6.19979951153303	234315.840148699	3408.55550825495	1721959	1454.26
1	E11	3	SPEN	NM_015001	sample	3	7.53725490196078	30.2196078431373	4.03933053565186	168389.831372549	2966.71117025963	1478253.6	1194.45
1	E12	1	ARID1B	NM_017519	sample	1	8.56569343065693	43.5182481751825	7.49931214100612	328898.912408759	3491.67596631079	2114070.4	1881.38
1	E12	2	ARID1B	NM_017519	sample	2	9.08896797153025	40.1814946619217	7.29295816370192	275137.555160142	3718.65181774202	1998858	1755.21
1	E12	3	ARID1B	NM_017519	sample	3	8.37368421052632	36.2921052631579	4.2999267001122	228049.45	3352.0931368125	1753993	1452.78
1	E13	1	ERCC4	NM_005236	sample	1	5.69471153846154	26.3870192307692	3.41662133716772	151781.161057692	2402.96796082773	1202482.8	999.22
1	E13	2	ERCC4	NM_005236	sample	2	6.9402390438247	31.4262948207171	6.97677813349488	211781.310756972	3359.55986146044	1656027	1444.75
1	E13	3	ERCC4	NM_005236	sample	3	7.17194570135747	35.5656108597285	10.1026194595724	264833.737556561	3626.59002549901	1729238.6	1731.63
1	E14	1	ATR	NM_001184	sample	1	4.5981308411215	23.1682242990654	4.50675060122912	158483.99376947	2808.16310364508	1171982.3	1090.63
1	E14	2	ATR	NM_001184	sample	2	5.47037037037037	24.6592592592593	5.00300097195419	175690.87037037	2993.47086125676	1355912	1094.81
1	E14	3	ATR	NM_001184	sample	3	5.76811594202899	24.1111111111111	5.86618324689925	148004.096618357	3200.04317137109	1208709.8	1111.56
1	E15	1	STAG2	NM_006603	sample	1	7.69260700389105	42.4591439688716	7.19174113985919	328707.871595331	3668.16493898936	1851168	1653.73
1	E15	2	STAG2	NM_006603	sample	2	7.67857142857143	41.7301587301587	8.48064484307022	322551.035714286	3886.58630961877	1773534	1759.25
1	E15	3	STAG2	NM_006603	sample	3	7.71272727272727	38.0727272727273	4.72246216825255	262116.025454545	3574.33555967674	1771510	1545.2
1	E16	1	WRN	NM_000553	sample	1	7.05755395683453	38.9208633093525	9.06822849626212	319448.179856115	3774.66190540097	2027830.6	1887.88
1	E16	2	WRN	NM_000553	sample	2	6.75800711743772	34.9928825622776	9.54389521508281	291954.234875445	3466.93636535845	1969986	1708.24
1	E16	3	WRN	NM_000553	sample	3	6.21052631578947	35.2401315789474	6.99088097042449	302888.924342105	3383.1821572015	2225946	1745.55
1	E17	1	RF	NA	Neutral	1	6.76158940397351	31.8079470198675	5.56831559098205	222467.849889625	3394.92956645278	1733289.2	1611.97
1	E17	2	RF	NA	Neutral	2	7.11821086261981	41.8274760383387	10.5235056972238	350985.252396166	4225.32973725343	1869319	2029.73
1	E17	3	RF	NA	Neutral	3	6.83061889250814	33.8110749185668	7.5044920795991	238701.498371336	3321.47525044059	1658463.5	1412.95
1	E18	1	RF	NA	Neutral	1	7.34364261168385	44.213058419244	8.14795430215069	341125.979381443	4021.92184641821	1971640.1	1796.52
1	E18	2	RF	NA	Neutral	2	6.53333333333333	30.584126984127	6.19267329787882	212138.263492064	3439.10401437576	1541489	1462.14
1	E18	3	RF	NA	Neutral	3	6.9080118694362	39.4124629080119	9.77679564543796	313388.584569733	3928.88862635183	1767936.2	1800.63
1	E19	1	RF	NA	Neutral	1	7.94230769230769	52.625	13.7902101357069	402761.754807692	4453.04326398282	2299032.8	2116.28
1	E19	2	RF	NA	Neutral	2	7.85826771653543	36.0905511811024	7.26291197408341	252303.799212598	3419.72393659078	1859499	1614.88
1	E19	3	RF	NA	Neutral	3	7.45090909090909	42.2	9.64362547106759	331401.807272727	3781.85508075077	1889912.2	1822.72
1	E20	1	RF	NA	Neutral	1	7.51977401129944	45.2824858757062	6.68918628176648	311197.615819209	3771.95373815641	1845710.6	1539.67
1	E20	2	RF	NA	Neutral	2	7.51360544217687	41.5884353741497	7.07059923308545	310168.551020408	3793.61652908557	1861572	1719.23
1	E20	3	RF	NA	Neutral	3	5.20728291316527	29.3949579831933	4.81590417663636	215617.089635854	2291.69179771428	1163074.8	975.65
1	E21	1	RF	NA	Neutral	1	6.50710900473934	34.0900473933649	4.60697475695913	221364.023696682	3343.37846922507	1496165.1	1457.17
1	E21	2	RF	NA	Neutral	2	10	65.3419689119171	13.731521621367	446077.621761658	4745.38736796014	2076332	2046.96
1	E21	3	RF	NA	Neutral	3	6.74907749077491	37.1070110701107	8.2220307574078	283759.328413284	3632.84728924325	1631925.7	1598.5
1	E22	1	RF	NA	Neutral	1	4.18037974683544	22.1993670886076	3.63150755179506	153896.234177215	2124.67346400502	1063007.7	1085.02
1	E22	2	RF	NA	Neutral	2	7.08333333333333	46.8369565217391	11.5090471222368	413015.905797101	4601.14948120568	2151880	2276.23
1	E22	3	RF	NA	Neutral	3	5.89333333333333	36.42	6.06307111401939	310659.993333333	3500.96462015302	1822523	1518.12
1	F03	1	OTNT	NA	Neutral	1	8.64341085271318	52.3643410852713	9.61838964276705	358505.717054264	4384.28517984903	2022666.3	1876.55
1	F03	2	OTNT	NA	Neutral	2	6.15740740740741	37.5987654320988	7.27698167053494	311174.87345679	3644.22734051943	1783154	1821.62
1	F03	3	OTNT	NA	Neutral	3	5.35815602836879	32.9290780141844	7.4200251740923	267538.719858156	3550.27200329474	1570576.2	1638.81
1	F04	1	OTNT	NA	Neutral	1	7.21673003802281	31.0532319391635	5.18598357466329	187172.627376426	3354.01221699756	1590282.4	1471.64
1	F04	2	OTNT	NA	Neutral	2	8.32170542635659	44.8527131782946	8.4703438615238	331100.492248062	4311.23623539186	2037608	1972.7
1	F04	3	OTNT	NA	Neutral	3	5.04375	25.365625	7.1859279889181	188261.059375	3067.69151689401	1512208.1	1444.97
1	F05	1	OTNT	NA	Neutral	1	6.1531914893617	34.2297872340426	6.31911978781289	248251.578723404	3351.17002421312	1625383.6	1540.18
1	F05	2	OTNT	NA	Neutral	2	6.31832797427653	37.1382636655949	8.54296440091223	283586.710610933	3654.14272428278	1720159	1683.16
1	F05	3	OTNT	NA	Neutral	3	5.87887323943662	28.9211267605634	6.16342869532099	190125.794366197	3192.19149337342	1519436.6	1302.98
1	F06	1	OTNT	NA	Neutral	1	7.78114478114478	33.3468013468014	5.13182083939275	222169.148148148	3475.55830662567	1775499.1	1518.39
1	F06	2	OTNT	NA	Neutral	2	7	29.3503836317136	6.09377248979656	179708.109974425	3127.22700730521	1529813	1350.82
1	F06	3	OTNT	NA	Neutral	3	6.84732824427481	32.7251908396947	4.84930331100592	216137.79389313	3195.47550844111	1492549.5	1328.69
1	F07	1	OTNT	NA	Neutral	1	8.92244897959184	40.8163265306122	6.09867275346362	262703.751020408	3401.4143836732	1790090.3	1582.79
1	F07	2	OTNT	NA	Neutral	2	6.59773371104816	33.7535410764873	5.84833997841627	243078.025495751	3515.26396885749	1781998	1565.95
1	F07	3	OTNT	NA	Neutral	3	8.20762711864407	48.228813559322	11.0461150550863	403267.165254237	4056.47379622069	2099859	2072.09
1	F08	1	OTNT	NA	Neutral	1	7.58333333333333	42.304347826087	7.36388358641231	316357.134057971	3804.59112275605	1894269.5	1866.46
1	F08	2	OTNT	NA	Neutral	2	7.16504854368932	39.7233009708738	7.58235965211458	301150.970873786	3796.34721285885	2062823	1818.3
1	F08	3	OTNT	NA	Neutral	3	7.93247588424437	39.0385852090032	6.85743174289179	281873.083601286	3618.14017357363	1844400.1	1617.86
1	F09	1	PTPRB	NM_002837	sample	1	7.29583333333333	35.6708333333333	7.23053775378971	263908.441666667	3610.29956814629	1807424.5	1675.69
1	F09	2	PTPRB	NM_002837	sample	2	8.52888888888889	49.1377777777778	7.93049644054803	396100.555555556	4272.4677066894	2193470	2115.92
1	F09	3	PTPRB	NM_002837	sample	3	8.16666666666667	44.2162162162162	5.62910205883442	334618.391891892	3592.94068257941	2033508.9	1851.83
1	F10	1	WAS	NM_000377	sample	1	6.06772908366534	29.4661354581673	7.16086666428998	217495.729083665	3181.04670899023	1687218.6	1444.56
1	F10	2	WAS	NM_000377	sample	2	7.54587155963303	37.9908256880734	8.95384138794609	276978.637614679	3591.65871864447	1960914	1774.71
1	F10	3	WAS	NM_000377	sample	3	5.90822784810127	27.0126582278481	5.90402591959732	184247.186708861	3333.94389994995	1532904.4	1433.44
1	F11	1	ODAM	NM_017855	sample	1	6.61280487804878	39.0731707317073	8.43925256799435	321883.896341463	3703.84960725822	2021479.5	1802.49
1	F11	2	ODAM	NM_017855	sample	2	6.8675	32.84	6.01176328478696	243444.27	3159.27738204297	1764705	1506.9
1	F11	3	ODAM	NM_017855	sample	3	6.92635658914729	40.5	8.49826530228734	331545.763565891	3753.81079330659	1857139.4	1750.34
1	F12	1	BRIP1	NM_032043	sample	1	8.56038647342995	49.4057971014493	9.81496978007216	401641.550724638	4239.52086061475	2410825.5	2149.96
1	F12	2	BRIP1	NM_032043	sample	2	8.609375	44.5	6.56686093129338	310926.33984375	3792.98071762102	1986227	1760.96
1	F12	3	BRIP1	NM_032043	sample	3	5.20071684587814	26.2903225806452	6.08953030793947	185011.182795699	3176.42615783464	1370224.8	1372.59
1	F13	1	ATRX	NM_138270	sample	1	7.02535211267606	37.7492957746479	7.21119651960232	281657.16056338	3600.01968255027	1743413.4	1614.57
1	F13	2	ATRX	NM_138270	sample	2	7.98106060606061	49.3522727272727	12.8743657647359	425115.382575758	4111.68637018585	2267165	2209.3
1	F13	3	ATRX	NM_138270	sample	3	8.10769230769231	39.3307692307692	5.19647488500689	254007.861538462	3395.15619488645	1657235.7	1534.89
1	F14	1	PLXNB2	NM_012401	sample	1	8.02222222222222	48.0355555555556	12.2267842896457	398633.364444444	4118.46208663331	2126702.9	2169.35
1	F14	2	PLXNB2	NM_012401	sample	2	8.04504504504505	40.2657657657658	7.82011470073463	298553.306306306	3844.65913301202	1856284	1858.79
1	F14	3	PLXNB2	NM_012401	sample	3	7.39446366782007	36.7128027681661	6.90658433884648	259502.128027682	3522.96264397261	1661679	1499.1
1	F15	1	ZMYM2	NM_197968	sample	1	7.97083333333333	39.0333333333333	6.86380527539896	271511.620833333	3678.69448847432	1824902.2	1593.08
1	F15	2	ZMYM2	NM_197968	sample	2	7.28014184397163	34.6524822695035	7.42528061940858	247851.404255319	3592.9476973753	1714028	1550.06
1	F15	3	ZMYM2	NM_197968	sample	3	8.94326241134752	44.6382978723404	6.97066182080025	320755.567375887	3794.89978209322	2041762.6	1708.97
1	F16	1	MBD1	NM_015845	sample	1	6.21495327102804	35.4018691588785	11.5378920080961	290361.579439252	4247.24982541395	1556035.9	1967.08
1	F16	2	MBD1	NM_015845	sample	2	8.75233644859813	49.9158878504673	10.048049632567	387164.065420561	4112.81499364275	2016510	1961.19
1	F16	3	MBD1	NM_015845	sample	3	6.34848484848485	33.5037878787879	6.14376714477412	239662.178030303	3336.72792399889	1598569.3	1420.69
1	F17	1	OTNT	NA	Neutral	1	6.3954802259887	32.2316384180791	6.64441600226364	245362.418079096	3210.87469664804	1825456.4	1506.21
1	F17	2	OTNT	NA	Neutral	2	6.8644578313253	36.6234939759036	6.85270234257664	304602.975903614	3742.53758544193	1890957	1780.66
1	F17	3	OTNT	NA	Neutral	3	6.30769230769231	35.331983805668	7.30413137025347	274692.882591093	3392.36682648003	1821825.7	1666.04
1	F18	1	OTNT	NA	Neutral	1	6.89411764705882	38.278431372549	7.30406309895748	299875.31372549	3772.45248463188	1906852.6	1871.52
1	F18	2	OTNT	NA	Neutral	2	7.13993174061433	35.3856655290102	4.75118808948983	247898.385665529	3456.23366990469	1690361	1544.5
1	F18	3	OTNT	NA	Neutral	3	8.71913580246914	46.6172839506173	7.70294837072718	335455.820987654	3684.11474947842	2020850.4	1759.11
1	F19	1	OTNT	NA	Neutral	1	6.516	42.348	8.95376524067705	364466.756	3829.27321577627	1966823.4	1851.35
1	F19	2	OTNT	NA	Neutral	2	7.33333333333333	39.6936936936937	10.4221297817084	316630.459459459	3811.04192039193	1862668	1976.48
1	F19	3	OTNT	NA	Neutral	3	7.85846153846154	39.5076923076923	5.54975302994609	262768.326153846	3299.93599651862	1659402.3	1436.1
1	F20	1	OTNT	NA	Neutral	1	6.571875	34.484375	4.25449146454526	251813.471875	3023.96809374746	1781266.2	1428.21
1	F20	2	OTNT	NA	Neutral	2	7.15891472868217	43.562015503876	8.25723958095328	364663.868217054	3533.1861110544	2067670	1725.55
1	F20	3	OTNT	NA	Neutral	3	6.96850393700787	40.1496062992126	9.69286406588844	328055.326771654	3875.15927852947	1937680.7	1946.86
1	F21	1	OTNT	NA	Neutral	1	6.26506024096386	29.566265060241	6.06344025802143	192381.638554217	3076.31412324622	1611744.2	1380.61
1	F21	2	OTNT	NA	Neutral	2	6.08403361344538	32.2605042016807	6.81968469629885	235200.80952381	3167.89124591503	1637499	1535.06
1	F21	3	OTNT	NA	Neutral	3	6.21201413427562	36.0212014134276	8.18311813762319	293805.823321555	3205.26168073905	1659355.7	1579.1
1	F22	1	OTNT	NA	Neutral	1	4.3652561247216	18.7839643652561	2.96759167593455	112745.35857461	2126.36877992407	1024322.1	894.99
1	F22	2	OTNT	NA	Neutral	2	6.65109034267913	34.5077881619938	7.0527732745659	251193.520249221	3147.34972380143	1551214	1470.77
1	F22	3	OTNT	NA	Neutral	3	6.52233676975945	37.7525773195876	7.65215273965423	297054.422680412	3398.14370875205	1774429.3	1712.84
1	G03	1	RF	NA	Neutral	1	6.50900900900901	42.0990990990991	10.209881447261	348725.130630631	4142.22053891199	1898894	2049.18
1	G03	2	RF	NA	Neutral	2	6.01633986928105	28.0490196078431	5.04240008321784	200102.990196078	3189.68923973013	1559672	1485.63
1	G03	3	RF	NA	Neutral	3	4.74260355029586	17.9497041420118	3.3549663083014	107156.207100592	2678.43673575039	1394513	1075.43
1	G04	1	RF	NA	Neutral	1	7.20833333333333	44.328125	8.18939375315569	345155.364583333	3874.89346148034	1873378	1819.34
1	G04	2	RF	NA	Neutral	2	6.03179190751445	34.3670520231214	6.68491572635517	262619.841040462	3401.02183320513	1644563	1597.93
1	G04	3	RF	NA	Neutral	3	5.77617328519856	27.9819494584838	6.18614415833721	194335.115523466	3154.70478080172	1530387.4	1421.96
1	G05	1	RF	NA	Neutral	1	7.82727272727273	46.1681818181818	8.16004008932671	393022.077272727	4076.05587883651	2306436.1	2173.9
1	G05	2	RF	NA	Neutral	2	5.2404181184669	25.4912891986063	6.32005400791081	190142.529616725	3258.48104209271	1685365	1423.73
1	G05	3	RF	NA	Neutral	3	6.71171171171171	25.6306306306306	3.7429826209169	154323.414414414	3151.04119403693	1595152.1	1291.78
1	G06	1	RF	NA	Neutral	1	7.2901023890785	43.542662116041	8.81000224452342	370295.85665529	4091.45841225317	2165464	2012.14
1	G06	2	RF	NA	Neutral	2	5.42794759825328	33.2052401746725	10.0206482127083	265441.048034935	3495.21634771429	1682507	1605.06
1	G06	3	RF	NA	Neutral	3	5.13276836158192	27.0932203389831	7.17968659216952	230676.830508475	3510.93522009606	1727929.9	1502.95
1	G07	1	RF	NA	Neutral	1	7.77604166666667	46.8854166666667	8.02425663122209	370970.796875	3976.23738789628	1964478.9	1983.23
1	G07	2	RF	NA	Neutral	2	7.08759124087591	31.8540145985401	6.32545385902376	205745.182481752	3476.36960960426	1546578	1502.67
1	G07	3	RF	NA	Neutral	3	7.18352059925094	38.4794007490637	8.50534469391411	289051.95505618	3845.29308583126	1902289.1	1852.66
1	G08	1	RF	NA	Neutral	1	7.87924528301887	35.9811320754717	5.13114599078553	227242.969811321	3370.44399871535	1764237.7	1476.26
1	G08	2	RF	NA	Neutral	2	7.25174825174825	42.6258741258741	7.38601817103145	334664.870629371	3675.42700011463	1991935	1838.71
1	G08	3	RF	NA	Neutral	3	7.30830039525692	39.802371541502	7.39150531418229	288451.747035573	3642.38769856498	1819915.8	1721.86
1	G09	1	BRCA1	NM_007298	sample	1	7.74731182795699	45.5376344086022	10.1046146438084	342827.080645161	4278.58234516665	1808100.6	1999.53
1	G09	2	BRCA1	NM_007298	sample	2	7.995670995671	45.3722943722944	7.61774938631721	364750.051948052	4061.97093771209	2299315	1987.57
1	G09	3	BRCA1	NM_007298	sample	3	9.3248730964467	38.2131979695431	7.69790653332191	240963.030456853	3566.09753706432	1815101.2	1576.65
1	G10	1	ASXL1	NM_015338	sample	1	6.60975609756098	37.4756097560976	8.98597360770889	324971.715447154	3523.68389044241	1743228.9	1849.05
1	G10	2	ASXL1	NM_015338	sample	2	6.79331306990881	41.5957446808511	9.03411043217064	353113.647416413	3862.20570717696	2002531	1859.9
1	G10	3	ASXL1	NM_015338	sample	3	6.79256965944272	36.9659442724458	7.11664242253135	292705.693498452	3702.35502513557	1815449.9	1658.26
1	G11	1	ASXL2	NM_018263	sample	1	6.67118644067797	31.1220338983051	3.90035426654178	203277.247457627	2549.6066654503	1391638.3	1189.44
1	G11	2	ASXL2	NM_018263	sample	2	7.06542056074766	38.2897196261682	6.48752006775287	277781.537383178	3102.98488075822	1720984	1420.98
1	G11	3	ASXL2	NM_018263	sample	3	7.33495145631068	32.2160194174757	5.70721063211979	209624.38592233	3279.57696019248	1528276.9	1414.24
1	G12	1	TP53BP1	NM_005657	sample	1	7.71428571428571	43.008658008658	8.84882179863312	348822.168831169	3914.32811640981	1917942.4	1833.42
1	G12	2	TP53BP1	NM_005657	sample	2	9.17153284671533	46.7664233576642	6.86673084880209	332811.98540146	3840.75091920282	1996460	1793.93
1	G12	3	TP53BP1	NM_005657	sample	3	8.78632478632479	40.5213675213675	6.26960546497435	261464.461538462	3514.81224390781	1814056.4	1513.75
1	G13	1	FAT1	NM_005245	sample	1	7.75129533678756	42.3626943005181	11.7728668618316	351597.860103627	3998.46215317458	1857471.2	2012.5
1	G13	2	FAT1	NM_005245	sample	2	9.06735751295337	39.3834196891192	7.41796972813503	259851.92746114	3655.05139233408	1832106	1737.68
1	G13	3	FAT1	NM_005245	sample	3	9.87557603686636	47.8248847926267	8.41578153840872	338619.838709677	4124.78488241301	1877958.3	1846.93
1	G14	1	BAP1	NM_004656	sample	1	8.32425068119891	43.6267029972752	8.59095017704047	330665.719346049	4014.08011976581	1999842.9	2007.69
1	G14	2	BAP1	NM_004656	sample	2	8.148	43.628	8.56269048197276	348306.416	3912.01267907232	2115079	1956.12
1	G14	3	BAP1	NM_004656	sample	3	8.48387096774194	41.2870967741936	7.54327304080632	300048.264516129	3761.41354252035	1938421.3	1726.81
1	G15	1	ZNF516	NM_014643	sample	1	7.375	36.5902777777778	4.88340338815426	245667.878472222	3401.46199324974	1653305.4	1692.88
1	G15	2	ZNF516	NM_014643	sample	2	10.3560209424084	57.9214659685864	7.38327861426725	428224.97382199	4025.51880700282	2383134	2007.39
1	G15	3	ZNF516	NM_014643	sample	3	9.08878504672897	52.714953271028	11.137611204052	431334.359813084	3976.33474881242	2248419.6	1986.64
1	G16	1	GRIN2A	NM_000833	sample	1	7.56953642384106	49.5033112582781	13.01541506627	428463.350993378	4163.81070546126	1876632.1	1912.41
1	G16	2	GRIN2A	NM_000833	sample	2	8.91724137931035	51.1931034482759	10.1873319714652	385540.193103448	4178.82306436306	2047694	2116.51
1	G16	3	GRIN2A	NM_000833	sample	3	6.88983050847458	40.3983050847458	7.63817867000722	303284.644067797	3583.9831208199	1711685	1578.63
1	G17	1	RF	NA	Neutral	1	7.65116279069767	38.9961240310078	5.61115883212995	272455.003875969	3625.5058907804	1879747.9	1728.52
1	G17	2	RF	NA	Neutral	2	6.54968944099379	29.6708074534161	6.84091370935198	189326.223602484	3291.73159314848	1478871	1355.86
1	G17	3	RF	NA	Neutral	3	7.55508474576271	38.9915254237288	7.4596406884921	290513.830508475	3577.56488584492	1958934.8	1648.97
1	G18	1	RF	NA	Neutral	1	8.60700389105058	53.2684824902724	6.13058687055508	437448.614785992	3932.74914910114	2244331.2	1912.13
1	G18	2	RF	NA	Neutral	2	7.76339285714286	42.90625	10.5832020804875	341835.09375	4447.75370304844	1732221	2214.44
1	G18	3	RF	NA	Neutral	3	6.02601156069364	32.364161849711	7.34807336522441	235234.907514451	3333.0026961216	1576129	1451.55
1	G19	1	RF	NA	Neutral	1	7.31818181818182	34.130303030303	4.31991528097431	231324.824242424	3249.07428977427	1710072.5	1476.66
1	G19	2	RF	NA	Neutral	2	9.43870967741936	42.2838709677419	9.62386068301374	286335.393548387	3888.66407654843	1810934	1816.91
1	G19	3	RF	NA	Neutral	3	7.50627615062762	42.4937238493724	8.27344343271138	355753.635983264	3936.31289795202	1979795.9	1942.62
1	G20	1	RF	NA	Neutral	1	7.06763285024155	48.0289855072464	15.6798850071095	445957.90821256	4606.8468199426	2231789.3	2432.97
1	G20	2	RF	NA	Neutral	2	7.0126582278481	37.4556962025316	7.30888187691257	265174.054852321	3931.03269038458	1845439	1739.12
1	G20	3	RF	NA	Neutral	3	6.78076923076923	38.65	10.3694358429979	316369.334615385	3762.23533179656	1955708.4	1899.47
1	G21	1	RF	NA	Neutral	1	6.20430107526882	38.6989247311828	10.1809481602638	325717.709677419	3709.97832966618	1676907.1	1770.03
1	G21	2	RF	NA	Neutral	2	6.61971830985916	34.3169014084507	11.1684837581302	238237.401408451	3412.816518905	1433325	1670.46
1	G21	3	RF	NA	Neutral	3	7.09756097560976	35.6016260162602	9.30845927719611	262183.459349594	3588.65295159518	1682743.7	1607.83
1	G22	1	RF	NA	Neutral	1	5.21720430107527	28.0623655913979	4.0805984770089	209017.101075269	2799.0857621927	1658713.1	1299.88
1	G22	2	RF	NA	Neutral	2	7.34647887323944	41.6450704225352	9.12929025654576	323704.047887324	3905.88695916291	1990713	1858.74
1	G22	3	RF	NA	Neutral	3	6.86925795053004	37.6289752650177	6.68711351841833	294939.80565371	3391.01843035777	1824227.3	1610.99
1	H03	1	CHEK1	NA	Positive	1	5.68152866242038	97.0764331210191	46.1129137641197	1232899.73248408	6015.36009393896	4767291.9	3811.8
1	H03	2	CHEK1	NA	Positive	2	6.11764705882353	106	60.4246151484028	1343717.59358289	6014.92919351945	5474818	4193.33
1	H03	3	CHEK1	NA	Positive	3	5.67948717948718	102.884615384615	50.8823522007211	1302675	5779.75445980698	4973597.6	3818.34
1	H04	1	CHEK1	NA	Positive	1	6.26635514018692	112.771028037383	51.5666818622993	1433589.94859813	6203.12209459721	5458941.2	4188.38
1	H04	2	CHEK1	NA	Positive	2	4.52112676056338	76.8028169014084	37.9612691451374	969749.169014085	4850.81379641273	3965708	3180.15
1	H04	3	CHEK1	NA	Positive	3	5.26859504132231	107.417355371901	57.0100772287758	1388846.58677686	6066.69780480939	5357069	4123.86
1	H05	1	CHEK1	NA	Positive	1	8.30263157894737	75.4736842105263	29.4500124019357	809801.592105263	4977.02899407137	3738084.3	3022.49
1	H05	2	CHEK1	NA	Positive	2	5.89705882352941	107.799019607843	53.6620046432274	1389190.14705882	6119.84485002718	5434502	4107.32
1	H05	3	CHEK1	NA	Positive	3	5.86384976525822	75.6901408450704	32.2554186979618	877235.58685446	4614.85503276671	3515618.1	2870.44
1	H06	1	CHEK1	NA	Positive	1	5.25925925925926	92.037037037037	51.8243813350171	1173384.75	5802.36471665428	5186216.9	3942.05
1	H06	2	CHEK1	NA	Positive	2	6.95	100.158333333333	46.5202011226906	1227355.08333333	5719.48843393498	4663484	3687.39
1	H06	3	CHEK1	NA	Positive	3	7.40711462450593	87.1264822134387	38.7767587054198	1071161.58102767	5873.61716479654	4998372.6	3661.1
1	H07	1	CHEK1	NA	Positive	1	7.00913242009132	99.0456621004566	36.9951898829251	1207857.57077626	5679.88944692481	4459941.4	3611.45
1	H07	2	CHEK1	NA	Positive	2	5.248	95.208	52.7729417454611	1230606.444	6186.80967750921	4959437	3913.33
1	H07	3	CHEK1	NA	Positive	3	5.95833333333333	101.069444444444	50.5182574322004	1300115.67592593	6000.55462729625	4821054.5	4045.63
1	H08	1	CHEK1	NA	Positive	1	7.55686274509804	100.772549019608	54.1614945504353	1228540.2	6296.99635670999	4954618	4239.93
1	H08	2	CHEK1	NA	Positive	2	5.38421052631579	111.063157894737	61.0300240869759	1457038.85789474	6314.6067611134	5591005	4313.26
1	H08	3	CHEK1	NA	Positive	3	5.58291457286432	121.422110552764	74.5324859982795	1610807.91457286	6972.13789018581	6075383.9	5092.29
1	H09	1	NOTCH2	NM_024408	sample	1	7.69635627530364	42.4493927125506	6.17292243991408	342169.170040486	3700.24431029127	2161090.5	1959.45
1	H09	2	NOTCH2	NM_024408	sample	2	8.5469387755102	38.9224489795918	5.8272844595676	268975.697959184	3516.88938841519	1999798	1770.25
1	H09	3	NOTCH2	NM_024408	sample	3	6.83928571428571	35.5238095238095	6.04857151784422	273250.297619048	3772.37931358373	1792480.1	1732.08
1	H10	1	FANCM	NM_020937	sample	1	7.1900826446281	38.4380165289256	7.93058628672579	289007.187327824	3731.04598816732	1863086.1	1710.39
1	H10	2	FANCM	NM_020937	sample	2	5.50660792951542	26.5881057268722	3.83978623508671	166334.792951542	2490.89107568324	1184988	1027.02
1	H10	3	FANCM	NM_020937	sample	3	7.57291666666667	35.6354166666667	5.66974141599193	237702.152777778	3403.28834335278	1676158.1	1487.15
1	H11	1	RASA1	NM_022650	sample	1	6.92261904761905	37.7113095238095	5.75206008509574	284406.735119048	3223.22522323725	1843581.6	1481.94
1	H11	2	RASA1	NM_022650	sample	2	7.1455223880597	38.1380597014925	4.71434691543728	278476.615671642	3425.05275556483	1806312	1583.99
1	H11	3	RASA1	NM_022650	sample	3	8.45201238390093	38.8297213622291	4.05526374237558	257613.73993808	3260.95214421675	1753595.8	1450.55
1	H12	1	KDM5C	NM_004187	sample	1	8.43190661478599	43.6381322957198	5.45580551024614	308251.077821012	3477.17084953373	1941034.9	1564.66
1	H12	2	KDM5C	NM_004187	sample	2	7.19776119402985	36.6902985074627	7.28347525261083	276234.111940299	3423.73371255578	1899175	1602.74
1	H12	3	KDM5C	NM_004187	sample	3	5.92737430167598	29.1117318435754	6.35690402780949	199020.103351955	3127.52410334912	1511192.1	1393.83
1	H13	1	FAS	NA	sample	1	9.71774193548387	45.8991935483871	7.29444018061344	319176.125	4101.52744365702	2240508.9	1869.96
1	H13	2	FAS	NA	sample	2	7.72647058823529	36.2382352941176	4.27573429945318	246681.985294118	3374.24044333428	1859186	1480.7
1	H13	3	FAS	NA	sample	3	7.52123552123552	39.9420849420849	8.34163254009528	317111.857142857	3711.04083735333	1915150.1	1729.88
1	H14	1	PTPRC	NR_052021	sample	1	8.36526946107784	41.7694610778443	7.08691460325076	294644.589820359	3546.29491897862	1955100.5	1677.42
1	H14	2	PTPRC	NR_052021	sample	2	6.38557993730408	31.3761755485893	5.25601465210895	215722.579937304	3333.63170572876	1658277	1357.2
1	H14	3	PTPRC	NR_052021	sample	3	7.94904458598726	34.9331210191083	7.85186484693423	246733.910828025	3427.551884584	1890117	1648.6
1	H15	1	PTPRU	NM_133178	sample	1	7.68835616438356	48.1506849315069	10.0176208443448	405327.164383562	4277.05568197213	2176840.2	2127.21
1	H15	2	PTPRU	NM_133178	sample	2	9.05791505791506	49.2509652509653	8.77521755706094	361104.602316602	3881.54587903627	2094363	1751.42
1	H15	3	PTPRU	NM_133178	sample	3	7.81862745098039	45.0882352941176	9.93685755088141	350733.416666667	3647.58398803813	1895174.1	1860.99
1	H16	1	FUBP1	NM_003902	sample	1	6.76666666666667	29.6	4.32264929692951	172896.103333333	3058.82731965985	1543547.5	1243.8
1	H16	2	FUBP1	NM_003902	sample	2	5.4337899543379	23.1689497716895	5.36142475810775	141867.095890411	2980.93476671688	1374426	1255.91
1	H16	3	FUBP1	NM_003902	sample	3	6.11462450592885	33.9169960474308	6.74268432729802	259587.901185771	3368.83316617395	1804507.3	1579.98
1	H17	1	CHEK1	NA	Positive	1	6.45652173913043	114.25652173913	49.8473040894227	1449821.00434783	6412.65973289115	5291194.3	4250.13
1	H17	2	CHEK1	NA	Positive	2	4.89047619047619	78.8571428571429	45.2979693690777	1002985.50952381	5342.42617766448	4022255	3319.52
1	H17	3	CHEK1	NA	Positive	3	6.1864406779661	103.977401129944	41.2720187949597	1304818.05084746	5884.68934613836	4762068.2	3802.87
1	H18	1	CHEK1	NA	Positive	1	6.98909090909091	113.483636363636	57.4127557922281	1396294.56	6290.99127608008	5231130.6	4041.22
1	H18	2	CHEK1	NA	Positive	2	5.22727272727273	100.318181818182	60.3491600634819	1302773.68636364	6196.36810735942	4886648	4457.61
1	H18	3	CHEK1	NA	Positive	3	6.23584905660377	109.584905660377	52.6831909771959	1390559.77830189	5838.79178660605	5375759.7	4008.34
1	H19	1	CHEK1	NA	Positive	1	6.20382165605096	118.248407643312	58.0579759598754	1535651.40127389	6630.41082286949	5669056.3	4589.71
1	H19	2	CHEK1	NA	Positive	2	4.99425287356322	111.505747126437	67.092548835266	1488137.84482759	6033.83405504925	5567748	4228.37
1	H19	3	CHEK1	NA	Positive	3	6.16988416988417	110.003861003861	55.4998338434891	1417960.81467181	6280.93888208936	5496035.3	4300.2
1	H20	1	CHEK1	NA	Positive	1	5.57377049180328	109.188524590164	57.2216526070753	1416658.61065574	6042.78677525489	5378807	4132.83
1	H20	2	CHEK1	NA	Positive	2	6.69918699186992	86.0325203252033	37.3739392876992	1019801.26829268	5255.29468029788	4527235	3281.81
1	H20	3	CHEK1	NA	Positive	3	5.38	96.384	50.3248630181605	1219364.152	5944.5478539455	4596006.9	3865.13
1	H21	1	CHEK1	NA	Positive	1	3.4280701754386	63.6385964912281	33.6716422978098	786221.740350877	3763.32326896931	2975137.1	2499.75
1	H21	2	CHEK1	NA	Positive	2	6.93927125506073	121.323886639676	49.3412062716806	1551246.17408907	6251.51409296603	5810374	4515.03
1	H21	3	CHEK1	NA	Positive	3	6.60550458715596	93.5091743119266	37.9807620987475	1146190.90366972	5186.74379366107	4554360	3324.04
1	H22	1	CHEK1	NA	Positive	1	6.80821917808219	101.065753424658	41.0573037010054	1254830.74520548	5564.98968830917	4943702.9	3657.97
1	H22	2	CHEK1	NA	Positive	2	6.32558139534884	123.447674418605	65.5472505599006	1592387.87790698	6731.46647528925	5885847	4883.4
1	H22	3	CHEK1	NA	Positive	3	5.16546762589928	90.7446043165468	36.3083582841319	1151745.99280576	5047.26034118428	4303671	3288.47
1	I03	1	RPA32	NA	Positive	1	10.2642487046632	78.6943005181347	14.4200400903887	742900.611398964	4517.22275298426	3140226.5	2584.04
1	I03	2	RPA32	NA	Positive	2	12.4258373205742	69.0191387559809	6.43854679834761	532446.674641148	4324.96827789392	2873883	2404.88
1	I03	3	RPA32	NA	Positive	3	10.4557522123894	65.0575221238938	13.865660508994	524363.353982301	4285.84889029642	2432839.8	2290.98
1	I04	1	RPA32	NA	Positive	1	11.1744680851064	69.8297872340426	10.7631373751226	576511.187234043	4487.2442387825	2773830.5	2218.76
1	I04	2	RPA32	NA	Positive	2	10.6526315789474	61.2105263157895	9.52869048975923	491762.231578947	4316.93800399509	2617845	2170.56
1	I04	3	RPA32	NA	Positive	3	11.25	69.3125	10.2456080474226	577089.422619048	4139.8890719059	2660520.5	2139.68
1	I05	1	RPA32	NA	Positive	1	10.227027027027	64.4	10.9133163173639	511473.308108108	4037.85503279499	2464970.9	2046.27
1	I05	2	RPA32	NA	Positive	2	11.7830687830688	70.7883597883598	8.18526145872202	551602.592592593	4203.66129714717	2609702	2007.03
1	I05	3	RPA32	NA	Positive	3	9.59863945578231	55.2857142857143	8.88517567372157	425630.275510204	3783.13756257021	2237611.5	1876.24
1	I06	1	RPA32	NA	Positive	1	9.83038869257951	61.0106007067138	7.93388285599474	499021.674911661	3955.79136207401	2527975.1	2047.07
1	I06	2	RPA32	NA	Positive	2	10.1090909090909	71.4409090909091	8.96443101373336	605317.809090909	4080.87649781691	2930253	2254.76
1	I06	3	RPA32	NA	Positive	3	14.352422907489	94.4493392070485	11.7411296770269	787739.823788546	4985.78242964753	3530126.6	2757.98
1	I07	1	RPA32	NA	Positive	1	11.2173913043478	73.8304347826087	10.2228475241416	601343.486956522	4220.15921200813	2772488.9	2201.65
1	I07	2	RPA32	NA	Positive	2	11.3031914893617	75.1702127659574	10.1784855404605	644853.781914894	4376.91688656607	2937039	2423.88
1	I07	3	RPA32	NA	Positive	3	11.2780748663102	77.9465240641711	10.6324629559301	705434.989304813	4643.0228638756	2985462.6	2519.52
1	I08	1	RPA32	NA	Positive	1	12.5789473684211	79.9436090225564	7.04611627067594	651156.582706767	4387.65820943173	3006764.3	2245.16
1	I08	2	RPA32	NA	Positive	2	11.0773195876289	88.4484536082474	10.0249977047854	836378.211340206	5343.40173191936	3558565	3044.74
1	I08	3	RPA32	NA	Positive	3	11.3651685393258	62.8707865168539	8.10890266393063	497728.533707865	4039.21831981626	2640667.8	2110.91
1	I09	1	ARHGAP35	NM_004491	sample	1	9.26792452830189	55.0264150943396	10.271959375365	456732.128301887	4450.69841810562	2353350.6	2279.6
1	I09	2	ARHGAP35	NM_004491	sample	2	6.27102803738318	34.0420560747664	8.46069764067621	271596.26635514	3572.98967422435	1694949	1649.11
1	I09	3	ARHGAP35	NM_004491	sample	3	8	40.8846153846154	7.35685748708833	318911.946153846	3765.61346583284	2059878.4	1809.62
1	I10	1	AHNAK	NM_024060	sample	1	7.05774278215223	33.1968503937008	5.24266930510845	231188.839895013	3484.69563350848	1792283.6	1550.71
1	I10	2	AHNAK	NM_024060	sample	2	6.99099099099099	40.954954954955	8.49790421655539	318044.31981982	3631.67107716114	1987474	1844.83
1	I10	3	AHNAK	NM_024060	sample	3	6.80243161094225	33.8115501519757	6.70908428648791	224621.118541033	3358.09345658126	1689611.6	1502.39
1	I11	1	SH2B3	NM_005475	sample	1	7.76447876447876	36.5868725868726	7.20850863124465	253435.826254826	3491.38898803616	1790600.2	1645.07
1	I11	2	SH2B3	NM_005475	sample	2	7.47857142857143	38.2428571428571	7.71608037499298	284196.953571429	3521.45531554886	1883255	1507.25
1	I11	3	SH2B3	NM_005475	sample	3	7.62790697674419	34.4784053156146	3.9450612526345	225627.581395349	3132.57467806351	1621486.5	1322.27
1	I12	1	MSH2	NM_000251	sample	1	6.81074168797954	36.2173913043478	5.75567251126513	263630.723785166	3543.2023243871	1703110.9	1568.44
1	I12	2	MSH2	NM_000251	sample	2	6.74485596707819	38.3415637860082	5.68685921346615	294911.493827161	3629.66271931098	1746251	1691.81
1	I12	3	MSH2	NM_000251	sample	3	7.05352112676056	38.6619718309859	8.17034111085476	306155.442253521	3489.94630615647	1870817.4	1644.16
1	I13	1	NOTCH1	NM_017617	sample	1	8.06140350877193	38.9269005847953	6.22888419140661	262404.994152047	3413.74249710493	1803840.3	1698.33
1	I13	2	NOTCH1	NM_017617	sample	2	8.46254071661238	44.928338762215	6.68055566467334	331084.853420195	3581.99542202684	2006146	1734.9
1	I13	3	NOTCH1	NM_017617	sample	3	8.33333333333333	38.8775510204082	6.25484066579681	289518.292517007	3694.10874071702	1888623.6	1693.68
1	I14	1	RAD51	NM_133487	sample	1	9.27835051546392	58.6237113402062	10.5436273771552	433733.989690722	4433.85919140774	2281019.2	2048.38
1	I14	2	RAD51	NM_133487	sample	2	10.0842696629213	59.7808988764045	8.77623783502198	378475.106741573	4339.55017304596	2117401	1868.9
1	I14	3	RAD51	NM_133487	sample	3	9.0530303030303	56.9166666666667	8.65444472876405	396759.193181818	4115.27752910368	2062046.5	1620.35
1	I15	1	ZFHX4	NM_024721	sample	1	7.43122676579926	31.4423791821561	5.64766035548741	197987.959107807	3410.05614294961	1535808.9	1227.61
1	I15	2	ZFHX4	NM_024721	sample	2	4.59183673469388	23.0122448979592	6.42724248737559	170562.208163265	3045.12926753153	1314534	1282.58
1	I15	3	ZFHX4	NM_024721	sample	3	6.64728682170543	32.5116279069767	8.64207388262306	251479.430232558	3829.92965792511	1627192.9	1722.73
1	I16	1	KMT2C	NM_170606	sample	1	7.1438127090301	37.1371237458194	6.90916240441565	266478.575250836	3425.23231305213	1847355.9	1522.13
1	I16	2	KMT2C	NM_170606	sample	2	7.61867704280156	37.863813229572	6.07748394247936	266211.906614786	3659.82964301706	1793617	1509.33
1	I16	3	KMT2C	NM_170606	sample	3	6.04858299595142	33.0728744939271	10.0613103190751	252325.75708502	3375.41440808563	1481237.6	1549.57
1	I17	1	RPA32	NA	Positive	1	12.5806451612903	79.4884792626728	8.53611807783564	655406.995391705	4739.4770777781	2922460	2562.93
1	I17	2	RPA32	NA	Positive	2	9.11976047904192	60.9281437125749	13.0230976826772	533614.904191617	4159.24731789701	2596895	2256.84
1	I17	3	RPA32	NA	Positive	3	10.7447552447552	62.1888111888112	10.2169954596862	502558.618881119	4415.39312248193	2394928.3	2137.18
1	I18	1	RPA32	NA	Positive	1	13.5	83.1494252873563	6.96177003302761	684964.143678161	4343.4037624903	2968781.1	2341.47
1	I18	2	RPA32	NA	Positive	2	13.7899159663866	84.6386554621849	9.98770547282752	677876.911764706	4632.95330436959	3011891	2477.46
1	I18	3	RPA32	NA	Positive	3	10.3258426966292	76.3595505617977	13.2311395924054	727051.713483146	4636.26735628769	3042762.3	2464.52
1	I19	1	RPA32	NA	Positive	1	11.0974729241877	71.1768953068592	9.20953489215304	591107.068592058	4376.69880328491	2649942.1	2255.56
1	I19	2	RPA32	NA	Positive	2	10.9526627218935	76.3372781065089	16.6530245578557	683942.869822485	4685.72110243931	2827413	2471.96
1	I19	3	RPA32	NA	Positive	3	15.1481481481481	91.1944444444444	8.07391178645207	734180.12037037	4585.40818548437	3140104.4	2444.89
1	I20	1	RPA32	NA	Positive	1	12.4043887147335	71.2100313479624	9.4689274961395	564383.5830721	4257.92119166074	2760411.6	2318.99
1	I20	2	RPA32	NA	Positive	2	10.5744680851064	66.5787234042553	11.1338314224537	528973.940425532	4459.61046055615	2455976	2192.86
1	I20	3	RPA32	NA	Positive	3	12.695652173913	86.0062111801242	9.99373187333861	772898.677018634	4901.39200812292	3094832.3	2687.19
1	I21	1	RPA32	NA	Positive	1	10.8849206349206	64.7420634920635	7.66335956622958	519901.607142857	4323.2077864215	2416142.3	2049.92
1	I21	2	RPA32	NA	Positive	2	11.8815331010453	76.6759581881533	10.0194760152444	674108.794425087	4580.03869622582	3105751	2472.56
1	I21	3	RPA32	NA	Positive	3	12.0032786885246	72.1573770491803	9.54098716744488	576186.272131148	4481.00430971043	2693142.6	2557.19
1	I22	1	RPA32	NA	Positive	1	10.7136150234742	73.3661971830986	9.82278466773509	663551.680751174	4582.38268158381	2973040.8	2522.54
1	I22	2	RPA32	NA	Positive	2	11.3610223642173	76.8690095846645	11.9972465923876	689366.744408946	4519.95065648749	3135774	2434.33
1	I22	3	RPA32	NA	Positive	3	12.9343629343629	75.0810810810811	5.69168366936836	584285.444015444	4142.82722347137	2571257.3	2042.41
1	J03	1	ATR	NA	Positive	1	5.2085308056872	26.6919431279621	7.06799913827531	207295.781990521	2874.16405908882	1383408.3	1226.25
1	J03	2	ATR	NA	Positive	2	4.421926910299	20.5614617940199	5.06326008755953	145423.524916944	2710.97286062212	1162033	1042.94
1	J03	3	ATR	NA	Positive	3	6.38223938223938	27.023166023166	3.99073215773123	148265.011583012	3025.34479191664	1298413.5	1146.47
1	J04	1	ATR	NA	Positive	1	3.19815668202765	18.5990783410138	7.0316157411447	151732.258064516	2901.32408073605	1065299.8	1240.13
1	J04	2	ATR	NA	Positive	2	3.79878048780488	16.7987804878049	5.08888176502629	104737.548780488	2476.85385328646	1093635	1033.29
1	J04	3	ATR	NA	Positive	3	4.16346153846154	19.9455128205128	5.13131304509932	116711.967948718	2708.88412580514	1093349.3	1023.08
1	J05	1	ATR	NA	Positive	1	4.20846905537459	19.9348534201954	5.18400174474345	133013.863192182	2543.53497854831	995795.3	852.85
1	J05	2	ATR	NA	Positive	2	4.57142857142857	21.8513119533528	4.63792071528239	145261.364431487	2689.73774006345	1184920	919.75
1	J05	3	ATR	NA	Positive	3	3.39935064935065	16.8214285714286	4.85758573759552	118585.415584416	2696.71153990124	1064015.8	1030.83
1	J06	1	ATR	NA	Positive	1	4.3393665158371	22.89592760181	7.42392109108681	165525.475113122	3097.87210108809	1236071	1417.96
1	J06	2	ATR	NA	Positive	2	4.01754385964912	19.3070175438597	4.50868576176663	130126.26754386	2731.74959144561	1168163	1150.14
1	J06	3	ATR	NA	Positive	3	4.38848920863309	23.8848920863309	6.95381965071645	173547.755395683	3250.08655152265	1213056.8	1367.34
1	J07	1	ATR	NA	Positive	1	4.69731800766283	24.3563218390805	6.40244100492793	186909.329501916	3035.16497722414	1418773.7	1298.5
1	J07	2	ATR	NA	Positive	2	4.06048387096774	24.9354838709677	10.7719169151723	207710.423387097	3010.37453878319	1264736	1441.21
1	J07	3	ATR	NA	Positive	3	4.76610169491525	20.471186440678	4.34857899332966	120339.969491525	2733.39754659436	1122688.9	1047.99
1	J08	1	ATR	NA	Positive	1	4.13294797687861	29.1098265895954	11.0399344001589	261619.589595376	3733.17781397397	1444833.4	1862.52
1	J08	2	ATR	NA	Positive	2	3.75390625	21.26171875	6.20368918104843	160822.90625	2742.93377929616	1207760	1094.76
1	J08	3	ATR	NA	Positive	3	4.45375722543353	21.1618497109827	7.1827664362345	150757.228323699	2805.0867090872	1256245.3	1099.1
1	J09	1	STIM1	NM_003156	sample	1	8.06214689265537	41.3841807909605	7.11151465439289	278877.740112994	3729.54780849355	1777603.6	1764.3
1	J09	2	STIM1	NM_003156	sample	2	6.15602836879433	28.2978723404255	4.42722391255357	183810.695035461	3387.91036315898	1596663	1358.77
1	J09	3	STIM1	NM_003156	sample	3	7.26639344262295	36.0204918032787	7.05626210641352	253713.979508197	3479.75361340981	1762160.7	1715.94
1	J10	1	DICER1	NM_030621	sample	1	5.92691029900332	27.9435215946844	4.64622639309221	184252.873754153	2959.07169682143	1506676.9	1241.75
1	J10	2	DICER1	NM_030621	sample	2	8.12218649517685	40.8842443729904	5.31773182302	292934.739549839	3594.29637925884	1926028	1541.71
1	J10	3	DICER1	NM_030621	sample	3	6.17785234899329	28.5369127516779	4.57889537033505	188151.224832215	3177.31032651171	1522345.1	1301.72
1	J11	1	PASK	NM_015148	sample	1	9.23809523809524	44	10.5725218198097	327451.433333333	3855.51079866362	1994949.1	1803.3
1	J11	2	PASK	NM_015148	sample	2	5.91864406779661	31.1966101694915	6.01861498087018	234968.301694915	3198.6323322245	1631768	1419.76
1	J11	3	PASK	NM_015148	sample	3	5.58303886925795	27.0636042402827	6.74842167274127	190451.954063604	2978.97324551845	1521993.4	1271.77
1	J12	1	EZH2	NM_152998	sample	1	7.26495726495726	41.8461538461538	5.60139946883778	330190.64957265	3692.07494428447	1962143.3	1780.21
1	J12	2	EZH2	NM_152998	sample	2	6.49122807017544	31.859649122807	5.78687673989992	207586.235087719	3277.7912932723	1713419	1423.36
1	J12	3	EZH2	NM_152998	sample	3	8.44366197183099	43.1021126760563	7.00811059617595	308607.686619718	3466.56237140076	1932802.8	1607.19
1	J13	1	ATF7IP	NM_018179	sample	1	7.63461538461539	42.8038461538462	7.79164255988026	356755.846153846	3653.57548894277	2097416.8	1740.11
1	J13	2	ATF7IP	NM_018179	sample	2	9.54920634920635	47.7650793650794	5.18374591466357	330059.447619048	3712.4266715021	2253259	1771.08
1	J13	3	ATF7IP	NM_018179	sample	3	7.51785714285714	31.8616071428571	5.27757478593123	199524.59375	3159.58473938204	1597769.8	1391.78
1	J14	1	RB1	NM_000321	sample	1	7.37037037037037	36.6777777777778	5.63885943960763	267393.455555556	3461.95167146565	1995829.2	1568.48
1	J14	2	RB1	NM_000321	sample	2	6.03571428571429	33.4464285714286	7.41105882393032	272663.022321429	3427.73181821491	1712987	1811.04
1	J14	3	RB1	NM_000321	sample	3	5.92105263157895	29.4327485380117	6.14781238326362	212047.997076023	3217.21961058775	1672141.5	1407.72
1	J15	1	RPA2	NM_002946	sample	1	12.3269961977186	83.6615969581749	11.2170077055055	764813.068441065	4710.32927515122	3231555.6	2642.69
1	J15	2	RPA2	NM_002946	sample	2	11.7569721115538	77.8446215139442	9.55406253176127	654913.74501992	4174.4611635082	2944481	2216.15
1	J15	3	RPA2	NM_002946	sample	3	10.1611570247934	58.2727272727273	9.75975330362684	438376.834710744	4012.8662136245	2033683.6	1959.96
1	J16	1	RPS2	NM_002952	sample	1	7.60227272727273	42.7897727272727	8.53694200329419	333182.261363636	4125.25569947036	1911316.2	1869.91
1	J16	2	RPS2	NM_002952	sample	2	6.58620689655172	32.9827586206897	6.52091846697815	234009.49137931	3526.42767682773	1626493	1570.38
1	J16	3	RPS2	NM_002952	sample	3	7.18352059925094	33.5692883895131	6.08014117429442	225576.895131086	3543.04438340785	1680042.8	1554.92
1	J17	1	ATR	NA	Positive	1	4.05529953917051	16.8064516129032	4.94352452172792	105399.294930876	2527.14222533838	1092187.7	954.66
1	J17	2	ATR	NA	Positive	2	5.11386138613861	30.3267326732673	8.33624855556453	266333.955445545	3022.01458719377	1533563	1400.91
1	J17	3	ATR	NA	Positive	3	5.34710743801653	24.8264462809917	4.801588084633	156548.603305785	2739.35626961535	1405061.8	1327.95
1	J18	1	ATR	NA	Positive	1	3.85663082437276	21.2974910394265	6.13266033160028	159203.971326165	2725.14583693359	1177977.8	1199.37
1	J18	2	ATR	NA	Positive	2	4.78455284552845	23.390243902439	4.39817131477731	154634.016260163	2912.79389052562	1406748	1260.91
1	J18	3	ATR	NA	Positive	3	4.77443609022556	19.7368421052632	4.10734428558955	115083.838345865	2666.24263946674	1117750.4	1043.02
1	J19	1	ATR	NA	Positive	1	4.30541871921182	22.0049261083744	7.06502943023109	165157.60591133	3007.76540952879	1314101.8	1329.02
1	J19	2	ATR	NA	Positive	2	5.04932735426009	23.6591928251121	5.26363151946408	161173.439461883	3018.03086557719	1352247	1262.12
1	J19	3	ATR	NA	Positive	3	4.99256505576208	29.5724907063197	7.44504864156141	235003.884758364	3222.10690119436	1333812.9	1341.87
1	J20	1	ATR	NA	Positive	1	5.34418604651163	26.8418604651163	6.29038571803681	179236.6	2784.57159501904	1284716.6	1161.5
1	J20	2	ATR	NA	Positive	2	4.44210526315789	27.4052631578947	5.36980486195645	220474.726315789	2652.22365218855	1369183	1249.27
1	J20	3	ATR	NA	Positive	3	5.1625	23.575	3.71308037897389	149930.904166667	2704.15466047017	1242552.8	1086.5
1	J21	1	ATR	NA	Positive	1	4.50847457627119	25.6406779661017	8.34320950213541	206633.152542373	3255.37802201748	1329302.3	1413.06
1	J21	2	ATR	NA	Positive	2	4.36239782016349	22.4931880108992	6.3629200524906	162888.675749319	3029.59374170173	1073807	1231.2
1	J21	3	ATR	NA	Positive	3	4.72560975609756	24.8048780487805	6.67531237182547	186588.74695122	2822.03847814141	1240234.5	1088.83
1	J22	1	ATR	NA	Positive	1	4.29166666666667	18.6666666666667	5.23874468540845	115381.177083333	2614.93340831413	1087027.7	1040.95
1	J22	2	ATR	NA	Positive	2	4.90114068441065	20.6463878326996	3.73487080062055	126495.338403042	2568.13834104968	1152323	968.23
1	J22	3	ATR	NA	Positive	3	5.69534050179211	27.2007168458781	6.29822227725004	193051.505376344	2984.39527589303	1339297.1	1227.57
1	K03	1	OTNT	NA	Neutral	1	7.19444444444444	34.337962962963	4.93566770182124	229031.740740741	3413.70640843352	1983398.4	1702.4
1	K03	2	OTNT	NA	Neutral	2	7.25506072874494	42.7854251012146	8.03798911243024	356487.234817814	3742.22137231488	1994501	1931.36
1	K03	3	OTNT	NA	Neutral	3	4.50403225806452	20.4193548387097	5.55907345025862	132910.254032258	2751.97261042546	1150158.8	1105.77
1	K04	1	OTNT	NA	Neutral	1	6.91641791044776	40.8298507462687	10.1071898029517	340620.614925373	3827.51623991391	2030443.2	2043.33
1	K04	2	OTNT	NA	Neutral	2	7.39118457300275	36.5977961432507	4.80190184124088	236628.550964187	2924.49563450423	1575782	1323.73
1	K04	3	OTNT	NA	Neutral	3	7.61111111111111	41.6068376068376	10.4282174823145	352233.594017094	3695.5673475314	2099289.4	1876.37
1	K05	1	OTNT	NA	Neutral	1	6.00727272727273	37.4327272727273	8.79025525142479	313257.207272727	3857.26174061845	1840661.3	1919.69
1	K05	2	OTNT	NA	Neutral	2	6.63271604938272	35.3858024691358	7.69061781262267	275677.898148148	3500.32313752472	1808203	1701.33
1	K05	3	OTNT	NA	Neutral	3	4.86754966887417	24.2549668874172	5.74895599525118	179012.003311258	2808.31896665328	1531968.8	1295.87
1	K06	1	OTNT	NA	Neutral	1	8.2311320754717	38.3160377358491	5.50586382536783	284317.95754717	3795.49936171832	2024472.6	1655.54
1	K06	2	OTNT	NA	Neutral	2	7.51169590643275	37.2836257309942	5.80776439366563	244308.938596491	3429.87913989878	1693313	1449.63
1	K06	3	OTNT	NA	Neutral	3	5.7744874715262	32.1776765375854	7.06696132234016	250411.230068337	3104.04717512201	1666306.8	1428.41
1	K07	1	OTNT	NA	Neutral	1	6.616	39.12	8.33701303661994	307434.5	3287.01160377826	1679366.4	1554.42
1	K07	2	OTNT	NA	Neutral	2	5.45593869731801	31.4865900383142	8.37755793695391	254792.551724138	3391.4161731018	1709839	1533.49
1	K07	3	OTNT	NA	Neutral	3	6.49112426035503	28.5147928994083	4.42599611151166	182088.124260355	3087.45199863207	1658942.7	1324.49
1	K08	1	OTNT	NA	Neutral	1	7.8952380952381	45.0698412698413	7.72162536729808	353991.40952381	3981.28847714135	2150821.9	1997.1
1	K08	2	OTNT	NA	Neutral	2	6.09271523178808	33.2185430463576	6.13287499121232	276963.88410596	3690.00350336954	2013467	1690.37
1	K08	3	OTNT	NA	Neutral	3	5.66556291390728	33.0960264900662	7.37465136246991	256368.158940397	3432.11441215874	1599713.5	1592.37
1	K09	1	RAD21	NM_006265	sample	1	7.00487804878049	45.7951219512195	10.8216200218896	364879.468292683	4436.02506302507	1842886.3	1937.74
1	K09	2	RAD21	NM_006265	sample	2	5.52272727272727	47.8409090909091	16.5229405747546	451560.03030303	4169.75560381248	1875867	2075.08
1	K09	3	RAD21	NM_006265	sample	3	8.4406779661017	43.9110169491525	7.289069329659	296487.360169492	3797.08304060314	1858782.8	1631.6
1	K10	1	CUX1	NM_181500	sample	1	8.79512195121951	61.5512195121951	11.8862687759163	523476.736585366	4319.09858499491	2514404.6	2194.79
1	K10	2	CUX1	NM_181500	sample	2	9.05343511450382	55.2137404580153	9.14561868078897	447898.408396947	4756.43562337033	2365713	2404
1	K10	3	CUX1	NM_181500	sample	3	7.48550724637681	44.6231884057971	5.86254572718101	346943.032608696	3798.66437445427	2021043.8	1706.19
1	K11	1	POLE	NM_006231	sample	1	16.4401709401709	74.0384615384615	5.02197928423152	447721.564102564	3820.25482673032	2328302	1706.92
1	K11	2	POLE	NM_006231	sample	2	13.1931034482759	61.2793103448276	6.18557625531052	381325.765517241	3606.53665449544	2066542	1614.7
1	K11	3	POLE	NM_006231	sample	3	11.5	52.7113402061856	9.74202028800257	365630.479381443	4043.58760017903	2010524.8	1911.55
1	K12	1	NCOA6	NM_014071	sample	1	8.41101694915254	46.2118644067797	7.11200326729688	364039.245762712	4049.88724450685	2109274.3	1950.89
1	K12	2	NCOA6	NM_014071	sample	2	7.33639143730887	44.4464831804281	5.48756352652966	352043.28440367	3566.33555170648	1915070	1627.32
1	K12	3	NCOA6	NM_014071	sample	3	7.33160621761658	45.3782383419689	8.83894350342534	364828.715025907	3891.59462241896	1897276	1873.49
1	K13	1	APC	NM_000038	sample	1	5.84913793103448	30.1939655172414	5.83534166855431	231453.801724138	3285.98279106212	1611160.5	1379.9
1	K13	2	APC	NM_000038	sample	2	6.94396551724138	40.3663793103448	4.70748533177042	314738.745689655	3283.06156276628	1734090	1452
1	K13	3	APC	NM_000038	sample	3	7.15533980582524	38.7597087378641	6.12369091471107	298834.254854369	3487.07171460846	1843350.9	1537.78
1	K14	1	CREBBP	NM_004380	sample	1	7.72865853658537	33.4725609756098	4.14560521719672	215514	3154.10077647747	1758386.8	1387.92
1	K14	2	CREBBP	NM_004380	sample	2	5.65502183406114	32.5502183406114	7.49393983781324	270264.812227074	3754.67137613931	1737876	1765.59
1	K14	3	CREBBP	NM_004380	sample	3	7.14024390243902	36.9603658536585	6.35745565627904	265081.875	3421.69123783817	1821227	1555.38
1	K15	1	MGA	NM_001080541	sample	1	5.90883977900552	35.0524861878453	11.186871420665	304641.61878453	3164.60946531838	1684162.1	1590.97
1	K15	2	MGA	NM_001080541	sample	2	7.93264248704663	47.0051813471503	9.12275517174632	405930.748704663	3731.43521032265	2178779	1919.42
1	K15	3	MGA	NM_001080541	sample	3	6.37735849056604	33.1051212938005	9.8527276121481	263216.525606469	3195.15062630147	1582304.1	1639.41
1	K16	1	CHEK1	NM_001274	sample	1	6.96713615023474	114.671361502347	39.6378980992926	1446099.76525822	5869.97475473831	5279915.3	3942.1
1	K16	2	CHEK1	NM_001274	sample	2	6.57518796992481	98.4022556390977	41.8637590371989	1204753.11278195	5417.52385565113	4726928	3494.39
1	K16	3	CHEK1	NM_001274	sample	3	6.98104265402844	128.890995260664	60.589203838693	1650845.81516588	6691.84333640784	6157077	4739.7
1	K17	1	OTNT	NA	Neutral	1	6.59354838709677	35.8935483870968	4.51560582185215	266275.658064516	3201.61734669377	1658848.6	1537.17
1	K17	2	OTNT	NA	Neutral	2	7.84393063583815	40.1907514450867	7.69915041884974	311245.647398844	3709.2519995768	1890940	1766.29
1	K17	3	OTNT	NA	Neutral	3	7.9704641350211	41.1097046413502	9.67643454746718	312019.628691983	3948.48616492308	1965691	1867.2
1	K18	1	OTNT	NA	Neutral	1	5.91666666666667	36.0606060606061	7.23406178073832	306397.909090909	3520.83173560001	1736873.3	1688.73
1	K18	2	OTNT	NA	Neutral	2	5.72687224669604	31.1982378854626	7.64071316841079	231152.784140969	3227.45002630919	1513191	1445.12
1	K18	3	OTNT	NA	Neutral	3	7.87671232876712	38.3287671232877	7.00588862202955	255505.904109589	3371.37078194131	1684704.9	1564.26
1	K19	1	OTNT	NA	Neutral	1	5.69037656903766	34.3807531380753	10.9582126863483	284756.347280335	3493.4179888648	1653029.3	1750.6
1	K19	2	OTNT	NA	Neutral	2	7.1780303030303	37.905303030303	7.04705801597719	264205	3482.62409280013	1691490	1566.61
1	K19	3	OTNT	NA	Neutral	3	6.0462962962963	34.3148148148148	6.61189466161782	259448.055555556	3446.78972675223	1746943.8	1639.79
1	K20	1	OTNT	NA	Neutral	1	7.40851063829787	45.9531914893617	7.95544811658721	370156.093617021	3883.50178087743	1859338.3	1810.57
1	K20	2	OTNT	NA	Neutral	2	6.4331797235023	32.3456221198157	5.95166079509053	230242.907834101	3580.43217394457	1680591	1672.7
1	K20	3	OTNT	NA	Neutral	3	6.00923076923077	35.1138461538462	8.14399597786073	276805.84	3365.62040102846	1732248.2	1614.26
1	K21	1	OTNT	NA	Neutral	1	6.48736462093863	33.2924187725632	5.92344582694932	234838.620938628	3326.91940191828	1490703.5	1479.19
1	K21	2	OTNT	NA	Neutral	2	7.26704545454545	43.7897727272727	10.1869172529284	366910.221590909	3626.17955494164	2001032	1937.15
1	K21	3	OTNT	NA	Neutral	3	6.77669902912621	33.1294498381877	5.18108073687882	218548.734627832	3017.75417838156	1574524.5	1338.54
1	K22	1	OTNT	NA	Neutral	1	6.14678899082569	33.7614678899083	5.33721860786103	243629.160550459	3346.99559491811	1619058.4	1612.3
1	K22	2	OTNT	NA	Neutral	2	6.79347826086957	38.0407608695652	5.34980883850759	289196.02173913	3210.43550263781	1762302	1502.75
1	K22	3	OTNT	NA	Neutral	3	6.47368421052632	42.2914979757085	10.8717364771064	361123.789473684	3606.75423266238	1807724	1764.2
1	L03	1	RF	NA	Neutral	1	5.57738095238095	30.7678571428571	6.96875519724595	201595.69047619	3015.00088447167	1344450.4	1357.49
1	L03	2	RF	NA	Neutral	2	6.59808612440191	34.5837320574163	5.75742369316806	256761.789473684	3003.77378381889	1743651	1415.97
1	L03	3	RF	NA	Neutral	3	6.33632286995516	37.3273542600897	8.85560696045603	287127.753363229	3561.00182605971	1633212.6	1574.65
1	L04	1	RF	NA	Neutral	1	6.7027972027972	43.1503496503497	8.08502053289125	353679.01048951	3370.06869968498	1839643.4	1635.62
1	L04	2	RF	NA	Neutral	2	6.87784090909091	36.5369318181818	5.93662992032813	266644.917613636	3500.29000881257	1849918	1601.31
1	L04	3	RF	NA	Neutral	3	7.28052805280528	38.2574257425743	5.63533395945891	275313.795379538	3269.04851817534	1884520.5	1628.6
1	L05	1	RF	NA	Neutral	1	6.90747330960854	41.4270462633452	7.84010196404549	340651.113879004	3968.10550633948	2127376.6	2014.69
1	L05	2	RF	NA	Neutral	2	6.34933333333333	32.0906666666667	5.75540512985566	217514.501333333	3510.78181820017	1668798	1495.34
1	L05	3	RF	NA	Neutral	3	5.5947242206235	28.7649880095923	6.46030922669534	204968.388489209	3083.0992714706	1552223.4	1359.92
1	L06	1	RF	NA	Neutral	1	7.41803278688525	45.4385245901639	7.17540865716878	380789.991803279	3832.69192570604	2279201.7	1892.39
1	L06	2	RF	NA	Neutral	2	6.22673031026253	30.4773269689737	4.39557810545637	200698.930787589	3100.6003644968	1549086	1296.64
1	L06	3	RF	NA	Neutral	3	5.74410774410774	32.9360269360269	7.94643280214028	255768.04040404	3477.58370749037	1688786	1735.77
1	L07	1	RF	NA	Neutral	1	6.7265306122449	42.8285714285714	9.17939489448086	356895.416326531	4061.73251869991	2057555.4	1971.27
1	L07	2	RF	NA	Neutral	2	5.47692307692308	34.4358974358974	7.79984797688022	314171.841025641	3555.15252984678	2174330	1852.65
1	L07	3	RF	NA	Neutral	3	5.80053191489362	26.4627659574468	5.42600866990245	178830.388297872	3354.24116770003	1564667.9	1447.03
1	L08	1	RF	NA	Neutral	1	4.68681318681319	29.489010989011	9.24823605896415	235715.961538462	3531.99352561244	1639915.3	1606.81
1	L08	2	RF	NA	Neutral	2	6.08017817371938	31.1180400890869	5.18842218090668	217734.924276169	2993.13434453737	1623062	1319.12
1	L08	3	RF	NA	Neutral	3	5.6043956043956	35.0952380952381	8.4040874603573	283898.128205128	3381.47899253864	1772780.6	1560.01
1	L09	1	PIGN	NM_012327	sample	1	6.75483870967742	39.4064516129032	7.83496506379512	330290.65483871	3983.42867877246	1979084.7	1906.76
1	L09	2	PIGN	NM_012327	sample	2	6.8693009118541	30.2796352583587	4.07435041881891	183926.167173252	3114.26896061669	1461406	1372.11
1	L09	3	PIGN	NM_012327	sample	3	6.75277777777778	31.9444444444444	4.65575403801655	201936.783333333	3173.37108022063	1464529.2	1264.61
1	L10	1	ERCC5	NM_000123	sample	1	6.27125506072874	32.2064777327935	5.60647644615491	214993.178137652	3289.08643682523	1603815.9	1442.64
1	L10	2	ERCC5	NM_000123	sample	2	5.2887323943662	31.2781690140845	6.84953210178195	233714.341549296	3543.26275531222	1555027	1541.07
1	L10	3	ERCC5	NM_000123	sample	3	6.07552083333333	36.5598958333333	9.57654689981634	297301.747395833	3461.55009946605	1870747.7	1525.67
1	L11	1	PHF6	NM_032335	sample	1	7.45454545454545	41.1923076923077	8.66640573512249	312702.332167832	3691.09716389374	1884257	1546.62
1	L11	2	PHF6	NM_032335	sample	2	7.55192878338279	36.9703264094955	5.53083613015572	238908.035608309	3544.71297997931	1713088	1478.23
1	L11	3	PHF6	NM_032335	sample	3	8.09798994974874	40.6909547738693	4.97821361161658	286525.344221106	3396.09735582161	1885352.3	1534.51
1	L12	1	BLM	NM_000057	sample	1	8.26958525345622	41.7281105990783	6.80013975787872	301912.838709677	3764.71257990208	2098541	1740.13
1	L12	2	BLM	NM_000057	sample	2	7.38888888888889	39.2647058823529	9.68437099214734	312388.232026144	3804.43408596292	1931203	1845.83
1	L12	3	BLM	NM_000057	sample	3	7.88423645320197	36.3743842364532	5.34798380688128	243931.204433498	3440.5503810246	1736652.9	1507.82
1	L13	1	ARID1A	NM_006015	sample	1	7.15730337078652	34.6404494382022	5.14645064832398	237675.666666667	3578.22661830892	1717581.4	1554.75
1	L13	2	ARID1A	NM_006015	sample	2	7.75596816976127	37.7480106100796	7.72491681148936	269176.801061008	3749.66491517927	1743903	1702.84
1	L13	3	ARID1A	NM_006015	sample	3	6.62666666666667	32.81	7.96244247883723	234877.596666667	3176.67471334518	1495660.4	1392.16
1	L14	1	EZH1	NM_001991	sample	1	7.12280701754386	32.8918128654971	5.92074030607562	214807.923976608	3438.0497991931	1626206.1	1417.8
1	L14	2	EZH1	NM_001991	sample	2	5.83854166666667	29.5520833333333	5.02185826134726	202796.5625	3029.05761634319	1535726	1364.88
1	L14	3	EZH1	NM_001991	sample	3	5.92857142857143	29.2546583850932	5.94230818260162	188722.555900621	3106.85135986199	1390004.6	1313.08
1	L15	1	ARID2	NM_152641	sample	1	6.17446808510638	30.8042553191489	5.65751377538578	208478.110638298	3192.34179483887	1542777.5	1382.58
1	L15	2	ARID2	NM_152641	sample	2	7.36653386454183	36.9362549800797	6.84615832223682	283185.003984064	3711.83655339356	1732300	1648.16
1	L15	3	ARID2	NM_152641	sample	3	6.30902777777778	30.3125	6.09772916254773	210524.777777778	3121.46267126116	1485695.2	1255.45
1	L16	1	FLT4	NM_002020	sample	1	8.00692041522491	38.0415224913495	4.17964681955406	246184.166089965	3198.38817811088	1786236.7	1439.74
1	L16	2	FLT4	NM_002020	sample	2	5.82795698924731	30.3942652329749	5.70894775921532	223357.806451613	3080.07091724118	1610850	1529.89
1	L16	3	FLT4	NM_002020	sample	3	6.03307392996109	31.3560311284047	4.96796116689791	225936.03307393	2905.20538803632	1369120.3	1213.1
1	L17	1	RF	NA	Neutral	1	7.23728813559322	39.1822033898305	9.26498914920879	304164.79661017	3483.35122460287	1967771.2	1701.71
1	L17	2	RF	NA	Neutral	2	6.27051671732523	33.3100303951368	6.74000456614104	234377.097264438	3363.48969446692	1694109	1479.53
1	L17	3	RF	NA	Neutral	3	6.54961832061069	33.0610687022901	6.27195769722669	230713.095419847	3456.24168654125	1765550.4	1594.2
1	L18	1	RF	NA	Neutral	1	7.38545454545455	39.4436363636364	6.11989229394254	276315.509090909	3845.11974246446	1741082.9	1791.81
1	L18	2	RF	NA	Neutral	2	6.99603174603175	34.4007936507937	7.54934731344047	247743.753968254	3672.36500995984	1827526	1721.02
1	L18	3	RF	NA	Neutral	3	4.5034965034965	26.4195804195804	6.20727156840058	192675.361305361	2691.71643109394	1188948.6	1172.26
1	L19	1	RF	NA	Neutral	1	7.7987012987013	40.474025974026	6.0029616003209	275357.055194805	3527.4005513342	1870052.6	1628.52
1	L19	2	RF	NA	Neutral	2	6.72727272727273	32.9383116883117	5.86568130607883	223492.646103896	3332.85633278131	1703958	1496.32
1	L19	3	RF	NA	Neutral	3	7.23928571428571	44.5214285714286	7.75177212112286	349826.942857143	3454.30974505061	1934963.1	1704.27
1	L20	1	RF	NA	Neutral	1	6.39501779359431	35.017793594306	5.60333678190871	262211.583629893	3447.04561100701	1690711.9	1488.05
1	L20	2	RF	NA	Neutral	2	7.63084112149533	40.2663551401869	5.69999869154011	276171.822429907	3453.02004279091	1691103	1548.92
1	L20	3	RF	NA	Neutral	3	8.63131313131313	51.4393939393939	4.66531734806969	396142.242424242	3448.13805908246	2131295.7	1579.6
1	L21	1	RF	NA	Neutral	1	5.51839464882943	31.0802675585284	7.94555860589321	239387.488294314	3254.28511292955	1706662.5	1496.5
1	L21	2	RF	NA	Neutral	2	6.74683544303798	36.8902953586498	8.52049583237941	268814.797468354	3658.82176965884	1813596	1736.98
1	L21	3	RF	NA	Neutral	3	4.76300578034682	23.8757225433526	3.07822763379285	145446.826589595	2249.33159986376	1181214.5	951.45
1	L22	1	RF	NA	Neutral	1	6.45682451253482	34.4456824512535	5.68940179653865	259317.26183844	3222.15710720468	1870007.1	1587.63
1	L22	2	RF	NA	Neutral	2	6.41538461538462	33.6030769230769	6.67585936989719	245789.864615385	3420.61474834043	1610822	1580.95
1	L22	3	RF	NA	Neutral	3	5.92703862660944	32.175965665236	6.38537862990461	235266.527896996	3082.09063571718	1584638	1316.35
1	M03	1	OTNT	NA	Neutral	1	7.72522522522523	46.8783783783784	7.94858105534599	375703.95045045	3850.82852358864	2028740.1	1850.49
1	M03	2	OTNT	NA	Neutral	2	6.66101694915254	33.8813559322034	6.03626881600453	232862.084745763	3042.70983515848	1597411	1486.34
1	M03	3	OTNT	NA	Neutral	3	6.48974358974359	30.4153846153846	5.30788983083922	210969.538461538	3167.92129605939	1692398.8	1427.36
1	M04	1	OTNT	NA	Neutral	1	6.54708520179372	34.7713004484305	5.02543258781299	259479.511210762	3587.5105401508	1740958.3	1643.29
1	M04	2	OTNT	NA	Neutral	2	6.25563909774436	32.6015037593985	6.32822877851306	238059.116541353	3444.63831435133	1554383	1486.15
1	M04	3	OTNT	NA	Neutral	3	6.37962962962963	27.5578703703704	4.86202160221084	171244.743055556	3126.96544291721	1631999.4	1423.08
1	M05	1	OTNT	NA	Neutral	1	8.25416666666667	42.8458333333333	6.15968376632544	290348.120833333	3791.58134152752	1845604.9	1729.61
1	M05	2	OTNT	NA	Neutral	2	6.10275689223058	28.9824561403509	7.35499332995031	200219.065162907	3146.80193731915	1549585	1454.56
1	M05	3	OTNT	NA	Neutral	3	6.35915492957747	32.8826291079812	4.79106025162984	240669.178403756	3110.35356263314	1687875.8	1421.46
1	M06	1	OTNT	NA	Neutral	1	7.41201716738197	47.5836909871245	8.8408905816422	402076.334763949	4152.35345861468	2115798.9	1979.15
1	M06	2	OTNT	NA	Neutral	2	6.48837209302326	34.5558139534884	6.21451099837418	251605.960465116	3392.03865918441	1661186	1559.61
1	M06	3	OTNT	NA	Neutral	3	5.80046403712297	30.8143851508121	6.11483626362922	234170.090487239	3361.53884210902	1797214.3	1609.19
1	M07	1	OTNT	NA	Neutral	1	7.83246073298429	47.4397905759162	12.4612196415466	406280.842931937	4200.85531422547	2051359.2	2438.03
1	M07	2	OTNT	NA	Neutral	2	6.01621621621622	29.5486486486486	6.1528549081372	200876.121621622	3219.69859169392	1518065	1454.44
1	M07	3	OTNT	NA	Neutral	3	9.08208955223881	40.884328358209	6.59937150317652	264494.104477612	3677.75596568663	1881038.9	1656.84
1	M08	1	OTNT	NA	Neutral	1	8.05963302752294	43.105504587156	5.46528657755481	341233.967889908	3910.17706421682	2075533.4	1816.65
1	M08	2	OTNT	NA	Neutral	2	5.53002610966057	26.7832898172324	5.69534848998886	182048.093994778	3166.32337096049	1402235	1389.72
1	M08	3	OTNT	NA	Neutral	3	6.20416666666667	28.7208333333333	5.27523188293127	190001.704166667	3016.35703327258	1610402.5	1355.32
1	M09	1	DNM2	NM_001005362	sample	1	4.09734513274336	19.8082595870207	5.04819501461741	135677.471976401	2092.52478899237	959452.7	922.93
1	M09	2	DNM2	NM_001005362	sample	2	5.58762886597938	25.2233676975945	4.80715035868171	158213.189003436	2881.05428231139	1432985	1339.65
1	M09	3	DNM2	NM_001005362	sample	3	5.86071428571429	29.4392857142857	6.32761977499203	215331.082142857	3385.87423619461	1621894.7	1637.14
1	M10	1	PRF1	NM_005041	sample	1	6.96197718631179	31.4752851711027	6.51185224563419	204799.988593156	3557.87340052625	1696571.6	1570.54
1	M10	2	PRF1	NM_005041	sample	2	7.14598540145985	34.6934306569343	4.77222058314354	227061.535279805	3352.68716209861	1611063	1381.71
1	M10	3	PRF1	NM_005041	sample	3	5.70283018867925	24.1533018867925	4.06856356833109	143656.5	2690.9459781024	1377235.8	1154.55
1	M11	1	DSN1	NM_024918	sample	1	6.30678466076696	34.929203539823	6.02999281992829	261641.244837758	3515.47397365447	1601473.6	1377.63
1	M11	2	DSN1	NM_024918	sample	2	6.21066666666667	33.36	7.0941206268935	249669.992	3339.45522865884	1613804	1445.33
1	M11	3	DSN1	NM_024918	sample	3	5.87368421052632	24.9657894736842	4.77561459705083	148357.684210526	3147.79080270535	1421728.1	1264.52
1	M12	1	CBLB	NM_170662	sample	1	8.12158808933003	35.6947890818859	4.62570360561729	240518.697270471	3241.20560204685	1714353.6	1424.42
1	M12	2	CBLB	NM_170662	sample	2	7.71191135734072	39.1606648199446	5.79077466483946	266114.232686981	3562.18979811173	1835317	1456.55
1	M12	3	CBLB	NM_170662	sample	3	6.28753180661578	34.6488549618321	7.89982776396778	269883.562340967	3532.70225587096	1759850.8	1606.83
1	M13	1	EP300	NM_001429	sample	1	7.50179211469534	38.1541218637993	8.96723296886813	279965.577060932	3780.99522557886	1766776.9	1731
1	M13	2	EP300	NM_001429	sample	2	5.55936675461741	23.4300791556728	4.29678212798089	135711.197889182	2956.66032295609	1353979	1197.26
1	M13	3	EP300	NM_001429	sample	3	6.63989637305699	33.7461139896373	7.55809629798358	247008.683937824	3438.35803378643	1585794.9	1516.31
1	M14	1	PHOX2B	NM_003924	sample	1	7.27361563517915	36.8794788273616	9.68896528086514	279634.133550489	3421.50485793897	1747414.9	1505.59
1	M14	2	PHOX2B	NM_003924	sample	2	7.48533333333333	37.3893333333333	7.55197618781325	277517.650666667	3469.69482282192	1837516	1647
1	M14	3	PHOX2B	NM_003924	sample	3	7.76770538243626	35.671388101983	6.28874458124813	242386.64305949	3482.60241511596	1725252.4	1550.48
1	M15	1	LATS1	NM_004690	sample	1	4.62611275964392	31.8783382789318	11.5101481846232	288265.839762611	3512.5980720618	1513263.6	1599.38
1	M15	2	LATS1	NM_004690	sample	2	4.46017699115044	24.8967551622419	5.48151373655178	197897.336283186	2690.63310310338	1457781	1238.88
1	M15	3	LATS1	NM_004690	sample	3	5.4020979020979	28.5699300699301	7.80305912548825	206123.674825175	3053.50230390329	1365056.5	1400.61
1	M16	1	CUL3	NM_003590	sample	1	6.6	30.7397260273973	6.32054628153306	201174.446575342	3154.78080922515	1433244.9	1373.36
1	M16	2	CUL3	NM_003590	sample	2	5.44247787610619	28.4808259587021	5.9134730267691	204336.401179941	3276.14591395417	1501542	1412.39
1	M16	3	CUL3	NM_003590	sample	3	5.49441340782123	28.4217877094972	5.97781969322815	204755.88547486	2967.94675804484	1467599.6	1304.25
1	M17	1	OTNT	NA	Neutral	1	7.60227272727273	35.4488636363636	5.3286889047428	249215.380681818	3539.70143975755	1628013.5	1498.76
1	M17	2	OTNT	NA	Neutral	2	7.01315789473684	39.5131578947368	9.82111899300057	321576.493421053	3577.36376834624	1864748	1817.86
1	M17	3	OTNT	NA	Neutral	3	8.156	35.488	5.4511904869474	230562.328	3312.47302691633	1693148.9	1467.24
1	M18	1	OTNT	NA	Neutral	1	6.80212014134276	34.3144876325088	6.42964917524826	232722.060070671	3538.90609114143	1634643.4	1580.58
1	M18	2	OTNT	NA	Neutral	2	6.13503649635036	33.1386861313869	6.74949646137915	263482.686131387	3378.33181492134	1646036	1689.65
1	M18	3	OTNT	NA	Neutral	3	6.29268292682927	29.5060975609756	5.0488817660447	188956.219512195	2755.21625528823	1327321.8	1215.68
1	M19	1	OTNT	NA	Neutral	1	7.0258064516129	41.4645161290323	8.85882652356154	319763.767741936	3531.30170617356	1941946	1864.5
1	M19	2	OTNT	NA	Neutral	2	5.7035175879397	38.9246231155779	11.1560382345307	353772.974874372	4138.93907378987	1841264	2315.42
1	M19	3	OTNT	NA	Neutral	3	7.36871508379888	37.3240223463687	5.51070081042667	261750.731843575	3374.00068100781	1964393.6	1652.3
1	M20	1	OTNT	NA	Neutral	1	7.02958579881657	28.0710059171598	3.58534073724874	148810.715976331	2785.42485637058	1509219.6	1237.91
1	M20	2	OTNT	NA	Neutral	2	7.25287356321839	34.9252873563218	5.39502108707998	232539	3598.67741129736	1625830	1465.08
1	M20	3	OTNT	NA	Neutral	3	6.18014705882353	32.8088235294118	5.22556162231452	228934.073529412	2872.84614258106	1439649.8	1301.48
1	M21	1	OTNT	NA	Neutral	1	4.90232558139535	25.2186046511628	7.32672526262804	178226.846511628	2844.0218157831	1162484.1	1421.78
1	M21	2	OTNT	NA	Neutral	2	7.20141342756184	33.2773851590106	6.91905572792693	235609.676678445	3514.65220788093	1721616	1605.08
1	M21	3	OTNT	NA	Neutral	3	7.33823529411765	37.2303921568627	8.77933814460784	279593.458333333	3466.80659325924	1802282.6	1619.21
1	M22	1	OTNT	NA	Neutral	1	6.32941176470588	32.6441176470588	5.15685259950207	242324.079411765	3477.85382622791	1675894.8	1518.9
1	M22	2	OTNT	NA	Neutral	2	6.52207792207792	33.3246753246753	6.21571009660682	248262.719480519	3341.21234211594	1740072	1579.24
1	M22	3	OTNT	NA	Neutral	3	6.02977667493797	32.75682382134	5.46108296741517	249808.305210918	3152.94247599476	1506362.3	1374.8
1	N03	1	PLK1	NA	Negative	1	7.02112676056338	56.5422535211268	11.9017799213781	516153.507042254	4671.451347767	2495877.8	2332.69
1	N03	2	PLK1	NA	Negative	2	7.3963963963964	41.1981981981982	5.3881939120009	257993.045045045	3394.87922680357	1762481	1428.78
1	N03	3	PLK1	NA	Negative	3	7.58579881656805	49.698224852071	11.5785467438037	386196.680473373	4468.5362202099	2110218.5	2162.93
1	N04	1	PLK1	NA	Negative	1	8.35849056603774	50.062893081761	6.10255538214422	366999.402515723	3905.08535759548	2310456.6	1815.07
1	N04	2	PLK1	NA	Negative	2	7.68783068783069	49.1375661375661	5.65667074326702	397100.603174603	3897.78630408701	2264480	1678.75
1	N04	3	PLK1	NA	Negative	3	8.9622641509434	52.622641509434	9.00299687241889	403994.855345912	4494.82133761771	2484713.5	2270.44
1	N05	1	PLK1	NA	Negative	1	8.17687074829932	47.5918367346939	7.63953278816356	347436.448979592	3930.27731122925	2194444.8	1876.7
1	N05	2	PLK1	NA	Negative	2	6.71244635193133	42.3218884120172	4.6877061194748	318507.111587983	3756.37108584872	2024411	1654.62
1	N05	3	PLK1	NA	Negative	3	6.82191780821918	51.2374429223744	8.99859872978266	467936.077625571	4219.52926312318	2466368	2118.39
1	N06	1	PLK1	NA	Negative	1	6.94444444444444	47.7037037037037	12.7979507682633	410051.944444444	5010.60595077791	2497764.7	2172.78
1	N06	2	PLK1	NA	Negative	2	6.30061349693251	50.6134969325153	19.5955782357	471387.693251534	4906.61757510593	2356472	2451.92
1	N06	3	PLK1	NA	Negative	3	6.14096916299559	44.352422907489	9.52296393474816	384319.207048458	4166.05288493332	1983744.6	1848.15
1	N07	1	PLK1	NA	Negative	1	8.85593220338983	56.9322033898305	11.3077054734495	463015.093220339	4635.78507302364	2539095.4	2248.65
1	N07	2	PLK1	NA	Negative	2	8.40540540540541	50.7117117117117	9.0057778503021	377690.09009009	4269.22120913151	1982148	1903.13
1	N07	3	PLK1	NA	Negative	3	6.6412213740458	41.3129770992366	8.90714223239245	295620.969465649	4142.21084139688	1903857.6	1928.74
1	N08	1	PLK1	NA	Negative	1	6.25	79.65	33.1431354042923	887185.85	6026.51317914898	2958264.8	3389.98
1	N08	2	PLK1	NA	Negative	2	5.92592592592593	37.2888888888889	7.58267420618608	273522.325925926	4123.96221683529	1867007	1749.4
1	N08	3	PLK1	NA	Negative	3	7.15686274509804	53.0882352941176	13.2690067658884	473081.774509804	4602.23949283601	2448288.1	2156.15
1	N09	1	CIC	NM_015125	sample	1	5.84320557491289	29.9616724738676	5.28624289516171	217318.337979094	3190.29420242592	1502908	1348.33
1	N09	2	CIC	NM_015125	sample	2	6.27042253521127	24.7521126760563	3.76961596083498	131097.566197183	2941.39194027514	1405798	1111.21
1	N09	3	CIC	NM_015125	sample	3	5.71005917159763	24.0976331360947	4.49903650271971	141613.535502959	2856.12231231808	1423368.6	1168.16
1	N10	1	SMARCA4	NM_003072	sample	1	4.4390243902439	21.7365853658537	5.77322596523657	146006.282926829	2975.42579105667	1390473.8	1311.98
1	N10	2	SMARCA4	NM_003072	sample	2	5.35616438356164	26.1815068493151	6.89592268177647	183421.893835616	3049.96453096267	1308512	1198.99
1	N10	3	SMARCA4	NM_003072	sample	3	4.85576923076923	26.8878205128205	6.46920816830763	206899.759615385	2969.69824882217	1431416.1	1232.47
1	N11	1	DOT1L	NM_032482	sample	1	6.02849740932643	29.8549222797927	6.0828470908713	214255.305699482	3232.87533458897	1559763.7	1368.53
1	N11	2	DOT1L	NM_032482	sample	2	6.09276018099547	30.4298642533937	6.1977477972592	209382.42081448	3341.92732846752	1644189	1323.52
1	N11	3	DOT1L	NM_032482	sample	3	5.77453580901857	28.3050397877984	5.24322332053821	206071.164456233	3088.27979508979	1537375.5	1285.67
1	N12	1	XPC	NM_004628	sample	1	7.11708860759494	36.3101265822785	9.40439540203877	279916.363924051	3731.48611761254	1839403.2	1730.57
1	N12	2	XPC	NM_004628	sample	2	7.21779141104294	33.2208588957055	4.57593146232047	202397.429447853	3462.1086337258	1616827	1286.59
1	N12	3	XPC	NM_004628	sample	3	7.12853470437018	32.4215938303342	5.28125457506763	208566.483290488	3532.36802201635	1629656.9	1458.57
1	N13	1	EXT1	NM_000127	sample	1	6.81	34.73	6.71755446578138	243835.146666667	3627.36547093459	1680209.1	1581.44
1	N13	2	EXT1	NM_000127	sample	2	7.17889908256881	34.2385321100917	6.39629645927722	242526.850917431	3316.90181624805	1691142	1397.94
1	N13	3	EXT1	NM_000127	sample	3	6.55438596491228	32.2736842105263	6.04491218065976	218880.449122807	3185.49088901707	1539949.7	1405.77
1	N14	1	MSH6	NM_000179	sample	1	5.22258064516129	25.7096774193548	4.95721834381631	173061.390322581	3164.01814865732	1414822.6	1183.87
1	N14	2	MSH6	NM_000179	sample	2	7.30662020905923	34.1498257839721	8.31370576573566	236219.299651568	3762.68316847451	1622329	1725.57
1	N14	3	MSH6	NM_000179	sample	3	5.74385964912281	30.5122807017544	7.95429180036716	211731.161403509	3046.19583476029	1421868.7	1280.71
1	N15	1	FANCC	NM_000136	sample	1	6.55347593582888	31.8208556149733	4.36394859666449	204566.537433155	2837.69848192003	1485947.1	1206.2
1	N15	2	FANCC	NM_000136	sample	2	6.91420118343195	31.0236686390533	4.82897844914814	197647.792899408	3087.07146289378	1600437	1251.07
1	N15	3	FANCC	NM_000136	sample	3	4.76843910806175	22.147512864494	5.12978120249187	152039.351629503	2508.48388258078	1165695.5	1048.86
1	N16	1	NCOR1	NM_006311	sample	1	7.29941860465116	44.328488372093	7.20008693824989	369103.441860465	3824.1101993483	2014815.6	1772.56
1	N16	2	NCOR1	NM_006311	sample	2	5.63888888888889	27.0555555555556	4.49765784725684	164833.422222222	2989.77631344706	1343734	1104.03
1	N16	3	NCOR1	NM_006311	sample	3	3.959375	20.165625	3.74309708999823	128807.6875	1878.87806918976	834428.1	758.15
1	N17	1	PLK1	NA	Negative	1	4.43478260869565	44.8260869565217	21.5614718614719	505302.130434783	4522.8555154236	1891894.2	2895.24
1	N17	2	PLK1	NA	Negative	2	3.61111111111111	43.3703703703704	26.9121754922064	541126.444444445	4452.1812911373	1920633	2723.24
1	N17	3	PLK1	NA	Negative	3	3.11818181818182	20.1272727272727	4.97628707448226	176032.263636364	2002.05482083762	1018967.8	896.42
1	N18	1	PLK1	NA	Negative	1	8.10714285714286	62.1428571428571	16.9064892902935	590048.392857143	4974.53027651723	2485252.4	2912.73
1	N18	2	PLK1	NA	Negative	2	4.85294117647059	38.3529411764706	18.7464655563886	378044.529411765	3792.04413268903	2374681	2286.97
1	N18	3	PLK1	NA	Negative	3	3.48148148148148	22.7407407407407	7.8494708994709	192463.074074074	2988.37992019514	1105904.5	1242.09
1	N19	1	PLK1	NA	Negative	1	3	34.49	16.207826555394	381743.42	3421.1849471456	1598086.6	1686.97
1	N19	2	PLK1	NA	Negative	2	4.47058823529412	36.4117647058824	13.2121956474898	334633.823529412	3519.32975653959	1411646	1946.41
1	N19	3	PLK1	NA	Negative	3	3.7741935483871	24.25	4.09022922347413	199859.612903226	3222.96602933113	2227075.5	2853.11
1	N20	1	PLK1	NA	Negative	1	7.03448275862069	50.4137931034483	12.5126477053769	501576.448275862	4270.99923898903	2222333.3	1860.52
1	N20	2	PLK1	NA	Negative	2	2.78846153846154	26.9230769230769	12.4174978867287	255705.519230769	3509.44314322977	1138589	1418.36
1	N20	3	PLK1	NA	Negative	3	2.5125	16.33125	6.80293838106338	119483.875	1595.63021658786	606556.2	686.66
1	N21	1	PLK1	NA	Negative	1	5.34146341463415	22.8048780487805	3.63028939217964	103142.780487805	2637.67358158756	997077.2	865.23
1	N21	2	PLK1	NA	Negative	2	5.08235294117647	37.0705882352941	13.1830214462396	356866.847058824	3655.96967920638	1470719	1524.39
1	N21	3	PLK1	NA	Negative	3	3.72093023255814	25.3023255813953	12.2093936425332	206830.011627907	3229.31013972114	1177693.6	1533.48
1	N22	1	PLK1	NA	Negative	1	4.17307692307692	22.5192307692308	8.59461585423124	147909.288461538	2931.92695046806	1067463.8	1016.52
1	N22	2	PLK1	NA	Negative	2	5.2	28.3428571428571	9.60445848815392	217079.314285714	3236.69163738484	1315403	1229.01
1	N22	3	PLK1	NA	Negative	3	4.91304347826087	30.7826086956522	7.56663062139302	271250.673913043	3362.21213477189	1349169.1	1688.13
1	C03	1	53BP1	NA	Positive	4	13.5643340857788	70.6568848758465	5.89640261605547	559735.796839729	4873.11461313872	2506999	2121.4
1	C03	2	53BP1	NA	Positive	5	13.272076372315	72.1050119331742	9.2817940159189	583071.269689737	5212.60535189965	2552461	2367.34
1	C03	3	53BP1	NA	Positive	6	9.12469437652812	36.8533007334963	6.15795253189724	252753.518337408	3302.35002962064	1865391	1410.45
1	C04	1	53BP1	NA	Positive	4	12.1572769953052	72.7042253521127	9.62740605938487	618951.143192488	5128.53796029558	2654206	2380.46
1	C04	2	53BP1	NA	Positive	5	11.5312	67.7328	6.54053664524911	554203.624	4781.34015403944	2389053	1931.46
1	C04	3	53BP1	NA	Positive	6	11.2529182879377	67.1945525291829	9.85301871157577	570836.416342412	5077.26288425687	2595952	2245.54
1	C05	1	53BP1	NA	Positive	4	12.6666666666667	79.1528662420382	7.57099977139191	677737.709129512	5057.25100342457	2801482	2249.08
1	C05	2	53BP1	NA	Positive	5	11.5547263681592	79.0074626865672	11.2600160704773	702741.810945274	5617.77606137252	2682630	2348.16
1	C05	3	53BP1	NA	Positive	6	9.55857740585774	52.18410041841	6.95674687178543	404183.876569038	4641.95997204353	2091513	1664.09
1	C06	1	53BP1	NA	Positive	4	12.6400966183575	83.0748792270531	8.29836795870972	749586.661835749	5302.97105765098	2864845	2439.77
1	C06	2	53BP1	NA	Positive	5	14.6129753914989	75.9574944071588	7.86939320402341	588403.843400447	4976.34067183442	2615302	2138.78
1	C06	3	53BP1	NA	Positive	6	11.5174418604651	67.2170542635659	6.85026337472536	562779.416666667	4817.31832334303	2603476	1998.35
1	C07	1	53BP1	NA	Positive	4	14.2158054711246	83.2522796352584	9.4820990370089	690366.215805471	5164.89421800157	2813257	2343.11
1	C07	2	53BP1	NA	Positive	5	11.5806451612903	71.6048387096774	6.97021723985545	605352.661290323	5097.46889151152	2756153	2309.53
1	C07	3	53BP1	NA	Positive	6	11.0048426150121	46.910411622276	4.40765356506357	321972.191283293	3827.35102656686	1991356	1504.16
1	C08	1	53BP1	NA	Positive	4	12.7090301003344	71.5852842809364	7.07628967415207	596288.856187291	4950.49845983541	2742620	2417.48
1	C08	2	53BP1	NA	Positive	5	11.3031026252983	70.1742243436754	9.51740434218384	610111.732696897	5331.99823572194	2644230	2403.75
1	C08	3	53BP1	NA	Positive	6	10.5775280898876	57.7505617977528	6.68727456705708	450757.703370787	4238.20457151319	2430541	1834.54
1	C09	1	PLCG2	NM_002661	sample	4	12.171270718232	81.3729281767956	9.94193422855588	747259.168508287	5441.47866123233	3035394	2472.23
1	C09	2	PLCG2	NM_002661	sample	5	14.2222222222222	76.9717171717172	7.94958574397552	618472.353535354	4709.23593288444	2633452	2124.92
1	C09	3	PLCG2	NM_002661	sample	6	10.9260273972603	68.3479452054794	12.0200482826975	594266.128767123	5504.5588443573	2488167	2609.38
1	C10	1	SETD2	NM_014159	sample	4	11.8192771084337	69.1897590361446	9.34388217824958	578224.25	5094.56644028145	2578661	2274.38
1	C10	2	SETD2	NM_014159	sample	5	10.3179824561404	64.3399122807018	7.91302836912083	543456.11622807	5067.3794973057	2252615	2059.23
1	C10	3	SETD2	NM_014159	sample	6	13.7466307277628	78.5229110512129	13.3450775993137	657561.223719677	5372.54404440651	2586786	2667.04
1	C11	1	IKZF1	NM_001220765	sample	4	12.821325648415	76.5100864553314	10.1051367637278	638862.386167147	5272.04790933045	2446366	2429.09
1	C11	2	IKZF1	NM_001220765	sample	5	12.9723926380368	80.5398773006135	9.37456328019903	676590.588957055	5117.33102200607	2662895	2255.57
1	C11	3	IKZF1	NM_001220765	sample	6	10.9977426636569	60.1534988713318	7.76858764377819	451525.64785553	4543.92478845401	2110223	1741.75
1	C12	1	COL2A1	NM_033150	sample	4	10.8830845771144	64.8258706467662	10.5147554512845	529354.800995025	5024.1672379571	2405531	2176.74
1	C12	2	COL2A1	NM_033150	sample	5	12.0727611940299	63.3805970149254	6.7289927728079	492700.231343284	4115.76344510473	2157668	1820.94
1	C12	3	COL2A1	NM_033150	sample	6	13.0754189944134	82.8240223463687	10.0616559969826	705665.94972067	5286.6302226426	2752743	2336.71
1	C13	1	SMAD4	NM_005359	sample	4	14.6546610169492	79.0656779661017	10.5874611048257	643447.167372881	5119.85045130045	2738374	2514.28
1	C13	2	SMAD4	NM_005359	sample	5	10.4714285714286	48.2333333333333	5.27834649976078	318004.528571429	3012.13163460924	1510738	1356.25
1	C13	3	SMAD4	NM_005359	sample	6	12.2166962699822	65.1492007104796	9.48497534923754	532443.053285968	5086.18370141682	2428233	2328.61
1	C14	1	FANCF	NM_022725	sample	4	13.572864321608	81.9773869346734	10.969936595994	714696.077889447	5305.47636175253	2759374	2618.32
1	C14	2	FANCF	NM_022725	sample	5	13.6017191977077	79.3925501432665	7.32633920735187	672357.186246418	4890.93326157923	2862601	2185.05
1	C14	3	FANCF	NM_022725	sample	6	14.3771712158809	79.545905707196	9.71115073020803	660858.776674938	5271.85004363064	2655565	2472.29
1	C15	1	Sep-12	NM_144605	sample	4	16.2147651006711	89.4765100671141	7.88569147448437	738255.265100671	5609.31784366516	3046379	2531.35
1	C15	2	Sep-12	NM_144605	sample	5	13.1538461538462	81.3918269230769	15.8486699110612	734527.338942308	5667.55728715052	2889525	2769.85
1	C15	3	Sep-12	NM_144605	sample	6	12.1846473029046	84.0850622406639	11.9138734916125	786788.064315353	5461.87352052915	3064679	2674.86
1	C16	1	GNPTAB	NM_024312	sample	4	12.532981530343	78.7150395778364	9.40640257867989	684727.411609499	5205.64314595935	2809114	2376.75
1	C16	2	GNPTAB	NM_024312	sample	5	13.3294392523364	92.107476635514	7.67957296892369	827723.670560748	5746.00828156729	3127688	2634.77
1	C16	3	GNPTAB	NM_024312	sample	6	12.1796246648794	82.9329758713137	14.4274292947932	746888.1769437	5363.81389266396	2921860	2395.53
1	C17	1	53BP1	NA	Positive	4	12.7697368421053	76.9440789473684	9.5196411312825	650306.723684211	5049.67485953512	2638225	2284.21
1	C17	2	53BP1	NA	Positive	5	14.4580335731415	79.0599520383693	10.3775645136911	622511.366906475	5314.23435631736	2627364	2458.26
1	C17	3	53BP1	NA	Positive	6	12.7382413087935	68.3149284253579	6.99360835132736	514239.977505112	4598.91100329655	2271439	1889.82
1	C18	1	53BP1	NA	Positive	4	12.5324675324675	80.0181818181818	8.72790154826034	682019.358441558	5223.35594462006	2784537	2348.26
1	C18	2	53BP1	NA	Positive	5	13.4862637362637	73.3406593406593	8.64939711563339	587614.456043956	4982.65778060845	2629751	2193.63
1	C18	3	53BP1	NA	Positive	6	12.046511627907	61.2286821705426	6.25245650542158	464578.992248062	4517.06748379531	2057180	1888.19
1	C19	1	53BP1	NA	Positive	4	15.1723163841808	93.7627118644068	13.0258395324984	836004.624293785	5913.88747740527	3206638	2982.61
1	C19	2	53BP1	NA	Positive	5	14.3813953488372	77.2186046511628	11.2080775369487	624814.818604651	5442.03217970013	2816163	2446.7
1	C19	3	53BP1	NA	Positive	6	12.7695390781563	70.74749498998	10.4306023244785	580332.917835671	5177.60867102096	2541975	2358.95
1	C20	1	53BP1	NA	Positive	4	13.3253588516746	80.0837320574163	9.25777616152448	685699.004784689	5561.90212451094	2801547	2609.14
1	C20	2	53BP1	NA	Positive	5	13.8292682926829	90.0170731707317	11.4442139820964	816770.619512195	5649.66338844816	3229085	2694.84
1	C20	3	53BP1	NA	Positive	6	11.745308310992	67.9597855227882	7.66606074264984	548717.091152815	4631.92421987176	2375829	2044.9
1	C21	1	53BP1	NA	Positive	4	13.1309523809524	81.5904761904762	11.2515791745243	712169.997619048	5455.12035516013	2835130	2563.17
1	C21	2	53BP1	NA	Positive	5	14.0404624277457	63.1994219653179	6.69687208146909	433939.838150289	4282.1815936619	2294000	1865.88
1	C21	3	53BP1	NA	Positive	6	12.5479797979798	78.4090909090909	9.58670830036794	683289.143939394	4855.7317220937	2734437	2269.04
1	C22	1	53BP1	NA	Positive	4	7.77336448598131	57.3014018691589	10.6621122771428	544524.264018692	4123.89251105502	2250294	2121.18
1	C22	2	53BP1	NA	Positive	5	11.8503937007874	74.755905511811	9.34685523349063	651376.732283465	5201.66694607886	2509615	2330.53
1	C22	3	53BP1	NA	Positive	6	12.6901041666667	78.8932291666667	15.3810776585955	684614.046875	5361.36463537451	2825421	2629.86
1	D03	1	RAD51	NA	Positive	4	13.8466453674121	104.543130990415	12.6442472140577	947167.744408946	6653.11873156444	3363457	2654.9
1	D03	2	RAD51	NA	Positive	5	10.0073170731707	70.5853658536585	6.52742811421982	587628.563414634	4470.65878887483	2196340	1588
1	D03	3	RAD51	NA	Positive	6	11.5236842105263	81.4973684210526	10.1356935344311	621467.184210526	5363.14708067681	2450334	1852.73
1	D04	1	RAD51	NA	Positive	4	15.2203947368421	115.779605263158	10.8004186143952	1037953.24671053	6792.07450935305	3667651	2577.96
1	D04	2	RAD51	NA	Positive	5	13	91.664	9.20677298854397	744334.96	5812.74672475554	2880848	2248.38
1	D04	3	RAD51	NA	Positive	6	12.1967213114754	89.4918032786885	9.90525177894487	746022.12568306	5751.60092521015	2815320	2097.44
1	D05	1	RAD51	NA	Positive	4	11.3859154929577	85.5352112676056	8.67272674074596	707331.785915493	6219.61178538503	2611827	2249.31
1	D05	2	RAD51	NA	Positive	5	12.8575757575758	101.869696969697	9.5580213954917	884469.996969697	6408.55484222176	3180920	2319.13
1	D05	3	RAD51	NA	Positive	6	11.4781144781145	86.7441077441078	10.8613659260757	747512.080808081	5979.80134502836	2816679	2363.71
1	D06	1	RAD51	NA	Positive	4	14.4958217270195	97.7520891364903	11.8712561661368	808687.977715877	6488.2534600303	3087638	2569.2
1	D06	2	RAD51	NA	Positive	5	14.0522648083624	104.156794425087	10.88002105494	907900.651567944	6675.86544687905	3150695	2574.36
1	D06	3	RAD51	NA	Positive	6	11.8266331658291	80.1909547738694	8.68315300318863	621431.66080402	5463.69531472287	2491048	1967.24
1	D07	1	RAD51	NA	Positive	4	12	94.3582089552239	10.0519944269382	817050.059701493	6282.41848640725	3016635	2320.67
1	D07	2	RAD51	NA	Positive	5	11.6962025316456	93.042194092827	10.2645046378802	787173.70464135	6089.06246308623	2898658	2176.34
1	D07	3	RAD51	NA	Positive	6	11.9124423963134	88.8617511520737	8.22399236875002	717043.368663594	5669.32145500557	2668439	1837.26
1	D08	1	RAD51	NA	Positive	4	12.003367003367	95.2390572390572	10.0966094079715	813994.228956229	6427.59085908021	2877802	2304.09
1	D08	2	RAD51	NA	Positive	5	13.0136054421769	98.0578231292517	11.785101761201	828974.955782313	6383.33181887462	3095567	2648.25
1	D08	3	RAD51	NA	Positive	6	11.7529411764706	89.2666666666667	9.44884887480145	724650.196078431	5823.37942556469	2539181	2011.55
1	D09	1	SMC3	NM_005445	sample	4	11.5740181268882	66.3867069486405	6.13215764835813	541976.392749245	4765.26674741554	2364148	1958.54
1	D09	2	SMC3	NM_005445	sample	5	11.4519230769231	63.5336538461538	8.0558548385501	516565.814903846	4702.25212720531	2396147	2190.74
1	D09	3	SMC3	NM_005445	sample	6	11.5656324582339	63.3317422434368	7.62107843708931	484037.085918854	4671.75229840204	2046883	1864.88
1	D10	1	CHD8	NM_020920	sample	4	11.682320441989	77.853591160221	9.2453995006758	675415.930939227	5239.97593898791	2757182	2461.33
1	D10	2	CHD8	NM_020920	sample	5	6.70289855072464	35.9257246376812	4.23404344726275	271845.786231884	2638.73717141458	1205303	1067.22
1	D10	3	CHD8	NM_020920	sample	6	10.1918604651163	64.1627906976744	9.22701240355937	508307.046511628	4886.0187135306	1997445	1996.85
1	D11	1	COL5A2	NM_000393	sample	4	11.6798679867987	77.3135313531353	8.12074996909494	694978.927392739	5453.31596502116	2762026	2311.66
1	D11	2	COL5A2	NM_000393	sample	5	9.7070938215103	50.3112128146453	5.80768043610541	365577.077803204	3370.69021448017	1524174	1344.92
1	D11	3	COL5A2	NM_000393	sample	6	10.8040201005025	62.143216080402	6.67700854510839	474918.233668342	4385.30645190431	1987508	1588.95
1	D12	1	BRCA2	NM_000059	sample	4	12.8367346938776	104.591836734694	11.7675178581762	978946.95335277	6642.39878485356	3371957	2975.07
1	D12	2	BRCA2	NM_000059	sample	5	11.9761904761905	81.7251082251082	10.0695991592186	667659.491341991	5697.61866238344	2488469	2083.04
1	D12	3	BRCA2	NM_000059	sample	6	12.046439628483	72.3498452012384	9.06658350297932	537559.108359133	5596.68692499234	2182177	1949.9
1	D13	1	UBR5	NM_015902	sample	4	10.2192118226601	50.8325123152709	8.58795444546321	372830.07635468	4544.57029555808	1674246	1910.98
1	D13	2	UBR5	NM_015902	sample	5	9.42723004694836	50.5446009389671	5.83472692034988	344492.536776213	3455.40198407564	1456312	1397
1	D13	3	UBR5	NM_015902	sample	6	10.5570291777188	54.5596816976127	6.70075879498935	413256.705570292	4128.50376323445	1842557	1769.62
1	D14	1	TET2	NM_017628	sample	4	13.2725225225225	54.2792792792793	8.1360637479234	355431.38963964	4182.62188801582	1945653	1704.84
1	D14	2	TET2	NM_017628	sample	5	11.7406639004149	53.7946058091286	7.37131651709457	396448.284232365	4102.54808804148	2019827	1698.49
1	D14	3	TET2	NM_017628	sample	6	12.7804391217565	79.0758483033932	6.84171248716824	676698.295409182	4947.68068829463	2679043	2094.57
1	D15	1	AMER1	NM_152424	sample	4	12.768691588785	80.5724299065421	10.1102755839618	721823.651869159	5236.51162316171	3001489	2462.83
1	D15	2	AMER1	NM_152424	sample	5	11.3037190082645	69.4194214876033	10.5195231461565	593156.068181818	5245.12046912876	2522524	2265.11
1	D15	3	AMER1	NM_152424	sample	6	9.91845493562232	62.3905579399142	6.43566547617709	543184.920600858	4529.10624800504	2276659	1907.55
1	D16	1	EXT2	NM_207122	sample	4	13.0379008746356	77.134110787172	9.40323865653892	635671.209912536	4991.20283471336	2653228	2133.68
1	D16	2	EXT2	NM_207122	sample	5	12.5983935742972	65.6526104417671	7.60801485396688	519284.473895582	4752.86414509686	2469021	2070.8
1	D16	3	EXT2	NM_207122	sample	6	10.560773480663	63.2707182320442	5.76595337043861	521154.215469613	4602.05839196129	2183720	1630.96
1	D17	1	RAD51	NA	Positive	4	14.4516129032258	106.703225806452	18.1514432436992	957968.64516129	6507.03625030624	3465021	3267.39
1	D17	2	RAD51	NA	Positive	5	11.355421686747	95.7439759036145	13.4255825107853	858965.135542169	6661.54021484384	2946474	2491.69
1	D17	3	RAD51	NA	Positive	6	15.4765342960289	101.263537906137	12.6066110845891	830630.805054152	5934.25804291315	3074636	2447.21
1	D18	1	RAD51	NA	Positive	4	12.162962962963	98.4888888888889	14.0952873369805	867796.103703704	6703.2443830105	3060652	2711.02
1	D18	2	RAD51	NA	Positive	5	15.1838709677419	114.709677419355	12.417529073845	1003707.27096774	6713.61838432117	3607339	2751.43
1	D18	3	RAD51	NA	Positive	6	14.2326388888889	106.055555555556	9.07548245132571	874827.642361111	6465.64367149958	3068705	2268.9
1	D19	1	RAD51	NA	Positive	4	12.8990536277603	99.9558359621451	10.6142999356827	896017.813880126	6528.89998467561	3226731	2696.85
1	D19	2	RAD51	NA	Positive	5	13.35734870317	103.043227665706	11.6129208839681	905055.484149856	6659.55035787495	3083252	2581.65
1	D19	3	RAD51	NA	Positive	6	12.2123552123552	104.343629343629	17.8097063800787	993415.424710425	6825.28752603176	3462952	3173.12
1	D20	1	RAD51	NA	Positive	4	12.615873015873	103.507936507937	14.2411683434602	966336.768253968	6832.75554414553	3350580	2906.15
1	D20	2	RAD51	NA	Positive	5	12.0503144654088	94.3805031446541	12.5351596304013	842243.166666667	6453.2624591588	3120239	2762.28
1	D20	3	RAD51	NA	Positive	6	11.9661458333333	94.5286458333333	12.1074732555459	812133.307291667	6273.49638955394	2876006	2351.6
1	D21	1	RAD51	NA	Positive	4	11.9690265486726	110.022123893805	14.1028195320759	1061787.04867257	6935.18781083113	3359678	3036.46
1	D21	2	RAD51	NA	Positive	5	13.7737226277372	111.616788321168	14.4293049839114	1033118.7080292	6828.33036663483	3567528	2814.97
1	D21	3	RAD51	NA	Positive	6	13.4169741697417	100.39852398524	10.2368428664759	889790.889298893	6116.03255630155	3288180	2463.25
1	D22	1	RAD51	NA	Positive	4	13.2244224422442	107.359735973597	13.1131560639687	974828	6551.37085893262	3396075	2635.65
1	D22	2	RAD51	NA	Positive	5	12.5555555555556	102.229166666667	15.4630109775897	935559.840277778	6500.21316140533	3324425	2663.4
1	D22	3	RAD51	NA	Positive	6	11.8815165876777	99.4881516587678	15.2868106049041	889595.279620853	6670.55152808452	3086097	2654.27
1	E03	1	RF	NA	Neutral	4	9.76902887139108	62.753280839895	11.760989952867	545293.139107612	4925.70031099722	2449424	2227.96
1	E03	2	RF	NA	Neutral	5	11.2345454545455	64.1127272727273	6.37800098168906	542296.229090909	4834.39207006032	2611898	2164.63
1	E03	3	RF	NA	Neutral	6	10.1963963963964	62.0594594594595	7.07482439245548	515819.376576577	4461.60352037513	2291054	1867.99
1	E04	1	RF	NA	Neutral	4	11.0158013544018	69.803611738149	8.8222349019747	592504.422121896	5124.32897692651	2553036	2260.47
1	E04	2	RF	NA	Neutral	5	12.2771084337349	93.2144578313253	9.24555982747873	805567.679518072	6010.71024400691	2980925	2320.43
1	E04	3	RF	NA	Neutral	6	15.0088495575221	96.0294985250737	10.5925778947209	763217.460176991	5877.29155574399	3257078	2301.06
1	E05	1	RF	NA	Neutral	4	16.0338028169014	87.0929577464789	11.2690410088981	689905.681690141	5518.70269673369	2847738	2824.21
1	E05	2	RF	NA	Neutral	5	13.0257425742574	67.6455445544554	7.07424076301216	519767.162376238	4437.9392201111	2353382	1904.33
1	E05	3	RF	NA	Neutral	6	11.7664233576642	66.3114355231144	6.50268774142265	526244.442822384	4845.85244464585	2248481	1900.93
1	E06	1	RF	NA	Neutral	4	12.7454545454545	81.6493506493507	10.8362665359891	703746.005194805	5503.67973858813	3046832	2544.56
1	E06	2	RF	NA	Neutral	5	12.0494186046512	75.6947674418605	8.67759185148041	652473.38372093	5244.09300975631	2675412	2424.91
1	E06	3	RF	NA	Neutral	6	11.9153543307087	70.6240157480315	9.74410184464985	572578.391732284	5034.01855995879	2339195	2038.4
1	E07	1	RF	NA	Neutral	4	11.1408114558473	81.1050119331742	13.7678368704993	766623.350835322	5760.2007664743	3019811	2615.35
1	E07	2	RF	NA	Neutral	5	10.2681318681319	61.6043956043956	10.4703467269656	508455.892307692	4903.72162734595	2324160	2101.64
1	E07	3	RF	NA	Neutral	6	11.9154228855721	65.955223880597	6.90833518269566	523482.631840796	4968.25109563914	2353965	1965.61
1	E08	1	RF	NA	Neutral	4	12.1965174129353	88.4825870646766	14.7103303172954	845084.641791045	6028.35046461865	3520505	3040.49
1	E08	2	RF	NA	Neutral	5	13.9504310344828	69.9137931034483	6.40619659972573	542441.012931034	4823.64400419353	2613010	2004.71
1	E08	3	RF	NA	Neutral	6	10.9214780600462	69.2170900692841	8.45128772103982	592299.348729792	4937.22132305924	2479610	2116.06
1	E09	1	MEX3C	NM_016626	sample	4	12.2729658792651	53.8136482939633	5.95056836324066	363741.955380577	4418.60014608751	1876899	1800.1
1	E09	2	MEX3C	NM_016626	sample	5	13.46771037182	72.0019569471624	7.38777033367191	568851.714285714	4842.98971758298	2457931	2144.96
1	E09	3	MEX3C	NM_016626	sample	6	14.1121076233184	78.042600896861	7.77816871717861	631977.923766816	5134.74149207169	2599745	2241.82
1	E10	1	CDKN2C	NM_078626	sample	4	12.0495867768595	79.9648760330578	9.75834381215272	734883.907024793	5457.61619854384	2965460	2531.49
1	E10	2	CDKN2C	NM_078626	sample	5	13.2745098039216	79.4058823529412	10.0194653578145	684962.378431373	5207.6660664689	2706984	2354.39
1	E10	3	CDKN2C	NM_078626	sample	6	13.0606060606061	85.6848484848485	10.6419865540658	784246.848484849	5560.43912445715	3075515	2692.58
1	E11	1	SPEN	NM_015001	sample	4	13.6603773584906	86.4043126684636	11.557234648539	761920.539083558	5442.69710282224	3088536	2640.86
1	E11	2	SPEN	NM_015001	sample	5	11.743961352657	77.024154589372	8.75987287684248	666783.04589372	5039.51787041427	2556953	2267.56
1	E11	3	SPEN	NM_015001	sample	6	12.0747663551402	70.9252336448598	10.5775654835943	590654.691588785	4950.68325765403	2607999	2222.58
1	E12	1	ARID1B	NM_017519	sample	4	12.140756302521	82.4159663865546	6.70375245758281	725195.74789916	5033.175624961	2830942	2436.19
1	E12	2	ARID1B	NM_017519	sample	5	13.1433891992551	85.4785847299814	7.8432724558092	742195.927374302	5127.55806262915	2901372	2342.47
1	E12	3	ARID1B	NM_017519	sample	6	14.7694117647059	65.4258823529412	6.11822271450481	451333.256470588	4486.69932294735	2288311	1896.9
1	E13	1	ERCC4	NM_005236	sample	4	14.3913043478261	70.304347826087	8.62381774223805	528534.871980676	4806.53789133936	2429464	2182.1
1	E13	2	ERCC4	NM_005236	sample	5	12.0561797752809	64.7640449438202	9.30665482373897	493689.979775281	4921.68504314796	2178357	2081.89
1	E13	3	ERCC4	NM_005236	sample	6	13.6911764705882	66.5459558823529	7.32548321669561	488278.507352941	4771.11480778243	2253567	1899.99
1	E14	1	ATR	NM_001184	sample	4	11.3559322033898	51.9632768361582	8.03471927565771	368627.556497175	4154.25625942475	1810364	1816.18
1	E14	2	ATR	NM_001184	sample	5	9.84245076586433	49.7724288840263	6.9594857195495	384727.79868709	4286.17504045657	1824134	1737.78
1	E14	3	ATR	NM_001184	sample	6	11.3164893617021	49.7101063829787	8.26851037915744	337341.039893617	4228.96446909451	1834929	1689.6
1	E15	1	STAG2	NM_006603	sample	4	12.5300207039337	78.2360248447205	8.37370866906574	669070.712215321	5154.32182370459	2612401	2233.68
1	E15	2	STAG2	NM_006603	sample	5	12.0648148148148	70.8055555555556	8.33461104240865	585584.180555556	5251.7053986929	2453952	2147.92
1	E15	3	STAG2	NM_006603	sample	6	11.5566037735849	66.9150943396226	7.94799848591626	546069.148584906	4821.06800806509	2248761	1980.87
1	E16	1	WRN	NM_000553	sample	4	13.8978102189781	83.7542579075426	14.6951920106918	763380.265206813	5859.31391830918	3144183	2920.28
1	E16	2	WRN	NM_000553	sample	5	12.0269709543568	71.1618257261411	12.1012931357415	633264.493775934	5228.35838261429	2770024	2387.39
1	E16	3	WRN	NM_000553	sample	6	13.7173913043478	79.2753623188406	12.9533898456867	711548.787439613	5002.09162281797	2944271	2389.66
1	E17	1	RF	NA	Neutral	4	12.0717703349282	71.3684210526316	10.777069253164	594408.04784689	5089.98193137029	2488738	2179.07
1	E17	2	RF	NA	Neutral	5	16.1508771929825	89.4105263157895	11.2605796124405	735384.138596491	5570.64429410632	3064830	2802.09
1	E17	3	RF	NA	Neutral	6	13.803738317757	87.1051401869159	10.1020952703938	771941.46728972	5686.65732136584	2939665	2613.91
1	E18	1	RF	NA	Neutral	4	10.2329411764706	70.1247058823529	10.706968800694	638378.649411765	5449.63683221183	2703756	2451.6
1	E18	2	RF	NA	Neutral	5	12.6225680933852	85.5155642023346	12.6829692247815	783273.06614786	5631.90276311615	3023089	2574.09
1	E18	3	RF	NA	Neutral	6	12.732970027248	83.141689373297	11.4706630491212	738402.19346049	5458.56841227469	2842089	2402.18
1	E19	1	RF	NA	Neutral	4	11.6994535519126	77.6939890710382	9.68393642394822	704171.106557377	5516.10583559198	2724283	2382.23
1	E19	2	RF	NA	Neutral	5	13.7438692098093	78.9591280653951	9.78905530216617	656734.948228883	5594.80025344487	2663996	2666.78
1	E19	3	RF	NA	Neutral	6	12.1200923787529	75.1154734411085	8.85975066175009	645046.193995381	5159.72715467474	2489353	2204.92
1	E20	1	RF	NA	Neutral	4	10.372602739726	74.1972602739726	12.0402043997358	692664.326027397	5606.4580400402	2575647	2793.15
1	E20	2	RF	NA	Neutral	5	12.5088408644401	82.3222003929273	10.1251591875851	735104.886051081	5644.18127690139	2781320	2706.48
1	E20	3	RF	NA	Neutral	6	16.6225165562914	115.304635761589	9.08065222581439	986488.913907285	6453.54835798296	3485309	2508.65
1	E21	1	RF	NA	Neutral	4	11.9450867052023	83.2485549132948	14.6771900616686	748323.638728324	5605.17993453754	2816301	2789.02
1	E21	2	RF	NA	Neutral	5	10.9309309309309	78.2672672672673	14.5912658739252	726350.603603604	5616.38023665578	2980763	2647.85
1	E21	3	RF	NA	Neutral	6	11.876404494382	77.8606741573034	9.57761046046005	682413.065168539	5362.14916096518	2679948	2370.71
1	E22	1	RF	NA	Neutral	4	10.1217948717949	63.9465811965812	8.27716073574654	552744.585470086	4968.71206463406	2293876	2092.87
1	E22	2	RF	NA	Neutral	5	11.7983651226158	77.6212534059946	13.5092314020533	696984.076294278	5647.45853216967	2841052	2682.68
1	E22	3	RF	NA	Neutral	6	11.5571776155718	64.9245742092457	7.11592345244852	516262.00729927	4749.07399232155	2275874	1897.63
1	F03	1	OTNT	NA	Neutral	4	11.2291666666667	75.3151041666667	11.0185761708313	680406.25	5307.87692521426	2820221	2451.12
1	F03	2	OTNT	NA	Neutral	5	10.6425120772947	68.5869565217391	7.81581320450603	590337.082125604	5221.45136546493	2525561	2417.18
1	F03	3	OTNT	NA	Neutral	6	10.2649572649573	60.2512820512821	6.67514699050269	493655.051282051	4560.56518361896	2269801	1965.9
1	F04	1	OTNT	NA	Neutral	4	12.152719665272	71.0125523012552	6.1996776246998	601873.658995816	4977.88229210992	2629516	2117.42
1	F04	2	OTNT	NA	Neutral	5	11.7566607460036	62.3321492007105	5.70147053125158	475166.037300178	3939.61877268438	2070113	1727.44
1	F04	3	OTNT	NA	Neutral	6	12.1074380165289	68.4690082644628	6.71857750605201	546557.19214876	4774.52104802315	2282213	1935.71
1	F05	1	OTNT	NA	Neutral	4	11.8794520547945	73.5753424657534	9.7470541754801	625692.736986301	5280.68598192442	2490993	2417.34
1	F05	2	OTNT	NA	Neutral	5	13.0533333333333	72.5409523809524	8.1932044566345	579156.554285714	4885.75837745683	2523490	2038.3
1	F05	3	OTNT	NA	Neutral	6	12.5360824742268	72.960824742268	8.58529249468003	582001.131958763	5141.19498061553	2470833	2078.78
1	F06	1	OTNT	NA	Neutral	4	11.763358778626	68.9904580152672	8.1362157075821	566456.213740458	5092.32660739672	2466090	2257.18
1	F06	2	OTNT	NA	Neutral	5	12.5655737704918	75.4590163934426	7.21191606436756	640356.557377049	5005.18942647532	2635800	2151.72
1	F06	3	OTNT	NA	Neutral	6	10.9367088607595	62.331223628692	8.23361016553375	505516.622362869	4732.09345564393	2233657	2045.23
1	F07	1	OTNT	NA	Neutral	4	13.4764397905759	81.4581151832461	8.48448390562575	667096.840314136	5213.05211728243	2684140	2451.27
1	F07	2	OTNT	NA	Neutral	5	12.1176470588235	83.3466386554622	11.3050719447447	762704.947478992	5418.78636685334	3000953	2591.51
1	F07	3	OTNT	NA	Neutral	6	11.744019138756	76.3947368421053	8.52420416702596	620043.566985646	4904.1898252844	2231014	2111.72
1	F08	1	OTNT	NA	Neutral	4	11.3006756756757	85.429054054054	14.3166529063039	811944.831081081	5665.86425771948	3137645	2639.69
1	F08	2	OTNT	NA	Neutral	5	11.829702970297	67.2039603960396	6.28728917966143	542376.869306931	4935.01782605714	2280825	1999.53
1	F08	3	OTNT	NA	Neutral	6	10.6819277108434	69.8240963855422	8.02426581096729	585390.580722892	4908.74890628776	2353328	2043.58
1	F09	1	PTPRB	NM_002837	sample	4	13.8621794871795	81.2564102564103	9.30668763666442	699906.618589744	5196.2642441627	2889154	2435.34
1	F09	2	PTPRB	NM_002837	sample	5	14.4930875576037	96.0207373271889	14.59306367085	873375.80875576	5602.39663490588	3121402	2861.1
1	F09	3	PTPRB	NM_002837	sample	6	11.0134770889488	75.5741239892183	13.9251360808229	702901.892183288	5128.9936090186	2803333	2391.85
1	F10	1	WAS	NM_000377	sample	4	14.1010452961672	79.0174216027875	8.54965422738787	656408.257839721	5210.71928144197	2848466	2382.61
1	F10	2	WAS	NM_000377	sample	5	12.2155172413793	68.4281609195402	8.41451789239333	546428.183908046	5193.75719658299	2306979	2236.2
1	F10	3	WAS	NM_000377	sample	6	11.5375	65.13125	8.91133265655127	546045.68125	5150.51581746675	2507224	2271.92
1	F11	1	ODAM	NM_017855	sample	4	12.5440900562852	73.6998123827392	11.0979380978429	639313.26641651	5069.98512310146	2741257	2342.84
1	F11	2	ODAM	NM_017855	sample	5	12.8823529411765	78.4243697478992	8.02803188437971	664714.598739496	5108.05311776582	2626134	2375.88
1	F11	3	ODAM	NM_017855	sample	6	13.57824933687	70.6127320954907	6.74711050741167	534048.981432361	4602.51390868341	2343342	1887.77
1	F12	1	BRIP1	NM_032043	sample	4	15.2833333333333	77.9633333333333	9.50731533850107	585608.07	5128.7920810804	2537412	2261.55
1	F12	2	BRIP1	NM_032043	sample	5	10.4136363636364	73.1886363636364	12.0454718126793	678078.840909091	5080.12653818774	2695326	2272.16
1	F12	3	BRIP1	NM_032043	sample	6	12.4677002583979	78.1240310077519	8.57894994029891	666135.416020672	5276.65659758684	2675796	2247.02
1	F13	1	ATRX	NM_138270	sample	4	11.7050938337802	80.3699731903485	13.6334574440221	737274.882037534	5377.07116769062	2738036	2687.69
1	F13	2	ATRX	NM_138270	sample	5	15.0589887640449	78.5	7.52940222838976	621998.460674157	5059.8846934903	2723258	2381.09
1	F13	3	ATRX	NM_138270	sample	6	15.8125	82.5185185185185	9.61057124131733	635733.916666667	5345.7064078537	2514537	2296.1
1	F14	1	PLXNB2	NM_012401	sample	4	13.4729241877256	86.3646209386282	10.2876573982668	764215.039711191	5703.37658366244	2889062	2710.7
1	F14	2	PLXNB2	NM_012401	sample	5	13.3475783475783	88.1025641025641	12.2481574483077	781647.917378917	5795.69062425872	3062366	2639.11
1	F14	3	PLXNB2	NM_012401	sample	6	15.0481927710843	78.3403614457831	7.9599705109955	601357.051204819	5002.82313093769	2564829	2216.28
1	F15	1	ZMYM2	NM_197968	sample	4	14.3382352941176	81.6911764705882	5.33281253791495	641377.023529412	5030.89833492183	2644529	2026.75
1	F15	2	ZMYM2	NM_197968	sample	5	12.8954545454545	80.3522727272727	9.23992068647116	696412.875	5636.08195258607	2726590	2539.03
1	F15	3	ZMYM2	NM_197968	sample	6	13.4817204301075	80.4064516129032	9.38689142141993	692531.483870968	5071.35285657505	2736689	2285.68
1	F16	1	MBD1	NM_015845	sample	4	13.2268041237113	83.9312714776632	10.2647871103057	734813.326460481	5377.26599984665	2823022	2264.72
1	F16	2	MBD1	NM_015845	sample	5	15.441717791411	76.319018404908	9.52389417041225	560701.533742331	5028.39883546592	2456991	2069.02
1	F16	3	MBD1	NM_015845	sample	6	11.4576271186441	76.8677966101695	8.89324610171153	706763.752542373	5176.70942979485	2706183	2187.58
1	F17	1	OTNT	NA	Neutral	4	10.9768518518519	67.150462962963	6.78570400198591	586154.68287037	4865.68751894603	2517213	2126
1	F17	2	OTNT	NA	Neutral	5	12.7672209026128	81.396674584323	11.1145408615077	707346.501187649	5420.20501596563	2798363	2488.72
1	F17	3	OTNT	NA	Neutral	6	12.134328358209	79.9040511727079	9.09269380177011	706503.281449893	5227.1175031717	2675666	2269.22
1	F18	1	OTNT	NA	Neutral	4	14.2019607843137	59.4058823529412	5.0312277483062	396651.517647059	4094.47835727929	2232560	1721.79
1	F18	2	OTNT	NA	Neutral	5	14.6789772727273	97.4573863636364	13.3712170683147	874558.295454545	5871.39866248653	3157354	2973.05
1	F18	3	OTNT	NA	Neutral	6	12.8853658536585	72.5170731707317	8.84309332132985	587494.253658537	4847.79353091237	2408225	2055.59
1	F19	1	OTNT	NA	Neutral	4	13.2196078431373	88.3	12.9638833364034	786627.503921569	5827.93966517511	2988443	2809.2
1	F19	2	OTNT	NA	Neutral	5	12.1111111111111	81.7380952380952	11.7709671984426	739520.597883598	5537.00586184561	2737616	2573.64
1	F19	3	OTNT	NA	Neutral	6	11.6177105831533	65.3520518358531	7.05947134699025	523641.144708423	4657.22803629967	2252844	1878.03
1	F20	1	OTNT	NA	Neutral	4	11.7640750670241	75.7828418230563	10.917419205541	646264.013404826	4971.25810784962	2496778	2149.82
1	F20	2	OTNT	NA	Neutral	5	14.8012958963283	83.9784017278618	9.28384148972907	691526.609071274	5388.99385462272	2693037	2498.97
1	F20	3	OTNT	NA	Neutral	6	11.8692810457516	79.2984749455338	10.9535056165436	722877.191721133	5524.84034034585	2734044	2387.32
1	F21	1	OTNT	NA	Neutral	4	11.4458128078818	80.9064039408867	14.7044494546869	766044.645320197	5753.76134179065	2900334	2828.94
1	F21	2	OTNT	NA	Neutral	5	11.8220338983051	81.3502824858757	13.6623717865465	741991.618644068	5619.97470624081	3188238	2759.29
1	F21	3	OTNT	NA	Neutral	6	11.3587786259542	71.236641221374	8.73403697112859	595380.493638677	4681.04445230417	2454237	2058.92
1	F22	1	OTNT	NA	Neutral	4	11.2993197278912	80.1020408163265	13.3341367383968	750136.650793651	5370.56229943351	2992164	2608.75
1	F22	2	OTNT	NA	Neutral	5	12.0457317073171	83.3323170731707	9.10211046795358	775118.667682927	5598.16435972876	3030520	2623.1
1	F22	3	OTNT	NA	Neutral	6	12.0326923076923	70.6230769230769	8.21398485519567	572177.869230769	4960.99753063808	2631286	2056.39
1	G03	1	RF	NA	Neutral	4	14.5261707988981	90.1101928374656	12.0130600480188	809254.038567493	5436.72471138585	3283901	2813.63
1	G03	2	RF	NA	Neutral	5	9.37173913043478	59.4434782608696	9.23007030537905	504429.913043478	4371.58714959991	2293315	1950.77
1	G03	3	RF	NA	Neutral	6	9.8796992481203	54.0451127819549	7.28605915884626	428058.847117795	4439.76205905377	1989010	1795.39
1	G04	1	RF	NA	Neutral	4	12.9329758713137	78.3056300268097	8.86924453152174	656493.72922252	5135.0250674695	2786883	2305.86
1	G04	2	RF	NA	Neutral	5	9.71764705882353	57.4058823529412	5.34847027283416	490170.123529412	3784.29330444118	1997269	1669.21
1	G04	3	RF	NA	Neutral	6	12.3867924528302	66.6849056603774	6.62718753357778	538627.933962264	4966.31703706217	2514873	1988.62
1	G05	1	RF	NA	Neutral	4	10.1803607214429	66.0180360721443	11.0630770082493	581895.194388778	5095.05292339954	2310635	2322.04
1	G05	2	RF	NA	Neutral	5	14.4478672985782	80.9620853080569	8.43302380392723	676288.194312796	5146.83699906589	2812546	2453.47
1	G05	3	RF	NA	Neutral	6	11.7630434782609	66.2608695652174	6.86630450982308	516164.545652174	4951.39295730094	2369514	1899.52
1	G06	1	RF	NA	Neutral	4	14.1466346153846	80.7764423076923	9.62211450303509	666966.46875	5201.26680411325	2803859	2333.78
1	G06	2	RF	NA	Neutral	5	12.9965517241379	80.1620689655172	7.58336927506076	683818.513793103	5353.63526482668	2814321	2489.24
1	G06	3	RF	NA	Neutral	6	13.9125683060109	78.1475409836066	10.5359005435422	633584.568306011	5151.23323247042	2705149	2280.38
1	G07	1	RF	NA	Neutral	4	11.6813471502591	75.3238341968912	9.21277014784627	668490.896373057	5294.63409277986	2711467	2216.29
1	G07	2	RF	NA	Neutral	5	14.9376257545272	86.4406438631791	7.53696176967559	725889.672032193	5355.96003007008	2920906	2465.28
1	G07	3	RF	NA	Neutral	6	9.95733333333333	54.4746666666667	5.89219177893528	398514.792	4248.83124906994	1882732	1632.99
1	G08	1	RF	NA	Neutral	4	13.9041450777202	86.7124352331606	11.9154301832661	760255.639896373	5836.82100439672	2911249	2933.38
1	G08	2	RF	NA	Neutral	5	13.5687022900763	80.1145038167939	10.3392488181325	685708.240458015	5273.03494832196	2828121	2408.6
1	G08	3	RF	NA	Neutral	6	14.3015564202335	70.9533073929961	7.2917218351388	531106.204280156	4877.00097696367	2326333	2009.23
1	G09	1	BRCA1	NM_007298	sample	4	14.156862745098	80.7002801120448	8.2321494730561	651129.201680672	5171.31345138929	2757021	2225.52
1	G09	2	BRCA1	NM_007298	sample	5	14.1573333333333	81.8053333333333	10.3579689926248	697813.282666667	5403.35808644289	2830978	2491.77
1	G09	3	BRCA1	NM_007298	sample	6	12.9913043478261	70.5188405797101	11.2969385527403	574188.194202899	4980.57081323798	2409497	2401.86
1	G10	1	ASXL1	NM_015338	sample	4	14.4196721311475	94.3704918032787	9.58930279503448	843224.127868852	6011.16044127993	3197397	2854.68
1	G10	2	ASXL1	NM_015338	sample	5	14.341935483871	74.5129032258065	7.8701204668731	558418.503225806	4808.51171637714	2386961	2244.6
1	G10	3	ASXL1	NM_015338	sample	6	13.1329787234043	67.3563829787234	11.2114988746122	532204.263297872	4890.30294900363	2439875	2135.91
1	G11	1	ASXL2	NM_018263	sample	4	15.5833333333333	93.8766666666667	15.0405272971587	818141.68	5820.67948484166	3169501	3038.93
1	G11	2	ASXL2	NM_018263	sample	5	12.9776674937965	74.9255583126551	9.23713013303307	631479.76426799	5036.04933837903	2742894	2312.66
1	G11	3	ASXL2	NM_018263	sample	6	12.4738461538462	57.9076923076923	6.0618772633025	389371.055384615	4283.02955036024	1903663	1659.39
1	G12	1	TP53BP1	NM_005657	sample	4	12.6232394366197	80.6302816901408	10.6470939229978	701813.433098592	5430.8237802912	2812596	2666.22
1	G12	2	TP53BP1	NM_005657	sample	5	12.3571428571429	77.7777777777778	9.12392522032917	665300.343915344	5538.86322824006	2638477	2423.93
1	G12	3	TP53BP1	NM_005657	sample	6	12.9030470914127	67.4764542936288	7.84537364240028	512199.822714681	4740.26710332572	2385248	2029.62
1	G13	1	FAT1	NM_005245	sample	4	12.738255033557	57.0436241610738	6.64165686260588	402109.308724832	4275.64126105579	2044331	1818.63
1	G13	2	FAT1	NM_005245	sample	5	13.5232558139535	77.1831395348837	8.79165978038525	623400.973837209	5323.32301400173	2445634	2457.51
1	G13	3	FAT1	NM_005245	sample	6	13.2936507936508	76.6031746031746	7.83461150105024	620739.535714286	5145.33694502956	2541652	2089.83
1	G14	1	BAP1	NM_004656	sample	4	11.8934426229508	79.5860655737705	9.62012563573285	696565.536885246	5528.18785781188	2740974	2410.04
1	G14	2	BAP1	NM_004656	sample	5	15.1521197007481	85.2593516209476	9.36901458833772	703385.403990025	5559.448074296	2713014	2644.58
1	G14	3	BAP1	NM_004656	sample	6	13.6620111731844	78.5586592178771	11.3675209730457	674023.955307263	5268.11711263373	2761049	2663.01
1	G15	1	ZNF516	NM_014643	sample	4	12.0917431192661	77.8165137614679	9.23669740445872	664711.027522936	5303.75834225835	2571163	2373.47
1	G15	2	ZNF516	NM_014643	sample	5	11.1786941580756	91.1752577319588	12.6592845701193	919998.948453608	6039.36176202617	3397011	3009.33
1	G15	3	ZNF516	NM_014643	sample	6	12.8985507246377	92.7463768115942	13.3868387995162	862579.003623188	6151.51937290915	3137688	3081.39
1	G16	1	GRIN2A	NM_000833	sample	4	16.6076233183856	96.6233183856502	10.5760117519098	799787.230941704	5585.09796073085	3099510	2812.22
1	G16	2	GRIN2A	NM_000833	sample	5	15.3180515759312	93.4641833810888	11.3507129593151	799260.269340974	5654.66172570679	2998034	2872.05
1	G16	3	GRIN2A	NM_000833	sample	6	11.5573770491803	76.3606557377049	10.1943139689781	680868.245901639	4971.71021608776	2689867	2363.57
1	G17	1	RF	NA	Neutral	4	12.8773333333333	85.296	9.38076186063634	748680.696	5377.35600575386	2621877	2484.81
1	G17	2	RF	NA	Neutral	5	10.9075144508671	80.0028901734104	12.7098301238613	768561.832369942	6101.73602957594	2792310	3064.58
1	G17	3	RF	NA	Neutral	6	13.8482384823848	64.5962059620596	5.93865998449675	459128.246612466	4317.36794770895	2252709	1822.66
1	G18	1	RF	NA	Neutral	4	13.3011583011583	80.5482625482625	12.1761971034828	707374.799227799	5549.33555726223	2859377	2518.36
1	G18	2	RF	NA	Neutral	5	12.3516949152542	88.135593220339	14.9429573871298	844354.148305085	5872.07380445068	2901553	3061.03
1	G18	3	RF	NA	Neutral	6	14.3919413919414	87.2051282051282	10.2809612511686	737835.952380952	5086.68996707848	2909616	2309.9
1	G19	1	RF	NA	Neutral	4	10.9228395061728	83.5123456790123	14.7759635722529	811724.49691358	5433.43500681042	3335740	2717.4
1	G19	2	RF	NA	Neutral	5	15.088471849866	95.9383378016086	10.7019045319768	826430.310991957	5549.74381655854	3216707	2649.71
1	G19	3	RF	NA	Neutral	6	14.96	93.2523076923077	10.0886307304246	820022.984615385	5554.99612745261	3203576	2527.81
1	G20	1	RF	NA	Neutral	4	11.6888888888889	82.3666666666667	10.9487848393927	769857.3	5346.34032719184	2831950	2427.79
1	G20	2	RF	NA	Neutral	5	12.655601659751	90.2780082987552	12.2979128764293	854405.257261411	5850.02072896191	3495395	2808.86
1	G20	3	RF	NA	Neutral	6	11.1894409937888	66.5776397515528	8.57186619236991	563859.965838509	4848.22974684276	2346266	2065.73
1	G21	1	RF	NA	Neutral	4	11.8423772609819	73.0594315245478	10.5667968986676	629986.198966408	5017.27108178222	2571639	2377.43
1	G21	2	RF	NA	Neutral	5	16.3537604456825	85.116991643454	6.90281532139263	690578.651810585	5301.50657147254	2734520	2532.26
1	G21	3	RF	NA	Neutral	6	11.8138888888889	76.3416666666667	9.33803842696148	674647.469444444	5139.10927463145	2726427	2281.11
1	G22	1	RF	NA	Neutral	4	14.9031476997579	88.0193704600484	10.5901392288809	742056.319612591	5423.28683400635	2960502	2399.89
1	G22	2	RF	NA	Neutral	5	13.2201086956522	88.9945652173913	12.661399116813	825033.980978261	5940.13589389828	3149316	2748.01
1	G22	3	RF	NA	Neutral	6	12.2200557103064	74.3983286908078	10.295030870767	639328.270194986	5260.59167273806	2668853	2313.54
1	H03	1	CHEK1	NA	Positive	4	8.32424242424242	112.409090909091	51.4151324851157	1360164.25454545	7368.11142736105	5244579	4347.21
1	H03	2	CHEK1	NA	Positive	5	9.48955223880597	119.546268656716	54.0679656986615	1412750.87761194	6555.7384503294	5388528	4045.11
1	H03	3	CHEK1	NA	Positive	6	7.17079889807163	101.727272727273	54.0410271371627	1205547.61707989	6664.32711647342	4829153	3935.53
1	H04	1	CHEK1	NA	Positive	4	7.67625899280576	123.208633093525	58.7585670609049	1501287.10791367	7398.63497015191	5572141	4683.24
1	H04	2	CHEK1	NA	Positive	5	6.71710526315789	117.677631578947	67.2196065741643	1478189.34539474	7366.59306962219	5962713	4534.29
1	H04	3	CHEK1	NA	Positive	6	6.05280528052805	114.976897689769	64.8920449614529	1434141.88448845	7034.17043242106	5866489	4777.88
1	H05	1	CHEK1	NA	Positive	4	10.1958041958042	139.447552447552	66.4162548212604	1668565.68181818	7935.33229340353	6360572	4918.03
1	H05	2	CHEK1	NA	Positive	5	6.74247491638796	127.76254180602	68.315968607472	1611670.97324415	7429.05305374427	6125816	4771.62
1	H05	3	CHEK1	NA	Positive	6	7.58078602620087	123.026200873362	72.2508503176517	1499568.38864629	7546.62802908791	6345847	4693.56
1	H06	1	CHEK1	NA	Positive	4	6.62172284644195	133.524344569288	73.2330208924696	1708208.35580524	8238.5082174418	6254066	5564.39
1	H06	2	CHEK1	NA	Positive	5	7.82584269662921	112.76404494382	57.9301824275724	1355686.80337079	6950.41375978525	5123904	4183.77
1	H06	3	CHEK1	NA	Positive	6	5.51744186046512	117.851744186047	76.8668292556358	1507414.44476744	7232.26063463262	5957039	4665.68
1	H07	1	CHEK1	NA	Positive	4	8.07324840764331	139.984076433121	74.7485008507057	1759514.91719745	8547.71043981922	6679812	5544.58
1	H07	2	CHEK1	NA	Positive	5	5.85761589403973	148.490066225166	91.1952885825126	1972715.5397351	9037.04957342906	7527306	6536.33
1	H07	3	CHEK1	NA	Positive	6	8.52121212121212	127.890909090909	71.4911773290785	1567833.39393939	7595.15771257736	6255137	4881.2
1	H08	1	CHEK1	NA	Positive	4	6.77631578947368	123.508771929825	69.6241119291465	1588217.02631579	8196.45557357139	6218633	5631.95
1	H08	2	CHEK1	NA	Positive	5	7.16546762589928	137.086330935252	79.579691881518	1761303.27338129	8447.02385174487	7146054	5834.16
1	H08	3	CHEK1	NA	Positive	6	6.09704641350211	102.708860759494	53.4258812221263	1279205.82278481	6942.64566235829	4781184	4041.91
1	H09	1	NOTCH2	NM_024408	sample	4	12.3154574132492	86.6309148264984	14.7825039372236	814345.369085173	5463.36399188994	2965056	2752.56
1	H09	2	NOTCH2	NM_024408	sample	5	13.1486068111455	70.2074303405573	8.78297333436644	572018.904024768	4729.63216239527	2589218	2146.5
1	H09	3	NOTCH2	NM_024408	sample	6	12.6045197740113	77.9604519774011	10.758660519653	712382.717514124	5210.36538081718	2899656	2551.52
1	H10	1	FANCM	NM_020937	sample	4	11.4741144414169	79.4713896457766	9.69120535784412	683896.392370572	5290.65963997507	2524505	2172.91
1	H10	2	FANCM	NM_020937	sample	5	13.1271676300578	85.6676300578035	10.3831038235401	730905.268786127	5544.89303862394	2718663	2296.24
1	H10	3	FANCM	NM_020937	sample	6	11.0206896551724	78.7827586206896	11.2829640525043	722186.548275862	5711.47232979917	2772766	2545.91
1	H11	1	RASA1	NM_022650	sample	4	12.2236180904523	79.7160804020101	11.377017322067	710931.658291457	5362.36462517003	2802136	2610.53
1	H11	2	RASA1	NM_022650	sample	5	12.0950704225352	82.556338028169	14.0626584782995	743897.785211268	5416.80800148713	2914657	2631.35
1	H11	3	RASA1	NM_022650	sample	6	11.7150684931507	78.5945205479452	11.9052822503444	722389.208219178	5127.5891877516	2946626	2509.49
1	H12	1	KDM5C	NM_004187	sample	4	9.54054054054054	82.4362934362934	16.0810426363824	829146.196911197	5779.74742500586	3029904	2881.61
1	H12	2	KDM5C	NM_004187	sample	5	13.5516129032258	82.4709677419355	8.72744281036382	712776.770967742	5449.52873115358	2983809	2505.69
1	H12	3	KDM5C	NM_004187	sample	6	13.7417218543046	84.2615894039735	9.12149434045859	737735.122516556	5131.71750048017	3104701	2397.33
1	H13	1	FAS	NA	sample	4	12.1456582633053	81.8823529411765	11.5586850063688	767862.31372549	5723.29100976763	3191616	2727.7
1	H13	2	FAS	NA	sample	5	13.52	96.324	13.4798708426297	903975.408	6219.97871093785	3382084	3058.87
1	H13	3	FAS	NA	sample	6	13.5053380782918	73.9466192170818	6.36915485731187	599885.039145908	4906.80438305946	2533332	2177.38
1	H14	1	PTPRC	NR_052021	sample	4	10.0899182561308	71.8228882833787	10.2989099299734	657628.517711172	5180.39671448228	2538776	2260.74
1	H14	2	PTPRC	NR_052021	sample	5	13.0763358778626	72.6208651399491	6.82083708011369	590333.127226463	4865.97295052182	2572023	2019.12
1	H14	3	PTPRC	NR_052021	sample	6	9.98671096345515	73.0830564784053	14.7881276032668	702776.365448505	5222.89599837212	2951707	2647.98
1	H15	1	PTPRU	NM_133178	sample	4	13.5171102661597	88.9201520912547	9.57811678958713	793315.209125475	5562.18531111922	2999725	2586.35
1	H15	2	PTPRU	NM_133178	sample	5	12.1512027491409	82.2027491408935	10.1267633784037	755374.18556701	5318.84404502712	3141723	2488.45
1	H15	3	PTPRU	NM_133178	sample	6	13.4169278996865	88.1473354231975	12.8417004300804	764719.667711599	5474.16990067986	2862761	2687.13
1	H16	1	FUBP1	NM_003902	sample	4	13.321554770318	83.1201413427562	11.1111228436611	700546.621908127	5459.88511687625	2839293	2576.01
1	H16	2	FUBP1	NM_003902	sample	5	12.8664383561644	70.958904109589	6.83519006101081	548510.198630137	4752.4085232419	2504476	2090.32
1	H16	3	FUBP1	NM_003902	sample	6	11.4280155642023	69.0894941634241	10.7651453968608	583100.926070039	4820.76578410749	2409525	2144.48
1	H17	1	CHEK1	NA	Positive	4	7.3210332103321	120.811808118081	60.9212570811878	1514863.95940959	7815.2375841181	6073501	5256.54
1	H17	2	CHEK1	NA	Positive	5	6.91749174917492	142.280528052805	90.1477050033684	1841257.13531353	8128.50884502124	7241470	5434.01
1	H17	3	CHEK1	NA	Positive	6	7.44444444444444	128.290849673203	73.3428688814782	1591297.54248366	7787.03886485238	6209379	4940.9
1	H18	1	CHEK1	NA	Positive	4	6.06870229007634	149.507633587786	95.358368850728	1973384.26335878	8858.26043369694	7809223	6322.02
1	H18	2	CHEK1	NA	Positive	5	7.23197492163009	123.228840125392	69.0215787050898	1534184.29780564	7432.1239774096	5934239	4683.58
1	H18	3	CHEK1	NA	Positive	6	6.16037735849057	110.688679245283	57.3160387785809	1398636.33962264	7276.20331350276	5022106	4220
1	H19	1	CHEK1	NA	Positive	4	6.66308243727599	143.888888888889	77.9651511619078	1857592.89964158	8401.3533887097	6881871	5799.88
1	H19	2	CHEK1	NA	Positive	5	6.95769230769231	109.865384615385	63.8105764339966	1371731.00769231	7539.13449993723	5516455	4658.12
1	H19	3	CHEK1	NA	Positive	6	6.50526315789474	117.049122807018	65.3740197589277	1478120.2245614	7619.57593563618	5650369	4917.52
1	H20	1	CHEK1	NA	Positive	4	8.18082191780822	115.627397260274	58.3917835313356	1403744.3890411	7273.79178343861	5366657	4538.03
1	H20	2	CHEK1	NA	Positive	5	7.97907949790795	136.292887029289	73.5266397645362	1711304.64435146	7645.17654165275	6616786	5023.31
1	H20	3	CHEK1	NA	Positive	6	5.75675675675676	130.821621621622	73.2364962741154	1671766.45405405	7547.82494879222	6233702	5133.37
1	H21	1	CHEK1	NA	Positive	4	7.29931972789116	142.003401360544	85.0218479644268	1824960.5170068	8456.0328814287	7064275	5773.46
1	H21	2	CHEK1	NA	Positive	5	6.92491467576792	121.839590443686	70.6073793232299	1520598.28327645	7216.80992693884	6013912	4666.91
1	H21	3	CHEK1	NA	Positive	6	6.34470989761092	126.310580204778	82.8874487534194	1607256.3447099	7475.23905273453	6330490	5159.64
1	H22	1	CHEK1	NA	Positive	4	7.63470319634703	150.657534246575	87.1778859311838	1952687.55251142	8280.62968053224	8043598	6101.8
1	H22	2	CHEK1	NA	Positive	5	7.44072948328267	123.440729483283	67.136328800221	1530900.87841945	7647.81877722865	6075441	4782.98
1	H22	3	CHEK1	NA	Positive	6	7.16095890410959	130.321917808219	74.4873675436614	1622932.15753425	7536.40789216628	6456808	5067.67
1	I03	1	RPA32	NA	Positive	4	15.5216216216216	141.713513513514	15.3604897822275	1484898.26486486	6884.86458608462	4611122	3612.22
1	I03	2	RPA32	NA	Positive	5	12.4158878504673	112.264018691589	19.5884608239701	1157168.83411215	5900.42975768329	4098580	3071.26
1	I03	3	RPA32	NA	Positive	6	15.0159574468085	116.811170212766	11.3808649122033	1135036.90691489	5877.9409328354	4106700	2893.83
1	I04	1	RPA32	NA	Positive	4	15.8723404255319	155.288753799392	19.6423229655334	1680009.94832827	7292.22028106382	5176609	3862.74
1	I04	2	RPA32	NA	Positive	5	13.8056768558952	116.384279475983	19.5877451277947	1182350.46069869	6430.62993008489	4127628	3113.5
1	I04	3	RPA32	NA	Positive	6	13.6511627906977	111.686046511628	20.3893039575384	1175028.77034884	6294.54946739519	4860016	3540.98
1	I05	1	RPA32	NA	Positive	4	16.3965517241379	133.9039408867	19.4947069532759	1352965.9679803	6470.59971007216	4416157	3502.56
1	I05	2	RPA32	NA	Positive	5	13.5141509433962	121.622641509434	16.9871402739272	1268251.23820755	6479.42518944848	4073288	3325.77
1	I05	3	RPA32	NA	Positive	6	12.8060046189376	84.2448036951501	10.8478139207702	809096.722863741	5602.79633257924	3811891	2793.41
1	I06	1	RPA32	NA	Positive	4	14.2078521939954	138.036951501155	21.0527212134544	1481424.63510393	7200.59944901079	4718579	3965.95
1	I06	2	RPA32	NA	Positive	5	14.4766355140187	137.182242990654	12.4016403961148	1471080.27336449	6795.15002015885	4603636	3549.61
1	I06	3	RPA32	NA	Positive	6	14.2579852579853	132.449631449631	19.9549541639841	1387788.88206388	6819.85376627416	4375439	3464.92
1	I07	1	RPA32	NA	Positive	4	11.3031358885017	131.620209059233	27.9172855014541	1468295.71428571	7221.77597450033	4515275	3921.06
1	I07	2	RPA32	NA	Positive	5	12.6284584980237	120.557312252964	19.2943759753531	1270050.55335968	6669.44643424428	3984714	3181.6
1	I07	3	RPA32	NA	Positive	6	14.2523961661342	125.150159744409	16.2320367045689	1276589.19169329	6256.55233391547	4067969	3071.69
1	I08	1	RPA32	NA	Positive	4	11.3586956521739	128.978260869565	23.2437824878693	1454142.51811594	6559.79362803808	4586866	3539.53
1	I08	2	RPA32	NA	Positive	5	13.3884892086331	124.125899280576	21.2072081806166	1303678.9352518	6463.49270673064	4351546	3334.81
1	I08	3	RPA32	NA	Positive	6	13.5439189189189	115.35472972973	15.6727004991488	1147764.68243243	6017.18640763136	3843933	2920.42
1	I09	1	ARHGAP35	NM_004491	sample	4	13.5186335403727	87.6614906832298	11.4008294242059	783052.229813665	5919.30251122311	3112611	2733.03
1	I09	2	ARHGAP35	NM_004491	sample	5	13.5323943661972	78.2253521126761	7.52491233315482	642534.709859155	4988.74049117136	2775746	2283.73
1	I09	3	ARHGAP35	NM_004491	sample	6	10.1011235955056	61.5280898876404	7.181187108667	528939.780898876	4697.25708913937	2355998	1907.71
1	I10	1	AHNAK	NM_024060	sample	4	16.906976744186	91.3294573643411	7.56161721334435	759828.100775194	5689.88820310901	3700107	2746.52
1	I10	2	AHNAK	NM_024060	sample	5	13.6648936170213	75.4840425531915	6.9721337502935	618519.497340426	5001.65776615745	2828590	2328.15
1	I10	3	AHNAK	NM_024060	sample	6	11.8600682593857	65.0307167235495	7.4234444335207	498948.09556314	4989.73044246134	2280087	1992.47
1	I11	1	SH2B3	NM_005475	sample	4	15.390243902439	69.3685636856369	5.05294679510696	474491.967479675	4390.96964726568	2383419	1854.22
1	I11	2	SH2B3	NM_005475	sample	5	15.0078947368421	94.8578947368421	9.82286421722215	851668.697368421	5828.32213223025	3435635	2732.06
1	I11	3	SH2B3	NM_005475	sample	6	11.0184615384615	75.2553846153846	11.9913450941776	677556.295384615	5267.37282242208	2712406	2321.7
1	I12	1	MSH2	NM_000251	sample	4	10.7055393586006	72.9883381924198	10.4338442520965	650945.60058309	5419.5648007224	2593233	2293.29
1	I12	2	MSH2	NM_000251	sample	5	13.6894273127753	84.5132158590308	10.3028812046197	749790.559471366	5393.51222953521	2905560	2468.6
1	I12	3	MSH2	NM_000251	sample	6	12.8175675675676	69.545045045045	11.3038859954173	576590.783783784	5032.1556448196	2525378	2154.9
1	I13	1	NOTCH1	NM_017617	sample	4	13.190243902439	62.2634146341463	7.92612273894672	453955.453658537	4615.20365371307	2334470	2019.72
1	I13	2	NOTCH1	NM_017617	sample	5	13.361797752809	81.0112359550562	8.08046898892525	709267.988764045	5387.79304052784	3038689	2501.41
1	I13	3	NOTCH1	NM_017617	sample	6	11.5347043701799	59.5912596401028	7.04394518412685	499892.01285347	4686.13557740808	2659339	2140.74
1	I14	1	RAD51	NM_133487	sample	4	14.48	110.345	13.6202238977532	987741.44	6780.21418520253	3260330	2994.29
1	I14	2	RAD51	NM_133487	sample	5	14.8260869565217	106.139751552795	10.6341055521032	936547.291925466	6600.57390140529	3343900	2637.71
1	I14	3	RAD51	NM_133487	sample	6	9.05685618729097	45.0066889632107	5.54050425288316	290220.739130435	4011.39547051871	2195641	1471.55
1	I15	1	ZFHX4	NM_024721	sample	4	16.6964769647696	76.579945799458	6.30254271187026	538979.590785908	4831.7956472863	2421013	2171.33
1	I15	2	ZFHX4	NM_024721	sample	5	15.3846153846154	85.5443786982248	8.64561442910166	703913.24556213	5325.67353873782	2975456	2257.55
1	I15	3	ZFHX4	NM_024721	sample	6	10.625	59.1114130434783	8.21496178140427	482027.747282609	4802.68348237421	2414833	2061.44
1	I16	1	KMT2C	NM_170606	sample	4	11.5122699386503	69.0429447852761	9.72488876435966	568618.101226994	4712.06450571439	2281785	2052.23
1	I16	2	KMT2C	NM_170606	sample	5	12.3	75.728125	11.1311613646608	655035.86875	5611.04645945928	2639417	2434.87
1	I16	3	KMT2C	NM_170606	sample	6	12.7090301003344	79.8963210702341	9.69520346439288	675309.862876254	5432.36189793454	2586895	2439.59
1	I17	1	RPA32	NA	Positive	4	15.6975088967972	157.473309608541	27.5732648954679	1729783.80782918	7385.85981672037	5487119	4114.84
1	I17	2	RPA32	NA	Positive	5	17.1348314606742	118.042134831461	10.588740227775	1109721.47752809	5814.3421425872	3887016	3001
1	I17	3	RPA32	NA	Positive	6	14.4858934169279	130.952978056426	15.7225390275743	1363553.77115987	6387.68583501144	4300767	3385.58
1	I18	1	RPA32	NA	Positive	4	14.962962962963	145.609427609428	24.84716180766	1557715.23569024	7541.54749120857	4812247	4008.22
1	I18	2	RPA32	NA	Positive	5	15.8876404494382	131.404494382022	17.0858178529598	1320839.56928839	6483.56866162386	4414663	3592.6
1	I18	3	RPA32	NA	Positive	6	17.0620437956204	156.92700729927	22.399420073438	1641832.09489051	7033.21692510183	4822644	3923.33
1	I19	1	RPA32	NA	Positive	4	15.5344418052257	142.185273159145	18.4106082759894	1483920.83135392	7299.61455187106	4460688	3956.7
1	I19	2	RPA32	NA	Positive	5	17.3475609756098	160.268292682927	21.3753393693989	1689801.35365854	7157.79390593904	5398138	4013.45
1	I19	3	RPA32	NA	Positive	6	12.0705882352941	120.367647058824	19.3501124706141	1268376.69411765	6602.06671824144	3818606	3251.41
1	I20	1	RPA32	NA	Positive	4	14.0229885057471	150.045977011494	26.9700177558977	1674029.02873563	7612.58699430352	5169384	4368.39
1	I20	2	RPA32	NA	Positive	5	13.2716535433071	129.488188976378	18.5398723285837	1389802.05905512	6756.50064670481	4195253	3546.57
1	I20	3	RPA32	NA	Positive	6	14.5174825174825	133.748251748252	21.0313237192621	1363885.86363636	6517.69398565579	4209583	3327.33
1	I21	1	RPA32	NA	Positive	4	14.1009771986971	126.188925081433	16.8425870509303	1304100.01954397	6512.10852108139	4205354	3528.91
1	I21	2	RPA32	NA	Positive	5	16.80195599022	136.655256723716	15.1711141740326	1376280.00244499	6794.87823130227	4518259	3641.57
1	I21	3	RPA32	NA	Positive	6	16.0280612244898	134.910714285714	13.5833647879176	1323299.00255102	6513.66226433389	3950407	3249.14
1	I22	1	RPA32	NA	Positive	4	14.1111111111111	129.45987654321	22.7728654255483	1370908.14506173	6879.32260865338	4466500	3705.47
1	I22	2	RPA32	NA	Positive	5	15.6224489795918	126.513605442177	13.2654366484005	1227185.01020408	6411.23254997634	4001967	3322.26
1	I22	3	RPA32	NA	Positive	6	15.9651898734177	136.205696202532	18.3257786516619	1376369.2056962	6656.18664503095	4218153	3342.55
1	J03	1	ATR	NA	Positive	4	8.87088607594937	48.1341772151899	8.68729979012498	360767.506329114	4433.81275153078	1754842	1617.23
1	J03	2	ATR	NA	Positive	5	7.55135135135135	37.772972972973	6.218721476348	273684.627027027	3843.27907743093	1498564	1419.85
1	J03	3	ATR	NA	Positive	6	7.94557823129252	44.0839002267574	6.43371266857619	339311.757369615	4039.72797465948	1687614	1465.69
1	J04	1	ATR	NA	Positive	4	7.89830508474576	46.2227602905569	10.2837680537714	359735.140435835	4062.65447102609	1683002	1547.47
1	J04	2	ATR	NA	Positive	5	10.0242718446602	50.2427184466019	6.90769955940011	361538.317961165	4375.26666554802	1873428	1665.05
1	J04	3	ATR	NA	Positive	6	7.07852193995381	35.4872979214781	6.68047601550479	236459.88221709	3978.99598041079	1218883	1301.2
1	J05	1	ATR	NA	Positive	4	9.38107416879795	50.0332480818414	9.02883837088017	377672.836317136	4690.0335492665	1820124	1732.25
1	J05	2	ATR	NA	Positive	5	9.02912621359223	43.3203883495146	5.55586056175746	294408.004854369	3900.78823266545	1532064	1378.46
1	J05	3	ATR	NA	Positive	6	6.61878453038674	37.2651933701657	8.34504619026659	292359.674033149	3687.32494302078	1516703	1290.47
1	J06	1	ATR	NA	Positive	4	10.1207349081365	53.8293963254593	8.4054833258728	415659.25984252	4758.85807702604	1993177	1966.9
1	J06	2	ATR	NA	Positive	5	9.17078651685393	50.9505617977528	6.32797221828764	384896.148314607	4291.08889962325	1872662	1531.17
1	J06	3	ATR	NA	Positive	6	8.47093023255814	44.0377906976744	6.40116109124064	328981.805232558	4083.75378822646	1578209	1364.82
1	J07	1	ATR	NA	Positive	4	8.97707736389685	46.4899713467049	5.85321091959357	329483.70773639	4000.92428799463	1599454	1376.85
1	J07	2	ATR	NA	Positive	5	9.89337175792507	55.9020172910663	8.63271082836305	457828.634005764	4938.63012849229	2086151	2143.4
1	J07	3	ATR	NA	Positive	6	8.07608695652174	46.3768115942029	9.78552779343513	368101.884057971	4207.33883304714	1770219	1631.83
1	J08	1	ATR	NA	Positive	4	8.36164383561644	47.7479452054795	8.35392635369258	375535.432876712	4252.43740464947	1845272	1570.12
1	J08	2	ATR	NA	Positive	5	8.34293948126801	46.6801152737752	7.26723668225296	376420.259365994	4442.09430200613	1920578	1732.25
1	J08	3	ATR	NA	Positive	6	8.35278514588859	42.9893899204244	8.0420739965731	317683.084880637	4083.41047383926	1699324	1474.96
1	J09	1	STIM1	NM_003156	sample	4	10.2600732600733	68.2564102564103	9.65336808576188	624415.311355311	4786.29048297904	2527304	2262.62
1	J09	2	STIM1	NM_003156	sample	5	11.2014388489209	75.3992805755396	12.2615652955126	679429.064748201	5318.82222017316	2677605	2307.41
1	J09	3	STIM1	NM_003156	sample	6	11.905325443787	67.9171597633136	7.32465584106156	544058.047337278	5063.58937438502	2340585	2081.94
1	J10	1	DICER1	NM_030621	sample	4	10.7709090909091	69.9345454545455	10.5794289814406	609362.134545455	5419.36787950061	2448068	2376.17
1	J10	2	DICER1	NM_030621	sample	5	11.3866279069767	71.2296511627907	10.9445537728708	613164.363372093	5192.72589489082	2630372	2401.24
1	J10	3	DICER1	NM_030621	sample	6	10.9322493224932	65.7831978319783	7.7675123433031	539216.357723577	4869.69230988829	2255020	1967.45
1	J11	1	PASK	NM_015148	sample	4	13.7185185185185	76.5876543209877	8.38840684103051	631624.674074074	5172.63517125651	2748772	2383.41
1	J11	2	PASK	NM_015148	sample	5	11.9390962671906	71.4243614931238	9.85468086527038	606189.123772102	4951.86459864995	2583478	2392.46
1	J11	3	PASK	NM_015148	sample	6	10.3150183150183	56.9230769230769	8.10176259805469	473071.871794872	4282.25268916616	2218376	1785
1	J12	1	EZH2	NM_152998	sample	4	13.8817204301075	104.26164874552	14.5980588748421	989625.838709677	6409.27324713883	3575567	3472.46
1	J12	2	EZH2	NM_152998	sample	5	12.2677966101695	79.6474576271186	11.9142138102515	698914.142372881	5671.60817634915	2797981	2779.29
1	J12	3	EZH2	NM_152998	sample	6	11.1652421652422	70.7464387464387	8.39177406800113	592514.646723647	5141.30538823809	2441226	2209.93
1	J13	1	ATF7IP	NM_018179	sample	4	11.608832807571	74.6277602523659	8.68612711724997	670400.271293375	5083.49987679578	2728164	2304.73
1	J13	2	ATF7IP	NM_018179	sample	5	13.97542997543	84.7076167076167	7.85342044639595	728197.407862408	5217.583018997	3007780	2439.47
1	J13	3	ATF7IP	NM_018179	sample	6	10.2277580071174	46.423487544484	6.95312122119907	354035.800711744	4213.85275692564	2102034	1869.59
1	J14	1	RB1	NM_000321	sample	4	13.0145278450363	79.2445520581114	8.05051197931281	666242.498789346	5074.84907271436	2525085	2147.59
1	J14	2	RB1	NM_000321	sample	5	12.5338345864662	75.3383458646616	9.52215235203303	651480.884711779	4922.64245645038	2770702	2380.02
1	J14	3	RB1	NM_000321	sample	6	9.22762148337596	42.9488491048593	6.41290906925179	328032.271099744	4066.66614072358	1964299	1679.63
1	J15	1	RPA2	NM_002946	sample	4	13.9267605633803	136.853521126761	20.0893552147364	1466165.10985916	6733.98012114239	4625113	3869.52
1	J15	2	RPA2	NM_002946	sample	5	14.0802675585284	129.334448160535	19.1725848829224	1365029.74247492	6895.95669229413	4367057	3830.69
1	J15	3	RPA2	NM_002946	sample	6	14.1566265060241	109.463855421687	12.3414514700147	1084140.74096386	6116.23247912453	3714371	2998.52
1	J16	1	RPS2	NM_002952	sample	4	11.5389048991354	75.8155619596542	13.2730795857937	677166.792507205	5420.4983623574	2694431	2494
1	J16	2	RPS2	NM_002952	sample	5	12.2046783625731	73.1578947368421	10.4664033337715	627091.783625731	5243.98690972084	2511837	2300.18
1	J16	3	RPS2	NM_002952	sample	6	13.3020527859238	83.4721407624633	11.8041641821741	622764.935483871	4840.51619672276	2284915	2234.57
1	J17	1	ATR	NA	Positive	4	11.4012944983819	54.0776699029126	9.52065748396808	367242.996763754	4033.53963251499	1652508	1636.92
1	J17	2	ATR	NA	Positive	5	10.3932584269663	52.9887640449438	6.41728543022525	392037.138576779	4297.4469759074	1777410	1528.92
1	J17	3	ATR	NA	Positive	6	9.51282051282051	48.7179487179487	7.42263661651532	363952.615384615	4065.97665808737	1714524	1513.59
1	J18	1	ATR	NA	Positive	4	8.43321299638989	49.1046931407942	9.87891145614224	390172.815884477	4603.18908259874	1843619	1892.12
1	J18	2	ATR	NA	Positive	5	10.6057692307692	56.4471153846154	9.47481718640719	421507.725961538	4703.7517786265	1941658	1825.02
1	J18	3	ATR	NA	Positive	6	7.94277108433735	46.5210843373494	8.86044851621051	382551.527108434	4427.15196643414	1740156	1680.92
1	J19	1	ATR	NA	Positive	4	9.50390625	48.484375	8.46010226843831	361279.52734375	4379.05567901445	1704303	1563.71
1	J19	2	ATR	NA	Positive	5	9.34097421203438	51.7679083094556	9.19766354488162	410566.312320917	4637.55053546867	1933907	1844.06
1	J19	3	ATR	NA	Positive	6	9.33578431372549	51.8897058823529	8.8313405525463	406949.25	4539.05322805642	1777888	1935.36
1	J20	1	ATR	NA	Positive	4	9.51910828025478	52.9235668789809	9.04210587002001	427133.608280255	4435.64954345113	1963767	1733.97
1	J20	2	ATR	NA	Positive	5	9.4294670846395	60.6112852664577	15.6507086892696	542122.564263323	4794.93580022715	2339052	2053.33
1	J20	3	ATR	NA	Positive	6	9.18487394957983	50.9159663865546	9.29060745055847	399897.081232493	4512.09708154908	1899695	1894.82
1	J21	1	ATR	NA	Positive	4	10.305912596401	58.3419023136247	8.37022721061827	473070.470437018	4615.33882666607	2082557	1855.98
1	J21	2	ATR	NA	Positive	5	10.4452296819788	50.4664310954064	9.35133173137499	371369.625441696	4381.76096035647	1847904	1710.34
1	J21	3	ATR	NA	Positive	6	9.84569732937685	58.7240356083086	13.0929393448755	499712.026706231	5003.70281817276	2195918	2087.39
1	J22	1	ATR	NA	Positive	4	11.2334384858044	57.7192429022082	8.90121386228419	427824.192429022	4451.89776327855	1934608	1736.01
1	J22	2	ATR	NA	Positive	5	10.320652173913	58.8451086956522	7.87914009959071	477402.842391304	4690.45080914509	2136800	1830.73
1	J22	3	ATR	NA	Positive	6	8.16548463356974	41.0212765957447	8.32456922754205	305401.486997636	4316.89273813678	1558662	1607.58
1	K03	1	OTNT	NA	Neutral	4	13.3550135501355	91.520325203252	12.7088416874912	838034.758807588	5755.14477158191	3059505	2585.43
1	K03	2	OTNT	NA	Neutral	5	13.576354679803	80.115763546798	6.9048024680148	648564.362068966	5081.0776154557	2851258	2293.16
1	K03	3	OTNT	NA	Neutral	6	12.302729528536	72.9057071960298	7.68509978289739	601494.754342432	4869.80864895021	2619501	2108.83
1	K04	1	OTNT	NA	Neutral	4	13.6994680851064	85.8510638297872	7.28093376749852	749181.82712766	5379.04686332087	3002034	2429.36
1	K04	2	OTNT	NA	Neutral	5	12.585798816568	80.7199211045365	7.29742804360641	714044.392504931	5400.413049587	2888545	2554.43
1	K04	3	OTNT	NA	Neutral	6	12.6470588235294	79.9441176470588	8.9681485054345	682314.479411765	5180.9116816648	2672209	2208.95
1	K05	1	OTNT	NA	Neutral	4	14.3717693836978	85.5984095427435	10.2899189613075	736457.994035785	5769.94887965961	2938447	2704.59
1	K05	2	OTNT	NA	Neutral	5	12.7625	58.7208333333333	7.95295410097073	436277.35625	4640.58731143274	2245753	1940.35
1	K05	3	OTNT	NA	Neutral	6	12.7324324324324	70.8567567567568	7.91120948891405	557741.662162162	4825.84981247298	2509619	1987.14
1	K06	1	OTNT	NA	Neutral	4	10.2043010752688	68.8252688172043	10.970916971387	611011.061827957	5001.74196518408	2383361	2377.5
1	K06	2	OTNT	NA	Neutral	5	12.3925438596491	68.4868421052632	7.14609424764788	552853.050438597	5114.36115543534	2504203	2160.48
1	K06	3	OTNT	NA	Neutral	6	12.6131386861314	79.0973236009732	10.1673915063158	696148.647201946	5307.81233005871	2990746	2442.67
1	K07	1	OTNT	NA	Neutral	4	14.755376344086	83.4354838709677	8.66262444820073	675660.260752688	5108.98668582239	2816205	2464.13
1	K07	2	OTNT	NA	Neutral	5	14.0100502512563	77.2788944723618	8.98980143847943	622784.82160804	5126.92925206703	2813711	2373.65
1	K07	3	OTNT	NA	Neutral	6	12.14039408867	68.5172413793103	6.10538556032736	546109.192118227	4768.60475243934	2469296	1974.3
1	K08	1	OTNT	NA	Neutral	4	11.4017341040462	85.1184971098266	10.8411767722098	777718.722543353	5555.93461181305	2935600	2566.05
1	K08	2	OTNT	NA	Neutral	5	11.0572207084469	62.1825613079019	6.95442287356974	507404.585831063	4800.18414649601	2292705	1992.63
1	K08	3	OTNT	NA	Neutral	6	10.1910828025478	68.5817409766454	11.0775980676061	626400.210191083	5373.72846267552	2775334	2576.8
1	K09	1	RAD21	NM_006265	sample	4	11.3052631578947	85.259649122807	9.54912743147926	808047.810526316	5506.20413874904	3109678	2451.34
1	K09	2	RAD21	NM_006265	sample	5	8.71641791044776	68.6753731343284	12.2826459197582	636105.399253731	5676.06909945378	2521026	2408.27
1	K09	3	RAD21	NM_006265	sample	6	11.2417582417582	108.516483516484	19.8618282766365	1141048.18315018	6772.97003500845	3839425	3432.86
1	K10	1	CUX1	NM_181500	sample	4	11.9648711943794	98.6370023419204	13.1733890006068	984565.416861827	6164.25721752071	3534230	3095.41
1	K10	2	CUX1	NM_181500	sample	5	13.2880258899676	84.042071197411	12.8050190304394	745880.987055016	5669.16061349104	3023112	2684.08
1	K10	3	CUX1	NM_181500	sample	6	10.6234718826406	80.2127139364303	11.8997163354983	753601.334963325	5578.26040694538	2882302	2601.78
1	K11	1	POLE	NM_006231	sample	4	15.9272237196765	107.894878706199	11.4973441385153	975947.161725067	5511.80411107915	3466212	2689.92
1	K11	2	POLE	NM_006231	sample	5	17.1003344481605	120.879598662207	12.7095962946693	1128951.76254181	5828.55668564449	3682384	2941.23
1	K11	3	POLE	NM_006231	sample	6	17.1784776902887	116.897637795276	9.42099719485385	1045866.88976378	5582.36948976687	3297573	2533.09
1	K12	1	NCOA6	NM_014071	sample	4	13.0555555555556	83.7847222222222	11.0044058770643	748473.643518519	5823.87846823125	2989303	2666.47
1	K12	2	NCOA6	NM_014071	sample	5	13.4345238095238	90.8412698412698	11.0486825933928	840875.902777778	5684.37681561511	3100217	2741.46
1	K12	3	NCOA6	NM_014071	sample	6	14.5474683544304	89.9715189873418	9.13097608935577	782619.639240506	5228.57639627175	3030518	2553.58
1	K13	1	APC	NM_000038	sample	4	13.375	69.7678571428571	7.57780405686813	536626.276785714	4653.96926984445	2321052	2080.23
1	K13	2	APC	NM_000038	sample	5	10.4638554216867	61.0381526104418	8.34778133595941	497769.861445783	4721.84626526332	2089461	1934.39
1	K13	3	APC	NM_000038	sample	6	10.9474747474747	64.6323232323232	9.39103564530816	554781.270707071	4707.7094555999	2341642	1968.53
1	K14	1	CREBBP	NM_004380	sample	4	9.42391304347826	72.0896739130435	13.6467081724088	681109.149456522	5095.03534069401	2718678	2614
1	K14	2	CREBBP	NM_004380	sample	5	11.9063360881543	63.5840220385675	8.89165542191781	511626.961432507	4879.81710506867	2302683	2076.16
1	K14	3	CREBBP	NM_004380	sample	6	11.955223880597	65.5796019900498	7.45757524740107	548117.599502488	4737.79416028012	2254266	2086.65
1	K15	1	MGA	NM_001080541	sample	4	15.5481481481481	80.8	11.2836580407179	616225.522222222	4897.63751396653	2732238	2115.5
1	K15	2	MGA	NM_001080541	sample	5	14.4090909090909	83.0653409090909	8.55556701204236	722278.4375	5355.07148613592	2998260	2376.28
1	K15	3	MGA	NM_001080541	sample	6	11.6095505617978	64.5196629213483	10.6921480986774	525968.441011236	4705.50975252834	2364666	1938.13
1	K16	1	CHEK1	NM_001274	sample	4	7.03363914373089	150.266055045872	91.5972809083889	1960685.52599388	8628.24403392583	7398511	6088.03
1	K16	2	CHEK1	NM_001274	sample	5	10.7698412698413	140.555555555556	67.9715162396949	1678699.14285714	7585.11353080209	6214647	4716.71
1	K16	3	CHEK1	NM_001274	sample	6	8.80608365019011	107.365019011407	52.9865048983326	1237911.07984791	6508.3686667305	4707903	3750.82
1	K17	1	OTNT	NA	Neutral	4	12.3705179282869	81.0059760956175	8.94103983809643	728475.75498008	5189.56301462879	2891644	2343.69
1	K17	2	OTNT	NA	Neutral	5	13.3965014577259	82.33527696793	7.98664593170966	704734.116618076	5182.49754332502	2845903	2338.92
1	K17	3	OTNT	NA	Neutral	6	12.3385093167702	80.2763975155279	9.4861098128506	718202.652173913	5402.58824521967	2796408	2551.68
1	K18	1	OTNT	NA	Neutral	4	12.6342592592593	93.1643518518518	9.60970032234761	867475.935185185	5679.42427293238	3090154	2677.41
1	K18	2	OTNT	NA	Neutral	5	11.1102362204724	73.490157480315	10.3688899467549	642318.023622047	5152.27502419751	2522270	2190.72
1	K18	3	OTNT	NA	Neutral	6	11.7767441860465	75.0348837209302	10.7862271562236	626198.11627907	5005.81635411785	2623844	2254.39
1	K19	1	OTNT	NA	Neutral	4	12.8676470588235	91.7867647058823	13.2082863303009	826146.904411765	5434.06244720704	3129561	2604.38
1	K19	2	OTNT	NA	Neutral	5	12.3501683501683	92.3771043771044	14.3323857865695	855256.427609428	5919.00597356156	3163193	2988.02
1	K19	3	OTNT	NA	Neutral	6	11.3413173652695	77.4760479041916	10.1301835546998	676382.476047904	4981.40541956541	2534585	2244.81
1	K20	1	OTNT	NA	Neutral	4	11.3466257668712	74.9079754601227	11.2819126855858	657768.570552147	5496.83896502211	2701517	2359.59
1	K20	2	OTNT	NA	Neutral	5	10.7585227272727	75.3835227272727	12.3048463826476	697739.002840909	5394.49915536823	2702301	2478.06
1	K20	3	OTNT	NA	Neutral	6	10.3948717948718	70.625641025641	9.84328871938601	628946.784615385	4967.81013506578	2536668	2219.03
1	K21	1	OTNT	NA	Neutral	4	11.8019093078759	73.6610978520286	9.17927140407587	614279.436754177	4909.16552309624	2414509	2156.55
1	K21	2	OTNT	NA	Neutral	5	13.4133738601824	94.306990881459	9.91785204912797	861084.714285714	5432.27788726313	3144322	2544.77
1	K21	3	OTNT	NA	Neutral	6	9.9218009478673	69.7843601895735	8.77752655133565	639632.815165877	4814.2072026322	2430748	2166.22
1	K22	1	OTNT	NA	Neutral	4	11.6456692913386	74.8556430446194	9.72782056197185	658448.937007874	5419.0353043587	2701697	2419.44
1	K22	2	OTNT	NA	Neutral	5	11.4810810810811	79.8945945945946	10.1024949532573	714661.927027027	5151.73399564959	2796919	2496.84
1	K22	3	OTNT	NA	Neutral	6	12.8141025641026	90.2307692307692	16.3493940411022	824509.272435897	5499.40489793802	3000209	2786.94
1	L03	1	RF	NA	Neutral	4	10.8551724137931	72.8310344827586	9.86868542927099	631043.924137931	5072.59593939425	2572990	2134.69
1	L03	2	RF	NA	Neutral	5	12.7420924574209	80.38199513382	9.04866176576971	696262.223844282	5421.85854352108	2980584	2531.27
1	L03	3	RF	NA	Neutral	6	10.9109947643979	73.5366492146597	9.48245391932278	657479.065445026	5112.9812299429	2672272	2236.11
1	L04	1	RF	NA	Neutral	4	10.4782608695652	71.0086956521739	8.76180013470932	635493.234782609	5175.00462542628	2616488	2274.14
1	L04	2	RF	NA	Neutral	5	11.3057199211045	72.8007889546351	9.30414774651896	638912.485207101	5391.92147593347	2734141	2402.81
1	L04	3	RF	NA	Neutral	6	11.3042394014963	66.4613466334165	9.04572264760275	514139.234413965	4920.34343827092	2182324	1991.02
1	L05	1	RF	NA	Neutral	4	10.4476614699332	74.4476614699332	11.0084652238079	685044.153674833	5470.67211584763	2757482	2541.6
1	L05	2	RF	NA	Neutral	5	11.7192575406032	75.3109048723898	9.97259284040118	652122.412993039	5308.21057276883	2637233	2397.64
1	L05	3	RF	NA	Neutral	6	11.0923076923077	59.8373626373626	7.7645189217445	469761.883516484	4709.06461270999	2120432	1901.1
1	L06	1	RF	NA	Neutral	4	12.165548098434	75.8232662192394	8.09809950913555	661700.628635347	5431.72975795705	2848151	2442.63
1	L06	2	RF	NA	Neutral	5	10.1281512605042	63.8424369747899	8.63634248574954	525761.254201681	4751.55950285434	2212657	1901.93
1	L06	3	RF	NA	Neutral	6	10.218	67.154	12.2086342409374	586652.544	5257.6000001001	2415364	2200.69
1	L07	1	RF	NA	Neutral	4	10.7012345679012	65.4864197530864	9.17367492835154	550794.592592593	5010.51501587027	2494605	2284.61
1	L07	2	RF	NA	Neutral	5	10.057761732852	69.6714801444043	10.1731746569273	629594.209386282	5126.05395333219	2371053	2167.93
1	L07	3	RF	NA	Neutral	6	12.1666666666667	77.8717948717949	10.3183798328188	642318.974358974	5225.42946337951	2509646	2296.83
1	L08	1	RF	NA	Neutral	4	11.5291005291005	81.994708994709	10.585904808127	758629.267195767	5374.22390421215	2878108	2430.56
1	L08	2	RF	NA	Neutral	5	12.201166180758	75.1370262390671	10.8009111686342	642901.116618076	5510.3251392665	2793656	2299.81
1	L08	3	RF	NA	Neutral	6	9.94153846153846	63.0553846153846	9.55903886840419	544120.741538462	4959.66270935756	2367721	2180.36
1	L09	1	PIGN	NM_012327	sample	4	14.5097087378641	89.0946601941748	10.0105337911286	750399.123786408	5331.36029985722	3081810	2361.38
1	L09	2	PIGN	NM_012327	sample	5	12.0174216027875	70.9442508710801	9.21002767124581	598405.503484321	5033.57547393236	2531185	2169.12
1	L09	3	PIGN	NM_012327	sample	6	7.31864406779661	45.6338983050847	7.10808493842862	398215.394915254	4116.30661616954	1877874	2598.95
1	L10	1	ERCC5	NM_000123	sample	4	11.9507389162562	86.8448275862069	12.1754937057417	820757.519704434	5742.45197300276	3149315	2734.17
1	L10	2	ERCC5	NM_000123	sample	5	12.5447570332481	83.156010230179	9.22477405764001	737740.708439898	5428.85563707143	3031156	2502.91
1	L10	3	ERCC5	NM_000123	sample	6	11.4344262295082	71.8142076502732	11.0683187867699	593075.363387978	5026.1873133101	2358418	2086.22
1	L11	1	PHF6	NM_032335	sample	4	13.1505376344086	88.4677419354839	11.0386477905999	816503.422043011	5703.37385925225	3191109	2671.89
1	L11	2	PHF6	NM_032335	sample	5	11.6715328467153	83.1995133819951	13.7919516283186	791859.374695864	5629.89853876419	3069703	2762.28
1	L11	3	PHF6	NM_032335	sample	6	15.4183673469388	92.7074829931973	10.7432135416738	807960.670068027	5236.42385348279	2993970	2556.39
1	L12	1	BLM	NM_000057	sample	4	12.1061728395062	81.5086419753086	11.7734669995034	727738.061728395	5698.42802616242	2869697	2547.41
1	L12	2	BLM	NM_000057	sample	5	13.059620596206	87.0569105691057	9.7933458302445	785675.403794038	5396.4044458772	2944366	2476.7
1	L12	3	BLM	NM_000057	sample	6	11.1130952380952	73.1220238095238	8.60977166906007	622248.794642857	4925.54000555115	2460605	2058.73
1	L13	1	ARID1A	NM_006015	sample	4	17.8223495702006	102.661891117479	7.90924352016327	845316.083094556	5726.94058558789	3212471	2610.78
1	L13	2	ARID1A	NM_006015	sample	5	17.2408376963351	81.0942408376963	6.97914387105738	579652.80104712	4750.11534962315	2676489	2006.23
1	L13	3	ARID1A	NM_006015	sample	6	16.4040404040404	74.9090909090909	7.13753445189003	519073.560606061	4647.02753404195	2369633	1933.81
1	L14	1	EZH1	NM_001991	sample	4	12.2674199623352	72.4934086629002	6.68265225941113	577040.783427495	4796.2283265435	2411048	2018.1
1	L14	2	EZH1	NM_001991	sample	5	12.3747412008282	74.648033126294	8.78466532080096	647841.627329193	5047.18354058682	2750166	2289.48
1	L14	3	EZH1	NM_001991	sample	6	12.0228571428571	70.4285714285714	10.2035291573883	576105.602857143	4937.07333419791	2403903	2290.37
1	L15	1	ARID2	NM_152641	sample	4	11.1820580474934	67.6490765171504	9.47530584507802	577047.538258575	5040.64522951677	2420897	2010.49
1	L15	2	ARID2	NM_152641	sample	5	11.1851851851852	62.0586419753086	12.0934006759789	496512.592592593	4929.0059224028	2269816	2044.24
1	L15	3	ARID2	NM_152641	sample	6	10.2087912087912	62.3626373626374	6.87181006576797	514201.637362637	4255.9486672179	2105582	1691.61
1	L16	1	FLT4	NM_002020	sample	4	10.6907730673317	66.1022443890274	8.62502870807329	547560.049875312	4922.12245392697	2290841	2070
1	L16	2	FLT4	NM_002020	sample	5	11.4905213270142	68.6279620853081	9.0386186669023	569663.563981043	5017.94958673756	2464981	2200.96
1	L16	3	FLT4	NM_002020	sample	6	11.6477272727273	69.9659090909091	8.08012220287846	565434.170454545	5184.1916601868	2330846	2226.37
1	L17	1	RF	NA	Neutral	4	12.7291666666667	82.40625	8.75968104408789	717881.75	5493.59521409547	2806702	2446.4
1	L17	2	RF	NA	Neutral	5	12.0985915492958	81.0760563380282	10.433810956674	722850.03943662	5333.20320112721	2794262	2349.55
1	L17	3	RF	NA	Neutral	6	11.735807860262	75.0524017467249	11.3686965731127	661887.327510917	4964.67845020183	2691553	2266.96
1	L18	1	RF	NA	Neutral	4	13.6487695749441	82.5548098434004	8.644273908312	699913.988814318	5300.01638926123	2795372	2342.2
1	L18	2	RF	NA	Neutral	5	13.45625	86.7833333333333	9.26631287021014	787758.69375	5667.7312433603	3248574	2715.73
1	L18	3	RF	NA	Neutral	6	11.1182795698925	73.858064516129	11.8846083188133	635439.169892473	5372.78693177972	2550875	2508.95
1	L19	1	RF	NA	Neutral	4	13.1663066954644	88	10.4138566224456	783115.647948164	5386.12897399008	3139352	2488.11
1	L19	2	RF	NA	Neutral	5	10.5390334572491	72.4200743494424	13.0752015329978	651578.527881041	5237.20414843194	2546652	2275.54
1	L19	3	RF	NA	Neutral	6	11.2851711026616	76.6958174904943	9.11078678460433	689502.095057034	5140.53274285212	2688192	2482.89
1	L20	1	RF	NA	Neutral	4	11.7353846153846	87.96	11.9251049389963	821012.923076923	5544.79278398867	2942371	2639.27
1	L20	2	RF	NA	Neutral	5	11.6928746928747	78.4176904176904	14.5132698176302	700131.240786241	5701.08885546368	2744028	2722.47
1	L20	3	RF	NA	Neutral	6	11.8095238095238	82.0084033613445	11.8878673930606	743153.257703081	5626.08023891439	2767635	2580.71
1	L21	1	RF	NA	Neutral	4	11.7641196013289	74.0996677740864	10.1591134906599	633213.375415282	5183.89135388185	2534454	2226.7
1	L21	2	RF	NA	Neutral	5	13.1013071895425	84.3496732026144	10.6527069181568	741301.588235294	5336.03892973537	2962540	2429.29
1	L21	3	RF	NA	Neutral	6	10.2863636363636	71.7772727272727	10.0017915399339	630434.520454546	5041.99550328361	2420452	2214.96
1	L22	1	RF	NA	Neutral	4	11.997005988024	82.559880239521	12.0356437899405	739893.661676647	5645.19119489677	2781201	2695.56
1	L22	2	RF	NA	Neutral	5	12.4953917050691	74.6428571428571	8.64114454761876	609098.548387097	5337.94788179667	2565530	2277.61
1	L22	3	RF	NA	Neutral	6	12.0404312668464	84.078167115903	9.98407964683835	751287.053908356	5245.06097558491	2750892	2494.93
1	M03	1	OTNT	NA	Neutral	4	13.2722891566265	80.110843373494	8.87064576058891	666921.855421687	5099.7012023887	2801111	2311.17
1	M03	2	OTNT	NA	Neutral	5	12.6064257028112	76.2289156626506	9.1903095061651	637285.289156627	5129.76057976343	2644458	2395.76
1	M03	3	OTNT	NA	Neutral	6	10.1529051987768	69.5749235474006	8.88572616139495	604316.694189602	5157.53265677358	2350937	2308.01
1	M04	1	OTNT	NA	Neutral	4	12.1073684210526	79.4294736842105	10.8124225960703	691838.275789474	5408.91394245051	2695603	2426.05
1	M04	2	OTNT	NA	Neutral	5	12.3645083932854	80.4508393285372	8.91491979455018	706704.052757794	5321.62734770259	3005964	2454.34
1	M04	3	OTNT	NA	Neutral	6	12.1324675324675	76.0103896103896	10.6637660752507	658471.677922078	5334.49246087611	2725114	2413.27
1	M05	1	OTNT	NA	Neutral	4	15.4018264840183	89.2853881278539	8.32565442351406	755968.657534247	5504.32645690473	3178437	2548.18
1	M05	2	OTNT	NA	Neutral	5	9.7780612244898	64.5255102040816	5.92203265307607	553466.362244898	4528.62320914903	2165921	1844.58
1	M05	3	OTNT	NA	Neutral	6	12.1507430997877	76.3609341825902	8.8149862534948	652459.042462845	5025.93962705798	2840266	2234.79
1	M06	1	OTNT	NA	Neutral	4	11.8410852713178	73.3662790697674	9.88832410270874	612161.019379845	5223.76697571256	2551631	2219.94
1	M06	2	OTNT	NA	Neutral	5	12.0923787528868	73.6374133949192	6.59821152698706	637640.80369515	4936.77945071345	2642064	2159.03
1	M06	3	OTNT	NA	Neutral	6	12.6103896103896	71.1985157699443	6.7318046463624	598762.580705009	4993.2555405407	2613161	2145.34
1	M07	1	OTNT	NA	Neutral	4	12.160396039604	73.4435643564356	6.87546070548028	615013.059405941	5001.40460781054	2640559	2138.34
1	M07	2	OTNT	NA	Neutral	5	12.795358649789	81.8924050632911	10.9060465016441	717630.280590717	5279.7596749195	2865777	2422.58
1	M07	3	OTNT	NA	Neutral	6	10.2010309278351	65.610824742268	7.50194378022575	579973.987113402	4675.46688857146	2325035	2031.78
1	M08	1	OTNT	NA	Neutral	4	12.9904761904762	86.4642857142857	9.75221197231557	768851.052380952	5485.37693397806	3079088	2615.53
1	M08	2	OTNT	NA	Neutral	5	10.8095238095238	81.7687074829932	14.3324178872494	788038.156462585	5525.12576816124	3155158	2676.04
1	M08	3	OTNT	NA	Neutral	6	11.1191860465116	74.4273255813954	10.0978192765433	667004.125	5243.65335968101	2725882	2282.02
1	M09	1	DNM2	NM_001005362	sample	4	13.282722513089	81.1806282722513	10.8426920845283	668437.547120419	5140.40223258274	2705896	2306.71
1	M09	2	DNM2	NM_001005362	sample	5	11.6875	66.05	6.62905775824199	528350.904166667	4825.95795574819	2228112	2098.5
1	M09	3	DNM2	NM_001005362	sample	6	10.5021834061135	56.4279475982533	5.64668394150685	448484.796943231	4361.38873165339	2054845	1694.5
1	M10	1	PRF1	NM_005041	sample	4	11.9549356223176	76.6158798283262	11.5004802458143	656954.306866953	5586.98828685678	2648015	2533.51
1	M10	2	PRF1	NM_005041	sample	5	10.7704545454545	64.4227272727273	8.47576405968124	537519.720454545	4797.28483823326	2350474	2091.95
1	M10	3	PRF1	NM_005041	sample	6	11.4922178988327	65.3385214007782	8.01827617979206	527866.501945525	4583.34897151311	2298197	1942.39
1	M11	1	DSN1	NM_024918	sample	4	11.5619389587074	74.3626570915619	8.13196325298449	647217.231597846	5111.47853338431	2572465	2242.27
1	M11	2	DSN1	NM_024918	sample	5	11.2756097560976	72.3268292682927	9.50671833106088	612394.775609756	5058.96920663611	2647315	2209.95
1	M11	3	DSN1	NM_024918	sample	6	10.7456896551724	66.4784482758621	8.97223165726364	563248.247844828	4573.41961689405	2266558	2005.11
1	M12	1	CBLB	NM_170662	sample	4	12.2647058823529	83.1088235294118	8.69109233552589	734240.961764706	5553.18194040722	2854158	2376.95
1	M12	2	CBLB	NM_170662	sample	5	11.6838235294118	81.9779411764706	10.7413360013548	728276.840686274	5395.95383094576	2705275	2358.67
1	M12	3	CBLB	NM_170662	sample	6	12.2476370510397	71.5217391304348	8.08737841824003	576289.654064272	4912.91334617126	2335395	1995.6
1	M13	1	EP300	NM_001429	sample	4	12.0360721442886	74.0721442885771	8.42965727766914	616277.681362725	5014.82830952091	2531216	2097.85
1	M13	2	EP300	NM_001429	sample	5	11.2547425474255	66.3658536585366	11.010657918287	550278.574525745	4973.52273682417	2286155	2381.47
1	M13	3	EP300	NM_001429	sample	6	12.5529411764706	59.7435294117647	8.79086981568669	459344.748235294	4476.53395409413	2369974	1976.59
1	M14	1	PHOX2B	NM_003924	sample	4	13.4494680851064	80.2367021276596	9.38360370607834	662666.425531915	5219.66978831053	2710325	2351.35
1	M14	2	PHOX2B	NM_003924	sample	5	10.5112540192926	88.2347266881029	14.9357023815656	864362.520900322	5856.45298082826	3337686	2944.49
1	M14	3	PHOX2B	NM_003924	sample	6	10.0823970037453	65.7602996254682	12.5272801651251	568581.734082397	5074.42972754071	2209127	2256.14
1	M15	1	LATS1	NM_004690	sample	4	10.3613963039014	62.6180698151951	10.7197915234058	542185.977412731	5037.2429084653	2381017	2189.63
1	M15	2	LATS1	NM_004690	sample	5	10.562363238512	62.1816192560175	6.60998458329674	503553.32166302	4490.88302799477	2374846	1895.65
1	M15	3	LATS1	NM_004690	sample	6	10.8657894736842	58.2815789473684	5.54841626002557	438584.686842105	3999.52365313521	1989182	1462.32
1	M16	1	CUL3	NM_003590	sample	4	12.3561643835616	80.3264840182648	9.39855601090532	694295.844748858	5363.88460454186	2810290	2417.63
1	M16	2	CUL3	NM_003590	sample	5	11.8616236162362	69.4428044280443	7.75280278445062	576596.040590406	4866.86238489232	2403664	1925.46
1	M16	3	CUL3	NM_003590	sample	6	13.7488888888889	70.8866666666667	7.97626699948036	541298.16	4600.57432459848	2365623	1894.52
1	M17	1	OTNT	NA	Neutral	4	12.6117021276596	87.2978723404255	10.0346715233652	766034.037234043	5229.79011995169	2864721	2442.71
1	M17	2	OTNT	NA	Neutral	5	11.0667938931298	74.6564885496183	9.65471908181626	681269.055343511	5172.03111805094	2838036	2502.77
1	M17	3	OTNT	NA	Neutral	6	12.1167192429022	79.4605678233439	9.31718020533882	718675.305993691	5330.7627371305	2900306	2611.93
1	M18	1	OTNT	NA	Neutral	4	11.3986013986014	90.0454545454545	14.3993675420113	875149.993006993	6042.24643546304	3191715	3053.85
1	M18	2	OTNT	NA	Neutral	5	11.5408805031447	79.9874213836478	13.9022225901625	740539.933962264	5531.22490472834	3102280	2755.35
1	M18	3	OTNT	NA	Neutral	6	10.3102678571429	72.859375	14.2980896895868	690744.879464286	5448.9922546759	2856159	2705.71
1	M19	1	OTNT	NA	Neutral	4	11.5612648221344	90.2845849802372	7.72117956136301	852093.754940711	5386.44928699966	2937477	2637.82
1	M19	2	OTNT	NA	Neutral	5	12.636690647482	88.1007194244604	8.52714057906412	805189.978417266	5474.90953061367	3160300	2539.03
1	M19	3	OTNT	NA	Neutral	6	10.3498759305211	67.1315136476427	7.28440390121155	572852.208436725	4612.89218916358	2406642	2250.25
1	M20	1	OTNT	NA	Neutral	4	11.2471131639723	72.4826789838337	11.2198503588611	623558.683602771	4927.0664852099	2547944	2218.75
1	M20	2	OTNT	NA	Neutral	5	12.6935064935065	89.9662337662338	10.9364456077808	822683.153246753	5423.58243491625	3220007	2675.08
1	M20	3	OTNT	NA	Neutral	6	11.593023255814	75.7005813953488	9.35822042260208	665601.944767442	4963.90973688916	2590199	2257.79
1	M21	1	OTNT	NA	Neutral	4	10.7043918918919	62.5625	6.69458544191725	446572.366554054	4053.77075253286	1776452	1600.27
1	M21	2	OTNT	NA	Neutral	5	10.3819628647215	63.551724137931	8.7879339070475	525282.877984085	4797.03203471607	2326718	1952.03
1	M21	3	OTNT	NA	Neutral	6	11.9757174392936	77.19646799117	9.18816148489164	685770.176600441	5292.23037484122	2833595	2371.01
1	M22	1	OTNT	NA	Neutral	4	12.7532894736842	77.1546052631579	10.1031782700289	642890.851973684	5297.92729702214	2540459	2309.57
1	M22	2	OTNT	NA	Neutral	5	11.3512880562061	73.5784543325527	10.6483475015282	632176.911007026	5327.17961586616	2510485	2509.08
1	M22	3	OTNT	NA	Neutral	6	11.6637744034707	80.1453362255965	10.5598372577169	724371.177874187	5197.34736181208	2724887	2355.15
1	N03	1	PLK1	NA	Negative	4	11.0416666666667	74.7916666666667	11.7278013037478	617690.704166667	4773.37510225749	2395930	2386.3
1	N03	2	PLK1	NA	Negative	5	13.5636363636364	93.5163636363636	9.81446381048586	866023.716363636	6318.24670849873	3737421	2944.36
1	N03	3	PLK1	NA	Negative	6	14.3098591549296	103.525821596244	13.9965770899784	976149.338028169	6730.24008939398	3851982	3350.65
1	N04	1	PLK1	NA	Negative	4	12.8219178082192	97.3881278538813	15.260633405363	922839.02739726	6649.59069020471	3793207	3216.35
1	N04	2	PLK1	NA	Negative	5	11.5622317596567	98.7467811158798	13.8004974908619	988662.86695279	6786.28785170822	3784745	3151.82
1	N04	3	PLK1	NA	Negative	6	11.212389380531	82.353982300885	12.7239498500991	769550.451327434	5979.6999353646	3010262	2851.72
1	N05	1	PLK1	NA	Negative	4	12.112426035503	86.2485207100592	11.0313377275642	796583.75147929	6262.95648603445	3117499	2814.05
1	N05	2	PLK1	NA	Negative	5	10.9401709401709	88.1111111111111	16.9780992421314	868841.277777778	6683.61830896715	3616096	3371.17
1	N05	3	PLK1	NA	Negative	6	6.39102564102564	38.5384615384615	4.34241330409534	324516.083333333	3063.7205233381	1442689	1243.11
1	N06	1	PLK1	NA	Negative	4	13.4242424242424	111.004329004329	13.9302238964514	1112715.0952381	6880.01687467736	4106712	3409.99
1	N06	2	PLK1	NA	Negative	5	12.8810810810811	100.972972972973	15.0158382272149	998342.183783784	6721.95580477406	3699495	3202.59
1	N06	3	PLK1	NA	Negative	6	10.6553191489362	84.9744680851064	11.627453090842	837258.6	6762.75447549419	3273901	3045.15
1	N07	1	PLK1	NA	Negative	4	13.565445026178	109.984293193717	13.327913872777	1094219.96858639	6974.79001279433	4239641	3586.42
1	N07	2	PLK1	NA	Negative	5	11.622754491018	99.0059880239521	14.4840288528002	985966.461077844	7105.61262292072	3624088	3792.67
1	N07	3	PLK1	NA	Negative	6	11.0629921259843	69.7992125984252	10.4777529165613	606248.338582677	5227.39137182248	2559234	2199.17
1	N08	1	PLK1	NA	Negative	4	12.5432692307692	107.168269230769	19.1445840605595	1090261.10096154	7256.55596694156	4048334	3816.47
1	N08	2	PLK1	NA	Negative	5	12.3652694610778	89.2275449101796	13.6575537387141	825584.329341317	6329.67810553055	3254783	2867.45
1	N08	3	PLK1	NA	Negative	6	10.7612903225806	81.0387096774193	12.2019995817532	716754.974193548	6186.64046931858	2714945	2852.25
1	N09	1	CIC	NM_015125	sample	4	12.8743016759777	78.0782122905028	10.5289659897187	663753.706703911	5415.48992543337	2708954	2429.17
1	N09	2	CIC	NM_015125	sample	5	12.4666666666667	78.4309523809524	12.4022513972118	704629.154761905	4980.69678039809	2906595	2293.23
1	N09	3	CIC	NM_015125	sample	6	12.2799097065463	73.7088036117381	11.3419309481496	623217.593679458	4806.56497090239	2751589	2200.46
1	N10	1	SMARCA4	NM_003072	sample	4	11.1419213973799	65.9192139737991	8.12903058610537	555036.379912664	4842.96882812032	2276007	1865.39
1	N10	2	SMARCA4	NM_003072	sample	5	10.4308093994778	69.9060052219321	12.085314186352	638965.579634465	5251.19856777103	2408329	2277.6
1	N10	3	SMARCA4	NM_003072	sample	6	10.1444444444444	57.6666666666667	8.41469769783739	445487.219444444	4671.01239096482	1817574	1678.49
1	N11	1	DOT1L	NM_032482	sample	4	12.5285171102662	73.0627376425855	6.59240425098597	588322.895437262	5171.6777114852	2524500	2152.44
1	N11	2	DOT1L	NM_032482	sample	5	13.105461393597	87.6497175141243	9.45719704072807	765968.483992467	5341.43332762206	2885259	2535.49
1	N11	3	DOT1L	NM_032482	sample	6	12.4568181818182	72.9977272727273	7.4718680829235	588766.952272727	4954.97804310135	2360136	1978.09
1	N12	1	XPC	NM_004628	sample	4	12.824427480916	75.6132315521628	7.84464800365298	601985.284987277	5256.75812023527	2466705	2252.15
1	N12	2	XPC	NM_004628	sample	5	12.0616740088106	72.7026431718062	9.02480429747179	602761.627753304	5303.16412184171	2526752	2205.44
1	N12	3	XPC	NM_004628	sample	6	12.4337568058076	76.9473684210526	8.91102769046945	657812.012704174	5121.87147788489	2737268	2277.97
1	N13	1	EXT1	NM_000127	sample	4	11.0607902735562	80.1155015197568	9.8447048196693	744478.376899696	5392.06194598313	2729518	2443.55
1	N13	2	EXT1	NM_000127	sample	5	11.8813131313131	74.7979797979798	8.19397859718819	631252.517676768	4945.13371885427	2509011	2123.88
1	N13	3	EXT1	NM_000127	sample	6	9.57954545454546	66.5511363636364	11.2401543758193	583506.556818182	4666.47785853427	2374678	2009.55
1	N14	1	MSH6	NM_000179	sample	4	10.6161616161616	73.8686868686869	15.5886143446402	671828.511784512	5483.68373693423	2532040	2721.67
1	N14	2	MSH6	NM_000179	sample	5	10.4328358208955	70.6940298507463	10.2669726697107	612559.432835821	4928.05946746691	2819280	2311.06
1	N14	3	MSH6	NM_000179	sample	6	10.7822580645161	64.002688172043	11.0893558452812	528022.666666667	4910.04624438591	2302495	2215.82
1	N15	1	FANCC	NM_000136	sample	4	9.97191011235955	74.8342696629213	13.8883804140555	700824.132022472	5256.1935597498	2726421	2553.1
1	N15	2	FANCC	NM_000136	sample	5	11.0762527233115	75.8583877995643	9.89325584216332	681026.074074074	5086.93273903276	2513031	2174.97
1	N15	3	FANCC	NM_000136	sample	6	10.6913580246914	70.261316872428	11.4914031572981	610923.907407407	5249.19821434174	2350822	2314.44
1	N16	1	NCOR1	NM_006311	sample	4	10.5319865319865	82.3636363636364	13.1582513426883	763261.922558923	5564.64230727745	2723773	2661.67
1	N16	2	NCOR1	NM_006311	sample	5	10.1507936507937	78.7671957671958	15.6334753817163	760637.182539682	5668.45774225356	2776359	2814.96
1	N16	3	NCOR1	NM_006311	sample	6	9.26128266033254	69.9002375296912	13.6288699397649	657410.93111639	5058.97135802063	2517399	2324.03
1	N17	1	PLK1	NA	Negative	4	6.85185185185185	71.5308641975309	31.0911643131962	793777.87654321	5438.61934512497	3040417	3032.39
1	N17	2	PLK1	NA	Negative	5	5.76991150442478	56.3451327433628	28.3125609276469	595379.814159292	5335.69444190166	2248599	2952.2
1	N17	3	PLK1	NA	Negative	6	6.43617021276596	64.7234042553192	22.7371167197457	718544.106382979	5300.60316604678	2837513	2995.05
1	N18	1	PLK1	NA	Negative	4	7.4	69.0666666666667	22.5752797931506	699958.433333333	5326.11522664092	2643511	2931.58
1	N18	2	PLK1	NA	Negative	5	6.82758620689655	66.6896551724138	24.0272840583715	670549.517241379	5373.32197834754	2441685	3215.64
1	N18	3	PLK1	NA	Negative	6	3.87301587301587	48.4761904761905	21.7547679718487	561214.412698413	4629.93084717562	2180311	2325.84
1	N19	1	PLK1	NA	Negative	4	9.5	63.90625	22.3751711093197	580282.15625	5240.43316647941	2363286	2500.76
1	N19	2	PLK1	NA	Negative	5	9.61290322580645	55.9677419354839	8.97928824922983	391634.290322581	4694.24931540752	1619416	1555.4
1	N19	3	PLK1	NA	Negative	6	6.96774193548387	74.7903225806452	34.7734863014267	828936	6512.45022569683	2976358	3248.5
1	N20	1	PLK1	NA	Negative	4	7.44230769230769	61.6923076923077	19.9474168386719	640231.5	6586.02008303141	2557683	3127.83
1	N20	2	PLK1	NA	Negative	5	7.74324324324324	65.972972972973	22.5578609784523	664427.851351351	5353.10760963926	2317739	2879.1
1	N20	3	PLK1	NA	Negative	6	5.14814814814815	58.037037037037	27.9752031594137	641225.814814815	5068.52457514322	1933837	2297.15
1	N21	1	PLK1	NA	Negative	4	8	76.68	23.0051114222139	826187	5369.78782981946	3734721	2976.79
1	N21	2	PLK1	NA	Negative	5	6.51612903225806	47.9193548387097	16.4067470554082	445002.483870968	4746.35598181642	1601266	2071.5
1	N21	3	PLK1	NA	Negative	6	5.1340782122905	33.2849162011173	8.4894059921007	269563.38547486	3079.33616297444	1397611	1738.28
1	N22	1	PLK1	NA	Negative	4	6.76699029126214	71.1067961165049	29.358447229376	765338.951456311	5498.00660110363	2632807	3158.45
1	N22	2	PLK1	NA	Negative	5	6.7	60.44	23.4315978500234	628444.8	6322.90616977777	2406164	3761.58
1	N22	3	PLK1	NA	Negative	6	6.62962962962963	38.962962962963	13.0144691958305	304121.975308642	4128.49306668248	1406582	1510.55
1	C03	1	53BP1	NA	Positive	7	5.21825396825397	23.6349206349206	4.66635437492831	163769.986111111	2983.80931329863	1214117.1	1122.83
1	C03	2	53BP1	NA	Positive	8	6.12727272727273	30.2636363636364	5.05819403760097	210609.322727273	3225.68586509765	1402437.5	1245.18
1	C03	3	53BP1	NA	Positive	9	5.03531598513011	26.4498141263941	5.33157775557437	214268.6133829	3041.71164719168	1446498.9	1347.82
1	C04	1	53BP1	NA	Positive	7	5.58007117437722	25.2046263345196	3.53125365802901	165289.806049822	2938.12482979303	1369208.7	1113.92
1	C04	2	53BP1	NA	Positive	8	5.14421252371917	22.6166982922201	3.92563610652169	143360.624288425	2943.45392826043	1193933.2	1006.64
1	C04	3	53BP1	NA	Positive	9	4.65234375	21.4921875	3.5310900995793	144760.57421875	2646.31840294518	1193700.9	950.18
1	C05	1	53BP1	NA	Positive	7	4.66597077244259	21.5866388308977	4.17387015476033	141692.407098121	2814.1721797074	1153858.7	1065.91
1	C05	2	53BP1	NA	Positive	8	4.88325991189427	21.9977973568282	3.59233923502899	152637.733480176	2598.7204476304	1203411.7	960.89
1	C05	3	53BP1	NA	Positive	9	4.03367003367003	20.3922558922559	4.78504957989901	148208.82996633	2922.73011697221	1151828.9	1116.56
1	C06	1	53BP1	NA	Positive	7	4.74487471526196	23.3348519362187	4.91276955019386	167864.157175399	2811.91077637964	1156816.8	1073.95
1	C06	2	53BP1	NA	Positive	8	5.17913832199547	21.7868480725624	3.41303479852442	126783.553287982	2903.31286293142	1224187.1	1001.48
1	C06	3	53BP1	NA	Positive	9	3.90852713178295	19.1410852713178	3.53783294594259	140751.762790698	2382.12545737121	968668.6	898.97
1	C07	1	53BP1	NA	Positive	7	5.39344262295082	24.2646370023419	3.80193654086922	156464.110070258	3076.97190639534	1288435.5	1053.16
1	C07	2	53BP1	NA	Positive	8	3.30964467005076	13.738578680203	3.21133894690404	94681.7868020305	2213.93941573344	1080622	824.27
1	C07	3	53BP1	NA	Positive	9	5.33823529411765	26.8298319327731	7.20617464687539	204527.294117647	3415.79435773626	1329121.7	1327.17
1	C08	1	53BP1	NA	Positive	7	4.52813852813853	23.6666666666667	5.04128602666602	168415.603896104	2689.59921690868	1198652	1037.35
1	C08	2	53BP1	NA	Positive	8	4.44176706827309	23.1044176706827	6.28783845982385	177327.937751004	2936.05052500985	1283853.8	1096.16
1	C08	3	53BP1	NA	Positive	9	4.26190476190476	19.2344322344322	4.13107868033534	131312.805860806	2712.77024388428	1075994	970.56
1	C09	1	PLCG2	NM_002661	sample	7	5.73008849557522	25.2455752212389	4.36295858256168	155129.050884956	3004.05863800676	1160818.1	1085.06
1	C09	2	PLCG2	NM_002661	sample	8	4.85589519650655	21.9737991266376	3.99081964724963	143955.855895196	2898.44137720207	1104803.2	976.42
1	C09	3	PLCG2	NM_002661	sample	9	4.62372188139059	19.8466257668712	4.76423189732184	131779.503067485	2981.7901403336	1102895.7	1023.26
1	C10	1	SETD2	NM_014159	sample	7	6.1890243902439	27.1310975609756	4.62421392674176	174731.259146341	3180.55115913247	1318374.9	1241.06
1	C10	2	SETD2	NM_014159	sample	8	5.3494623655914	27.7338709677419	5.47627282084649	220969.978494624	3089.45384098497	1489715.7	1340.53
1	C10	3	SETD2	NM_014159	sample	9	4.59122401847575	22.5011547344111	5.1436046961636	168029.200923788	2929.03727280925	1146219.8	1229.34
1	C11	1	IKZF1	NM_001220765	sample	7	5.00254452926209	22.5801526717557	4.56227438024433	146567.13740458	2648.86117695173	1169671	970.61
1	C11	2	IKZF1	NM_001220765	sample	8	5.07216494845361	20.6314432989691	3.65200000061355	124147.466494845	2634.54709784934	1086188.6	962.92
1	C11	3	IKZF1	NM_001220765	sample	9	3.68981481481481	15.4027777777778	3.93245541861669	90636.6435185185	2586.85862877376	892168.7	897.53
1	C12	1	COL2A1	NM_033150	sample	7	5.33161953727506	20.9203084832905	3.44364484476967	114049.107969152	2587.15979392828	1045416.7	834.11
1	C12	2	COL2A1	NM_033150	sample	8	5.80049875311721	25.3167082294264	5.97812956497629	166870.463840399	2969.01981319669	1286506.9	1173.55
1	C12	3	COL2A1	NM_033150	sample	9	4.70886075949367	20.0928270042194	4.94132677140216	119997.919831224	2787.71427965168	1035250.7	955.33
1	C13	1	SMAD4	NM_005359	sample	7	6.61504424778761	30.5619469026549	7.65663715470914	215469.75	3536.93845069144	1413505.3	1511.91
1	C13	2	SMAD4	NM_005359	sample	8	5.84375	28.83125	8.76273906871791	228199.40625	3302.90938406085	1540905.4	1508.27
1	C13	3	SMAD4	NM_005359	sample	9	5.07784431137725	22.2095808383234	4.30830364531459	146221.994011976	2769.97180489747	1178068.7	992.04
1	C14	1	FANCF	NM_022725	sample	7	5.16578947368421	27.7447368421053	7.04931271344729	212423.044736842	3114.23945533572	1326096.6	1264.09
1	C14	2	FANCF	NM_022725	sample	8	5.15458937198068	22.2536231884058	4.51977094122846	145332.043478261	2995.49207952617	1218944.7	1131.15
1	C14	3	FANCF	NM_022725	sample	9	2.01559020044543	8.35189309576838	2.23106686785848	56976.1158129176	1579.32550377042	822192.9	653.29
1	C15	1	Sep-12	NM_144605	sample	7	4.26587301587302	22.8888888888889	6.87262233770665	171478.251984127	2600.09076640606	1113573.6	1042.16
1	C15	2	Sep-12	NM_144605	sample	8	4.35	21.1982142857143	5.48059306285438	158392.010714286	2352.37463478292	1044551.7	1014.11
1	C15	3	Sep-12	NM_144605	sample	9	5.26570048309179	24.43961352657	3.97882765524614	161670.661835749	2941.17713608539	1205327.9	1052.85
1	C16	1	GNPTAB	NM_024312	sample	7	4.6775956284153	20.5409836065574	4.72298232260809	123000.31147541	2769.42034547996	1044022.5	953.32
1	C16	2	GNPTAB	NM_024312	sample	8	5.89051094890511	28.69099756691	5.67654158233981	196306.131386861	3200.62260760242	1318434.2	1204.9
1	C16	3	GNPTAB	NM_024312	sample	9	5.55097087378641	22.9077669902913	3.31177406673489	132688.40776699	2624.1642411308	1141988.5	913.64
1	C17	1	53BP1	NA	Positive	7	4.77898550724638	21.8351449275362	4.60337344181219	140218.155797101	2970.47600569537	1120306.4	1025.29
1	C17	2	53BP1	NA	Positive	8	5.34042553191489	28.4867021276596	5.2890104770006	204039.204787234	2870.70732268703	1208525.7	1086.44
1	C17	3	53BP1	NA	Positive	9	4.23471400394477	17.7771203155819	4.79673840384075	119232.597633136	2439.02917658055	1097099.2	971.42
1	C18	1	53BP1	NA	Positive	7	4.33574007220217	22.8140794223827	6.29765206427657	177738.348375451	2566.4081003328	1136208.8	1026.42
1	C18	2	53BP1	NA	Positive	8	5.07949790794979	23.9916317991632	5.48367709903688	160114.882845188	2854.17044839744	1230210.4	1076.33
1	C18	3	53BP1	NA	Positive	9	5.4496644295302	22.834451901566	4.2040027487221	146019.523489933	2791.18629064493	1118943.8	1004.05
1	C19	1	53BP1	NA	Positive	7	4.47540983606557	19.9016393442623	4.20764856260727	122362.863934426	2496.81184129652	908989.6	872.5
1	C19	2	53BP1	NA	Positive	8	6.42643391521197	32.1296758104738	5.42134019777776	235854.518703242	3405.56736706321	1446555.4	1340.79
1	C19	3	53BP1	NA	Positive	9	6.05149051490515	26.3333333333333	5.79141384288453	173833.921409214	3348.24437423234	1270940.4	1307.59
1	C20	1	53BP1	NA	Positive	7	4.88095238095238	24.0595238095238	5.56810363869797	180094.085714286	2944.70271224513	1175663.7	1193.18
1	C20	2	53BP1	NA	Positive	8	5.15643564356436	25.1148514851485	5.50223723316405	178178.831683168	3105.35519175754	1268345.3	1176.41
1	C20	3	53BP1	NA	Positive	9	5.23952095808383	22.562874251497	4.7944352875602	148998.618762475	2862.66950029042	1164772.4	1062.98
1	C21	1	53BP1	NA	Positive	7	4.07608695652174	20.981884057971	5.35971004247281	145753.637681159	2367.01266255327	867327.1	902.42
1	C21	2	53BP1	NA	Positive	8	5.59259259259259	29.1372549019608	7.91108105610911	231758.054466231	3638.37085164832	1449981	1421.41
1	C21	3	53BP1	NA	Positive	9	5.34989200863931	26.2937365010799	5.47536847549083	202888.781857451	3319.93528912539	1335897.3	1223.15
1	C22	1	53BP1	NA	Positive	7	5.38177339901478	26.7142857142857	6.19002690146028	198314.566502463	3112.59083040321	1301057.7	1223.68
1	C22	2	53BP1	NA	Positive	8	4.17777777777778	19.0977777777778	3.65537935586508	136734.604444444	2365.08171801396	979349	844.68
1	C22	3	53BP1	NA	Positive	9	4.9620253164557	27.9789029535865	7.59062658804678	219384.388185654	3023.45214456835	1184042.8	1196.26
1	D03	1	RAD51	NA	Positive	7	8.27065527065527	46.3276353276353	5.80877959861459	280268.945868946	3839.92365842766	1614604.5	1243.3
1	D03	2	RAD51	NA	Positive	8	9.37352941176471	52.1029411764706	6.20336580234526	330703.629411765	3714.94175501843	1796305.9	1273.82
1	D03	3	RAD51	NA	Positive	9	7.52864583333333	43.4817708333333	6.59094092491823	263502.158854167	3578.34153918658	1436041	1151.56
1	D04	1	RAD51	NA	Positive	7	7.78507462686567	49.6507462686567	7.28195743202005	335824.773134328	3807.9955763901	1785063.8	1363.12
1	D04	2	RAD51	NA	Positive	8	6.96708860759494	39.8075949367089	6.20454018261326	256587.002531646	3599.92870798664	1549756.9	1182.97
1	D04	3	RAD51	NA	Positive	9	7.96363636363636	43.4025974025974	5.99860673910943	243054.415584416	3703.64591065938	1467256.5	1113.55
1	D05	1	RAD51	NA	Positive	7	7.13279132791328	38.5420054200542	4.31091294806644	214745.411924119	3213.44593595608	1475022.4	1144.72
1	D05	2	RAD51	NA	Positive	8	8.76724137931035	48.5977011494253	6.78037120635355	277763.198275862	3944.21222992759	1572394.9	1183.37
1	D05	3	RAD51	NA	Positive	9	7.86175115207373	44.4792626728111	6.83906166566835	264175.548387097	3751.00382559013	1408283.8	1135.22
1	D06	1	RAD51	NA	Positive	7	7.74320241691843	45.1873111782477	6.47585699460757	295094.362537764	3919.60446732722	1553383.2	1347.99
1	D06	2	RAD51	NA	Positive	8	8.67892156862745	49.3602941176471	6.94179995568297	300069.004901961	3969.48217487443	1602771.8	1266.59
1	D06	3	RAD51	NA	Positive	9	8.38782051282051	51.5801282051282	9.65670479230653	342814.932692308	4120.56345423079	1626722.2	1481.28
1	D07	1	RAD51	NA	Positive	7	7.00909090909091	38.869696969697	6.10040098469876	209686.751515152	3635.9257008869	1221512.5	1143.89
1	D07	2	RAD51	NA	Positive	8	7.08583690987124	45.2446351931331	7.40917377611611	307175.081545064	3795.33354358616	1442747.4	1292.84
1	D07	3	RAD51	NA	Positive	9	8.43661971830986	44.5739436619718	5.97078966691978	237547.559859155	3522.11437616757	1361812.1	973.2
1	D08	1	RAD51	NA	Positive	7	6.76855895196507	39.3799126637555	5.81109360542887	221610.401746725	3443.66258518539	1389223.1	1086.07
1	D08	2	RAD51	NA	Positive	8	7.48397435897436	43.7916666666667	5.50767889344786	267603.580128205	3512.6934624623	1464254.9	1149.59
1	D08	3	RAD51	NA	Positive	9	8.02348993288591	41.8020134228188	5.16105727295445	220285.489932886	3730.24614287624	1315482.1	1040.13
1	D09	1	SMC3	NM_005445	sample	7	5.17808219178082	25.0958904109589	5.54087769283913	168492.295890411	3061.775381236	1159901.6	1156.57
1	D09	2	SMC3	NM_005445	sample	8	5.40083507306889	23.2818371607516	4.21992670307615	137388.152400835	2815.28627114778	1128292.4	921.18
1	D09	3	SMC3	NM_005445	sample	9	4.43710021321962	18.8486140724947	3.27212805363465	109857.987206823	2492.01005430843	927438.2	862.67
1	D10	1	CHD8	NM_020920	sample	7	5.1163708086785	25.3905325443787	5.94155965569778	182227.974358974	3227.65170808747	1263809.7	1142.12
1	D10	2	CHD8	NM_020920	sample	8	5.50341685649203	25.5398633257403	4.2126024220847	173391.824601367	3158.72666481912	1299935.6	1158.65
1	D10	3	CHD8	NM_020920	sample	9	4.51710261569417	20.7887323943662	4.28450633144644	140678.913480885	2568.86841572023	1121615.1	991.98
1	D11	1	COL5A2	NM_000393	sample	7	4.37535014005602	21.1988795518207	5.29974153539419	151531.616246499	2919.83870593743	1179149.8	1014.99
1	D11	2	COL5A2	NM_000393	sample	8	5.23556581986143	24.1870669745958	6.09016406671061	167392.189376443	2988.95877555653	1288332.9	1183.88
1	D11	3	COL5A2	NM_000393	sample	9	4.15175097276265	19.3618677042802	4.52623214416887	131313.321011673	2646.68520397484	1033835.2	924.48
1	D12	1	BRCA2	NM_000059	sample	7	5.28571428571429	25.6982142857143	4.98512545798192	148658.414285714	2830.70516603643	920960.9	802.78
1	D12	2	BRCA2	NM_000059	sample	8	5.87746170678337	29.7614879649891	6.08950394291749	170930.577680525	3234.94514992157	1001664.7	868.73
1	D12	3	BRCA2	NM_000059	sample	9	6.18969072164948	27.0268041237113	4.56449157344955	144004.208247423	3110.17701116859	1063788.1	842.82
1	D13	1	UBR5	NM_015902	sample	7	3.75405405405405	15.9810810810811	4.26374944867186	95631.9216216216	2429.0275436003	850525.8	833.91
1	D13	2	UBR5	NM_015902	sample	8	3.89765458422175	19.8059701492537	6.9145747698622	159422.023454158	2699.34784311163	1084186.8	1061.49
1	D13	3	UBR5	NM_015902	sample	9	2.82519280205656	10.745501285347	3.07542501050474	64756.8174807198	2058.19747088736	746351.4	727.15
1	D14	1	TET2	NM_017628	sample	7	4.14526315789474	18.3936842105263	5.37938560973527	120877.231578947	2782.06262342108	979070	885.56
1	D14	2	TET2	NM_017628	sample	8	4.59668508287293	22.2136279926335	5.3597224364674	162294.605893186	2762.30404458064	1193902.9	1151.51
1	D14	3	TET2	NM_017628	sample	9	3.69707401032702	13.7538726333907	2.59639995806028	74844.6678141136	2079.60215257623	800447.4	724.78
1	D15	1	AMER1	NM_152424	sample	7	4.72957746478873	22.2112676056338	4.60223990392116	155156.4	2900.72023988957	1192747.4	1156.93
1	D15	2	AMER1	NM_152424	sample	8	3.97286821705426	21.437984496124	4.92840622420167	164205.228682171	2443.35730581559	997867.5	967.38
1	D15	3	AMER1	NM_152424	sample	9	4.38655462184874	19.0336134453782	4.08602111707417	124288.983193277	2789.98835629131	1101321.6	992.01
1	D16	1	EXT2	NM_207122	sample	7	4.60433604336043	23.2059620596206	4.48137423454692	166974.601626016	2319.93769876016	1130466.5	847.12
1	D16	2	EXT2	NM_207122	sample	8	4.84081632653061	26.5428571428571	5.99581811488594	207625.408163265	3210.86144606706	1327001.7	1226.93
1	D16	3	EXT2	NM_207122	sample	9	4.31850117096019	18.9227166276347	4.02951302369719	118004.74941452	2619.17231371653	1031028	818.63
1	D17	1	RAD51	NA	Positive	7	6.52368421052632	36.8131578947368	5.42970784968641	206423.860526316	2851.27448727154	1064596	876.5
1	D17	2	RAD51	NA	Positive	8	6.7239263803681	35.638036809816	5.53181574947749	201990.871165644	3018.50041785764	1285576.2	903.8
1	D17	3	RAD51	NA	Positive	9	7.00626959247649	40.3448275862069	6.16756637182783	254381.956112853	3416.53834700701	1426626.5	1080.18
1	D18	1	RAD51	NA	Positive	7	7.1864406779661	39.4866828087167	5.48737478656984	217551.983050847	3468.59274837668	1267058.4	1107.28
1	D18	2	RAD51	NA	Positive	8	7.66420664206642	46.7712177121771	6.17173735836756	297744.332103321	4060.72999171319	1542166.1	1438.29
1	D18	3	RAD51	NA	Positive	9	7.35548172757475	43.3887043189369	7.27742502014016	280063.774086379	3808.33580652065	1505548.3	1240.87
1	D19	1	RAD51	NA	Positive	7	7.87569060773481	43.5359116022099	5.68026401916085	243825.563535912	3247.32573752204	1291308.6	990.3
1	D19	2	RAD51	NA	Positive	8	7.30388692579505	48.1378091872792	8.82203593837648	317053.09540636	4103.11918571271	1542032.8	1307.07
1	D19	3	RAD51	NA	Positive	9	7.8258064516129	48.3161290322581	9.62870174087092	329387.870967742	3957.83139591669	1477867.7	1360.52
1	D20	1	RAD51	NA	Positive	7	8.30503144654088	47.4088050314465	5.58553822029087	272496.761006289	3529.3631138145	1357431.3	1152.53
1	D20	2	RAD51	NA	Positive	8	8.71130952380952	48.4642857142857	6.63895895290547	294808.220238095	3725.82855677921	1554547.2	1186.68
1	D20	3	RAD51	NA	Positive	9	8.37860082304527	47.156378600823	7.41567334182878	260671.452674897	3830.89843141204	1356655.7	1283.07
1	D21	1	RAD51	NA	Positive	7	7.6742209631728	45.3909348441926	6.86315430753858	289164.600566572	3577.7953005416	1561976.1	1196.66
1	D21	2	RAD51	NA	Positive	8	8.196875	48.784375	8.04845825367905	309441.7625	3954.13196342427	1501746.4	1438.1
1	D21	3	RAD51	NA	Positive	9	8.83959044368601	51.5699658703072	7.98816866607464	335750.962457338	4060.07658106069	1741265.7	1379.08
1	D22	1	RAD51	NA	Positive	7	8.25581395348837	51.437984496124	11.6523073527556	343713.589147287	4318.62071403146	1738403.5	1543.94
1	D22	2	RAD51	NA	Positive	8	7.26548672566372	43.6548672566372	7.39931946514996	269863.09439528	3813.97540625683	1360919.2	1206.89
1	D22	3	RAD51	NA	Positive	9	4.10696517412935	25.228855721393	4.19679624405612	154644.457711443	1892.29232955761	603958.6	626.58
1	E03	1	RF	NA	Neutral	7	3.90515463917526	19.3670103092783	4.8987561627823	135756.480412371	2877.94691619634	1109547.4	1078.99
1	E03	2	RF	NA	Neutral	8	3.97605893186004	18.3941068139963	4.09844650315207	137495.186003683	2570.12487572691	1173866.5	1021.13
1	E03	3	RF	NA	Neutral	9	5.11691022964509	28.8538622129436	6.25259846784693	242546.586638831	3191.75327240062	1496347.5	1285.09
1	E04	1	RF	NA	Neutral	7	5.14567901234568	27.3950617283951	5.22461462952995	197617.669135802	3120.08451485445	1371689.9	1251.99
1	E04	2	RF	NA	Neutral	8	4.4671201814059	24.1337868480726	5.76615997878918	180504.240362812	3018.12702988083	1194419.9	1181.93
1	E04	3	RF	NA	Neutral	9	4.43413729128015	22.6159554730983	6.27168401112899	171922.760667904	2953.50162684939	1258888.6	1142.24
1	E05	1	RF	NA	Neutral	7	6.08297872340426	28.0085106382979	3.34847882669107	191210.770212766	2881.1725892808	1389134	1135.03
1	E05	2	RF	NA	Neutral	8	6.33618843683084	27.8436830835118	4.89946586796365	181674.719486081	3054.6173420612	1440380.7	1226.3
1	E05	3	RF	NA	Neutral	9	4.60822510822511	20.1796536796537	4.37849876083409	131490.482683983	2593.18281082996	1139113.2	943.51
1	E06	1	RF	NA	Neutral	7	5.41882352941176	24.4494117647059	3.76613756387128	144971.571764706	2735.40305180704	1214398.2	1032.04
1	E06	2	RF	NA	Neutral	8	5.24029126213592	26.7208737864078	5.32240533011942	184336.594660194	2959.08775131466	1153040.7	1121.21
1	E06	3	RF	NA	Neutral	9	5.2378752886836	24.378752886836	3.66048635668161	162732.66743649	2810.44467151392	1198747.4	1091.42
1	E07	1	RF	NA	Neutral	7	8.14391143911439	45.0811808118081	4.7216480588977	280446.830258303	3754.75242404247	1698063	1246.08
1	E07	2	RF	NA	Neutral	8	5.42857142857143	24.8469387755102	3.96105249103236	166478.984693878	2988.70697883248	1343898.3	1102.5
1	E07	3	RF	NA	Neutral	9	4.92740471869328	22.0018148820327	3.48362769455952	139281.308529946	2946.09071367301	1166364.4	1032.78
1	E08	1	RF	NA	Neutral	7	4.52669902912621	24.8106796116505	5.93266282334916	192319.104368932	3083.05879327591	1307524.4	1233.18
1	E08	2	RF	NA	Neutral	8	3.82380952380952	18.7714285714286	4.51506074230855	137718.676190476	2674.16602424905	1123156.4	930.55
1	E08	3	RF	NA	Neutral	9	4.73994638069705	21.2252010723861	5.33636063215911	142737.28150134	2968.57938263773	1231497.7	1043.72
1	E09	1	MEX3C	NM_016626	sample	7	2.73607038123167	13.6011730205279	2.79922232502184	99590.6994134897	1665.58429035091	641121.8	568.36
1	E09	2	MEX3C	NM_016626	sample	8	5.26797385620915	20.5359477124183	4.04154686883445	125672.239651416	2602.17834046245	1151532	987.11
1	E09	3	MEX3C	NM_016626	sample	9	4.2020618556701	20.9896907216495	4.80128308532354	148114.059793814	2902.88915129495	1120431.4	1076.88
1	E10	1	CDKN2C	NM_078626	sample	7	5.79749478079332	31.294363256785	6.65555490260542	231776.338204593	3068.87254034645	1309670.1	1230.1
1	E10	2	CDKN2C	NM_078626	sample	8	4.99769585253456	24.6797235023041	4.78475854829873	175857.834101382	2973.26677045227	1271762.2	1188.03
1	E10	3	CDKN2C	NM_078626	sample	9	5.08958333333333	22.3666666666667	4.50958490144789	142978.825	2705.6852578916	1090633	975.7
1	E11	1	SPEN	NM_015001	sample	7	3.83819628647215	17.9668435013263	2.83936155988944	119081.640583554	1999.1343127703	824376.2	653.86
1	E11	2	SPEN	NM_015001	sample	8	5.4617067833698	28.9890590809628	8.67647107194413	228968.84463895	3354.13967844064	1387977.4	1410.08
1	E11	3	SPEN	NM_015001	sample	9	4.49221789883268	19.7859922178988	4.55514397874662	131917.095330739	2719.00024878901	1107208.8	993.86
1	E12	1	ARID1B	NM_017519	sample	7	5.16949152542373	25.1	4.16805022221147	182656.257627119	2687.82141482123	1170366.8	1006.24
1	E12	2	ARID1B	NM_017519	sample	8	5.09902912621359	26.1650485436893	6.05296347195092	195721.516504854	3197.79617490159	1430386.6	1146
1	E12	3	ARID1B	NM_017519	sample	9	5.125	22.2449324324324	4.83589153467301	155048.679054054	2992.57228822016	1260628.6	1115.42
1	E13	1	ERCC4	NM_005236	sample	7	2.90952380952381	11.4333333333333	3.44733805739211	71073.5095238095	1921.91520550534	735694.9	650.42
1	E13	2	ERCC4	NM_005236	sample	8	4.28673835125448	18.7455197132617	5.79585675318454	129917.899641577	2709.44150417333	1031661.6	1008.49
1	E13	3	ERCC4	NM_005236	sample	9	4.26699029126214	24.6844660194175	10.1077455769082	219337.077669903	3285.12959688601	1360611.2	1418.52
1	E14	1	ATR	NM_001184	sample	7	3.28	23.5244444444444	8.6681021346444	210448.455555556	2964.33271497874	1131193.8	1217.29
1	E14	2	ATR	NM_001184	sample	8	3.04298642533937	17.9638009049774	5.92841782821822	154608.78280543	2465.6945505636	891970.7	948.44
1	E14	3	ATR	NM_001184	sample	9	3.33414634146341	16.1878048780488	3.40000347508927	114950.968292683	2203.18949885941	930310.3	758.55
1	E15	1	STAG2	NM_006603	sample	7	6.58720930232558	34.7732558139535	7.08599400641574	260314.270348837	3454.7956394133	1613347.2	1496.78
1	E15	2	STAG2	NM_006603	sample	8	5.12072892938497	23.7084282460137	5.65896644327859	177745.876993166	2885.79431753922	1410149.7	1191.86
1	E15	3	STAG2	NM_006603	sample	9	4.66358595194085	24.1164510166359	5.58596392589739	181292.072088725	2931.91729793947	1218197.4	1102.5
1	E16	1	WRN	NM_000553	sample	7	5.32298136645963	26.0144927536232	5.02561644854353	202704.271221532	3144.4163214682	1370971.9	1262.49
1	E16	2	WRN	NM_000553	sample	8	5.22323462414579	24.5193621867882	6.99531094221794	188182.792710706	3304.77698634527	1375943.6	1323.6
1	E16	3	WRN	NM_000553	sample	9	4.91913214990138	22.8067061143984	4.70806455629364	170375.889546351	2910.73151125218	1312327.8	1134.05
1	E17	1	RF	NA	Neutral	7	4.13739130434783	19.9130434782609	4.12407094394971	146298.493913043	2258.21282322258	820203.3	795.68
1	E17	2	RF	NA	Neutral	8	4.63768115942029	27.3892339544513	9.35998361614489	239059.418219462	3498.68626844847	1378910.9	1456.7
1	E17	3	RF	NA	Neutral	9	4.76302083333333	25.5208333333333	5.73036215913206	198119.177083333	3143.44038503801	1211705.8	1170.57
1	E18	1	RF	NA	Neutral	7	2.36203522504892	10.9882583170254	2.57014804043334	74040.385518591	1743.67569630162	801469.5	620.71
1	E18	2	RF	NA	Neutral	8	5.45127118644068	26.4533898305085	6.85714318264401	187362.508474576	3130.38696482635	1284418.1	1229.25
1	E18	3	RF	NA	Neutral	9	4.45614035087719	21.4230019493177	5.02459508019245	156578.101364522	3015.24740007205	1269268.4	1185.83
1	E19	1	RF	NA	Neutral	7	6.75423728813559	36.5310734463277	7.16116186890733	281496.336158192	3678.08599093532	1621238.4	1379.54
1	E19	2	RF	NA	Neutral	8	5.85236768802228	34.7688022284123	7.97627487004567	291559.119777159	3982.8380462202	1656471.5	1627.47
1	E19	3	RF	NA	Neutral	9	5.58836206896552	28.6508620689655	6.3522987926778	213956.818965517	3286.66081000822	1396247.6	1358.39
1	E20	1	RF	NA	Neutral	7	4.61749571183533	23.7512864493997	4.76278037824568	173456.432246998	2980.30164159316	1134986.2	1288.48
1	E20	2	RF	NA	Neutral	8	4.89501312335958	26.5144356955381	6.15578002061749	202476.965879265	3059.80765884787	1256225.8	1184.4
1	E20	3	RF	NA	Neutral	9	5.19742489270386	28.8669527896996	6.7222308602731	245670.993562232	3607.68246998857	1371417.1	1483.32
1	E21	1	RF	NA	Neutral	7	6.06213017751479	35.2100591715976	8.70215686042826	285489.526627219	3710.52420116558	1562128.7	1553.09
1	E21	2	RF	NA	Neutral	8	4.85011185682327	30.3064876957494	9.06946502609411	272442.360178971	3542.85224840948	1516797.8	1481.68
1	E21	3	RF	NA	Neutral	9	4.81208053691275	27.4093959731544	6.93236318088656	231691.476510067	3139.28094313687	1656602.9	1493.34
1	E22	1	RF	NA	Neutral	7	5.4928716904277	28.183299389002	6.24752292388342	210715.751527495	3208.2905657319	1447650.2	1343.46
1	E22	2	RF	NA	Neutral	8	5.68831168831169	33.0363636363636	8.47523713076592	275021.114285714	3439.92919611356	1673734.9	1643.42
1	E22	3	RF	NA	Neutral	9	3.68388429752066	19.3801652892562	4.8928413478137	149833.481404959	2398.86179239909	903658.6	1000.75
1	F03	1	OTNT	NA	Neutral	7	4.988	18.91	3.41598388229718	103059.916	2731.15869468294	1125108.4	960.53
1	F03	2	OTNT	NA	Neutral	8	4.44425675675676	19.0489864864865	3.78038960753718	121365.307432432	2510.76811032473	1088800.5	876.85
1	F03	3	OTNT	NA	Neutral	9	5.26537216828479	22.8964401294498	4.14912944329082	152260.854368932	2649.74634510036	1288793.1	995.52
1	F04	1	OTNT	NA	Neutral	7	5.50738916256158	26.9458128078818	4.43640855747647	186415.325123153	2849.71278381014	1361079.2	1091.39
1	F04	2	OTNT	NA	Neutral	8	4.22125813449024	20.2082429501085	3.43563053188733	129455.279826464	2536.22742313205	1200740.3	1109.12
1	F04	3	OTNT	NA	Neutral	9	4.89327146171694	22.3596287703016	3.56318898015417	148657.610208817	2690.15841115309	1190029.1	1002.85
1	F05	1	OTNT	NA	Neutral	7	4.87777777777778	22.1933333333333	4.52999414094198	146279.32	2889.25695630694	1187605.8	1030.24
1	F05	2	OTNT	NA	Neutral	8	4.45062836624776	20.9407540394973	5.01940597358211	149631.509874327	2802.93641842828	1230605	1143.83
1	F05	3	OTNT	NA	Neutral	9	4.92776886035313	22.3033707865169	4.28634594312297	156352.752808989	2816.46844585002	1152235.2	1066.47
1	F06	1	OTNT	NA	Neutral	7	3.58983666061706	16.5716878402904	2.82338401885198	117880.023593466	1984.31429994898	929812.3	788.38
1	F06	2	OTNT	NA	Neutral	8	5.02197802197802	22.3494505494505	5.212280907824	148077.782417582	2930.47237592654	1213562.4	1135.2
1	F06	3	OTNT	NA	Neutral	9	4.7801724137931	22.176724137931	5.01851771309987	159994.426724138	2885.05946655998	1276057.9	985.18
1	F07	1	OTNT	NA	Neutral	7	5.75259875259875	28.1600831600832	6.13492350193814	213765.255717256	3142.28316321963	1450581.6	1252.84
1	F07	2	OTNT	NA	Neutral	8	5.5	24.0226130653266	4.2108585409121	156338.550251256	2940.90608028696	1260263.3	1034.25
1	F07	3	OTNT	NA	Neutral	9	4.38693467336683	21.4447236180905	4.52723764943234	160728.188442211	2783.47325080447	1197403.9	1080.73
1	F08	1	OTNT	NA	Neutral	7	4.43275862068966	21.9620689655172	5.41224500350027	160320.894827586	2631.18159963526	1055483.6	1042.27
1	F08	2	OTNT	NA	Neutral	8	4.80095541401274	19.437898089172	4.04334964830819	113265.589171975	2832.66476500434	1060885.4	920.14
1	F08	3	OTNT	NA	Neutral	9	5.29561200923788	24.0069284064665	3.77005149599298	155203.692840647	2718.99165476311	1183014.3	992.81
1	F09	1	PTPRB	NM_002837	sample	7	2.14107365792759	10.5555555555556	1.72758328450596	69360.1323345818	1215.25578955359	521747.2	501.29
1	F09	2	PTPRB	NM_002837	sample	8	5.39172749391727	26.7274939172749	7.42979721311705	200476.189781022	3412.84645602516	1372678.4	1372.25
1	F09	3	PTPRB	NM_002837	sample	9	5.65859030837004	30.2797356828194	5.16236985682389	234292.821585903	3122.41943671839	1447489.7	1252.33
1	F10	1	WAS	NM_000377	sample	7	3.34972677595628	15.9617486338798	4.18199733310617	110148.650273224	2372.86843286541	802189.5	849.05
1	F10	2	WAS	NM_000377	sample	8	4.76	24.0075	5.04594831931148	188927.0275	3234.20067737963	1542066.6	1473.99
1	F10	3	WAS	NM_000377	sample	9	5.61861861861862	23.5645645645646	4.67994619133439	146539.648648649	2859.31601922574	1172211	983.82
1	F11	1	ODAM	NM_017855	sample	7	3.88683127572016	17.8518518518519	3.04991106124474	113983.5781893	2023.46254121742	787630.6	639.12
1	F11	2	ODAM	NM_017855	sample	8	5.51748251748252	28.986013986014	7.32059143204817	221705.634032634	3197.10698017572	1402867.3	1309.85
1	F11	3	ODAM	NM_017855	sample	9	5.54767726161369	27.6919315403423	6.78836534983279	204166.058679707	3167.69277187254	1157606.6	1138.51
1	F12	1	BRIP1	NM_032043	sample	7	6.29357798165138	31.5626911314985	4.89111827544022	215186.076452599	3262.22673854313	1371222.4	1359.16
1	F12	2	BRIP1	NM_032043	sample	8	5.34426229508197	24.4713114754098	6.19631121119697	171931.754098361	3003.97840954604	1407362.4	1199.64
1	F12	3	BRIP1	NM_032043	sample	9	4.84116331096197	20.6487695749441	3.47246206633161	134423.827740492	2933.50836535388	1155937.2	954.71
1	F13	1	ATRX	NM_138270	sample	7	6.18997361477573	35.5382585751979	7.57699249782292	281881.633245383	3492.42053967445	1539420.1	1487.76
1	F13	2	ATRX	NM_138270	sample	8	6.65116279069767	33.2015503875969	6.02102471943024	257054.201550388	3291.31045640023	1529677.1	1419.01
1	F13	3	ATRX	NM_138270	sample	9	5.00261780104712	24.3979057591623	5.9876345520035	178766.018324607	3242.43775333813	1217581.3	1344.88
1	F14	1	PLXNB2	NM_012401	sample	7	6.31428571428571	32.4363636363636	7.20569057926006	246871.150649351	3511.03296555657	1488406.8	1489.36
1	F14	2	PLXNB2	NM_012401	sample	8	3.08102345415778	16.6844349680171	4.07102072672175	125878.562899787	2144.36822830714	886274.6	848.12
1	F14	3	PLXNB2	NM_012401	sample	9	4.91860465116279	22.1075581395349	5.32010455746425	161174.183139535	2768.68575340685	1130503.6	1008.55
1	F15	1	ZMYM2	NM_197968	sample	7	6.13370473537604	31.2089136490251	6.20962773029222	221249.183844011	3424.3644815479	1359004.8	1171.75
1	F15	2	ZMYM2	NM_197968	sample	8	6.83703703703704	27.7555555555556	4.59641670388219	159600.914814815	3089.75430810399	1324252.2	1090.5
1	F15	3	ZMYM2	NM_197968	sample	9	4.46580406654344	20.6266173752311	4.66250000875549	145456.724584104	2843.7398421461	1125306.2	1073.25
1	F16	1	MBD1	NM_015845	sample	7	4.67771084337349	22.3433734939759	4.09498980646485	158059.120481928	2337.88621087486	968313.5	894.27
1	F16	2	MBD1	NM_015845	sample	8	4.44063324538259	21.7044854881267	3.97355238405314	162970.899736148	2477.26163015968	1050921.5	931.46
1	F16	3	MBD1	NM_015845	sample	9	4.2976501305483	24.1958224543081	6.08765332324695	202990.874673629	3134.31008220391	1245680.5	1287.04
1	F17	1	OTNT	NA	Neutral	7	4.28079710144928	24.7572463768116	6.60232971006259	215980.871376812	2651.80322540864	1195774.8	1166.29
1	F17	2	OTNT	NA	Neutral	8	5.96986301369863	30.0739726027397	6.83375232331739	234354.517808219	3649.85279754593	1485903	1586.29
1	F17	3	OTNT	NA	Neutral	9	5.62061403508772	26.140350877193	4.46001083448517	183303.291666667	3237.05614923542	1248608	1193.14
1	F18	1	OTNT	NA	Neutral	7	5.61049723756906	32.5939226519337	6.32083528632781	250885.002762431	3197.05168096102	1397906.3	1339.19
1	F18	2	OTNT	NA	Neutral	8	3.43909348441926	15.0779036827195	2.52763164440365	96982.4915014164	2082.76132840554	910136.2	815.23
1	F18	3	OTNT	NA	Neutral	9	5.25740318906606	25.8291571753986	7.11340061090708	193273.55808656	3150.52495470677	1307784.9	1320.13
1	F19	1	OTNT	NA	Neutral	7	5.99595141700405	29.6619433198381	4.97228265960346	216278.740890688	3121.01190465778	1443313.8	1177.21
1	F19	2	OTNT	NA	Neutral	8	5.35572139303483	30.2139303482587	7.77063313583807	238655.39800995	3327.0140842168	1296148.5	1389.84
1	F19	3	OTNT	NA	Neutral	9	5.76517150395778	33.2137203166227	8.05080709706688	268483.984168865	3489.931391731	1433912.5	1383.48
1	F20	1	OTNT	NA	Neutral	7	4.9766081871345	26.4970760233918	6.76119634097467	208446.976608187	2922.48519574809	1279334.8	1190.41
1	F20	2	OTNT	NA	Neutral	8	4.72154963680387	23.8716707021792	6.01654192827876	170229.481840194	3036.29512249184	1216274.1	1150.86
1	F20	3	OTNT	NA	Neutral	9	4.12055335968379	19.6758893280632	5.00985812640377	145630.171936759	2796.58088526746	1067160.6	1020.05
1	F21	1	OTNT	NA	Neutral	7	5.28172588832487	25.6700507614213	4.32413581188762	172397.368020305	3045.91162420231	1271313.3	1197.33
1	F21	2	OTNT	NA	Neutral	8	4.4508547008547	23.1388888888889	4.31053148913259	170763.326923077	2851.21486018979	1144545.8	1125.67
1	F21	3	OTNT	NA	Neutral	9	5.56043956043956	26.8186813186813	5.32245801250266	192555.769230769	3201.43583625725	1307492.2	1256.53
1	F22	1	OTNT	NA	Neutral	7	3.18223583460949	16.3522205206738	3.18032756287356	112449.693721286	1793.17148883116	680290.1	721.97
1	F22	2	OTNT	NA	Neutral	8	3.46282527881041	17	4.52329302396761	132063.996282528	2111.84603815781	925679.6	843.65
1	F22	3	OTNT	NA	Neutral	9	4.13981042654028	21.9549763033175	4.59731980427521	163661.741706161	2550.59346674123	1150632.9	950.48
1	G03	1	RF	NA	Neutral	7	5.15858208955224	22.2182835820896	3.72815896825619	135208.720149254	3000.01156548697	1265071.1	1068.98
1	G03	2	RF	NA	Neutral	8	4.46332046332046	20	3.99993062026752	129172.972972973	2866.9912200051	1127195	1003.93
1	G03	3	RF	NA	Neutral	9	4.81761006289308	21.0566037735849	4.7114013848148	135700.379454927	2689.2639832859	1079109.4	1011.56
1	G04	1	RF	NA	Neutral	7	5.46028880866426	24.1552346570397	3.3801429977398	163761.534296029	2752.34552395254	1265542.3	1067.58
1	G04	2	RF	NA	Neutral	8	2.24038461538462	8.78434065934066	2.62773459856445	51320.8997252747	1505.05824575165	600600.9	529.17
1	G04	3	RF	NA	Neutral	9	5.32692307692308	25.5405982905983	5.1916579649423	183155.290598291	3011.77252032104	1237999.4	1178.9
1	G05	1	RF	NA	Neutral	7	4.71349862258953	21.5895316804408	4.327981825247	146709.407713499	2930.01891823727	1275517.6	1071.6
1	G05	2	RF	NA	Neutral	8	5.20833333333333	28.5162037037037	5.89666873259664	215159.622685185	3316.60276657724	1426854.7	1288.51
1	G05	3	RF	NA	Neutral	9	5.40961098398169	27.58352402746	6.65748485309411	194032.100686499	3159.29323613667	1358330.3	1165
1	G06	1	RF	NA	Neutral	7	5.41313559322034	23.2266949152542	3.49992072157286	154536.953389831	3190.18778316284	1366403.2	1166.47
1	G06	2	RF	NA	Neutral	8	3.55555555555556	16.2528180354267	2.9325837727824	110610.090177134	2197.12666440606	831697.8	700.78
1	G06	3	RF	NA	Neutral	9	3.78030303030303	17.3049242424242	3.78693939869787	125946.698863636	2860.42524659207	1116327.2	937.32
1	G07	1	RF	NA	Neutral	7	5.70535714285714	30.8236607142857	5.96226382141351	243576.839285714	3374.76172712307	1497729.7	1425.43
1	G07	2	RF	NA	Neutral	8	4.28240740740741	26.4351851851852	8.38354266935164	238894.606481481	3240.87595731908	1474426.1	1411.47
1	G07	3	RF	NA	Neutral	9	4.76219512195122	21.4735772357724	5.63267446772404	153994.508130081	2829.45526994902	1240550.7	1116.49
1	G08	1	RF	NA	Neutral	7	5.68	30.6666666666667	7.34869825031764	237868.831111111	3531.81079025488	1417817.2	1456.87
1	G08	2	RF	NA	Neutral	8	5.82701421800948	26.6090047393365	3.56358469797984	172886.374407583	3058.56434687091	1347912.6	1131.03
1	G08	3	RF	NA	Neutral	9	5.13747228381375	23.4057649667406	6.61090385759363	159717.277161863	3105.0861855249	1189821.6	1178.84
1	G09	1	BRCA1	NM_007298	sample	7	3.86216216216216	14.8108108108108	2.48763412456341	82862	2189.13555026055	923534.6	801.05
1	G09	2	BRCA1	NM_007298	sample	8	5.33910891089109	33.8811881188119	7.73822710992141	289482.185643564	3681.04391999263	1599197.3	1618.05
1	G09	3	BRCA1	NM_007298	sample	9	5.38120567375887	25.0230496453901	5.475053563752	172460.622340426	3072.29303629113	1284718.4	1092.79
1	G10	1	ASXL1	NM_015338	sample	7	5.30193236714976	23.512077294686	4.6848876720261	150907.350241546	2853.37361121078	1126564.4	991.82
1	G10	2	ASXL1	NM_015338	sample	8	3.13008130081301	12.4776422764228	3.1388053856724	72814.8048780488	2248.26569338749	918564.3	766.65
1	G10	3	ASXL1	NM_015338	sample	9	4.78348214285714	22.75	5.26281050943281	163516.511160714	2766.16478696449	1176374.1	1044.03
1	G11	1	ASXL2	NM_018263	sample	7	4.99226804123711	24.1855670103093	4.79887426023118	170084.389175258	2514.6594880374	1065293.5	985.67
1	G11	2	ASXL2	NM_018263	sample	8	5.69682151589242	28.0220048899756	6.54854986930774	195676.02200489	2925.37273342322	1407862.2	1220.21
1	G11	3	ASXL2	NM_018263	sample	9	4.76648351648352	25.543956043956	5.47132328981312	218479.019230769	2832.12251047435	1409984.6	1167.96
1	G12	1	TP53BP1	NM_005657	sample	7	4.95939086294416	23.0676818950931	3.66059402049356	153129.297800338	2540.66920225178	1117514	1029.75
1	G12	2	TP53BP1	NM_005657	sample	8	5.36073059360731	24.7442922374429	5.60799085589835	159762.851598174	2908.4352509142	1215377.9	1052.59
1	G12	3	TP53BP1	NM_005657	sample	9	5.42261904761905	22.8482142857143	4.18625153662224	136841.708333333	2873.42620729247	1197179.4	1069.02
1	G13	1	FAT1	NM_005245	sample	7	5.9483282674772	31.0790273556231	6.02067412355725	230804.32218845	3127.89911783456	1247250.6	1170.58
1	G13	2	FAT1	NM_005245	sample	8	6.46130952380952	30.2053571428571	7.05105459034294	205668.973214286	3262.97704394309	1411026.5	1239.22
1	G13	3	FAT1	NM_005245	sample	9	5.21298701298701	26.1896103896104	6.48447171948423	186088.366233766	3304.95874687755	1180497.2	1165.2
1	G14	1	BAP1	NM_004656	sample	7	7.9016393442623	37.7677595628415	5.25208134707887	281238.770491803	3587.72972890346	1791269.8	1527.43
1	G14	2	BAP1	NM_004656	sample	8	6.98148148148148	32.7804232804233	4.80033455949759	241266.235449735	3331.02677112845	1711685.8	1363.74
1	G14	3	BAP1	NM_004656	sample	9	4.98550724637681	22.304347826087	4.72766623487336	149127.65010352	3215.97833958078	1205838.5	1153.68
1	G15	1	ZNF516	NM_014643	sample	7	7.53030303030303	33.5878787878788	5.47639237017176	223058.542424242	3542.76831814153	1588665.7	1401.13
1	G15	2	ZNF516	NM_014643	sample	8	2.90909090909091	16.7959183673469	5.44002674160704	143535.499072356	2024.00186100409	880742.4	922.76
1	G15	3	ZNF516	NM_014643	sample	9	6.62388059701493	32.4238805970149	7.49348402531478	237107.456716418	3347.31051508276	1636275.5	1410.41
1	G16	1	GRIN2A	NM_000833	sample	7	5.83333333333333	30.1276041666667	6.58836274097624	235669.078125	3166.41281518401	1518822.2	1466.92
1	G16	2	GRIN2A	NM_000833	sample	8	3.95661157024793	20.2685950413223	4.55508460045721	147234.020661157	2005.42368146902	821862.3	825.6
1	G16	3	GRIN2A	NM_000833	sample	9	4.01923076923077	18.6519230769231	3.59244968129591	121803.073076923	2214.09169199953	795153.6	727.82
1	G17	1	RF	NA	Neutral	7	3.95414462081129	23.3280423280423	5.28451400482562	195682.652557319	2587.74443323507	1159831.9	1056.01
1	G17	2	RF	NA	Neutral	8	3.93103448275862	21.1009852216749	6.59285483519507	171836.517241379	2685.4799738354	1083089.5	1192.43
1	G17	3	RF	NA	Neutral	9	5.37817258883249	30.6269035532995	7.53945921105885	246578.601522843	3580.53063536401	1505296.6	1333.45
1	G18	1	RF	NA	Neutral	7	5.69197396963124	30.0065075921909	7.55996562183425	223118.872017354	3162.80313594881	1435793.1	1230.63
1	G18	2	RF	NA	Neutral	8	4.55378486055777	19.8107569721116	2.78303346697819	124590.954183267	2324.24273730808	1016459.3	901.53
1	G18	3	RF	NA	Neutral	9	5.29471544715447	26.0121951219512	4.91988761097074	191927.516260163	2922.83942417666	1302240.1	1187.93
1	G19	1	RF	NA	Neutral	7	5.33893557422969	25.6414565826331	5.05068027781147	168290.442577031	3048.57859863737	1254931.2	1106.22
1	G19	2	RF	NA	Neutral	8	3.4435736677116	17.4278996865204	2.38039677549851	119829.272727273	1926.95517115589	842108.9	758.57
1	G19	3	RF	NA	Neutral	9	4.12820512820513	20.9020979020979	4.86716847089375	146907.503496503	2267.29280638236	926295.3	843.34
1	G20	1	RF	NA	Neutral	7	4.24036697247706	17.8	2.65676597841686	116337.03853211	2045.53024392909	937905.3	751.3
1	G20	2	RF	NA	Neutral	8	5.16195372750643	21.8354755784062	4.62445863789422	141086.840616967	2554.58805882522	1336236.2	1181.37
1	G20	3	RF	NA	Neutral	9	4.49162011173184	21.8826815642458	6.40914225373371	169827.717877095	2884.5617159213	1189320.4	1290.43
1	G21	1	RF	NA	Neutral	7	5.86422976501305	26.8694516971279	5.23075913997631	180202.308093995	3303.81801733166	1365599	1245.35
1	G21	2	RF	NA	Neutral	8	5.00625	30.2145833333333	7.03267411364166	225707.047916667	2914.15252647399	1264947.8	1258.37
1	G21	3	RF	NA	Neutral	9	5.32506203473945	24.2630272952854	4.33271321446465	165502.873449132	2851.16186788076	1237789.8	1073.71
1	G22	1	RF	NA	Neutral	7	6.16822429906542	29.2803738317757	4.44860889410056	187884.565420561	3095.44192416685	1330676.4	1149.75
1	G22	2	RF	NA	Neutral	8	4.84053156146179	29.3455149501661	7.0871856329528	227889.727574751	2913.37422218988	1171309.2	1116.74
1	G22	3	RF	NA	Neutral	9	5.06571428571429	32.2371428571429	8.49745704754519	274278.382857143	3348.63294406969	1379790.8	1437.94
1	H03	1	CHEK1	NA	Positive	7	6.06798866855524	97.0056657223796	48.1878779927556	1226230.09631728	5540.71130663424	4921886.2	3673.86
1	H03	2	CHEK1	NA	Positive	8	5.83076923076923	68.9230769230769	25.6059287352306	809919.390769231	4510.07937453237	3442755.4	2683.64
1	H03	3	CHEK1	NA	Positive	9	5.84350132625995	84.474801061008	42.2782132589795	1074047.94960212	5675.88428063815	4591020.1	3872.64
1	H04	1	CHEK1	NA	Positive	7	6.74257425742574	107.408415841584	51.0354980616942	1361372.58415842	5971.73609604729	5538826.6	4000.7
1	H04	2	CHEK1	NA	Positive	8	5.61917808219178	84.8575342465753	45.2841012140635	1078086.79452055	5497.57594487943	4767272.2	3472.33
1	H04	3	CHEK1	NA	Positive	9	5.08418367346939	78.2831632653061	42.557160750142	966257.854591837	4799.28819873405	4082643	3034.02
1	H05	1	CHEK1	NA	Positive	7	5.375	81.2375	38.1899870109952	1010170.965	5313.4815385607	4301077.7	3351.68
1	H05	2	CHEK1	NA	Positive	8	6.93593314763231	94.1197771587744	39.633189098788	1177883.84679666	5644.71273539528	4996564	3681.88
1	H05	3	CHEK1	NA	Positive	9	5.51704545454545	85.8920454545455	39.5940808298084	1072428.88352273	5402.64906663724	4419200.6	3506.38
1	H06	1	CHEK1	NA	Positive	7	5.95774647887324	82.7007042253521	42.7199374800868	1008574.45774648	5659.22122503679	4490924.8	3417.28
1	H06	2	CHEK1	NA	Positive	8	5.71710526315789	93.9177631578947	52.4965377863086	1208955.85197368	6432.1352259151	5675198.7	4289.55
1	H06	3	CHEK1	NA	Positive	9	4.91071428571429	90.025	51.1097308359434	1160900.81785714	5941.89007099727	5108078.6	3867.94
1	H07	1	CHEK1	NA	Positive	7	4.84126984126984	82.8285714285714	41.5786619144179	1056099.11111111	5316.30878275342	4237941.7	3280.81
1	H07	2	CHEK1	NA	Positive	8	6.5910447761194	106.985074626866	51.478526339792	1372508.29552239	6365.75104815931	5507705.6	4301.89
1	H07	3	CHEK1	NA	Positive	9	5.15568862275449	71.4910179640719	35.4265246239284	876831.284431138	5178.7194072592	3707074.1	3050.64
1	H08	1	CHEK1	NA	Positive	7	6.1734693877551	98.8095238095238	50.9782939361428	1251750.19727891	5590.16091516407	4997264.8	3676.18
1	H08	2	CHEK1	NA	Positive	8	6.03460207612457	96.6055363321799	39.3467184328111	1208167.5432526	5407.29027115617	4628754.2	3435.89
1	H08	3	CHEK1	NA	Positive	9	4.86296296296296	107.640740740741	63.433238868836	1450027.71481481	6504.7785029739	5540865.1	4388.68
1	H09	1	NOTCH2	NM_024408	sample	7	5.69740634005764	30.2276657060519	4.53667877077089	226349.216138329	3058.62343040323	1422650.1	1252.58
1	H09	2	NOTCH2	NM_024408	sample	8	4.99463806970509	21.7104557640751	5.58724362509676	144746.345844504	2790.39735207764	1148459	1171.19
1	H09	3	NOTCH2	NM_024408	sample	9	5.12351543942993	24.6365795724466	5.74993066831683	187278.748218527	3244.80320036337	1276097	1366.6
1	H10	1	FANCM	NM_020937	sample	7	6.31386861313869	31.9732360097324	6.83442031890481	220967.917274939	3490.47665280431	1372313.9	1340.23
1	H10	2	FANCM	NM_020937	sample	8	5.88176352705411	27.3406813627255	5.8083391078874	175986.597194389	3032.5215673927	1306590.1	1100.01
1	H10	3	FANCM	NM_020937	sample	9	4.80278422273782	25.4802784222738	7.10433163556197	183236.705336427	3177.88516904205	1167492.2	1112.97
1	H11	1	RASA1	NM_022650	sample	7	5.99513381995134	27.0900243309002	5.03472599773157	184395.639902676	3118.98216212649	1569171.8	1368.56
1	H11	2	RASA1	NM_022650	sample	8	4.96464646464646	25.9065656565657	5.85438756116955	203884.303030303	2923.1080097098	1423699.1	1208.43
1	H11	3	RASA1	NM_022650	sample	9	5.43971631205674	29.9148936170213	6.47859739837765	226551.914893617	3154.8770433613	1492595.4	1279.07
1	H12	1	KDM5C	NM_004187	sample	7	5.58549222797927	27.020725388601	5.90595001985295	209384.411917098	3066.26829623466	1445968.6	1414.67
1	H12	2	KDM5C	NM_004187	sample	8	6.00547945205479	26.4794520547945	5.44275454603261	173287.783561644	3158.87925649367	1417498.3	1199.95
1	H12	3	KDM5C	NM_004187	sample	9	4.97747747747748	23.545045045045	6.76328794297972	167065.414414414	3199.06053017658	1182370.1	1172.94
1	H13	1	FAS	NA	sample	7	7.24538258575198	32.3614775725594	5.95524355620499	225448.926121372	3441.42747678032	1708508.6	1451.33
1	H13	2	FAS	NA	sample	8	5.33557046979866	26.5671140939597	8.6757692324394	207069.956375839	3369.94316084524	1545345.8	1562.14
1	H13	3	FAS	NA	sample	9	6.09333333333333	29.9666666666667	5.64618367515911	227019.756666667	3400.96320230852	1532332.7	1281.93
1	H14	1	PTPRC	NR_052021	sample	7	5.50847457627119	25.6271186440678	5.13337483126151	172869.228813559	2981.39183326848	1345910.9	1191.88
1	H14	2	PTPRC	NR_052021	sample	8	4.31818181818182	23.7204545454545	4.81927537626833	191181.897727273	2633.77309007537	1304095.9	1134.6
1	H14	3	PTPRC	NR_052021	sample	9	6.03188405797101	29.6144927536232	5.21493369784837	221089.04057971	3327.72453004065	1442160.9	1272.56
1	H15	1	PTPRU	NM_133178	sample	7	6.37534246575343	33.6	5.67286801671252	253248.731506849	3380.43875441679	1687391.3	1443.12
1	H15	2	PTPRU	NM_133178	sample	8	7.63057324840764	38.4394904458599	4.52851352128094	288377.557324841	3410.66567274372	1777525.6	1342.13
1	H15	3	PTPRU	NM_133178	sample	9	6.34831460674157	34.7116104868914	4.29445152472836	243984.958801498	3036.63452883544	1402749.2	1121.21
1	H16	1	FUBP1	NM_003902	sample	7	4.47422680412371	28.0790378006873	11.4690178666861	243221.195876289	3475.18375863948	1426023.5	1499.5
1	H16	2	FUBP1	NM_003902	sample	8	4.1156462585034	19.2335600907029	3.59583372550513	142123.145124717	2160.25320435451	1207065.2	957.88
1	H16	3	FUBP1	NM_003902	sample	9	4.96428571428571	25.3720238095238	6.90202413773554	189290.800595238	3039.18489637988	1336617.7	1233.34
1	H17	1	CHEK1	NA	Positive	7	5.59375	84.86328125	34.376051064826	1045517.9453125	5352.74227366138	4013696.5	3184.96
1	H17	2	CHEK1	NA	Positive	8	5.17464788732394	106.771830985916	61.6105566804025	1413245.98028169	6323.28557016579	5759452.3	4237.09
1	H17	3	CHEK1	NA	Positive	9	5.03071672354949	93.6348122866894	52.0041668521498	1232625.46075085	5827.42193757831	4822487	3624.61
1	H18	1	CHEK1	NA	Positive	7	6.02362204724409	100.169291338583	46.3960784164447	1268203.24409449	5798.80291364245	4860654.2	3623.26
1	H18	2	CHEK1	NA	Positive	8	2.73144104803493	57.2227074235808	34.024297955987	737024.801310044	3488.02542134234	3007561	2276.84
1	H18	3	CHEK1	NA	Positive	9	4.6411149825784	94.006968641115	51.2856658238895	1229526.8989547	5950.16156874158	4866382.4	3850.53
1	H19	1	CHEK1	NA	Positive	7	4.49268292682927	75.5951219512195	45.0053778492857	950818.585365854	5036.17682118058	3741012.2	3138.19
1	H19	2	CHEK1	NA	Positive	8	5.81742738589212	88.5269709543568	44.9648878207779	1105612.7593361	5579.35401132627	4336988.6	3535.42
1	H19	3	CHEK1	NA	Positive	9	5.4486301369863	92.3767123287671	45.276141518894	1190072.55136986	5239.82516303054	4771819.1	3507.44
1	H20	1	CHEK1	NA	Positive	7	6.08843537414966	116.605442176871	64.6263867757038	1530399.24489796	6743.13337139969	5955790.9	4592.11
1	H20	2	CHEK1	NA	Positive	8	3.92193308550186	82.5315985130111	46.3724970673677	1093451.14126394	4549.66603830841	4193685.7	3200.03
1	H20	3	CHEK1	NA	Positive	9	5.13300492610837	93.5221674876847	48.8856389193626	1210364.9408867	5511.34918835742	4882086.3	3725.19
1	H21	1	CHEK1	NA	Positive	7	5.49842271293375	97.6403785488959	50.3279863926783	1261828.52681388	5856.59917142145	4872498.8	3868.51
1	H21	2	CHEK1	NA	Positive	8	5.81632653061224	92.030612244898	40.9906054144764	1137274.91836735	5362.85966333414	4271692.9	3440.3
1	H21	3	CHEK1	NA	Positive	9	7.3041095890411	115.087671232877	49.5370870712876	1452601.68767123	6209.12923384986	5715152.2	4170.24
1	H22	1	CHEK1	NA	Positive	7	5.08609271523179	101.364238410596	54.1816941163407	1314976.41721854	5685.76231675914	4981676.1	3724.44
1	H22	2	CHEK1	NA	Positive	8	5.9016393442623	94.4016393442623	39.7529326236856	1175354.4795082	5651.35689829759	4596480	3535.41
1	H22	3	CHEK1	NA	Positive	9	4.56122448979592	77.6598639455782	45.9328656481248	986144.210884354	5216.84658470754	4035629.3	3383.83
1	I03	1	RPA32	NA	Positive	7	7.16696269982238	35.6341030195382	5.08196122827641	259685.930728242	2709.57026351057	1392360.9	1166.45
1	I03	2	RPA32	NA	Positive	8	9.07972665148064	46.4031890660592	5.18572805051451	337677.544419134	3352.20238143548	1742909.2	1450.15
1	I03	3	RPA32	NA	Positive	9	9.71654929577465	43.669014084507	5.00992765607959	305151.978873239	3166.7530804822	1748333.2	1451.25
1	I04	1	RPA32	NA	Positive	7	9.6864406779661	60.5225988700565	8.69381668239895	507698.20338983	3780.84377311104	2261726.1	1845.54
1	I04	2	RPA32	NA	Positive	8	11.0653465346535	54.6039603960396	5.57630559820191	402545.186138614	3792.57338568404	2165779.2	1778.86
1	I04	3	RPA32	NA	Positive	9	11.1585623678647	65.3192389006342	8.07583061343158	549761.498942918	3953.49570558879	2503305.4	1914.63
1	I05	1	RPA32	NA	Positive	7	7.69579831932773	43.8873949579832	7.65375015245514	356267.394957983	2873.7203191063	1684003.7	1382.43
1	I05	2	RPA32	NA	Positive	8	7.33333333333333	40.8413654618474	5.15115050870788	325027.437751004	2784.39846559597	1581940.3	1309.69
1	I05	3	RPA32	NA	Positive	9	11.505376344086	61.2903225806452	8.51812817916692	473983.325268817	4430.65227994595	2120250.2	2100.3
1	I06	1	RPA32	NA	Positive	7	12.0531177829099	63.635103926097	7.39610800264157	479952.004618938	4108.63705746309	2359018.9	1970.17
1	I06	2	RPA32	NA	Positive	8	10.1142191142191	63.7482517482517	9.31552858798442	539036.678321678	4202.24284666966	2222046.7	2064.21
1	I06	3	RPA32	NA	Positive	9	7.80884955752212	42.5079646017699	7.95705746727455	339935.348672566	2990.62037139968	1669191.3	1408.16
1	I07	1	RPA32	NA	Positive	7	11.9807162534435	68.2865013774105	7.6401658058729	552970.487603306	4293.79514696478	2400240.3	2025.4
1	I07	2	RPA32	NA	Positive	8	12.571072319202	67.7206982543641	8.77012308932841	519333.847880299	4369.58135035111	2411509.8	2166.47
1	I07	3	RPA32	NA	Positive	9	12.2946428571429	65.2202380952381	9.31698705533024	524446.273809524	4216.60600551599	2504697	2022.44
1	I08	1	RPA32	NA	Positive	7	10.7893081761006	58.1572327044025	6.58000425565983	442720.364779874	4081.14368567406	2129260.3	1734.3
1	I08	2	RPA32	NA	Positive	8	10.8168498168498	63.2234432234432	11.971370102283	517544.677655678	4287.28922246573	2589139.8	2098.19
1	I08	3	RPA32	NA	Positive	9	11.3571428571429	63.228021978022	7.19701987178961	492189.848901099	4129.871791008	2328636.1	1961.3
1	I09	1	ARHGAP35	NM_004491	sample	7	6.93386243386243	32.6534391534392	5.42381048521364	216921.518518519	3393.11735566026	1564283.6	1370.41
1	I09	2	ARHGAP35	NM_004491	sample	8	4.73746312684366	24.8702064896755	5.57404355763525	185386.849557522	3150.76766252786	1181224.1	1216.79
1	I09	3	ARHGAP35	NM_004491	sample	9	5.28776978417266	28.2877697841727	7.11087555542272	230267.069544364	3184.463685336	1459857.2	1328.53
1	I10	1	AHNAK	NM_024060	sample	7	5.47164179104478	23.3492537313433	3.91933991947992	135288.062686567	3090.37531089251	1396591	1218.31
1	I10	2	AHNAK	NM_024060	sample	8	5.37951807228916	25.8825301204819	5.49422336587266	172467.06626506	3374.26375444865	1401010.5	1253.96
1	I10	3	AHNAK	NM_024060	sample	9	4.37163814180929	20.7848410757946	5.75815983941851	141197.300733496	2804.64397800494	1077880.8	970.3
1	I11	1	SH2B3	NM_005475	sample	7	6.65217391304348	32.3503836317136	3.66434645325077	227237.028132992	3134.91074340288	1542058.9	1230.8
1	I11	2	SH2B3	NM_005475	sample	8	6.12655601659751	28.4170124481328	4.77748893674021	186150.470954357	3218.96266922328	1464442.7	1208.84
1	I11	3	SH2B3	NM_005475	sample	9	5.58366533864542	23.4342629482072	5.04774891585691	140629.830677291	2997.4845718221	1199428.9	1041.26
1	I12	1	MSH2	NM_000251	sample	7	5.3	28.092	5.13859360480707	208886.404	3130.88691366526	1336721	1209.43
1	I12	2	MSH2	NM_000251	sample	8	5.5956416464891	31.3680387409201	6.50548111608131	248114.510895884	3179.72853315394	1502622.7	1297.31
1	I12	3	MSH2	NM_000251	sample	9	5.44112478031634	26.5782073813708	5.59239327228013	201831.898066784	2876.85972341136	1350669.1	1227.8
1	I13	1	NOTCH1	NM_017617	sample	7	4.95652173913043	23.3559782608696	6.31158962423281	168680.326086957	2840.53525962056	1338899.2	1301.86
1	I13	2	NOTCH1	NM_017617	sample	8	6.98823529411765	37.9647058823529	6.54216195196954	316696.244117647	3701.47687205818	1817022.6	1540.96
1	I13	3	NOTCH1	NM_017617	sample	9	4.78805970149254	22.8776119402985	5.36836942775892	149695.889552239	2529.05859339065	988622.7	916.73
1	I14	1	RAD51	NM_133487	sample	7	7.8942731277533	49.3039647577093	6.42438590600323	308147.079295154	3927.39000172877	1516383.3	1331.21
1	I14	2	RAD51	NM_133487	sample	8	9.27972027972028	48.7202797202797	5.58099695680634	277138.713286713	4268.33941192139	2169050.9	1858.98
1	I14	3	RAD51	NM_133487	sample	9	7.85975609756098	41.0701219512195	6.72663114109985	236299.109756098	3665.647719208	1406906.9	1156.16
1	I15	1	ZFHX4	NM_024721	sample	7	5.32963988919668	24.005540166205	5.73491615431426	160369.977839335	3284.2900753006	1289600.4	1152.85
1	I15	2	ZFHX4	NM_024721	sample	8	4.9554565701559	23.7216035634744	7.43986164588303	179787.291759465	3257.01384699144	1268719.5	1185.99
1	I15	3	ZFHX4	NM_024721	sample	9	4.51533742331288	20.9284253578732	5.00238795517357	150183.349693252	2943.57503806034	1019475.8	915.16
1	I16	1	KMT2C	NM_170606	sample	7	4.71979434447301	23.9614395886889	5.74661837573902	175220.94344473	3150.51636310628	1113736.1	1140.53
1	I16	2	KMT2C	NM_170606	sample	8	5.90185676392573	26.1883289124668	5.51531150213116	178050.620689655	2952.60759478683	1389427.8	1164.36
1	I16	3	KMT2C	NM_170606	sample	9	4.45146726862303	21.2167042889391	5.64290782964527	156383.812641084	2729.46296293463	1132861.1	986.92
1	I17	1	RPA32	NA	Positive	7	11.2376237623762	68.1584158415842	12.0226041291075	581908.391089109	4430.19936396541	2682055.8	2079.2
1	I17	2	RPA32	NA	Positive	8	12.0419947506562	63.8740157480315	7.75515354327665	497298.225721785	3890.82947610239	2240859.3	1827.58
1	I17	3	RPA32	NA	Positive	9	11.9200968523002	57.0048426150121	5.68668432476732	416094.188861985	3933.51061149179	2083821.3	1828.04
1	I18	1	RPA32	NA	Positive	7	12.4891304347826	69.5570652173913	7.03269061218259	548899.679347826	4121.76590060294	2499615	2051.76
1	I18	2	RPA32	NA	Positive	8	9.21653543307087	41.5393700787402	5.82503056909957	307969.059055118	3224.60489776807	1867095.6	1449.91
1	I18	3	RPA32	NA	Positive	9	12.9318181818182	72.801948051948	10.5639371753897	590790.035714286	4372.93184338288	2661930.4	2106.13
1	I19	1	RPA32	NA	Positive	7	11.7084639498433	69.0188087774295	10.7789801552926	563053.673981191	4495.78772948898	2573887.2	2171.75
1	I19	2	RPA32	NA	Positive	8	11.5272727272727	64.3878787878788	9.35089015412339	512483.872727273	3928.5779690054	2232972.3	1812.48
1	I19	3	RPA32	NA	Positive	9	11.9177215189873	69.1170886075949	11.019643028807	557548.256329114	4565.24063941082	2374765.3	2128.83
1	I20	1	RPA32	NA	Positive	7	11.8598130841121	63.6121495327103	6.96040520667973	492000.186915888	3740.89333672856	2205896.7	1741.61
1	I20	2	RPA32	NA	Positive	8	11.1069182389937	72.4056603773585	8.75672035209367	648438.72327044	4627.17692773917	2668430.8	2239.21
1	I20	3	RPA32	NA	Positive	9	8.10864197530864	48.3012345679012	8.73695664968156	426941.358024691	3596.98283154795	1970637.1	1668.58
1	I21	1	RPA32	NA	Positive	7	12.900293255132	73.6129032258064	11.1975427416489	598670.413489736	4890.87030656	2534061.1	2531.97
1	I21	2	RPA32	NA	Positive	8	7.7717206132879	42.2844974446337	5.62229708416302	340984.093696763	2694.51869807777	1566254.7	1275.39
1	I21	3	RPA32	NA	Positive	9	11.191094619666	58.4842300556586	9.11937796727053	459231.634508349	3932.70944849825	2199794.4	1948.02
1	I22	1	RPA32	NA	Positive	7	9.39592760180996	51.9027149321267	5.95686546841978	387800.2760181	2910.93384667104	1635156	1267.5
1	I22	2	RPA32	NA	Positive	8	11.2360801781737	56.6926503340757	6.88692783043342	424983.572383074	3895.36488543649	2084922.4	1726.41
1	I22	3	RPA32	NA	Positive	9	12.5116279069767	58.421188630491	6.16623561954582	410603.196382429	3900.08521058673	2099375.8	1809.7
1	J03	1	ATR	NA	Positive	7	3.8011811023622	18.5846456692913	4.80269560835647	130673.972440945	2618.90552755181	900348.3	844.83
1	J03	2	ATR	NA	Positive	8	3.62273901808786	20.2144702842377	6.55117656658892	151785.904392765	2432.93877327595	1029861.3	860.45
1	J03	3	ATR	NA	Positive	9	2.80921052631579	14.2543859649123	5.13168966607536	106179.190789474	2252.45404321757	844742	755.48
1	J04	1	ATR	NA	Positive	7	3.89402173913043	16.7771739130435	4.31828772021024	98753.0570652174	2404.41542824849	875182.6	766.78
1	J04	2	ATR	NA	Positive	8	3.51122194513716	15.9950124688279	3.21548282872833	102415.628428928	2359.76720432076	822532.3	759.79
1	J04	3	ATR	NA	Positive	9	3.14250614250614	13.7616707616708	4.46501313501723	86322.8402948403	2415.77734687675	780282.2	775.91
1	J05	1	ATR	NA	Positive	7	2.60927152317881	14.4083885209713	5.28276570165277	113300.236203091	2126.1075941469	727810.4	801
1	J05	2	ATR	NA	Positive	8	3.61851015801354	18.4537246049661	6.31024241535147	128533.182844244	2617.43289148436	918416.1	904.98
1	J05	3	ATR	NA	Positive	9	3.53846153846154	15.5149572649573	4.99438110666613	104908.192307692	2526.82165359694	838077.4	846.77
1	J06	1	ATR	NA	Positive	7	4.05837563451777	23.8426395939086	5.69602308111741	187820.545685279	2875.40448870932	1033607.2	970.73
1	J06	2	ATR	NA	Positive	8	3.11042944785276	16.1472392638037	6.47629593439854	122753.701431493	2564.79448626081	846999.1	877.67
1	J06	3	ATR	NA	Positive	9	3.34521575984991	14.9136960600375	4.5745544807657	96327.7842401501	2523.19217568713	776225.3	810.94
1	J07	1	ATR	NA	Positive	7	5.02758620689655	22.6724137931034	4.24490847990815	141930.8	2665.34293586642	1053730.1	950.79
1	J07	2	ATR	NA	Positive	8	3.5710843373494	17.8409638554217	4.92978347872162	125998.173493976	2677.31145865845	907793.8	847.05
1	J07	3	ATR	NA	Positive	9	3.00276243093923	20.4005524861878	7.86155047216948	183027.044198895	2843.83861822418	1022445.9	1127.77
1	J08	1	ATR	NA	Positive	7	3.58308157099698	22.3867069486405	6.94685286772459	175775.359516616	2913.11882623402	1017049.3	1071.26
1	J08	2	ATR	NA	Positive	8	3.80397727272727	23.9204545454545	7.26038870968527	210231.389204545	2847.35783847242	1228216.7	1078.91
1	J08	3	ATR	NA	Positive	9	3.19269102990033	15.4152823920266	4.98196197275931	106056.747508306	2543.45449882915	831520.9	959.1
1	J09	1	STIM1	NM_003156	sample	7	6.70028818443804	34.8674351585014	4.62481029729651	259834.135446686	3442.38974058624	1612962.6	1433.43
1	J09	2	STIM1	NM_003156	sample	8	4.84697508896797	25.2918149466192	6.59085117067606	185634.661921708	3098.1586464772	1340374.8	1205.46
1	J09	3	STIM1	NM_003156	sample	9	4.52258064516129	22.4	4.9713566551402	147238.587096774	2957.11679098408	1037929.8	1065.14
1	J10	1	DICER1	NM_030621	sample	7	5.46216216216216	29.2567567567568	7.24446162401865	224995.548648649	3016.69234449784	1542407.4	1233.3
1	J10	2	DICER1	NM_030621	sample	8	5.36968085106383	29.4281914893617	5.75661104376179	234355.781914894	3272.38860327452	1526390.1	1328.05
1	J10	3	DICER1	NM_030621	sample	9	4.87224669603524	22.374449339207	5.41642853469739	148660.480176211	2969.52258593397	1087621.2	1050.42
1	J11	1	PASK	NM_015148	sample	7	6.42507645259939	26.8134556574924	4.94155573035255	167978.562691131	3078.24581896707	1383944	1042.44
1	J11	2	PASK	NM_015148	sample	8	4.80730897009967	21.890365448505	3.84252701100652	131812.362126246	2855.95149386871	1141946.7	1005.6
1	J11	3	PASK	NM_015148	sample	9	4.73101265822785	25.9493670886076	6.80572034521808	199566.993670886	2886.36189266352	1223987.7	1079.23
1	J12	1	EZH2	NM_152998	sample	7	7.44444444444444	38.5340501792115	7.7394366263832	274305.853046595	3566.91836096953	1630622.2	1448.28
1	J12	2	EZH2	NM_152998	sample	8	6.12903225806452	32.0469208211144	6.07484277134529	243296.217008798	3469.21234861496	1468659	1411.67
1	J12	3	EZH2	NM_152998	sample	9	7.58787878787879	34.269696969697	5.37804245148021	226390.287878788	3507.61922298567	1535118.9	1251.65
1	J13	1	ATF7IP	NM_018179	sample	7	5.20565552699229	22.2879177377892	3.65837889013298	133158.033419023	2863.6154694228	1128520.1	932.65
1	J13	2	ATF7IP	NM_018179	sample	8	7.09018567639257	31.0928381962865	4.32369364292949	209783.612732095	3285.41714958222	1637549.1	1301.32
1	J13	3	ATF7IP	NM_018179	sample	9	4.65374677002584	23.7984496124031	5.51441506231467	167744.444444444	2733.10874881833	1281628.9	1058.91
1	J14	1	RB1	NM_000321	sample	7	5.16602316602317	22.0965250965251	4.70074910206062	142914.063706564	2936.68143996729	1147148.6	1064.8
1	J14	2	RB1	NM_000321	sample	8	4.54942528735632	22.2735632183908	4.95300465824128	157709.452873563	3052.28047349638	1206166	1145.64
1	J14	3	RB1	NM_000321	sample	9	5.59545454545455	24.4386363636364	4.16416748411349	160626.263636364	2810.65329059385	1263962.9	1086.77
1	J15	1	RPA2	NM_002946	sample	7	12.3527607361963	67.4294478527607	5.97027027208471	515711.312883436	4288.71093575977	2310680.8	1909.95
1	J15	2	RPA2	NM_002946	sample	8	11.5730337078652	65.1404494382023	8.97195728030947	527609.721910112	4481.11693246339	2465657.7	2067.01
1	J15	3	RPA2	NM_002946	sample	9	12.7965517241379	69.651724137931	10.0881611207695	576302.45862069	4784.8977504324	2581050.9	2302.08
1	J16	1	RPS2	NM_002952	sample	7	5.03626943005181	25.2849740932643	5.96140484487088	163520.155440414	3194.29161428302	1175332.5	1118.76
1	J16	2	RPS2	NM_002952	sample	8	5.78367346938775	31.9714285714286	7.93288561726761	277177.448979592	3683.35626796164	1681394	1681.96
1	J16	3	RPS2	NM_002952	sample	9	4.82327586206897	24.7456896551724	6.456923518899	186637.926724138	3088.33705750559	1244137.9	1153.89
1	J17	1	ATR	NA	Positive	7	3.67335243553009	19.810888252149	6.18820372414551	143879.957020057	2883.01570194723	953919.5	933.5
1	J17	2	ATR	NA	Positive	8	3.77617328519856	17.3898916967509	4.30964414911712	112176.837545126	2610.91430870863	912634.8	816.86
1	J17	3	ATR	NA	Positive	9	4.18684210526316	21.3578947368421	8.33777117972696	168659.615789474	2919.31964927173	1119925.2	1185.19
1	J18	1	ATR	NA	Positive	7	3.75100401606426	17.8835341365462	5.51505172612412	123628.963855422	2405.86350390153	1045723.7	890.46
1	J18	2	ATR	NA	Positive	8	2.76344086021505	12.4677419354839	3.80278158677615	69229.6962365591	2312.17099120936	723061	657.26
1	J18	3	ATR	NA	Positive	9	3.14713896457766	22.3787465940054	8.83387038564725	217309.119891008	2767.93885977152	1235962.6	1139.71
1	J19	1	ATR	NA	Positive	7	4.15	19.8527777777778	6.11706680638801	145642.363888889	3063.80555551993	1036554.3	1102.15
1	J19	2	ATR	NA	Positive	8	3.73557692307692	20.0432692307692	5.23660072500381	153004.454326923	3016.15332929468	1007426.2	1038.99
1	J19	3	ATR	NA	Positive	9	3.2325	14.9725	4.18855103718262	97239.3675	2485.40000758378	807029.7	801.57
1	J20	1	ATR	NA	Positive	7	3.22922636103152	14.7449856733524	4.46899092889447	99632.5014326648	2349.62855165252	829532.4	856.8
1	J20	2	ATR	NA	Positive	8	2.16806722689076	12.6834733893557	4.78223605777353	107708.697478992	1953.60130282094	668504.4	692.77
1	J20	3	ATR	NA	Positive	9	3.21551724137931	17.7557471264368	6.22078452025501	141981.709770115	2615.22927908954	937977.4	952.46
1	J21	1	ATR	NA	Positive	7	3.54972375690608	21.2375690607735	6.55602519487203	170603.281767956	2812.19100631038	931275.2	981.94
1	J21	2	ATR	NA	Positive	8	3.39	16.448	4.56236805879086	117562.234	2477.53200815877	852118.6	854.67
1	J21	3	ATR	NA	Positive	9	2.97373358348968	15.0900562851782	5.47344787695097	115903.932457786	2389.89473714315	784642.5	875.8
1	J22	1	ATR	NA	Positive	7	2.70689655172414	15.3908045977012	3.8407819783848	116387.807471264	1971.92024711094	669277.1	715.05
1	J22	2	ATR	NA	Positive	8	3.04545454545455	14.8877005347594	4.95984199324256	108268.697860963	2261.72856401007	737461.6	757.02
1	J22	3	ATR	NA	Positive	9	3.55491329479769	16.9210019267823	4.47867654007112	118695.922928709	2267.67475590565	810527.6	801.22
1	K03	1	OTNT	NA	Neutral	7	5.91435768261965	24.8715365239295	3.89254494302068	153363.156171285	2766.39138061965	1251835.6	1097.91
1	K03	2	OTNT	NA	Neutral	8	4.9066985645933	21.8516746411483	3.49165066645299	144486.105263158	2755.50866232591	1116080.1	971.4
1	K03	3	OTNT	NA	Neutral	9	4.56867469879518	22.0722891566265	4.8121691676638	152451.318072289	2829.9863118529	1129973.4	1067.88
1	K04	1	OTNT	NA	Neutral	7	6.21696252465483	27.9072978303748	3.53336665368622	167058.91913215	2776.28819900801	1230179.7	1096.47
1	K04	2	OTNT	NA	Neutral	8	5.17843866171004	25.1282527881041	4.08721771748854	182521.633828996	3029.6224064588	1316925	1225.14
1	K04	3	OTNT	NA	Neutral	9	5.16498993963783	25.4486921529175	4.89997980968603	185556.319919517	2976.72569371221	1285316.6	1135.1
1	K05	1	OTNT	NA	Neutral	7	5.2815734989648	25.6935817805383	4.00372269080624	183633.964803313	2904.68494230694	1412325.9	1127.09
1	K05	2	OTNT	NA	Neutral	8	5.08474576271186	24.8571428571429	5.078272303925	168135.978208232	2920.74644970607	1184558.5	1184.54
1	K05	3	OTNT	NA	Neutral	9	5.00409836065574	23.5491803278689	5.5757243591683	171601.467213115	2949.67227417512	1206598.6	1150.57
1	K06	1	OTNT	NA	Neutral	7	4.736	23.6293333333333	6.20003310287019	186094.648	2948.69413569152	1240363	1123.52
1	K06	2	OTNT	NA	Neutral	8	4.78333333333333	25.7547619047619	7.74533299031722	208581.676190476	3112.32338318905	1456721.1	1268.23
1	K06	3	OTNT	NA	Neutral	9	4.09390862944162	20.9619289340102	5.09458127821988	161523.926395939	2720.16065687938	1048932.4	928.56
1	K07	1	OTNT	NA	Neutral	7	5.71555555555556	27.6733333333333	4.21033864502959	191405.502222222	3110.17722783341	1381599.7	1221.74
1	K07	2	OTNT	NA	Neutral	8	5.56	24.435	5.34288372436474	160937.82	2873.51348969244	1267355.9	1023.08
1	K07	3	OTNT	NA	Neutral	9	3.36746987951807	19.1907630522088	6.00670811121186	158513.825301205	2553.24212172358	999834.4	967.41
1	K08	1	OTNT	NA	Neutral	7	6.58803986710964	38.5348837209302	8.59671583770818	313453.146179402	3836.5628864111	1695992.1	1490.1
1	K08	2	OTNT	NA	Neutral	8	4.75765306122449	23.5382653061224	4.49289325433662	171762.239795918	2845.83308955443	1235327.6	1113.82
1	K08	3	OTNT	NA	Neutral	9	4.20824295010846	23.0086767895879	5.7218468463844	177004.507592191	2905.24480703992	1114963.9	1058.3
1	K09	1	RAD21	NM_006265	sample	7	5.58007117437722	35.0355871886121	6.91379532244428	274428.259786477	3863.61176356986	1508755.3	1419.74
1	K09	2	RAD21	NM_006265	sample	8	6.18429003021148	37.3383685800604	7.88123196350983	291777.359516616	3662.81135651018	1661623.7	1424.48
1	K09	3	RAD21	NM_006265	sample	9	4.36134453781513	28.5294117647059	9.55598984146057	242622.537815126	3556.97564646972	1296480.8	1491.86
1	K10	1	CUX1	NM_181500	sample	7	6.48445595854922	34.1450777202073	5.07298450866504	250754.849740933	3721.51354952874	1586205.5	1571.21
1	K10	2	CUX1	NM_181500	sample	8	6.98675496688742	44.5562913907285	8.6527240664923	370539.748344371	4022.40091967605	1803476.9	1792.65
1	K10	3	CUX1	NM_181500	sample	9	6.94571428571429	35.18	6.59457988660141	246265.842857143	3515.98376373667	1620234.6	1396.69
1	K11	1	POLE	NM_006231	sample	7	14.7992565055762	67.1115241635688	5.2609891953567	418352.29739777	3668.17648957035	1997071.1	1467
1	K11	2	POLE	NM_006231	sample	8	12.2869822485207	57.7396449704142	8.06870300210876	422084.979289941	3750.40395433577	2026656.8	1572.53
1	K11	3	POLE	NM_006231	sample	9	11.8040345821326	54.5821325648415	6.56674664455123	420543.76945245	3869.96297951999	2090317.2	1683.27
1	K12	1	NCOA6	NM_014071	sample	7	5.02058823529412	35.3941176470588	7.5144978155197	331717.75	3681.21531039346	1703895.8	1643.01
1	K12	2	NCOA6	NM_014071	sample	8	5.45964125560538	28.067264573991	6.45170115955521	213005.448430493	3473.28641433097	1496605.1	1442.13
1	K12	3	NCOA6	NM_014071	sample	9	5.38957816377171	27.1861042183623	5.83878130792326	192114.655086849	3462.26656111986	1151622.4	1294.78
1	K13	1	APC	NM_000038	sample	7	3.87311178247734	23.4078549848943	5.79966044105618	201428.474320242	2889.18338132176	1246516.1	1152.45
1	K13	2	APC	NM_000038	sample	8	5.5812356979405	27.8878718535469	4.93445861301878	196297.432494279	3079.38527034292	1341146.4	1076.35
1	K13	3	APC	NM_000038	sample	9	4.20916905444126	19.1862464183381	4.42598738058179	127106.297994269	2454.32645046062	1151748.5	876.78
1	K14	1	CREBBP	NM_004380	sample	7	5.4506329113924	25.2556962025316	4.61913668821491	166798.288607595	3181.5237595156	1168162.4	1296.4
1	K14	2	CREBBP	NM_004380	sample	8	6.35106382978723	32.1560283687943	6.19794943267658	231556.585106383	3281.54710658619	1599418.4	1271.03
1	K14	3	CREBBP	NM_004380	sample	9	4.52090032154341	24.4244372990354	6.01208219299589	196988.967845659	3012.08962446361	1233604.4	1212.96
1	K15	1	MGA	NM_001080541	sample	7	6.41780821917808	32.6506849315069	5.68784288882761	231122.123287671	3221.75187865735	1484521.2	1175.71
1	K15	2	MGA	NM_001080541	sample	8	5.59810874704492	25.210401891253	4.7882285035016	174590.855791962	2860.60676241977	1327551.3	1151.48
1	K15	3	MGA	NM_001080541	sample	9	6.17067307692308	26.6875	5.73815957084698	181210.694711538	3199.99767437234	1389905.8	1277.28
1	K16	1	CHEK1	NM_001274	sample	7	6.2911877394636	81.4980842911877	35.5256397841399	984236.471264368	5479.67722344684	3846417.2	3161.08
1	K16	2	CHEK1	NM_001274	sample	8	5.87892376681614	95.4618834080717	44.1003344419951	1207157.75784753	6142.84362365497	4917353.4	3645.5
1	K16	3	CHEK1	NM_001274	sample	9	5.71477663230241	103.202749140893	49.8920811583968	1348939.395189	6536.27584366745	5313901.8	4198.36
1	K17	1	OTNT	NA	Neutral	7	6.40974212034384	34.945558739255	5.85853270203984	276548.742120344	3247.52203607692	1680343.3	1552.94
1	K17	2	OTNT	NA	Neutral	8	6.38876889848812	31.9654427645788	6.52694951654652	235142.710583153	3512.62919833172	1476560.1	1422.79
1	K17	3	OTNT	NA	Neutral	9	4.96514745308311	25.8471849865952	5.21789143979409	188893.670241287	2905.98701964302	1228103.9	1080.07
1	K18	1	OTNT	NA	Neutral	7	6.1892523364486	34.8504672897196	6.85258812470896	278447.018691589	3428.88690970343	1489261.4	1467.3
1	K18	2	OTNT	NA	Neutral	8	4.53876739562624	24.0119284294235	5.72261752090909	182654.497017893	2814.99167223971	1158258.8	1136.31
1	K18	3	OTNT	NA	Neutral	9	2.84418604651163	17.8651162790698	8.8729796780596	163083.069767442	2709.45081273164	954582.8	1071.36
1	K19	1	OTNT	NA	Neutral	7	6.25168539325843	33.0134831460674	7.02335989524771	238424.085393258	3160.69115311921	1354163.8	1227.55
1	K19	2	OTNT	NA	Neutral	8	5.24008810572687	30.2180616740088	6.28247501733592	253345.299559471	3313.6529499298	1586460.5	1434.29
1	K19	3	OTNT	NA	Neutral	9	3.70132743362832	18.2345132743363	6.01945467503302	140827.030973451	2688.28120164863	927003.5	1012.77
1	K20	1	OTNT	NA	Neutral	7	6.51449275362319	33.8164251207729	6.77601669359885	257385.43236715	3255.34883481184	1516486	1453.5
1	K20	2	OTNT	NA	Neutral	8	5.59490084985836	26.6232294617564	6.24238399251537	192511.878186969	3309.98695372415	1332275.7	1298.9
1	K20	3	OTNT	NA	Neutral	9	3.69585253456221	17.594470046083	4.57338676909901	123670.066820276	2420.5488238767	925327.8	904.7
1	K21	1	OTNT	NA	Neutral	7	6.68484848484848	34.969696969697	6.40524174747601	253214.766666667	3401.38251463794	1464284.5	1341.05
1	K21	2	OTNT	NA	Neutral	8	4.97491039426523	24.005376344086	4.88399134296876	173848.444444444	2816.97926449967	1193402.6	1038.25
1	K21	3	OTNT	NA	Neutral	9	4.80155642023346	20.6322957198444	3.44268763035422	129260.105058366	2744.25375092261	1228757.9	976.56
1	K22	1	OTNT	NA	Neutral	7	4.67617107942973	26.1873727087576	5.55896325962171	200568.405295316	3057.22945539118	1259062.7	1163.28
1	K22	2	OTNT	NA	Neutral	8	5.54954954954955	27.5157657657658	5.81698059710606	200615.40990991	3077.84031198749	1334872.8	1328.22
1	K22	3	OTNT	NA	Neutral	9	5.75757575757576	32.8181818181818	8.3688216878187	261723.614718615	3055.61472383415	1462229.9	1348.72
1	L03	1	RF	NA	Neutral	7	5.12987012987013	25.6688311688312	4.32483710511038	170695.142857143	2950.00080213203	1175676.4	1143.78
1	L03	2	RF	NA	Neutral	8	5.09049773755656	27.2466063348416	5.30398603044089	208932.936651584	3333.39587916756	1386273.1	1286.45
1	L03	3	RF	NA	Neutral	9	4.61269146608315	20.2582056892779	3.39115796249947	123235.343544858	2500.30576142355	1056686	842.83
1	L04	1	RF	NA	Neutral	7	6.24035608308605	33.1394658753709	6.01853576925153	243991.074183976	3646.25843742905	1637103.5	1501.26
1	L04	2	RF	NA	Neutral	8	4.47045951859956	22.5864332603939	3.5953777677766	151287.295404814	2695.76826956266	1230637.4	1042
1	L04	3	RF	NA	Neutral	9	5.00980392156863	25.0751633986928	6.76254324010156	181508.911764706	2995.25793821912	1275831.1	1101.11
1	L05	1	RF	NA	Neutral	7	6.32666666666667	32.8777777777778	6.68144478505581	251779.082222222	3575.09931533959	1658945.6	1412.86
1	L05	2	RF	NA	Neutral	8	3.36655948553055	16.2122186495177	3.01794836484781	111967.549839228	1893.19332665667	807860.1	717.56
1	L05	3	RF	NA	Neutral	9	4.72413793103448	23.2758620689655	5.27155347921416	164887.878296146	2830.82471700774	1166025.6	1106.21
1	L06	1	RF	NA	Neutral	7	5.85406698564593	29.1196172248804	5.27803922111674	210117.815789474	3243.43120929414	1422598.9	1216.22
1	L06	2	RF	NA	Neutral	8	4.57986870897155	27.1772428884026	5.6467598856207	229002.161925602	3113.70994486321	1382675.2	1260.14
1	L06	3	RF	NA	Neutral	9	4.7741935483871	22.3284457478006	4.58817615425476	160228.302052786	3084.61546485306	1348311.3	1136.43
1	L07	1	RF	NA	Neutral	7	5.36579572446556	24.3871733966746	3.59758496421497	153409.199524941	2894.0090631789	1272440.5	1038.08
1	L07	2	RF	NA	Neutral	8	2.94339622641509	17.7966457023061	4.68675321400356	139689.475890985	2270.6245031276	1160681.9	1022.46
1	L07	3	RF	NA	Neutral	9	5.82972972972973	28.0081081081081	6.30035599450121	198068.821621622	3112.88031426085	1424097.4	1233.59
1	L08	1	RF	NA	Neutral	7	5.33127572016461	25.940329218107	4.83051142789741	188113.606995885	3027.16890093054	1413152.4	1153.52
1	L08	2	RF	NA	Neutral	8	4.32326283987915	20.5619335347432	4.92052585913382	142937.18429003	2910.93872971403	1185321.9	1113.38
1	L08	3	RF	NA	Neutral	9	5.26511627906977	24.4209302325581	4.39187054313904	166312.839534884	2956.16267880917	1237199.6	1078.2
1	L09	1	PIGN	NM_012327	sample	7	5.38369304556355	23.4988009592326	4.89643323079509	155835.618705036	3170.98753952573	1283974.5	1211.31
[truncated: 1,601 more rows]
