# Supplementary material for: TRACERx analysis identifies a role for FAT1 in regulating chromosomal instability and whole-genome doubling via Hippo signalling
Source: Nat Cell Biol. 2024 Dec 30;27(1):154–68. doi: 10.1038/s41556-024-01558-w (PMC11735399; doi:10.1038/s41556-024-01558-w)
Supplement: Supplementary file 17 — Statistical source data. [file 41556_2024_1558_MOESM17_ESM.zip › extended fig1/ext fig1A source/data/rawData/HU24hr_H1792_H2AX.txt]

screenPlateOrder	plateWell	screenReplicateNo	Content	ContentAnno	ContentType	replicate	MEAN_ObjectSpotTotalCountCh2	MEAN_ObjectSpotTotalAreaCh2	MEAN_ObjectSpotAvgAreaCh2	MEAN_ObjectSpotTotalIntenCh2	MEAN_ObjectSpotAvgIntenCh2	MEAN_Circ_TotalIntenCh2	MEAN_Circ_AvgIntenCh2
1	C03	1	53BP1	NA	Positive	1	3.05570839064649	11.5502063273728	1.56452731039968	58760.6822558459	1205.81942504971	1281175.6	908.4
1	C03	2	53BP1	NA	Positive	2	2.78404053198227	12.119696010133	1.62198140118401	69650.8809373021	1142.53973781515	1250568.7	923.48
1	C03	3	53BP1	NA	Positive	3	3.12175102599179	11.7544459644323	1.56767904034933	56766.42749658	1181.62166921988	1298857.2	904.43
1	C04	1	53BP1	NA	Positive	1	3.02229508196721	13.1659016393443	2.18736200073541	74221.2419672131	1349.78535943337	1334453.6	1031.07
1	C04	2	53BP1	NA	Positive	2	2.56541353383459	10.5015037593985	1.48322916710615	57939.3466165414	1019.18746229809	1209757.5	872.04
1	C04	3	53BP1	NA	Positive	3	2.45969230769231	10.6473846153846	1.85921118732995	63707.5796923077	1157.92413406603	1342627.8	990.41
1	C05	1	53BP1	NA	Positive	1	2.83283803863299	11.7265973254086	1.54235483249778	65985.573551263	1169.86778961079	1295987.5	923.03
1	C05	2	53BP1	NA	Positive	2	3.20845272206304	11.7936962750716	1.53134335621876	64014.7886819484	1210.51418444527	1372142.3	937.23
1	C05	3	53BP1	NA	Positive	3	2.94602272727273	11.0724431818182	1.67041373812157	58816.7244318182	1202.40035076578	1299846.8	920.6
1	C06	1	53BP1	NA	Positive	1	3.34665641813989	13.4827056110684	2.06073080919655	74759.5549577248	1295.84341767497	1283368.1	965.91
1	C06	2	53BP1	NA	Positive	2	2.75924680564896	10.5178211163416	1.51683162189761	54163.8856758574	1142.26747133601	1225783.9	858.13
1	C06	3	53BP1	NA	Positive	3	2.44466273739358	10.5743287491814	1.87936462624703	64160.5848068107	1173.89448843428	1279547.1	934.41
1	C07	1	53BP1	NA	Positive	1	2.85978520286396	11.1062052505967	1.52739164274148	57738.0274463007	1121.05632517802	1272092.3	914.12
1	C07	2	53BP1	NA	Positive	2	3.03884892086331	12.6604316546763	1.78376805901682	70675.0661870504	1252.06018834479	1337724.8	954.21
1	C07	3	53BP1	NA	Positive	3	2.69291819291819	9.29181929181929	1.38302119534936	45565.7735042735	1107.55603621566	1268463.7	887.87
1	C08	1	53BP1	NA	Positive	1	3.0702005730659	12.4247851002865	1.8542269545253	67826.782234957	1277.27570220193	1289789.1	932.46
1	C08	2	53BP1	NA	Positive	2	2.7578125	9.35653409090909	1.37814760909747	45569.9509943182	1082.21104572738	1133352.2	836.3
1	C08	3	53BP1	NA	Positive	3	3.10014409221902	11.5540345821326	1.73035454956297	55685.8912103746	1203.1581989298	1192867.9	886.4
1	C09	1	PLCG2	NM_002661	sample	1	3.16279069767442	12.4161988773055	1.56397518413167	64521.4202085004	1153.44204864893	1346779.5	944.54
1	C09	2	PLCG2	NM_002661	sample	2	3.07675597393193	12.3439536567705	1.62366582954922	66917.1658218682	1163.6044981048	1395809.3	1033.03
1	C09	3	PLCG2	NM_002661	sample	3	3.23595505617978	14.8619582664526	2.55892382012469	91975.7849117175	1311.474027256	1382141	1105.72
1	C10	1	SETD2	NM_014159	sample	1	2.67653276955603	9.57434813248767	1.27683042380383	47038.6067653277	978.887486423518	1169979.6	835.36
1	C10	2	SETD2	NM_014159	sample	2	3.21923390383048	12.961695191524	1.39749111386144	71394.2078239609	1132.47461215788	1381672.4	979.82
1	C10	3	SETD2	NM_014159	sample	3	2.86048109965636	11.8962199312715	1.87602755623951	62010.7780068729	1090.90533303523	1180183.4	918.67
1	C11	1	IKZF1	NM_001220765	sample	1	3.15866084425036	9.79039301310044	1.58566804490134	46396.2583697234	1059.05466039158	1212943	859.17
1	C11	2	IKZF1	NM_001220765	sample	2	2.99608763693271	11.4843505477308	1.38459037065626	57941.5179968701	1019.81031630972	1197710.7	878.07
1	C11	3	IKZF1	NM_001220765	sample	3	2.56354748603352	12.7751396648045	1.58541358672612	77111.437150838	1085.59721534252	1290825.3	972.12
1	C12	1	COL2A1	NM_033150	sample	1	3.35437330928765	13.9458972046889	1.77878721714455	79495.7980162308	1198.63387575641	1415733.5	1018.09
1	C12	2	COL2A1	NM_033150	sample	2	3.13987473903967	10.5434933890049	1.22024398288625	51197.8183716075	1042.41664689769	1281951.9	860.96
1	C12	3	COL2A1	NM_033150	sample	3	2.90551776266062	11.1421012849584	1.51974315438602	55417.0158730159	997.258853062982	1200150.3	831.77
1	C13	1	SMAD4	NM_005359	sample	1	3.54347826086957	13.3508245877061	1.50523686319961	65562.0209895053	1153.46151998463	1368356	947.35
1	C13	2	SMAD4	NM_005359	sample	2	2.64347249834327	9.93638170974155	1.34199108007136	52741.3744201458	978.054817259501	1272952.2	888.25
1	C13	3	SMAD4	NM_005359	sample	3	2.46375881975625	10.169339320077	1.72959660529752	59160.2777421424	1036.24452423753	1239625.1	920.65
1	C14	1	FANCF	NM_022725	sample	1	3.01241018941868	10.8758981058132	1.84838328561741	54217.8549967342	1128.427265767	1208725.2	894.62
1	C14	2	FANCF	NM_022725	sample	2	2.75729537366548	9.7373665480427	1.59590458262134	47777.6882562278	1041.01092084988	1183004.8	888.93
1	C14	3	FANCF	NM_022725	sample	3	3.00146950771492	11.8772961058046	1.68265397674307	62714.6127847171	1108.19417379799	1190834.8	886.57
1	C15	1	Sep-12	NM_144605	sample	1	2.73952779893374	10.5742574257426	1.94272918707969	58305.5689261234	1002.44068306817	1143020	812.89
1	C15	2	Sep-12	NM_144605	sample	2	2.96757164404223	10.2873303167421	1.76582721528365	51815.8174962293	1118.40259486363	1123997.7	850.8
1	C15	3	Sep-12	NM_144605	sample	3	2.62784090909091	9.35511363636364	1.52220802861277	47948.4545454545	1015.33372854753	1064501	757.05
1	C16	1	GNPTAB	NM_024312	sample	1	2.63220815752461	10.5147679324895	1.87620781946827	61186.7742616034	1063.10016323787	1219922.7	877.88
1	C16	2	GNPTAB	NM_024312	sample	2	2.96996805111821	10.9188498402556	1.58768237029726	57067.1520766773	1071.41500663889	1218968.4	901.96
1	C16	3	GNPTAB	NM_024312	sample	3	2.83527583527584	10.965034965035	1.72063099722994	57141.3395493396	1095.07202693395	1203474.7	886.83
1	C17	1	53BP1	NA	Positive	1	3.16478076379066	13.1605374823197	2.17090097781198	74018.1449787836	1288.13519510771	1254232.4	936.12
1	C17	2	53BP1	NA	Positive	2	3.08214285714286	11.0964285714286	1.49853249242128	53997.9042857143	1116.96541133783	1237266.4	871.31
1	C17	3	53BP1	NA	Positive	3	2.30300807043287	8.2949376375642	1.18879984698645	39703.6463683052	970.948949855735	1143374.7	799.5
1	C18	1	53BP1	NA	Positive	1	3.44308943089431	13.2260162601626	1.71280186292207	67749.4008130081	1212.85424434606	1291145.9	937.58
1	C18	2	53BP1	NA	Positive	2	2.93673337637185	10.5545513234345	1.35462212628279	51184.8721755972	1106.20339259959	1246788	854.52
1	C18	3	53BP1	NA	Positive	3	3.16337386018237	13.6117021276596	1.699020857817	76705.1117021277	1188.45068431114	1229030.7	885.81
1	C19	1	53BP1	NA	Positive	1	2.84820747520976	12.7475209763539	1.94690988211049	75296.6300533944	1294.10983587169	1317580.8	975.13
1	C19	2	53BP1	NA	Positive	2	3.05798252581414	12.7704527402701	2.00804937009419	69753.1199364575	1175.09787802053	1280428.1	902
1	C19	3	53BP1	NA	Positive	3	2.65558019216556	11.0583887657058	1.79049310979367	57799.667405765	1161.53943932763	1119338.8	850.45
1	C20	1	53BP1	NA	Positive	1	3.09379509379509	12.1089466089466	1.73637693834039	59891.7813852814	1201.47961069955	1240279.8	897.86
1	C20	2	53BP1	NA	Positive	2	3.05678466076696	12.7949852507375	1.63713210759007	73500.4328908555	1117.46514049904	1237134.7	895.51
1	C20	3	53BP1	NA	Positive	3	2.75343456254519	11.1315979754158	1.67250083306686	60115.2422270427	1134.59636750077	1193172.7	836.05
1	C21	1	53BP1	NA	Positive	1	2.82219159200551	9.87319090282564	1.51238984901418	52120.6567884218	1170.13985809271	1277412.3	850.23
1	C21	2	53BP1	NA	Positive	2	2.75364154528182	11.0139328689044	1.54095920178242	59217.3939202027	1108.99979612888	1245602.8	894.31
1	C21	3	53BP1	NA	Positive	3	2.6521164021164	10.3088624338624	1.59652543878621	53959.9847883598	1093.29537100948	1155756.8	822.19
1	C22	1	53BP1	NA	Positive	1	2.39122014202711	11.2905100064558	1.91042086300221	71790.0516462234	1155.18759241459	1118219.9	866.48
1	C22	2	53BP1	NA	Positive	2	3.57817697937458	13.9727212242182	1.82369867475574	77183.1783100466	1286.05283691197	1353660	935.75
1	C22	3	53BP1	NA	Positive	3	3.38975155279503	13.8579192546584	2.1479572882925	79445.5636645963	1381.56011746345	1327067.6	967.17
1	D03	1	RAD51	NA	Positive	1	2.18745493871665	9.72891131939438	2.04795239140386	55710.9899062725	1006.57752751496	1061731.6	821.2
1	D03	2	RAD51	NA	Positive	2	3.08576186511241	12.0341382181515	1.4757051120812	61694.6619483764	1079.85039168283	1220411.2	842.95
1	D03	3	RAD51	NA	Positive	3	2.60739030023095	12.1054657428791	1.73588983528938	71995.7521170131	1051.47189284039	1209749.9	867.94
1	D04	1	RAD51	NA	Positive	1	2.30994152046784	10.9891395154553	1.81741055200076	69023.081871345	1041.13976786191	1154489.2	858.05
1	D04	2	RAD51	NA	Positive	2	2.86811352253756	12.110183639399	1.76934729292529	63403.6828046745	1030.32740915822	1187556.2	835.96
1	D04	3	RAD51	NA	Positive	3	2.11578947368421	8.88912280701754	1.4945558933007	48392.2673684211	897.303706305614	1033669.2	768.47
1	D05	1	RAD51	NA	Positive	1	1.98155467720685	8.31884057971014	1.58165645068876	45783.4090909091	891.73805010098	993137.6	723.65
1	D05	2	RAD51	NA	Positive	2	1.83656957928803	7.22572815533981	1.31610346342869	36195.9490291262	814.274314347663	1004158.9	714.28
1	D05	3	RAD51	NA	Positive	3	2.17140468227425	8.29765886287625	1.58665295047535	46198.3085284281	975.486091195466	1110019	816.05
1	D06	1	RAD51	NA	Positive	1	2.54324097397145	10.6481947942905	1.87385211365667	61638.9630562552	1074.52442555383	1139040.2	881.18
1	D06	2	RAD51	NA	Positive	2	2.08167938931298	8.77557251908397	1.7701889663095	53357.234351145	1002.03296465103	1035821.9	791.02
1	D06	3	RAD51	NA	Positive	3	2.16160949868074	8.35488126649076	1.65095725727502	43362.2209762533	949.532899974466	1062944.1	787.93
1	D07	1	RAD51	NA	Positive	1	2.32637729549249	11.1469115191987	2.13166592839487	64307.4515859766	1090.55156484943	1115440.6	878.66
1	D07	2	RAD51	NA	Positive	2	2.55604075691412	9.75618631732169	1.77039379691515	52527.6331877729	1001.29508475099	1092667.1	793.59
1	D07	3	RAD51	NA	Positive	3	2.60485133020344	10.2793427230047	1.44766179588821	52233.730829421	986.820112934798	1073830.3	795.49
1	D08	1	RAD51	NA	Positive	1	2.15346181299072	9.17416131334761	1.4276041264585	49153.4161313348	922.330650744591	1034671	776.81
1	D08	2	RAD51	NA	Positive	2	1.91962774957699	7.68104906937394	1.53192186482527	40800.8274111675	876.355531675081	947424.3	724.09
1	D08	3	RAD51	NA	Positive	3	2.30659253375695	10.1556791104051	2.05400500325556	54626.7831612391	1117.60974738549	1067675.1	861.85
1	D09	1	SMC3	NM_005445	sample	1	2.85490463215259	8.63555858310627	1.2073710923822	36934.2963215259	1037.03724227663	1152171.8	820.05
1	D09	2	SMC3	NM_005445	sample	2	3.02283950617284	12.0716049382716	2.05238469428856	65941.4919753086	1213.11278814172	1203424.8	949.27
1	D09	3	SMC3	NM_005445	sample	3	2.80028129395218	9.24894514767933	1.31670420756296	43811.8565400844	1094.59068408835	1151565.3	854.2
1	D10	1	CHD8	NM_020920	sample	1	3.24900872323553	12.7026169706582	1.78457728540317	65268.5543219667	1175.78015025721	1342850.8	950.38
1	D10	2	CHD8	NM_020920	sample	2	2.94529085872576	10.9847645429363	1.3083277948726	53208.4750692521	1011.06233273176	1213362.4	862.5
1	D10	3	CHD8	NM_020920	sample	3	2.97624039133473	10.9699510831586	1.52279860257601	56214.0223619846	1053.54627576284	1231328	876.21
1	D11	1	COL5A2	NM_000393	sample	1	3.06578947368421	11.5301857585139	1.49592984458892	56898.6176470588	1053.35455120467	1253709.4	853.69
1	D11	2	COL5A2	NM_000393	sample	2	3.04395604395604	9.93406593406593	1.35223599398844	45378.0570054945	990.69012241272	1208910.7	853.73
1	D11	3	COL5A2	NM_000393	sample	3	2.36221009549795	8.64120054570259	1.42347040711646	41849.1077762619	944.626717793455	1198009	779.05
1	D12	1	BRCA2	NM_000059	sample	1	2.77216117216117	9.91575091575092	1.69125504972446	52220.1619047619	1148.79263515421	1354006.8	942.45
1	D12	2	BRCA2	NM_000059	sample	2	2.84377150722643	9.68891947694425	1.6435836919337	46908.6538196834	1114.21878147289	1299554.1	934.3
1	D12	3	BRCA2	NM_000059	sample	3	2.45543071161049	8.57228464419476	1.31441558040878	40089.1048689139	950.326236458913	1206749.4	835.21
1	D13	1	UBR5	NM_015902	sample	1	2.66201395812562	11.7666999002991	1.97837324432932	67375.1066799601	1112.34023218058	1108161.8	866.76
1	D13	2	UBR5	NM_015902	sample	2	2.63162878787879	11.030303030303	1.31854598609252	60725.5426136364	974.163615698861	1248878.3	811.14
1	D13	3	UBR5	NM_015902	sample	3	2.33458646616541	10.3526315789474	1.70401276657854	62836.2135338346	1006.49968573	1115353.6	837.33
1	D14	1	TET2	NM_017628	sample	1	3.09703947368421	10.9120065789474	1.6787916388483	55359.5731907895	1128.01164033227	1210049.3	868.08
1	D14	2	TET2	NM_017628	sample	2	2.37148337595908	9.33759590792839	1.52214469563514	50809.4884910486	1029.7372298882	1145333.5	833.78
1	D14	3	TET2	NM_017628	sample	3	2.7440794499618	10.5156608097785	1.3705322349539	52961.6302521008	1000.15562183964	1182388.7	816.02
1	D15	1	AMER1	NM_152424	sample	1	2.23929098966027	8.27474150664697	1.20492571545926	45664.4468242245	921.087370789379	1048966.3	786.85
1	D15	2	AMER1	NM_152424	sample	2	2.46723868954758	10.0585023400936	1.71762286875724	55568.8205928237	1051.28640857892	1163209.1	855.55
1	D15	3	AMER1	NM_152424	sample	3	2.69279661016949	9.63418079096045	1.27700749014697	44636.5296610169	948.28990035894	1068829.6	760.89
1	D16	1	EXT2	NM_207122	sample	1	1.97659107534748	10.3460131675201	1.80378436643987	61015.6437454279	1035.65298160986	1070658.5	836.42
1	D16	2	EXT2	NM_207122	sample	2	2.97299813780261	12.4655493482309	2.01627855717899	67155.3482309125	1215.7669141249	1231146.2	930.11
1	D16	3	EXT2	NM_207122	sample	3	2.32955404383976	10.6175359032502	1.85828317683783	58818.1239606954	1029.68400113627	1180121	839.17
1	D17	1	RAD51	NA	Positive	1	2.37063435495367	10.8745545260157	1.76397352442112	65602.617961511	1054.9235429046	1081659	817.65
1	D17	2	RAD51	NA	Positive	2	2.21841704718417	9.26027397260274	1.69005618148546	48256.9238964992	926.994833947224	951706.5	728.53
1	D17	3	RAD51	NA	Positive	3	1.83659638554217	7.22740963855422	1.50007631080603	36759.6656626506	839.820718428955	962527.8	715.02
1	D18	1	RAD51	NA	Positive	1	2.57311669128508	11.7259970457903	2.04262813422071	69551.9519940916	1142.27827612028	1149528.6	880.77
1	D18	2	RAD51	NA	Positive	2	2.54454454454454	9.37237237237237	1.89249199057686	47879.9059059059	1039.82979149569	1027677.1	801.08
1	D18	3	RAD51	NA	Positive	3	2.31360544217687	9.13605442176871	1.60384664760899	46189.643537415	978.706849260935	1008573.7	765.9
1	D19	1	RAD51	NA	Positive	1	2.82423756019262	9.91011235955056	1.62154027087115	46895.132423756	996.586553309145	1106984	772.28
1	D19	2	RAD51	NA	Positive	2	1.71745309835134	6.37123365548607	1.22636529460285	30940.9698692439	762.808754145592	907365	668.6
1	D19	3	RAD51	NA	Positive	3	2.41604197901049	8.57496251874063	1.73243080927796	44389.8613193403	982.548634435364	1028608.1	741.88
1	D20	1	RAD51	NA	Positive	1	2.19971367215462	9.72512526843236	1.51520160180334	57739.4688618468	979.03462058981	1037585.9	773.23
1	D20	2	RAD51	NA	Positive	2	2.40235294117647	10.0109803921569	1.67493529255312	55258.2752941176	1026.33109614932	1141273.1	799.26
1	D20	3	RAD51	NA	Positive	3	2.23849693251534	7.89800613496933	1.56243059155582	39751.481595092	970.570466055514	985501.9	746.28
1	D21	1	RAD51	NA	Positive	1	2.53338696701529	10.864038616251	2.4419487837198	64197.1150442478	1195.35854980082	1072420.5	885.08
1	D21	2	RAD51	NA	Positive	2	2.51759530791789	10.9039589442815	1.90700609492809	65487.2060117302	1082.87522708331	1094209.7	830.79
1	D21	3	RAD51	NA	Positive	3	2.83864265927978	11.0567867036011	1.92098426082605	59184.9819944598	1142.66304677589	1197960	836.01
1	D22	1	RAD51	NA	Positive	1	2.48446794448116	9.9358889623265	1.68557551956134	52395.9510905486	1010.54871075679	1068287.4	798.16
1	D22	2	RAD51	NA	Positive	2	2.38140267927502	8.06382978723404	1.78689547681508	39042.7951142632	987.060305623194	998903.6	740.55
1	D22	3	RAD51	NA	Positive	3	2.33732394366197	9.88521126760563	1.69676885257331	56725.5197183099	1030.80214279269	1054480.6	775.24
1	E03	1	RF	NA	Neutral	1	2.8974358974359	11.2938322938323	1.56334025485259	56292.1212751213	1036.01270226139	1266262.4	888.87
1	E03	2	RF	NA	Neutral	2	2.4844989185292	10.3987022350397	1.53189366758013	58173.5645277578	1037.73547373254	1226569.6	892.55
1	E03	3	RF	NA	Neutral	3	2.50678087080657	9.27551748750892	1.25733315433379	45390.7366167024	974.061649422911	1263413.9	869.09
1	E04	1	RF	NA	Neutral	1	2.69940476190476	10.1897321428571	1.55513533141703	52692.1183035714	1101.76667119996	1247093.4	921.37
1	E04	2	RF	NA	Neutral	2	2.62252794496991	12.2252794496991	1.56755579064683	73433.6577815993	1079.28201098032	1261447.9	976.77
1	E04	3	RF	NA	Neutral	3	1.9858064516129	7.64258064516129	1.1978233660515	42439.5096774194	906.344150389268	1177777	833.24
1	E05	1	RF	NA	Neutral	1	2.90013495276653	10.6052631578947	1.54128216009661	52489.8650472335	1087.99989711281	1314473.4	949.38
1	E05	2	RF	NA	Neutral	2	2.96530612244898	12.5489795918367	1.37408481491778	71417.9319727891	1115.94143209989	1452507	984.56
1	E05	3	RF	NA	Neutral	3	2.57571623465211	10.331514324693	1.77164216399795	55276.6766712142	1054.80929316245	1335359.5	923.37
1	E06	1	RF	NA	Neutral	1	2.54657618753856	9.80505860579889	1.35707963512389	50147.6095003084	1007.16060184514	1257520.4	877.58
1	E06	2	RF	NA	Neutral	2	2.88194001276324	11.3101467772814	1.32660274394696	57204.8372686662	1074.82560208773	1276643.8	944.11
1	E06	3	RF	NA	Neutral	3	2.78925035360679	10.6364922206506	1.53382407951657	59791.6690240453	1103.12473518681	1269501.8	903.33
1	E07	1	RF	NA	Neutral	1	2.54236111111111	11.1993055555556	1.45112850948897	62955.5979166667	1059.89979137408	1260903	893.41
1	E07	2	RF	NA	Neutral	2	2.42686357243319	8.78691983122363	1.10290556310553	42458.788326301	931.998214385513	1287745.9	872.28
1	E07	3	RF	NA	Neutral	3	2.73569131832797	9.45144694533762	1.11652453566038	45357.6282958199	978.017491145672	1268487.7	865.03
1	E08	1	RF	NA	Neutral	1	2.46364290856731	10.3405327573794	1.53917929128809	60093.3534917207	1053.781944675	1266643	857.07
1	E08	2	RF	NA	Neutral	2	2.89979550102249	12.3224267211997	1.50787270357441	67146.4635310157	1071.6740541557	1293737.7	928.37
1	E08	3	RF	NA	Neutral	3	2.50137741046832	9.6267217630854	1.42541864152196	48259.8891184573	1001.58443642332	1245363.6	881.48
1	E09	1	MEX3C	NM_016626	sample	1	2.30801687763713	10.7285513361463	2.13607475518401	65537.7777777778	1160.04976119701	1285006.2	990.97
1	E09	2	MEX3C	NM_016626	sample	2	3.80321872713972	15.558888076079	2.16516625024974	85491.2911485004	1358.1972899412	1498543.2	1082.08
1	E09	3	MEX3C	NM_016626	sample	3	3.00385802469136	10.1311728395062	1.08396164393228	49322.8078703704	964.349408661386	1251649.6	869.92
1	E10	1	CDKN2C	NM_078626	sample	1	2.6869699306091	11.7594448727833	1.54203270120515	67947.4965304549	1084.54521899566	1306827.6	906.53
1	E10	2	CDKN2C	NM_078626	sample	2	3.11755952380952	13.8846726190476	1.56106486247788	78168.4055059524	1233.32358230225	1358260.1	953.48
1	E10	3	CDKN2C	NM_078626	sample	3	2.77641653905054	12.2411944869832	1.91085258253958	67802.0987748851	1173.5197300527	1293373.5	933.27
1	E11	1	SPEN	NM_015001	sample	1	3.08781484002723	12.9707283866576	1.57047116586043	76385.8822328114	1164.66515357475	1291381.7	951.84
1	E11	2	SPEN	NM_015001	sample	2	3.28434974283615	12.7670830271859	1.6603289671666	66310.9992652461	1110.99340836347	1226203.9	882.96
1	E11	3	SPEN	NM_015001	sample	3	3.47918136908963	12.6047988708539	1.62766846430813	62365.3952011291	1126.62043092977	1301764.1	908.52
1	E12	1	ARID1B	NM_017519	sample	1	3.01360057265569	12.4889047959914	1.76030654262792	69558.327845383	1107.26271725914	1322423.7	926.99
1	E12	2	ARID1B	NM_017519	sample	2	3.20015278838808	14.1596638655462	1.53044929126247	82901.1879297173	1179.16581096962	1356709.3	960.55
1	E12	3	ARID1B	NM_017519	sample	3	3.23889636608345	13.1318977119785	1.6451083114446	72587.0746971736	1149.44229208269	1323665.9	928.35
1	E13	1	ERCC4	NM_005236	sample	1	2.75331564986737	10.7506631299735	1.61993244483357	58287.2427055703	1081.76909824996	1199938.2	862.02
1	E13	2	ERCC4	NM_005236	sample	2	2.7757909215956	11.5178817056396	1.55335264865414	64665.4903713893	1063.19829206006	1214067.6	894.23
1	E13	3	ERCC4	NM_005236	sample	3	2.59594594594595	10.8243243243243	1.76001679357671	66890.7702702703	1018.17410549237	1169867.9	863.58
1	E14	1	ATR	NM_001184	sample	1	3.35169988276671	18.9320046893318	3.5566403752893	111342.07151231	2118.92782143747	1667348.3	1871.13
1	E14	2	ATR	NM_001184	sample	2	3.84451827242525	21.8737541528239	3.09349109804283	133985.257142857	2112.84911065839	1906037.7	1887.86
1	E14	3	ATR	NM_001184	sample	3	2.75626822157434	18.3172011661808	3.35702581203421	118898.195918367	1886.45641894285	1634404.4	1740.13
1	E15	1	STAG2	NM_006603	sample	1	2.34459459459459	7.28378378378378	1.28981044301615	33304.6006756757	1004.41899393076	1114063.8	821.07
1	E15	2	STAG2	NM_006603	sample	2	2.96549560853199	9.09723964868256	1.36130542583877	39086.2992471769	1096.37222501975	1161251.7	845.52
1	E15	3	STAG2	NM_006603	sample	3	3.23191648023863	10.3639075316928	1.3462551529384	47986.3534675615	1169.43561536049	1268259.8	893.92
1	E16	1	WRN	NM_000553	sample	1	2.52046384720327	8.79740791268759	1.31162113277065	44274.3185538881	965.471034425665	1265167.3	877.16
1	E16	2	WRN	NM_000553	sample	2	2.73669849931787	10.8594815825375	1.37441083650199	57265.7128240109	998.922468599325	1295708.1	898.88
1	E16	3	WRN	NM_000553	sample	3	3.06537890044577	13.7199108469539	1.58666409249706	78156.4955423477	1119.80822321171	1370147.6	927.35
1	E17	1	RF	NA	Neutral	1	2.49835634451019	9.90532544378698	1.56618380639425	53788.5779092702	1106.04293709463	1237131.5	889.11
1	E17	2	RF	NA	Neutral	2	2.77209944751381	10.5359116022099	1.54475050679504	57137.7348066298	1091.21447880181	1224469.2	887
1	E17	3	RF	NA	Neutral	3	2.98024316109422	10.9772036474164	1.56390049261163	55320.4711246201	1165.6335115592	1283186.7	887.88
1	E18	1	RF	NA	Neutral	1	2.76775568181818	10.125	1.76046850846348	51608.3927556818	1142.43358903197	1265102.8	888.43
1	E18	2	RF	NA	Neutral	2	2.82576769025367	10.6461949265688	1.66657925790675	50383.6188251001	1103.10112208692	1220782.3	884.36
1	E18	3	RF	NA	Neutral	3	2.36446886446886	8.76617826617827	1.26387097081835	45607.347985348	990.1221696888	1236203.2	826.59
1	E19	1	RF	NA	Neutral	1	1.99406723796968	7.37376400791035	1.03085124777599	35777.33750824	808.1811781445	1154162.3	787.34
1	E19	2	RF	NA	Neutral	2	2.38811630847029	9.73135271807838	1.64591577185423	54523.6517067004	1107.08683254647	1218597.5	898.32
1	E19	3	RF	NA	Neutral	3	2.60170045781557	9.61216481360366	1.41380632319586	50139.8404185742	1056.17119652339	1184956.7	859.23
1	E20	1	RF	NA	Neutral	1	2.6205860255447	11.2614575507137	1.38316199654098	64410.2854996243	1097.45707520511	1291750.5	919.01
1	E20	2	RF	NA	Neutral	2	2.97492625368732	12.6747787610619	1.82699856187955	68546.8414454277	1106.10468675014	1223480.5	885.55
1	E20	3	RF	NA	Neutral	3	2.79308005427408	11.4402985074627	1.59856291258729	63411.3317503392	1049.32574202437	1272724.1	920.46
1	E21	1	RF	NA	Neutral	1	2.84861407249467	9.72068230277186	1.2802665975132	46429.2174840085	1042.44397689905	1254625.3	908.85
1	E21	2	RF	NA	Neutral	2	3.0551724137931	13.4490421455939	1.52572172588508	80760.1034482759	1100.77452256805	1351561	946.58
1	E21	3	RF	NA	Neutral	3	2.54649681528662	9.81910828025478	1.39146202879799	53425.5324840764	1017.7629726788	1246073.6	868.11
1	E22	1	RF	NA	Neutral	1	2.69247311827957	10.7025089605735	1.48991270539898	54779.3010752688	1023.23082247411	1205254.2	852.25
1	E22	2	RF	NA	Neutral	2	2.33113890717577	9.99605003291639	1.54908780419154	52717.1474654378	988.389955928178	1151180.2	882.47
1	E22	3	RF	NA	Neutral	3	2.835904628331	9.84502103786816	1.14035339240963	49188.5448807854	990.965463578138	1257462.1	868.1
1	F03	1	OTNT	NA	Neutral	1	2.64196625091709	11.2406456346295	1.41778524750219	59645.9090242113	1062.27271561759	1267731.5	918.88
1	F03	2	OTNT	NA	Neutral	2	2.8734756097561	12.8361280487805	1.54293153738667	70464.7888719512	1109.78123835074	1319050.7	959.29
1	F03	3	OTNT	NA	Neutral	3	2.8560860793544	10.462676529926	1.27487872705732	53149.6630800269	1032.04547672987	1293291.3	926.37
1	F04	1	OTNT	NA	Neutral	1	2.68417104276069	11.9279819954989	1.99010872985647	68351.2738184546	1186.54739069062	1298490.6	972.26
1	F04	2	OTNT	NA	Neutral	2	3.42549800796813	14.3673306772908	1.70164855411823	70635.9410358566	1205.92664367221	1358611.6	992.11
1	F04	3	OTNT	NA	Neutral	3	2.86356821589205	11.6454272863568	1.45107833380583	61884.4812593703	1093.60021237093	1347857	946.94
1	F05	1	OTNT	NA	Neutral	1	3.38522809558291	15.2527154236061	1.89721960846057	89885.1911658219	1236.89467047792	1424394.9	1009.68
1	F05	2	OTNT	NA	Neutral	2	3.287023977433	12.0267983074753	1.32801636609549	60473.2136812412	1075.08300470512	1365079.4	911.78
1	F05	3	OTNT	NA	Neutral	3	3.02821748107364	13.5058499655884	1.86406741718323	77019.0130763937	1199.5074760744	1424090.9	1023.84
1	F06	1	OTNT	NA	Neutral	1	2.7793199167245	10.0117973629424	1.32064685971775	47698.2248438584	1064.58089818545	1235460.1	897.43
1	F06	2	OTNT	NA	Neutral	2	2.98265895953757	12.0303468208092	1.55647545735004	65177.7471098266	1096.60208072169	1330311.6	935.14
1	F06	3	OTNT	NA	Neutral	3	3.03445635528331	12.7618683001531	1.69754017103936	69866.7067381317	1107.88437792231	1327350.1	948.17
1	F07	1	OTNT	NA	Neutral	1	2.21638924455826	8.87836107554417	1.34803518388199	46372.4558258643	937.70463965153	1170543.2	828.92
1	F07	2	OTNT	NA	Neutral	2	3.0953125	13.040625	1.5346958838968	68931.0828125	1100.62713612144	1327124.6	961.53
1	F07	3	OTNT	NA	Neutral	3	2.71345782356729	10.2569220862846	1.25752591318197	51447.1326464907	992.476507436849	1238761	867.94
1	F08	1	OTNT	NA	Neutral	1	3.06859756097561	13.7926829268293	1.74291979061153	80257.0762195122	1210.95749290377	1410548.3	1002.65
1	F08	2	OTNT	NA	Neutral	2	2.42963514519732	10.1131794489948	1.35608120052877	52839.3291139241	998.32718905892	1155747.1	832.2
1	F08	3	OTNT	NA	Neutral	3	2.81209964412811	13.1188612099644	1.54113280279008	71405.0298932384	1143.63069645706	1441186.8	997.27
1	F09	1	PTPRB	NM_002837	sample	1	2.94429160935351	13.2888583218707	1.72631281429669	83951.0364511692	1258.58290036429	1458882.1	1064.68
1	F09	2	PTPRB	NM_002837	sample	2	3.33443054641211	15.2290980908492	1.95189877895235	85798.2725477288	1247.81269622448	1474037.5	1072.96
1	F09	3	PTPRB	NM_002837	sample	3	2.36002482929857	9.56486654252017	1.39104435165796	47775.0446927374	970.751828744578	1296314.6	890.28
1	F10	1	WAS	NM_000377	sample	1	3.19305019305019	12.6764478764479	1.70381503647883	70716.2586872587	1203.30310979295	1206234.4	901.97
1	F10	2	WAS	NM_000377	sample	2	2.73889321901793	11.6453624318005	1.56157551246052	63949.9469992206	1066.72757126243	1243674.2	861.01
1	F10	3	WAS	NM_000377	sample	3	2.36640211640212	10.5343915343915	1.55383940723591	61338.9900793651	1073.82912618632	1148935.6	831.35
1	F11	1	ODAM	NM_017855	sample	1	2.66359447004608	10.7570770243581	1.15609419004812	55832.9934167215	961.244236939359	1319170.1	877
1	F11	2	ODAM	NM_017855	sample	2	3.002201027146	14.1562729273661	1.89801413508172	85472.5994130594	1199.12361883921	1401246.4	942.86
1	F11	3	ODAM	NM_017855	sample	3	2.71428571428571	8.88613861386139	1.45043859298055	40344.4405940594	990.644973741549	1229970.4	802.37
1	F12	1	BRIP1	NM_032043	sample	1	3.27935813274982	13.3078045222465	1.84502819419538	72947.5047410649	1230.92963297425	1309352.6	950.92
1	F12	2	BRIP1	NM_032043	sample	2	3.12032085561497	12.0120320855615	1.64679773036451	61087.0995989305	1146.6201996811	1273794.5	914.38
1	F12	3	BRIP1	NM_032043	sample	3	2.80172987358616	11.1490352628077	1.69680575154669	61636.2215568862	1195.16929297371	1282818.4	922.53
1	F13	1	ATRX	NM_138270	sample	1	3.3687374749499	13.1503006012024	1.66302728701736	68539.2992651971	1197.09607199806	1296547.1	950.86
1	F13	2	ATRX	NM_138270	sample	2	3.52672843905916	13.7826086956522	1.56412511896499	71477.5858873842	1150.68430091653	1327581.6	963.92
1	F13	3	ATRX	NM_138270	sample	3	2.41592920353982	9.62423417290674	1.33771714590527	53400.1538461538	945.636789180088	1213098.3	854.28
1	F14	1	PLXNB2	NM_012401	sample	1	3.61518987341772	13.4784810126582	1.76634722608296	70928.5949367089	1228.98606829811	1282060.1	914.07
1	F14	2	PLXNB2	NM_012401	sample	2	3.54721030042918	11.7396280400572	1.47209360779313	53278.7503576538	1088.83025315971	1171422.5	814.86
1	F14	3	PLXNB2	NM_012401	sample	3	2.42606707317073	9.28048780487805	1.58857894091882	47007.7400914634	1063.67751299799	1142441.1	828.22
1	F15	1	ZMYM2	NM_197968	sample	1	2.44082446808511	10.4521276595745	1.4524347861649	56602.4793882979	972.570659842751	1203741.8	855
1	F15	2	ZMYM2	NM_197968	sample	2	2.80263157894737	10.0921052631579	1.13710502154908	49549.0422437673	928.222483715116	1169414.8	814.04
1	F15	3	ZMYM2	NM_197968	sample	3	3.26785714285714	13.0833333333333	1.65087389222364	71724.8163265306	1150.42829497196	1336192.6	978.87
1	F16	1	MBD1	NM_015845	sample	1	2.41594996090696	8.66301798279906	1.25429963026918	48213.5301016419	937.383891269282	1168518.4	831.33
1	F16	2	MBD1	NM_015845	sample	2	2.93303899926417	9.76232523914643	1.42177828860712	49951.7718910964	1015.19500450023	1177914.7	825.84
1	F16	3	MBD1	NM_015845	sample	3	2.48637015781923	10.5294117647059	1.48282614865141	61630.6721664275	1033.88489493882	1115377.2	820.05
1	F17	1	OTNT	NA	Neutral	1	2.6974043715847	11.5129781420765	1.81530619033499	67274.0416666667	1189.34158694069	1336163.9	992.01
1	F17	2	OTNT	NA	Neutral	2	2.56527501656726	10.4367130550033	1.28419420609577	55266.5096090126	982.267209797343	1300813	882.21
1	F17	3	OTNT	NA	Neutral	3	2.62068965517241	9.25359195402299	1.3931473956319	45771.5409482759	1043.09050896546	1268016.3	861.59
1	F18	1	OTNT	NA	Neutral	1	2.68366727383121	10.9744990892532	1.43531295231526	54835.3740133576	1016.2637200014	1183002.3	838.73
1	F18	2	OTNT	NA	Neutral	2	2.97103658536585	11.7721036585366	1.87816746295134	63983.4108231707	1197.44765283799	1397561.3	995
1	F18	3	OTNT	NA	Neutral	3	2.70198170731707	12.46875	1.55649248145689	75578.3140243902	1123.64367061298	1320323.7	977.31
1	F19	1	OTNT	NA	Neutral	1	3.26397735314933	13.0672328379335	1.76014589715911	75823.1592356688	1238.25324527712	1343835.7	962.76
1	F19	2	OTNT	NA	Neutral	2	2.44939528962444	8.97899427116486	1.2485882594269	45281.3087205602	909.887020640023	1142842.4	787.88
1	F19	3	OTNT	NA	Neutral	3	2.98440545808967	12.3671215074724	1.51571430515401	69113.318388564	1063.74145151165	1256501.1	896.74
1	F20	1	OTNT	NA	Neutral	1	2.85714285714286	11.8922077922078	1.64499666393907	65429.1616883117	1104.07667476359	1300662.3	937.41
1	F20	2	OTNT	NA	Neutral	2	3.08961911874533	12.6235997012696	1.66045896419866	66932.2673637043	1083.92747481311	1263589.7	915.5
1	F20	3	OTNT	NA	Neutral	3	2.8356940509915	10.3158640226629	1.21107879941737	52556.9036827195	1030.12567066894	1295869.9	879.74
1	F21	1	OTNT	NA	Neutral	1	2.61995753715499	10.589525831564	1.4195001594442	53785.3765038924	976.562523061167	1174143.9	828.74
1	F21	2	OTNT	NA	Neutral	2	2.85644371941272	12.2707993474715	1.50698621179235	66237.1288743883	1023.79684352944	1169449.2	869.6
1	F21	3	OTNT	NA	Neutral	3	2.87551581843191	11.3431911966988	1.34438325096447	60385.2070151307	1074.79287710312	1243449.8	904.33
1	F22	1	OTNT	NA	Neutral	1	3.07041198501873	12.6861423220974	1.58856480968613	71036.3940074906	1073.40640985383	1268699.6	895.66
1	F22	2	OTNT	NA	Neutral	2	3.10931174089069	11.7894736842105	1.36857547984091	61666.1457489879	1013.14073661393	1268146.5	902.01
1	F22	3	OTNT	NA	Neutral	3	2.37224816544363	9.29019346230821	1.08846070938085	49013.3255503669	887.533799032593	1156166.5	810.3
1	G03	1	RF	NA	Neutral	1	2.74468085106383	11.2032281731475	1.53106354870836	61430.6603081438	1066.39475771493	1322021.3	890.04
1	G03	2	RF	NA	Neutral	2	2.3297619047619	10.1755952380952	1.67653284262707	61927.7898809524	1075.71478317411	1218793.7	913.74
1	G03	3	RF	NA	Neutral	3	2.49491740787802	9.5	1.2666692084195	47974.9345616264	942.347633689784	1285329.6	892.9
1	G04	1	RF	NA	Neutral	1	2.55099150141643	8.59419263456091	1.35169917495246	41251.2344192635	1015.68917468238	1188964.7	856.38
1	G04	2	RF	NA	Neutral	2	2.81441827266238	10.4739471805853	1.29542865068382	50700.0107066381	1047.81132369134	1277842.1	899.07
1	G04	3	RF	NA	Neutral	3	2.8125	10.7154411764706	1.31757694546026	54492.7242647059	1085.69927886838	1273878.3	929.93
1	G05	1	RF	NA	Neutral	1	3.06646525679758	11.9486404833837	1.68118007797363	66950.6185800604	1189.36853625746	1267061	939.43
1	G05	2	RF	NA	Neutral	2	3.02330662782229	13.3714493809177	1.99365633132578	79035.2534595776	1193.23269815332	1398455	958.97
1	G05	3	RF	NA	Neutral	3	2.66344294003868	9.88588007736944	1.27404570923285	47994.7253384913	983.714295978095	1206333.7	841.85
1	G06	1	RF	NA	Neutral	1	2.67320261437908	10.4199346405229	2.00640552355485	56359.7565359477	996.433714419153	1250774.9	871.27
1	G06	2	RF	NA	Neutral	2	2.61398397669337	10.1099781500364	1.19947950296684	56663.9300801165	1028.25225519303	1332153.7	921
1	G06	3	RF	NA	Neutral	3	2.0428093645485	10.4127090301003	1.43570716491325	64362.4026755853	1042.02679900044	1307825.9	948.66
1	G07	1	RF	NA	Neutral	1	2.68869123252859	10.3240152477764	1.48313176830632	52685.1518424396	1073.96526214683	1258011.4	891.9
1	G07	2	RF	NA	Neutral	2	3.22352024922118	12.0693146417445	1.85398923888471	63652.46105919	1179.18257409511	1247588.4	929.39
1	G07	3	RF	NA	Neutral	3	2.63434343434343	9.99191919191919	1.60125831684916	55020.4410774411	1119.87155022283	1336079.7	970.83
1	G08	1	RF	NA	Neutral	1	2.36225266362253	9.43683409436834	1.48026960725467	48645.2435312024	979.089835078993	1231653.9	907.16
1	G08	2	RF	NA	Neutral	2	2.63636363636364	9.45454545454546	1.46562039946645	46198.2310321258	1034.73679496644	1228619.9	879.64
1	G08	3	RF	NA	Neutral	3	2.56621621621622	9.56756756756757	1.48143298501099	48501.8175675676	1035.92411572487	1176411.1	866.31
1	G09	1	BRCA1	NM_007298	sample	1	3.13971094287681	10.9022711631108	1.42301962408711	51639.9394356504	1151.65581212323	1271765.8	906.19
1	G09	2	BRCA1	NM_007298	sample	2	3.03260099220411	11.1055988660524	1.53439698077479	54206.856130404	1097.60774454929	1236734.1	938.72
1	G09	3	BRCA1	NM_007298	sample	3	3.33983495873968	11.1155288822206	1.63517525237677	50818.8462115529	1198.77551917837	1261512.5	912.08
1	G10	1	ASXL1	NM_015338	sample	1	2.47882938978829	11.0130759651308	1.84818371069605	66480.4788293898	1142.23743877448	1280867.2	926.35
1	G10	2	ASXL1	NM_015338	sample	2	2.98718914845516	11.7400150715901	1.6301343487683	61228.5222305953	1107.41822102997	1315254.2	950.86
1	G10	3	ASXL1	NM_015338	sample	3	3.00338409475465	12.9619289340102	1.88476032925048	75975.486463621	1191.20813108253	1307628.7	1011.7
1	G11	1	ASXL2	NM_018263	sample	1	3.26315789473684	13.0269905533063	1.67787325316634	68088.0856950068	1216.9825064268	1413314.3	997.22
1	G11	2	ASXL2	NM_018263	sample	2	3.28100358422939	11.4982078853047	1.39443953558181	57760.882437276	1103.83470527726	1320902.3	925
1	G11	3	ASXL2	NM_018263	sample	3	2.88986486486486	11.5554054054054	1.50743122774243	62865.6189189189	1105.77956983043	1339701.6	966.92
1	G12	1	TP53BP1	NM_005657	sample	1	3.27878787878788	10.9407407407407	1.57367187524936	50121.4740740741	1205.74608854488	1235806.4	849.75
1	G12	2	TP53BP1	NM_005657	sample	2	3.51889534883721	13.2696220930233	1.70334399381583	65211.8568313954	1228.85073435548	1352368.5	935.15
1	G12	3	TP53BP1	NM_005657	sample	3	3.68263943440691	14.7800471327573	1.79272316007193	79846.1398271799	1342.7694270042	1445346.3	1014.57
1	G13	1	FAT1	NM_005245	sample	1	2.73051519154557	11.5726552179657	1.43736722185153	62210.392338177	1094.19869205676	1261053.5	893.15
1	G13	2	FAT1	NM_005245	sample	2	3.32564841498559	14.6361671469741	1.97153440069429	81385.7125360231	1203.18426235066	1319271.7	965.3
1	G13	3	FAT1	NM_005245	sample	3	3.6466049382716	14.6342592592593	1.74640508087979	77968.1149691358	1298.29180137639	1344800.8	980.74
1	G14	1	BAP1	NM_004656	sample	1	3.48997134670487	14.1095988538682	1.97002739807957	74473.176217765	1244.36342762279	1370431.4	1002.01
1	G14	2	BAP1	NM_004656	sample	2	3.85027152831652	15.155159038014	1.79467921947292	77524.1217998448	1272.21779874674	1356231.8	1004.35
1	G14	3	BAP1	NM_004656	sample	3	3.48162627052385	14.2087568412823	1.64083642233901	77623.0359655981	1251.08990106732	1395579.9	1028.15
1	G15	1	ZNF516	NM_014643	sample	1	3.77994902293968	13.7102803738318	1.64836354789819	67465.8649107901	1199.06846582937	1280913.6	941.17
1	G15	2	ZNF516	NM_014643	sample	2	3.69056261343013	13.3847549909256	1.42041851266316	64551.4773139746	1133.85227291999	1242483	866.71
1	G15	3	ZNF516	NM_014643	sample	3	3.07745933384973	10.6615027110767	1.48157464801043	50576.7893106119	1095.18447935425	1189226	849.95
1	G16	1	GRIN2A	NM_000833	sample	1	3.54934437543133	13.1242236024845	1.57228634513479	64154.7060041408	1172.15472944618	1315667.2	949.21
1	G16	2	GRIN2A	NM_000833	sample	2	3.48089887640449	12.8951310861423	1.63716110048331	62611.6337078652	1204.12503418893	1250712.6	955.9
1	G16	3	GRIN2A	NM_000833	sample	3	3.30661040787623	13.1476793248945	1.56834581573751	64882.988045007	1115.32636488978	1130102.1	881.3
1	G17	1	RF	NA	Neutral	1	2.48788067122436	9.10316967060286	1.28432094658221	46100.6898694842	1005.94178530016	1169875.1	826.81
1	G17	2	RF	NA	Neutral	2	2.36631183469004	8.2867877269881	1.3949410420693	41128.3036944271	944.532159747273	1225039.8	826.51
1	G17	3	RF	NA	Neutral	3	2.51880766501065	9.14833215046132	1.35898873239441	52043.5436479773	1073.754728463	1302191.5	898.21
1	G18	1	RF	NA	Neutral	1	2.67873910127431	9.45472837022133	1.25223407978685	48246.9087860496	970.429157618676	1156564.2	796.4
1	G18	2	RF	NA	Neutral	2	3.13749060856499	13.580015026296	1.47626813569497	78068.2802404207	1083.39255266207	1336415	934.19
1	G18	3	RF	NA	Neutral	3	3.14694201747419	12.5329626687847	1.46025383652741	70531.2295472597	1164.50971273693	1389305	921.85
1	G19	1	RF	NA	Neutral	1	1.70814332247557	6.89446254071661	1.30516358399946	35493.6195439739	842.538692817506	1031875.9	757.91
1	G19	2	RF	NA	Neutral	2	2.92234432234432	11.1809523809524	1.7613634511642	64800.4205128205	1144.41946250628	1289291.7	946.26
1	G19	3	RF	NA	Neutral	3	3.13254786450663	11.3556701030928	1.72512664366924	61607.5913107511	1134.64705673002	1317118	955.62
1	G20	1	RF	NA	Neutral	1	2.03769401330377	8.26164079822616	1.1304634834426	40015.2416851441	818.344952325695	1072701.9	781.12
1	G20	2	RF	NA	Neutral	2	2.96421471172962	11.7130550033135	1.62268210195689	63026.5871438038	1109.45493942404	1251461.8	921.65
1	G20	3	RF	NA	Neutral	3	2.87386018237082	12.7173252279635	1.73211434222601	69391.8685410334	1080.53012480613	1249344.8	892.28
1	G21	1	RF	NA	Neutral	1	2.8681693989071	10.6837431693989	1.6896499622521	59309.3633879781	1105.25637196948	1197645.8	901.42
1	G21	2	RF	NA	Neutral	2	3.26880877742947	12.205329153605	1.35524477636085	62346.6097178683	1112.29444823116	1298900.5	888.27
1	G21	3	RF	NA	Neutral	3	3.00895316804408	11.6081267217631	1.45668011951825	59700.6267217631	1100.35095542556	1211061.3	912.98
1	G22	1	RF	NA	Neutral	1	2.78747501665556	10.8634243837442	1.30660506823122	59975.5709526982	1042.54931615582	1223029.5	884.04
1	G22	2	RF	NA	Neutral	2	3.11617647058824	12.275	1.51811118067066	67168.3779411765	1110.28073787974	1287787.6	903.09
1	G22	3	RF	NA	Neutral	3	2.78187403993856	12.78955453149	1.76061515599057	82102.4877112135	1104.13918238132	1303730	924.1
1	H03	1	CHEK1	NA	Positive	1	3.84417808219178	32.3912671232877	5.91447467158124	242089.331335616	2690.20767458531	1942527.4	2121.47
1	H03	2	CHEK1	NA	Positive	2	4.70545158665582	32.6517493897478	5.20435651922539	218792.515052889	2624.91547994333	1865752.4	2066.6
1	H03	3	CHEK1	NA	Positive	3	3.70287539936102	27.8841853035144	4.59409981665293	203672.42172524	2275.74963427158	1816284.2	1860.93
1	H04	1	CHEK1	NA	Positive	1	5.34888888888889	41.3988888888889	6.03949947342465	299615.661111111	3145.45150761115	2213045.4	2392.97
1	H04	2	CHEK1	NA	Positive	2	4.83071553228621	35.4066317626527	4.7568420631064	239274.095113438	2700.90658625351	2059454.7	2153.5
1	H04	3	CHEK1	NA	Positive	3	4.37649063032368	36.6235093696763	6.63858164661509	275270.777683135	2912.28590658799	1990925.6	2280.88
1	H05	1	CHEK1	NA	Positive	1	5.19110690633869	37.6348155156102	6.31826286562181	275614.340586566	3042.02288348464	2023075.6	2308.62
1	H05	2	CHEK1	NA	Positive	2	4.2994257588187	32.6456111566858	5.37105532415346	234625.68416735	2785.01911829986	2042801.6	2174.66
1	H05	3	CHEK1	NA	Positive	3	4.04325259515571	30.3200692041523	5.1775264243058	236057.430795848	2603.85922029992	1975925.4	2109.72
1	H06	1	CHEK1	NA	Positive	1	4.0406976744186	27.093023255814	5.1206428732379	191542.752491694	2681.4727957931	1893474.6	2089.1
1	H06	2	CHEK1	NA	Positive	2	4.12320916905444	31.1776504297994	5.21048954936079	241005.229226361	2673.34524901183	2013545.7	2112.97
1	H06	3	CHEK1	NA	Positive	3	4.21895006402049	34.4545454545455	5.49000409774834	274252.879641485	2827.97100155905	2077186.6	2168.4
1	H07	1	CHEK1	NA	Positive	1	5.18339768339768	40.1631274131274	5.80985552993089	289914.744208494	2982.68017314362	2041501.9	2258.97
1	H07	2	CHEK1	NA	Positive	2	5.36056338028169	42.3643192488263	6.28247321970629	298715.58685446	3069.38896905908	2094787.4	2289.96
1	H07	3	CHEK1	NA	Positive	3	4.66243194192378	34.5562613430127	5.29099724279257	243527.097096189	2733.33865092389	2029067.2	2184.23
1	H08	1	CHEK1	NA	Positive	1	4.60227272727273	35.4219696969697	5.54810310202934	248029.836363636	2737.71991184563	1923098.6	2181.22
1	H08	2	CHEK1	NA	Positive	2	4.17491166077739	34.452296819788	5.33321378279869	261749.90459364	2696.81212783582	2104165.7	2177.09
1	H08	3	CHEK1	NA	Positive	3	4.44134615384615	35.9307692307692	5.80465592869824	281179.7	2843.97715537743	2133236	2255.88
1	H09	1	NOTCH2	NM_024408	sample	1	4.53389121338912	22.4669456066946	2.66465255895863	128599.420083682	1616.88631213701	1441655.1	1192.38
1	H09	2	NOTCH2	NM_024408	sample	2	3.33359253499222	15.196734059098	2.23652927855748	89703.5163297045	1303.66773390034	1318143.5	1061.31
1	H09	3	NOTCH2	NM_024408	sample	3	2.29198606271777	8.83484320557491	1.55106291682222	46339.6459930314	1043.70509221683	1210343.9	987.61
1	H10	1	FANCM	NM_020937	sample	1	2.83632447954056	9.71643933955492	1.55697990642696	46752.2921751615	1118.40850725096	1204197.2	862.77
1	H10	2	FANCM	NM_020937	sample	2	2.98984034833091	11.2960812772134	1.39344632795195	60945.4782293179	1027.3094288271	1215291.5	856.19
1	H10	3	FANCM	NM_020937	sample	3	2.87682832948422	11.0261739799846	1.44526232654798	57383.9591993841	1061.30749200491	1207244.8	865.16
1	H11	1	RASA1	NM_022650	sample	1	3.41773962804006	13.2145922746781	1.99279515398637	68214.3848354793	1281.60525556806	1438082.7	995.82
1	H11	2	RASA1	NM_022650	sample	2	2.92379679144385	11.7292780748663	1.82941916782229	63743.1945187166	1146.44070195193	1249003	934.38
1	H11	3	RASA1	NM_022650	sample	3	3.21716417910448	11.2582089552239	1.5839404633228	52977.7186567164	1097.05265379964	1293328.1	881.86
1	H12	1	KDM5C	NM_004187	sample	1	2.7758505670447	11.3982655103402	1.51126603181567	60037.3902601735	1008.2161549622	1175870.4	868.49
1	H12	2	KDM5C	NM_004187	sample	2	3.45004344048653	12.0165073848827	1.44373734838151	56062.9852302346	1052.74809883216	1323139.4	870.76
1	H12	3	KDM5C	NM_004187	sample	3	2.7340644276902	10.6860863605209	1.59129229356724	54005.2433173406	1079.42873616553	1296487.8	927.7
1	H13	1	FAS	NA	sample	1	3.49686411149826	13.0452961672474	1.67912920843472	65365.875261324	1165.29246308513	1307682.1	915.89
1	H13	2	FAS	NA	sample	2	3.43915703602991	12.7280761386812	1.57957952801695	62084.133242692	1104.66309965898	1253177.2	890.69
1	H13	3	FAS	NA	sample	3	2.90126050420168	11.2871148459384	1.62756086886286	58637.3739495798	1091.46809171242	1186973.9	889.65
1	H14	1	PTPRC	NR_052021	sample	1	3.36878347360367	12.4062739097169	1.58538097710768	60163.2104055088	1146.95655370054	1316291.2	934.54
1	H14	2	PTPRC	NR_052021	sample	2	3.17401215805471	13.686170212766	1.8187587452418	74481.1633738602	1105.7438074956	1255181.7	885.53
1	H14	3	PTPRC	NR_052021	sample	3	3.99685781618225	15.127258444619	1.74713903654334	77593.9677926159	1192.34708693519	1387551.7	933.13
1	H15	1	PTPRU	NM_133178	sample	1	2.98771676300578	12.146676300578	1.93618024324448	65762.3634393064	1135.92734057386	1293950.8	923
1	H15	2	PTPRU	NM_133178	sample	2	2.69139465875371	11.7648367952522	1.9239357674232	71381.321958457	1142.45112426432	1246395.2	946.49
1	H15	3	PTPRU	NM_133178	sample	3	3.53243050605845	14.5110477548111	1.72841100300646	79549.8624376336	1245.37234965815	1441436.9	1014.79
1	H16	1	FUBP1	NM_003902	sample	1	2.74402068519716	10.579185520362	1.50566562032139	55683.036199095	1032.68316294341	1260824.8	871.97
1	H16	2	FUBP1	NM_003902	sample	2	2.30454206999255	7.72598659717051	1.39470051706066	37161.7959791512	978.263477672265	1135706.2	828.37
1	H16	3	FUBP1	NM_003902	sample	3	2.98410404624277	12.7507225433526	1.59138754354	71515.1213872832	1087.90398608622	1303747.6	927.85
1	H17	1	CHEK1	NA	Positive	1	4.27088402270884	31.0267639902676	4.8288908528253	230446.02595296	2716.07556374825	2041338.3	2120.06
1	H17	2	CHEK1	NA	Positive	2	4.79692011549567	40.5129932627526	7.11152163497469	321842.030798845	3143.59760563288	2093235.2	2380.19
1	H17	3	CHEK1	NA	Positive	3	3.92883548983364	30.4713493530499	5.315373950779	230789.577634011	2778.60867754331	1799977.8	2115.09
1	H18	1	CHEK1	NA	Positive	1	3.97211155378486	33.4254980079681	5.9680120481577	252894.601593625	2764.0263272691	2019781.1	2156.34
1	H18	2	CHEK1	NA	Positive	2	5.10813704496788	42.661670235546	7.05916330323945	335923.258029979	3194.98375117178	2247803.5	2452.8
1	H18	3	CHEK1	NA	Positive	3	6.13925438596491	48.4375	7.18907598853469	368969.536184211	3168.17781089467	2425328.6	2426.02
1	H19	1	CHEK1	NA	Positive	1	4.32006125574273	29.5183767228178	4.85923999057768	202156.220520674	2482.14140466198	1924808.1	2009.74
1	H19	2	CHEK1	NA	Positive	2	5.22222222222222	39.598440545809	5.85371303018088	284799.171539961	2917.63269682223	2099735.9	2252.06
1	H19	3	CHEK1	NA	Positive	3	4.23264540337711	32.2326454033771	5.03994101742115	236561.676360225	2606.04920097211	2022674.5	2146.26
1	H20	1	CHEK1	NA	Positive	1	5.42451967063129	41.5498627630375	6.4940848477448	300800.748398902	3236.74146448855	2203931.4	2477.65
1	H20	2	CHEK1	NA	Positive	2	4.69857433808554	39.4175152749491	7.27926544532026	300841.704684318	2962.71817206027	2067519.8	2315.86
1	H20	3	CHEK1	NA	Positive	3	4.45421577515866	32.052583862194	5.44796385706693	226943.834088849	2595.90402233864	1956801.7	2054.34
1	H21	1	CHEK1	NA	Positive	1	4.92926613616269	39.8258178603006	6.52908402445816	298904.692307692	3004.65860927802	2060134.1	2300.82
1	H21	2	CHEK1	NA	Positive	2	4.43645484949833	34.0769230769231	5.58344059499272	251919.305183946	2755.10684441975	1941961.1	2207.69
1	H21	3	CHEK1	NA	Positive	3	4.08235294117647	30.2831932773109	5.25298708482557	227369.451260504	2599.74480146252	1955382.7	2120.52
1	H22	1	CHEK1	NA	Positive	1	3.94082840236686	28.4689349112426	4.9672351071291	209712.264792899	2326.77116669338	1866386.4	1869.56
1	H22	2	CHEK1	NA	Positive	2	4.25893566322478	31.9968228752979	5.87027996924664	232015.789515488	2673.86651555485	1942377.8	2146.78
1	H22	3	CHEK1	NA	Positive	3	4.19211822660098	32.688013136289	5.2330106810673	242094.059934319	2530.10168534751	1907012.4	2047.41
1	I03	1	RPA32	NA	Positive	1	2.9628164556962	14.9098101265823	2.04670760051904	84582.4042721519	1322.49939853522	1658388.6	1235.26
1	I03	2	RPA32	NA	Positive	2	3.81532258064516	21.3701612903226	2.5970466038951	132908.252419355	1566.32286301121	1828136.7	1393.09
1	I03	3	RPA32	NA	Positive	3	2.68131868131868	13.396336996337	2.05464962211032	79326.7758241758	1298.35260803427	1613619.5	1266.93
1	I04	1	RPA32	NA	Positive	1	4.6390423572744	25.8397790055249	3.24512107414541	157982.299263352	1988.46629389226	1996633.8	1599.71
1	I04	2	RPA32	NA	Positive	2	4.18414322250639	20.0707587382779	2.1079407908155	108655.352088662	1558.52636117349	1861456.6	1326.68
1	I04	3	RPA32	NA	Positive	3	3.78446909667195	21.0150554675119	2.70179219817012	132553.655309033	1631.72190326074	1908609.3	1475.56
1	I05	1	RPA32	NA	Positive	1	4.791192103265	23.8488990129081	3.01555203858287	137632.153378891	1793.65913395731	2002462.2	1460.05
1	I05	2	RPA32	NA	Positive	2	4.36447811447811	21.4478114478114	2.44786140931506	126661.599326599	1686.76428053942	1985489.2	1481.47
1	I05	3	RPA32	NA	Positive	3	4.36565836298932	27.3620996441281	3.46815188139603	173171.444839858	1931.11681305229	2028347.9	1616.46
1	I06	1	RPA32	NA	Positive	1	3.43062200956938	19.3233082706767	2.86707447393382	124659.870813397	1573.72771720132	1796967.3	1408.27
1	I06	2	RPA32	NA	Positive	2	3.36757624398074	17.7054574638844	2.49895458555003	106800.626805778	1547.59037112871	1802911.1	1394.87
1	I06	3	RPA32	NA	Positive	3	3.98538961038961	20.5771103896104	2.65688321411577	119184.357954545	1665.4802288955	2005616.6	1498.34
1	I07	1	RPA32	NA	Positive	1	2.76553106212425	12.2237808951236	1.79539202674947	64069.3400133601	1199.0206822041	1555038.9	1171.87
1	I07	2	RPA32	NA	Positive	2	3.90770609318996	23.1926523297491	3.42391048662459	145324.379032258	1858.15351802305	1964154.6	1657.43
1	I07	3	RPA32	NA	Positive	3	2.64748201438849	15.0847322142286	2.3360616781413	97337.104716227	1383.82540548434	1565826.2	1293.37
1	I08	1	RPA32	NA	Positive	1	3.84128440366972	20.7155963302752	2.62859889530145	126084.43853211	1589.49304868144	1831683.1	1399.79
1	I08	2	RPA32	NA	Positive	2	3.97156398104265	18.8728278041074	2.27698382575653	103258.620853081	1611.07376662354	1848880.5	1397.69
1	I08	3	RPA32	NA	Positive	3	2.96391339214114	14.3809141940658	2.47010300596481	88288.9655172414	1418.68162155995	1802870.2	1322.61
1	I09	1	ARHGAP35	NM_004491	sample	1	3.09202898550725	10.5724637681159	1.77186123798419	51181.8217391304	1153.48945005807	1283834.2	917.81
1	I09	2	ARHGAP35	NM_004491	sample	2	2.87666433076384	10.197617379117	1.4127279727345	48908.3440784863	1083.53682714864	1275215	904.96
1	I09	3	ARHGAP35	NM_004491	sample	3	2.71834319526627	9.81656804733728	1.37712555639122	48358.6230769231	987.198437961785	1251306.4	870.87
1	I10	1	AHNAK	NM_024060	sample	1	2.38118022328549	8.98165869218501	1.26002908061197	43194.7751196172	927.844897574533	1114487.1	804.67
1	I10	2	AHNAK	NM_024060	sample	2	1.97207547169811	6.15018867924528	0.99492042884364	25510.9313207547	782.109379251083	999524.3	699.87
1	I10	3	AHNAK	NM_024060	sample	3	2.58031088082902	8.81865284974093	1.43115960693913	40639.7905255366	1028.28787158382	1117917.8	846.48
1	I11	1	SH2B3	NM_005475	sample	1	2.56570155902004	8.61024498886414	1.54749305430124	39385.0972531552	1002.94329446824	1187593.9	805.89
1	I11	2	SH2B3	NM_005475	sample	2	2.32590315142198	10.3774019984627	1.40083733353733	57338.4926979247	936.074831818355	1122958.4	826.21
1	I11	3	SH2B3	NM_005475	sample	3	1.99204771371769	6.65208747514911	1.03056337357646	30833.646785951	849.116021538075	1109276.9	787.39
1	I12	1	MSH2	NM_000251	sample	1	3.16041979010495	15.0404797601199	2.252172942261	83849.5779610195	1286.31594912991	1322296.9	1038.64
1	I12	2	MSH2	NM_000251	sample	2	3.33967156439067	14.2523768366465	1.47259987879966	77527.9394987035	1112.50336179527	1497437.6	1021.48
1	I12	3	MSH2	NM_000251	sample	3	2.89741697416974	13.479704797048	1.87253523730382	85642.4686346863	1239.75077262401	1432538.1	1097.72
1	I13	1	NOTCH1	NM_017617	sample	1	2.62052002810963	11.0646521433591	1.74828616239246	60694.5270555165	1141.72608222142	1315714.2	946.94
1	I13	2	NOTCH1	NM_017617	sample	2	2.59297218155198	9.52708638360176	1.23368250531686	44519.0014641288	974.365132728092	1215655.5	831.66
1	I13	3	NOTCH1	NM_017617	sample	3	2.6026936026936	11.0121212121212	1.60634447090262	61095.7811447811	1106.98541017703	1306580.7	953.51
1	I14	1	RAD51	NM_133487	sample	1	2.05378973105134	8.03178484107579	1.70925639169735	41979.4083129584	942.678318455509	950770	728.02
1	I14	2	RAD51	NM_133487	sample	2	2.14372294372294	9.43376623376623	1.76287359007446	48534.8571428571	948.984295484389	975481.7	739.04
1	I14	3	RAD51	NM_133487	sample	3	2.3275039745628	10.362480127186	1.72459384590017	58476.5151033386	1003.39951263029	1087807.2	801.66
1	I15	1	ZFHX4	NM_024721	sample	1	2.30672268907563	9.82142857142857	1.84759999186732	54945.4803921569	1053.45426772698	1198882.4	871.65
1	I15	2	ZFHX4	NM_024721	sample	2	2.91847826086957	11.3023097826087	1.44729334586664	58283.7139945652	1050.52673442145	1247027.4	883.04
1	I15	3	ZFHX4	NM_024721	sample	3	2.36873156342183	9.27507374631268	1.604665547949	49998.3687315634	1069.98658097043	1232506.3	881.36
1	I16	1	KMT2C	NM_170606	sample	1	2.56728911783645	11.0463618802318	1.49371928585978	60359.2878300064	1070.66816663074	1296636.9	919.9
1	I16	2	KMT2C	NM_170606	sample	2	2.88660578386606	11.9931506849315	1.94187627831356	67392.6232876712	1163.39830784189	1258851.2	949.37
1	I16	3	KMT2C	NM_170606	sample	3	2.74945533769063	11.6158315177923	2.00573510388203	68586.5410312273	1131.35795387822	1306725.3	916.21
1	I17	1	RPA32	NA	Positive	1	4.7875	27.7144230769231	3.19705024385514	172686.113461538	1952.01685290317	2092217.7	1571.34
1	I17	2	RPA32	NA	Positive	2	4.75066079295154	24.6466960352423	2.89582430707777	149595.137444934	1895.79290539014	2145415	1623.17
1	I17	3	RPA32	NA	Positive	3	4.76699029126214	25.9417475728155	3.36034056045982	163338.855339806	1954.37363577685	2057520.5	1574.44
1	I18	1	RPA32	NA	Positive	1	4.24131944444444	25.8628472222222	3.36224445693275	162522.605034722	1812.87171526763	1978954.2	1537.92
1	I18	2	RPA32	NA	Positive	2	4.35965665236052	23.4248927038627	2.92266988307289	134182.117596567	1767.43091490506	1875731.2	1438.43
1	I18	3	RPA32	NA	Positive	3	4.70521327014218	29.3962085308057	3.43216146166579	197572.889099526	1994.35396247397	2180805.8	1632.99
1	I19	1	RPA32	NA	Positive	1	3.87302904564315	20.3377593360996	2.41124600239722	123170.593360996	1591.34440822729	1932981.9	1380.24
1	I19	2	RPA32	NA	Positive	2	4.20164609053498	21.1111111111111	2.25213027177148	122855.843621399	1615.6399179425	1930243.3	1385.44
1	I19	3	RPA32	NA	Positive	3	3.34595070422535	18.1408450704225	2.50006106925829	116371.887323944	1696.36474399078	1850094.8	1479.58
1	I20	1	RPA32	NA	Positive	1	5.3968085106383	33.6904255319149	4.11128725354058	224772.535106383	2304.71249098822	2269831.6	1830.27
1	I20	2	RPA32	NA	Positive	2	4.20048309178744	21.9541062801932	2.74740328955748	134226.090177134	1721.63512500783	1938534.7	1436.28
1	I20	3	RPA32	NA	Positive	3	4.59814049586777	26.7252066115702	3.68511974130306	178441.255165289	2053.64434678527	2105131.3	1642.93
1	I21	1	RPA32	NA	Positive	1	4.51552287581699	25.5106209150327	3.40404613246711	156010.610294118	1927.99238658117	2010689.8	1579.58
1	I21	2	RPA32	NA	Positive	2	3.64023591087811	18.2293577981651	1.97323125832948	107363.218217562	1474.46577687162	1784368.4	1327.67
1	I21	3	RPA32	NA	Positive	3	3.29469964664311	17.0551236749117	2.50853702962305	104840.460070671	1555.26027625771	1746981.7	1385
1	I22	1	RPA32	NA	Positive	1	4.024805102764	21.7264351523742	2.62058681143678	129402.075832743	1626.91576872815	1798518.2	1413.58
1	I22	2	RPA32	NA	Positive	2	4.81893939393939	24.6772727272727	2.57384910044213	144523.592424242	1840.64524543276	2056476.9	1532.14
1	I22	3	RPA32	NA	Positive	3	4.04630381803412	21.3761169780666	2.32577329470867	128887.439480097	1553.78197532987	1856503.4	1326.02
1	J03	1	ATR	NA	Positive	1	3.1866964784796	19.1056456120738	3.12896056983493	113278.30352152	1985.45359650297	1687093.1	1781.62
1	J03	2	ATR	NA	Positive	2	3.25342874180084	17.9212880143113	3.04711481060591	104755.056052475	1904.8125299369	1751326.7	1734.82
1	J03	3	ATR	NA	Positive	3	3.07365269461078	18.3497005988024	3.2056655019136	113455.450898204	2006.57971219189	1662136.9	1778.73
1	J04	1	ATR	NA	Positive	1	2.90011682242991	18.1238317757009	3.15048427634961	110666.512266355	1869.86174745033	1542738.7	1718.61
1	J04	2	ATR	NA	Positive	2	3.13793103448276	18.1650246305419	2.79532371242665	112880.649014778	1938.39471473982	1725453.6	1761.46
1	J04	3	ATR	NA	Positive	3	3.51383647798742	21.6452830188679	3.34679576414745	134455.181132075	1949.64538791169	1719070.6	1745.55
1	J05	1	ATR	NA	Positive	1	2.85750507099391	17.3088235294118	3.35125715928225	106678.099391481	1972.66325729052	1598572	1780.6
1	J05	2	ATR	NA	Positive	2	3.25930101465614	18.3703494926719	3.1456301595213	110971.469560316	2061.51134687612	1652711.2	1829.84
1	J05	3	ATR	NA	Positive	3	2.67255717255717	16.8393970893971	3.59808569930087	103439.821205821	1924.78830241645	1577082.7	1796.43
1	J06	1	ATR	NA	Positive	1	3.08126649076517	17.6168865435356	3.17735016002399	103846.817941953	2004.99261810545	1675746.8	1816.31
1	J06	2	ATR	NA	Positive	2	2.63308270676692	14.0857142857143	2.48236804964209	83042.6010025063	1779.11207656336	1602729.3	1695.08
1	J06	3	ATR	NA	Positive	3	3.54039167686659	19.3824969400245	3.01764061814066	114575.706854345	2067.37735346914	1805583.3	1898.17
1	J07	1	ATR	NA	Positive	1	3.28190476190476	20.5853968253968	3.43506711139726	139656.591746032	2128.79892640547	1786624.3	1868.73
1	J07	2	ATR	NA	Positive	2	2.55212831585441	13.4188772362739	2.52558857471394	74393.7082048118	1645.21397376332	1446141.1	1552.85
1	J07	3	ATR	NA	Positive	3	2.90084985835694	15.8770538243626	2.33873074788053	99416.7694050992	1699.90993538012	1731095.8	1674.1
1	J08	1	ATR	NA	Positive	1	2.85050625372245	15.011911852293	2.51495601146856	87319.3126861227	1859.70052293798	1569630.1	1729.86
1	J08	2	ATR	NA	Positive	2	2.26921066387872	12.3831677992682	2.21032792778212	72778.6596968113	1552.44955257713	1511071.8	1648.78
1	J08	3	ATR	NA	Positive	3	1.85125348189415	10.8150417827298	2.16120138312086	64816.7025069638	1449.77444828655	1446986.6	1517.28
1	J09	1	STIM1	NM_003156	sample	1	2.01037851037851	8.48656898656899	1.32129180703346	44396.9920634921	831.749881640521	1042131.9	738.44
1	J09	2	STIM1	NM_003156	sample	2	2.45879888268156	8.36033519553073	1.16528323801615	41375.1110335196	876.353969172815	1077756.5	753.9
1	J09	3	STIM1	NM_003156	sample	3	2.37136929460581	9.37551867219917	1.49113296627824	52041.7842323651	924.832753565249	1118931.2	790.43
1	J10	1	DICER1	NM_030621	sample	1	2.90076988879384	13.6911890504705	1.79603623779354	78068.5979469632	1128.56084330035	1311470.1	969.69
1	J10	2	DICER1	NM_030621	sample	2	3.2739837398374	15.3276422764228	1.99384888755957	92565.1048780488	1291.00622584459	1437122.3	1068.84
1	J10	3	DICER1	NM_030621	sample	3	3.24428179322964	14.7740164684355	1.85256788851348	88637.3796889295	1290.26503470349	1415506.9	1043.46
1	J11	1	PASK	NM_015148	sample	1	2.60123119015048	9.77291381668947	1.41167104810182	48395.6395348837	1088.50245124137	1258062.2	922.51
1	J11	2	PASK	NM_015148	sample	2	3.24343832020997	11.8897637795276	1.55069162765693	64564.6338582677	1160.7579326903	1389067.1	955.74
1	J11	3	PASK	NM_015148	sample	3	2.19004837595024	9.59295093296475	1.62387377335178	54689.0428472702	1007.83073964353	1195160.2	893.07
1	J12	1	EZH2	NM_152998	sample	1	2.68403639371381	12.1232423490488	1.98143362005438	70298.6311000827	1146.1591562381	1342905	947.51
1	J12	2	EZH2	NM_152998	sample	2	2.48457792207792	9.5974025974026	1.394897050518	46848.5308441558	971.375614864702	1222540.5	839.06
1	J12	3	EZH2	NM_152998	sample	3	2.76451869530628	11.1980906921241	1.80015749211239	63549.9172633254	1147.77130540572	1287557.4	901.32
1	J13	1	ATF7IP	NM_018179	sample	1	2.85617469879518	10.960843373494	1.47669448511138	54508.6935240964	1055.19486902008	1333456.3	908.94
1	J13	2	ATF7IP	NM_018179	sample	2	3.04160982264666	11.8021828103683	1.52336508223255	61264.9072305593	1086.98527893987	1328145.2	897.1
1	J13	3	ATF7IP	NM_018179	sample	3	2.39396117900791	10.5938173975557	1.69436797741592	60317.5111430625	1081.47388644308	1284959.9	926.2
1	J14	1	RB1	NM_000321	sample	1	3.36025336500396	14.3238321456849	1.70671611976001	75795.4758511481	1159.91163052179	1402919.9	1000.25
1	J14	2	RB1	NM_000321	sample	2	2.68456375838926	10.3818046234154	1.10068621352924	55630.2304250559	962.406922754149	1262824	908.36
1	J14	3	RB1	NM_000321	sample	3	3.38054474708171	14.3151750972763	2.44229835977932	84454.1003891051	1297.82450396114	1392650.4	1046.21
1	J15	1	RPA2	NM_002946	sample	1	4.33626901521217	24.9983987189752	2.88549847177966	157794.976781425	1952.90586859757	2092205	1594.14
1	J15	2	RPA2	NM_002946	sample	2	4.73039647577092	27.088986784141	3.11169804100589	175141.592070485	1869.62356366293	2215645.4	1536.03
1	J15	3	RPA2	NM_002946	sample	3	4.79445506692161	28.2093690248566	2.86136646503701	175946.88623327	2025.36364762864	2296973.1	1695.93
1	J16	1	RPS2	NM_002952	sample	1	3.1688622754491	11.7269461077844	1.84142119746851	59578.2586826347	1117.24251070782	808316.9	709.23
1	J16	2	RPS2	NM_002952	sample	2	3.5369696969697	13.4424242424242	1.25599199300773	68587.8957575758	1057.60117940749	954208.4	746.11
1	J16	3	RPS2	NM_002952	sample	3	3.06594724220624	11.2338129496403	1.71082721010841	59454.3573141487	1225.32430907075	942838.4	786.4
1	J17	1	ATR	NA	Positive	1	3.89476849067949	24.8634996993385	4.10751306701344	158992.220084185	2377.15354942434	1863309	1965.25
1	J17	2	ATR	NA	Positive	2	2.96686390532544	17.0585798816568	2.97859019089843	106655.927218935	1969.13194074159	1739515	1708.27
1	J17	3	ATR	NA	Positive	3	4.48745247148289	27.9794676806084	4.27381110672122	175418.857794677	2468.17966748489	2003552.7	2016.89
1	J18	1	ATR	NA	Positive	1	4.1060507482108	23.1164606376057	3.40153554346524	143015.169160703	2332.54344079354	1885828.9	1923.13
1	J18	2	ATR	NA	Positive	2	3.89979123173278	23.6214335421016	3.32236712674276	149542.11691023	2292.53917095611	1851322.5	1908.02
1	J18	3	ATR	NA	Positive	3	3.47062539481996	18.9797852179406	2.79972017039064	113032.724573594	1933.52466557926	1782507.4	1674.08
1	J19	1	ATR	NA	Positive	1	3.61362301820317	22.0604815032296	3.4401482591037	142743.887844979	2173.33444138973	1895152.6	1881.72
1	J19	2	ATR	NA	Positive	2	3.66012613875263	24.9460406447092	3.79980878964537	167316.250175193	2380.36063001535	1881959.9	2002.87
1	J19	3	ATR	NA	Positive	3	3.94744027303754	24.6662116040956	3.78401074109606	161896.175426621	2391.93902013422	1886541.3	2020.19
1	J20	1	ATR	NA	Positive	1	3.22315035799523	17.8245823389021	2.98370256219	104781.335918854	1974.80451628933	1672804.7	1759.38
1	J20	2	ATR	NA	Positive	2	3.6660756501182	21.3918439716312	3.07654430889758	132642.528959811	2213.4055271596	1863713.3	1919.31
1	J20	3	ATR	NA	Positive	3	3.92060232717317	25.5530458590007	4.05578549135786	167316.425051335	2363.08125360591	1900977.7	1981.58
1	J21	1	ATR	NA	Positive	1	3.8625678119349	20.7914406268837	3.07450870114412	123866.257383966	2196.50963029939	1778760.3	1853.07
1	J21	2	ATR	NA	Positive	2	3.7621722846442	24.8202247191011	3.55395858267324	160199.483146067	2008.58237495453	1802631.8	1791.65
1	J21	3	ATR	NA	Positive	3	3.83714285714286	22.7794285714286	3.43634961571446	144409.222285714	2268.55514948404	1868100.2	1943.07
1	J22	1	ATR	NA	Positive	1	4.22039265357821	26.1893603546548	3.9231586839599	159726.245725143	2274.1021312538	1809095	1897.66
1	J22	2	ATR	NA	Positive	2	3.15370595382746	18.769744835966	3.31338794244565	113201.830498177	2060.08229274015	1713470.4	1822.6
1	J22	3	ATR	NA	Positive	3	2.37030995106036	15.1430125067972	2.80831212197353	94455.9070146819	1657.41607749105	1483622.2	1566.56
1	K03	1	OTNT	NA	Neutral	1	3.02793296089385	12.9712689545092	1.86354116617097	73085.0510774142	1188.10853793327	1365307.1	995.98
1	K03	2	OTNT	NA	Neutral	2	3.36407766990291	13.911003236246	1.7241997694939	75336.1941747573	1217.24444125686	1390703.8	1020.36
1	K03	3	OTNT	NA	Neutral	3	2.3976833976834	9.07953667953668	1.45529268018517	46231.1505791506	1031.26861322806	1233070.8	899.67
1	K04	1	OTNT	NA	Neutral	1	3.11101905550953	13.1433305716653	1.96400123150286	69760.734051367	1169.42789191291	1204153.8	885.01
1	K04	2	OTNT	NA	Neutral	2	2.76752136752137	12.3418803418803	1.56377198363213	67194.0324786325	1178.35467823711	1351140.2	965.73
1	K04	3	OTNT	NA	Neutral	3	2.7516879219805	12.529632408102	1.75802148961693	71648.1680420105	1202.08910327998	1269526.9	985.98
1	K05	1	OTNT	NA	Neutral	1	2.70799706529714	10.1320616287601	1.35409730827221	51001.7123991196	943.932467708233	1189683.3	843.16
1	K05	2	OTNT	NA	Neutral	2	2.5647226173542	8.54836415362731	1.0928769666815	40621.1813655761	956.008852776326	1219160.1	878.1
1	K05	3	OTNT	NA	Neutral	3	2.78448918717375	10.3803131991051	1.29413699253885	53410.966442953	953.417582409373	1285821	831.36
1	K06	1	OTNT	NA	Neutral	1	2.53436807095344	10.9275683665928	1.6508197320448	60966.7605321508	1071.51672611149	1322444.9	950.47
1	K06	2	OTNT	NA	Neutral	2	2.59804605722261	9.81646894626657	1.42358056219758	51004.9993021633	1032.11326851779	1286718.1	936.26
1	K06	3	OTNT	NA	Neutral	3	2.34495641344956	8.28829389788294	1.04764822232411	41019.3773349938	897.777377302319	1278543.3	867.19
1	K07	1	OTNT	NA	Neutral	1	2.8538338658147	12.4872204472843	1.66427137281219	74646.9169329073	1132.33535578463	1379802.5	987.77
1	K07	2	OTNT	NA	Neutral	2	3.32449297971919	12.1443057722309	1.52667015914783	59306.0023400936	1172.985627059	1356325	924.79
1	K07	3	OTNT	NA	Neutral	3	1.80266853932584	6.35744382022472	1.45438099633573	30705.5056179775	883.016210969405	1122445.8	829.7
1	K08	1	OTNT	NA	Neutral	1	2.50351887396033	10.8534868841971	1.40633678850281	60929.9660908509	1008.26341817583	1255560.4	861.11
1	K08	2	OTNT	NA	Neutral	2	2.41128372853639	10.0973017170891	1.4782513985592	59815.8250204415	1017.36776663109	1365717.4	936.9
1	K08	3	OTNT	NA	Neutral	3	2.17632241813602	8.34823677581864	1.27271657177304	45827.3022670025	974.145544643778	1263196.8	880.9
1	K09	1	RAD21	NM_006265	sample	1	2.89485458612975	13.2829977628635	2.21153930776475	73186.1823266219	1302.5191882369	1091566.2	857.12
1	K09	2	RAD21	NM_006265	sample	2	2.93521897810219	12.2773722627737	2.57866643924747	67863.8102189781	1307.18811618435	1049483	892.62
1	K09	3	RAD21	NM_006265	sample	3	2.71158586688578	10.5677896466721	1.89872485399282	66137.5028759244	1178.20572861779	1113140.6	853.87
1	K10	1	CUX1	NM_181500	sample	1	3.27492211838006	12.4836448598131	1.874031081882	62422.0023364486	1318.98979638976	1334946.6	1041.9
1	K10	2	CUX1	NM_181500	sample	2	3.72905660377358	17.4837735849057	2.26754978466206	106209.483018868	1460.79543537862	1506570.9	1162.67
1	K10	3	CUX1	NM_181500	sample	3	3.31064162754304	11.566510172144	1.61676175567513	53699.1924882629	1098.86005525451	1318131	937.09
1	K11	1	POLE	NM_006231	sample	1	4.00664697193501	15.2156573116691	2.33019724642524	78715.1432791728	1451.35819280292	1312303	1002.66
1	K11	2	POLE	NM_006231	sample	2	3.00298284862043	9.27069351230425	1.35464026901274	44572.2953020134	1094.30063732292	1254822.3	840.85
1	K11	3	POLE	NM_006231	sample	3	1.74357034795764	5.59909228441755	1.18880685982311	25531.4099848714	809.679756757611	1043036.1	682.72
1	K12	1	NCOA6	NM_014071	sample	1	3.93559322033898	17.7389830508475	2.0351916584734	105342.099152542	1416.60182370125	1565534.5	1139.35
1	K12	2	NCOA6	NM_014071	sample	2	2.35311355311355	11.6695970695971	1.79834853116331	67065.1179487179	1102.9964066495	1282903.1	964.03
1	K12	3	NCOA6	NM_014071	sample	3	2.69858156028369	12.1156028368794	1.58279596015441	72341.6453900709	1112.56033730078	1372408.3	977.58
1	K13	1	APC	NM_000038	sample	1	2.02999318336742	8.29379686434901	1.43461984934709	45253.1376959782	962.862388975903	995598.7	758.68
1	K13	2	APC	NM_000038	sample	2	2.75093773443361	11.1995498874719	1.58341677521353	60177.3285821455	1063.59606757949	1156293.5	839.72
1	K13	3	APC	NM_000038	sample	3	2.02890932982917	6.96846254927727	1.11267461146276	33726.2063074901	866.416706311424	1048855.1	740.71
1	K14	1	CREBBP	NM_004380	sample	1	2.19429452582884	8.1272166538165	1.4296312881549	41598.0154202005	944.462490809023	1175287.3	816.72
1	K14	2	CREBBP	NM_004380	sample	2	3.21845425867508	13.6750788643533	2.24032328028772	81017.5646687697	1238.14563627228	1367374.6	944.36
1	K14	3	CREBBP	NM_004380	sample	3	1.82801664355062	6.93065187239945	1.0452752263527	36137.2198335645	774.88017517479	1129139.3	737.42
1	K15	1	MGA	NM_001080541	sample	1	3.22168284789644	11.9199029126214	1.357907960648	60162.5501618123	1027.05193249989	1293021.1	861.35
1	K15	2	MGA	NM_001080541	sample	2	2.41379310344828	8.2183908045977	1.35778025112636	37352.1199712644	976.114458599667	1119392.8	766.13
1	K15	3	MGA	NM_001080541	sample	3	2.90894568690096	9.54472843450479	1.34797609931939	44718.9504792332	1075.21411687704	1275931	825.42
1	K16	1	CHEK1	NM_001274	sample	1	4.92421746293245	36.4135090609555	5.35009181712116	265848.001647446	2914.81599744328	1934990.3	2184.74
1	K16	2	CHEK1	NM_001274	sample	2	4.73868312757202	37.3230452674897	6.44016739297042	296443.199588477	3128.34641927132	2139842.8	2370.05
1	K16	3	CHEK1	NM_001274	sample	3	4.36261843238587	31.4909560723514	5.24798709614182	229225.722652885	2685.02511903616	1982554.3	2084.33
1	K17	1	OTNT	NA	Neutral	1	3.33727810650888	12.6830092983939	1.70335353944146	73582.910397295	1196.62973822321	1329280	960.58
1	K17	2	OTNT	NA	Neutral	2	2.92894935752079	11.8737717309146	1.54094793088965	62727.746031746	1059.32924816217	1299473.5	940.39
1	K17	3	OTNT	NA	Neutral	3	3.04268719384185	12.037088873338	1.45444001910893	67466.0860741777	1142.79003723885	1406059.2	953.34
1	K18	1	OTNT	NA	Neutral	1	1.93036211699164	7.8050139275766	1.23843295001308	40721.5376044568	848.805834715217	1063501.3	804.9
1	K18	2	OTNT	NA	Neutral	2	2.30086724482989	8.73315543695797	1.16803610720671	42940.981987992	885.858263110229	1169468.6	818.32
1	K18	3	OTNT	NA	Neutral	3	3.36615609044493	12.45295404814	1.32287633083527	61265.7469000729	1070.92522437102	1320502.6	872.21
1	K19	1	OTNT	NA	Neutral	1	2.58543833580981	11.3476968796434	1.4321383185045	62894.2072808321	963.280021296451	1244914.9	851.36
1	K19	2	OTNT	NA	Neutral	2	3.52966101694915	14.4228813559322	2.23184617851433	83206.7398305085	1203.26070232988	1370431.7	969.77
1	K19	3	OTNT	NA	Neutral	3	2.26391901663051	9.19884309472162	1.51481070469014	47973.4070860448	1006.1142837061	1236723.3	875.78
1	K20	1	OTNT	NA	Neutral	1	3.27888153053716	14.9970566593083	2.22733730375839	86017.6526857984	1191.10667682571	1329076.7	988.4
1	K20	2	OTNT	NA	Neutral	2	3.02027516292542	13.2744388124547	1.74178287775814	80156.6357711803	1198.90006386421	1398574.3	1004.33
1	K20	3	OTNT	NA	Neutral	3	2.53771471247199	10.6482449589246	1.70056688746211	56644.9693801344	1079.64085420361	1277343.8	937.09
1	K21	1	OTNT	NA	Neutral	1	2.69403973509934	10.8695364238411	1.65268930667986	61448.4364238411	1049.77425363929	1319482.4	903.69
1	K21	2	OTNT	NA	Neutral	2	2.40179186767746	8.55203308063405	1.22945443875227	39987.3342522398	928.194145148427	1193015.1	818.55
1	K21	3	OTNT	NA	Neutral	3	2.89370400654129	12.6410466067048	1.9340764273483	80647.0212591987	1135.79710819456	1302307.2	942.98
1	K22	1	OTNT	NA	Neutral	1	2.21549636803874	8.89588377723971	1.23681562286584	45066.4303874092	953.659920380319	1173478.7	837.76
1	K22	2	OTNT	NA	Neutral	2	2.70996015936255	12.4932270916335	1.76110539696442	78660.4055776892	1150.1918354924	1346569.2	971.28
1	K22	3	OTNT	NA	Neutral	3	2.77936184657162	10.4270196877122	1.69396658506006	52205.8153428377	1070.03967670016	1264374.7	877.43
1	L03	1	RF	NA	Neutral	1	3.34023402340234	12.6993699369937	1.35237001371985	66540.6255625563	1149.8178663221	1345835.1	928.83
1	L03	2	RF	NA	Neutral	2	2.92413294797688	10.4479768786127	1.37132623945964	51133.6921965318	1027.79902797538	1243353.5	892.71
1	L03	3	RF	NA	Neutral	3	2.80985915492958	12.5500782472613	1.80569380243213	73174.7503912363	1073.21315853506	1321207.3	961.36
1	L04	1	RF	NA	Neutral	1	3.05761316872428	12.8485596707819	1.5453253190949	64913.3234567901	1153.81056565922	1260373.5	924.97
1	L04	2	RF	NA	Neutral	2	3.4110835401158	13.3118279569892	1.78960768307588	66783.3937138131	1218.13355957489	1363739.9	983.07
1	L04	3	RF	NA	Neutral	3	2.46451159522136	9.83696416022488	1.35555292339143	52091.5488404779	983.638747151647	1266053.7	919.03
1	L05	1	RF	NA	Neutral	1	2.69058903182126	11.37711577522	1.708334239652	62785.9532836831	1153.82256331799	1328145.9	973.62
1	L05	2	RF	NA	Neutral	2	2.54912516823688	11.4663526244953	1.72758279764145	68670.1796769852	1073.11796106972	1286949.2	917.97
1	L05	3	RF	NA	Neutral	3	1.94192377495463	7.45735027223231	1.03164078074934	38913.9122807018	774.70811064022	1035389.6	728.47
1	L06	1	RF	NA	Neutral	1	2.1983880967142	9.35275883446993	1.59127292913	54395.2095474272	1053.97633207718	1263984.8	892.87
1	L06	2	RF	NA	Neutral	2	1.93980343980344	7.0472972972973	1.1516585439209	31294.6191646192	849.195652847694	1161386.6	822.43
1	L06	3	RF	NA	Neutral	3	2.34744027303754	8.69488054607509	1.18056553710095	42442.4313993174	938.566356445924	1307549.3	885.01
1	L07	1	RF	NA	Neutral	1	2.11568488289567	8.40880056777857	1.37093991069296	45484.4570617459	960.334354329648	1172422.4	833.94
1	L07	2	RF	NA	Neutral	2	2.01079414032382	7.84965304548959	1.27874348123908	44041.6283731689	928.709419363537	1144319.7	812.42
1	L07	3	RF	NA	Neutral	3	2.29286694101509	8.15637860082304	1.34688195485963	38269.5	989.470726031808	1242382.9	853.75
1	L08	1	RF	NA	Neutral	1	3.0255795363709	11.8561151079137	1.52327219850407	66452.6970423661	1172.24668182877	1319178	942.66
1	L08	2	RF	NA	Neutral	2	2.45604395604396	7.9635989010989	1.12512970893108	38165.7115384615	970.871638925102	1247401.9	842.73
1	L08	3	RF	NA	Neutral	3	1.99245283018868	7.37207547169811	1.14795942600998	36489.4158490566	850.855536978185	1236225.9	805.3
1	L09	1	PIGN	NM_012327	sample	1	2.44861111111111	10.0701388888889	1.25730922928806	55218.6388888889	1025.59246605897	1317440.4	931.92
1	L09	2	PIGN	NM_012327	sample	2	2.82774798927614	10.029490616622	1.21773905268381	51218.0026809651	1017.79990693609	1308375.1	910.58
1	L09	3	PIGN	NM_012327	sample	3	2.5515846257586	10.3169251517195	1.59899678808657	55546.6830748483	1010.47028711494	1256837.1	892.28
1	L10	1	ERCC5	NM_000123	sample	1	2.90597014925373	10.5955223880597	1.23330330406635	50910.6126865672	1085.40807214247	1307987.4	900.39
1	L10	2	ERCC5	NM_000123	sample	2	2.40130624092888	9.41146589259797	1.38751033814028	46023.4513788099	942.750897890169	1148357.4	840.25
1	L10	3	ERCC5	NM_000123	sample	3	2.26275115919629	9.15455950540958	1.26660362637767	48965.7596599691	960.299154718566	1225327.2	866.87
1	L11	1	PHF6	NM_032335	sample	1	3.03912363067293	15.3661971830986	2.15042581565747	95987.2363067293	1288.84020926744	1335561.9	1013.52
1	L11	2	PHF6	NM_032335	sample	2	3.20928270042194	14.9586497890295	2.2104438936522	91441.4016877637	1276.13539010351	1280155	989.7
1	L11	3	PHF6	NM_032335	sample	3	3.27768595041322	14.0247933884298	1.85656171384961	77526.7652892562	1157.39326494622	1264055.5	890.7
1	L12	1	BLM	NM_000057	sample	1	3.40152801358234	15.53480475382	1.67445465526814	93384.7308998302	1236.26649044578	1479389	1007.99
1	L12	2	BLM	NM_000057	sample	2	2.91789310611929	12.8737412858249	1.90261726272991	75279.0402788536	1207.4536273698	1381717.7	1017.18
1	L12	3	BLM	NM_000057	sample	3	2.21765145848915	10.26626776365	1.53368492585328	64119.9513836948	1136.46392257348	1367836.4	951.02
1	L13	1	ARID1A	NM_006015	sample	1	2.69480968858131	9.15017301038062	1.31308888031235	44688.1349480969	1051.99067601936	1222852.2	881.26
1	L13	2	ARID1A	NM_006015	sample	2	2.27667140825036	8.33570412517781	1.17464521067637	40098.3762446657	843.053494741236	1067973.8	763.03
1	L13	3	ARID1A	NM_006015	sample	3	2.46096401900883	10.214528173795	1.68887811727576	57014.921928038	1031.11590740566	1164035.5	857.02
1	L14	1	EZH1	NM_001991	sample	1	2.63743910925539	9.89979123173278	1.43155440286037	49934.8281141267	1087.41821824024	1311277.3	875.01
1	L14	2	EZH1	NM_001991	sample	2	2.47251845775226	8.90976210008203	1.21417594452478	41109.0672682527	939.745728538327	1129809	815.43
1	L14	3	EZH1	NM_001991	sample	3	2.21130221130221	9.95495495495496	1.3968484809292	52828.6027846028	947.529646944669	1186447.1	836.93
1	L15	1	ARID2	NM_152641	sample	1	2.1036308623298	7.89485627836611	1.47464794763878	46631.9372163389	927.782337672276	1007675.4	715.71
1	L15	2	ARID2	NM_152641	sample	2	3.13640167364017	11.2	2.10027731516454	60536.1405857741	1184.40852886045	1140713.6	853.11
1	L15	3	ARID2	NM_152641	sample	3	1.85536933581626	7.51024208566108	1.40113322613215	45806.4357541899	935.401778095837	1083135.6	758.74
1	L16	1	FLT4	NM_002020	sample	1	2.95490506329114	13.0878164556962	2.04203311641321	72550.9699367089	1276.04195002865	1374660.3	1017.5
1	L16	2	FLT4	NM_002020	sample	2	3.29361370716511	13.5747663551402	1.51915555442159	73240.6191588785	1170.73736266684	1370791.5	987.13
1	L16	3	FLT4	NM_002020	sample	3	2.91281273692191	12.8263836239575	1.50999185574314	71072.8551933283	1119.92286071414	1321619.9	954.42
1	L17	1	RF	NA	Neutral	1	2.79675370501059	10.9019054340155	1.3502790391124	57914.6344389555	1031.92492257901	1314059.7	876.63
1	L17	2	RF	NA	Neutral	2	3.21152263374486	14.8831275720165	1.79889692276677	88713.2938271605	1225.62874393743	1434937.7	1007.39
1	L17	3	RF	NA	Neutral	3	2.39857142857143	10.7585714285714	1.62369044865916	65025.9378571429	1016.60547529168	1191839.3	860.54
1	L18	1	RF	NA	Neutral	1	2.1587982832618	7.90343347639485	1.19215846323751	39996.9763948498	900.191164506259	1138577.4	802.71
1	L18	2	RF	NA	Neutral	2	2.82142857142857	10.7268907563025	1.45366191579766	52851.5805322129	1059.87040393708	1234139.1	882.96
1	L18	3	RF	NA	Neutral	3	2.16081081081081	8.22162162162162	1.31874426435492	45263.7567567568	917.2091776165	1205200.1	828.71
1	L19	1	RF	NA	Neutral	1	2.29088277858177	8.8082489146165	1.51370615333378	43199.1345875543	991.278354944232	1223519.1	860.39
1	L19	2	RF	NA	Neutral	2	2.67814371257485	11.0995508982036	1.77702819561624	65447.7103293413	1092.69965560416	1333946.2	962.79
1	L19	3	RF	NA	Neutral	3	2.87638888888889	11.0527777777778	1.51784983019532	61075.8076388889	1064.62753641081	1246383.1	870.9
1	L20	1	RF	NA	Neutral	1	2.64232589587559	9.48478701825558	1.35857529595505	51109.8363759297	1016.61649060755	1217338.1	884.42
1	L20	2	RF	NA	Neutral	2	2.75728920409771	10.9408983451537	1.33345328473665	59167.0409771474	1058.6224391964	1267597.4	897.09
1	L20	3	RF	NA	Neutral	3	2.93998441153546	12.2961808261886	1.73865733014926	71677.1808261886	1055.85498463303	1263488.9	911.87
1	L21	1	RF	NA	Neutral	1	3.44027565084227	12.7748851454824	1.40307479152372	69641.7335375191	1151.61013147908	1373873.1	923.09
1	L21	2	RF	NA	Neutral	2	2.30414746543779	9.25213956550362	1.0878143138123	50420.2936142199	898.666644627909	1233207.3	833.98
1	L21	3	RF	NA	Neutral	3	2.45519019987105	8.92972275950999	1.20430955943715	45283.3475177305	956.71227925675	1165805.6	799.72
1	L22	1	RF	NA	Neutral	1	2.98735777496839	11.2433628318584	1.45454993565402	61642.7250316056	1068.35283280128	1245495.3	888.79
1	L22	2	RF	NA	Neutral	2	2.80495123780945	10.0165041260315	1.1783419420284	47756.4861215304	983.754195476053	1293268.7	879.71
1	L22	3	RF	NA	Neutral	3	2.53672727272727	9.128	1.33726085000804	44768.3854545455	993.947965665449	1265521.8	841.31
1	M03	1	OTNT	NA	Neutral	1	2.07226980728051	7.26124197002141	1.19576842728867	36015.5877944325	956.408437491211	1205257.4	856.15
1	M03	2	OTNT	NA	Neutral	2	2.2412656558998	9.22083058668425	1.69912489537246	50374.5860250494	1006.53621711681	1142374.2	832.28
1	M03	3	OTNT	NA	Neutral	3	2.28424864212432	9.82800241400121	1.34213215055732	58881.1291490646	972.18903594691	1328081.4	926.94
1	M04	1	OTNT	NA	Neutral	1	2.6264367816092	11.2241379310345	1.72370972830666	60858.6817528736	1141.53807482139	1281662.4	935.89
1	M04	2	OTNT	NA	Neutral	2	2.00712896953986	10.8237200259235	1.88608548042496	67655.2352559948	993.462792714582	1259838.5	922.7
1	M04	3	OTNT	NA	Neutral	3	3.18073047858942	12.1656171284635	1.58836727216644	64044.7613350126	1167.94944652604	1364704.1	997.82
1	M05	1	OTNT	NA	Neutral	1	2.42835481425322	10.1827141774071	1.31966361720177	54687.1258529189	965.135714571017	1226541.4	903.81
1	M05	2	OTNT	NA	Neutral	2	3.11428571428571	12.3539682539683	1.68116487247886	66453.4301587302	1182.39853754378	1368696.5	999.92
1	M05	3	OTNT	NA	Neutral	3	1.79473039215686	6.34191176470588	0.956465099741545	29518.4828431373	751.75942945738	1022087.4	748.64
1	M06	1	OTNT	NA	Neutral	1	2.15205843293493	7.57171314741036	1.10290662657008	34105.1706507304	876.892641336123	1151744.9	829.54
1	M06	2	OTNT	NA	Neutral	2	2.44976399190829	8.99527983816588	1.28207508860034	43972.2690492245	1066.04333568023	1344474.8	939.87
1	M06	3	OTNT	NA	Neutral	3	2.48834110592938	10.2331778814124	1.40374518751126	53391.7341772152	1018.87555007123	1255022.3	908.04
1	M07	1	OTNT	NA	Neutral	1	2.58761528326746	9.83135704874835	1.22633254266221	49880.6007905138	995.093723621141	1260048.1	880.04
1	M07	2	OTNT	NA	Neutral	2	2.56719503790489	9.44934527911785	1.37393559467812	46191.4328049621	955.361536914767	1245386.2	853.97
1	M07	3	OTNT	NA	Neutral	3	2.60285528877352	10.6742375081116	1.4579709405118	61005.9974042829	1050.30410546447	1261047	921.58
1	M08	1	OTNT	NA	Neutral	1	2.62527716186253	11.0458240946046	1.57208191264245	62669.243902439	1069.3443506876	1317034.5	929.64
1	M08	2	OTNT	NA	Neutral	2	3.07872340425532	12.3929078014184	1.9027667236043	67426.0553191489	1190.95852337543	1363495.1	990.04
1	M08	3	OTNT	NA	Neutral	3	2.37425348374253	9.87657597876576	1.17200350518527	54555.800928998	1013.94211496953	1313832.6	929.31
1	M09	1	DNM2	NM_001005362	sample	1	1.5997383911053	6.05624591236102	1.29536181983417	28645.3721386527	791.074583746729	957848.7	716.37
1	M09	2	DNM2	NM_001005362	sample	2	2.17728319263239	9.26784343821949	1.26952547096308	53094.1811204912	912.760364807915	1048248.6	804.7
1	M09	3	DNM2	NM_001005362	sample	3	2.20276816608997	9.03460207612457	1.32677438282587	49557.521799308	957.112465844958	1119102.8	851.73
1	M10	1	PRF1	NM_005041	sample	1	2.05042527339004	6.89611178614824	1.28810418657478	34468.2156743621	891.553948079565	1027808.7	760.94
1	M10	2	PRF1	NM_005041	sample	2	2.34002590673575	8.19170984455959	1.27953545873813	37170.6541450777	947.235968811719	1167580.5	840.35
1	M10	3	PRF1	NM_005041	sample	3	2.50720100187852	10.0231684408266	1.17085894312413	51690.7319974953	894.851691427696	1108930.4	796.65
1	M11	1	DSN1	NM_024918	sample	1	2.84298070525615	11.523619427811	1.83372825686217	63926.4537591484	1111.11973136936	1227345.6	915.5
1	M11	2	DSN1	NM_024918	sample	2	2.97667844522968	10.7399293286219	1.42583357961168	56753.6734982332	1107.34895970756	1327217.7	931.13
1	M11	3	DSN1	NM_024918	sample	3	1.79478609625668	6.4572192513369	1.13634056688473	31681.3736631016	792.879153078363	1107970.1	765.36
1	M12	1	CBLB	NM_170662	sample	1	2.21961047683009	8.8885157824043	1.36513422976172	45188.7958361316	976.948471540163	1190224.2	843.75
1	M12	2	CBLB	NM_170662	sample	2	2.90152063721941	12.632150615496	1.65821337433222	71212.58435916	1095.46219017768	1274932.3	917.69
1	M12	3	CBLB	NM_170662	sample	3	2.49719495091164	12.187237026648	2.04518502700084	74445.0596072931	1165.30012958684	1246299.6	970.33
1	M13	1	EP300	NM_001429	sample	1	2.68624833110814	10.9846461949266	1.73974760341107	59348.8251001335	1123.58840771506	1279970.9	892.42
1	M13	2	EP300	NM_001429	sample	2	1.67351430667645	6.82245047688922	1.11205281800733	34071.0110051357	751.059406643317	1136954.8	770.16
1	M13	3	EP300	NM_001429	sample	3	2.29381107491857	10.8078175895765	2.33285043015945	62004.461237785	1121.36628151017	1220689	878.61
1	M14	1	PHOX2B	NM_003924	sample	1	3.35657894736842	12.3552631578947	1.4644024449243	61386.9651315789	1115.06280527918	1275838.3	894.66
1	M14	2	PHOX2B	NM_003924	sample	2	2.68178740690589	9.75761679079215	1.50804368865157	48410.0440081246	1109.15715565803	1283510.3	914.6
1	M14	3	PHOX2B	NM_003924	sample	3	1.91320474777448	6.86053412462908	1.36775478546391	35352.3553412463	985.469556955023	1160526.4	845.84
1	M15	1	LATS1	NM_004690	sample	1	1.86761565836299	6.4932384341637	1.28716736079513	31274.0896797153	803.350645449173	991317.2	721.45
1	M15	2	LATS1	NM_004690	sample	2	2.29442282749676	8.36251621271077	1.25247385465044	41736.7023346303	932.470663721375	1089927.7	793.95
1	M15	3	LATS1	NM_004690	sample	3	2.28067700987306	7.40761636107193	1.33289293980592	36791.0973201693	849.2967635763	1077201.6	749.14
1	M16	1	CUL3	NM_003590	sample	1	3.01700921332388	13.7973068745571	2.08018544886225	84557.779588944	1191.59791686666	1268660.2	998.86
1	M16	2	CUL3	NM_003590	sample	2	2.07337526205451	8.03913347309574	1.14490747434348	42221.9357092942	853.08183078793	1062637.7	800.19
1	M16	3	CUL3	NM_003590	sample	3	2.19454414931802	9.94903086862886	1.53179179154836	61924.0258435032	928.166274116759	1138484.8	860.78
1	M17	1	OTNT	NA	Neutral	1	2.4278038952317	10.4278038952317	1.70188201055496	60202.7864338482	1087.47602072877	1274167.6	952.71
1	M17	2	OTNT	NA	Neutral	2	2.61300708306504	11.1268512556343	1.53300235779845	63250.9233741146	1052.41467514253	1290239.9	939.45
1	M17	3	OTNT	NA	Neutral	3	1.72716417910448	6.5444776119403	1.20018740932941	32794.7820895522	832.503395440552	1162809.7	834.8
1	M18	1	OTNT	NA	Neutral	1	2.29111405835544	9.28580901856764	1.25863558241523	49083.5318302387	896.803132377404	1188738.6	850.31
1	M18	2	OTNT	NA	Neutral	2	2.43109987357775	10.1491782553729	1.39179299969619	57062.0733249052	1027.40323565724	1333512.8	937.92
1	M18	3	OTNT	NA	Neutral	3	3.11583924349882	12.284475965327	1.48699462255952	69429.1481481481	1076.57438230725	1321554.9	940.88
1	M19	1	OTNT	NA	Neutral	1	2.77769347496206	11.8474962063733	1.32544880032406	63724.9878603945	1078.00675385065	1366935.1	974.51
1	M19	2	OTNT	NA	Neutral	2	1.70548780487805	5.95060975609756	1.00667218444222	28306.4719512195	762.354566296018	1155920.6	773.14
1	M19	3	OTNT	NA	Neutral	3	2.11997526283241	7.83982683982684	1.07125548105598	39360.9449598021	871.405153744332	1177211	811.58
1	M20	1	OTNT	NA	Neutral	1	2.63831360946746	9.55473372781065	1.30279028721448	44884.6545857988	953.650621500502	1197206.7	854.71
1	M20	2	OTNT	NA	Neutral	2	2.25836758661186	8.23253082795068	1.14111010406079	42497.5554903112	900.684242026561	1189890.3	860.38
1	M20	3	OTNT	NA	Neutral	3	2.52431289640592	9.9830866807611	1.26889028189001	53422.8400281889	1001.0536516674	1260750.6	913.35
1	M21	1	OTNT	NA	Neutral	1	2.50425671250819	8.03798297314997	1.20649988179905	36965.2364112639	955.254428816271	1240373	841.96
1	M21	2	OTNT	NA	Neutral	2	2.65531619179986	9.80750521195274	1.29625489362309	48908.1730368311	955.315952571369	1230925.4	844.01
1	M21	3	OTNT	NA	Neutral	3	2.6401384083045	9.90449826989619	1.72105451133352	56396.6034602076	996.288215923009	1196399.9	868.96
1	M22	1	OTNT	NA	Neutral	1	2.35465484483851	8.92273590880304	1.21743830692359	45702.7530082331	981.321916271821	1286321.9	862.36
1	M22	2	OTNT	NA	Neutral	2	2.14867485455721	7.47575953458306	0.982968090012709	33698.3354880414	808.580532853864	1153280.3	799.82
1	M22	3	OTNT	NA	Neutral	3	2.05661467359908	8.5892547660312	1.18107720551026	48074.2720970537	904.088205866434	1140450.7	833.02
1	N03	1	PLK1	NA	Negative	1	3.55800293685756	19.7488986784141	2.72283214968612	128974.340675477	1671.90651998446	1419442.4	1229.53
1	N03	2	PLK1	NA	Negative	2	3.06462585034014	13.891156462585	2.56624782189087	77071.9387755102	1342.46441898691	1000670.1	938.06
1	N03	3	PLK1	NA	Negative	3	3.84210526315789	18.1533834586466	2.63296108089894	108016.852631579	1546.40538329646	1328226.9	1108.03
1	N04	1	PLK1	NA	Negative	1	4.32727272727273	25.2793388429752	4.7794118854956	175078.821487603	1994.04521592416	1507053.5	1361.82
1	N04	2	PLK1	NA	Negative	2	3	15.187270501836	2.82067477830796	97209.1676866585	1498.46710811626	1240555.6	1049.12
1	N04	3	PLK1	NA	Negative	3	2.83007334963325	15.4119804400978	2.90451381988779	103095.919315403	1411.34007285361	1021664.2	1009.65
1	N05	1	PLK1	NA	Negative	1	3.59433962264151	19.9481132075472	3.04504225309954	134297.787735849	1629.57464556206	1202812.7	1114.57
1	N05	2	PLK1	NA	Negative	2	4.17507418397626	20.0682492581602	2.82907215678795	120735.540059347	1617.53616713361	1453593.9	1241.21
1	N05	3	PLK1	NA	Negative	3	3.44500846023689	18.0016920473773	3.79058686560532	109100.279187817	1709.59346603205	1171737	1155.96
1	N06	1	PLK1	NA	Negative	1	4.69883040935673	25.0847953216374	4.74162373316396	162464.444444444	2122.85205555302	1437899.2	1351.08
1	N06	2	PLK1	NA	Negative	2	3.90243902439024	23.3719512195122	3.86492416049127	160355.154471545	1782.58151889991	1323234.7	1269.75
1	N06	3	PLK1	NA	Negative	3	3.6106346483705	17.598627787307	3.46929281129196	105749.967409949	1587.36441431289	1218964.3	1129.05
1	N07	1	PLK1	NA	Negative	1	3.3950103950104	17.0644490644491	3.75098037245406	106377.126819127	1587.05225880371	1212787.7	1155.01
1	N07	2	PLK1	NA	Negative	2	4.00749063670412	20.001872659176	3.80510816586918	116800.548689139	1679.04585432293	1226271.3	1140.18
1	N07	3	PLK1	NA	Negative	3	2.34963325183374	13.1271393643032	3.52813951846082	69897.3398533007	1350.32967632842	932140.4	963.71
1	N08	1	PLK1	NA	Negative	1	3.37721518987342	19.6101265822785	4.2207621836577	129256.124050633	1600.16721823274	1119673.6	1125.83
1	N08	2	PLK1	NA	Negative	2	4.60902255639098	22.8984962406015	3.82635796579065	148044.830827068	1940.32897419717	1318400.5	1238.68
1	N08	3	PLK1	NA	Negative	3	3.83613445378151	22.2794117647059	3.46826810386434	155723.949579832	1773.59556239998	1549267.2	1289.77
1	N09	1	CIC	NM_015125	sample	1	2.37722646310433	8.62849872773537	1.49268519703989	43966.9968193384	1048.44384554994	1137983.4	843.69
1	N09	2	CIC	NM_015125	sample	2	2.60548523206751	9.37130801687764	1.42560843184562	42914.8333333333	1023.45437369213	1227028.6	845.84
1	N09	3	CIC	NM_015125	sample	3	2.2376171352075	8.38755020080321	1.46685628843392	46452.8848728246	931.047741347829	1167058.6	833.56
1	N10	1	SMARCA4	NM_003072	sample	1	2.6380120886501	9.96440564137005	1.76600477898444	52143.0537273338	1060.16670200085	1135134.5	870.78
1	N10	2	SMARCA4	NM_003072	sample	2	2.77364864864865	10.6614864864865	1.48454712584995	54593.2094594595	1051.72872832626	1174085	866.72
1	N10	3	SMARCA4	NM_003072	sample	3	1.92307692307692	7.25086625086625	1.51357364765655	36728.9126819127	866.494069611406	1053976.6	752.59
1	N11	1	DOT1L	NM_032482	sample	1	2.35044490075291	10.5181382614648	1.70743898316956	62828.977412731	1035.3608122504	1199540.6	912.95
1	N11	2	DOT1L	NM_032482	sample	2	1.79039584685269	6.31213497728748	1.24517340764699	30010.1447112265	892.485243871538	1114601.6	800.63
1	N11	3	DOT1L	NM_032482	sample	3	2.05989583333333	8.00716145833333	1.17687239749833	41779.9915364583	949.665632954406	1116345.2	821.82
1	N12	1	XPC	NM_004628	sample	1	1.96867007672634	8.02813299232737	1.47105018024383	45683.8190537084	919.795105777639	1081110.6	767.02
1	N12	2	XPC	NM_004628	sample	2	2.26438356164384	9.25547945205479	1.53224833733915	50009.3205479452	955.05118590724	1207460.2	803.21
1	N12	3	XPC	NM_004628	sample	3	1.8448275862069	7.88455772113943	1.80590285119505	48498.4340329835	941.897285944522	1110689.1	793.43
1	N13	1	EXT1	NM_000127	sample	1	2.62289325842697	8.83005617977528	1.36748091508121	39896.7226123596	1044.05770038398	1229443.9	871.49
1	N13	2	EXT1	NM_000127	sample	2	2.15843373493976	6.92710843373494	1.22010641483862	32408.9265060241	842.747076056609	1133114.4	767.34
1	N13	3	EXT1	NM_000127	sample	3	2.92761605035405	9.47049567269866	1.34597905633781	44524.4177812746	1059.98014751251	1231644.9	869.3
1	N14	1	MSH6	NM_000179	sample	1	3.52888527257933	14.3352318958503	1.85269569041369	76644.2017900732	1241.39703915577	1318730.2	965.16
1	N14	2	MSH6	NM_000179	sample	2	3.00537634408602	11.2755376344086	1.21119931486622	54974.8911290323	1054.56689234225	1281306.1	892.2
1	N14	3	MSH6	NM_000179	sample	3	2.86902286902287	10.969507969508	1.3542326557965	60125.8669438669	1093.87533647808	1301597.3	922.28
1	N15	1	FANCC	NM_000136	sample	1	2.0844277673546	8.05440900562852	1.29218009290647	39285.588492808	878.732307065052	1142122.1	797.78
1	N15	2	FANCC	NM_000136	sample	2	2.09503843466108	8.82529699510832	1.49811155331686	46586.8113207547	978.170038438266	1246304.6	864.7
1	N15	3	FANCC	NM_000136	sample	3	2.20117570215545	9.06727629000653	1.3317593532505	48641.0222077074	935.480944173088	1178319	860.79
1	N16	1	NCOR1	NM_006311	sample	1	2.57015590200445	9.61321455085375	1.18016214433897	50011.431328879	913.817820190642	1217628.3	829.5
1	N16	2	NCOR1	NM_006311	sample	2	2.87509293680297	11.6505576208178	1.46819338271724	61002.7182156134	1083.00386641141	1231479	891.34
1	N16	3	NCOR1	NM_006311	sample	3	2.79764532744665	12.7034584253127	1.87088248400062	69921.5680647535	1110.7408938531	1289470.4	954.41
1	N17	1	PLK1	NA	Negative	1	3.27837259100642	23.2655246252677	3.14311799008872	183121.629550321	1769.36346537482	1522529.6	1302.95
1	N17	2	PLK1	NA	Negative	2	3.57383966244726	21.4050632911392	2.40359641701231	146422.85443038	1474.19906968578	1387591.8	1150.88
1	N17	3	PLK1	NA	Negative	3	3.62741312741313	20.96138996139	3.00972038260854	133561.996138996	1482.31660564742	1372017.3	1142.2
1	N18	1	PLK1	NA	Negative	1	3.24309392265193	19.621546961326	3.74504564671127	130430.439226519	1649.11971094148	1169111.8	1076.97
1	N18	2	PLK1	NA	Negative	2	4.30125523012552	21.3598326359833	3.8276289287004	139299.280334728	1647.64441264496	1349688.6	1171.09
1	N18	3	PLK1	NA	Negative	3	2.98518518518519	16.6172839506173	2.35114124127087	104413.385185185	1466.29778782678	1072671.1	1062.63
1	N19	1	PLK1	NA	Negative	1	3.86173633440514	21.1575562700965	2.54914319740776	144775.967845659	1570.91106529006	1256159.4	1120.19
1	N19	2	PLK1	NA	Negative	2	3.55656934306569	18.1496350364963	2.56487583973064	114286.167883212	1317.58811429884	1278760.7	1040.53
1	N19	3	PLK1	NA	Negative	3	3.724	20.876	2.76133113254939	143936.306	1582.767986452	1329853.9	1134.65
1	N20	1	PLK1	NA	Negative	1	3.64539007092199	24.7352245862884	4.4281153457549	196569.09929078	1955.43238278595	1378971.6	1331.95
1	N20	2	PLK1	NA	Negative	2	3.88743455497382	20.2434554973822	2.58709241040778	136690.130890052	1534.45136867279	1304269.5	1132.26
1	N20	3	PLK1	NA	Negative	3	3.24428822495606	19.8822495606327	3.68165537927727	135755.499121265	1568.00104193168	1289859.4	1168.85
1	N21	1	PLK1	NA	Negative	1	2.66611842105263	15.8273026315789	2.47348899980733	108147.819078947	1364.93193677399	1104229.8	1020
1	N21	2	PLK1	NA	Negative	2	4.72033898305085	22.8940677966102	2.5514258078758	152208.205508475	1679.70243023964	1450936.6	1212.19
1	N21	3	PLK1	NA	Negative	3	3.20793650793651	17.4873015873016	3.07856584841987	114044.517460317	1465.73714980976	1197344.5	1084.14
1	N22	1	PLK1	NA	Negative	1	3.23665480427046	17.6405693950178	2.4364401128469	118580.537366548	1388.57380779197	1221644.6	1062.71
1	N22	2	PLK1	NA	Negative	2	3.37096774193548	19.2508960573477	2.30536710336365	129127.426523297	1394.72208768175	1216625.4	1076.94
1	N22	3	PLK1	NA	Negative	3	3.29979466119097	16.5687885010267	2.77931851312889	95783.6694045175	1403.97931783159	1197812.4	1029.94
1	C03	1	53BP1	NA	Positive	4	5.30584192439863	20.3230240549828	2.33142770069919	93128.4515463917	1561.95850406621	1404407	981.75
1	C03	2	53BP1	NA	Positive	5	6.07120352867045	23.9483301827347	2.43381215591801	122800.36357908	1698.47145839198	1513669	1071.74
1	C03	3	53BP1	NA	Positive	6	6.45201853077432	25.4990072799471	2.67198472826139	128050.479814692	1742.9193596223	1613033	1117.53
1	C04	1	53BP1	NA	Positive	4	7.13725490196078	28.0429864253394	2.67879011067289	140172.739064857	1904.00648108704	1669844	1101.22
1	C04	2	53BP1	NA	Positive	5	6.84448951994591	29.156862745098	2.96668592196155	152265.371196755	1886.72025715316	1625767	1194.03
1	C04	3	53BP1	NA	Positive	6	6.04147157190635	23.904347826087	2.54872679281616	116044.947826087	1658.86995308353	1496122	1044.63
1	C05	1	53BP1	NA	Positive	4	7.38758029978587	28.9900071377587	2.57423139813378	148835.124910778	1843.5470532848	1668783	1135.57
1	C05	2	53BP1	NA	Positive	5	6.35016835016835	26.8148148148148	3.58694538352486	148840.15959596	1963.16457659831	1628273	1212.79
1	C05	3	53BP1	NA	Positive	6	7.33358098068351	31.5683506686478	2.99709369213963	168034.526002972	1920.07529917583	1736112	1201.42
1	C06	1	53BP1	NA	Positive	4	6.5834564254062	28.9460856720827	3.32804461601634	172018.983013294	1959.90937851262	1609397	1192.19
1	C06	2	53BP1	NA	Positive	5	7.28487947406866	30.6661796932067	3.23283522747131	156271.519357195	1917.73005386799	1669892	1147.94
1	C06	3	53BP1	NA	Positive	6	6.56435643564356	27.5933521923621	2.6649223547029	154092.106082037	1929.05836826677	2155421	1386.19
1	C07	1	53BP1	NA	Positive	4	6.98624185372918	28.2534395365677	2.78951550042971	148001.291093411	1806.41452808308	1665705	1163.42
1	C07	2	53BP1	NA	Positive	5	8.04705882352941	32.8252100840336	3.05583144718032	173500.760504202	2031.56685328938	1738004	1193.96
1	C07	3	53BP1	NA	Positive	6	7.109396914446	30.5441795231417	3.16348998879092	160038.224403927	1902.4497910625	1673114	1174.03
1	C08	1	53BP1	NA	Positive	4	6.72272354388843	25.1230516817063	2.8352045084734	120936.517637408	1769.64525433242	1597655	1111.26
1	C08	2	53BP1	NA	Positive	5	7.19713831478537	31.2821939586645	2.8900414071479	162704.874403816	1862.57583777927	1706962	1144.06
1	C08	3	53BP1	NA	Positive	6	7.09210526315789	30.0921052631579	3.2533691969103	161212.019349845	1892.29130441793	1729892	1183.42
1	C09	1	PLCG2	NM_002661	sample	4	6.76177090653549	31.671117357695	3.03783569850687	175006.11243851	1756.06250199388	1723199	1211.11
1	C09	2	PLCG2	NM_002661	sample	5	7.02318145483613	33.4460431654676	3.39351141249918	185911.594724221	1871.28572059551	1789791	1278.61
1	C09	3	PLCG2	NM_002661	sample	6	6.3007299270073	29.7890510948905	3.02217360054245	167410.648905109	1782.21754757958	1681202	1214.48
1	C10	1	SETD2	NM_014159	sample	4	7.18249534450652	35.0465549348231	3.16596991304756	209199.788640596	1883.54605479797	1795900	1229.42
1	C10	2	SETD2	NM_014159	sample	5	8.08148148148148	38.7148148148148	3.69643071488944	226523.625925926	2070.02703064411	1834951	1329.87
1	C10	3	SETD2	NM_014159	sample	6	7.29439252336449	32.3278816199377	3.45987701820582	174319.425233645	1962.80835466131	1679695	1217.42
1	C11	1	IKZF1	NM_001220765	sample	4	7.19855884707766	30.3426741393114	2.57417121102215	159740.120896717	1777.41111844753	1685647	1206.03
1	C11	2	IKZF1	NM_001220765	sample	5	6.69252271139064	29.7526205450734	3.28592080910384	169033.943396226	1746.91274307546	1625884	1158.84
1	C11	3	IKZF1	NM_001220765	sample	6	6.47496423462089	30.5650929899857	3.03689010873717	179781.801144492	1812.23727724525	1731115	1256.08
1	C12	1	COL2A1	NM_033150	sample	4	6.73099850968703	29.7786885245902	2.46927438580613	153067.859165425	1618.72847243593	1644750	1127.59
1	C12	2	COL2A1	NM_033150	sample	5	7.20998531571219	31.5822320117474	2.91529895186201	178535.922907489	1933.32341285336	1750801	1228.7
1	C12	3	COL2A1	NM_033150	sample	6	6.37796976241901	27.6429085673146	2.78681908031233	149253.493160547	1675.5857628834	1553256	1089.91
1	C13	1	SMAD4	NM_005359	sample	4	6.7706065318818	27.4821150855365	2.57576899200048	142728.272161742	1734.38287545724	1634390	1133.52
1	C13	2	SMAD4	NM_005359	sample	5	6.51760797342193	25.2312292358804	2.33027394939155	124326.956146179	1629.08272775702	1541066	1053.07
1	C13	3	SMAD4	NM_005359	sample	6	6.57579877634262	25.7586675730795	2.50174668464715	130818.893949694	1655.86844494766	1549298	1072.29
1	C14	1	FANCF	NM_022725	sample	4	6.66394001363327	29.0702113156101	2.73823228837146	141990.344239945	1668.42051503733	1615640	1099.08
1	C14	2	FANCF	NM_022725	sample	5	6.08971840209561	24.1486574983628	2.51811061679508	123260.527832351	1685.89653199539	1564497	1079.63
1	C14	3	FANCF	NM_022725	sample	6	7.42787114845938	33.4299719887955	3.05073283651242	187950.37184874	1899.20348524629	1841874	1239.25
1	C15	1	Sep-12	NM_144605	sample	4	6.6140625	25.4515625	2.46686552452016	130920.17109375	1685.05417841297	1405534	1004.16
1	C15	2	Sep-12	NM_144605	sample	5	6.92011212333567	27.4674141555711	3.03827986464709	136371.630693763	1720.60905381919	1494856	1047.79
1	C15	3	Sep-12	NM_144605	sample	6	7.3461237274863	28.9890368050117	2.86544898562374	136810.723570869	1692.71603634335	1486128	1066.07
1	C16	1	GNPTAB	NM_024312	sample	4	5.62585499316006	24.7222982216142	2.67139732346811	132776.071819425	1632.45519297041	1596711	1074.14
1	C16	2	GNPTAB	NM_024312	sample	5	5.95982468955442	23.2863403944485	2.64196861012041	120243.285609934	1608.99991968903	1515076	1047.63
1	C16	3	GNPTAB	NM_024312	sample	6	5.98115746971736	22.8687752355316	2.42344731603426	111306.838492598	1545.4150488556	1438955	1004.23
1	C17	1	53BP1	NA	Positive	4	6.47590361445783	25.4323962516734	2.70252769232468	124023.906291834	1718.20460799133	1473201	1045.01
1	C17	2	53BP1	NA	Positive	5	6.39924812030075	25.1413533834586	2.64486500508667	115616.04962406	1723.23713436218	1545563	1057.02
1	C17	3	53BP1	NA	Positive	6	5.65177304964539	22.9014184397163	2.50251600482607	118411.026950355	1618.95093388745	1413543	993.62
1	C18	1	53BP1	NA	Positive	4	7.96318114874816	30.4963181148748	3.02524815301969	148596.490427099	1928.88672823978	1565975	1080.92
1	C18	2	53BP1	NA	Positive	5	7.8286350148368	32.0548961424332	3.53051510333855	157575.637982196	1935.32369032866	1659597	1145.47
1	C18	3	53BP1	NA	Positive	6	7.33966244725738	28.3635724331927	3.03579904365128	143740.658227848	1878.97546212446	1560205	1098.69
1	C19	1	53BP1	NA	Positive	4	6.80684754521964	27.6731266149871	3.24221173509993	142615.895994832	1865.46801755164	1538083	1112.87
1	C19	2	53BP1	NA	Positive	5	6.12870662460568	25.6435331230284	2.95015844057452	137069.213880126	1780.95602261758	1490671	1090.76
1	C19	3	53BP1	NA	Positive	6	7.53341985723556	27.1142115509409	2.49724487693623	130230.60155743	1762.12451409245	1583590	1027.36
1	C20	1	53BP1	NA	Positive	4	7.87152777777778	30.2444444444444	3.26265154388874	143711.433333333	1958.07112192946	1561699	1108.13
1	C20	2	53BP1	NA	Positive	5	7.50309704060564	32.0461114934618	3.15787639347325	167675.185134205	1930.06383924604	1650167	1164.02
1	C20	3	53BP1	NA	Positive	6	5.7433728144388	23.5081782289904	2.49346667338093	123643.438240271	1650.40775813703	1469213	1028.39
1	C21	1	53BP1	NA	Positive	4	7.47955647955648	32.5322245322245	3.11413665529424	172377.052668053	1884.40298433611	1624789	1142.97
1	C21	2	53BP1	NA	Positive	5	6.36208031599737	24.3601053324556	3.08354022817459	127230.219223173	1844.35924808819	1532690	1106.45
1	C21	3	53BP1	NA	Positive	6	6.45619727449708	27.3452303698897	3.41931396369079	145792.384166126	1905.85375437705	1587378	1150.75
1	C22	1	53BP1	NA	Positive	4	8.07070707070707	34.3263888888889	3.21417986803298	176584.194444444	1970.35145530518	1729738	1195.15
1	C22	2	53BP1	NA	Positive	5	7.38269680436477	33.3460639127046	3.46994464060102	184090.823070928	1971.34696296122	1640413	1184.13
1	C22	3	53BP1	NA	Positive	6	7.35728411338167	30.6750164798945	2.72400785422925	159573.618325643	1898.22510086078	1654410	1142.83
1	D03	1	RAD51	NA	Positive	4	5.52011095700416	21.2829403606103	2.20397650283728	105180.16851595	1481.93773736722	1424940	965.31
1	D03	2	RAD51	NA	Positive	5	5.51844262295082	21.5881147540984	3.28463183308555	107315.229508197	1637.23629205792	1311629	986.06
1	D03	3	RAD51	NA	Positive	6	5.31888964116452	23.3500338524035	3.63200700615538	131243.551794177	1714.97183320923	1431764	1094.81
1	D04	1	RAD51	NA	Positive	4	5.5590020229265	24.63991908294	3.1825284372876	132852.835468645	1544.38400480961	1388548	999.63
1	D04	2	RAD51	NA	Positive	5	4.9039780521262	23.3936899862826	3.29993530181151	140545.385459534	1645.20615871044	1434566	1032.68
1	D04	3	RAD51	NA	Positive	6	5.05722070844687	20.0722070844687	2.5743025119209	95757.4564032698	1416.25409116848	1348388	933.81
1	D05	1	RAD51	NA	Positive	4	3.925	15.1257352941176	2.36583443122465	76419.9507352941	1216.83431769696	1079315	776.12
1	D05	2	RAD51	NA	Positive	5	4.19384413883432	17.6208251473477	2.65385615818777	96929.0969220694	1331.36653404536	1179910	828.23
1	D05	3	RAD51	NA	Positive	6	4.96587030716724	20.6511945392491	3.16021529754391	108073.070989761	1582.73500808985	1398323	1021.29
1	D06	1	RAD51	NA	Positive	4	4.90544217687075	17.4013605442177	2.27784022727024	77548.5326530612	1340.162352756	1282982	888.19
1	D06	2	RAD51	NA	Positive	5	4.66775244299674	18.7452768729642	2.80149423357359	92535.345276873	1457.03104964089	1261053	912.82
1	D06	3	RAD51	NA	Positive	6	4.76286764705882	19.8125	3.05291492915862	102395.511642157	1526.79170076325	1269555	950.33
1	D07	1	RAD51	NA	Positive	4	4.9108049311095	19.4706308919507	2.44458270959585	95911.3611312545	1402.22162532329	1235090	902.22
1	D07	2	RAD51	NA	Positive	5	5.01443001443001	23.1904761904762	3.28232583129995	127541.235209235	1564.89110255933	1351768	1038.73
1	D07	3	RAD51	NA	Positive	6	5.09274447949527	22.3697160883281	2.89960280666896	119238.30977918	1551.16958653624	1347109	977.44
1	D08	1	RAD51	NA	Positive	4	5.62010744435917	25.9907904834996	3.45776628762862	152074.031465848	1779.6039372862	1419667	1102.25
1	D08	2	RAD51	NA	Positive	5	5.71632216678546	21.7205987170349	2.51263657130997	101003.621525303	1511.4073167919	1295037	910.17
1	D08	3	RAD51	NA	Positive	6	6.00586940572267	25.2164343360235	3.34732768318323	139945.053558327	1747.28921846861	1478682	1103.31
1	D09	1	SMC3	NM_005445	sample	4	5.79448456992777	21.8804990151018	2.68506355002925	109171.014445174	1675.04229862812	1408719	1019.81
1	D09	2	SMC3	NM_005445	sample	5	5.53280987100393	21.2983735277622	2.71506139224475	107076.561413348	1645.44095235225	1453187	1018.52
1	D09	3	SMC3	NM_005445	sample	6	6.27900912646675	24.9784876140808	2.74786666465079	126179.612125163	1763.82408824262	1488929	1085.7
1	D10	1	CHD8	NM_020920	sample	4	5.88807339449541	22.8434250764526	2.21549921531817	117668.603669725	1606.83574770444	1484333	1010.61
1	D10	2	CHD8	NM_020920	sample	5	6.29791395045632	23.0286831812256	2.35425136645778	105284.341590613	1619.4058728997	1496263	1037.28
1	D10	3	CHD8	NM_020920	sample	6	6.98691460055096	27.6935261707989	2.77425218408553	140998.311294766	1856.59583157833	1569079	1097.12
1	D11	1	COL5A2	NM_000393	sample	4	6.8626907073509	26.7836338418863	2.63249305703278	127904.970873786	1662.47974631748	1556859	1045.47
1	D11	2	COL5A2	NM_000393	sample	5	5.25064935064935	21.9279220779221	2.39262216452258	121718.84025974	1530.57570042374	1496340	997.83
1	D11	3	COL5A2	NM_000393	sample	6	5.7344398340249	20.365836791148	2.51602565905879	94251.1970954357	1546.83554766371	1497332	986.77
1	D12	1	BRCA2	NM_000059	sample	4	5.79304029304029	23.3064713064713	2.64667577386528	114768.056166056	1565.55130640075	1421518	1045.97
1	D12	2	BRCA2	NM_000059	sample	5	5.97493573264781	25.6188946015424	2.82777731771778	131006.320694087	1675.95103046794	1569060	1091.43
1	D12	3	BRCA2	NM_000059	sample	6	5.82059800664452	22.9627906976744	2.77446715634383	116157.996677741	1583.88757951606	1473349	1061.94
1	D13	1	UBR5	NM_015902	sample	4	5.61654135338346	25.2088554720134	3.29683106679305	144752.517126149	1760.05022718375	1501549	1114
1	D13	2	UBR5	NM_015902	sample	5	5.6890694239291	25.6144756277696	3.28367705062827	142291.872230428	1757.90915928154	1499966	1127.6
1	D13	3	UBR5	NM_015902	sample	6	4.50224887556222	20.2346326836582	3.0436168913197	121325.328335832	1498.29954722234	1385347	965.86
1	D14	1	TET2	NM_017628	sample	4	6.3293172690763	25.8259705488621	2.69067361621068	127348.476572959	1691.41127127706	1519346	1068.69
1	D14	2	TET2	NM_017628	sample	5	6.10655737704918	26.1707650273224	2.94801347594715	146039.922814208	1738.23672955065	1529791	1110.78
1	D14	3	TET2	NM_017628	sample	6	6.23849104859335	21.4609974424552	2.4398770909347	94797.692455243	1585.55027073194	1448091	999.65
1	D15	1	AMER1	NM_152424	sample	4	5.6973599484868	21.275595621378	2.3103550505914	101523.049581455	1514.9860897731	1373148	979.78
1	D15	2	AMER1	NM_152424	sample	5	4.73673870333988	20.6502946954813	2.6758885577257	114047.576293386	1452.11197992823	1216355	945.84
1	D15	3	AMER1	NM_152424	sample	6	5.87895090786819	23.5184936112979	2.23728840313611	115224.516476126	1478.60042596215	1412184	973.72
1	D16	1	EXT2	NM_207122	sample	4	5.54765193370166	25.2216850828729	2.8245297786913	131623.488950276	1581.47258432042	1415465	1009.44
1	D16	2	EXT2	NM_207122	sample	5	4.99381443298969	22.6219931271478	2.90925691645892	121084.520962199	1467.17292496334	1377176	960.59
1	D16	3	EXT2	NM_207122	sample	6	5.42768466790813	24.2458100558659	2.67243563170619	132368.403476102	1679.50908889201	1479816	1057.76
1	D17	1	RAD51	NA	Positive	4	5.52487008166295	24.0631031922791	2.88382522074952	125427.011878248	1574.1230123399	1329208	942.35
1	D17	2	RAD51	NA	Positive	5	4.94191919191919	19.6704545454545	2.73828162461077	102331.210858586	1440.25326489968	1231372	904.71
1	D17	3	RAD51	NA	Positive	6	4.79314641744548	20.7707165109034	2.83437107480154	107877.548909657	1431.36728577146	1259865	911.14
1	D18	1	RAD51	NA	Positive	4	4.93119266055046	18.9984709480122	3.24750111751205	94623.6406727829	1492.92702882469	1183921	900.14
1	D18	2	RAD51	NA	Positive	5	5.95146379044684	27.7781201848998	3.54907278204346	158968.296610169	1793.99790027447	1529958	1083.82
1	D18	3	RAD51	NA	Positive	6	4.97474093264249	20.5485751295337	2.64939983220595	108141.722150259	1406.65334854332	1283671	899.75
1	D19	1	RAD51	NA	Positive	4	5.59708737864078	22.4029126213592	3.02196700006068	113438.991678225	1574.14066613503	1212221	921.63
1	D19	2	RAD51	NA	Positive	5	5.11246943765281	21.7518337408313	2.81688824275586	114987.246332518	1482.23071674494	1289483	924.84
1	D19	3	RAD51	NA	Positive	6	6.29704641350211	27.3037974683544	3.29901496246396	145188.631223629	1745.86678451145	1366597	1047.43
1	D20	1	RAD51	NA	Positive	4	6.25138121546961	24.0828729281768	2.81046085510056	119089.117403315	1591.78896365504	1353733	985.97
1	D20	2	RAD51	NA	Positive	5	5.11992385786802	20.6453045685279	3.03102891716213	99235.5	1597.20926216384	1289587	994.75
1	D20	3	RAD51	NA	Positive	6	5.17010676156584	21.3202846975089	2.94387867816761	112721.291814947	1656.75907353253	1242638	952.72
1	D21	1	RAD51	NA	Positive	4	5.13797389683033	20.0435052827843	2.78287077109317	102923.821628341	1527.68197882449	1234032	946.63
1	D21	2	RAD51	NA	Positive	5	5.32902298850575	20.3081896551724	3.03321932191211	94475.7938218391	1551.93815399269	1199153	905.7
1	D21	3	RAD51	NA	Positive	6	4.4058421379739	18.1522684897452	2.51403934924404	92165.2169049099	1394.70044738865	1297385	914.27
1	D22	1	RAD51	NA	Positive	4	6.13348946135831	26.4621389539422	2.50021616107499	138891.950819672	1515.53221063612	1394170	950.06
1	D22	2	RAD51	NA	Positive	5	5.45805142083897	20.6867388362652	2.49246600889645	100893.927604871	1434.09081040925	1262484	889.39
1	D22	3	RAD51	NA	Positive	6	5.39583333333333	22.8503787878788	2.88453774325846	118383.030934343	1599.66023524357	1282935	982.75
1	E03	1	RF	NA	Neutral	4	5.83191747572816	22.0843446601942	2.13190081262435	108112.98907767	1502.77492759367	1477821	1010.52
1	E03	2	RF	NA	Neutral	5	5.02440476190476	21.9422619047619	2.25367473452925	118141.205952381	1470.14616639691	1536023	1041.1
1	E03	3	RF	NA	Neutral	6	5.64050972501677	22.7625754527163	2.98144982542411	120173.309188464	1619.56489855978	1625966	1117.46
1	E04	1	RF	NA	Neutral	4	5.75713418336369	20.6417729204614	2.0224576030313	91405.1517911354	1553.8206217551	1503444	1003.25
1	E04	2	RF	NA	Neutral	5	6.44599072233267	28.19549370444	3.24918151666995	150697.461232604	1837.40366645944	1615210	1203
1	E04	3	RF	NA	Neutral	6	6.14181818181818	26.0072727272727	2.72415783904373	136023.856969697	1688.47928771466	1606767	1131.06
1	E05	1	RF	NA	Neutral	4	6.67671232876712	29.4116438356164	2.62290357560891	157539.056849315	1763.39158329618	1750430	1173.37
1	E05	2	RF	NA	Neutral	5	6.66352793471438	32.1720025109856	3.22832552915708	182189.505963591	1952.78442851816	1894832	1308.01
1	E05	3	RF	NA	Neutral	6	6.37595419847328	26.0807888040712	2.38453436349154	125599.744910941	1684.79761559176	1636844	1145.78
1	E06	1	RF	NA	Neutral	4	6.19628482972136	22.0575851393189	2.22092764732508	104658.783281734	1560.50311177807	1516553	1013.85
1	E06	2	RF	NA	Neutral	5	6.85294117647059	28.749299719888	2.4088247045775	139746.932072829	1678.76197693588	1601693	1106.95
1	E06	3	RF	NA	Neutral	6	7.08181818181818	28.3369696969697	2.68943196443603	141281.643636364	1754.1501255084	1666441	1162.38
1	E07	1	RF	NA	Neutral	4	5.64076346284935	23.7382413087935	2.46331354617262	121003.317655078	1567.98274570012	1481823	1021.88
1	E07	2	RF	NA	Neutral	5	5.55717761557178	22.6307785888078	2.41143773950625	118682.972627737	1593.22264634576	1511085	1032.24
1	E07	3	RF	NA	Neutral	6	5.91212534059945	22.2282016348774	2.37513589083071	105137.553814714	1603.8180298802	1507132	1061.71
1	E08	1	RF	NA	Neutral	4	6.60208333333333	26.1743055555556	2.36388611920464	128590.527777778	1692.21181128894	1648441	1138.73
1	E08	2	RF	NA	Neutral	5	6.16988416988417	26.3629343629344	2.64742470173105	145571.791505792	1761.31283074788	1643739	1131.62
1	E08	3	RF	NA	Neutral	6	6.47498187092096	31.3197969543147	3.02185716203056	177643.066715011	1850.89691523789	1791787	1201.5
1	E09	1	MEX3C	NM_016626	sample	4	8.42846212700842	37.292272379495	3.14624167699963	201615.326702372	2089.96124531841	1895529	1332.29
1	E09	2	MEX3C	NM_016626	sample	5	6.68620037807183	31.1789540012602	2.87550242701233	172120.984247007	1852.85529296421	1672843	1212.12
1	E09	3	MEX3C	NM_016626	sample	6	6.17190506735087	28.7402180885183	3.50534024540593	164025.710711995	1852.78698494304	1660579	1211.04
1	E10	1	CDKN2C	NM_078626	sample	4	7.9872	37.1072	3.1524363624799	200733.3872	2019.79749020974	1867742	1317.91
1	E10	2	CDKN2C	NM_078626	sample	5	7.43390804597701	34.2909482758621	3.41605884891217	192188.724856322	2022.72394896018	1801451	1335.23
1	E10	3	CDKN2C	NM_078626	sample	6	6.41853233830846	33.6915422885572	3.65785920348109	196247.458955224	1953.70401160871	1746922	1293.03
1	E11	1	SPEN	NM_015001	sample	4	6.71711568938193	29.3946117274168	3.68223249389109	159569.772583201	1894.45583803342	1577977	1185.82
1	E11	2	SPEN	NM_015001	sample	5	6.46866295264624	29.1065459610028	3.18727718309007	154726.305710306	1869.62759250371	1594761	1171.31
1	E11	3	SPEN	NM_015001	sample	6	6.56538461538462	27.8507692307692	3.32524373784879	147363.113076923	1808.18424451738	1578285	1163.91
1	E12	1	ARID1B	NM_017519	sample	4	7.37410071942446	36.5503597122302	3.45452810780651	199044.660431655	1988.64307256103	1733899	1275.13
1	E12	2	ARID1B	NM_017519	sample	5	7.44473173884939	36.7621202327085	3.40402148867472	209521.454427925	1927.72796792996	1798095	1306.83
1	E12	3	ARID1B	NM_017519	sample	6	7.02131782945736	34.9179586563307	3.07487859722754	200627.650516796	1839.1978525833	1726819	1207.44
1	E13	1	ERCC4	NM_005236	sample	4	6.87205601527689	26.3672819859962	2.88250756653881	126457.883513686	1687.45279721261	1463995	1067.92
1	E13	2	ERCC4	NM_005236	sample	5	6.67295597484277	30.5352900069881	3.06840992443693	175851.791055206	1818.82167710165	1612951	1142.05
1	E13	3	ERCC4	NM_005236	sample	6	7.06849315068493	31.9684931506849	3.19200123713339	176620.065753425	1846.25232435414	1665471	1190.08
1	E14	1	ATR	NM_001184	sample	4	5.73098810139679	34.4966373512675	4.55740561247801	189971.194516296	2517.44101057002	1895016	1973.44
1	E14	2	ATR	NM_001184	sample	5	5.51484135107472	34.3761514841351	4.95832874626339	208287.569600819	2576.01574698817	2068636	2068.77
1	E14	3	ATR	NM_001184	sample	6	5.2230179028133	31.9130434782609	4.58597394532437	190756.551918159	2462.90150639125	2008531	1967.22
1	E15	1	STAG2	NM_006603	sample	4	6.10474860335195	24.5398044692737	2.69157478699017	120929.342178771	1743.98563446112	1497495	1101.79
1	E15	2	STAG2	NM_006603	sample	5	6.99570815450644	24.8491722869405	2.43566343482086	114487.169834457	1770.79275683234	1574654	1091.49
1	E15	3	STAG2	NM_006603	sample	6	6.43932794026136	23.7205973864343	2.58156308243006	113582.009334163	1713.42936157606	1469797	1042.95
1	E16	1	WRN	NM_000553	sample	4	6.33807829181495	30.4042704626335	2.70319858558992	169088.287544484	1758.79316580604	1887054	1224.45
1	E16	2	WRN	NM_000553	sample	5	7.01256613756614	30.130291005291	2.7485290163425	165021.267857143	1769.66897364611	1840047	1166.06
1	E16	3	WRN	NM_000553	sample	6	6.24606060606061	25.4539393939394	2.54668178948404	125844.634545455	1614.43445044954	1644422	1069.85
1	E17	1	RF	NA	Neutral	4	6.29551282051282	25.6782051282051	2.62882365767766	130621.430769231	1784.64915512464	1540050	1093.98
1	E17	2	RF	NA	Neutral	5	7.28532046864232	30.8456237077877	2.93450392523555	160004.709166092	1848.10102330303	1688049	1161.02
1	E17	3	RF	NA	Neutral	6	6.5006435006435	23.519305019305	2.24418432382976	110986.759330759	1681.50358042813	1567980	1054.7
1	E18	1	RF	NA	Neutral	4	7.34864457831325	30.5775602409639	2.91029148524128	161372.948795181	1900.26175175219	1686002	1219.3
1	E18	2	RF	NA	Neutral	5	6.37044025157233	25.0641509433962	2.54161861067205	125544.783647799	1676.65451880181	1507096	1073.48
1	E18	3	RF	NA	Neutral	6	6.39975170701428	26.8336436995655	3.20617642796076	144339.196772191	1763.53937508767	1603368	1147.03
1	E19	1	RF	NA	Neutral	4	6.93832599118943	26.8533668974198	2.60448557839848	129394.125235997	1685.63775164277	1592893	1106.83
1	E19	2	RF	NA	Neutral	5	6.53323147440794	26.3162719633308	2.94956641812756	134011.818181818	1724.98337026124	1524183	1100.72
1	E19	3	RF	NA	Neutral	6	5.9082260772244	23.9311695579183	2.33557757442535	120522.195858982	1629.34959174686	1476529	1055.04
1	E20	1	RF	NA	Neutral	4	6.2953181272509	24.4945978391357	2.55282047371327	120552.092436975	1593.61741552405	1507839	1017.2
1	E20	2	RF	NA	Neutral	5	6.57244825124911	26.2612419700214	2.16330438571672	127485.050678087	1628.67381861362	1523222	1027.19
1	E20	3	RF	NA	Neutral	6	6.41362229102167	27.646439628483	2.91313184868489	143516.733126935	1798.75407634193	1602362	1125.83
1	E21	1	RF	NA	Neutral	4	6.004914004914	26.1498771498771	2.58477748737083	137836.711916462	1630.19239021402	1534433	1036.87
1	E21	2	RF	NA	Neutral	5	6.31118881118881	27.0110722610723	2.60163661125184	135737.503496503	1623.41767089736	1536870	1067.76
1	E21	3	RF	NA	Neutral	6	6.86741713570982	30.8799249530957	2.49400294260052	168947.091307067	1731.81566897618	1664444	1141.05
1	E22	1	RF	NA	Neutral	4	6.48389217619987	25.9598948060487	2.61376596386304	133142.788954635	1673.04452555434	1568174	1074.37
1	E22	2	RF	NA	Neutral	5	6.2459797498511	22.8445503275759	2.29335161088598	106930.94758785	1603.74047239141	1438034	1018.49
1	E22	3	RF	NA	Neutral	6	6.10898876404494	23.3926966292135	2.23745778122684	108906.919662921	1553.68921589607	1432541	1004.57
1	F03	1	OTNT	NA	Neutral	4	7.2986647926915	28.9100491918482	2.85561164241987	140349.821503865	1725.17182382776	1679278	1164.35
1	F03	2	OTNT	NA	Neutral	5	6.29467296021578	24.950101146325	2.59595513173545	119405.800404585	1632.47951927043	1548644	1106.98
1	F03	3	OTNT	NA	Neutral	6	6.36386768447837	26.4179389312977	3.04697934053808	133680.860050891	1715.24074973004	1656534	1162.28
1	F04	1	OTNT	NA	Neutral	4	5.62747979426892	23.9375459221161	2.49466574966975	125057.27626745	1588.87296831631	1547757	1079.37
1	F04	2	OTNT	NA	Neutral	5	5.76347135564379	24.6222348269994	2.68949368370872	126684.204764606	1674.12198744816	1592428	1089.82
1	F04	3	OTNT	NA	Neutral	6	5.66666666666667	25.632944228275	2.52747489994057	133295.979896239	1622.02281928335	1586009	1125.2
1	F05	1	OTNT	NA	Neutral	4	5.52133580705009	22.0878169449598	2.15592892515148	111411.526283241	1525.00335302923	1510035	1046.99
1	F05	2	OTNT	NA	Neutral	5	7.04885057471264	35.2478448275862	3.66815955652888	201760.819683908	1934.40028456035	1768104	1284.79
1	F05	3	OTNT	NA	Neutral	6	5.71511254019293	24.6977491961415	2.44177855825949	129308.710610932	1571.71659444705	1614120	1091.53
1	F06	1	OTNT	NA	Neutral	4	5.76758409785933	22.92125382263	2.36204081939693	115095.127675841	1559.06858077625	1561889	1034.78
1	F06	2	OTNT	NA	Neutral	5	6.94606598984772	27.3610406091371	2.69956265296711	135352.581852792	1730.54139644515	1664617	1140.66
1	F06	3	OTNT	NA	Neutral	6	6.37462052216151	25.8148148148148	2.49141140169716	123172.440194293	1587.35261190007	1603005	1101.4
1	F07	1	OTNT	NA	Neutral	4	6.39901477832512	25.3307529908515	2.30978050644894	120344.457424349	1727.17031343065	1683939	1131.54
1	F07	2	OTNT	NA	Neutral	5	7.37843866171004	31.7583643122677	2.81485871966335	170397.191821561	1823.62003089792	1803595	1233.71
1	F07	3	OTNT	NA	Neutral	6	5.75909402882636	24.1015785861359	2.50566149627869	129442.410432395	1617.6830634552	1471918	1020.57
1	F08	1	OTNT	NA	Neutral	4	5.33742727860375	21.5100193923723	2.39102378799545	106874.268907563	1498.63578602523	1428414	1046.21
1	F08	2	OTNT	NA	Neutral	5	6.1786941580756	27.1044673539519	2.52600645757958	144521.544329897	1704.37029138404	1658231	1157.06
1	F08	3	OTNT	NA	Neutral	6	5.24576271186441	20.6571056062581	2.38251156784586	101652.737940026	1522.29101330488	1463288	1044.37
1	F09	1	PTPRB	NM_002837	sample	4	5.86727272727273	26.1951515151515	2.69944459626834	136851.507878788	1621.52771204892	1575507	1091.53
1	F09	2	PTPRB	NM_002837	sample	5	6.18628110289173	31.488231338265	3.47262165632594	186646.367182246	1886.76164942983	1933712	1371.23
1	F09	3	PTPRB	NM_002837	sample	6	6.55861244019139	31.0161483253589	3.43704449616599	165912.116028708	1807.59052887608	1827380	1236.44
1	F10	1	WAS	NM_000377	sample	4	6.04690117252931	23.4195979899498	2.43249268562539	121777.510050251	1563.39055227789	1426586	1009.99
1	F10	2	WAS	NM_000377	sample	5	6.23961661341853	25.7405750798722	2.63783827341977	131838.470926518	1651.23586046415	1465470	1060.17
1	F10	3	WAS	NM_000377	sample	6	6.04242928452579	27.1788685524126	3.06804547176321	152011.693843594	1715.5912119004	1495029	1082.47
1	F11	1	ODAM	NM_017855	sample	4	6.77582714382174	27.1816340310601	2.78305009526442	132782.446320054	1677.7738588967	1546768	1107.99
1	F11	2	ODAM	NM_017855	sample	5	6.32954545454545	23.7881016042781	2.50278701683842	111806.627673797	1597.94996187222	1470011	1020.94
1	F11	3	ODAM	NM_017855	sample	6	5.50448833034111	22.771394374626	2.53966171728093	116144.383602633	1560.79981071909	1498356	1035.27
1	F12	1	BRIP1	NM_032043	sample	4	6.16766070245196	24.8071570576541	2.50417270848872	127215.902584493	1686.6609701563	1498164	1085.5
1	F12	2	BRIP1	NM_032043	sample	5	6.97105263157895	28.8302631578947	2.68128609146528	147748.714473684	1829.21966551255	1712486	1171.7
1	F12	3	BRIP1	NM_032043	sample	6	5.79305912596401	24.1908740359897	2.81594419080351	127364.752570694	1683.87108339349	1467456	1050.03
1	F13	1	ATRX	NM_138270	sample	4	6.38003095975232	25.9589783281734	2.60533392216629	130145.105263158	1624.67483021457	1593269	1100.66
1	F13	2	ATRX	NM_138270	sample	5	7.06560392397302	29.5119558553035	2.85515410431397	151874.286940527	1783.21483029662	1607083	1150.48
1	F13	3	ATRX	NM_138270	sample	6	6.84559310801856	27.3624917163685	2.9158559037054	140031.394963552	1781.54483505631	1635905	1139.01
1	F14	1	PLXNB2	NM_012401	sample	4	7.42166910688141	30.1376281112738	2.62694676307599	146617.095168375	1706.31561938169	1519474	1056.22
1	F14	2	PLXNB2	NM_012401	sample	5	8.63245997088792	32.6048034934498	2.94088733130952	152879.622270742	1938.43536665055	1650526	1146.72
1	F14	3	PLXNB2	NM_012401	sample	6	6.33860342555995	24.9064558629776	2.39587239306718	124518.743083004	1581.12188341598	1529002	978.92
1	F15	1	ZMYM2	NM_197968	sample	4	6.81240768094535	30.0945347119645	3.03554652831246	163477.920236337	1746.8368451909	1622556	1125.67
1	F15	2	ZMYM2	NM_197968	sample	5	6.42307692307692	23.470664928292	2.53366043233906	108662.308996089	1638.70695229822	1563400	1058.01
1	F15	3	ZMYM2	NM_197968	sample	6	6.83127035830619	24.1263843648208	2.27236544431733	108741.411074919	1563.16121748749	1498589	1006.41
1	F16	1	MBD1	NM_015845	sample	4	5.07200587803086	23.0720058780309	2.64832999529341	131919.07053637	1555.43421564368	1347860	1015.91
1	F16	2	MBD1	NM_015845	sample	5	5.13627118644068	20.2237288135593	2.3612915692146	97238.0725423729	1435.61289643545	1359613	959.48
1	F16	3	MBD1	NM_015845	sample	6	5.99050847457627	26.6827118644068	2.97154617695485	144852.62779661	1704.31600929885	1417115	1080.97
1	F17	1	OTNT	NA	Neutral	4	6.34093959731544	28.5087248322148	2.68610270502708	156495.903355705	1737.84482420457	1585131	1156.68
1	F17	2	OTNT	NA	Neutral	5	5.8503144654088	24.9320754716981	3.14528021514722	136596.847169811	1755.35550470364	1637343	1144.39
1	F17	3	OTNT	NA	Neutral	6	6.24839537869063	26.4011553273427	2.75992918088391	143235.180359435	1727.71005626512	1604775	1139.96
1	F18	1	OTNT	NA	Neutral	4	5.71301587301587	26.1492063492063	3.15805471606396	143952.481269841	1766.36289455917	1582974	1169.32
1	F18	2	OTNT	NA	Neutral	5	6.38700947225981	26.0730717185386	2.76675256179947	128880.458728011	1709.36772482886	1617256	1100.13
1	F18	3	OTNT	NA	Neutral	6	6.38385964912281	28.8336842105263	2.94797826153114	150320.558596491	1807.35336186455	1688934	1187.58
1	F19	1	OTNT	NA	Neutral	4	7.08409506398537	28.363802559415	2.88130289920915	144634.505789153	1755.89443085148	1633409	1126.93
1	F19	2	OTNT	NA	Neutral	5	6.49411764705882	26.0786377708978	2.43148902116378	130566.424767802	1594.43160354657	1540260	1063.55
1	F19	3	OTNT	NA	Neutral	6	5.23581899298916	22.1057998725303	2.60739693005802	116840.281708094	1525.69292261686	1505669	1053.18
1	F20	1	OTNT	NA	Neutral	4	6.64884488448845	29.8943894389439	3.07509835153737	165638.825082508	1761.73406027642	1590013	1143.11
1	F20	2	OTNT	NA	Neutral	5	7.29680998613037	31.3446601941748	2.71573001127589	163172.841886269	1737.25554899353	1661992	1137.9
1	F20	3	OTNT	NA	Neutral	6	5.31985065339141	22.8786558805227	2.29854192647527	131346.378967019	1574.86005325917	1620045	1091.17
1	F21	1	OTNT	NA	Neutral	4	5.73148744365744	24.3200257566001	2.59311635811921	125378.295556986	1552.50700197768	1508547	1048.1
1	F21	2	OTNT	NA	Neutral	5	7.22576447625244	29.8477553675992	2.55838576003323	145332.141184125	1667.84424985029	1679043	1111.76
1	F21	3	OTNT	NA	Neutral	6	5.81257941550191	23.1448538754765	2.34631681452619	116496.818297332	1553.68434584733	1454214	1010.41
1	F22	1	OTNT	NA	Neutral	4	6.29744651483782	23.991718426501	2.30477575591365	115904.589371981	1542.70881299452	1474012	1000.42
1	F22	2	OTNT	NA	Neutral	5	6.76679841897233	26.729907773386	2.85241371896207	131173.15942029	1639.69037023007	1515089	1071.24
1	F22	3	OTNT	NA	Neutral	6	6.07372654155496	25.4845844504021	3.05799147318959	136217.79155496	1738.70233108046	1564922	1120.27
1	G03	1	RF	NA	Neutral	4	6.09189534141672	22.0070197830249	2.11318355137145	95516.5226547543	1459.55808279934	1478453	981.63
1	G03	2	RF	NA	Neutral	5	5.76042245692051	23.4930516953863	2.24325511034116	114883.080600334	1557.4005364514	1486019	1055.12
1	G03	3	RF	NA	Neutral	6	5.73416222616933	22.1527531083481	2.20121111992756	106985.547069272	1541.60112645509	1506341	1032.06
1	G04	1	RF	NA	Neutral	4	7.00524246395806	25.6009174311927	2.22557138744971	114008.667758847	1675.98740111136	1656149	1066.5
1	G04	2	RF	NA	Neutral	5	7.9204097714736	37.2679275019701	3.55137359910657	223436.195429472	2074.37698242243	1916435	1329.05
1	G04	3	RF	NA	Neutral	6	6.18265119120342	25.2669517409896	2.61670286748186	126204.720219914	1670.09966054568	1570122	1090.95
1	G05	1	RF	NA	Neutral	4	6.12988826815642	23.5069832402235	2.2465435192546	110207.99650838	1524.96196001116	1521082	1011.02
1	G05	2	RF	NA	Neutral	5	6.03552923760178	23.1828275351591	2.47062944844116	113433.871946706	1585.37459036279	1584262	1069.98
1	G05	3	RF	NA	Neutral	6	6.00844155844156	22.0409090909091	2.37016274515202	105169.302597403	1552.41090179654	1564631	1021.63
1	G06	1	RF	NA	Neutral	4	6.26666666666667	22.6950495049505	1.97007831501966	104065.498349835	1504.0168405145	1609880	1015.39
1	G06	2	RF	NA	Neutral	5	7.43469656992084	33.0765171503958	2.87562046585794	177058.111477573	1885.44705949281	1782319	1275.79
1	G06	3	RF	NA	Neutral	6	6.25212279555846	24.3207054212933	2.66932385650195	118266.96015676	1673.48714348508	1536980	1067.31
1	G07	1	RF	NA	Neutral	4	6.23589394969409	23.118966689327	2.1691524852199	110115.355540449	1602.73473022234	1540178	1041.01
1	G07	2	RF	NA	Neutral	5	7.28887399463807	28.122654155496	2.41225392291063	133111.480563003	1733.43913665043	1594775	1111.38
1	G07	3	RF	NA	Neutral	6	6.40353172007848	27.7717462393721	2.81633138725391	149935.366906475	1737.44052012921	1644454	1158.82
1	G08	1	RF	NA	Neutral	4	6.31985815602837	25.8609929078014	3.08946385202582	130093.924113475	1685.55354089852	1524047	1122.05
1	G08	2	RF	NA	Neutral	5	6.15009264978382	26.9339098208771	3.13815341422821	138986.38418777	1737.85270428018	1568543	1144.54
1	G08	3	RF	NA	Neutral	6	5.92990353697749	21.9389067524116	2.47990473178478	104538.436012862	1634.34453181845	1564230	1070.39
1	G09	1	BRCA1	NM_007298	sample	4	8.50892857142857	32.4010416666667	2.77571645781838	147564.615327381	1901.47039942319	1678574	1191.43
1	G09	2	BRCA1	NM_007298	sample	5	8.1965034965035	33.9937062937063	3.23006740669436	168440.082517483	1964.63922309057	1699104	1256.4
1	G09	3	BRCA1	NM_007298	sample	6	5.756698044895	23.7407675597393	3.12070136607918	122743.013034033	1694.59974035186	1444036	1107.53
1	G10	1	ASXL1	NM_015338	sample	4	5.91331058020478	26.2764505119454	2.80441994517773	141365.392491468	1684.58960195951	1497559	1099.16
1	G10	2	ASXL1	NM_015338	sample	5	7.67038690476191	34.0863095238095	3.01491444971485	183038.482142857	1979.03061284292	1709288	1254.82
1	G10	3	ASXL1	NM_015338	sample	6	7.0387275242047	30.1051175656985	3.25186164041986	165923.942600277	1878.66186543865	1685394	1182.28
1	G11	1	ASXL2	NM_018263	sample	4	6.58808456117873	30.2062780269058	2.78496645927468	160425.030108905	1755.06551465057	1754954	1217.21
1	G11	2	ASXL2	NM_018263	sample	5	6.94423558897243	29.5551378446115	3.1837811660497	153720.665413534	1808.18172950224	1681006	1228.44
1	G11	3	ASXL2	NM_018263	sample	6	6.77806286080821	25.0288646568313	2.42935737745381	109632.066067992	1611.49099612715	1621902	1080.6
1	G12	1	TP53BP1	NM_005657	sample	4	8.20728744939271	33.6097165991903	3.19573203424705	171683.977327935	2073.03359788795	1692831	1186.96
1	G12	2	TP53BP1	NM_005657	sample	5	8.36955063715627	34.7679409792086	3.31798073116976	180467.525150905	2094.66629099441	1771486	1230.95
1	G12	3	TP53BP1	NM_005657	sample	6	7.35690006798097	31.9367777022434	3.11137649060968	162655.46974847	2032.03855321436	1711830	1221.95
1	G13	1	FAT1	NM_005245	sample	4	7.31664212076583	31.9528718703976	3.00807347100496	167304.936671576	1826.47221806033	1702228	1151.33
1	G13	2	FAT1	NM_005245	sample	5	6.91835357624831	33.9453441295547	3.55575169025695	195707.219298246	1945.87982202876	1724984	1235.23
1	G13	3	FAT1	NM_005245	sample	6	7.6578073089701	33.8843853820598	2.93238657917063	178927.011960133	1841.43430557456	1727818	1191.53
1	G14	1	BAP1	NM_004656	sample	4	7.88045112781955	33.2774436090226	3.19906312410787	174569.309774436	2072.1697133072	1783155	1304.47
1	G14	2	BAP1	NM_004656	sample	5	8.24586776859504	37.2314049586777	2.91071636006746	197428.755509642	2057.62135630227	1906180	1354.66
1	G14	3	BAP1	NM_004656	sample	6	8.19596942321056	36.8471160528145	3.09697276618332	195860.953439889	1969.34403435165	1781679	1263.55
1	G15	1	ZNF516	NM_014643	sample	4	7.80087209302326	29.4018895348837	2.26488551338942	142443.771075581	1698.39151809432	1578803	1076.72
1	G15	2	ZNF516	NM_014643	sample	5	7.72354948805461	30.5059726962457	2.45112378438423	152758.890784983	1868.44300315849	1608782	1098.32
1	G15	3	ZNF516	NM_014643	sample	6	7.05100334448161	27.5911371237458	3.22383514547913	133713.22826087	1770.08707829938	1443516	1071.82
1	G16	1	GRIN2A	NM_000833	sample	4	6.64269492808478	27.5215745647237	2.7255434700496	140904.755488266	1789.78371402412	1452060	1148.9
1	G16	2	GRIN2A	NM_000833	sample	5	7.15700808625337	31.1543126684636	2.93529054427452	166558.580188679	1814.90595952652	1599286	1178.4
1	G16	3	GRIN2A	NM_000833	sample	6	6.79008947006194	28.5437026841019	2.79985968165015	150177.451479697	1677.84591795212	1581166	1095.21
1	G17	1	RF	NA	Neutral	4	6.61780821917808	31.7897260273973	3.43570708983646	187738.62739726	1906.53206914372	1725686	1228.69
1	G17	2	RF	NA	Neutral	5	6.0260989010989	25.165521978022	3.2063692989239	137252.971840659	1705.44915122268	1497251	1090.11
1	G17	3	RF	NA	Neutral	6	7.10418143160879	29.1587526576896	2.83770110889977	153126.932671864	1777.5944095553	1660214	1158.35
1	G18	1	RF	NA	Neutral	4	7.08704061895551	29.7994842037395	2.94401719298706	158616.50483559	1859.50228317583	1626868	1173.1
1	G18	2	RF	NA	Neutral	5	6.02866666666667	25.3626666666667	2.74512809860457	138505.146666667	1707.9200822455	1544993	1085.67
1	G18	3	RF	NA	Neutral	6	6.18606060606061	24.4842424242424	2.74400571483913	123867.040606061	1706.81041213417	1524246	1075.59
1	G19	1	RF	NA	Neutral	4	6.74379652605459	28.060794044665	2.65699604542881	140110.140818859	1755.83566204863	1600427	1128.92
1	G19	2	RF	NA	Neutral	5	5.83589138134593	22.6263282172373	2.39977489383045	115604.238488784	1631.53892592793	1437448	1043.26
1	G19	3	RF	NA	Neutral	6	5.56191117092867	23.3822341857335	2.62367146449225	125100.733512786	1549.03196215	1485290	1055.52
1	G20	1	RF	NA	Neutral	4	7.09908735332464	28.0091264667536	2.7885001673124	142523.788787484	1802.01436299144	1607421	1134.05
1	G20	2	RF	NA	Neutral	5	6.56643356643357	26.1309599491418	3.08130506200494	123396.606484425	1724.94623050187	1449351	1070.65
1	G20	3	RF	NA	Neutral	6	6.71029224904701	24.1118170266836	2.1894220347938	108074.445362135	1582.9315465866	1502421	1039.54
1	G21	1	RF	NA	Neutral	4	7.3223819301848	26.9267624914442	2.36297067320396	140136.792607803	1696.82373120251	1617665	1108.91
1	G21	2	RF	NA	Neutral	5	6.52363853979653	27.6965888689408	3.05550003982455	146871.967085577	1730.64935384529	1551762	1135.88
1	G21	3	RF	NA	Neutral	6	6.26983173076923	24.2277644230769	2.65961710478288	124624.277043269	1715.15794005786	1604363	1121.55
1	G22	1	RF	NA	Neutral	4	6.14943886591849	25.1128174837566	3.05531134051046	132164.06497342	1696.91728438136	1578834	1142.24
1	G22	2	RF	NA	Neutral	5	6.94454382826476	30.8217054263566	3.0864204168972	160997.401311866	1793.67144107958	1707778	1198.53
1	G22	3	RF	NA	Neutral	6	5.91235813366961	25.8984867591425	2.59707430769222	139717.729508197	1640.78636668698	1439320	1057.79
1	H03	1	CHEK1	NA	Positive	4	7.09013867488444	44.8520801232666	5.53789172201691	276286.604006163	2840.03452548962	2200532	2055.25
1	H03	2	CHEK1	NA	Positive	5	6.45280528052805	54.7293729372937	7.84730034091775	362092.79009901	3131.79331886106	2154596	2322.94
1	H03	3	CHEK1	NA	Positive	6	6.74125874125874	53.9796567069294	8.21418690032177	380839.8359822	3416.8905132213	2377412	2510.39
1	H04	1	CHEK1	NA	Positive	4	6.2969696969697	40.6643939393939	4.76833305727047	251458.191666667	2640.3554752591	2153783	2029.04
1	H04	2	CHEK1	NA	Positive	5	7.57319907048799	63.6599535243997	8.70955688463277	462710.691711851	3470.69397994503	2684868	2534.86
1	H04	3	CHEK1	NA	Positive	6	7.55220228384992	68.9184339314845	10.0266132862376	522862.336867863	3917.59268550915	2596797	2757.04
1	H05	1	CHEK1	NA	Positive	4	6.50253807106599	43.494923857868	5.92966936951114	283161.236886633	2816.81666180078	2140919	2059.66
1	H05	2	CHEK1	NA	Positive	5	5.48150684931507	42.8965753424658	6.41525440309454	276182.153424658	2826.07939045004	1944926	2122.92
1	H05	3	CHEK1	NA	Positive	6	5.34086242299795	38.7652292950034	5.98585715705068	253648.069130732	2737.76550204826	1928313	2106.6
1	H06	1	CHEK1	NA	Positive	4	6.39285714285714	47.1769480519481	6.16130961756345	309723.900974026	2934.75753494933	2183056	2171.67
1	H06	2	CHEK1	NA	Positive	5	6.79881656804734	54.4082840236686	7.27554711631135	369510.927021696	3241.86585685509	2262535	2402.95
1	H06	3	CHEK1	NA	Positive	6	5.97129186602871	49.6589200273411	7.33754688349206	368606.934381408	3136.6754074966	2219040	2305.41
1	H07	1	CHEK1	NA	Positive	4	6.54951600893522	54.5532390171258	7.5304779865226	383119.034251675	3193.64187355995	2300776	2300.75
1	H07	2	CHEK1	NA	Positive	5	6.29087048832272	55.0700636942675	8.13179162151547	375767.907997169	3105.36581641069	2230042	2287.28
1	H07	3	CHEK1	NA	Positive	6	6.25138778747026	53.6225218080888	7.96865321815076	404637.563045202	3412.62304609798	2397895	2482.08
1	H08	1	CHEK1	NA	Positive	4	7.46883720930233	61.1609302325581	8.13130086302	421218.95627907	3367.03720339808	2365171	2362.78
1	H08	2	CHEK1	NA	Positive	5	7.48849693251534	67.0966257668712	8.84051315052192	475470.515337423	3531.83732303448	2547378	2522.2
1	H08	3	CHEK1	NA	Positive	6	7.78203928905519	76.2797006548176	10.8260880587749	583588.27595884	4079.55311561607	2758202	2956.74
1	H09	1	NOTCH2	NM_024408	sample	4	7.17678812415654	32.2753036437247	2.83304121304139	175995.304993252	1875.31741262261	1743017	1241.91
1	H09	2	NOTCH2	NM_024408	sample	5	6.94859813084112	30.3277703604806	2.6815618142528	150132.136849132	1689.79830882816	1633296	1122.05
1	H09	3	NOTCH2	NM_024408	sample	6	5.74810318664643	28.459028831563	3.14248292618522	152593.946889226	1725.41083213951	1538673	1118.81
1	H10	1	FANCM	NM_020937	sample	4	6.95584817970565	28.1967467079783	2.74487283685921	137520.532145624	1776.86139305712	1576390	1110.44
1	H10	2	FANCM	NM_020937	sample	5	6.39461279461279	25.3050505050505	2.69938111839623	131222.95959596	1722.63611533354	1453852	1062.3
1	H10	3	FANCM	NM_020937	sample	6	6.65066109951287	26.2045929018789	2.55348856443051	125619.01322199	1703.67749439245	1561579	1057.85
1	H11	1	RASA1	NM_022650	sample	4	6.44338235294118	25.2926470588235	2.78313757574601	119492.007352941	1592.11172482522	1452194	1044.26
1	H11	2	RASA1	NM_022650	sample	5	7.10906701708279	28.6773981603154	3.54115600668372	134802.370565046	1867.29569876873	1574760	1168.59
1	H11	3	RASA1	NM_022650	sample	6	6.17347622237106	26.503683858004	3.25494018674701	138505.775619558	1767.02794468555	1638982	1193.47
1	H12	1	KDM5C	NM_004187	sample	4	5.70301783264746	23.8230452674897	2.36213593955868	125149.808641975	1611.33902611015	1526018	1070.93
1	H12	2	KDM5C	NM_004187	sample	5	6.81530898876404	36.0660112359551	3.45443938223882	215195.082162921	1964.42280128	1811323	1291.66
1	H12	3	KDM5C	NM_004187	sample	6	7.03395953757225	28.3150289017341	3.25669531174968	141550.941473988	1775.79024511267	1569348	1142.07
1	H13	1	FAS	NA	sample	4	7.79256965944272	30.7174922600619	2.73517090303798	151571.274767802	1917.75475632176	1669267	1183.13
1	H13	2	FAS	NA	sample	5	6.41692307692308	31.4753846153846	3.19490386674454	175601.921538462	1785.74004033833	1622671	1174.19
1	H13	3	FAS	NA	sample	6	5.83985550872968	24.7248645394341	3.48914580081383	128461.311860325	1738.90692670827	1376148	1079.41
1	H14	1	PTPRC	NR_052021	sample	4	7.60680379746835	33.2697784810127	3.0119753396098	171710.54193038	1802.26147772367	1742175	1187.12
1	H14	2	PTPRC	NR_052021	sample	5	6.77540867093106	27.8045486851457	2.77052697564534	137641.895522388	1704.62426980591	1549688	1091.99
1	H14	3	PTPRC	NR_052021	sample	6	7.63866077068857	30.9526216045483	3.18424529236455	156627.921036008	1802.0273294291	1639226	1132.45
1	H15	1	PTPRU	NM_133178	sample	4	6.4159900062461	26.8288569643973	2.51822303168039	133572.657713929	1702.84292259047	1558118	1104.44
1	H15	2	PTPRU	NM_133178	sample	5	6.72123640526617	28.271322266743	2.64159274626072	146829.069261591	1786.99916198011	1690603	1160.8
1	H15	3	PTPRU	NM_133178	sample	6	6.996699669967	29.0211221122112	2.86286221775685	155731.15709571	1805.43078639002	1817417	1203.98
1	H16	1	FUBP1	NM_003902	sample	4	6.44090305444887	25.9249667994688	2.67358387581001	125987.942231076	1635.47971774597	1523069	1062.66
1	H16	2	FUBP1	NM_003902	sample	5	6.61194029850746	30.9723880597015	3.48048532632375	174834.02761194	1850.4106014631	1706833	1208.55
1	H16	3	FUBP1	NM_003902	sample	6	5.74548083875633	26.3246565437455	2.78855988523153	149401.313810557	1663.80398806043	1529725	1120.92
1	H17	1	CHEK1	NA	Positive	4	6.93063583815029	61.6077621800165	9.03630547739853	452382.655656482	3580.15410172466	2368986	2518.34
1	H17	2	CHEK1	NA	Positive	5	7.07248416608023	59.539760731879	8.20541256722473	427215.614356087	3525.23513854956	2413610	2588.15
1	H17	3	CHEK1	NA	Positive	6	6.72075149444919	53.7677198975235	7.4849257042695	407637.348420154	3391.35626182991	2487943	2425.08
1	H18	1	CHEK1	NA	Positive	4	7.48761609907121	59.3467492260062	8.73718328816228	423068.373065015	3532.90153964677	2394366	2522.67
1	H18	2	CHEK1	NA	Positive	5	7.11167945439045	60.1687979539642	8.78265459875928	415728.63256607	3253.05659866787	2228737	2355.18
1	H18	3	CHEK1	NA	Positive	6	6.34707646176912	55.671664167916	8.50386059593851	411991.422038981	3266.51711088201	2311624	2420.7
1	H19	1	CHEK1	NA	Positive	4	6.18102766798419	55.0940711462451	8.73968739967167	399771.203952569	3411.98902426317	2193531	2454.48
1	H19	2	CHEK1	NA	Positive	5	6.84157650695518	61.4806800618238	10.0673585430234	457446.923493045	3657.20360571509	2301054	2629.96
1	H19	3	CHEK1	NA	Positive	6	6.29785478547855	58.9257425742574	8.94710955087115	450770.73019802	3340.44725861124	2322562	2385.22
1	H20	1	CHEK1	NA	Positive	4	7.83378746594005	74.0808356039964	10.2597847796385	560186.968210718	4012.86770957904	2688356	2851
1	H20	2	CHEK1	NA	Positive	5	7.10646687697161	72.2026813880126	10.1836230407556	553429.552839117	3861.49828070495	2571616	2780.23
1	H20	3	CHEK1	NA	Positive	6	5.65886026541764	43.5979703356753	6.39350549731581	297294.06323185	2942.89680087312	2056575	2197.97
1	H21	1	CHEK1	NA	Positive	4	6.87718023255814	62.3728197674419	9.32756087141446	436937.75	3524.97105092417	2286452	2515.88
1	H21	2	CHEK1	NA	Positive	5	5.81023720349563	47.1710362047441	7.99334510876555	318882.915730337	3058.35503023016	1962437	2207.7
1	H21	3	CHEK1	NA	Positive	6	6.29378531073446	52.8919491525424	8.74095358426142	380227.747881356	3288.7301751405	2182997	2384.77
1	H22	1	CHEK1	NA	Positive	4	7.44097486671744	69.3716679360244	8.99934635642444	521389.211728865	3622.42504888644	2653436	2607.01
1	H22	2	CHEK1	NA	Positive	5	7.01444622792937	56.838683788122	7.96895516469429	405419.32423756	3291.92691787366	2245023	2393.88
1	H22	3	CHEK1	NA	Positive	6	6.03781818181818	56.8967272727273	8.60565057474988	435944.709818182	3404.78651796257	2354097	2475.59
1	I03	1	RPA32	NA	Positive	4	7.19196732471069	35.8645336963921	3.41547405018881	184294.799183118	2106.99923113844	2191297	1556.59
1	I03	2	RPA32	NA	Positive	5	7.72638888888889	45.1027777777778	4.26896877640031	251953.314583333	2379.49868435215	2313665	1739.21
1	I03	3	RPA32	NA	Positive	6	7.24979114452799	44.9431913116124	4.37767168449214	285534.862155388	2419.20990334143	2495681	1814.11
1	I04	1	RPA32	NA	Positive	4	6.48936170212766	33.2279635258359	3.78935943058815	175727.28343465	2191.20247218762	2004673	1560.78
1	I04	2	RPA32	NA	Positive	5	6.86940836940837	40.5937950937951	3.63844041962559	228176.554112554	2165.09214196232	2229589	1578.94
1	I04	3	RPA32	NA	Positive	6	6.28158080451658	34.0825688073394	3.28278273367828	184268.212420607	2006.0171697563	2124532	1588.16
1	I05	1	RPA32	NA	Positive	4	7.48946135831382	40.0288836846214	3.76221056440929	219525.37704918	2263.94689062225	2368457	1618.85
1	I05	2	RPA32	NA	Positive	5	7.32059282371295	44.1224648985959	4.85703196986989	267434.649765991	2443.09231689419	2366007	1770.9
1	I05	3	RPA32	NA	Positive	6	6.06415094339623	37.162893081761	4.23450324863859	220074.594339623	2159.93467630006	2166975	1587.43
1	I06	1	RPA32	NA	Positive	4	7.51729686242961	43.9082864038616	4.36497151241788	243726.185840708	2324.22090540267	2339714	1693.36
1	I06	2	RPA32	NA	Positive	5	7.63194444444444	42.4282407407407	4.0729759060606	227342.885802469	2318.16939372361	2232512	1667.07
1	I06	3	RPA32	NA	Positive	6	6.7448224852071	41.1264792899408	4.30387418124099	254455.234467456	2346.28994468382	2324080	1733.39
1	I07	1	RPA32	NA	Positive	4	8.1064	49.0208	4.86705015200033	278421.1072	2500.23173875342	2336054	1787.86
1	I07	2	RPA32	NA	Positive	5	7.63153724247227	49.7472266244057	4.90155547153238	293379.812202853	2484.52256112689	2405063	1825
1	I07	3	RPA32	NA	Positive	6	7.09469387755102	45.6220408163265	4.3004756117936	267325.201632653	2322.92106870672	2399846	1701.01
1	I08	1	RPA32	NA	Positive	4	7.64858096828047	49.2587646076795	4.80755640857937	285004.54590985	2477.15051200289	2351717	1766.21
1	I08	2	RPA32	NA	Positive	5	8.63549783549784	56.2562770562771	4.86458109335079	340172.651948052	2681.53780540766	2672436	1915.42
1	I08	3	RPA32	NA	Positive	6	6.39344262295082	40.4473067915691	4.64603403035449	252496.856362217	2386.16128532007	2287166	1795.96
1	I09	1	ARHGAP35	NM_004491	sample	4	6.32195448460509	29.0649263721553	3.09803846265749	156638.613119143	1754.14355864318	1697968	1178.62
1	I09	2	ARHGAP35	NM_004491	sample	5	6.82216494845361	31.6436855670103	2.90051675446976	162141.355670103	1819.62742467132	1749798	1209.96
1	I09	3	ARHGAP35	NM_004491	sample	6	7.08269631688673	31.9492703266157	3.27097505670561	165845.801250869	1882.71114365789	1616897	1236.05
1	I10	1	AHNAK	NM_024060	sample	4	6.52221356196415	26.8581449727202	2.40085313269827	138186.385814497	1640.6945389025	1532722	1050.54
1	I10	2	AHNAK	NM_024060	sample	5	6.78102189781022	28.521897810219	2.68287421038206	156053.38540146	1691.32623549721	1634985	1143.47
1	I10	3	AHNAK	NM_024060	sample	6	5.81767955801105	22.5616942909761	2.41831312309691	112503.181706568	1550.6587143999	1353519	985.73
1	I11	1	SH2B3	NM_005475	sample	4	5.90211480362538	20.9722054380665	2.24307404085592	91942.3021148036	1561.9412963028	1389780	941.4
1	I11	2	SH2B3	NM_005475	sample	5	6.4137022397892	25.4967061923584	2.84121689255286	127079.944664032	1641.96296909492	1463349	1031.8
1	I11	3	SH2B3	NM_005475	sample	6	6.2487597448618	24.5067328136074	2.53146141904494	120588.228206945	1532.73066544855	1538173	1002.7
1	I12	1	MSH2	NM_000251	sample	4	6.96712929145362	34.3593864134405	3.9956980516791	198680.785244704	2091.80105108133	1908534	1409.48
1	I12	2	MSH2	NM_000251	sample	5	5.80971937029432	31.1950718685832	3.45947257420413	193679.375085558	1898.21572836334	1798388	1298.35
1	I12	3	MSH2	NM_000251	sample	6	5.86514522821577	29.3326417704011	3.66989574408766	170891.830567082	1877.0043458707	1687559	1266.9
1	I13	1	NOTCH1	NM_017617	sample	4	6.08163265306122	23.7571428571429	2.84317247734456	117052.852380952	1695.54623608554	1452466	1088.88
1	I13	2	NOTCH1	NM_017617	sample	5	6.82447552447552	28.1230769230769	2.51016644852957	144892.679020979	1717.57888682343	1757278	1155.76
1	I13	3	NOTCH1	NM_017617	sample	6	5.31601731601732	21.0185528756957	2.40168972417451	104045.361162647	1643.31290755704	1534040	1107.22
1	I14	1	RAD51	NM_133487	sample	4	6.00465477114042	26.7230411171451	3.51886424933706	128089.949573313	1680.67452688627	1277989	993.86
1	I14	2	RAD51	NM_133487	sample	5	5.46085672082718	23.7503692762186	3.48504466816435	126123.216395864	1631.52535079052	1219111	973
1	I14	3	RAD51	NM_133487	sample	6	5.38612473721093	24.6818500350385	3.30253408458734	141330.503153469	1623.84105059964	1359372	1029.85
1	I15	1	ZFHX4	NM_024721	sample	4	6.74590163934426	25.9053651266766	2.75184168523079	125027.622205663	1741.68177413059	1565349	1088.23
1	I15	2	ZFHX4	NM_024721	sample	5	6.41144624903326	26.3549883990719	3.02592101866212	140123.941221964	1697.59914910407	1538899	1074.18
1	I15	3	ZFHX4	NM_024721	sample	6	8.40451021846371	31.8104298801973	2.70124700946718	145261.184637068	1759.11899854516	1726207	1123.67
1	I16	1	KMT2C	NM_170606	sample	4	6.75859743762643	27.726230613621	2.59787063793263	133575.865138233	1709.32520045836	1592600	1141.48
1	I16	2	KMT2C	NM_170606	sample	5	6.32608695652174	26.7747035573123	2.67659586810129	136355.860342556	1682.02442219463	1572703	1122.75
1	I16	3	KMT2C	NM_170606	sample	6	5.72646048109966	24.8013745704467	2.61330812202249	127319.110652921	1643.2600184434	1548639	1056.67
1	I17	1	RPA32	NA	Positive	4	7.38821752265861	47.0226586102719	4.72410379486337	286532.205438066	2456.68511829106	2358137	1792.55
1	I17	2	RPA32	NA	Positive	5	6.528	38.104	3.62185421500487	223127.172	2132.06776461164	2357492	1653.17
1	I17	3	RPA32	NA	Positive	6	6.29635627530364	37.582995951417	4.52896047831353	225482.991902834	2243.65230125848	2236709	1679.21
1	I18	1	RPA32	NA	Positive	4	7.52177293934681	46.1718506998445	4.31425073395429	275053.885692068	2440.15636007246	2450573	1784.91
1	I18	2	RPA32	NA	Positive	5	7.98465080583269	48.4098234842671	4.93010774733245	299447.482732157	2608.9263521378	2482077	1854.31
1	I18	3	RPA32	NA	Positive	6	6.10530085959885	31.1332378223496	3.17633127855298	169148.67765043	1957.95858295099	2094907	1442.65
1	I19	1	RPA32	NA	Positive	4	8.09862385321101	52.4900611620795	5.44351850131967	326958.321865443	2590.81976385974	2499753	1880.76
1	I19	2	RPA32	NA	Positive	5	7.97545008183306	50.981178396072	5.01057018488779	324826.310147299	2575.90110770692	2389211	1846.04
1	I19	3	RPA32	NA	Positive	6	7.00379650721336	43.9779802581625	5.0080581252634	263302.320425209	2388.50738039715	2422615	1829.29
1	I20	1	RPA32	NA	Positive	4	8.18968253968254	48.1373015873016	3.90390246147909	284750.65	2480.86372679083	2504967	1745.96
1	I20	2	RPA32	NA	Positive	5	7.09084880636605	43.0358090185676	4.52799691289677	252132.466843501	2239.94485826755	2230151	1624.68
1	I20	3	RPA32	NA	Positive	6	6.82038123167155	42.6092375366569	4.49361951379071	267523.343108504	2332.39435193265	2229857	1726.61
1	I21	1	RPA32	NA	Positive	4	7.91137254901961	54.24	5.20936161148431	344029.167843137	2533.44891793058	2331639	1754.65
1	I21	2	RPA32	NA	Positive	5	7.32532467532468	43.7577922077922	4.59356426431858	249161.995454545	2364.81954673291	2209677	1657.75
1	I21	3	RPA32	NA	Positive	6	7.49727201870616	43.8565861262666	4.36049074369014	259822.005455963	2449.85511972031	2389383	1796.13
1	I22	1	RPA32	NA	Positive	4	8.82154088050314	58.810534591195	5.94307253868411	358559.102201258	2797.40770914611	2444396	1931.57
1	I22	2	RPA32	NA	Positive	5	7.30323785803238	49.2826899128269	5.40026195431327	292500.108966376	2466.63821666121	2300634	1777.11
1	I22	3	RPA32	NA	Positive	6	8.00740131578947	53.6883223684211	5.25763498778013	328109.179276316	2573.826987294	2714008	1849.39
1	J03	1	ATR	NA	Positive	4	5.44665561083472	35.1271420674406	4.58405847995472	211308.819789939	2528.61500482825	1908675	1976.7
1	J03	2	ATR	NA	Positive	5	4.79669030732861	30.1356973995272	4.91010240133948	174597.720567376	2391.02147961527	1787660	1958.42
1	J03	3	ATR	NA	Positive	6	4.50950369588173	28.1842661034847	4.27082145512725	167822.00686378	2267.41679009838	1735495	1817.47
1	J04	1	ATR	NA	Positive	4	4.45265957446809	22.8468085106383	3.04989256499153	125120.867021277	1994.24814114885	1918421	1694.6
1	J04	2	ATR	NA	Positive	5	5.92429857067231	41.1979883536263	5.48641124874833	248002.386447856	2695.9878669134	2090726	2047.91
1	J04	3	ATR	NA	Positive	6	5.6732939279957	37.9962385814078	5.35811999193464	227252.91133799	2616.46428907378	2046862	2049.43
1	J05	1	ATR	NA	Positive	4	5.94764705882353	36.05	5.13725240479325	219926.087058824	2712.83387850999	2172698	2130.88
1	J05	2	ATR	NA	Positive	5	6.23535302954432	40.9394091136705	5.699765794159	240203.392088132	2746.73718345877	2063733	2115.87
1	J05	3	ATR	NA	Positive	6	6.02873563218391	36.3296760710554	4.78925639271195	209956.16353187	2569.46313301593	2025993	2008.76
1	J06	1	ATR	NA	Positive	4	4.44255937954435	24.7600581677169	3.63428344783599	133447.871061561	2077.17812702867	1662422	1709.21
1	J06	2	ATR	NA	Positive	5	5.67645543534261	38.0206079340546	5.93295011629488	227502.387944359	2782.60931060153	1994174	2183.41
1	J06	3	ATR	NA	Positive	6	5.28895768833849	34.7223942208462	4.83406401341811	211949.345717234	2527.43718441308	1993348	2012.13
1	J07	1	ATR	NA	Positive	4	5.53643497757847	35.0016816143498	4.91890064199239	211302.905829596	2487.6540278724	2014144	1951.07
1	J07	2	ATR	NA	Positive	5	4.94902785076196	31.6374146085129	4.64603657446571	177212.596952181	2299.46299517305	1834409	1830.67
1	J07	3	ATR	NA	Positive	6	3.99110671936759	25.2104743083004	4.20597532491259	147759.926383399	2145.79779026765	1731445	1810.42
1	J08	1	ATR	NA	Positive	4	5.58842794759825	31.8455240174672	4.39967904865222	185070.491812227	2452.31937041808	1963869	1940.33
1	J08	2	ATR	NA	Positive	5	4.6	27.8514792899408	3.52090028714224	166713.710059172	2146.30980548941	1808223	1773.65
1	J08	3	ATR	NA	Positive	6	5.71283582089552	36.5271641791045	5.41105884974245	223058.982686567	2720.54972327648	2035387	2104.93
1	J09	1	STIM1	NM_003156	sample	4	6.86635586635587	31.032634032634	3.32672528896245	172410.75990676	1803.54399340966	1558963	1138.25
1	J09	2	STIM1	NM_003156	sample	5	5.68365320979484	24.9444076770351	2.78237200367298	138704.594308405	1629.72336181101	1386574	1041.8
1	J09	3	STIM1	NM_003156	sample	6	4.93267326732673	21.1366336633663	2.60414517811564	110946.557755776	1504.40105957194	1371366	1007.74
1	J10	1	DICER1	NM_030621	sample	4	6.35508771929825	28.4694736842105	2.71822920505479	146900.216842105	1737.49021958741	1573184	1138.49
1	J10	2	DICER1	NM_030621	sample	5	7.64614343707713	36.4925575101488	3.18788233548344	205432.564276049	1997.40498393428	1954426	1348.38
1	J10	3	DICER1	NM_030621	sample	6	7.37357954545455	30.7173295454545	2.88552994695316	161182.730823864	1814.11174611381	1735508	1206.14
1	J11	1	PASK	NM_015148	sample	4	7.35030140656397	30.7488278633624	2.85089260462676	161488.94909578	1853.44924153321	1691179	1199.26
1	J11	2	PASK	NM_015148	sample	5	6.18295904887715	22.3005284015852	2.51454305785022	106969.330911493	1602.24442992176	1556641	1070.94
1	J11	3	PASK	NM_015148	sample	6	4.31655129011957	15.5342983008181	1.79415775486514	70825.9118942731	1304.51335772747	1334070	903.33
1	J12	1	EZH2	NM_152998	sample	4	6.04306632213609	23.1894918173988	2.30894346041725	115202.527131783	1632.11828188828	1417929	992.31
1	J12	2	EZH2	NM_152998	sample	5	6.67657992565056	32.2386617100372	3.11690922759668	189707.93605948	1932.49497409575	1677318	1228.29
1	J12	3	EZH2	NM_152998	sample	6	6.36118784530387	25.8639502762431	3.02830532270997	132523.500690608	1776.66196513847	1548819	1101.79
1	J13	1	ATF7IP	NM_018179	sample	4	7.95345228859581	36.5182311869666	3.2941692301095	202532.901474011	1961.89784976921	1846509	1280.44
1	J13	2	ATF7IP	NM_018179	sample	5	7.34140802422407	33.4685844057532	3.04537469467574	183409.516275549	1893.3100889302	1819529	1229.17
1	J13	3	ATF7IP	NM_018179	sample	6	7.18238128011012	30.7646249139711	3.42364572578929	165897.782518926	1819.05555051989	1670580	1190.01
1	J14	1	RB1	NM_000321	sample	4	6.52539912917271	25.1828737300435	2.4689950660765	114300.993468795	1627.38980240423	1503506	1075.02
1	J14	2	RB1	NM_000321	sample	5	6.83248361252731	31.8922068463219	3.39749216392399	178674.934450109	1904.5494876609	1675890	1265.62
1	J14	3	RB1	NM_000321	sample	6	6.93628437290409	29.2669349429913	2.89202732885765	141373.323943662	1759.35303471216	1669751	1146.52
1	J15	1	RPA2	NM_002946	sample	4	8.76317991631799	53.5573221757322	4.32198619182294	302917.780753138	2445.09745441237	2586237	1773.92
1	J15	2	RPA2	NM_002946	sample	5	6.17161477190442	37.1716147719044	4.60942114363698	215093.977552498	2205.50118746344	2067235	1667.71
1	J15	3	RPA2	NM_002946	sample	6	6.1759941089838	32.3254786450663	3.33293874538117	178020.455817379	2049.19577100349	2185783	1580.03
1	J16	1	RPS2	NM_002952	sample	4	7.54890219560878	33.3932135728543	3.27435772277838	168862.036926148	1841.44043571074	1357000	1089.34
1	J16	2	RPS2	NM_002952	sample	5	6.77735124760077	32.7015355086372	3.09762188918228	189804.716890595	1879.95883570667	1309712	1095.94
1	J16	3	RPS2	NM_002952	sample	6	6.97175732217573	30.0094142259414	2.6216720868551	147896.65167364	1718.62292757337	1216370	965.45
1	J17	1	ATR	NA	Positive	4	6.6505286588759	46.810795770729	6.55278146065822	288262.455759599	2989.46819853764	2042786	2222.63
1	J17	2	ATR	NA	Positive	5	5.70693641618497	34.7317919075144	5.00916078960057	209165.486705202	2576.82989435924	1978192	1963.72
1	J17	3	ATR	NA	Positive	6	5.17613956105796	32.7501406865504	4.80497750267516	212668.846933033	2613.9734523404	2152828	2043.42
1	J18	1	ATR	NA	Positive	4	5.52527600232423	37.232423009878	5.16552882303363	216087.218477629	2561.75878335373	1901389	2032.57
1	J18	2	ATR	NA	Positive	5	5.6186974789916	35.3261554621849	5.03802007803327	211564.433298319	2663.3549777878	2042897	2077.98
1	J18	3	ATR	NA	Positive	6	6.89001264222503	45.5151706700379	5.81295813987898	277980.142225032	2977.88261737926	2289706	2270.31
1	J19	1	ATR	NA	Positive	4	5.8721198156682	38.1301843317972	5.03406813203962	244348.626728111	2742.54243482483	2096501	2100.89
1	J19	2	ATR	NA	Positive	5	4.69567354965585	29.1293018682399	4.74312948601578	177686.870698132	2414.02366309235	1849499	1903.03
1	J19	3	ATR	NA	Positive	6	4.59376679204729	26.579795808705	4.09766342007431	155236.331542182	2258.49403467467	1797864	1848.36
1	J20	1	ATR	NA	Positive	4	6.45609602021478	48.7719519898926	6.47587340176847	314357.597599495	2966.03211105313	2240899	2241.23
1	J20	2	ATR	NA	Positive	5	6.00963081861958	40.3210272873194	5.45892129270914	241920.108614232	2742.70558588042	2089288	2113.97
1	J20	3	ATR	NA	Positive	6	6.66445383222692	46.7791188895594	6.37994592163328	305967.471937236	3090.32616825974	2344469	2369.1
1	J21	1	ATR	NA	Positive	4	5.9327470253492	36.7428867046042	4.86733903422279	215448.930677703	2631.28352409985	1995756	2046.19
1	J21	2	ATR	NA	Positive	5	6.64125326370757	45.665274151436	6.3194852169078	277450.162402089	2975.06684556222	2084321	2272.2
1	J21	3	ATR	NA	Positive	6	5.99279379157428	39.7705099778271	5.36003561333204	237326.084257206	2651.71358402705	2060054	2072.55
1	J22	1	ATR	NA	Positive	4	5.93153759820427	39.1644219977553	5.20141608868599	239413.95959596	2665.20024693934	2052325	2020.08
1	J22	2	ATR	NA	Positive	5	5.99485018726592	40.5847378277154	5.43553488374925	230033.138108614	2601.67926763074	1909027	1985.57
1	J22	3	ATR	NA	Positive	6	5.74504824784154	37.1472828847131	4.70819710680682	215151.001015744	2430.209649191	2028113	1959.29
1	K03	1	OTNT	NA	Neutral	4	5.65345911949686	21.4415094339623	2.19472963023185	109982.853459119	1600.1017306356	1623314	1046.46
1	K03	2	OTNT	NA	Neutral	5	6.2350400987045	27.6014805675509	2.57541062668023	153777.974090068	1726.84424675292	1719728	1163.79
1	K03	3	OTNT	NA	Neutral	6	6.49441340782123	30.3114525139665	3.11393149957286	171410.701117318	1839.45992907136	1827331	1253.5
1	K04	1	OTNT	NA	Neutral	4	6.85214521452145	26.8	2.50888022000889	127653.472607261	1688.81512477284	1698884	1111.26
1	K04	2	OTNT	NA	Neutral	5	7.35094850948509	32.3685636856369	2.47355101693263	171892.297425474	1838.98481849218	1781971	1189.78
1	K04	3	OTNT	NA	Neutral	6	7.31865106675843	32.7887130075705	3.02031396531815	185194.793530626	1941.33364479624	1835227	1268.07
1	K05	1	OTNT	NA	Neutral	4	6.27774445110978	24.6112777444511	2.32905802810681	124655.300539892	1631.46775934279	1611546	1096.63
1	K05	2	OTNT	NA	Neutral	5	6.63986013986014	26.1426573426573	2.49559056480697	128655.320979021	1663.81036484298	1576553	1111.63
1	K05	3	OTNT	NA	Neutral	6	5.86654366543665	26.3683886838868	2.84141329684234	142886.98400984	1663.26199938514	1664298	1165.7
1	K06	1	OTNT	NA	Neutral	4	5.65208747514911	23.2286282306163	2.54168337648466	110806.532803181	1584.6995028184	1418884	1039.93
1	K06	2	OTNT	NA	Neutral	5	5.79158936301793	25.9659863945578	2.78532749929097	141831.630797774	1634.51901586248	1675606	1144.37
1	K06	3	OTNT	NA	Neutral	6	5.90714762859051	29.0207080828323	2.80648005865793	168469.88243153	1669.71989164996	1605985	1160.99
1	K07	1	OTNT	NA	Neutral	4	6.63083538083538	25.5202702702703	2.286172559614	123821.423218673	1696.46048601493	1672858	1126.71
1	K07	2	OTNT	NA	Neutral	5	6.55481727574751	28.7162790697674	2.87039738376522	153214.518936877	1754.49441175595	1750566	1143.96
1	K07	3	OTNT	NA	Neutral	6	4.94793650793651	18.6634920634921	2.38664896705007	95330.8146031746	1517.27242790202	1471813	1028.83
1	K08	1	OTNT	NA	Neutral	4	7.13380281690141	30.1494522691706	2.68667874115021	150125.733959311	1755.86817648877	1688095	1180.42
1	K08	2	OTNT	NA	Neutral	5	5.96364838070059	21.8995373430271	2.16517199724747	105743.937210839	1630.59913818864	1629790	1110.3
1	K08	3	OTNT	NA	Neutral	6	6.40686274509804	29.1624649859944	2.73638351943688	154435.388655462	1742.01689605635	1689499	1202.25
1	K09	1	RAD21	NM_006265	sample	4	6.24756918474196	25.9992520568437	3.03949163989636	142078.924457741	1847.18754726671	1355317	1070.6
1	K09	2	RAD21	NM_006265	sample	5	6.94880847308032	26.3018534863195	3.93749033326873	127500.104148279	1985.98420740857	1342462	1054.37
1	K09	3	RAD21	NM_006265	sample	6	6.87722269263336	27.9932260795936	3.74570610470131	156697.802709568	1968.04750823634	1415196	1087.05
1	K10	1	CUX1	NM_181500	sample	4	7.73638516179953	40.2454617205998	3.50097783777028	239426.022888713	2085.66259602973	1889617	1371.86
1	K10	2	CUX1	NM_181500	sample	5	7.79722830051058	36.1072210065646	3.39973505714775	193323.076586433	2015.79853988575	1776453	1284.31
1	K10	3	CUX1	NM_181500	sample	6	6.77013291634089	33.0555121188428	2.9002115086828	189438.654417514	1865.94488144192	1806345	1284.06
1	K11	1	POLE	NM_006231	sample	4	6.86934673366834	24.2778176597272	2.66427120735835	117374.244795406	1712.49175525	1523909	1028.36
1	K11	2	POLE	NM_006231	sample	5	6.97089552238806	25.6440298507463	2.75765995923078	113006.292537313	1675.33276824185	1531127	1010.64
1	K11	3	POLE	NM_006231	sample	6	6.39475500345066	23.5182884748102	2.49169288278242	110703.391304348	1604.00639686829	1429405	998.2
1	K12	1	NCOA6	NM_014071	sample	4	7.3879173290938	37.8346581875994	3.37826148980223	223779.526232114	2009.99133235904	1874473	1356.35
1	K12	2	NCOA6	NM_014071	sample	5	6.13454800280308	33.1093202522775	3.67387139765911	200163.841625788	1969.2478533767	1739650	1306.11
1	K12	3	NCOA6	NM_014071	sample	6	6.01230992034757	31.8320057929037	3.21346866009168	189247.430847212	1863.25001522658	1729221	1270.3
1	K13	1	APC	NM_000038	sample	4	5.27090532135453	21.3144436765722	2.28354524653152	115617.604699378	1560.96855638111	1375514	946.07
1	K13	2	APC	NM_000038	sample	5	5.48608282416836	22.5234215885947	2.62502127923648	117910.05227427	1600.66606685401	1356508	971.32
1	K13	3	APC	NM_000038	sample	6	4.78940217391304	19.3790760869565	2.55489524843112	111518.370244565	1501.31244451137	1315471	932.39
1	K14	1	CREBBP	NM_004380	sample	4	6.70759403832505	26.2100780695529	2.32731380546168	132635.146912704	1693.60677769039	1740850	1115.21
1	K14	2	CREBBP	NM_004380	sample	5	6.63741496598639	24.4884353741497	2.57044865145815	112706.353741497	1722.9733543274	1533093	1058.6
1	K14	3	CREBBP	NM_004380	sample	6	6.20797101449275	24.8905797101449	2.38383293352614	120726.27826087	1589.47807617435	1513170	1020.77
1	K15	1	MGA	NM_001080541	sample	4	5.68888888888889	20.4094276094276	2.23643526671931	90335.8316498317	1443.54306581991	1332597	906.34
1	K15	2	MGA	NM_001080541	sample	5	6.63031914893617	26.5385638297872	2.82479240242034	128318.753324468	1725.07215414902	1556707	1087.67
1	K15	3	MGA	NM_001080541	sample	6	4.77048192771084	19.1807228915663	2.43658411486934	92307.9981927711	1431.51234287887	1403311	959.09
1	K16	1	CHEK1	NM_001274	sample	4	6.64180264180264	54.954156954157	8.40770610561472	383958.862470862	3447.69318928436	2265707	2471.36
1	K16	2	CHEK1	NM_001274	sample	5	6.31535580524345	50.4539325842697	6.82133724924332	355540.089138577	2895.8244714418	2173054	2074.54
1	K16	3	CHEK1	NM_001274	sample	6	6.54210526315789	56.7333333333333	8.62475969178296	421745.538596491	3513.71190356032	2370326	2516.63
1	K17	1	OTNT	NA	Neutral	4	6.79043423536816	30.0132158590308	2.75388210168687	156700.361862807	1748.38507815443	1704790	1183.67
1	K17	2	OTNT	NA	Neutral	5	7.01572112098428	28.6302118933698	2.94135396399925	149447.755297334	1725.86170401207	1591311	1124.77
1	K17	3	OTNT	NA	Neutral	6	6.65882352941177	27.6096885813149	3.03379155314051	146205.163321799	1746.53561514936	1601573	1134.85
1	K18	1	OTNT	NA	Neutral	4	7.13193403298351	31.9220389805097	2.97734454595392	167940.925037481	1753.78793877546	1705087	1187.19
1	K18	2	OTNT	NA	Neutral	5	6.20181112548512	27.4780077619664	3.07491642341877	144894.85316947	1688.46841106975	1534656	1089.38
1	K18	3	OTNT	NA	Neutral	6	6.1070110701107	25.9129151291513	2.65165664137043	133706.068634686	1623.39212205975	1572222	1097.7
1	K19	1	OTNT	NA	Neutral	4	6.22155287817938	27.6793842034806	2.66226022576305	154190.538821954	1671.03526919751	1662306	1141.16
1	K19	2	OTNT	NA	Neutral	5	5.67879161528977	26.4056720098644	2.85199353316146	151850.942663379	1667.24786154321	1541733	1129.4
1	K19	3	OTNT	NA	Neutral	6	6.12982241273729	26.5315370483772	3.15252687162649	149531.166564605	1706.27267366048	1618902	1163.37
1	K20	1	OTNT	NA	Neutral	4	6.59986550100874	27.670477471419	2.50809476868303	139841.059852051	1687.33096702992	1539420	1081.69
1	K20	2	OTNT	NA	Neutral	5	6.47136563876652	28.8879798615481	2.95983186627065	148354.832599119	1692.24484002439	1603703	1109.98
1	K20	3	OTNT	NA	Neutral	6	5.9451871657754	27.7967914438503	3.04800724669449	151436.558823529	1708.3517242678	1553559	1156.73
1	K21	1	OTNT	NA	Neutral	4	6.12745098039216	24.937675070028	2.32042752627497	122497.403361345	1549.51087654755	1583224	1063.14
1	K21	2	OTNT	NA	Neutral	5	5.98269230769231	26.2865384615385	2.8530029124789	139707.744871795	1663.08822172741	1638170	1140.31
1	K21	3	OTNT	NA	Neutral	6	5.54238505747126	24.6932471264368	2.65978257076652	136872.849137931	1587.57082736783	1517808	1061.54
1	K22	1	OTNT	NA	Neutral	4	7.01689408706953	30.72579597141	2.614381438134	156198.862248213	1756.40880157474	1636203	1169
1	K22	2	OTNT	NA	Neutral	5	6.24417831004657	26.1716566866267	2.51762039380492	138223.597471723	1622.93593706663	1587871	1102.17
1	K22	3	OTNT	NA	Neutral	6	6.17898832684825	24.7931258106355	2.37888673446161	123734.547341115	1630.40729770482	1548680	1106.64
1	L03	1	RF	NA	Neutral	4	6.6191381495564	25.4385297845374	2.1511326894885	117136.975285171	1577.65190021282	1580012	1025.9
1	L03	2	RF	NA	Neutral	5	6.62857142857143	27.8247619047619	2.57345426735098	146930.802539683	1736.61489677514	1740515	1173.16
1	L03	3	RF	NA	Neutral	6	5.23021148036254	23.197583081571	2.30647999103019	123899.496072508	1492.72841156037	1481521	1055.41
1	L04	1	RF	NA	Neutral	4	6.36997635933806	26.8617021276596	2.44275187219392	143978.88179669	1760.87067307322	1674798	1105.68
1	L04	2	RF	NA	Neutral	5	6.40901007705987	24.067575577949	2.54601229266148	113681.816241849	1640.86291376604	1533448	1081.12
1	L04	3	RF	NA	Neutral	6	6.07167042889391	25.2415349887133	2.36339484119544	129004.85778781	1595.05304863851	1563594	1081.22
1	L05	1	RF	NA	Neutral	4	6.19727047146402	23.5018610421836	2.17357438883893	114110.846774194	1597.95015566475	1560866	1053.06
1	L05	2	RF	NA	Neutral	5	5.90745672436751	21.7916111850866	2.6534233467312	109110.173768309	1638.47607765169	1486726	1047.96
1	L05	3	RF	NA	Neutral	6	5.7517639512508	23.6536241180244	2.43301409654555	119220.651058371	1573.39306317591	1524814	1040.5
1	L06	1	RF	NA	Neutral	4	5.70990415335463	21.882428115016	1.98691204427329	107247.352715655	1524.89283462003	1575134	1053.07
1	L06	2	RF	NA	Neutral	5	5.18356328734253	21.5158968206359	2.32621861774968	110565.269946011	1487.213458213	1479020	1009.55
1	L06	3	RF	NA	Neutral	6	5.75138504155125	26.786703601108	3.12179159572787	147668.360803324	1749.50921189422	1581398	1134.24
1	L07	1	RF	NA	Neutral	4	5.98218997361478	24.6174142480211	2.56964960391778	131815.964379947	1656.77073891081	1703483	1148.01
1	L07	2	RF	NA	Neutral	5	5.65619223659889	22.1164510166359	2.22900539444095	112601.401109057	1510.94931213932	1540134	1017.89
1	L07	3	RF	NA	Neutral	6	5.3451519536903	22.4261939218524	2.49053167968063	117477.363965268	1544.25835851672	1587784	1057.98
1	L08	1	RF	NA	Neutral	4	6.04690990320179	22.8123603871929	2.11868819700378	116229.391660462	1648.44999592927	1604822	1095.22
1	L08	2	RF	NA	Neutral	5	5.78534031413613	24.6119109947644	2.52554980864047	128302.512434555	1605.83600444923	1606439	1075.55
1	L08	3	RF	NA	Neutral	6	5.14438884917798	21.0521801286633	2.3967619500609	114373.94424589	1533.3940168889	1561570	1061.61
1	L09	1	PIGN	NM_012327	sample	4	6.0596421471173	25.0894632206759	2.39827689261715	130934.25314778	1662.14565265777	1581710	1134.01
1	L09	2	PIGN	NM_012327	sample	5	5.53068381063705	24.9994155464641	2.43957591966522	130939.949152542	1568.47224267927	1601144	1081.3
1	L09	3	PIGN	NM_012327	sample	6	5.74125874125874	24.3299427844882	2.25991445165931	125319.467895741	1544.96586910723	1590057	1083.94
1	L10	1	ERCC5	NM_000123	sample	4	7.12541694462975	29.1667778519013	2.43980853558458	154785.128752502	1800.23338163709	1723013	1173.9
1	L10	2	ERCC5	NM_000123	sample	5	7.62252124645892	30.8031161473088	2.80217138327263	148070.197592068	1802.59802664161	1664006	1163.49
1	L10	3	ERCC5	NM_000123	sample	6	5.51144538914323	23.1294964028777	2.57748523592547	122204.575539568	1631.09572882322	1584016	1129.01
1	L11	1	PHF6	NM_032335	sample	4	7.50965824665676	36.4881129271917	3.39884164701609	206806.389301634	1990.8052181123	1810325	1272.9
1	L11	2	PHF6	NM_032335	sample	5	7.13543191800879	30.0080527086384	2.9832006704226	155076.909956076	1848.09271225061	1565443	1167.6
1	L11	3	PHF6	NM_032335	sample	6	6.36008522727273	28.5426136363636	2.74287826350646	153427.984375	1787.36192581116	1626282	1150.14
1	L12	1	BLM	NM_000057	sample	4	6.30877483443709	31.9130794701987	3.9399554066435	196672.927152318	2034.59587150603	1746010	1286.95
1	L12	2	BLM	NM_000057	sample	5	6.25202652910833	30.9137803979366	3.7373939332432	175735.822402358	1875.94479894561	1638391	1203.04
1	L12	3	BLM	NM_000057	sample	6	6.776559287183	27.5154215215901	3.06004219573646	134420.080877313	1726.13944707139	1646207	1112.47
1	L13	1	ARID1A	NM_006015	sample	4	6.04646324549237	25.4701803051318	2.46982351221505	132784.508321775	1673.40798026836	1579550	1086.82
1	L13	2	ARID1A	NM_006015	sample	5	6.2638270820089	24.7476160203433	2.20214929285278	119225.650985378	1581.23256940562	1525972	1050.96
1	L13	3	ARID1A	NM_006015	sample	6	5.2469040247678	20.8560371517028	2.33073453337538	108167.080495356	1509.03148167378	1495587	1001.35
1	L14	1	EZH1	NM_001991	sample	4	5.94321148825065	24.5946475195822	2.85737039840604	128737.089425587	1633.41327002065	1482026	1062.83
1	L14	2	EZH1	NM_001991	sample	5	6.8	30.0412162162162	3.22610890791985	170374.142567568	1787.87352849158	1697357	1165.16
1	L14	3	EZH1	NM_001991	sample	6	5.79787985865724	23.8233215547703	2.69609010152323	123674.95335689	1600.96693223527	1539177	1088.94
1	L15	1	ARID2	NM_152641	sample	4	6.73897324656544	25.7584960231381	2.67883460935385	127718.624005785	1676.8236568657	1426286	1027.51
1	L15	2	ARID2	NM_152641	sample	5	6.13740458015267	21.6877168632894	2.25587467592342	95472.8341429563	1502.51046722077	1293544	898.13
1	L15	3	ARID2	NM_152641	sample	6	5.73244641537324	23.1123429416112	2.22185272345362	119723.03473762	1469.48850890969	1499254	962.45
1	L16	1	FLT4	NM_002020	sample	4	6.51192052980132	29.2039735099338	2.82742656120246	157347.592715232	1804.91913956674	1611476	1216.71
1	L16	2	FLT4	NM_002020	sample	5	6.05695039804042	27.1873851806491	2.61903201675696	142923.542559706	1726.02345736659	1627196	1116.92
1	L16	3	FLT4	NM_002020	sample	6	5.9849967384214	27.8343118069145	2.84605183736351	153022.077625571	1766.75206937427	1690720	1256.13
1	L17	1	RF	NA	Neutral	4	7.04953998584572	29.3064401981599	2.66377977602618	150766.416843595	1754.76373667969	1633523	1142.68
1	L17	2	RF	NA	Neutral	5	7.13390313390313	27.1145299145299	2.53950547346873	128509.750997151	1692.04049444572	1573843	1092.36
1	L17	3	RF	NA	Neutral	6	5.61300505050505	22.8699494949495	2.83603433134594	120235.522727273	1589.61044828102	1489618	1079.31
1	L18	1	RF	NA	Neutral	4	6.63394216133942	26.2709284627093	3.0811329268178	135636.573059361	1826.50360280341	1555987	1138.98
1	L18	2	RF	NA	Neutral	5	6.94026421596783	28.37851809305	2.88814375752393	143514.506605399	1757.43654545924	1573002	1134.62
1	L18	3	RF	NA	Neutral	6	6.75579086697551	27.801455989411	3.01853195922185	138594.254136334	1734.38688799163	1565828	1124.58
1	L19	1	RF	NA	Neutral	4	6.8479327259986	25.3419761737912	2.27926290005386	120829.852137351	1638.55946505205	1523134	1044.61
1	L19	2	RF	NA	Neutral	5	6.52510586811857	25.2492437991531	2.53507592092845	129625.889897157	1710.09947269341	1618949	1124.47
1	L19	3	RF	NA	Neutral	6	5.52144469525959	21.7505643340858	2.15850125204113	114062.177200903	1544.38431119992	1474767	1033.51
1	L20	1	RF	NA	Neutral	4	7.14294367050273	28.2495457298607	2.60684200841325	140011.404603271	1721.32269572751	1593178	1092.73
1	L20	2	RF	NA	Neutral	5	5.80413016270338	26.3335419274093	3.44922495978874	139464.118898623	1656.05428081164	1486703	1118.51
1	L20	3	RF	NA	Neutral	6	5.21685971685972	18.2664092664093	1.92898425275028	79759.1924066924	1423.17047000105	1393816	972.23
1	L21	1	RF	NA	Neutral	4	7.03909026297086	27.3987206823028	2.41095432403158	130613.078891258	1610.24105807924	1513812	1014.93
1	L21	2	RF	NA	Neutral	5	6.96817625458996	31.3408812729498	2.64386542279673	179929.909424725	1786.5640758152	1712415	1188.34
1	L21	3	RF	NA	Neutral	6	5.3763373190686	20.037759597231	2.01945406522484	96051.8709880428	1394.7502002137	1468707	975.25
1	L22	1	RF	NA	Neutral	4	5.36908881199539	20.1020761245675	2.11350018177186	95166.0023068051	1437.5599192994	1378271	917.03
1	L22	2	RF	NA	Neutral	5	6.38888888888889	23.0991161616162	2.5141528981498	106501.479166667	1555.60053817188	1481516	1029.4
1	L22	3	RF	NA	Neutral	6	5.30332922318126	20.7200986436498	2.22276762198363	102687.310727497	1443.98582152256	1459321	982.68
1	M03	1	OTNT	NA	Neutral	4	4.26212121212121	15.7186868686869	1.52433062557204	72978.4050505051	1166.23210821644	1181171	765.1
1	M03	2	OTNT	NA	Neutral	5	5.34541858932103	24.6473302570864	2.37064323091994	132263.213579433	1547.64675506826	1553844	1089.54
1	M03	3	OTNT	NA	Neutral	6	5.41268917345751	25.0878928987194	2.76471053850527	140580.050640279	1628.58873105507	1626615	1173.7
1	M04	1	OTNT	NA	Neutral	4	6.82452276064611	28.1762114537445	2.42968945905424	145849.762114537	1731.63842951257	1709397	1135.77
1	M04	2	OTNT	NA	Neutral	5	5.5643294758339	24.353982300885	2.38163671177111	135407.625595643	1524.29678546583	1689160	1180.44
1	M04	3	OTNT	NA	Neutral	6	4.57242178447277	21.0712630359212	2.44060762585923	116571.279258401	1485.51894012649	1509081	1096.79
1	M05	1	OTNT	NA	Neutral	4	6.10056568196103	24.7994971715902	2.39171189653376	119230.947831552	1583.71854892278	1545484	1076.01
1	M05	2	OTNT	NA	Neutral	5	5.74061662198391	20.5462466487936	1.89207982184918	91984.553619303	1451.17868978763	1524214	994.67
1	M05	3	OTNT	NA	Neutral	6	5.58877887788779	21.5650165016502	2.3407116086151	102176.662046205	1560.87254120725	1453588	1042.19
1	M06	1	OTNT	NA	Neutral	4	5.47332077840552	22.4814814814815	2.27092556152767	113118.915881984	1475.29878570727	1507693	1069.25
1	M06	2	OTNT	NA	Neutral	5	6.13337893296854	24.4199726402189	2.16705114044951	119899.913816689	1615.30273202216	1571474	1099.47
1	M06	3	OTNT	NA	Neutral	6	5.04894327030033	21.4538375973304	2.3635349725863	109060.196329255	1550.0789105785	1500389	1085.42
1	M07	1	OTNT	NA	Neutral	4	5.84649122807018	23.7944862155388	1.91277421856558	115617.496240601	1430.89778979336	1485527	978.29
1	M07	2	OTNT	NA	Neutral	5	5.54410080183276	21.7331042382589	2.12107887278513	103211.065864834	1491.37707640434	1579630	1039.4
1	M07	3	OTNT	NA	Neutral	6	5.55493351994402	26.335199440168	2.84058618448941	146609.33379986	1623.0645830781	1588351	1129.7
1	M08	1	OTNT	NA	Neutral	4	5.52338244714926	21.4964766175529	2.26537559160837	107354.470852018	1545.62979574356	1577118	1074.48
1	M08	2	OTNT	NA	Neutral	5	5.93376205787781	22.9163987138264	2.33176212261889	106742.819292605	1593.23172480327	1529647	1063
1	M08	3	OTNT	NA	Neutral	6	4.90776081424936	21.602417302799	2.11086997925715	109500.176208651	1429.7405323693	1558495	1054.42
1	M09	1	DNM2	NM_001005362	sample	4	5.08284023668639	19.2827087442472	2.23954547584405	93038.7087442472	1378.50372742717	1246591	909.11
1	M09	2	DNM2	NM_001005362	sample	5	4.73708920187793	18.7679409792086	1.97741491953015	93079.270288397	1360.22449250586	1245270	929.16
1	M09	3	DNM2	NM_001005362	sample	6	4.24615384615385	14.7840236686391	1.93086959816304	67270.7958579882	1302.5621310895	1160878	872.55
1	M10	1	PRF1	NM_005041	sample	4	5.58244994110718	21.0742049469965	2.2761379275775	97534.8992932862	1554.62218973562	1404056	977.68
1	M10	2	PRF1	NM_005041	sample	5	6.01089918256131	22.8365122615804	2.18382111117354	110439.679155313	1543.69275041977	1502852	1014.23
1	M10	3	PRF1	NM_005041	sample	6	6.08138020833333	25.4036458333333	2.24291709986677	125304.22265625	1552.05898604824	1514798	1071.04
1	M11	1	DSN1	NM_024918	sample	4	5.45705705705706	20.5129129129129	1.94420548316426	95182.1585585586	1388.25220463138	1455113	993.69
1	M11	2	DSN1	NM_024918	sample	5	5.77938279711096	23.3368351936967	2.41075333777559	112740.315824032	1565.81019453539	1460544	1039.79
1	M11	3	DSN1	NM_024918	sample	6	4.82397260273973	19.7931506849315	2.03794290816487	100178.090410959	1379.48800915051	1427660	979.05
1	M12	1	CBLB	NM_170662	sample	4	6.60625	23.5034722222222	2.46690176222268	110990.7875	1660.09857415102	1517303	1053.69
1	M12	2	CBLB	NM_170662	sample	5	5.20951234196267	21.007224563516	2.48944358438213	104450.811559302	1573.66300776099	1409407	1025.68
1	M12	3	CBLB	NM_170662	sample	6	5.26508474576271	20.9206779661017	2.18884286996275	102319.861016949	1468.14237522876	1470890	1017.43
1	M13	1	EP300	NM_001429	sample	4	5.83989145183175	21.8717774762551	2.4373514679566	100480.487109905	1587.2370598945	1506590	1020.63
1	M13	2	EP300	NM_001429	sample	5	5.3328990228013	23.6977198697068	2.68866866456363	138319.228013029	1638.60990144385	1619075	1124.52
1	M13	3	EP300	NM_001429	sample	6	5.98876404494382	26.2828816920026	3.1277399780958	145335.929279577	1710.86318165243	1635086	1127.06
1	M14	1	PHOX2B	NM_003924	sample	4	6.22100515463918	24.3524484536082	2.44667890663251	120812.860824742	1633.14267223645	1528776	1039.53
1	M14	2	PHOX2B	NM_003924	sample	5	5.73392181588903	24.280580075662	2.67954700181013	119353.1185372	1631.13291042972	1428386	1033.09
1	M14	3	PHOX2B	NM_003924	sample	6	5.20805369127517	22.8570469798658	2.51512371531336	123411.987919463	1578.98394361427	1541346	1075.11
1	M15	1	LATS1	NM_004690	sample	4	6.36213991769547	23.4835390946502	2.35759109997297	113904.212620027	1614.49424304411	1462170	1014.2
1	M15	2	LATS1	NM_004690	sample	5	5.67705735660848	20.002493765586	2.36813706688648	89837.3865336658	1512.92595445084	1316132	929.02
1	M15	3	LATS1	NM_004690	sample	6	4.54857898215466	15.9398545935228	2.19931395145905	72676.0812954395	1271.56362500052	1219083	860.09
1	M16	1	CUL3	NM_003590	sample	4	5.55044612216884	24.9080301990391	2.85441977383282	129648.628002745	1612.53054468375	1490538	1142.37
1	M16	2	CUL3	NM_003590	sample	5	6.00208044382802	26.7413314840499	2.33545104858184	142629.057558946	1633.94308840623	1545030	1112.33
1	M16	3	CUL3	NM_003590	sample	6	5.44090056285178	24.6285178236398	2.73451398598098	127635.855534709	1515.16287534142	1473143	1124.56
1	M17	1	OTNT	NA	Neutral	4	5.99447513812155	24.8330263965623	2.43993034773494	132845.367096378	1661.093762736	1572361	1122.41
1	M17	2	OTNT	NA	Neutral	5	6.96498771498772	27.2186732186732	2.55027121380837	134260.933660934	1752.48873399901	1715720	1185.15
1	M17	3	OTNT	NA	Neutral	6	3.90070156502968	16.7312466270912	2.26518091044861	91148.5229357798	1338.97362137235	1343993	976.59
1	M18	1	OTNT	NA	Neutral	4	6.51783439490446	27.1949044585987	2.89015831879763	143972.250955414	1787.12122679459	1549826	1167.08
1	M18	2	OTNT	NA	Neutral	5	6.28227848101266	25.9310126582278	2.3015036826711	130232.203164557	1613.79562642074	1624766	1074.22
1	M18	3	OTNT	NA	Neutral	6	5.75958786491128	24.9879793932456	2.54980254941247	135320.882083572	1658.93523108073	1585067	1164.37
1	M19	1	OTNT	NA	Neutral	4	5.91010539367638	23.4184748915065	2.185855351827	115493.792312461	1521.10919446597	1561890	1034.92
1	M19	2	OTNT	NA	Neutral	5	5.64019547953574	22.6072083078803	2.49235412314307	117024.335369579	1573.54448412938	1572544	1085.78
1	M19	3	OTNT	NA	Neutral	6	6.14655760054533	25.4014996591684	2.42380476736351	131901.370824813	1636.92292334206	1631065	1092.13
1	M20	1	OTNT	NA	Neutral	4	6.10578186596583	25.7864651773982	2.59868157482169	127215.609724047	1608.7966493001	1461789	1081.88
1	M20	2	OTNT	NA	Neutral	5	6.51200564971751	25.1610169491525	2.44289847124171	115257.754943503	1633.17483185368	1465058	1029.05
1	M20	3	OTNT	NA	Neutral	6	5.35679611650485	23.0679611650485	2.28135567587367	122422.550970874	1568.65740224859	1561739	1088.37
1	M21	1	OTNT	NA	Neutral	4	7.00238948626045	26.836917562724	2.50118968037414	127992.681003584	1695.68070251501	1632091	1123.24
1	M21	2	OTNT	NA	Neutral	5	6.5319018404908	27.4533742331288	2.62658592105369	146474.001226994	1682.67935616194	1675566	1129.44
1	M21	3	OTNT	NA	Neutral	6	6.63382157123835	27.7936085219707	2.74620183523442	144842.902130493	1731.753132728	1651694	1111.67
1	M22	1	OTNT	NA	Neutral	4	5.51769406392694	24.2956621004566	2.45817381039217	133809.164954338	1579.7073159929	1510568	1085.26
1	M22	2	OTNT	NA	Neutral	5	8.26476314081765	33.8838416612589	2.94356285891599	166347.129785853	1866.96040439699	1707554	1226.47
1	M22	3	OTNT	NA	Neutral	6	5.45700110253583	21.1753031973539	2.26474916233814	101351.329658214	1506.06839110314	1405131	984.8
1	N03	1	PLK1	NA	Negative	4	7.7245145631068	40.4320388349515	4.36288093899998	256954.328883495	2176.24283436961	1705118	1387.44
1	N03	2	PLK1	NA	Negative	5	7.60848287112561	40.2871125611746	4.598084510513	230830.538336052	2292.51545802249	1712167	1466.66
1	N03	3	PLK1	NA	Negative	6	7.25567502986858	35.0991636798088	4.24702433640828	201153.737156511	2058.75507241028	1625323	1373.04
1	N04	1	PLK1	NA	Negative	4	7.07142857142857	36.2242857142857	5.01919318958685	224492.67	2288.02123812503	1650086	1399.24
1	N04	2	PLK1	NA	Negative	5	7.11985688729875	40.1037567084079	4.98919355845492	253747.062611807	2316.86881686336	1654033	1453.49
1	N04	3	PLK1	NA	Negative	6	7.07747747747748	43.2882882882883	6.51820632013497	298074.481081081	2529.39422882563	1811556	1559.57
1	N05	1	PLK1	NA	Negative	4	8.1044776119403	40.9014925373134	4.08691283778882	244033.807462687	2234.70755092102	1753905	1363.29
1	N05	2	PLK1	NA	Negative	5	6.3968058968059	35.7751842751843	4.35377629573365	217611.015970516	2077.40776398169	1489223	1289.86
1	N05	3	PLK1	NA	Negative	6	5.58050847457627	34.5381355932203	5.26555363141088	224172.526836158	2180.05994776123	1479092	1306.18
1	N06	1	PLK1	NA	Negative	4	7.70924369747899	43.6201680672269	4.70290802727385	281972.959663866	2458.70893108114	1793193	1533.42
1	N06	2	PLK1	NA	Negative	5	6.7027027027027	39.7342342342342	5.19675836981702	258501.13963964	2269.16725255515	1623540	1410.53
1	N06	3	PLK1	NA	Negative	6	6.70543806646526	45.512084592145	6.76429846513672	323976.104229607	2614.91277662857	1851935	1629.73
1	N07	1	PLK1	NA	Negative	4	7.8155668358714	41.3536379018613	5.28357441858617	240206.971235195	2285.62761528898	1704285	1422.66
1	N07	2	PLK1	NA	Negative	5	6.54628224582701	38.8194233687405	5.50153414547297	237142.176024279	2494.14102568381	1543564	1508.71
1	N07	3	PLK1	NA	Negative	6	6.5750350631136	40.7938288920056	5.59711010003102	270285.479663394	2317.94160771107	1753607	1465.96
1	N08	1	PLK1	NA	Negative	4	7.25531914893617	42.5030395136778	4.73808603472554	271258.373860182	2337.68885702582	1823575	1484.63
1	N08	2	PLK1	NA	Negative	5	5.97542242703533	41.7081413210445	8.1201089483733	316797.955453149	2683.57115737642	1710005	1704.38
1	N08	3	PLK1	NA	Negative	6	5.06485671191554	27.6651583710407	4.12951339409045	169147.457013575	1932.3887041771	1377692	1249.83
1	N09	1	CIC	NM_015125	sample	4	5.79389312977099	22.3129770992366	2.0181104407727	107264.118667592	1487.72574501106	1443479	994.58
1	N09	2	CIC	NM_015125	sample	5	5.09475465313029	18.9937958262831	2.09441320400725	88450.8663282572	1397.34867698068	1415119	944.99
1	N09	3	CIC	NM_015125	sample	6	4.58938377059182	16.5082367297132	2.00511007004295	73257.8480780964	1293.25856920424	1347217	880.86
1	N10	1	SMARCA4	NM_003072	sample	4	5.78026905829596	24.5941704035874	2.51376494029187	129307.634529148	1615.90274401816	1410995	1037.67
1	N10	2	SMARCA4	NM_003072	sample	5	5.46239554317549	22.1789693593315	2.55647293719615	111035.954735376	1570.94013760766	1368080	987
1	N10	3	SMARCA4	NM_003072	sample	6	5.98383838383838	27.0794612794613	2.39707765214483	144719.094276094	1605.63217885468	1526166	1083.23
1	N11	1	DOT1L	NM_032482	sample	4	5.55637813211845	21.5689066059226	2.54562927449817	103041.161731207	1532.47186911379	1393987	985.15
1	N11	2	DOT1L	NM_032482	sample	5	6.10696202531646	25.0924050632911	3.03732601498205	131490.976582278	1663.80199418719	1578821	1114.42
1	N11	3	DOT1L	NM_032482	sample	6	5.09	17.55125	1.96875302788582	81320.75125	1384.9731311921	1385728	926.48
1	N12	1	XPC	NM_004628	sample	4	5.21637055837563	20.0983502538071	2.16660549267269	94122.5234771574	1439.32383842516	1384026	958.82
1	N12	2	XPC	NM_004628	sample	5	4.98024523160763	20.8113079019074	2.64557252994072	105592.333106267	1439.99423986797	1340424	958.05
1	N12	3	XPC	NM_004628	sample	6	4.57071269487751	19.0272828507795	2.18939962868124	93183.1430957684	1393.23610717683	1371444	983.47
1	N13	1	EXT1	NM_000127	sample	4	6.70991350632069	26.6766467065868	2.62854329728189	134564.133067199	1777.03743004643	1694581	1174.42
1	N13	2	EXT1	NM_000127	sample	5	5.97370343316289	27.2593133674215	2.54795888540969	147808.19138057	1695.15664280108	1528068	1109.13
1	N13	3	EXT1	NM_000127	sample	6	5.98242424242424	21.7357575757576	2.33441074686442	97152.5381818182	1558.6538011993	1436066	1012.09
1	N14	1	MSH6	NM_000179	sample	4	5.65636232925953	27.9468008626887	3.13151891788739	174223.960460101	1853.30194609785	1585878	1191.73
1	N14	2	MSH6	NM_000179	sample	5	6.10914826498423	28.6990536277603	2.83292693106142	156473.189905363	1704.67905635743	1542885	1104.68
1	N14	3	MSH6	NM_000179	sample	6	5.43628640776699	23.3865291262136	2.4313967803174	122137.00788835	1607.78694678786	1507911	1074.74
1	N15	1	FANCC	NM_000136	sample	4	6.96673189823875	27.3698630136986	2.58256647699833	130651.951728637	1730.40569254593	1618278	1135.78
1	N15	2	FANCC	NM_000136	sample	5	6.12767220902613	24.7024940617577	2.30029694948995	123377.333729216	1595.69002802876	1549362	1063.41
1	N15	3	FANCC	NM_000136	sample	6	4.93705463182898	21.3568883610451	2.5215503585558	113374.878266033	1463.52961549638	1516495	1063.59
1	N16	1	NCOR1	NM_006311	sample	4	6.21361815754339	28.130173564753	2.54346160632093	157315.018024032	1681.9410140629	1560861	1107.9
1	N16	2	NCOR1	NM_006311	sample	5	7.10454217736121	32.2768565248738	3.34340429097476	175042.590483057	1807.88132964144	1719964	1203.28
1	N16	3	NCOR1	NM_006311	sample	6	6.43481053307643	28.9877970456005	2.60776266596237	152756.54206808	1648.84205938615	1672102	1130.82
1	N17	1	PLK1	NA	Negative	4	6.02936630602782	36.6089644513138	3.98848025897924	241767.919629057	2033.71282009472	1523272	1282.29
1	N17	2	PLK1	NA	Negative	5	6.75762439807384	33.4863563402889	3.94175145700204	191037.235955056	2002.73192213878	1416006	1214.6
1	N17	3	PLK1	NA	Negative	6	5.43501326259947	30.9628647214854	3.92361239769048	195616.305039788	1938.11252791843	1495418	1289.07
1	N18	1	PLK1	NA	Negative	4	6.94036697247706	40.888379204893	5.5705376330881	282250.347094801	2364.5627596513	1752920	1501.93
1	N18	2	PLK1	NA	Negative	5	7.65806451612903	42.2951612903226	4.90734443715577	261828.711290323	2320.58116449661	1680472	1428.71
1	N18	3	PLK1	NA	Negative	6	5.6159217877095	35.5418994413408	4.95872896071559	242974.060055866	2227.91778605495	1526069	1363.53
1	N19	1	PLK1	NA	Negative	4	6.47027972027972	35.7167832167832	3.57555862333594	223419.973776224	1918.34056387446	1535494	1209.29
1	N19	2	PLK1	NA	Negative	5	6.45007235890014	35.150506512301	4.57090653803194	225787.535455861	2217.19242311163	1503462	1351.01
1	N19	3	PLK1	NA	Negative	6	6.82785602503912	37.5790297339593	4.54412990824999	235806.848200313	2103.25036336455	1552016	1357.11
1	N20	1	PLK1	NA	Negative	4	7.1525129982669	40.1109185441941	4.45418432783788	260317.616984402	2238.20424131111	1647697	1391.3
1	N20	2	PLK1	NA	Negative	5	5.66931637519873	40.4244833068363	4.85519537062401	291588.570747218	2294.28881930047	1720904	1482.43
1	N20	3	PLK1	NA	Negative	6	6.20229007633588	35.0254452926209	4.72144839671596	229590.361323155	2107.28026889541	1650869	1322.99
1	N21	1	PLK1	NA	Negative	4	7.09141791044776	40.490671641791	4.50590774499978	268880.557835821	2240.20770362196	1580566	1319.84
1	N21	2	PLK1	NA	Negative	5	5.85451761102603	39.5482388973966	4.64185685001888	274591.231240429	2046.66279019867	1678134	1330.65
1	N21	3	PLK1	NA	Negative	6	5.8601747815231	32.0062421972534	3.78868902620614	224472.418227216	1911.87983304375	1599298	1273.95
1	N22	1	PLK1	NA	Negative	4	6.38782608695652	40.1565217391304	3.74882087237869	290306.902608696	2167.93470868424	1719727	1395.08
1	N22	2	PLK1	NA	Negative	5	6.90655737704918	45.3868852459016	6.30023135896333	324859.216393443	2459.27141699561	1859529	1583.5
1	N22	3	PLK1	NA	Negative	6	5.79677819083024	36.4076827757125	5.89736946423713	252257.9244114	2195.44218744865	1664106	1423.93
1	C03	1	53BP1	NA	Positive	7	3.13955026455026	13.375	1.77577430078171	67141.8101851852	1093.01840735686	1192114.5	856.14
1	C03	2	53BP1	NA	Positive	8	3.51797505502568	14.3440939104916	2.0477550381894	80758.074834923	1220.72036383653	1196758	910.41
1	C03	3	53BP1	NA	Positive	9	2.64737793851718	11.9150090415913	1.86840185755588	64578.9535864979	1076.98131981048	1173518.7	853.43
1	C04	1	53BP1	NA	Positive	7	3.87638376383764	15.3130381303813	1.81655174568839	74695.2816728167	1221.61653649493	1246498.8	921.93
1	C04	2	53BP1	NA	Positive	8	3.5131498470948	14.445871559633	2.18146202746046	72888.006116208	1311.99973290333	1188764.7	889.06
1	C04	3	53BP1	NA	Positive	9	3.66339869281046	15.3470588235294	2.12480455112353	74655.4392156863	1295.79844073087	1274732.7	916.37
1	C05	1	53BP1	NA	Positive	7	3.61773517076093	14.1605751947274	2.02988787242914	71439.3571000599	1222.0708339352	1347583	945.04
1	C05	2	53BP1	NA	Positive	8	3.45531400966184	12.9649758454106	1.66545130907527	63689.1008454106	1138.56487674459	1252131.9	870.25
1	C05	3	53BP1	NA	Positive	9	3.13649025069638	13.3363509749304	1.77032186156855	70144.221448468	1245.9348488744	1291769.8	909.09
1	C06	1	53BP1	NA	Positive	7	3.12250161186331	11.3565441650548	1.56078454361446	54756.6892327531	1077.61087091486	1231583.4	865.94
1	C06	2	53BP1	NA	Positive	8	3.27828191167574	14.059891107078	1.93901162031772	70079.146400484	1217.16555142494	1175190.5	880.06
1	C06	3	53BP1	NA	Positive	9	2.96119235095613	11.1889763779528	1.79844878357896	54899.5033745782	1148.34182287623	1192779.8	873.69
1	C07	1	53BP1	NA	Positive	7	3.16524590163934	11.2904918032787	1.76731003204253	54513.0393442623	1161.44685504579	1234405.4	883.18
1	C07	2	53BP1	NA	Positive	8	3.98140495867769	15.4545454545455	2.11358020707246	74007.0144628099	1266.91883866248	1346108.1	932.3
1	C07	3	53BP1	NA	Positive	9	3.08268229166667	13.4296875	2.26636652648988	68648.544921875	1247.42550271339	1260909.2	940.35
1	C08	1	53BP1	NA	Positive	7	3.30744336569579	12.462783171521	1.62267091957196	56803.3805825243	1180.80370722859	1191934.1	837
1	C08	2	53BP1	NA	Positive	8	3.35102618542109	13.1783439490446	1.7593895865218	63954.2045293701	1201.78353900104	1228646.4	866.37
1	C08	3	53BP1	NA	Positive	9	2.81780415430267	10.1424332344214	1.49421340326239	48248.6801186944	1072.115078139	1161002	842.27
1	C09	1	PLCG2	NM_002661	sample	7	3.9305740987984	16.1595460614152	1.82164809040468	80995.6128170895	1225.24341117517	1322681.4	960.22
1	C09	2	PLCG2	NM_002661	sample	8	4.42920681986657	20.1719792438844	2.24046017122542	106427.065233506	1404.92360556944	1512703	1078.94
1	C09	3	PLCG2	NM_002661	sample	9	3.7256392536282	16.922598479613	1.77659537095045	87640.3552176918	1176.81678418999	1367075.2	974.15
1	C10	1	SETD2	NM_014159	sample	7	3.97935779816514	18.9166666666667	2.18725929363379	98973.3929663609	1323.46251001677	1306156.7	1001.25
1	C10	2	SETD2	NM_014159	sample	8	3.7212389380531	17.4328908554572	1.98695105688048	91094.7853982301	1237.76043045047	1299255.2	971.59
1	C10	3	SETD2	NM_014159	sample	9	3.19606598984772	12.4866751269036	1.59349406734183	59811.9562182741	1077.17390784681	1192011.7	865.56
1	C11	1	IKZF1	NM_001220765	sample	7	3.15902578796562	12.6368194842407	1.73717422635972	56593.6640401146	1041.10030255161	1117163.6	811.18
1	C11	2	IKZF1	NM_001220765	sample	8	3.6701607267645	13.3445143256464	1.6080379297512	60876.1446540881	1115.62323003505	1293714.5	901.84
1	C11	3	IKZF1	NM_001220765	sample	9	3.17909454061252	13.7356857523302	2.09771192216959	75702.2436750999	1204.25262476131	1294741.8	962.97
1	C12	1	COL2A1	NM_033150	sample	7	2.28543938422065	8.73316228351507	1.49355679420049	41698.791533034	867.993242684303	989606.6	762.1
1	C12	2	COL2A1	NM_033150	sample	8	4.09118727050184	14.1676866585067	1.58283799280795	59607.3102815177	1158.92368982611	1271638.2	895.1
1	C12	3	COL2A1	NM_033150	sample	9	3.27808599167822	13.3633841886269	1.52830625889535	64838.8779472954	1023.38000589998	1220926.9	876.14
1	C13	1	SMAD4	NM_005359	sample	7	2.33819796954315	8.14149746192893	1.05042685801366	33328.741751269	769.073984238111	1087549.8	745.11
1	C13	2	SMAD4	NM_005359	sample	8	3.46792668957617	14.8562428407789	1.89886060829618	75555.8940435281	1132.62206032384	1212457.8	910.9
1	C13	3	SMAD4	NM_005359	sample	9	3.38815374921235	13.4228103339635	1.72605758754419	61307.5816005041	1107.50698860374	1315444.6	923.58
1	C14	1	FANCF	NM_022725	sample	7	3.72233536999321	14.1249151391718	1.65507760519148	68706.1568228106	1119.34450350085	1265739.2	901.24
1	C14	2	FANCF	NM_022725	sample	8	4.15497896213184	17.3302945301543	1.89494325524982	86006.126227209	1238.20003413722	1344808.2	969.82
1	C14	3	FANCF	NM_022725	sample	9	3.57363819771352	14.0806993947545	1.71231993058576	64931.2629455279	1135.91874488258	1288143.4	889.76
1	C15	1	Sep-12	NM_144605	sample	7	3.61462728551336	13.0302390998594	1.58771670002916	57117.7229254571	1011.43636249766	1074467.5	776.2
1	C15	2	Sep-12	NM_144605	sample	8	3.86176470588235	13.4147058823529	1.9129502540922	56870.3455882353	1166.09716698786	1096725.6	841.25
1	C15	3	Sep-12	NM_144605	sample	9	3.92960812772134	14.7373004354136	1.64340015585405	70008.6001451379	1100.83200832416	1234118	818.55
1	C16	1	GNPTAB	NM_024312	sample	7	3.95079787234043	16.4335106382979	1.87654631824794	80458.1489361702	1201.46432649202	1254521.3	912.79
1	C16	2	GNPTAB	NM_024312	sample	8	3.56050571944612	12.9969897652017	1.48324391619861	57250.865743528	1076.31839987295	1202447.2	859.72
1	C16	3	GNPTAB	NM_024312	sample	9	3.49357326478149	13.8991002570694	1.83197954088589	67421.5186375321	1143.48764840594	1264616.7	903.65
1	C17	1	53BP1	NA	Positive	7	3.72094691535151	14.2532281205165	2.01226121213708	69582.3393113343	1191.50000039357	1223270.9	854.11
1	C17	2	53BP1	NA	Positive	8	3.79661016949153	14.4876140808344	2.12147861141075	65347.7809647979	1226.05524547456	1184644.7	861.23
1	C17	3	53BP1	NA	Positive	9	3.3532501641497	12.58043335522	1.81162761324907	57196.4523965857	1140.76232445056	1235814.9	842.59
1	C18	1	53BP1	NA	Positive	7	3.71689831748354	15.3723482077542	2.15667025648699	77201.7022677396	1260.40809601411	1246034.7	907.83
1	C18	2	53BP1	NA	Positive	8	2.88388214904679	10.419410745234	1.64208578804465	48820.8238012709	1088.4618250356	1090745.4	795.99
1	C18	3	53BP1	NA	Positive	9	2.78402555910543	11.0332268370607	1.39826556824205	51924.9948881789	1045.12214602566	1165986.4	830.38
1	C19	1	53BP1	NA	Positive	7	3.9412477286493	16.4282253179891	2.15664038348563	85962.8007268322	1321.02183988923	1266731.9	913.15
1	C19	2	53BP1	NA	Positive	8	4.68385800401875	16.0509042196919	1.87855265021383	70791.3918285332	1373.87044575557	1287570	934.19
1	C19	3	53BP1	NA	Positive	9	2.9864406779661	10.9225988700565	1.84189008404747	49851.9875706215	1119.82597650152	1116277.5	803.64
1	C20	1	53BP1	NA	Positive	7	3.10513296227582	11.8787878787879	1.48123605116116	54818.4712430427	1100.10765050083	1168064.8	839.99
1	C20	2	53BP1	NA	Positive	8	3.03489702517162	11.33352402746	1.62027347923134	52119.7328375286	1100.3180726502	1190712.1	840.12
1	C20	3	53BP1	NA	Positive	9	3.16832917705736	13.2531172069825	1.7729898181297	64285.3048628429	1131.15421952661	1161578.4	815.59
1	C21	1	53BP1	NA	Positive	7	3.59825327510917	13.2045123726346	1.79896304114738	59623.2518195051	1262.75344838155	1162094.2	816.09
1	C21	2	53BP1	NA	Positive	8	4.06556291390728	17.2370860927152	2.06442127500597	89175.9927152318	1337.95628812785	1389592.7	988.48
1	C21	3	53BP1	NA	Positive	9	3.23789346246973	13.138014527845	1.77965773209342	66860.9594430993	1189.19029545971	1198855.8	862.59
1	C22	1	53BP1	NA	Positive	7	3.49875	13.579375	1.9419047067148	64922.813125	1230.50035863632	1176715.8	843.67
1	C22	2	53BP1	NA	Positive	8	3.59227711527541	13.3492333901193	1.7159034865372	60233.0760931289	1164.81577629175	1141054.8	795.93
1	C22	3	53BP1	NA	Positive	9	4.1060116354234	14.8332255979315	1.95202047571193	69306.6296056884	1302.75699857288	1303933	919.64
1	D03	1	RAD51	NA	Positive	7	2.67886740331492	10.4758287292818	1.99708719885366	53805.7900552486	987.474470871588	1065423.2	788.39
1	D03	2	RAD51	NA	Positive	8	2.1687707641196	9.04119601328904	1.95266105326726	45111.984717608	907.61038240697	955410.3	726.33
1	D03	3	RAD51	NA	Positive	9	2.99005964214712	12.0748840291584	2.10547676463682	53615.8933068257	988.477246786157	978998.1	744.66
1	D04	1	RAD51	NA	Positive	7	2.41257367387033	9.54223968565815	1.71310725325397	45628.7236411264	930.77499525374	1011711.8	753.18
1	D04	2	RAD51	NA	Positive	8	2.9666884389288	14.1162638798171	2.16884442766437	75277.4552580013	1119.39788880419	1082146.3	816.13
1	D04	3	RAD51	NA	Positive	9	2.90642902609803	12.7931253978358	1.91840768374026	64567.6798217696	1028.08865962889	1059795	789.69
1	D05	1	RAD51	NA	Positive	7	2.96676300578035	12.764450867052	1.71381729392405	67994.448699422	987.754518467872	1111513.8	797.71
1	D05	2	RAD51	NA	Positive	8	3.26923076923077	12.6923076923077	1.77696482203873	66529.8373819163	1118.00192166615	1106306.2	824.53
1	D05	3	RAD51	NA	Positive	9	2.4147114774889	10.4388078630311	1.81837014384824	57507.3265694356	890.062038844979	1045802.1	763.73
1	D06	1	RAD51	NA	Positive	7	2.89231873653984	11.9002153625269	1.8855400022378	61943.1464465183	1001.77262729598	1066303.8	783.16
1	D06	2	RAD51	NA	Positive	8	2.98129675810474	12.0760598503741	2.02699514506431	61808.569201995	1103.36278228601	1052542.1	845.39
1	D06	3	RAD51	NA	Positive	9	2.72607489597781	12.377253814147	2.28792413095998	60922.185852982	1134.62006479627	1094322.2	845.2
1	D07	1	RAD51	NA	Positive	7	2.95599187542315	11.7813134732566	1.73901624979512	61599.1015572106	976.612535188454	1082760.8	770.95
1	D07	2	RAD51	NA	Positive	8	3.08717948717949	12.4857142857143	2.59859911674595	68483.1223443223	1136.14346790361	1148258.8	874.11
1	D07	3	RAD51	NA	Positive	9	2.39167309175019	9.6946800308404	1.75689519480968	45055.8589051658	923.078615245925	1010534.7	738.37
1	D08	1	RAD51	NA	Positive	7	3.22257053291536	13.7836990595611	2.14621560246321	75310.7178683386	1106.40290464182	1111191.3	831.49
1	D08	2	RAD51	NA	Positive	8	2.67024848891874	11.0678307588986	1.99164374490099	55269.4029550034	988.939437788622	1050505.8	773.78
1	D08	3	RAD51	NA	Positive	9	3.17073170731707	11.5151515151515	1.69463472405032	51288.8410938655	1013.41745250876	1097788.1	762.81
1	D09	1	SMC3	NM_005445	sample	7	2.90284360189573	10.313981042654	1.36292059136533	50752.4354265403	986.36977632298	1082010.8	759.53
1	D09	2	SMC3	NM_005445	sample	8	3.22727272727273	10.7202797202797	1.52030724603775	49759.0122377622	1089.37882457462	1100026.2	787.8
1	D09	3	SMC3	NM_005445	sample	9	2.61822660098522	10.7814039408867	1.86144634523545	54974.5043103448	1084.04670362598	1100378.9	829.8
1	D10	1	CHD8	NM_020920	sample	7	4.25124201561391	15.1653655074521	1.73199730065092	68174.9148332151	1179.26389905124	1250543.2	859.76
1	D10	2	CHD8	NM_020920	sample	8	3.92838018741633	14.929718875502	1.87883336989983	73301.1847389558	1262.46718824792	1299226	939.2
1	D10	3	CHD8	NM_020920	sample	9	3.3847619047619	12.9834920634921	1.70681725964378	64716.2476190476	1129.79361457999	1303852.6	896.33
1	D11	1	COL5A2	NM_000393	sample	7	3.46686088856519	12.5819373634377	1.49831053839492	58282.0480699199	1002.90248098358	1232893.8	810.2
1	D11	2	COL5A2	NM_000393	sample	8	3.3866845998655	10.5655682582381	1.64247914904783	42457.6825823806	1033.04903467879	1130560.2	778.35
1	D11	3	COL5A2	NM_000393	sample	9	2.53418027828191	9.53539019963702	1.45225922476772	45616.5468844525	943.86081609286	1174403.1	803.81
1	D12	1	BRCA2	NM_000059	sample	7	3.16666666666667	13.0619578686493	1.78713434449603	64466.8228004957	1064.36886622717	1142609	875.04
1	D12	2	BRCA2	NM_000059	sample	8	3.01424332344214	11.5181008902077	1.63408982781166	53579.0178041543	1068.33430750654	1165538.4	881.64
1	D12	3	BRCA2	NM_000059	sample	9	3.26367547633682	13.7744314689613	2.17430682216593	72384.6207744315	1165.74624184137	1225958.7	916.06
1	D13	1	UBR5	NM_015902	sample	7	2.88168557536467	14.5980551053485	1.84247530925897	80771.038897893	1039.1744351145	1141288.2	839.91
1	D13	2	UBR5	NM_015902	sample	8	2.65712012728719	15.109785202864	2.043817019187	90385.8981702466	1086.17794018778	1237652.3	886.36
1	D13	3	UBR5	NM_015902	sample	9	3.00849256900212	13.6794055201699	2.22209261966005	80796.5046001415	1184.38323782713	1204398.9	901.65
1	D14	1	TET2	NM_017628	sample	7	3.49872122762148	13.3312020460358	1.64731426758909	64670.391943734	1071.83456546932	1238408.5	843.95
1	D14	2	TET2	NM_017628	sample	8	2.67067003792668	11.2932996207332	1.72825101877643	56618.5783817952	982.49043815205	1110818.4	804.19
1	D14	3	TET2	NM_017628	sample	9	3.15756035578145	12.6918678526048	1.90270283577566	62347.1804320203	1093.82553035609	1175179.8	860.76
1	D15	1	AMER1	NM_152424	sample	7	3.00916830386379	11.8480681074001	1.53301684142468	58000.9679109365	1001.86795044857	1107140.8	802.75
1	D15	2	AMER1	NM_152424	sample	8	3.34160305343511	12.0629770992366	1.39109158529549	56023.0986005089	1019.60296313405	1125492.7	813.88
1	D15	3	AMER1	NM_152424	sample	9	3.46232179226069	13.6143923964698	1.99538322369348	69917.2973523422	1144.49752071675	1231122.6	880.29
1	D16	1	EXT2	NM_207122	sample	7	3.33358954650269	14.9300538047656	1.86383531584719	81661.3351268255	1138.37877933841	1193652.4	880.01
1	D16	2	EXT2	NM_207122	sample	8	3.31214689265537	15.9625706214689	2.217000525983	89782.3411016949	1149.63423325649	1174586.3	880.51
1	D16	3	EXT2	NM_207122	sample	9	2.83573883161512	13.5862542955326	2.06949328864737	74513.5704467354	1076.66381587354	1103655.9	837.16
1	D17	1	RAD51	NA	Positive	7	2.64059040590406	10.070110701107	1.83845597298241	44189.4848708487	933.969694468445	992743.5	695.34
1	D17	2	RAD51	NA	Positive	8	2.71370420624152	11.3432835820896	2.1842063731707	54556.4491180461	1053.61165391974	1029388.2	795.65
1	D17	3	RAD51	NA	Positive	9	2.82704186684969	10.4056280027454	1.87115694631019	48812.5099519561	1025.12675176276	1080193.8	774.41
1	D18	1	RAD51	NA	Positive	7	2.85761809713906	12.9347970725216	1.980837643268	68449.2588157019	1004.85533000401	993710.4	759.09
1	D18	2	RAD51	NA	Positive	8	2.96376811594203	12.6198945981555	2.07892682647079	65229.708168643	984.805175815264	998221	739.68
1	D18	3	RAD51	NA	Positive	9	2.67487684729064	10.8775510204082	2.06377827501764	53725.4349049965	998.565300899521	972879.2	736.9
1	D19	1	RAD51	NA	Positive	7	3.04876462938882	11.9135240572172	2.10682687494194	57252.0117035111	1034.66890571945	1037614.1	781.85
1	D19	2	RAD51	NA	Positive	8	3.08382838283828	13.573597359736	2.0745927154956	66602.9874587459	1076.9835969356	1102899.4	785.84
1	D19	3	RAD51	NA	Positive	9	2.26240208877285	9.06070496083551	1.80598061046323	43844.2441253264	935.14769671584	913733.5	691.49
1	D20	1	RAD51	NA	Positive	7	2.47585768742058	10.4485387547649	1.78924546062239	51283.2274459975	992.087084227226	1001331.8	771.84
1	D20	2	RAD51	NA	Positive	8	3.16613823715916	12.8960050729233	2.1176419601248	63879.6487000634	1090.63091437658	1047699.3	793.29
1	D20	3	RAD51	NA	Positive	9	2.45809341010877	10.1234804862444	2.00554378024375	51804.7843889955	972.056146631577	1009762.2	739.52
1	D21	1	RAD51	NA	Positive	7	3.10040431266846	12.1516172506739	1.87746030077777	57702.3119946092	1083.78758243841	997576.5	731.06
1	D21	2	RAD51	NA	Positive	8	2.91428571428571	12.4216027874564	2.03920233714915	61799.1045296167	978.718864981902	1034318.8	757.43
1	D21	3	RAD51	NA	Positive	9	2.57979407979408	12.2850707850708	2.13915875261326	69987.314028314	1069.84594094227	1060977.6	825.05
1	D22	1	RAD51	NA	Positive	7	2.73760740251157	11.2861863846662	2.64205301270035	56121.1394580304	1106.17081228086	908919.3	792.17
1	D22	2	RAD51	NA	Positive	8	3.48494983277592	15.5458193979933	2.4283776454972	84795.037458194	1164.16021140264	1117102.4	848.08
1	D22	3	RAD51	NA	Positive	9	2.7027397260274	10.5130136986301	1.85987508120564	48586.0952054795	996.417386209878	1036731	724.66
1	E03	1	RF	NA	Neutral	7	3.49618320610687	13.5995836224844	1.37635703676941	68682.3289382373	1109.75585600979	1275294.1	923.26
1	E03	2	RF	NA	Neutral	8	3.13866666666667	12.2446666666667	1.58548065776843	59797.8353333333	1036.71803007175	1148244.6	859.49
1	E03	3	RF	NA	Neutral	9	3.34569629111267	14.7361791462561	1.73211613665898	80019.3589923023	1148.57917509784	1325118.4	940.32
1	E04	1	RF	NA	Neutral	7	2.68195050946143	11.0145560407569	1.4763884959049	54733.4599708879	1021.2494230085	1154796.5	881.9
1	E04	2	RF	NA	Neutral	8	3.67884217780841	14.0330806340455	1.69263064893639	66603.9014472777	1132.96627169539	1284382.9	896.15
1	E04	3	RF	NA	Neutral	9	2.80371035308199	12.1149012567325	1.76215431836408	61194.4003590664	992.441305278489	1231805	893.58
1	E05	1	RF	NA	Neutral	7	3.46705805609915	17.4885844748858	2.30934674804599	98607.5831702544	1252.6010304715	1461036.4	1044.04
1	E05	2	RF	NA	Neutral	8	3.29065040650406	13.3252032520325	1.79128596802257	66022.0867208672	1108.41396605957	1279024.2	926.72
1	E05	3	RF	NA	Neutral	9	2.5746850629874	10.3263347330534	1.38874061575616	48706.299940012	941.990734743455	1290271.8	883.23
1	E06	1	RF	NA	Neutral	7	3.4141689373297	13.3610354223433	1.77807824175844	67975.5258855586	1068.50304422043	1278207	896.45
1	E06	2	RF	NA	Neutral	8	3.36431014823261	12.5256556442417	1.60082603707014	59925.3221208666	1090.9346947451	1273761	925.81
1	E06	3	RF	NA	Neutral	9	3.6072186836518	13.5739561217268	1.52359865497822	65792.9355980184	1132.57310207829	1359406.7	964.69
1	E07	1	RF	NA	Neutral	7	2.70319945541184	11.1729067392784	2.15220422469005	53476.63172226	1083.92798474482	1188101.5	879.86
1	E07	2	RF	NA	Neutral	8	2.83577127659574	10.5698138297872	1.27650334182793	49560.1090425532	924.568703101021	1093406.8	793.33
1	E07	3	RF	NA	Neutral	9	2.71401151631478	11.6148432501599	1.639241672578	54762.6647472809	983.185771823762	1200698.6	839.07
1	E08	1	RF	NA	Neutral	7	3.04140350877193	11.5178947368421	1.96019609635668	54019.6898245614	1045.03683900875	1148845.8	842.1
1	E08	2	RF	NA	Neutral	8	3.47254237288136	13.0732203389831	1.51905218249456	63227.8840677966	1110.87746689132	1263130.9	921.72
1	E08	3	RF	NA	Neutral	9	2.95426195426195	10.5488565488565	1.31448080919561	48088.0512820513	974.405314097763	1209429.8	835.15
1	E09	1	MEX3C	NM_016626	sample	7	3.76985195154778	16.9131897711978	2.48969093298916	95693.1204576043	1311.93636745785	1333253.6	1051.71
1	E09	2	MEX3C	NM_016626	sample	8	3.32121212121212	13.0127272727273	1.55050846571208	63142.836969697	1088.97111437454	1281171.2	919.47
1	E09	3	MEX3C	NM_016626	sample	9	4.05302013422819	17.3234899328859	2.2971789943098	87787.1872483222	1298.38329989386	1408943.5	1058.71
1	E10	1	CDKN2C	NM_078626	sample	7	4.59832953682612	20.7653758542141	2.28200206626487	116225.758542141	1444.87022533744	1432907.7	1109.09
1	E10	2	CDKN2C	NM_078626	sample	8	4.05918242830994	15.6851738865162	2.0414244462111	77655.0689444783	1239.3629517874	1359403	975.99
1	E10	3	CDKN2C	NM_078626	sample	9	4.1127129750983	17.3152031454784	1.93669768774161	89406.3971166448	1352.99102717558	1411182.6	1042.49
1	E11	1	SPEN	NM_015001	sample	7	3.60920970752956	14.0541381456129	1.8799679726742	67615.6042314872	1145.9930962139	1165392.1	871.88
1	E11	2	SPEN	NM_015001	sample	8	3.95786701777485	15.6912442396313	2.00115988258895	73122.0210664911	1117.38651762921	1244397.4	897.28
1	E11	3	SPEN	NM_015001	sample	9	3.04231227651967	12.9231227651967	1.71712030257171	66816.7359952324	1093.72575531763	1209276.5	863.72
1	E12	1	ARID1B	NM_017519	sample	7	4.01453104359313	15.7569352708058	2.11021318141223	77563.0422721268	1259.94229361229	1240196.9	959
1	E12	2	ARID1B	NM_017519	sample	8	3.79811912225705	16.4965517241379	1.92573392262503	84713.8181818182	1210.47140357633	1340803.1	952.59
1	E12	3	ARID1B	NM_017519	sample	9	2.91817650496786	12.1601402688486	1.79144836697035	62407.21157218	1121.03098145934	1239910.5	927.72
1	E13	1	ERCC4	NM_005236	sample	7	4.32058148431523	17.4942616679419	2.35108056041326	83007.5937260903	1197.83697807819	1225240	899.96
1	E13	2	ERCC4	NM_005236	sample	8	3.61490294301816	15.4583594239199	2.18059328773992	79466.1202254227	1118.48705795859	1154258	889.6
1	E13	3	ERCC4	NM_005236	sample	9	3.46830769230769	12.7581538461538	1.81596071737994	62783.256	1124.52065578806	1183137.2	871.34
1	E14	1	ATR	NM_001184	sample	7	4.00666296501943	23.4647418101055	3.77829200303898	133774.863964464	2108.05964298233	1619230.7	1827.9
1	E14	2	ATR	NM_001184	sample	8	4.63409337676439	24.7703583061889	3.52766138087076	132999.612920738	2219.19195080141	1627334.3	1883.07
1	E14	3	ATR	NM_001184	sample	9	2.71562646644768	13.391365556077	2.36379346541716	67858.8474894416	1615.77600437586	1431716.3	1586.15
1	E15	1	STAG2	NM_006603	sample	7	3.5980024968789	13.1928838951311	1.73245108852834	61681.1210986267	1156.02563253537	1201450.6	889.84
1	E15	2	STAG2	NM_006603	sample	8	3.34964584674823	12.6265292981326	1.93068998165223	64327.5833869929	1196.38244409709	1210599.5	894.94
1	E15	3	STAG2	NM_006603	sample	9	3.1476163124641	11.0235496840896	1.55241025017171	48597.6421596783	1118.96568974399	1190848.5	837.6
1	E16	1	WRN	NM_000553	sample	7	2.79332073093888	11.643352236925	1.65346796262892	58344.034026465	984.97819535318	1169041.7	836.98
1	E16	2	WRN	NM_000553	sample	8	3.00690131124914	12.2670807453416	1.90349541077707	62422.2332643202	1095.09714551856	1218506.2	875.48
1	E16	3	WRN	NM_000553	sample	9	2.73943254198031	11.5193977996526	1.62601070665578	56540.6693688477	987.267258126255	1246565.5	865.58
1	E17	1	RF	NA	Neutral	7	3.47809993830969	14.3929673041333	1.75095420978751	75219.231955583	1165.60155821518	1209596.6	916.42
1	E17	2	RF	NA	Neutral	8	3.2475317348378	13.4520451339915	1.92981623913082	67901.2172073343	1151.1744382652	1275591.7	913.71
1	E17	3	RF	NA	Neutral	9	3.86083499005964	15.2544731610338	2.23385759602015	78514.2060967528	1283.58039934777	1357402.6	948.78
1	E18	1	RF	NA	Neutral	7	3.54126547455296	14.802613480055	1.94495923933006	75369.2001375516	1162.58509051543	1214643.4	911.73
1	E18	2	RF	NA	Neutral	8	3.20707395498392	11.604501607717	1.83262328337112	57470.8881028939	1101.90326923486	1211326.7	829.2
1	E18	3	RF	NA	Neutral	9	2.68601895734597	9.24940758293839	1.34729598737022	38943.0805687204	932.577921374844	1145655.5	785.81
1	E19	1	RF	NA	Neutral	7	3.02505219206681	10.6193458594294	1.79175755308449	46941.7703549061	1053.23348893346	1034480.5	752.27
1	E19	2	RF	NA	Neutral	8	2.79124365482234	9.7760152284264	1.447064530302	45625.9879441624	936.501999637124	1149003.4	810
1	E19	3	RF	NA	Neutral	9	3.36247606892151	13.5877472878111	1.67099810676505	65942.9534141672	1098.1068150295	1253330.4	879.21
1	E20	1	RF	NA	Neutral	7	2.94316807738815	11.2835550181378	1.5604416000212	50701.3784764208	939.511244783404	1090255.8	777.15
1	E20	2	RF	NA	Neutral	8	3.43418590143481	13.0249532127261	1.55445528977119	61526.6219588272	1103.52347207568	1229544.2	859.51
1	E20	3	RF	NA	Neutral	9	2.36528644356211	8.5218377765173	1.51844895605351	37600.6108905275	943.344242221061	1071051.3	766.15
1	E21	1	RF	NA	Neutral	7	3.36247174076865	15.7445365486059	2.53005060364837	82856.8447626225	1174.54806174292	1090246.8	842.56
1	E21	2	RF	NA	Neutral	8	2.94219977553311	11.0875420875421	1.77140838043013	51708.0622895623	1057.62711312625	1146760.4	839.34
1	E21	3	RF	NA	Neutral	9	3.26906112161311	12.9256458727158	1.64908568638264	64117.9634530561	1036.64321050188	1192236.3	847.37
1	E22	1	RF	NA	Neutral	7	3.57623762376238	12.7914191419142	1.67314031550174	55515.603960396	1069.02848636489	1182528.3	850.35
1	E22	2	RF	NA	Neutral	8	3.05287623474724	12.6112725159791	1.60914970073568	63975.0825101685	1054.75893908969	1193768.5	873.47
1	E22	3	RF	NA	Neutral	9	3.41818181818182	11.9122257053292	1.6001441346196	56703.8244514107	1076.78734977952	1270867.2	892.18
1	F03	1	OTNT	NA	Neutral	7	3.56008010680908	13.6201602136182	1.79332991188214	67314.0046728972	1126.17444963296	1304396.1	909.47
1	F03	2	OTNT	NA	Neutral	8	2.68131868131868	11.3168498168498	1.39410080466822	57230.8705738706	971.682343501343	1265815.7	893.24
1	F03	3	OTNT	NA	Neutral	9	2.36311787072243	11.5392902408112	1.91951500389762	66475.5659062104	1015.43441191534	1213912.8	925.75
1	F04	1	OTNT	NA	Neutral	7	3.18873445501097	12.8163862472568	1.50567838852709	66306.0051207023	1075.71808164881	1245794.4	898.63
1	F04	2	OTNT	NA	Neutral	8	3.35014836795252	14.406528189911	1.70364059275253	73953.6921364985	1128.68359606997	1335054.5	969.84
1	F04	3	OTNT	NA	Neutral	9	2.40825688073395	10.4613368283093	1.51889423086987	51625.9174311927	948.48882046014	1130927	843.54
1	F05	1	OTNT	NA	Neutral	7	3.77689243027888	16.6573705179283	2.17473688487958	90017.8406374502	1228.01436813828	1333843.3	998.91
1	F05	2	OTNT	NA	Neutral	8	4.41171935235158	19.9390902081727	2.33852660310464	107302.138781804	1308.90457439409	1427601.7	1011.88
1	F05	3	OTNT	NA	Neutral	9	3.15443037974684	11.9398734177215	1.62051866047585	59317.6050632911	1045.52746887105	1301289.6	883.9
1	F06	1	OTNT	NA	Neutral	7	3.72714776632302	14.9553264604811	1.68336949792902	71449.2350515464	1172.87445357264	1341885.1	938.27
1	F06	2	OTNT	NA	Neutral	8	3.63561076604555	15.7591442374051	1.89041906287382	83629.9289164941	1108.30636856382	1334661.9	929.17
1	F06	3	OTNT	NA	Neutral	9	2.92682926829268	11.2363977485929	1.50545403201408	52185.11507192	967.372892970298	1214045.9	837.3
1	F07	1	OTNT	NA	Neutral	7	2.93883161512028	13.8323024054983	2.31025400182678	70324.0254295533	1046.75632798726	1158174.7	856.68
1	F07	2	OTNT	NA	Neutral	8	3.10569105691057	11.1434378629501	1.6473911453211	50637.1980255517	1020.80306850338	1180666.1	828.2
1	F07	3	OTNT	NA	Neutral	9	2.50956937799043	10.4802631578947	1.6838102622741	54880.6931818182	1011.34604324332	1186009.1	868.41
1	F08	1	OTNT	NA	Neutral	7	2.77958079783638	11.3644354293442	1.63060744260303	57685.3820148749	983.81337873336	1190676.8	829.76
1	F08	2	OTNT	NA	Neutral	8	3.48100242522231	13.6087308003234	1.59243395658897	66644.587712207	1150.90887924972	1337825.6	925.41
1	F08	3	OTNT	NA	Neutral	9	2.34800713860797	9.84116597263534	1.28320661048745	47435.4069006544	912.748595515628	1204886.9	852.27
1	F09	1	PTPRB	NM_002837	sample	7	4.14502849905003	18.299556681444	2.19619753007633	96536.1317289424	1279.23405408319	1419946.9	1032.5
1	F09	2	PTPRB	NM_002837	sample	8	4.63130990415335	19.9507987220447	2.80730568623034	104494.450479233	1442.46708982644	1456413.3	1120.45
1	F09	3	PTPRB	NM_002837	sample	9	3.38132530120482	14.5578313253012	1.93567781054431	72983.3096385542	1191.669007781	1411870.6	1005.76
1	F10	1	WAS	NM_000377	sample	7	3.37828246983676	13.5507452093683	1.77285147172958	65733.4024130589	1089.12260524037	1140849.8	836.05
1	F10	2	WAS	NM_000377	sample	8	3.45339251743817	14.3062777425491	1.893475911386	73353.9625871909	1139.53547304886	1235957	878.74
1	F10	3	WAS	NM_000377	sample	9	2.985303514377	12.2798722044728	1.7373646531137	59451.8025559105	1012.33572322988	1130536.2	806.02
1	F11	1	ODAM	NM_017855	sample	7	3.38915094339623	13.8160377358491	1.92282000380046	67163.5689858491	1155.09867752294	1249087.8	897.87
1	F11	2	ODAM	NM_017855	sample	8	2.98965307364577	10.5623858794887	1.52050464287918	49030.8721850274	1047.72725018417	1241216.8	874.34
1	F11	3	ODAM	NM_017855	sample	9	2.68201090248334	11.4621441550575	1.67751038767598	57518.1187159297	1061.05990871987	1188772.6	868.61
1	F12	1	BRIP1	NM_032043	sample	7	3.35012594458438	12.9200251889169	1.73976106934137	59739.4508816121	1144.63697422906	1207458.7	879.09
1	F12	2	BRIP1	NM_032043	sample	8	3.50579896907217	12.4780927835052	1.63707783143373	57879.0728092784	1101.26053954323	1233745.6	855.86
1	F12	3	BRIP1	NM_032043	sample	9	3.30899937067338	11.2485840151038	1.60810992562559	46431.3360604154	1079.58825517131	1218848	854.03
1	F13	1	ATRX	NM_138270	sample	7	3.78260869565217	14.6031055900621	1.6362930480818	68607.7962732919	1082.25735723248	1233078.6	892
1	F13	2	ATRX	NM_138270	sample	8	3.27663438256659	13.3056900726392	1.60051235609462	65565.6682808717	1069.24756224808	1246306.4	872.34
1	F13	3	ATRX	NM_138270	sample	9	3.04539800995025	11.6324626865672	1.60011291011507	54839.4110696517	1061.58498466566	1272932.5	894.42
1	F14	1	PLXNB2	NM_012401	sample	7	3.76270053475936	14.1022727272727	1.91334376525809	68595.3001336898	1145.35772667679	1222342	906.82
1	F14	2	PLXNB2	NM_012401	sample	8	3.26818469323213	10.8943706514864	1.52121285145241	48468.1967109424	1036.84772726522	1113212	775.63
1	F14	3	PLXNB2	NM_012401	sample	9	3.5	11.4127272727273	1.54365705106075	47204.8436363636	1051.41575691701	1203628.2	825.85
1	F15	1	ZMYM2	NM_197968	sample	7	3.91223220456116	14.930200414651	1.96946607958133	71467.1119557706	1135.25281917319	1241564.9	858.94
1	F15	2	ZMYM2	NM_197968	sample	8	4.10874200426439	15.3674484719261	1.66546745749079	71517.3390191898	1165.97743381535	1251734.2	911.67
1	F15	3	ZMYM2	NM_197968	sample	9	3.1096520026264	12.1116217990808	1.80969334476385	58070.2179908076	1107.13196483795	1223621.7	872.36
1	F16	1	MBD1	NM_015845	sample	7	2.99928212491027	11.2641780330223	1.59551005447698	55112.8176597272	983.451957199261	1086913.2	786.74
1	F16	2	MBD1	NM_015845	sample	8	3.17642956764296	11.8507670850767	1.59789650052709	58722.7594142259	1079.22430223345	1129805.2	817.97
1	F16	3	MBD1	NM_015845	sample	9	2.61083437110834	10.9047322540473	1.77108232676225	56073.902241594	949.529529233782	1070782.6	781.41
1	F17	1	OTNT	NA	Neutral	7	3.30740037950664	13.46110056926	1.902226020057	65694.3421884883	1106.36842471857	1217175.3	871.68
1	F17	2	OTNT	NA	Neutral	8	3.89311010946555	15.0701867353509	1.70999951848471	73335.7553122988	1148.06279493722	1308346	918.86
1	F17	3	OTNT	NA	Neutral	9	2.79904306220096	10.8157894736842	1.53575884650972	53164.096291866	984.685705814256	1186446.7	841.3
1	F18	1	OTNT	NA	Neutral	7	3.21168831168831	12.5681818181818	1.75311761771827	60976.4441558442	1037.09707430026	1182728.6	853.65
1	F18	2	OTNT	NA	Neutral	8	3.5980271270037	14.0887792848335	1.6115826304618	68263.2324290999	1097.32948002706	1295161.3	873.11
1	F18	3	OTNT	NA	Neutral	9	3.14990138067061	13.6048652202498	2.34968368766596	68234.030243261	1138.74874266789	1274743.9	902.82
1	F19	1	OTNT	NA	Neutral	7	2.6781206171108	10.5680224403927	1.31341027328549	49343.3927068724	892.597016932398	1183964.9	795.3
1	F19	2	OTNT	NA	Neutral	8	2.90122615803815	11.2350136239782	1.69907734553071	53259.5081743869	1013.23696835457	1169042.2	846.49
1	F19	3	OTNT	NA	Neutral	9	2.52973300970874	8.53580097087379	1.48749161124666	37038.3640776699	971.519738393984	1182306.4	782.81
1	F20	1	OTNT	NA	Neutral	7	3.39467849223947	13.2852919438285	1.93091237169676	66045.2187730968	1108.90911829966	1226889.2	875.13
1	F20	2	OTNT	NA	Neutral	8	3.12068965517241	12.0842175066313	1.68907064044223	60718.1929708223	1157.23762230908	1199865.5	909.71
1	F20	3	OTNT	NA	Neutral	9	3.0241576605213	12.5842339478703	1.95410319931224	63839.2873490146	1122.72302794249	1243357.1	890.74
1	F21	1	OTNT	NA	Neutral	7	3.52882205513784	13.4147869674185	1.64531218217616	64061.6860902256	1041.51317806656	1154900.4	842.12
1	F21	2	OTNT	NA	Neutral	8	2.97989355410999	11.0130100532229	1.66672204861913	49681.4311058545	995.44952626609	1088983.2	796.62
1	F21	3	OTNT	NA	Neutral	9	3.25379746835443	14.1101265822785	1.72538200804748	73892.9006329114	1126.59854348373	1307506.5	896.53
1	F22	1	OTNT	NA	Neutral	7	3.3408609738885	13.9922371206775	1.84125880432001	72668.1023288638	1063.59674282483	1147858.2	875.84
1	F22	2	OTNT	NA	Neutral	8	3.91964888588791	14.951384199865	1.65202466994314	72511.2275489534	1161.38483982122	1298033.2	898.9
1	F22	3	OTNT	NA	Neutral	9	3.20811518324607	11.7801047120419	1.5500423912237	54678.7172774869	1046.82020344395	1288955.6	892.82
1	G03	1	RF	NA	Neutral	7	2.5939617991374	9.7264325323475	1.42749796703243	48504.1811460259	940.078475434211	1139333.8	821.21
1	G03	2	RF	NA	Neutral	8	2.19003322259136	8.20398671096346	1.02971884092793	39433.2019933555	773.455124463783	1079241.6	771.27
1	G03	3	RF	NA	Neutral	9	2.03850782190132	7.79121540312876	1.34971433884862	40273.6654632972	842.567877906285	1142914.6	837.68
1	G04	1	RF	NA	Neutral	7	3.48826886493342	14.9340519974635	1.83232147178798	74414.944197844	1110.61642577726	1260346.1	912.19
1	G04	2	RF	NA	Neutral	8	3.35762816553428	14.2693020382952	1.74837794134453	71575.0358245831	1091.37465187871	1220316.9	890.69
1	G04	3	RF	NA	Neutral	9	3.32466063348416	13.1255656108597	1.47005517358118	63315.3625565611	1099.16613232265	1284290.9	914.82
1	G05	1	RF	NA	Neutral	7	3.02391725921138	11.9004524886878	1.59064958768425	59703.3755656109	1032.04007010847	1188293	820.02
1	G05	2	RF	NA	Neutral	8	3.61607142857143	12.2472527472527	1.62427697923554	51532.1710164835	1135.33208822922	1225971.9	833.25
1	G05	3	RF	NA	Neutral	9	2.78153289076645	10.0181050090525	1.33350090348045	43089.8545564273	967.804326115221	1192290.1	806.52
1	G06	1	RF	NA	Neutral	7	2.93924050632911	12.2126582278481	1.78030074330368	60716.7873417721	1109.78346624093	1242843.9	903.52
1	G06	2	RF	NA	Neutral	8	3.28870605833957	13.8145100972326	1.77525512318831	66209.1286462229	1164.37250821284	1190581.4	897.43
1	G06	3	RF	NA	Neutral	9	2.72073791348601	9.45737913486005	1.33412467261465	40939.1329516539	973.210864183436	1214241.4	861.33
1	G07	1	RF	NA	Neutral	7	3.32674664784757	13.0162314749471	1.72262737488915	63166.4417784051	1143.74126575868	1222719.5	889.83
1	G07	2	RF	NA	Neutral	8	3.49968374446553	13.0284629981025	1.50629362304489	57178.9456040481	1077.38000780272	1220936.7	869.14
1	G07	3	RF	NA	Neutral	9	3.33200795228628	14.1848906560636	1.85953905462444	72735.6315440689	1131.02154458707	1297468.4	942.18
1	G08	1	RF	NA	Neutral	7	3.59300791556728	13.0672823218997	1.80038196706452	60543.4683377309	1127.98535593842	1225005	853.83
1	G08	2	RF	NA	Neutral	8	3.69044585987261	14.215923566879	1.77695168129554	65697.1853503185	1107.68247812184	1229311	871.26
1	G08	3	RF	NA	Neutral	9	2.99300291545189	10.9026239067055	1.30488714612758	47809.8437317784	948.252977316161	1175464.4	809.76
1	G09	1	BRCA1	NM_007298	sample	7	4.26149425287356	13.6968390804598	1.47812988378175	55439.6760057471	1161.34785490463	1257439.5	898.19
1	G09	2	BRCA1	NM_007298	sample	8	4.1792828685259	14.6865869853918	2.04558926308314	66572.3426294821	1295.43223056177	1326230.3	953.8
1	G09	3	BRCA1	NM_007298	sample	9	4.00714749837557	13.3040935672515	1.75725266114388	55089.6315789474	1209.33087289335	1262146.1	916.94
1	G10	1	ASXL1	NM_015338	sample	7	3.74810892586989	15.4251134644478	1.62335314832082	74249.2231467473	1143.25896520488	1287041.3	895.23
1	G10	2	ASXL1	NM_015338	sample	8	3.89089541008277	13.90820165538	1.45703506877339	61311.662151994	1130.91315745154	1212230.3	849.37
1	G10	3	ASXL1	NM_015338	sample	9	3.63753213367609	14.3457583547558	1.72869221998015	70669.7474293059	1158.75880480253	1264173.9	914.31
1	G11	1	ASXL2	NM_018263	sample	7	3.50997340425532	13.7280585106383	1.68903881410907	65834.5585106383	1105.99685213416	1351088.3	940.61
1	G11	2	ASXL2	NM_018263	sample	8	2.83402985074627	11.2286567164179	1.52416008481886	57481.2734328358	1029.83134231853	1300197.3	921.64
1	G11	3	ASXL2	NM_018263	sample	9	2.84384037015616	9.78716020821284	1.18849986957094	45266.4031231926	968.646944623436	1278569.2	877.65
1	G12	1	TP53BP1	NM_005657	sample	7	3.73374613003096	14.2978328173375	1.86182369659096	67153.9609907121	1220.16135736695	1171784.7	860.4
1	G12	2	TP53BP1	NM_005657	sample	8	3.80123076923077	13.7046153846154	1.75458065021294	64994.0030769231	1223.11000431176	1193341.2	856.78
1	G12	3	TP53BP1	NM_005657	sample	9	4.33312421580928	16.6875784190715	2.10821927065892	74594.0169385194	1344.33011621428	1341351.3	899.19
1	G13	1	FAT1	NM_005245	sample	7	3.34398368456832	14.0203942895989	1.81679516128436	71691.2148198504	1101.75188618964	1164910.9	856.58
1	G13	2	FAT1	NM_005245	sample	8	4.03158650394831	17.2225412778177	2.2175017765508	88633.7501794688	1244.09206428697	1205394.3	913.25
1	G13	3	FAT1	NM_005245	sample	9	3.19895629484671	14.4553163731246	1.87105213552949	76938.1337247228	1081.20970951312	1211975.3	850.24
1	G14	1	BAP1	NM_004656	sample	7	4.38031746031746	18.2171428571429	2.15798779550488	90141.2863492063	1243.12149639149	1361197.8	974.9
1	G14	2	BAP1	NM_004656	sample	8	3.43503821281599	13.3151087595532	1.90741394408357	65372.7613168724	1127.0927780805	1148465.2	875.05
1	G14	3	BAP1	NM_004656	sample	9	4.15970350404313	16.4508086253369	1.95104139830041	77579.5296495957	1223.3946338316	1395371.8	967.28
1	G15	1	ZNF516	NM_014643	sample	7	3.67582417582418	15.1758241758242	1.84096238648611	75837.6366758242	1141.93923941301	1183871.7	841.07
1	G15	2	ZNF516	NM_014643	sample	8	4.12568306010929	13.8508977361436	1.85617107395274	60337.3473848556	1142.72714439908	1112193.1	805.78
1	G15	3	ZNF516	NM_014643	sample	9	4.04705102717031	15.4241219350563	1.8396786573479	70156.3445990722	1212.57828916684	1214662.4	902.44
1	G16	1	GRIN2A	NM_000833	sample	7	4.39599714081487	15.0693352394568	1.7755280094498	65531.4331665475	1211.80094210342	1227363.7	889.65
1	G16	2	GRIN2A	NM_000833	sample	8	3.49577647823262	14.2144249512671	1.64116224538703	71508.8239116309	1113.83801848799	1160265	874.91
1	G16	3	GRIN2A	NM_000833	sample	9	3.55479876160991	15.08173374613	1.84982251881754	76762.2167182663	1246.22561117038	1264393.9	947.2
1	G17	1	RF	NA	Neutral	7	3.0625	11.8446100917431	1.67081606521268	58343.2918577982	1053.55370976014	1170879.4	845.09
1	G17	2	RF	NA	Neutral	8	3.87420042643923	12.2217484008529	1.57685712297842	50346.3141435679	1112.03935516437	1267718.7	855.32
1	G17	3	RF	NA	Neutral	9	3.48328877005348	14.293449197861	1.85400802185237	70959.942513369	1131.53351939344	1298977.5	923.73
1	G18	1	RF	NA	Neutral	7	2.94012738853503	11.1515923566879	1.64768037372907	54377.2394904459	996.849891247319	1116882.4	786.88
1	G18	2	RF	NA	Neutral	8	3.28709454796411	12.1256038647343	1.6315786151543	55759.1145617667	1095.58632392807	1265729.8	891.21
1	G18	3	RF	NA	Neutral	9	3.16688311688312	13.6311688311688	1.72581488488631	71041.7038961039	1074.17578912843	1248360.9	876.53
1	G19	1	RF	NA	Neutral	7	3.06573705179283	11.7868525896414	1.76964918476058	54768.9322709163	1112.89713883642	1185743	840.52
1	G19	2	RF	NA	Neutral	8	3.08061420345489	11.4401791426743	1.47603889148774	53049.915547025	1017.01420980273	1178292.4	809.37
1	G19	3	RF	NA	Neutral	9	2.97114829774957	11.134448932487	1.46670525168947	55921.9930755915	989.244933598177	1146247.1	830.69
1	G20	1	RF	NA	Neutral	7	3.24458874458874	12.6341991341991	1.49231875593238	62030.5209235209	1096.19393878417	1241744.9	900.38
1	G20	2	RF	NA	Neutral	8	3.59180790960452	14.3142655367232	1.8046036208961	71505.0670903955	1158.66251075418	1205239.4	867.93
1	G20	3	RF	NA	Neutral	9	3.5211810012837	14.7188703465982	1.84404536650214	73846.3087291399	1171.11754111125	1276151.9	901.52
1	G21	1	RF	NA	Neutral	7	2.84274193548387	10.9867511520737	1.72757149369627	53420.3801843318	964.006376579272	1116859.2	824.38
1	G21	2	RF	NA	Neutral	8	3.173198482933	12.0126422250316	1.55464068663733	55842.6074589128	999.86845401118	1180239.5	816.86
1	G21	3	RF	NA	Neutral	9	3.05280898876405	11.2016853932584	1.77772936672208	52102.5095505618	1038.57382533941	1136172	830.27
1	G22	1	RF	NA	Neutral	7	3.2578073089701	12.5694352159468	1.70400004529523	60406.3368770764	1080.26610674985	1168671	888.56
1	G22	2	RF	NA	Neutral	8	3.9095966620306	14.7065368567455	1.74720176489927	70424.2941585535	1178.8499709901	1330878.6	907.6
1	G22	3	RF	NA	Neutral	9	3.34110970996217	13.9432534678436	2.05458052363437	72498.5933165195	1157.87052966989	1277036.4	954.24
1	H03	1	CHEK1	NA	Positive	7	4.83392476933996	35.124911284599	5.33677931211483	228827.730305181	2409.54885003099	1834465.2	1938.03
1	H03	2	CHEK1	NA	Positive	8	4.78907849829352	33.8102389078498	4.98863326221335	212673.036177474	2459.95919272646	1794532	1922.5
1	H03	3	CHEK1	NA	Positive	9	5.40203761755486	41.1912225705329	6.52062645823582	269429.455329154	2902.19050435871	1904771.9	2235.45
1	H04	1	CHEK1	NA	Positive	7	3.98563218390805	28.1436781609195	4.50233453741076	181930.898706897	2208.26402094823	1709965.9	1809.14
1	H04	2	CHEK1	NA	Positive	8	4.77254588986433	34.5570630486832	5.27075079424149	226426.719872306	2491.80429144995	1749768.6	2008.5
1	H04	3	CHEK1	NA	Positive	9	4.31008902077151	31.2722551928783	5.10771075712744	196851.100148368	2442.83898266723	1626268.1	1951.72
1	H05	1	CHEK1	NA	Positive	7	4.99915038232795	38.8283772302464	7.14785361401091	281219.738317757	2950.60225109351	1903417.2	2170.47
1	H05	2	CHEK1	NA	Positive	8	5.51404494382022	41.6722846441948	6.74550111953099	275608.352059925	2862.5275363803	1995611.4	2169.54
1	H05	3	CHEK1	NA	Positive	9	6.47584033613445	53.6302521008403	8.40230400314602	394949.662815126	3529.91002593747	2216063.1	2540.4
1	H06	1	CHEK1	NA	Positive	7	5.46294046172539	44.9052247873633	7.15684964718921	319648.258809234	3069.02408783905	2105130.8	2262.61
1	H06	2	CHEK1	NA	Positive	8	5.3111753371869	36.5732177263969	5.65689202740782	244464.816955684	2785.01776614602	1941324.3	2143.32
1	H06	3	CHEK1	NA	Positive	9	3.30021754894851	21.6722262509065	3.39398160059968	135521.150108774	1984.15381554808	1492846.3	1685.49
1	H07	1	CHEK1	NA	Positive	7	5.23366159355416	40.9668755595345	6.74254391368227	276576.415398389	2772.58986663517	1884658.6	2144.93
1	H07	2	CHEK1	NA	Positive	8	5.0625	39.1933139534884	6.0550920266126	249134.878633721	2676.64232067189	1861042.5	2130.11
1	H07	3	CHEK1	NA	Positive	9	5.63502454991817	44.3625204582651	7.12482835966811	277760.449263502	2826.96735032965	1868271.6	2153.22
1	H08	1	CHEK1	NA	Positive	7	6.18334809565988	49.3188662533215	7.76657834171208	346096.376439327	3135.8416390817	2065800.8	2368.51
1	H08	2	CHEK1	NA	Positive	8	5.38846153846154	36.1961538461538	4.91081358995082	222629.596923077	2463.02661451788	1886144.4	1941.63
1	H08	3	CHEK1	NA	Positive	9	5.29991645781119	36.5831244778613	5.3547670099716	230176.844611529	2688.34471520912	1792063	2029.25
1	H09	1	NOTCH2	NM_024408	sample	7	3.39234449760766	14.5037593984962	1.79877388226423	76712.3547505126	1084.59191726686	1194780.8	878.32
1	H09	2	NOTCH2	NM_024408	sample	8	3.22396486825596	14.5759096612296	2.6410843081849	78715.973651192	1237.50021215335	1273792.7	1003.92
1	H09	3	NOTCH2	NM_024408	sample	9	3.63642213642214	17.018018018018	2.02327628538196	93094.6724581725	1218.29372161793	1414798.6	1017.61
1	H10	1	FANCM	NM_020937	sample	7	3.22467631378522	14.1302361005331	2.01666643625698	75328.9634424981	1073.11147238878	1178463.2	829.29
1	H10	2	FANCM	NM_020937	sample	8	3.87257019438445	14.7501799856012	1.85679472472911	71077.2850971922	1167.1846578341	1218231	855.13
1	H10	3	FANCM	NM_020937	sample	9	3.48075577326802	13.3198040587824	1.75860645797575	60764.1987403779	1107.3845798202	1207500.6	835.4
1	H11	1	RASA1	NM_022650	sample	7	3.50320924261874	14.7368421052632	1.97145176170121	74398.5898587933	1148.22329957263	1240412.5	917.78
1	H11	2	RASA1	NM_022650	sample	8	2.92068334350214	11.6839536302624	1.84376203158473	59710.3538743136	1057.13246712286	1159701.5	868.48
1	H11	3	RASA1	NM_022650	sample	9	3.44301470588235	14.4828431372549	2.12875409401023	70172.3762254902	1195.8246746343	1174258.4	917.58
1	H12	1	KDM5C	NM_004187	sample	7	3.32387862796834	12.726253298153	1.65131868641027	58317.6464379947	1037.02113211942	1244644.2	873.46
1	H12	2	KDM5C	NM_004187	sample	8	3.47713310580205	13.3651877133106	1.72311430707411	66785.766552901	1124.00306107958	1206799.7	910.77
1	H12	3	KDM5C	NM_004187	sample	9	3.5126404494382	13.0182584269663	1.62733103178653	59077.8764044944	1068.23754699747	1270411.3	881.58
1	H13	1	FAS	NA	sample	7	4.05912408759124	13.7051094890511	1.85352667783253	57840.8656934307	1213.24627344717	1215891.9	866.99
1	H13	2	FAS	NA	sample	8	4.27006172839506	17.0146604938272	2.13323711981442	78810.0331790123	1288.99610817922	1242113.4	939.22
1	H13	3	FAS	NA	sample	9	3.36076366030283	12.2784726793943	1.96143516069984	52486.362080316	1089.04824339282	1124428	822.95
1	H14	1	PTPRC	NR_052021	sample	7	4.23318385650224	18.1748878923767	2.32624779744409	92848.1434977578	1301.81370818602	1373527.4	995.71
1	H14	2	PTPRC	NR_052021	sample	8	4.38624725676664	16.2172640819312	1.57550905289278	79596.7161667886	1143.62685759658	1356270.3	892.67
1	H14	3	PTPRC	NR_052021	sample	9	3.48086734693878	12.7072704081633	1.69824625063385	55300.6345663265	1062.38959723763	1266050.6	844.57
1	H15	1	PTPRU	NM_133178	sample	7	3.50705218617772	12.5253878702398	1.82405313536755	56420.8060648801	1091.03259441828	1210632.1	868.18
1	H15	2	PTPRU	NM_133178	sample	8	3.70591939546599	15.8570528967254	2.32476759266601	87317.8614609572	1270.5785240135	1360616.1	1013.34
1	H15	3	PTPRU	NM_133178	sample	9	3.19053325344518	11.5853804673457	1.56306712977685	51774.0341521869	1057.49268863664	1246019	855.28
1	H16	1	FUBP1	NM_003902	sample	7	3.0787841191067	11.5446650124069	1.60198576714699	54079.5614143921	973.210842610915	1139299.5	795.63
1	H16	2	FUBP1	NM_003902	sample	8	3.88922155688623	16.8517964071856	1.81653153148275	81130.3016467066	1143.00214533732	1314458.6	923.81
1	H16	3	FUBP1	NM_003902	sample	9	3.30043722673329	13.1292941911305	1.66929932557827	63591.0024984385	1083.41528043093	1247661.5	831.78
1	H17	1	CHEK1	NA	Positive	7	5.06071964017991	41.0629685157421	6.96216512709111	278894.535982009	2793.31025859837	1839175.7	2095.13
1	H17	2	CHEK1	NA	Positive	8	4.62946754194019	33.5302698760029	5.24105916141555	218773.983953319	2575.85816659126	1767716.7	2021.53
1	H17	3	CHEK1	NA	Positive	9	4.67136812411848	31.3885754583921	4.98157772032177	199605.91325811	2438.76700973696	1759421.9	1903.74
1	H18	1	CHEK1	NA	Positive	7	4.69957386363636	33.7095170454545	5.62141035407826	221983.845880682	2482.21040742353	1766308.1	1981.3
1	H18	2	CHEK1	NA	Positive	8	6.21243523316062	48.4749568221071	7.60122779668074	311131.851468048	2985.83788535572	1977908.2	2219.95
1	H18	3	CHEK1	NA	Positive	9	5.78635255889521	44.4094232331438	7.09955935623241	288177.445978879	3040.06301133418	2012980	2328.34
1	H19	1	CHEK1	NA	Positive	7	5.48705501618123	38.2928802588997	5.26470867262544	238361.775889968	2515.04788065948	1865641.5	1967.77
1	H19	2	CHEK1	NA	Positive	8	4.96522556390977	43.4830827067669	6.75081533368973	302110.382518797	2676.13481596393	1857191.6	2095.61
1	H19	3	CHEK1	NA	Positive	9	5.86374314800313	40.0195771339076	5.24683106446997	250177.427564605	2667.98488289808	1961814.2	2079.46
1	H20	1	CHEK1	NA	Positive	7	6.01098901098901	48.3543956043956	6.64823356502473	333292.276556777	3141.37145232229	2063618.2	2420.32
1	H20	2	CHEK1	NA	Positive	8	5.95698924731183	44.2213261648746	7.24463884103742	290353.181003584	2902.61223132653	1974990.6	2194.24
1	H20	3	CHEK1	NA	Positive	9	5.24833887043189	38.0838870431894	5.66245812641544	240737.486710963	2563.28156107875	1894242.9	2002.06
1	H21	1	CHEK1	NA	Positive	7	4.03102961918195	29.4478138222849	5.05703059785113	189675.300423131	2281.26513782751	1600212.6	1823.81
1	H21	2	CHEK1	NA	Positive	8	4.46198406951484	29.9152787834902	4.68249830763579	186345.237509051	2213.92927730186	1665645.6	1834.41
1	H21	3	CHEK1	NA	Positive	9	5.0141196013289	36.5523255813954	6.40841485613436	242659.151162791	2704.37800937361	1784539.6	2079.98
1	H22	1	CHEK1	NA	Positive	7	4.25161754133717	32.491013659238	5.6224767634875	223527.604601006	2347.62820007786	1737483.7	1923.33
1	H22	2	CHEK1	NA	Positive	8	5.10437452033768	37.0990023023791	6.00819962224785	245763.196469685	2592.34672386652	1792910.6	2018.45
1	H22	3	CHEK1	NA	Positive	9	5.21895973154362	36.0436241610738	5.21302035430732	230925.916946309	2684.5953228941	1935148.4	2070.73
1	I03	1	RPA32	NA	Positive	7	4.33595988538682	22.5952722063037	2.77543378407576	124178.21991404	1566.63540091635	1769187.5	1382.18
1	I03	2	RPA32	NA	Positive	8	2.35418181818182	10.2683636363636	1.28776558348333	52915.6189090909	925.981792327576	1549427.5	1067.43
1	I03	3	RPA32	NA	Positive	9	3.8807901907357	19.308583106267	3.04214414338204	105406.00613079	1554.44255801862	1693887.8	1386.93
1	I04	1	RPA32	NA	Positive	7	4.3384030418251	24.4205323193916	3.11087447360497	138049.239543726	1702.73871095966	1867466.6	1433.05
1	I04	2	RPA32	NA	Positive	8	4.26049868766404	21.4041994750656	2.91114028087191	115534.114173228	1628.75879068559	1755693.5	1411.85
1	I04	3	RPA32	NA	Positive	9	4.71662938105891	25.2527964205817	3.16304092661421	140068.765846383	1767.63033684192	1912299.8	1484.69
1	I05	1	RPA32	NA	Positive	7	5.08142857142857	26.3642857142857	3.01336521028169	139062.451428571	1708.53615112064	1938457.3	1448.73
1	I05	2	RPA32	NA	Positive	8	4.82014388489209	22.5877697841727	2.98557158506983	117738.85323741	1739.85240104227	1876471.4	1446.99
1	I05	3	RPA32	NA	Positive	9	4.81513828238719	22.8449781659389	2.75616795964023	116350.743813683	1650.99020975295	1905179.6	1399.91
1	I06	1	RPA32	NA	Positive	7	4.12987987987988	23.8858858858859	3.14893150846015	137747.51951952	1640.70538046641	1814132.4	1426.79
1	I06	2	RPA32	NA	Positive	8	4.3263086335826	22.9306594153637	2.98057410998609	121783.96057104	1638.64058747217	1739621.4	1381.14
1	I06	3	RPA32	NA	Positive	9	4.27246992215145	20.6702052370842	2.72330135232735	106663.942675159	1640.29646839523	1770387.4	1441.01
1	I07	1	RPA32	NA	Positive	7	5.64285714285714	32.0575139146568	3.48165649340438	182659.184601113	2067.14668863925	2097600.1	1654.46
1	I07	2	RPA32	NA	Positive	8	4.82878787878788	24.0757575757576	2.91375886059341	128456.179545455	1855.08959597004	1835139.9	1502.21
1	I07	3	RPA32	NA	Positive	9	4.48011782032401	22.5272459499264	3.15021803384979	124430.82916053	1752.15636432874	1885797.7	1503.03
1	I08	1	RPA32	NA	Positive	7	4.28939157566303	20.085023400936	2.15969811720626	104448.275351014	1490.65736051671	1733911.7	1323.68
1	I08	2	RPA32	NA	Positive	8	4.41074380165289	22.3479338842975	3.02605863942764	126534.176859504	1741.50422409884	1848527.2	1488.09
1	I08	3	RPA32	NA	Positive	9	4.32745398773006	24.0398773006135	2.75577627981835	136232.120398773	1674.16380569207	1816800.3	1451.96
1	I09	1	ARHGAP35	NM_004491	sample	7	3.71860816944024	15.3963691376702	2.09025056670595	78223.9054462935	1251.4450258644	1257834.7	950.84
1	I09	2	ARHGAP35	NM_004491	sample	8	2.93226600985222	11.0190886699507	1.46363597387544	47689.3263546798	980.31334174312	1213066.1	842.4
1	I09	3	ARHGAP35	NM_004491	sample	9	3.54119850187266	13.7696629213483	1.56584485083608	66156.1810237203	1144.46849906168	1333657.5	928.54
1	I10	1	AHNAK	NM_024060	sample	7	4.30281124497992	15.1261044176707	1.78009061505418	64134.5421686747	1182.12734462044	1353587.6	923
1	I10	2	AHNAK	NM_024060	sample	8	3.74947368421053	13.1761403508772	1.56290158242965	58589.4252631579	1054.74577863476	1203797.5	809
1	I10	3	AHNAK	NM_024060	sample	9	2.71216617210683	10.0818991097923	1.20263054309179	46547.6160237389	941.33574977263	1117201.8	785.02
1	I11	1	SH2B3	NM_005475	sample	7	2.89677419354839	11.4960573476703	1.92039911808417	54928.829390681	1086.8647245518	1123032.4	806.64
1	I11	2	SH2B3	NM_005475	sample	8	2.36144578313253	7.39819277108434	1.44880336454775	29168.5680722892	858.068372069069	1045167.3	725.41
1	I11	3	SH2B3	NM_005475	sample	9	3.03344709897611	12.6580204778157	2.14464220362188	63920.1153583618	1131.15230495743	1249441.9	887.82
1	I12	1	MSH2	NM_000251	sample	7	4.13882352941176	18.7960784313726	2.20072105753684	99750.6674509804	1315.03208705052	1401647.3	1051.68
1	I12	2	MSH2	NM_000251	sample	8	4.32862190812721	21.0664310954064	2.50136715148351	120947.815547703	1439.77056588153	1530564	1159.85
1	I12	3	MSH2	NM_000251	sample	9	3.24573170731707	14.8493902439024	1.97588177832001	80211.1353658537	1260.0833905119	1395058.1	1068.02
1	I13	1	NOTCH1	NM_017617	sample	7	2.50450992182802	10.3968731208659	1.57229421744457	52310.0883944678	970.478824978872	1134014.4	833.18
1	I13	2	NOTCH1	NM_017617	sample	8	3.42939297124601	13.1744408945687	1.70766750121084	60210.1827476038	1108.34627820114	1241339.6	897.91
1	I13	3	NOTCH1	NM_017617	sample	9	3.0766081871345	11.3555555555556	1.4867530235987	50594.483625731	1004.46042039127	1240960.6	863.05
1	I14	1	RAD51	NM_133487	sample	7	3.4901185770751	14.2561264822134	1.85568783476468	68176.6403162055	1119.26691176322	1074747.7	811.12
1	I14	2	RAD51	NM_133487	sample	8	3.6515873015873	15.8992063492063	2.10905805392982	81096.4428571429	1143.91739530473	1070434.3	829.77
1	I14	3	RAD51	NM_133487	sample	9	3.398891966759	12.8074792243767	2.03346351530237	56049.6876731302	1064.41715566307	1018199.5	740.85
1	I15	1	ZFHX4	NM_024721	sample	7	3.71667936024372	14.2665651180503	2.02235666875328	70103.2124904798	1155.77595083267	1236361.3	869.32
1	I15	2	ZFHX4	NM_024721	sample	8	3.88492352512746	14.2061179898034	2.02794272670416	69655.5316824472	1252.56874417967	1348208.2	925.75
1	I15	3	ZFHX4	NM_024721	sample	9	3.39175257731959	13.6836340206186	1.86304991083741	64897.5889175258	1121.04409750024	1293932.6	886.65
1	I16	1	KMT2C	NM_170606	sample	7	3.71814946619217	16.8782918149466	2.20551384681665	88389.7110320285	1224.94244734135	1291726.6	939.94
1	I16	2	KMT2C	NM_170606	sample	8	2.76813317479191	12.4030915576694	2.06590015566201	68637.2217598097	1115.79147868744	1172101.6	865.51
1	I16	3	KMT2C	NM_170606	sample	9	3.42112211221122	14.0158415841584	2.02467056128804	71156.6336633663	1183.77621758154	1278249.9	905.35
1	I17	1	RPA32	NA	Positive	7	4.30407523510972	22.1277429467085	2.96022532850913	120144.65830721	1599.05271437709	1721659.4	1320.33
1	I17	2	RPA32	NA	Positive	8	5.76779359430605	30.020462633452	2.77275976069431	158505.038256228	1771.24856508523	1923364.8	1417.51
1	I17	3	RPA32	NA	Positive	9	4.85910931174089	24.6663967611336	2.86960211633228	138805.896356275	1803.6838841538	1919578.7	1479.63
1	I18	1	RPA32	NA	Positive	7	4.87266828872668	28.220600162206	3.22651470188237	159153.144363341	1818.75808644015	1856720.5	1450.59
1	I18	2	RPA32	NA	Positive	8	4.9875173370319	25.5242718446602	2.64319141035155	132530.09223301	1646.32720962135	1804250.9	1370.73
1	I18	3	RPA32	NA	Positive	9	4.27002126151666	20.8695960311836	2.36700973427792	109521.78313253	1517.03366796853	1721568	1342.87
1	I19	1	RPA32	NA	Positive	7	3.17922735908803	15.931602279924	2.04598073597443	82992.2520582647	1225.80408665074	1484426.8	1174.12
1	I19	2	RPA32	NA	Positive	8	4.52917665867306	24.0391686650679	2.91042092270498	124539.544364508	1635.04452553284	1776106.1	1353.42
1	I19	3	RPA32	NA	Positive	9	4.01895043731778	19.9387755102041	2.76508170777496	109509.105685131	1588.59348854447	1744116.9	1379.81
1	I20	1	RPA32	NA	Positive	7	4.4975884244373	22.0996784565916	2.39661005195329	116334.065916399	1578.36056075728	1763353.6	1339.21
1	I20	2	RPA32	NA	Positive	8	4.68316100443132	24.0280649926145	3.41100962498703	126273.059084195	1649.50697932169	1823874.5	1383.67
1	I20	3	RPA32	NA	Positive	9	6.56342182890855	38.5034414945919	3.86986845119765	213853.714847591	2177.76976560244	2230896.9	1708.51
1	I21	1	RPA32	NA	Positive	7	4.16055718475073	22.8057184750733	3.00069839169464	125942.118768328	1617.86047596509	1681798.8	1314.01
1	I21	2	RPA32	NA	Positive	8	5.93916349809886	34.1247148288973	3.73065051669725	188320.046387833	1997.21950430583	1916113.1	1561
1	I21	3	RPA32	NA	Positive	9	3.87374749498998	18.3420173680695	2.3370841688679	95200.4415497662	1417.06598364436	1645168.8	1211.71
1	I22	1	RPA32	NA	Positive	7	4.60711692084241	26.358024691358	3.00592503706497	154174.56063907	1720.55293379215	1766581.6	1409.07
1	I22	2	RPA32	NA	Positive	8	5.43701399688958	31.042768273717	3.22788905064333	174951.475894246	1904.20741239547	1921414.5	1493.83
1	I22	3	RPA32	NA	Positive	9	5.04172560113154	27.9497878359265	3.25200093654683	147384.852192362	1723.06044700368	1784659	1404.8
1	J03	1	ATR	NA	Positive	7	3.8694543600204	20.5068842427333	3.28942490469982	105803.202957675	1915.75519205149	1557030.4	1679.14
1	J03	2	ATR	NA	Positive	8	2.80334128878282	15.1245823389021	2.59164179692831	74754.769451074	1575.86856321188	1328555.2	1485.31
1	J03	3	ATR	NA	Positive	9	2.70825426944972	13.665559772296	2.46007504645626	71448.5512333966	1627.06029690981	1428548.5	1602.59
1	J04	1	ATR	NA	Positive	7	3.75115681233933	20.9624678663239	2.91172191719525	118181.416452442	1840.98737932989	1616003.7	1635.14
1	J04	2	ATR	NA	Positive	8	3.68372346216658	20.525313010343	3.38868373404136	113028.155144257	1985.78060009576	1572062.2	1751.35
1	J04	3	ATR	NA	Positive	9	3.27979274611399	17.7725388601036	3.00041906267636	97163.6430051814	1849.44145145619	1555926.9	1700.77
1	J05	1	ATR	NA	Positive	7	3.76602564102564	22.5518162393162	3.66764184459463	130977.49465812	2015.48479768111	1615199	1756.02
1	J05	2	ATR	NA	Positive	8	3.9693313222725	19.2755153343389	3.04660726345571	93225.137254902	1824.2228851686	1530811.8	1603.26
1	J05	3	ATR	NA	Positive	9	2.99301025163094	17.1961789375582	2.95895716508704	94712.6756756757	1775.94015164194	1428979	1680.01
1	J06	1	ATR	NA	Positive	7	3.21793680297398	16.8424721189591	2.73122893759549	89812.1514869888	1710.34408896177	1487144.7	1600.28
1	J06	2	ATR	NA	Positive	8	2.97249881460408	17.6846846846847	3.19347245825433	101802.885253675	1882.29272203827	1518166.8	1714.74
1	J06	3	ATR	NA	Positive	9	3.18636363636364	16.9718181818182	2.96124818180829	88262.4631818182	1854.42871685316	1468322.5	1708.62
1	J07	1	ATR	NA	Positive	7	3.10772701635646	16.3361534122955	2.56524240674335	84907.9740552735	1647.95504649812	1443083.5	1555.1
1	J07	2	ATR	NA	Positive	8	4.20378619153675	23.0367483296214	3.36933375981609	127349.062360802	2060.63315824849	1624154.1	1737.98
1	J07	3	ATR	NA	Positive	9	2.6138147566719	12.8189429618001	2.22440435327771	64974.1407639979	1528.62362698059	1305660.4	1499.95
1	J08	1	ATR	NA	Positive	7	3.78628628628629	19.497997997998	2.7194867914853	103507.589089089	1874.65517570649	1545449.6	1716.99
1	J08	2	ATR	NA	Positive	8	3.05428716387621	16.4581430745814	2.72609746032484	86551.2496194825	1707.5779485372	1472466.9	1599.47
1	J08	3	ATR	NA	Positive	9	2.73282075925036	13.7227294569918	2.21379345528342	69749.6126862086	1504.21810707414	1409627.3	1502.22
1	J09	1	STIM1	NM_003156	sample	7	2.82696467195386	10.4152847873107	1.28837566174316	52152.613554434	886.314284205764	1089883.1	745.2
1	J09	2	STIM1	NM_003156	sample	8	2.91461649782923	11.7525325615051	1.65347721085065	61160.7496382055	991.905888047596	1060948.3	762.49
1	J09	3	STIM1	NM_003156	sample	9	2.61939393939394	10.2878787878788	1.72526259218768	52259.5690909091	968.695798341348	1110490.5	770.29
1	J10	1	DICER1	NM_030621	sample	7	3.57314328582146	14.7081770442611	1.63136141689489	76384.0585146287	1112.83776365605	1267487.4	887.03
1	J10	2	DICER1	NM_030621	sample	8	3.94429347826087	16.8084239130435	2.21725210802736	81393.7683423913	1249.09915790397	1253884	970.25
1	J10	3	DICER1	NM_030621	sample	9	3.32747716092762	13.2171468728039	1.51403196701652	66467.0302178496	1091.92103115581	1298321.5	902.62
1	J11	1	PASK	NM_015148	sample	7	2.48585189644792	8.62974111980735	1.58558754815358	36568.8669476219	927.105318886523	1101147.9	768.05
1	J11	2	PASK	NM_015148	sample	8	2.15982028241335	8.04557124518614	1.17844881174135	40062.9435173299	822.763941246513	1079046.3	746.99
1	J11	3	PASK	NM_015148	sample	9	2.73135233474833	11.7725894481504	1.96937595456538	64903.9581564585	1076.71858099086	1249525.5	902.28
1	J12	1	EZH2	NM_152998	sample	7	2.80704845814978	11.9832599118943	1.98810458399932	57469.2854625551	1059.23287172281	1051779.2	807.55
1	J12	2	EZH2	NM_152998	sample	8	3.31329827197596	14.2779864763336	1.94160967253848	81111.4485349361	1202.92785395301	1287730.6	926.18
1	J12	3	EZH2	NM_152998	sample	9	2.31468531468531	9.48041958041958	1.60865775216294	46493.3041958042	907.84909554718	1043625.9	772.2
1	J13	1	ATF7IP	NM_018179	sample	7	3.93421926910299	14.2006644518272	1.75342304722805	66153.8405315615	1099.99278715493	1223092.9	864.34
1	J13	2	ATF7IP	NM_018179	sample	8	3.41695382494831	15.7939352170917	2.23843122085824	85429.3797381116	1166.27557688216	1264479.8	932.71
1	J13	3	ATF7IP	NM_018179	sample	9	3.88115715402658	16.2947615324472	2.21740369107714	92283.0570758405	1292.16582587952	1414464.5	1040.51
1	J14	1	RB1	NM_000321	sample	7	3.20846905537459	13.2475570032573	1.92374103042357	67140.6208469055	1147.34508687921	1257888.4	938.71
1	J14	2	RB1	NM_000321	sample	8	3.53866317169069	13.6225425950197	1.73633381845967	68248.2955439056	1073.27736278509	1253087.2	916.91
1	J14	3	RB1	NM_000321	sample	9	3.36887417218543	14.1165562913907	1.63200540621123	71155.6490066225	1103.72689687319	1303441.6	908.99
1	J15	1	RPA2	NM_002946	sample	7	5.5157131345689	31.5753424657534	3.87166494731499	181273.076551168	1903.05177632377	2034586	1567.05
1	J15	2	RPA2	NM_002946	sample	8	3.49202898550725	16.0630434782609	2.41357135628657	85186.8789855072	1426.08512377628	1591850	1282.31
1	J15	3	RPA2	NM_002946	sample	9	3.90177935943061	19.4846975088968	2.46705105656805	102813.35658363	1466.68000160951	1724793.3	1263.9
1	J16	1	RPS2	NM_002952	sample	7	3.74200661521499	17.4740904079383	2.2284150225483	90794.1521499449	1187.25362550461	903140.1	750.01
1	J16	2	RPS2	NM_002952	sample	8	4.12514220705347	15.2605233219568	1.82562358712513	67555.6939704209	1232.2269887118	944251.7	790.96
1	J16	3	RPS2	NM_002952	sample	9	3.91675338189386	15.5931321540062	2.01748415306505	80660.2996878252	1294.7397033688	915179.2	796.55
1	J17	1	ATR	NA	Positive	7	4.50296247531271	25.7636603028308	3.94110969426009	150967.661619486	2247.19707433146	1775543.7	1900.54
1	J17	2	ATR	NA	Positive	8	3.8658269441402	20.8614457831325	3.48408469253521	115848.484118291	2116.5598763426	1615499.3	1734.82
1	J17	3	ATR	NA	Positive	9	2.23802816901408	11.6910798122066	2.16553607684325	61542.1422535211	1399.68813018455	1259326.9	1425.68
1	J18	1	ATR	NA	Positive	7	2.84845005740528	15.7732491389208	2.68374794184744	87295.4334098737	1671.86537974638	1426375.2	1540.65
1	J18	2	ATR	NA	Positive	8	3.7601246105919	18.9755970924195	3.14622318726482	97776.9548286604	1971.20226338805	1610282.4	1708.41
1	J18	3	ATR	NA	Positive	9	3.84029850746269	21.0716417910448	3.53823956029773	112548.06318408	2033.170701996	1587732	1734.51
1	J19	1	ATR	NA	Positive	7	3.28765633496465	18.6987493202828	3.07142806798702	100961.438825449	1835.89157438392	1527580.6	1636.97
1	J19	2	ATR	NA	Positive	8	2.95762711864407	15.6803201506591	2.58498271054726	85094.0983992467	1743.5657219161	1532068.8	1612.81
1	J19	3	ATR	NA	Positive	9	3.66549824737106	20.5593390085128	3.20448723554397	111645.024036054	1961.21501513527	1463527.8	1753.37
1	J20	1	ATR	NA	Positive	7	4.08633540372671	22.3670807453416	3.44239729820991	125300.219254658	2000.75256010297	1696524.9	1704.59
1	J20	2	ATR	NA	Positive	8	4.21880544056771	27.6865759905381	4.21361699708299	162765.201064459	2238.558310118	1652317.2	1945.95
1	J20	3	ATR	NA	Positive	9	3.53842290306379	18.7885484681065	2.84732784851763	96031.020592667	1809.12927759719	1390483.7	1626.19
1	J21	1	ATR	NA	Positive	7	4.06975533576262	21.7896928682978	3.56901396759859	113570.642373764	2042.2178931566	1537899.3	1726.97
1	J21	2	ATR	NA	Positive	8	3.72566371681416	20.1081612586037	3.27351874507753	101428.443952802	1848.578004866	1524304.1	1639.63
1	J21	3	ATR	NA	Positive	9	3.20748460445287	17.4703931785883	3.11865480583627	91881.5286594031	1814.03891986622	1475223.9	1625.84
1	J22	1	ATR	NA	Positive	7	3.83324911571501	22.4866093986862	3.62467994809886	121989.049014654	1977.12310740147	1566764.4	1761.58
1	J22	2	ATR	NA	Positive	8	3.98439859084046	22.1786612984399	3.33675669884772	119090.366884751	2041.46441157253	1599780.6	1789.82
1	J22	3	ATR	NA	Positive	9	3.89301416707377	20.8544211040547	3.38137352439244	109148.879335613	2040.36093593468	1539908.2	1768.63
1	K03	1	OTNT	NA	Neutral	7	2.79442086112796	10.9120679199515	1.67012774715346	52100.6707095209	1005.93786593602	1214566.6	871.01
1	K03	2	OTNT	NA	Neutral	8	3.8645336963921	15.1899251191287	1.51472984169364	74157.8958475153	1097.58058344801	1337908.2	912.66
1	K03	3	OTNT	NA	Neutral	9	3.51049963794352	14.3215061549602	1.78225967202011	73368.8341781318	1176.92836665789	1425764.6	971.57
1	K04	1	OTNT	NA	Neutral	7	3.4247311827957	15.4287634408602	1.90200390391395	79902.6323924731	1167.57523392721	1234712.9	927.47
1	K04	2	OTNT	NA	Neutral	8	3.72635379061372	17.1653429602888	2.1301025617991	91978.8476534296	1208.34032726982	1372867	995.09
1	K04	3	OTNT	NA	Neutral	9	2.89748953974895	13.4546722454672	1.58814502273696	72019.2845188285	1068.77160936086	1253589.8	905
1	K05	1	OTNT	NA	Neutral	7	3.55632716049383	12.5077160493827	1.35826107516268	51830.4027777778	1023.65379587697	1323965.9	876.02
1	K05	2	OTNT	NA	Neutral	8	3.78701677607586	14.2808169219548	1.78064298921015	70939.458789205	1161.89896204935	1333673.4	939.69
1	K05	3	OTNT	NA	Neutral	9	3.37993311036789	12.8140468227425	1.59406179367459	62461.2869565217	1075.36401693657	1315869.7	907.51
1	K06	1	OTNT	NA	Neutral	7	3.64838255977496	12.6230661040788	1.37988615506832	54283.4212376934	1032.10307906932	1264740.6	869.46
1	K06	2	OTNT	NA	Neutral	8	3.61337008959338	14.197794624397	2.00263846407127	69918.9427980703	1229.53346274943	1276753.6	935.14
1	K06	3	OTNT	NA	Neutral	9	3.29470198675497	13.535761589404	1.66899716850327	68590.0350993378	1132.57098626608	1299631.2	932.55
1	K07	1	OTNT	NA	Neutral	7	3.31350114416476	13.2692601067887	1.56260400190448	62661.9755911518	1108.90820557244	1254339.9	913.6
1	K07	2	OTNT	NA	Neutral	8	2.76605814739689	11.9330628803245	1.60698994654941	59223.9763353617	1029.85257217453	1264941	875.14
1	K07	3	OTNT	NA	Neutral	9	2.91195418754474	11.8833214030064	1.44710813788858	55223.6793128132	1027.59163854781	1236864.3	871.78
1	K08	1	OTNT	NA	Neutral	7	3.78484631879914	14.1022158684775	1.55922405074823	63704.2744817727	1075.50022416973	1313593.3	885.28
1	K08	2	OTNT	NA	Neutral	8	3.65242165242165	13.2735042735043	1.79297152607844	61070.7416904084	1094.44331230158	1168812.4	823.9
1	K08	3	OTNT	NA	Neutral	9	2.84888579387187	10.866295264624	1.77803100868163	52248.8906685237	1000.8295959823	1169221	869.54
1	K09	1	RAD21	NM_006265	sample	7	4.59744408945687	18.6474973375932	2.65124623865792	92897.6741214058	1451.31827310721	1133232.3	907.67
1	K09	2	RAD21	NM_006265	sample	8	3.69949066213922	17.0483870967742	2.73156831325927	99254.9592529711	1488.72018426404	1090520.5	958.22
1	K09	3	RAD21	NM_006265	sample	9	3.97313691507799	14.238301559792	2.07919708570801	68815.6958405546	1264.44921010173	1051604.9	832.05
1	K10	1	CUX1	NM_181500	sample	7	3.71335504885993	15.8469055374593	2.14921627406756	81298.1374592834	1296.66998687768	1277035.5	990.72
1	K10	2	CUX1	NM_181500	sample	8	3.98982360922659	17.921302578019	2.04803949001311	94935.9979647218	1274.28303513051	1362511.7	1034.59
1	K10	3	CUX1	NM_181500	sample	9	3.86394557823129	16.5639455782313	2.27403647145268	82221.3006802721	1370.66636047494	1377816.3	1053.2
1	K11	1	POLE	NM_006231	sample	7	4.15122723673793	15.3768804433888	2.34027344428403	71441.1567695962	1251.85813122801	1166605.6	867.09
1	K11	2	POLE	NM_006231	sample	8	3.75300721732157	13.4322373696872	1.92386236127149	62440.1106655974	1219.40693082359	1248556.6	841.45
1	K11	3	POLE	NM_006231	sample	9	3.60661505981703	11.6833216045039	1.93410685793863	53923.6966924701	1195.020801256	1167187.1	816.07
1	K12	1	NCOA6	NM_014071	sample	7	4.02146210596915	17.7370892018779	2.23720346438669	91841.1857813548	1287.60050141101	1413452.9	1043.84
1	K12	2	NCOA6	NM_014071	sample	8	4.33489461358314	20.9125683060109	2.39858107279703	117031.210772834	1384.39219934522	1514082.9	1097.55
1	K12	3	NCOA6	NM_014071	sample	9	3.99921568627451	20.1623529411765	2.35132399430156	109587.756078431	1315.44141484051	1423741.3	1035.13
1	K13	1	APC	NM_000038	sample	7	2.85398230088496	13.3746312684366	1.92754453933515	77526.1261061947	1086.42225743836	1056362.3	825.44
1	K13	2	APC	NM_000038	sample	8	2.97325826882477	10.8585503166784	1.71495007758304	52280.3581984518	1052.55312229444	1032003.1	789.9
1	K13	3	APC	NM_000038	sample	9	2.28707224334601	8.72179974651458	1.51801289188735	42886.8326996198	889.275080914162	918948.8	668.07
1	K14	1	CREBBP	NM_004380	sample	7	3.20779220779221	10.8806431663575	1.5008265602288	44796.8150896722	1044.10585608258	1155922.2	783.7
1	K14	2	CREBBP	NM_004380	sample	8	3.72094744633605	15.3464100666173	2.08181308560742	77601.0458919319	1204.42700416852	1294694.8	899.42
1	K14	3	CREBBP	NM_004380	sample	9	3.30105900151286	12.9750378214826	1.66071998096576	60730.2450832073	1115.18133303083	1211617.5	851.59
1	K15	1	MGA	NM_001080541	sample	7	3.16771929824561	10.8526315789474	1.50298446850549	46305.5368421053	963.072290081687	1119706.2	753.59
1	K15	2	MGA	NM_001080541	sample	8	2.50791258477769	7.69253956292389	1.05264083607317	30457.5162019593	801.881108818511	1084657.8	674.14
1	K15	3	MGA	NM_001080541	sample	9	2.71084337349398	10.3259705488621	1.66397424087828	47491.5133868809	1041.92087853846	1140456.1	817.08
1	K16	1	CHEK1	NM_001274	sample	7	4.96242527754056	35.7574722459436	5.80437129462033	238206.602903501	2743.76220894424	1892095.1	2068.32
1	K16	2	CHEK1	NM_001274	sample	8	4.73969072164948	33.9716494845361	5.35156796786257	227615.620274914	2688.23404772929	1784159.2	2014.63
1	K16	3	CHEK1	NM_001274	sample	9	4.14723926380368	21.592462751972	2.98419589577142	125165.574057844	2182.92022134321	1731772.2	1780.19
1	K17	1	OTNT	NA	Neutral	7	3.52569941444372	14.4111906310995	1.99722442497229	74871.9388418998	1086.62647602691	1249496.3	890.55
1	K17	2	OTNT	NA	Neutral	8	3.21055979643766	12.7868956743003	1.44215451346698	65146.8804071247	1018.89653730318	1186548.8	845.57
1	K17	3	OTNT	NA	Neutral	9	4.11546685673557	16.2501781895937	2.14403467422103	78815.6756949394	1255.26299605064	1328731.4	959.33
1	K18	1	OTNT	NA	Neutral	7	3.73839110529758	13.8796599084369	1.66651824229546	63116.6285153695	1110.93863809718	1351046.2	916.35
1	K18	2	OTNT	NA	Neutral	8	3.65312701482914	13.4107027724049	1.4971486667677	57785.942617666	1039.52982732355	1207916.4	841.91
1	K18	3	OTNT	NA	Neutral	9	2.87092808850645	11.7762753534112	1.99549581460984	59065.3798401967	1054.19161743441	1195773.1	872.9
1	K19	1	OTNT	NA	Neutral	7	3.43973214285714	15.641369047619	2.26685967485273	82562.7425595238	1198.33465034871	1314271.8	929.19
1	K19	2	OTNT	NA	Neutral	8	4.25867269984917	16.7533936651584	1.93462517701727	81892.3619909502	1214.21953881127	1317621.8	953.77
1	K19	3	OTNT	NA	Neutral	9	2.87538940809969	11.018691588785	1.45854403551476	53431.4292834891	930.598374701863	1196211	812.59
1	K20	1	OTNT	NA	Neutral	7	3.59584295612009	15.4087759815242	1.83738627452218	79760.8891454965	1094.341302928	1222309.2	883.25
1	K20	2	OTNT	NA	Neutral	8	4.40027605244997	16.3581780538302	1.65549488221199	76155.0641821946	1171.49870202209	1302583.4	932.28
1	K20	3	OTNT	NA	Neutral	9	2.90248447204969	12.8515527950311	1.63174701426229	67787.6701863354	1006.74402199269	1242475.2	878.71
1	K21	1	OTNT	NA	Neutral	7	3.76246537396122	13.2700831024931	1.50595072786037	63148.0526315789	1088.11228577402	1278209.3	881.58
1	K21	2	OTNT	NA	Neutral	8	3.24581379772271	13.5391828533155	1.98116448883637	71309.9055592766	1086.02609748718	1234424.5	856.48
1	K21	3	OTNT	NA	Neutral	9	3.97686969930609	14.769468003084	2.20589331886622	69831.4687740941	1134.51970385525	1299989.2	926.3
1	K22	1	OTNT	NA	Neutral	7	3.57373988799004	13.3963907902925	1.56884834322762	56704.6614810205	1034.50765296825	1171175.1	826.62
1	K22	2	OTNT	NA	Neutral	8	3.69452054794521	16.5904109589041	1.81435008295177	92631.7034246575	1137.92778088322	1319552.8	923.19
1	K22	3	OTNT	NA	Neutral	9	3.6125	13.5397058823529	1.65441837031848	64346.6463235294	1111.15186181479	1233321.8	880
1	L03	1	RF	NA	Neutral	7	3.88535031847134	15.5789101203114	1.88695076177339	80675.5583864119	1190.09125482863	1287808.1	938.07
1	L03	2	RF	NA	Neutral	8	3.08013698630137	11.7102739726027	1.34311229541537	56007.1267123288	1001.56912408777	1120019.1	835.39
1	L03	3	RF	NA	Neutral	9	3.14368932038835	12.0297734627832	1.5851516010595	54494.8588996764	1058.78879954719	1189326.2	870.02
1	L04	1	RF	NA	Neutral	7	3.56065798492118	14.1967100753941	1.52546502652108	65641.9417409184	1085.84579079308	1238421.5	869.17
1	L04	2	RF	NA	Neutral	8	4.09546539379475	15.0238663484487	1.39967632667916	70756.4041368337	1106.77446600202	1330438.8	928.34
1	L04	3	RF	NA	Neutral	9	3.34718670076726	12.8919437340153	1.50678147208942	62021.0914322251	1100.25173180892	1280319.7	906.88
1	L05	1	RF	NA	Neutral	7	2.6830303030303	9.70787878787879	1.51497648398883	47559.5333333333	983.731443186023	1192431.1	850.5
1	L05	2	RF	NA	Neutral	8	3.31109550561798	11.2780898876404	1.22767166971237	48649.2745786517	1004.34820647954	1217448.1	788.07
1	L05	3	RF	NA	Neutral	9	2.67318611987382	10.0965299684543	1.41523910184666	47154.6712933754	943.043227309399	1129985.4	773.95
1	L06	1	RF	NA	Neutral	7	3.06048387096774	10.7237903225806	1.36793361749915	50595.6975806452	1050.53645681742	1236208.2	870.27
1	L06	2	RF	NA	Neutral	8	2.4875	10.1833333333333	1.18629634314956	51481.6279761905	887.955422859518	1175413.5	798.71
1	L06	3	RF	NA	Neutral	9	2.60540184453228	10.4104084321476	1.63293692188396	48460.1343873518	994.049569086936	1173700.8	841.08
1	L07	1	RF	NA	Neutral	7	3.53271028037383	15.3076923076923	2.35745844555436	78743.2695902229	1170.48201418694	1312075.8	971.6
1	L07	2	RF	NA	Neutral	8	2.8632538569425	10.5301542776999	1.24929312678687	51782.9263674614	966.05842646715	1175786.9	825.37
1	L07	3	RF	NA	Neutral	9	3.0595399188092	12.0784844384303	1.7761467700793	57988.6102841678	1035.15073067528	1262397.2	882.07
1	L08	1	RF	NA	Neutral	7	3.63486370157819	14.2697274031564	1.81696562813555	71987.2431850789	1170.28630626635	1319359.3	932.11
1	L08	2	RF	NA	Neutral	8	3.19152157456472	10.8485995457986	1.26184690143144	48514.3913701741	991.077302679296	1226670.2	816.84
1	L08	3	RF	NA	Neutral	9	2.77611940298507	13.0268656716418	1.57717320673094	71470.1455223881	958.61286088454	1169093.8	777.45
1	L09	1	PIGN	NM_012327	sample	7	3.96462585034014	14.1727891156463	1.69420460750661	69004.2238095238	1182.59946322601	1321747.1	938.46
[truncated: 161 more rows]
