# Supplementary material for: TRACERx analysis identifies a role for FAT1 in regulating chromosomal instability and whole-genome doubling via Hippo signalling
Source: Nat Cell Biol. 2024 Dec 30;27(1):154–68. doi: 10.1038/s41556-024-01558-w (PMC11735399; doi:10.1038/s41556-024-01558-w)
Supplement: Supplementary file 17 — Statistical source data. [file 41556_2024_1558_MOESM17_ESM.zip › extended fig1/ext fig1A source/data/rawData/IR24Hr_H1944_H2AX.txt]

screenPlateOrder	plateWell	screenReplicateNo	Content	ContentAnno	ContentType	replicate	MEAN_ObjectSpotTotalCountCh2	MEAN_ObjectSpotTotalAreaCh2	MEAN_ObjectSpotAvgAreaCh2	MEAN_ObjectSpotTotalIntenCh2	MEAN_ObjectSpotAvgIntenCh2	MEAN_Circ_TotalIntenCh2	MEAN_Circ_AvgIntenCh2
1	C03	1	53BP1	NA	Positive	1	14.3417508417508	115.56228956229	9.29892501848325	644993.584175084	4574.25567931134	2482977	1860.18
1	C03	2	53BP1	NA	Positive	2	14.4277198211624	122.950819672131	10.1648876461053	751975.469448584	4964.75835001665	2757659	2058.1
1	C03	3	53BP1	NA	Positive	3	11.9321486268174	98.8707592891761	8.03884389831332	542670.329563813	3854.21534072709	2003903.1	1564
1	C04	1	53BP1	NA	Positive	1	13.6877828054299	110.280542986425	9.18418422971425	631889.554298643	4609.15478481868	2540633	1941.7
1	C04	2	53BP1	NA	Positive	2	15.099609375	115.15234375	8.53882971078126	667879.669921875	4724.54959986116	2725643	1998.31
1	C04	3	53BP1	NA	Positive	3	11.6759142496847	89.8095838587642	7.46604784557285	491696.585119798	3574.33244546281	1859565.4	1385.28
1	C05	1	53BP1	NA	Positive	1	13.0772626931567	105.264900662252	9.92094750594752	551059.664459161	4376.37817587736	2164533	1724.54
1	C05	2	53BP1	NA	Positive	2	15.0789473684211	120.15991902834	9.12207376672465	718275.186234818	4911.29719644814	2727396	2028.69
1	C05	3	53BP1	NA	Positive	3	13.0952380952381	115.324675324675	11.4727882073923	657485.283549784	4736.79889009337	2453524	1991.5
1	C06	1	53BP1	NA	Positive	1	13.6128266033254	102.767220902613	9.0408781460384	549055.764845606	4406.72531823931	2271460	1820.82
1	C06	2	53BP1	NA	Positive	2	14.7448132780083	127.103734439834	9.68262163332386	777910.601659751	5083.50238893311	2856986	2185.78
1	C06	3	53BP1	NA	Positive	3	13.0111317254174	113.575139146568	9.34087252095904	667091.74768089	4651.85333634164	2551999.7	1945.42
1	C07	1	53BP1	NA	Positive	1	14.1099585062241	107.170124481328	8.66916743049416	563264.481327801	4339.76071477466	2192563	1661.56
1	C07	2	53BP1	NA	Positive	2	14.2016574585635	116.085635359116	9.82527415595659	710850.936464088	4959.64196705481	2749170	2117.31
1	C07	3	53BP1	NA	Positive	3	14.7814910025707	114.72236503856	8.93554668141935	608126.910025707	4451.47036680662	2516787.4	1778.67
1	C08	1	53BP1	NA	Positive	1	13.1637630662021	100.19512195122	8.45171845001456	582428.658536585	4718.92615923735	2504692	2058.61
1	C08	2	53BP1	NA	Positive	2	14.8892508143322	124.807817589577	9.0524975296367	790423.560260586	5071.60184994707	2825866	2123.2
1	C08	3	53BP1	NA	Positive	3	13.0225806451613	114.712903225806	10.4454234825912	705807.870967742	4827.59575383898	2696843.8	2109.76
1	C09	1	PLCG2	NM_002661	sample	1	11.1831683168317	64.5346534653465	5.28156892316438	284646.405940594	3147.02435311317	1728373	1405.26
1	C09	2	PLCG2	NM_002661	sample	2	7.88823529411765	46.3264705882353	5.71636172967029	220565.408823529	2714.32713455401	1374659	1070.49
1	C09	3	PLCG2	NM_002661	sample	3	10.6951672862454	73.0706319702602	7.88585759230495	405046.524163569	3681.53610208728	1950494.1	1687.42
1	C10	1	SETD2	NM_014159	sample	1	11.9882697947214	78.3958944281525	6.84675300279356	418487.630498534	4041.53480495487	2265907	1854.05
1	C10	2	SETD2	NM_014159	sample	2	10.2072538860104	67.2383419689119	6.99472986204553	346682.432642487	3176.14167416063	1649297	1433.16
1	C10	3	SETD2	NM_014159	sample	3	11.4635761589404	68.0364238410596	5.8445418372018	398761.337748344	3969.34364881435	2466591.7	2070.19
1	C11	1	IKZF1	NM_001220765	sample	1	11.807881773399	66.551724137931	6.14394505018485	243804.532019704	2784.39834691105	1192034	1161.01
1	C11	2	IKZF1	NM_001220765	sample	2	8.46666666666667	56.216091954023	6.9307344441273	317771.432183908	2955.13233084769	1328217	1275.97
1	C11	3	IKZF1	NM_001220765	sample	3	10.1771217712177	77.0369003690037	9.64314475582225	450157.118081181	3908.48119674267	1900190.7	1687.41
1	C12	1	COL2A1	NM_033150	sample	1	9.55747126436782	61.3419540229885	6.83181734490841	328922.844827586	3459.74200821112	1859499	1493.87
1	C12	2	COL2A1	NM_033150	sample	2	9.85152838427948	70.1222707423581	8.17737068659711	389019.371179039	3961.4318262647	2032990	1739.46
1	C12	3	COL2A1	NM_033150	sample	3	8.84090909090909	56.7929292929293	6.41064823052097	295601.123737374	3303.58510096761	1727481.7	1393.36
1	C13	1	SMAD4	NM_005359	sample	1	10.4545454545455	62.297520661157	6.48431773972113	304321.268595041	3542.64692910315	1840286	1434.96
1	C13	2	SMAD4	NM_005359	sample	2	10.3819444444444	67.578125	7.24983624928636	338757.074652778	3722.80638762752	1819802	1502.74
1	C13	3	SMAD4	NM_005359	sample	3	11.0124223602484	74.9171842650103	8.24497311369911	421305.708074534	3850.57636601548	2234989.3	1660.4
1	C14	1	FANCF	NM_022725	sample	1	10.1635610766046	61.4989648033126	6.36481051164113	291480.134575569	3574.754985268	1727309	1441.73
1	C14	2	FANCF	NM_022725	sample	2	10.9165009940358	73.9721669980119	7.25327346917772	432617.367793241	4073.63586417391	2130015	1707.7
1	C14	3	FANCF	NM_022725	sample	3	9.70172084130019	61.0439770554493	7.2486488232157	305334.2791587	3455.31415332314	1833054.1	1416.5
1	C15	1	Sep-12	NM_144605	sample	1	10.4407894736842	66.8925438596491	6.60599167457302	331276.184210526	3691.78735789739	1906772	1510.81
1	C15	2	Sep-12	NM_144605	sample	2	11.6923076923077	78.1955128205128	7.44406959705409	443909.137820513	4186.80886583986	2166443	1697.36
1	C15	3	Sep-12	NM_144605	sample	3	11.3868921775899	75.2600422832981	7.89068080102405	406385.949260042	3788.41700626162	2026375.1	1526.73
1	C16	1	GNPTAB	NM_024312	sample	1	11.3382352941176	69.9387254901961	7.28651165413219	356045.208333333	3775.45831970974	1953443	1613.65
1	C16	2	GNPTAB	NM_024312	sample	2	12.3642960812772	75.6023222060958	7.24837687579648	405169.352685051	3901.62051344523	2142697	1648.92
1	C16	3	GNPTAB	NM_024312	sample	3	11.4172535211268	80.9154929577465	7.85726247082989	467052.294014085	4049.28235200628	2184744.6	1722.39
1	C17	1	53BP1	NA	Positive	1	15.5	117.072413793103	7.99261671177783	665953.879310345	4686.67254750265	2464941	1938.82
1	C17	2	53BP1	NA	Positive	2	16.084388185654	127.782700421941	9.91397323142064	764864.812236287	4955.26995091073	2644703	2033.76
1	C17	3	53BP1	NA	Positive	3	16.0145348837209	127.502906976744	9.6436985366813	758993.180232558	4992.07167970185	2772173.4	2082
1	C18	1	53BP1	NA	Positive	1	13.6205962059621	99.6829268292683	7.95698529449982	531472.195121951	4487.9117499119	2077164	1799.34
1	C18	2	53BP1	NA	Positive	2	14.6355311355311	119.701465201465	9.69443107499429	716101.551282051	4923.64658157702	2592870	2028.93
1	C18	3	53BP1	NA	Positive	3	13.9460674157303	112.467415730337	9.23125663149295	613866.993258427	4674.74992660669	2289192.5	1846.02
1	C19	1	53BP1	NA	Positive	1	15.4066193853428	115.427895981087	8.11310509976216	608255.333333333	4511.24688729986	2271258	1767.56
1	C19	2	53BP1	NA	Positive	2	15.9168591224018	123.438799076212	8.50589798989137	747258.327944573	5195.73218059813	2678087	2108.59
1	C19	3	53BP1	NA	Positive	3	14.1550387596899	111.315891472868	9.33720017226779	641575.459302326	4540.76633972959	2454434.9	1860.13
1	C20	1	53BP1	NA	Positive	1	13.8187772925764	110.825327510917	10.2692310677457	650177.124454148	4779.87080682137	2375721	1951.36
1	C20	2	53BP1	NA	Positive	2	14.4888888888889	110.596825396825	9.33724024929902	627162.193650794	4635.26948664025	2103260	1820.2
1	C20	3	53BP1	NA	Positive	3	13.5804480651731	110.313645621181	9.04402570065166	622040.977596741	4714.77987966204	2340250.4	1929.82
1	C21	1	53BP1	NA	Positive	1	13.1342465753425	110.21095890411	8.76373709457396	593977.980821918	4519.77623694029	2171762	1748
1	C21	2	53BP1	NA	Positive	2	14.7789699570815	119.274678111588	9.46723225777927	717740.158798283	5080.17035622531	2532456	2119.21
1	C21	3	53BP1	NA	Positive	3	14.6673076923077	123.796153846154	9.7525127209458	732373.863461538	4869.12453285123	2552181.1	1953.44
1	C22	1	53BP1	NA	Positive	1	13.8177676537585	115.922551252847	10.5984898565707	683132.77904328	4691.97545235975	2505457	1986.12
1	C22	2	53BP1	NA	Positive	2	13.1323529411765	118.379901960784	12.0842596024523	733726.404411765	4947.23063592819	2587818	2082.01
1	C22	3	53BP1	NA	Positive	3	13.8145161290323	116.002688172043	9.78810885504651	670921.024193548	4589.69525211956	2528814.3	1870.15
1	D03	1	RAD51	NA	Positive	1	16.1707317073171	100.034843205575	7.13149404182952	520025.470383275	3997.79014709748	2646757	1762.24
1	D03	2	RAD51	NA	Positive	2	15.3879310344828	104.919540229885	9.58176097127727	630752.729885057	4510.33600599568	2859786	2152.75
1	D03	3	RAD51	NA	Positive	3	13.8262195121951	83.8567073170732	7.69045217497004	407827.182926829	4004.51731107458	2141534.1	1663.64
1	D04	1	RAD51	NA	Positive	1	13.9895287958115	93.9476439790576	9.29364419697408	539069.591623037	4108.92813822193	2594881	1946.25
1	D04	2	RAD51	NA	Positive	2	14.7252747252747	100.842490842491	6.8869566331656	568558.761904762	4410.35339096716	2712700	2013.09
1	D04	3	RAD51	NA	Positive	3	16.868	103.992	6.34354095872902	548339.912	4240.27848035791	2675417	1892.42
1	D05	1	RAD51	NA	Positive	1	15.0208333333333	96.921875	7.66191906781406	519664.526041667	4096.08850611416	2625419	1975.85
1	D05	2	RAD51	NA	Positive	2	14.3567073170732	93.8323170731707	7.67594218797915	505862.487804878	4204.59347796586	2649628	1817.66
1	D05	3	RAD51	NA	Positive	3	14.056768558952	98.8558951965066	12.1229939910247	573565.165938865	4241.79122205183	2677967.2	1899.8
1	D06	1	RAD51	NA	Positive	1	13.08	81.5155555555556	5.8609442981762	408113.928888889	3790.4356347595	2390998	1682.26
1	D06	2	RAD51	NA	Positive	2	13.6079295154185	92.488986784141	10.5372168537482	547225.211453744	4574.43206080744	2644665	2085.7
1	D06	3	RAD51	NA	Positive	3	12.6130434782609	90.5434782608696	11.0105328259268	556738.617391304	4182.87363583893	2771790.2	2017.1
1	D07	1	RAD51	NA	Positive	1	16.2477064220184	96.8256880733945	6.34313975656063	476233.935779817	3789.04588799785	2475470	1673.96
1	D07	2	RAD51	NA	Positive	2	10.3166666666667	63.2791666666667	5.81919350314728	327408.491666667	2742.10386584535	1634364	1227.34
1	D07	3	RAD51	NA	Positive	3	13.4720812182741	97.4010152284264	8.8122588182802	530035.401015228	4280.03665208578	2513207.1	1923.98
1	D08	1	RAD51	NA	Positive	1	14.1371428571429	96.1657142857143	9.50534827104332	570468.445714286	4440.01467817209	2689354	2196.96
1	D08	2	RAD51	NA	Positive	2	15.1261261261261	94.6846846846847	5.68634408669476	391727.369369369	2793.37169296166	1670527	1061.68
1	D08	3	RAD51	NA	Positive	3	15.8666666666667	105.333333333333	5.9724492826159	561442.438095238	4056.49019085062	2813716.6	1965.15
1	D09	1	SMC3	NM_005445	sample	1	12.8801498127341	74.6928838951311	5.56781332554447	352882.801498127	3704.29098055067	1898911	1547.64
1	D09	2	SMC3	NM_005445	sample	2	11.3152866242038	71.2707006369427	5.82153280512046	406755.372611465	3538.22647758389	1932479	1563.42
1	D09	3	SMC3	NM_005445	sample	3	11.6285714285714	78.5464285714286	7.64459520640294	442318.821428571	4337.18901029172	2229743.8	1794.07
1	D10	1	CHD8	NM_020920	sample	1	12.7780126849894	95.5623678646934	9.12854841836553	561109.317124736	4265.76079358392	2232444	1760.12
1	D10	2	CHD8	NM_020920	sample	2	12.0027100271003	91.4864498644986	8.02236598259231	527248.585365854	4442.6117061978	2151745	1821.14
1	D10	3	CHD8	NM_020920	sample	3	11.7242798353909	94.2119341563786	8.40791108321294	556421.543209877	4402.20718737499	2272584.6	1838.1
1	D11	1	COL5A2	NM_000393	sample	1	10.6908517350158	65.6782334384858	7.39455437615865	328882.889589905	3554.83977855141	1799110	1541.96
1	D11	2	COL5A2	NM_000393	sample	2	11.9665653495441	80.5531914893617	8.89742254099332	479414.632218845	4090.85199104413	2381473	1978.21
1	D11	3	COL5A2	NM_000393	sample	3	9.40051679586563	64.4444444444444	8.96205577558444	338961.431524548	3554.07064740787	1860046.7	1505.27
1	D12	1	BRCA2	NM_000059	sample	1	10.9363957597173	77.5618374558304	7.09756752696812	405123.593639576	3814.90788063839	1986982	1641.49
1	D12	2	BRCA2	NM_000059	sample	2	11.1394658753709	86.3323442136498	8.42222152941847	531283.382789318	4453.77553828351	2336498	1875.64
1	D12	3	BRCA2	NM_000059	sample	3	9.89846153846154	82.9569230769231	9.2713220261637	499959.818461538	4319.744173718	2126420.7	1885.52
1	D13	1	UBR5	NM_015902	sample	1	11.2413793103448	57.676724137931	6.69815269242822	252799.857758621	3134.0978078266	1630950	1380.59
1	D13	2	UBR5	NM_015902	sample	2	10.33	55.4	6.5072868937067	267406.556666667	3409.06778816667	1665663	1588.29
1	D13	3	UBR5	NM_015902	sample	3	9.41411042944785	52.180981595092	6.62899245145609	220000.782208589	3179.37683567807	1474732.1	1306.76
1	D14	1	TET2	NM_017628	sample	1	10.3847874720358	66.8434004474273	6.5397756766309	340598.760626398	3783.00789285116	1812601	1478.1
1	D14	2	TET2	NM_017628	sample	2	10.9019607843137	69.2032085561497	7.84920731082392	384368.561497326	3939.34196367937	1970130	1632.47
1	D14	3	TET2	NM_017628	sample	3	10.7105831533477	76.6501079913607	8.86167212190349	426592.55075594	3798.69342677138	1956255	1603.65
1	D15	1	AMER1	NM_152424	sample	1	10.6991869918699	67.1605691056911	7.65356968478823	354129.81300813	3809.81212391877	1807578	1595.99
1	D15	2	AMER1	NM_152424	sample	2	10.8504098360656	72.5840163934426	7.4166888326664	401205.899590164	4048.20123366402	1996192	1682.42
1	D15	3	AMER1	NM_152424	sample	3	11.4948453608247	79.7139175257732	7.73920512794541	424420.360824742	3808.54420947411	2045617	1577.97
1	D16	1	EXT2	NM_207122	sample	1	9.49867374005305	61.1618037135279	7.74777151785189	310423.928381963	3417.38034253353	1697653	1474.97
1	D16	2	EXT2	NM_207122	sample	2	10.3811881188119	68.3688118811881	7.02620259067279	370050.957920792	3690.34677192363	1984444	1593.33
1	D16	3	EXT2	NM_207122	sample	3	11.5756578947368	71.6611842105263	6.20880584401426	353949.815789474	3544.41685181016	1705943.2	1362.75
1	D17	1	RAD51	NA	Positive	1	16.5714285714286	103.528571428571	6.03143659497238	538781.078571429	3955.23992873935	2496607	1691.74
1	D17	2	RAD51	NA	Positive	2	16.007874015748	113.354330708661	8.88900110697854	672692.909448819	4516.90994200816	3009457	2023.83
1	D17	3	RAD51	NA	Positive	3	13.9450980392157	90.9176470588235	7.97848607094284	500010.266666667	4067.9697436655	2469472.9	1808.75
1	D18	1	RAD51	NA	Positive	1	13.9815950920245	94.3742331288344	7.21198962978552	497461.27607362	3942.19109875636	2301688	1691.37
1	D18	2	RAD51	NA	Positive	2	14.6898148148148	98.5601851851852	11.9883300900029	579132.856481481	4637.89551108979	2680355	2192.6
1	D18	3	RAD51	NA	Positive	3	13.1111111111111	89.7883597883598	9.33695042380986	492501.619047619	4326.45671563577	2390514.3	1855.26
1	D19	1	RAD51	NA	Positive	1	13.5845410628019	90.0869565217391	7.33265778950163	503638.942028986	4081.22689720461	2366145	1819.33
1	D19	2	RAD51	NA	Positive	2	14.9033457249071	106.721189591078	11.2916029464622	657896.494423792	4677.7713139898	2863293	2180.13
1	D19	3	RAD51	NA	Positive	3	15.3872340425532	102.693617021277	7.14029100570388	566009.089361702	4310.86562850158	2619813	1835.22
1	D20	1	RAD51	NA	Positive	1	12.4581497797357	82.6916299559471	8.21704125559383	460722.480176211	4118.5759400386	2342636	1803.28
1	D20	2	RAD51	NA	Positive	2	16.1333333333333	102.957142857143	7.08428392502222	582042.980952381	4523.20852685245	2628721	1934.74
1	D20	3	RAD51	NA	Positive	3	12.9806763285024	82.3961352657005	6.86887169502579	464618.246376812	3613.48527242868	2364105	1701.59
1	D21	1	RAD51	NA	Positive	1	13.2217898832685	83.9027237354086	6.73352576902724	445688.490272374	4046.29634138213	2138806	1720.7
1	D21	2	RAD51	NA	Positive	2	13.65	99.7954545454545	11.9215723378894	654283.213636364	4625.81989518655	2685257	2109.17
1	D21	3	RAD51	NA	Positive	3	12.4338235294118	89.5588235294118	8.77740092624557	506594.852941176	4290.62884394878	2406938.9	1848.3
1	D22	1	RAD51	NA	Positive	1	12.9814814814815	85.0061728395062	6.60365508874726	477731.234567901	3940.67909122435	2295471	1699.38
1	D22	2	RAD51	NA	Positive	2	14.948	101.06	9.59541415397905	608258.68	4565.84945263001	2841284	2008.99
1	D22	3	RAD51	NA	Positive	3	12.6645161290323	100.929032258065	8.74637063414582	596810.4	4347.37855465921	2576596.8	1941.68
1	E03	1	RF	NA	Neutral	1	9.57081545064378	64.8519313304721	8.12203961676981	351607.716738197	3583.84402272055	1950151	1554.45
1	E03	2	RF	NA	Neutral	2	8.25201612903226	51.125	5.50379134817188	218119.622983871	2636.59104843485	1230099	943.99
1	E03	3	RF	NA	Neutral	3	8.93726937269373	59.8376383763838	6.94749297419507	322306.433579336	3508.10090060742	1891763.9	1526.52
1	E04	1	RF	NA	Neutral	1	8.78125	57.2232142857143	7.62219809084102	286174.517857143	3468.54446700499	1652355	1413.11
1	E04	2	RF	NA	Neutral	2	11.8320987654321	85.0123456790123	8.10010812902932	524378.82962963	4337.1696516729	2494133	1952.71
1	E04	3	RF	NA	Neutral	3	9.94455852156058	65.2443531827515	6.15725532239181	354895.749486653	3753.28761615735	1877975	1610.22
1	E05	1	RF	NA	Neutral	1	10.1419491525424	67.3114406779661	8.7012847812023	383976.887711864	3707.57338793025	2062100	1580.4
1	E05	2	RF	NA	Neutral	2	10.1686746987952	65.7493975903614	6.91905812069628	329724.742168675	3337.2046168255	1680515	1405.13
1	E05	3	RF	NA	Neutral	3	11.6140776699029	76.9805825242718	6.20550268785024	402631.398058252	3972.55989548485	2027919.1	1623.04
1	E06	1	RF	NA	Neutral	1	6.65869218500797	41.9760765550239	6.21452476870538	210964.610845295	2632.60387371312	1198561	1099.01
1	E06	2	RF	NA	Neutral	2	9.904	70.9413333333333	7.21435569480287	404091.997333333	3728.63388306475	1961967	1647.76
1	E06	3	RF	NA	Neutral	3	11.2693069306931	75.3009900990099	7.96024595859645	400118.364356436	3929.92420760725	1982642.5	1620.62
1	E07	1	RF	NA	Neutral	1	10.6554404145078	71.9274611398964	6.76598077904517	391514.950777202	3688.84052774708	1953504	1535.29
1	E07	2	RF	NA	Neutral	2	11.0218687872763	74.8091451292246	7.50431796755304	419183.590457256	4041.50703028418	2126897	1705.37
1	E07	3	RF	NA	Neutral	3	11.3094688221709	78.7274826789838	7.02460499037548	436037.953810624	3929.88750681357	2110266.9	1667.19
1	E08	1	RF	NA	Neutral	1	11.2056074766355	76.4517133956386	8.13291566050834	399494.482866044	3973.36459987048	2073529	1693.9
1	E08	2	RF	NA	Neutral	2	12.2404761904762	80.4619047619048	8.96655518209389	457879.333333333	4137.24676592197	2262549	1824.81
1	E08	3	RF	NA	Neutral	3	10.9929742388759	77.4824355971897	7.87691656369819	449768.978922717	4095.08116554989	2148681.6	1753.1
1	E09	1	MEX3C	NM_016626	sample	1	10.0304347826087	67.8021739130435	6.45754034487432	354552.417391304	3590.30493584486	1888021	1539.4
1	E09	2	MEX3C	NM_016626	sample	2	9.85214007782101	62.624513618677	5.33772235545676	293515.951361868	3177.34021286717	1475889	1218.82
1	E09	3	MEX3C	NM_016626	sample	3	11.6873449131514	76.8287841191067	7.28499092053549	422954.692307692	4023.80555183042	2130104.8	1744.22
1	E10	1	CDKN2C	NM_078626	sample	1	10.4538043478261	72.3695652173913	8.59849915789678	421181.010869565	4024.32053335137	1948411	1822.5
1	E10	2	CDKN2C	NM_078626	sample	2	12.8579234972678	77.896174863388	6.34639043195226	426505.754098361	4193.92912159872	2162139	1845.98
1	E10	3	CDKN2C	NM_078626	sample	3	11.3686868686869	75.5353535353535	6.78931378714172	416224.414141414	4094.6907262869	1960658.4	1720.73
1	E11	1	SPEN	NM_015001	sample	1	11.0602150537634	65.7118279569893	6.58380488311649	318176.675268817	3402.90865360357	1823548	1414.99
1	E11	2	SPEN	NM_015001	sample	2	13.7620320855615	86.5080213903743	7.95639924306674	472872.898395722	4092.6724834321	2172304	1776.41
1	E11	3	SPEN	NM_015001	sample	3	10.9320175438596	67.0285087719298	6.3955685426354	339458.697368421	3644.47692868616	1887777.8	1480.73
1	E12	1	ARID1B	NM_017519	sample	1	12.006160164271	74.1909650924025	6.47000768865807	371497.967145791	3725.9337216173	1976100	1540.76
1	E12	2	ARID1B	NM_017519	sample	2	12.195211786372	77.0036832412523	7.0948651013619	391448.977900553	3847.54048018345	2017086	1577.53
1	E12	3	ARID1B	NM_017519	sample	3	11.6381322957198	79.7354085603113	6.80430012643755	424710.377431907	3900.84716319613	2143816.9	1618.44
1	E13	1	ERCC4	NM_005236	sample	1	11.6777777777778	70.7833333333333	5.81751745424414	331739.052777778	3521.79253263994	1780102	1436.27
1	E13	2	ERCC4	NM_005236	sample	2	13.6338672768879	86.6201372997712	7.09279188220601	460046.56979405	3921.74248839174	2204606	1675.39
1	E13	3	ERCC4	NM_005236	sample	3	12.1185468451243	76.6768642447419	7.01591834030359	392083.858508604	3708.43101685828	2108497.4	1542.11
1	E14	1	ATR	NM_001184	sample	1	10.1327683615819	72.1779661016949	9.12639565497001	405117.064971751	3937.01748834229	1754117	1699.39
1	E14	2	ATR	NM_001184	sample	2	10.8599605522682	83.5917159763314	13.5094089490408	541519.99408284	4534.68317305596	2242895	2183.03
1	E14	3	ATR	NM_001184	sample	3	11.0877192982456	92.6432748538012	11.2652240279789	651384.105263158	4448.75763353296	2400905.1	2145.82
1	E15	1	STAG2	NM_006603	sample	1	11.3288888888889	73.1066666666667	8.02709845093003	405620.897777778	3904.33062855553	2045226	1714.72
1	E15	2	STAG2	NM_006603	sample	2	12.4148020654045	78.1359724612737	7.39162668090295	432649.296041308	4139.43376148207	2340599	1818.44
1	E15	3	STAG2	NM_006603	sample	3	13.9955357142857	90.828125	7.24211056175589	478029.064732143	4030.32278788848	2296931.5	1694.22
1	E16	1	WRN	NM_000553	sample	1	12.8829787234043	73.8218085106383	6.21122485308439	390474.768617021	3740.8295333059	2081876	1591.85
1	E16	2	WRN	NM_000553	sample	2	12.8524046434494	82.2719734660033	8.24482181625556	497272.956882255	4328.97864924513	2484560	1948.22
1	E16	3	WRN	NM_000553	sample	3	12.5197044334975	81.576354679803	8.59177756668704	464276.438423645	4070.54955228482	2327033.6	1813.57
1	E17	1	RF	NA	Neutral	1	13.354128440367	96.8862385321101	8.19518235947818	572145.423853211	4361.57837187007	2336072	1815.9
1	E17	2	RF	NA	Neutral	2	15.9309764309764	115.234006734007	8.67091137349242	647196.005050505	4598.08042218382	2397645	1772.53
1	E17	3	RF	NA	Neutral	3	14.9363057324841	106.221337579618	8.83158641093084	610190.224522293	4502.64968935278	2610605.5	1892.49
1	E18	1	RF	NA	Neutral	1	11.4722222222222	68.8923611111111	6.3848123313021	340840.711805556	3646.90357229096	1836684	1415.26
1	E18	2	RF	NA	Neutral	2	12.8350824587706	79.3898050974513	7.28000341626699	447847.668665667	4131.66051128296	2183943	1789.72
1	E18	3	RF	NA	Neutral	3	13.1214285714286	76.2982142857143	6.27089516756226	367639.541071429	3862.15588902933	2044818.7	1602.41
1	E19	1	RF	NA	Neutral	1	11.7416666666667	78.975	8.3011815952142	462550.483333333	4098.19867653963	2016269	1771.91
1	E19	2	RF	NA	Neutral	2	13.0276134122288	82.9230769230769	8.50597601268858	480232.130177515	4223.44491761731	2377805	1831.71
1	E19	3	RF	NA	Neutral	3	12.1983967935872	80.4829659318637	8.39786863257371	434512.370741483	4020.8947605563	2082357.3	1591.93
1	E20	1	RF	NA	Neutral	1	10.210407239819	68.314479638009	7.83816541146967	376567.984162896	3857.39997242929	1931049	1630.65
1	E20	2	RF	NA	Neutral	2	11.5752032520325	73.4065040650407	8.11155282064575	394397.666666667	3978.54482084022	2002733	1705.16
1	E20	3	RF	NA	Neutral	3	11.013671875	75.41015625	7.48827378756282	412408.900390625	3951.59544170967	2074175.6	1592.88
1	E21	1	RF	NA	Neutral	1	17.1742160278746	107.306620209059	8.53075814438205	621738.06271777	4471.09804727127	2860941	2110.17
1	E21	2	RF	NA	Neutral	2	16.0983606557377	109.065573770492	8.16085087011215	653542.073770492	4663.71088619187	2955804	2253.85
1	E21	3	RF	NA	Neutral	3	16.0228310502283	103.904109589041	7.6567036144931	618637.484018265	4321.01256668853	2928477.3	2011.92
1	E22	1	RF	NA	Neutral	1	10.5825471698113	64.3301886792453	5.63718385880933	297745.030660377	3468.63781104265	1648384	1332.59
1	E22	2	RF	NA	Neutral	2	11.3847549909256	72.6315789473684	6.53679479965387	393684.177858439	4004.92522272241	2008593	1672.33
1	E22	3	RF	NA	Neutral	3	11.376753507014	73.1963927855711	6.96112339734507	392431.410821643	3873.91784185286	1938498.1	1595.72
1	F03	1	OTNT	NA	Neutral	1	8.96335078534031	60.6125654450262	6.53496969866419	301952.856020942	3480.33549934131	1693153	1456.39
1	F03	2	OTNT	NA	Neutral	2	10.1543985637343	68.1436265709156	7.91002102734997	376541.622980251	3843.29360206621	1972167	1705.18
1	F03	3	OTNT	NA	Neutral	3	9.93207547169811	65.4528301886792	6.07204779608638	338851.577358491	3663.79025844252	1863758.7	1545.67
1	F04	1	OTNT	NA	Neutral	1	9.60963855421687	69.3566265060241	8.82127437376628	388836.855421687	3500.28331838746	1876521	1610.81
1	F04	2	OTNT	NA	Neutral	2	7.88628158844765	51.528880866426	4.73770932615879	270582.906137184	2833.73204200323	1432469	1171.37
1	F04	3	OTNT	NA	Neutral	3	10.8475609756098	76.7134146341463	8.26355492513262	459423.076219512	4111.12985059509	2095941.4	1816.06
1	F05	1	OTNT	NA	Neutral	1	12.1834862385321	77.1788990825688	6.78877364547257	416390.068807339	4052.68695124683	2181671	1732.62
1	F05	2	OTNT	NA	Neutral	2	9.92160611854685	66.5965583173996	6.2556070167722	348482.843212237	3530.09105360378	1758046	1458.92
1	F05	3	OTNT	NA	Neutral	3	11.3427331887202	74.7093275488069	6.3692153387616	378101.409978308	3913.58718687962	2038691.2	1645
1	F06	1	OTNT	NA	Neutral	1	9.91408114558473	68.1026252983294	7.1510415612688	365306.899761337	3692.65429273566	1886209	1546.91
1	F06	2	OTNT	NA	Neutral	2	10.6010362694301	72.5854922279793	9.09610360024845	424926.966321244	4104.77353269525	2231944	1846.9
1	F06	3	OTNT	NA	Neutral	3	10.5296052631579	71.2598684210526	7.50859827022656	365872.486842105	3810.19315568496	1855151.3	1669.47
1	F07	1	OTNT	NA	Neutral	1	10.4230769230769	70.2	7.48760654472317	357638.692307692	3770.95123637657	1930822	1659.56
1	F07	2	OTNT	NA	Neutral	2	11.1023017902813	71.5882352941177	6.14702119299672	373937.549872123	4023.75900974607	2052837	1640.94
1	F07	3	OTNT	NA	Neutral	3	11.5	78.4337748344371	8.05681697745819	433156.420529801	4031.74778384959	2109641.5	1661.42
1	F08	1	OTNT	NA	Neutral	1	11.1498371335505	75.9967426710098	7.76060819508138	416575.983713355	3893.59493893048	2049242	1726.69
1	F08	2	OTNT	NA	Neutral	2	12.6607594936709	83.1594936708861	6.72969268656126	469430.486075949	4150.32935914898	2267329	1777.37
1	F08	3	OTNT	NA	Neutral	3	10.1740196078431	72.5686274509804	8.71729443193272	430945.213235294	4176.97721015786	2106182.1	1826.39
1	F09	1	PTPRB	NM_002837	sample	1	9.30712530712531	58.2678132678133	5.6218814538483	312839.963144963	3267.56865242512	1524010	1358.07
1	F09	2	PTPRB	NM_002837	sample	2	11.9925	77.0675	6.72095747319401	427829.2	4106.65061500567	2108272	1750.28
1	F09	3	PTPRB	NM_002837	sample	3	9.72706935123042	66.0738255033557	7.15267451920295	348392.986577181	3793.95995979302	1845881.1	1550.4
1	F10	1	WAS	NM_000377	sample	1	9.73407202216067	67.612188365651	7.53485511159634	379122.335180055	3806.55671216398	2086013	1590.2
1	F10	2	WAS	NM_000377	sample	2	11.0817438692098	71.425068119891	7.41816292226866	397623.42506812	3997.38588801771	2072721	1743.47
1	F10	3	WAS	NM_000377	sample	3	10.1284046692607	74.4416342412451	10.4510260295137	439993.583657588	4094.48024879871	2244740.8	1857.32
1	F11	1	ODAM	NM_017855	sample	1	11.3159090909091	74.9272727272727	6.69441326839741	415112.002272727	3944.94385548885	2038695	1625.42
1	F11	2	ODAM	NM_017855	sample	2	11.4437367303609	83.2696390658174	8.58125322790779	488407.762208068	4163.70957007894	2282958	1778.58
1	F11	3	ODAM	NM_017855	sample	3	10.5246212121212	74.0909090909091	8.75500993471825	389670.142045455	3719.00058334519	1955480.4	1562.05
1	F12	1	BRIP1	NM_032043	sample	1	9.27354260089686	63.4237668161435	8.06307705055234	353351.641255605	3704.04780259551	1835146	1579.71
1	F12	2	BRIP1	NM_032043	sample	2	12.7246835443038	79.2658227848101	7.45805294616616	424476.022151899	4050.38871286574	2161302	1702.61
1	F12	3	BRIP1	NM_032043	sample	3	10.2004132231405	68.7933884297521	7.1176138135837	377518.349173554	4039.69033479256	1972323.7	1654.84
1	F13	1	ATRX	NM_138270	sample	1	12.6144927536232	78.3507246376812	6.81178330445023	454612.785507246	4105.94451616724	2202251	1909.21
1	F13	2	ATRX	NM_138270	sample	2	11.689156626506	76.8506024096386	7.99362319609977	440330.002409639	4261.84753460544	2141597	1835.85
1	F13	3	ATRX	NM_138270	sample	3	11.3040201005025	77.6457286432161	7.71509336518412	415097.201005025	4054.85716551668	2003111.3	1743.83
1	F14	1	PLXNB2	NM_012401	sample	1	11.186301369863	70.7452054794521	6.61254303550383	342352.397260274	3405.41620137615	1531550	1274.98
1	F14	2	PLXNB2	NM_012401	sample	2	13.5130890052356	81.0706806282723	5.81699787299664	390219.240837696	3647.85394899491	1953515	1432.55
1	F14	3	PLXNB2	NM_012401	sample	3	10.7300884955752	72.0309734513274	7.32374411484409	333082.962389381	3464.00678076589	1674394.3	1337.96
1	F15	1	ZMYM2	NM_197968	sample	1	11.6565656565657	78.5878787878788	8.01781039305865	426536.622222222	3923.33974814239	2161151	1753.79
1	F15	2	ZMYM2	NM_197968	sample	2	12.599348534202	86.7198697068404	7.43885537985938	500221.221498371	4212.89689825131	2334618	1830.63
1	F15	3	ZMYM2	NM_197968	sample	3	9.89819004524887	68.2805429864253	8.38960453408031	385768.832579186	3698.89495654088	2034682.4	1603.21
1	F16	1	MBD1	NM_015845	sample	1	12.9574468085106	81.3063829787234	6.92226660361027	436066.378723404	3861.58028808445	2080908	1730.31
1	F16	2	MBD1	NM_015845	sample	2	11.7833935018051	73.7292418772563	8.71062875714946	404755.173285199	4054.88197511352	2015402	1738.29
1	F16	3	MBD1	NM_015845	sample	3	11.1677559912854	77.1786492374728	8.14622623924685	400981.677559913	3733.11164993391	1986471.9	1608.26
1	F17	1	OTNT	NA	Neutral	1	11.012987012987	75.012987012987	7.31768275723685	400480.434137291	3809.18513667945	1969732	1600.36
1	F17	2	OTNT	NA	Neutral	2	12.258449304175	81.3856858846919	7.47524895693417	496056.16500994	4171.76886220794	2353384	1932.41
1	F17	3	OTNT	NA	Neutral	3	11.9072978303748	78.4260355029586	8.12603722592784	447797.187376726	4000.74280973548	2313358.2	1784.74
1	F18	1	OTNT	NA	Neutral	1	10.5613126079447	74.0639032815199	10.2200595872515	468183.875647668	4100.83757515008	2281915	1818.32
1	F18	2	OTNT	NA	Neutral	2	11.3536776212833	78.2957746478873	7.80753299288811	489723.491392801	4276.16926831293	2246216	1789.02
1	F18	3	OTNT	NA	Neutral	3	11.0878504672897	78.7757009345794	7.96078802769152	445268.738317757	4098.27505604238	2084433.9	1695.34
1	F19	1	OTNT	NA	Neutral	1	10.8926014319809	63.1336515513126	7.30567591696786	295733.14797136	3508.52247351424	1592892	1402
1	F19	2	OTNT	NA	Neutral	2	11.9503676470588	76.1966911764706	6.73050401297132	417762.137867647	3950.6401896747	2036580	1623.16
1	F19	3	OTNT	NA	Neutral	3	10.8527724665392	74.7820267686425	8.97121558922933	416703.600382409	3933.81998568139	1975903	1585.39
1	F20	1	OTNT	NA	Neutral	1	10.9288389513109	68.5767790262172	7.0296139699837	346922.101123595	3651.03778926084	1767716	1476.04
1	F20	2	OTNT	NA	Neutral	2	12.7220338983051	87.7694915254237	8.0473994178346	519852.471186441	4484.7848626813	2221096	1804.4
1	F20	3	OTNT	NA	Neutral	3	10.2764705882353	67.6441176470588	7.35757485500541	354204.741176471	3700.2945810734	1649183.9	1372.93
1	F21	1	OTNT	NA	Neutral	1	10.7323600973236	71.1605839416058	6.13600797902527	364433.489051095	3692.33532403831	1881620	1509.67
1	F21	2	OTNT	NA	Neutral	2	11.6040268456376	78.9463087248322	7.01456370730021	432427.046979866	3958.45802613225	1971713	1641.17
1	F21	3	OTNT	NA	Neutral	3	10.5704545454545	67.5204545454545	6.85951894106134	340032.452272727	3476.57392573187	1671133	1396.35
1	F22	1	OTNT	NA	Neutral	1	10.5775862068966	68.5237068965517	6.53826219422765	355831.101293103	3723.60141075252	1863594	1512.92
1	F22	2	OTNT	NA	Neutral	2	10.5373563218391	67.8419540229885	6.50419874363188	362255.767241379	3847.53223452028	1804886	1602.6
1	F22	3	OTNT	NA	Neutral	3	10.2520775623269	64.7423822714681	7.46410549461875	324305.79501385	3614.11070717412	1699448.1	1542.27
1	G03	1	RF	NA	Neutral	1	9.45889101338432	60.2045889101338	5.91542298485189	307320.625239006	3428.59497207014	1777485	1481.29
1	G03	2	RF	NA	Neutral	2	9.76006441223833	65.4106280193237	7.42860294622461	362640.871175523	3958.38022686305	2009950	1664.38
1	G03	3	RF	NA	Neutral	3	10.5073891625616	70.0903119868637	8.05186919396557	374636.440065681	3776.36734546708	1922486.8	1530.54
1	G04	1	RF	NA	Neutral	1	9.72196261682243	63.8130841121495	8.67843600639373	341683.422897196	3725.98852066203	1775042	1671.75
1	G04	2	RF	NA	Neutral	2	10.3809523809524	66.1047619047619	7.27639432519436	363210.33015873	3959.31300348703	2012696	1715.86
1	G04	3	RF	NA	Neutral	3	10.5871886120996	69.8096085409253	8.13506488455212	372497.571174377	3955.96277246151	1916371.9	1670.93
1	G05	1	RF	NA	Neutral	1	9.99783080260304	68.4533622559653	9.44912095628334	361171.026030369	3696.31143514886	1859166	1561.54
1	G05	2	RF	NA	Neutral	2	11.0301724137931	73.9784482758621	7.47037716920613	392878.841954023	3658.93696847916	1908056	1460.11
1	G05	3	RF	NA	Neutral	3	11.4697986577181	76.5995525727069	7.08643861901724	392586.621923937	3771.15960548566	2032438.7	1541.6
1	G06	1	RF	NA	Neutral	1	10.9974683544304	78.0556962025316	7.87073649924145	439108.969620253	4128.05171305372	2276447	1683.6
1	G06	2	RF	NA	Neutral	2	10.036036036036	71.3801801801802	8.11251591637873	427106.093693694	4249.13485271399	2178660	1796.45
1	G06	3	RF	NA	Neutral	3	10.1825095057034	74.6768060836502	7.52852420376885	426086.872623574	4237.32648368554	2201301	1707.68
1	G07	1	RF	NA	Neutral	1	9.47927031509121	66.8789386401327	7.52625444152559	327832.247097844	3758.14489666959	1649040	1534.09
1	G07	2	RF	NA	Neutral	2	9.23980424143556	72.5725938009788	11.257079439964	456353.316476346	4203.4794142971	2046605	1887.83
1	G07	3	RF	NA	Neutral	3	11.0599173553719	79.2789256198347	8.77906397295896	421633.803719008	4132.33635383331	1932938.4	1750.27
1	G08	1	RF	NA	Neutral	1	10.5636998254799	69.8097731239093	6.83245300023388	379031.282722513	3900.15086514949	2005493	1724.63
1	G08	2	RF	NA	Neutral	2	11.2862254025045	74.2898032200358	7.31916587468295	417304.776386404	4134.88230274918	2215793	1809.6
1	G08	3	RF	NA	Neutral	3	11.3314176245211	73.6475095785441	6.42162644490514	391706.982758621	3931.74488552244	2075599.3	1637.04
1	G09	1	BRCA1	NM_007298	sample	1	14.4041450777202	86.7357512953368	6.25505918161066	462899.865284974	3718.77226824981	2279721	1659.89
1	G09	2	BRCA1	NM_007298	sample	2	13.9283018867925	88.3396226415094	8.65380752729119	497649	4190.12313111667	2412452	1886.68
1	G09	3	BRCA1	NM_007298	sample	3	12.2950191570881	78.3524904214559	6.98488169169813	399050.597701149	4017.14629622303	2070251.6	1777.58
1	G10	1	ASXL1	NM_015338	sample	1	11.4950166112957	74.9036544850498	6.75191885744681	397370.591362126	3833.10883190612	1985840	1690.84
1	G10	2	ASXL1	NM_015338	sample	2	11.4365591397849	80.4752688172043	9.42356961502969	481689.662365591	4387.20649922487	2151967	1973.77
1	G10	3	ASXL1	NM_015338	sample	3	12.7117117117117	86.6876876876877	8.11985331202264	486531.57957958	4272.22533315301	2228117.7	1802.42
1	G11	1	ASXL2	NM_018263	sample	1	10.7877358490566	67.0353773584906	6.98157756070036	325916.521226415	3608.89362554285	1807754	1541.52
1	G11	2	ASXL2	NM_018263	sample	2	11.9304511278195	74.2875939849624	7.08048593205768	387990.552631579	3908.98955340954	2028421	1596.34
1	G11	3	ASXL2	NM_018263	sample	3	8.88992248062016	52.446511627907	5.26170384390112	240320.08372093	2514.202831478	1247068.7	1032.05
1	G12	1	TP53BP1	NM_005657	sample	1	14.5962877030162	115.494199535963	8.80632445575648	654520.791183295	4663.83190375922	2508786	1998.52
1	G12	2	TP53BP1	NM_005657	sample	2	13.7142857142857	113.849489795918	9.33742892383134	690212.204081633	5119.25889958734	2613910	2236.47
1	G12	3	TP53BP1	NM_005657	sample	3	14.1302428256071	119.781456953642	11.1896984683549	686373.229580574	4713.29467535531	2502882	1998.46
1	G13	1	FAT1	NM_005245	sample	1	10.4610894941634	67.4844357976654	7.96288109454423	324651.108949416	3541.32928706458	1653870	1465.64
1	G13	2	FAT1	NM_005245	sample	2	11.6610526315789	76.0336842105263	8.28867602344317	392217.364210526	3886.58783108447	1878708	1633.93
1	G13	3	FAT1	NM_005245	sample	3	11.5793991416309	76.4012875536481	8.27116387303487	394037.330472103	3873.37500227538	1937151.6	1621.93
1	G14	1	BAP1	NM_004656	sample	1	12.9649681528662	80.2229299363057	7.01714985674163	421962.184713376	3950.92472432528	2089789	1835.31
1	G14	2	BAP1	NM_004656	sample	2	13.9736842105263	85.2947368421053	6.48639998742266	473650.368421053	4341.50133964261	2362881	1965.87
1	G14	3	BAP1	NM_004656	sample	3	11.891454965358	79.0969976905312	9.02148730190979	458594.47113164	4232.07391935863	2141791.8	1853.52
1	G15	1	ZNF516	NM_014643	sample	1	12.9788732394366	75.5281690140845	5.628985304978	389462.602112676	3793.58897899145	2032842	1681.47
1	G15	2	ZNF516	NM_014643	sample	2	14.1261829652997	88.7665615141956	8.5537923149589	517943.249211356	4406.52631488544	2383730	2026.23
1	G15	3	ZNF516	NM_014643	sample	3	13.9294871794872	97.9326923076923	7.24805502504618	599482.685897436	4226.27845467087	2574494.5	1953.94
1	G16	1	GRIN2A	NM_000833	sample	1	10.9752321981424	71.9071207430341	8.88582100337423	401965.563467492	3769.43475974342	2048880	1774.84
1	G16	2	GRIN2A	NM_000833	sample	2	11.4519015659955	75.5659955257271	7.78253178191698	417768.604026846	4053.17414188468	2047858	1748.21
1	G16	3	GRIN2A	NM_000833	sample	3	11.4761904761905	77.9732142857143	8.99125374357105	421123.071428571	3795.60647375927	1945874.8	1615.2
1	G17	1	RF	NA	Neutral	1	11.0474452554745	71.8175182481752	6.60532034205804	377933.060218978	3888.21099528745	1924694	1604.13
1	G17	2	RF	NA	Neutral	2	11.5355871886121	77.2259786476868	8.79775438966614	455276.135231317	4208.48396795944	2242292	1875.1
1	G17	3	RF	NA	Neutral	3	11.7908256880734	82.0733944954128	8.33827070105783	474855.640366972	4173.64814862926	2315346.8	1783.53
1	G18	1	RF	NA	Neutral	1	11.4638783269962	77.9087452471483	8.03765548244649	437263.754752852	4140.32052357319	2101144	1791.52
1	G18	2	RF	NA	Neutral	2	12.5102739726027	82.5513698630137	8.11710261500372	483851.712328767	4338.5604636218	2351638	1979.04
1	G18	3	RF	NA	Neutral	3	11.1015761821366	76.8581436077058	8.26936949407503	423745.479859895	4001.24176538857	2064313.7	1677.03
1	G19	1	RF	NA	Neutral	1	11.2203791469194	75.5545023696682	6.98051231437021	398727.360189573	3842.53293954881	1999681	1636.58
1	G19	2	RF	NA	Neutral	2	13.2685589519651	88.2205240174673	7.64163329837655	499547.982532751	4313.45070777045	2311707	1893.89
1	G19	3	RF	NA	Neutral	3	12.5390946502058	82.5864197530864	8.08881670960258	451702.705761317	4150.65418017179	2198451.1	1827.73
1	G20	1	RF	NA	Neutral	1	11.4054669703872	79.378132118451	6.58331778085631	446412.328018223	3975.76435884072	2116700	1694.25
1	G20	2	RF	NA	Neutral	2	12.3464052287582	83.516339869281	6.81449511395764	490388.74291939	4219.48487862702	2246998	1832.29
1	G20	3	RF	NA	Neutral	3	11.2658536585366	73.8634146341463	6.59098759935748	384145.936585366	3862.23890495621	1926342.7	1569.56
1	G21	1	RF	NA	Neutral	1	9.85097192224622	63.4168466522678	9.16685171412075	333282.231101512	3647.5133733268	1687195	1488.99
1	G21	2	RF	NA	Neutral	2	11.3867684478372	76.7022900763359	7.45280014149738	410964.743002545	3932.8976638138	1974750	1662.67
1	G21	3	RF	NA	Neutral	3	10.995951417004	76.1923076923077	7.52747228868121	409585.431174089	3898.59324607297	2022568.7	1568.52
1	G22	1	RF	NA	Neutral	1	9.91914893617021	67.2021276595745	8.88780717182394	386597.19787234	3937.50647468842	1902490	1662.25
1	G22	2	RF	NA	Neutral	2	10.8865384615385	66.7076923076923	7.31144720312802	324022.023076923	3810.4530727842	1815960	1571.82
1	G22	3	RF	NA	Neutral	3	9.63225806451613	63.2903225806452	7.11483624286512	322177.858064516	3379.96186223099	1632545.6	1401.06
1	H03	1	CHEK1	NA	Positive	1	14.6690647482014	120.05035971223	17.2599606807308	866374.539568345	4801.33960975017	3594477	2643.56
1	H03	2	CHEK1	NA	Positive	2	16.35	154.407142857143	23.1420917603224	1324729.77857143	5945.89577814431	4752501	3486.59
1	H03	3	CHEK1	NA	Positive	3	15.1724137931034	174.23275862069	36.0898378098146	1628125.05172414	6490.45249948923	5388507.3	4218.01
1	H04	1	CHEK1	NA	Positive	1	13.7310344827586	151.358620689655	39.0420617878421	1339861.5862069	5678.21828971689	4663310	3546.67
1	H04	2	CHEK1	NA	Positive	2	13.7873563218391	120.494252873563	14.906450369273	956269.66091954	5311.21002798098	3778836	2869.81
1	H04	3	CHEK1	NA	Positive	3	15.2042253521127	145.415492957746	17.0655142799843	1181682.75352113	5356.58125082216	3896085.3	3023.88
1	H05	1	CHEK1	NA	Positive	1	13.4154929577465	131.605633802817	33.6795811499	1093689.01408451	5592.89603186182	4021665	3226.52
1	H05	2	CHEK1	NA	Positive	2	16.5102040816327	166.30612244898	35.9528857237966	1499017.05102041	6414.62523515592	5536837	3904.12
1	H05	3	CHEK1	NA	Positive	3	14.3310344827586	124.868965517241	18.8631785285648	940160.551724138	5365.16283174348	3533388.4	2883.81
1	H06	1	CHEK1	NA	Positive	1	12.2056737588652	131.730496453901	34.5461991989812	1214498.60992908	5691.99123474364	4525565	3528.32
1	H06	2	CHEK1	NA	Positive	2	14.1259259259259	128.533333333333	20.4039531762727	1097147.14074074	5569.12561766119	4186442	3135.43
1	H06	3	CHEK1	NA	Positive	3	16.2647058823529	184.921568627451	26.3594059274144	1769877.60784314	6766.97947633313	5870695.6	4139.8
1	H07	1	CHEK1	NA	Positive	1	14.75	155.013513513514	30.5676187397577	1339767.58783784	5883.41586151005	4682656	3552.01
1	H07	2	CHEK1	NA	Positive	2	15.4180790960452	143.570621468927	19.343492059411	1200721.25423729	5943.83640285391	4290080	3328.93
1	H07	3	CHEK1	NA	Positive	3	13.7597402597403	139.636363636364	29.1566904721372	1225936.52597403	5886.99625060131	4287788.2	3485.46
1	H08	1	CHEK1	NA	Positive	1	15.5932203389831	144.71186440678	25.3547905337283	1199494.39830508	5328.84628639812	4283628	3125.27
1	H08	2	CHEK1	NA	Positive	2	14.7527472527473	158.016483516484	29.6519984381904	1472011.92307692	6258.11982204691	5208329	3885.4
1	H08	3	CHEK1	NA	Positive	3	14.4924242424242	142.30303030303	32.9837051821672	1179278.29545455	5854.20480174064	4187487.9	3433.71
1	H09	1	NOTCH2	NM_024408	sample	1	10.6089743589744	69.3461538461538	6.53428176067146	372303.958333333	3834.54699064015	2064345	1701.78
1	H09	2	NOTCH2	NM_024408	sample	2	13.2624309392265	95.0745856353591	7.98541307159106	576137.044198895	4370.31922410024	2462950	2022.78
1	H09	3	NOTCH2	NM_024408	sample	3	12.8013468013468	84.9225589225589	8.26711386701101	454341.306397306	4143.1004659974	2191416.1	1831.6
1	H10	1	FANCM	NM_020937	sample	1	8.47135842880524	51.5335515548282	7.35438536087218	263599.436988543	3546.38208910437	1487279	1356.06
1	H10	2	FANCM	NM_020937	sample	2	9.38078291814947	62.3345195729537	7.36608906488507	324448.441281139	3777.76048399143	1730132	1530.34
1	H10	3	FANCM	NM_020937	sample	3	9.61803713527851	56.7267904509284	5.47011874946626	263161.403183024	3321.25715865071	1504102.4	1276.3
1	H11	1	RASA1	NM_022650	sample	1	11.2044198895028	68.2817679558011	5.62159194799555	324906.306629834	3452.06179689524	1761766	1388.82
1	H11	2	RASA1	NM_022650	sample	2	13.9697885196375	86.1389728096677	6.49543583601953	437108.722054381	3899.45316900601	2134938	1744.65
1	H11	3	RASA1	NM_022650	sample	3	12.9967845659164	89.064308681672	9.34010832771488	510965.900321543	4230.53713466915	2207842.8	1819.18
1	H12	1	KDM5C	NM_004187	sample	1	10.9954954954955	76.9031531531532	9.29462363251293	458152.808558559	4087.37421199815	2156920	1851.64
1	H12	2	KDM5C	NM_004187	sample	2	10.8204419889503	68.9834254143646	8.293132242155	375261.306629834	3773.23305228062	1963075	1610.67
1	H12	3	KDM5C	NM_004187	sample	3	11.8914285714286	78.0476190476191	6.36018496691109	395858.594285714	3822.22093727443	2072483.9	1582.08
1	H13	1	FAS	NA	sample	1	11.6276923076923	69.6092307692308	6.65351003571509	343564.593846154	3748.75591262723	1912117	1625.05
1	H13	2	FAS	NA	sample	2	12.4541484716157	78.8864628820961	6.12192454849118	421271.574235808	4021.36450060735	2246009	1743.96
1	H13	3	FAS	NA	sample	3	12.0662983425414	78.646408839779	7.3466165879352	436639.814917127	4069.98086167874	2187559.7	1858.89
1	H14	1	PTPRC	NR_052021	sample	1	12.2598607888631	81.0696055684455	7.02756071603909	434392.296983759	3973.33438050495	2113534	1700.72
1	H14	2	PTPRC	NR_052021	sample	2	12.5509761388286	85.3188720173536	7.43101387362206	484868.887201735	4285.53924243356	2328464	1871.42
1	H14	3	PTPRC	NR_052021	sample	3	11.006976744186	77.4558139534884	7.56360627941547	428485.195348837	3834.89030234578	2061988.7	1597.51
1	H15	1	PTPRU	NM_133178	sample	1	11.2992700729927	73.1605839416058	7.74038043729022	379667.274939173	3885.16725002993	1918270	1643.8
1	H15	2	PTPRU	NM_133178	sample	2	12.5090361445783	86.2168674698795	7.48829014791926	503175.304216867	4170.88022295994	2275054	1896.09
1	H15	3	PTPRU	NM_133178	sample	3	10.940414507772	74.5362694300518	6.97023215133185	405177.958549223	3905.17820374818	2047047.3	1658.03
1	H16	1	FUBP1	NM_003902	sample	1	9.04591836734694	59.1862244897959	7.57161210005952	306771.099489796	3277.29002178418	1629289	1421.73
1	H16	2	FUBP1	NM_003902	sample	2	11.6435185185185	78.9583333333333	7.58593120147264	470314.092592593	4140.22931414003	2203008	1806.64
1	H16	3	FUBP1	NM_003902	sample	3	10.5324947589099	65.7421383647799	7.0451812782247	325541.509433962	3738.43199552652	1877334.8	1519.27
1	H17	1	CHEK1	NA	Positive	1	14.5103448275862	151.503448275862	27.4082684691881	1336383.08965517	6063.07694465413	4484588	3556.26
1	H17	2	CHEK1	NA	Positive	2	15.5629139072848	167.172185430464	30.4839428866552	1563969.11258278	6627.71525120336	5246041	4060.98
1	H17	3	CHEK1	NA	Positive	3	12.9056603773585	157.981132075472	42.3336785726628	1579830.68553459	6291.96387164432	5320184.5	4047.3
1	H18	1	CHEK1	NA	Positive	1	15.0483870967742	140.588709677419	22.0610110301029	1172461.41129032	5505.66689803581	4004092	3014.38
1	H18	2	CHEK1	NA	Positive	2	15.2058823529412	156.735294117647	33.5052637360306	1413163.49264706	6445.02502724763	4505897	3787.45
1	H18	3	CHEK1	NA	Positive	3	13.4788732394366	129.859154929577	27.6845829575888	1118657.67605634	5676.61316266236	3946058.8	3344.58
1	H19	1	CHEK1	NA	Positive	1	15.1214953271028	143.981308411215	25.0601935064761	1204411.58878505	5405.18905972547	4198406	3112.31
1	H19	2	CHEK1	NA	Positive	2	15.7391304347826	157.060869565217	29.1514165787088	1442387.05217391	6285.21755517921	5030307	3798.99
1	H19	3	CHEK1	NA	Positive	3	11.373417721519	103.278481012658	26.1350703533145	862938.17721519	4322.27405977342	3058487.2	2657.76
1	H20	1	CHEK1	NA	Positive	1	15.247619047619	146.895238095238	28.145305406479	1309800.87619048	5383.00365799177	4415600	3326.79
1	H20	2	CHEK1	NA	Positive	2	18.8272727272727	153.754545454545	18.2748789351571	1207808.78181818	5837.49179823211	4311615	3305
1	H20	3	CHEK1	NA	Positive	3	15.0588235294118	168.598039215686	54.7211602292089	1588290.18627451	6372.9356824182	5550899.7	4229.32
1	H21	1	CHEK1	NA	Positive	1	17.656862745098	168.43137254902	28.6618976682121	1449922.50980392	6096.31441506876	5015956	3669.61
1	H21	2	CHEK1	NA	Positive	2	17.8560606060606	168.522727272727	27.7112920381083	1457773.56060606	6209.26542223893	5137472	3697.88
1	H21	3	CHEK1	NA	Positive	3	16.0086206896552	173.318965517241	47.4815431548694	1574513.26724138	6323.74752931664	5199810.9	3991.43
1	H22	1	CHEK1	NA	Positive	1	12.9130434782609	119.20652173913	30.632354020274	929828.054347826	5121.0049816723	3640710	2890.4
1	H22	2	CHEK1	NA	Positive	2	12.4114285714286	155.862857142857	46.75592282819	1553958.95428571	6465.4173268838	5230828	4074.94
1	H22	3	CHEK1	NA	Positive	3	14.2053571428571	133.258928571429	23.3573554849317	1080140.70535714	5342.26027899972	3962071.5	2943.86
1	I03	1	RPA32	NA	Positive	1	15.0969387755102	202.658163265306	41.8052701968578	2069551.3877551	6972.44905057153	6419581	4492.54
1	I03	2	RPA32	NA	Positive	2	13.8883248730964	276.715736040609	88.4543703475726	3271224.78680203	9077.84295959572	9854631	6744.56
1	I03	3	RPA32	NA	Positive	3	16.3125	244.988636363636	44.009777927399	2626109.36363636	7422.51804326466	7823927.2	4970.29
1	I04	1	RPA32	NA	Positive	1	13.0120967741935	206.883064516129	64.9504603722687	2321669.8266129	7742.11811323901	7538362	5421.92
1	I04	2	RPA32	NA	Positive	2	16.1902654867257	235.362831858407	45.207490409067	2473505.61061947	7794.83177456748	7770252	5332.7
1	I04	3	RPA32	NA	Positive	3	14.5104166666667	213.203125	52.7340747766528	2324096.15104167	7707.4020403464	7236950.2	5279.46
1	I05	1	RPA32	NA	Positive	1	14.9631147540984	225.319672131148	58.875377234279	2476732.80737705	7813.89586440472	7987113	5461.15
1	I05	2	RPA32	NA	Positive	2	16.8640776699029	235.093851132686	49.7346122459396	2472276.65372168	7651.57472527717	7534938	5170.14
1	I05	3	RPA32	NA	Positive	3	15.3853820598007	218.229235880399	42.4029437033797	2317079.05315615	7290.08984493119	6808319.9	4869.76
1	I06	1	RPA32	NA	Positive	1	14.616724738676	209.219512195122	42.6014957039955	2171648.88850174	7042.88733462717	6814192	4611.5
1	I06	2	RPA32	NA	Positive	2	14.5042979942693	232.123209169054	62.9589426105613	2557985.77077364	8107.00420631542	8113260	5750.44
1	I06	3	RPA32	NA	Positive	3	16.0404411764706	249.698529411765	60.057389405003	2655916.36029412	7927.29142096998	8041847.6	5566.8
1	I07	1	RPA32	NA	Positive	1	13.8532110091743	218.954128440367	62.8630293190494	2370202.90825688	7536.11246497647	7406960	5197.12
1	I07	2	RPA32	NA	Positive	2	15.8841698841699	232.332046332046	49.1896822817627	2490865.25096525	7783.84571928314	7292536	5341.27
1	I07	3	RPA32	NA	Positive	3	14.6435185185185	249.810185185185	65.0928794550333	2698266.30092593	7954.51230132956	8216252.6	5694.81
1	I08	1	RPA32	NA	Positive	1	14.3592233009709	219.014563106796	48.6893070821575	2413830.31553398	7654.64113050186	7202606	5184.81
1	I08	2	RPA32	NA	Positive	2	13.1966292134831	194.730337078652	43.3625724812619	2104893.78089888	7284.55309240239	6800461	5083.88
1	I08	3	RPA32	NA	Positive	3	15.8315789473684	218.336842105263	45.686098864004	2320624.00526316	7528.71486430855	7177431	4891.02
1	I09	1	ARHGAP35	NM_004491	sample	1	10.8106060606061	79.4873737373737	8.46637388650635	446835.616161616	3912.99394197801	2060865	1676.24
1	I09	2	ARHGAP35	NM_004491	sample	2	11.6873508353222	86.9498806682578	7.87982601914314	538866.816229117	4463.62137405033	2365084	2022.64
1	I09	3	ARHGAP35	NM_004491	sample	3	10.4877450980392	81.1642156862745	8.04176286067772	453816.463235294	4119.3027813852	1989443.1	1674.77
1	I10	1	AHNAK	NM_024060	sample	1	9.53395061728395	65.3950617283951	6.42667154935064	351020.484567901	3181.86367517214	1812817	1386.88
1	I10	2	AHNAK	NM_024060	sample	2	11.1317567567568	80.5371621621622	10.5775002669918	464221.466216216	3777.49373064992	2170437	1731.19
1	I10	3	AHNAK	NM_024060	sample	3	10.0507936507937	70.1968253968254	7.52768771572265	334681.104761905	3292.15289263079	1733335.4	1296.66
1	I11	1	SH2B3	NM_005475	sample	1	9.59463722397476	62.9511041009464	6.65602386440195	293396.383280757	3377.33239204081	1582927	1263.9
1	I11	2	SH2B3	NM_005475	sample	2	9.76890156918688	64.1726105563481	8.35194310325738	346954.342368046	3694.00967679913	1991379	1602.31
1	I11	3	SH2B3	NM_005475	sample	3	8.22530329289428	57.473136915078	6.68112851015946	311176.178509532	2797.55004921888	1447347.1	1144.34
1	I12	1	MSH2	NM_000251	sample	1	9.63451776649746	67.7182741116751	10.2419329466054	441871.187817259	4134.22023239736	2047495	1936.5
1	I12	2	MSH2	NM_000251	sample	2	10.8951965065502	76.1288209606987	7.05049121579921	447742.240174673	4055.49336456278	2152000	1795.36
1	I12	3	MSH2	NM_000251	sample	3	11.7079207920792	82.7029702970297	8.73439092979036	484202.222772277	4324.06228776779	2275426.6	1967.21
1	I13	1	NOTCH1	NM_017617	sample	1	12.546357615894	79.158940397351	6.63077533809934	396464.725165563	3789.29038480847	2055032	1612.18
1	I13	2	NOTCH1	NM_017617	sample	2	11.0940919037199	79.2888402625821	8.75514951420988	443663.973741794	4006.21150770487	2054040	1759.92
1	I13	3	NOTCH1	NM_017617	sample	3	12.3034682080925	76.1271676300578	7.12317484120986	396267.843930636	3833.1248648382	2141864.6	1598.64
1	I14	1	RAD51	NM_133487	sample	1	12.0226244343891	81.1176470588235	7.15593597694935	406049.484162896	3944.80972820319	2080185	1688.87
1	I14	2	RAD51	NM_133487	sample	2	16.393063583815	99.8612716763006	6.1415150587516	596975.502890173	4439.26653093806	2855894	2144.64
1	I14	3	RAD51	NM_133487	sample	3	15.7337278106509	101.426035502959	6.59560255610436	514803.230769231	4070.24481323136	2529185.6	1848.71
1	I15	1	ZFHX4	NM_024721	sample	1	11.8920454545455	81.6903409090909	7.94868330267446	415979.673295455	3940.08371883129	1859723	1581.29
1	I15	2	ZFHX4	NM_024721	sample	2	12.0058479532164	89.5204678362573	10.4092407641861	517377.406432749	4207.65842940829	2146453	1748.97
1	I15	3	ZFHX4	NM_024721	sample	3	11.131195335277	76.8134110787172	6.85862949166867	401718.612244898	3860.43313036129	1969171.6	1532.09
1	I16	1	KMT2C	NM_170606	sample	1	10.0813008130081	68.8943089430894	8.72522943557543	408906.322493225	3867.49260946885	1982670	1732.52
1	I16	2	KMT2C	NM_170606	sample	2	11.64453125	84.6875	10.8205662099191	502631.609375	4291.28332716054	2241969	2037.84
1	I16	3	KMT2C	NM_170606	sample	3	10.8184615384615	76.0646153846154	8.78520621540036	425243.098461538	3916.6928991179	2073685.2	1746.12
1	I17	1	RPA32	NA	Positive	1	13.969387755102	210.035714285714	57.3432668772919	2261811.74489796	7510.61013888836	6759875	5058.95
1	I17	2	RPA32	NA	Positive	2	14.7142857142857	242.616071428571	65.0146557043111	2754682.58482143	8294.77150441494	8192309	6042.53
1	I17	3	RPA32	NA	Positive	3	16.9462365591398	234.720430107527	55.9417202624766	2520219.61290323	7609.72546846813	7923298.9	5153.41
1	I18	1	RPA32	NA	Positive	1	15.8310810810811	216.054054054054	40.5541003935469	2281979.81081081	7576.31336178659	6789624	5185.12
1	I18	2	RPA32	NA	Positive	2	14.018691588785	234.467289719626	64.5154278571065	2640694.61682243	8323.2213633016	7705469	5951.25
1	I18	3	RPA32	NA	Positive	3	11.1692307692308	210.084615384615	76.8797915344373	2480090.91538462	8183.76123776516	7284288.8	6060.61
1	I19	1	RPA32	NA	Positive	1	14.3538461538462	212.369230769231	56.534977356868	2287635.9	7252.61587884423	6612149	4814.3
1	I19	2	RPA32	NA	Positive	2	14.8376623376623	221.616883116883	64.6115361552934	2427450.92207792	7925.08278958594	7580388	5650.06
1	I19	3	RPA32	NA	Positive	3	14.0095238095238	218.890476190476	64.527943041434	2415288.32380952	7716.02506688516	7718991.1	5391.67
1	I20	1	RPA32	NA	Positive	1	16.2322580645161	259.129032258065	47.6887604293016	2840233.81290323	8347.18410081999	8218833	5746.8
1	I20	2	RPA32	NA	Positive	2	14.3617021276596	230.659574468085	54.5472355818229	2608290.17553191	8134.99684328204	8005400	5733.04
1	I20	3	RPA32	NA	Positive	3	13.7941176470588	234.745098039216	49.3899368982629	2609166.70588235	8370.48001184134	7722980.7	5668.79
1	I21	1	RPA32	NA	Positive	1	15.9954128440367	238.669724770642	55.6091497754752	2533886.58715596	8017.4434239865	7450471	5488.18
1	I21	2	RPA32	NA	Positive	2	13.7255813953488	241.520930232558	75.7213772187651	2775140.61395349	8240.03098860177	8228132	5896.45
1	I21	3	RPA32	NA	Positive	3	13.3846153846154	237.574358974359	70.4852896992467	2692564.36410256	8311.7071720604	7847902.2	5905.72
1	I22	1	RPA32	NA	Positive	1	11.8505154639175	209.546391752577	70.2901884080556	2378889.17525773	8013.1603242299	7173880	5749.97
1	I22	2	RPA32	NA	Positive	2	14.394495412844	245.821100917431	66.1374913256087	2815490.29816514	8403.89021099591	8235650	5897.2
1	I22	3	RPA32	NA	Positive	3	12.753164556962	202.670886075949	63.8938325473579	2212120.52531646	7421.99410441579	6816247	5145.17
1	J03	1	ATR	NA	Positive	1	9.00488997555012	72.6528117359413	10.4214525010107	446711.149144254	3803.04859539864	2024376	1779.57
1	J03	2	ATR	NA	Positive	2	8.75571177504394	74.3145869947276	10.1291302602364	458790.123022847	4161.5694649211	1977794	1820.29
1	J03	3	ATR	NA	Positive	3	9.27107061503417	77.0683371298405	9.68575100901234	440277.644646925	4014.84038281906	1873360.8	1763.12
1	J04	1	ATR	NA	Positive	1	8.7728337236534	74.7025761124122	13.4428233898754	524886.658079625	4275.14559987014	2305645	2082.29
1	J04	2	ATR	NA	Positive	2	9.51262626262626	83.290404040404	13.9889659092397	552959.787878788	4502.88000440321	2180924	2173.91
1	J04	3	ATR	NA	Positive	3	10.8865979381443	88.7250859106529	12.6817419278316	522972.862542955	4224.7996400011	2203744.2	1893.37
1	J05	1	ATR	NA	Positive	1	8.93032015065913	69.3389830508475	9.68053906846993	409147.994350282	3841.38653982396	1879155	1760.51
1	J05	2	ATR	NA	Positive	2	8.46739130434783	70.6071428571429	10.6279557409777	462524.295031056	4050.53433485837	1989616	1845.75
1	J05	3	ATR	NA	Positive	3	9.72233400402414	80.4285714285714	11.6073214908717	506226.919517103	4204.97617588601	2173540.8	1901.83
1	J06	1	ATR	NA	Positive	1	8.82238442822384	76.669099756691	12.1465724771128	500424.715328467	4138.97677436488	2015025	1884.09
1	J06	2	ATR	NA	Positive	2	8.50103092783505	67.9979381443299	8.71589116872383	384506.954639175	3639.99351542117	1736940	1590.03
1	J06	3	ATR	NA	Positive	3	9.46469248291572	80.5330296127563	10.4879406211618	525901.908883827	4179.97540803912	2142236.6	1907.01
1	J07	1	ATR	NA	Positive	1	9.15718157181572	73.2276422764228	9.76771828328481	457815.880758808	3746.28866361022	1960782	1724.96
1	J07	2	ATR	NA	Positive	2	9.73529411764706	80.5294117647059	10.4128898382998	534099.355392157	4302.21080348569	2238300	2040.04
1	J07	3	ATR	NA	Positive	3	11.7875	98.85	11.6240031440831	649804.208333333	4464.99424453661	2477048.3	2262.74
1	J08	1	ATR	NA	Positive	1	10.1532567049808	78.9501915708812	9.27102860105632	493651.471264368	4187.61765715753	2017332	1900.64
1	J08	2	ATR	NA	Positive	2	8.39914163090129	69.6695278969957	10.4122126379969	447078.034334764	3462.3899426446	1816721	1601.92
1	J08	3	ATR	NA	Positive	3	11.0774647887324	89.0950704225352	9.79493346295017	555970.746478873	4444.18586973145	2215739.4	1987.32
1	J09	1	STIM1	NM_003156	sample	1	10.9741697416974	78.1476014760148	7.55703229358403	459413.372693727	3939.76297266711	2238504	1826.06
1	J09	2	STIM1	NM_003156	sample	2	12.5367965367965	86.4112554112554	6.76949655438143	484636.073593074	4176.46930109385	2317791	1947.52
1	J09	3	STIM1	NM_003156	sample	3	12.551724137931	87.6628352490421	7.26664100961867	484768.455938697	4064.66046909626	2379993.3	1843.88
1	J10	1	DICER1	NM_030621	sample	1	13.4134078212291	97.6368715083799	7.95725628344347	597281.122905028	4358.04355910488	2396846	1986.04
1	J10	2	DICER1	NM_030621	sample	2	11.8928571428571	80.1915584415584	7.93085728299817	497479.340909091	4194.58666998459	2168936	1931.54
1	J10	3	DICER1	NM_030621	sample	3	11.3	85.3566666666667	8.57675281335886	552104.803333333	4313.13064472799	2391940.4	2019.86
1	J11	1	PASK	NM_015148	sample	1	12.7547892720307	91.5555555555556	10.0709570907512	533601.344827586	4128.10668475428	2212374	1849.93
1	J11	2	PASK	NM_015148	sample	2	12.1791666666667	85.6	7.73213305656628	531752.179166667	4396.07686484426	2361783	1912.18
1	J11	3	PASK	NM_015148	sample	3	11.6247086247086	82.2424242424242	7.92396998845964	474672.1002331	4119.75970860305	2191461.5	1795.28
1	J12	1	EZH2	NM_152998	sample	1	11.0079051383399	77.5810276679842	7.7642000415581	452167.18972332	4093.13313150995	1964278	1653.23
1	J12	2	EZH2	NM_152998	sample	2	12.1330798479087	88.9467680608365	8.20035609907988	528925.55513308	4417.36850147373	2362659	1914.8
1	J12	3	EZH2	NM_152998	sample	3	11.9962546816479	87.6516853932584	10.8489311409602	529833.524344569	4428.9670320104	2255131.4	1996.12
1	J13	1	ATF7IP	NM_018179	sample	1	12.2177121771218	88.2324723247232	8.13754697624791	548749.682656827	4564.83235873634	2435474	2120.85
1	J13	2	ATF7IP	NM_018179	sample	2	14.0775862068966	93.0718390804598	7.14202709521397	558718.563218391	4568.64513335151	2501058	1992.51
1	J13	3	ATF7IP	NM_018179	sample	3	12.0113314447592	86.6062322946176	7.65812118008986	505212.172804533	4160.33662714605	2379222.3	1885.15
1	J14	1	RB1	NM_000321	sample	1	10.69868173258	68.3935969868173	6.58138209848821	345107.355932203	3694.19107856776	1776768	1491.93
1	J14	2	RB1	NM_000321	sample	2	9.94395796847636	68.0963222416813	8.24300271249469	366187.605954466	3798.34516348026	1897292	1489.59
1	J14	3	RB1	NM_000321	sample	3	12.3642857142857	85.8166666666667	7.08484118263908	516071.988095238	4147.42860506919	2303024.5	1730.01
1	J15	1	RPA2	NM_002946	sample	1	13.0674157303371	218.162921348315	57.0700976805235	2415520.20786517	7583.01514038544	7495575	5284.13
1	J15	2	RPA2	NM_002946	sample	2	16.4679802955665	245.940886699507	53.7630152584004	2710549.62068966	8057.53648371612	8378121	5590.74
1	J15	3	RPA2	NM_002946	sample	3	16.0440251572327	233.383647798742	53.0155181995233	2497615.05031447	7312.62084715968	7693117.8	5022.94
1	J16	1	RPS2	NM_002952	sample	1	13.1911764705882	79.4044117647059	6.22338244422312	379727.713235294	3871.41055881129	1977413	1717.08
1	J16	2	RPS2	NM_002952	sample	2	16.4615384615385	103.598290598291	12.3865643151249	617480.341880342	4641.41526878341	2755161	2398.95
1	J16	3	RPS2	NM_002952	sample	3	14.6914893617021	92.9042553191489	7.29608597823003	453391.170212766	3931.46101753984	2282933.6	1812.34
1	J17	1	ATR	NA	Positive	1	10.8186397984887	83.816120906801	12.3024681298223	546773.408060453	4315.3148854389	2153081	1969.94
1	J17	2	ATR	NA	Positive	2	11.9678362573099	95.3888888888889	14.553776354166	671705.602339181	4817.68664993435	2480338	2335.1
1	J17	3	ATR	NA	Positive	3	12.534375	112.7875	17.6462366727023	861988.178125	5075.26186463638	3014177.1	2571.8
1	J18	1	ATR	NA	Positive	1	11.9737827715356	100.752808988764	14.6965931275326	631046.25093633	4419.46813030663	2294681	2133.2
1	J18	2	ATR	NA	Positive	2	10.3796477495108	82.2113502935421	11.6994635496325	528649.023483366	4555.20347953118	2185872	2106.27
1	J18	3	ATR	NA	Positive	3	9.36854460093897	70.9600938967136	8.22583075230395	389979.333333333	3798.99712421187	1779796.5	1645.94
1	J19	1	ATR	NA	Positive	1	10.02	75.4828571428571	10.25874225288	456071.111428571	4075.89546416143	2125843	1961.6
1	J19	2	ATR	NA	Positive	2	9.9643605870021	84.4150943396226	12.3943935854734	561214.911949686	4421.9875814148	2172263	2083.36
1	J19	3	ATR	NA	Positive	3	11.2066869300912	100.705167173252	15.7737651685515	716629.914893617	4815.31426095094	2671929.5	2403.99
1	J20	1	ATR	NA	Positive	1	10.7491408934708	86.0378006872852	10.2570447361766	507691.151202749	4126.33130340618	2048947	1765.62
1	J20	2	ATR	NA	Positive	2	10.5023696682464	87.5473933649289	9.97632193044835	572981.504739336	4423.41286319965	2267047	2009.87
1	J20	3	ATR	NA	Positive	3	9.09183673469388	87.0170068027211	11.4063870565781	572766.918367347	4164.67554496402	2077790.9	1856.7
1	J21	1	ATR	NA	Positive	1	9.55623721881391	74.0143149284254	7.78523949651202	418810.609406953	3890.14183607899	1772920	1695.93
1	J21	2	ATR	NA	Positive	2	10.1645833333333	88.9583333333333	11.9518915206735	604115.229166667	4572.4956039634	2355356	2160.85
1	J21	3	ATR	NA	Positive	3	9.98484848484848	87.1439393939394	14.7523533810146	597161.515151515	4371.32068440089	2510564.2	2167.09
1	J22	1	ATR	NA	Positive	1	9.60925449871465	79.8380462724936	11.0433664796013	473555.12596401	3963.00853379799	1902124	1826.53
1	J22	2	ATR	NA	Positive	2	11.6795580110497	91.5331491712707	10.5131784145438	584999.798342541	4497.27605645881	2288878	2123.01
1	J22	3	ATR	NA	Positive	3	10.9160583941606	91.1423357664234	12.0103447662827	590452.52919708	4582.29215993226	2307433.8	2175.69
1	K03	1	OTNT	NA	Neutral	1	9.21832358674464	60.3294346978558	5.66962395396363	340147.974658869	3587.70219491046	2017806	1616.17
1	K03	2	OTNT	NA	Neutral	2	9.11468531468531	63.0587412587413	6.52637371645006	371255.095104895	3500.69705801385	2002146	1590.02
1	K03	3	OTNT	NA	Neutral	3	11.2177985948478	73.8313817330211	6.71739602903051	378963.538641686	3776.62406631226	1887726.2	1511.38
1	K04	1	OTNT	NA	Neutral	1	8.1139646869984	56.3739967897271	6.94086877345797	316352.439807384	3362.72678438566	1718195	1448.56
1	K04	2	OTNT	NA	Neutral	2	10.0963391136802	66.8747591522158	6.95567559738107	374667.088631985	4001.40340574336	2218533	1821.56
1	K04	3	OTNT	NA	Neutral	3	8.60714285714286	57.4025974025974	6.40074447305349	280123.524350649	3063.56996019606	1477135.7	1249.6
1	K05	1	OTNT	NA	Neutral	1	9.35665914221219	62.4153498871332	6.51996398287981	327648.627539503	3682.53017086967	1838737	1528.02
1	K05	2	OTNT	NA	Neutral	2	10.517316017316	68.7662337662338	7.04853667097104	373269.041125541	3845.72360958743	2016261	1632.97
1	K05	3	OTNT	NA	Neutral	3	10.8351177730193	73.2847965738758	7.12136551278906	373442.361884368	3813.38559916361	1995881.5	1574
1	K06	1	OTNT	NA	Neutral	1	8.58986175115207	59.0829493087558	7.86223379722283	309982.532258065	3537.31663818652	1821974	1513.25
1	K06	2	OTNT	NA	Neutral	2	11.5912596401028	82.0976863753213	8.4980182373374	480646.804627249	4232.70747863041	2363383	1926.49
1	K06	3	OTNT	NA	Neutral	3	10.4078947368421	68.9166666666667	7.89913792540147	356138.828947368	3668.13412364692	1948220.1	1534.26
1	K07	1	OTNT	NA	Neutral	1	10.5013774104683	68.465564738292	6.54167386473201	342954.848484849	3583.06242978125	1809386	1460.96
1	K07	2	OTNT	NA	Neutral	2	10.8849372384937	72.9832635983264	6.71801321496776	393451.686192469	3889.36813279789	2124155	1633.37
1	K07	3	OTNT	NA	Neutral	3	11.5062344139651	80.5211970074813	7.99904379566954	454654.21446384	3981.81593092213	2119177.5	1673.1
1	K08	1	OTNT	NA	Neutral	1	9.60097323600973	62.4817518248175	6.02907648824645	332125.472019465	3479.61166021391	1883700	1491.15
1	K08	2	OTNT	NA	Neutral	2	11.5583126550868	80.2059553349876	6.27496177330508	450548.8808933	4079.21020576013	2257685	1704.93
1	K08	3	OTNT	NA	Neutral	3	9.60703812316716	74.4926686217009	10.8806731030082	450790.211143695	4101.2515733197	2178475.7	1803.22
1	K09	1	RAD21	NM_006265	sample	1	12.1693548387097	88.9193548387097	9.54583856836732	481881.112903226	4398.43056617051	2223543	2030.05
1	K09	2	RAD21	NM_006265	sample	2	16.7745098039216	146.509803921569	16.7411908315841	1092431.7254902	6291.03943168694	3771543	3317.34
1	K09	3	RAD21	NM_006265	sample	3	14.046357615894	108.887417218543	13.3911516853889	692936.430463576	5222.68288439998	2892528.1	2545.08
1	K10	1	CUX1	NM_181500	sample	1	11.4019607843137	76.1151960784314	7.15849779224683	428090.159313725	4073.48738286924	2199199	1906.24
1	K10	2	CUX1	NM_181500	sample	2	11.5905172413793	79.8965517241379	6.93627012798038	464742.739224138	3781.41752681411	1984186	1702.17
1	K10	3	CUX1	NM_181500	sample	3	12.7216828478964	86.1488673139159	7.46184675278336	475461.40776699	4233.76918654536	2299257.4	1860.9
1	K11	1	POLE	NM_006231	sample	1	16.021645021645	149.662337662338	32.4288463126501	1315245.63636364	5637.00075173102	4774960	3417.01
1	K11	2	POLE	NM_006231	sample	2	15.7737556561086	183.352941176471	38.4240114626388	1826325.59728507	6351.31601346736	6234526	4016.53
1	K11	3	POLE	NM_006231	sample	3	18.4512820512821	197.030769230769	38.0042516848156	1764125.34871795	6611.77550572525	5761207.7	4323.62
1	K12	1	NCOA6	NM_014071	sample	1	11.159375	74.321875	6.82939699249182	456225.134375	3924.19885381502	2138076	1833.57
1	K12	2	NCOA6	NM_014071	sample	2	12.2348837209302	81.9162790697674	8.33980039401686	493411.711627907	4596.81227384643	2496729	2153.98
1	K12	3	NCOA6	NM_014071	sample	3	11.737037037037	83.4148148148148	7.45879258354768	510367.674074074	4247.998900767	2350024.5	2027.43
1	K13	1	APC	NM_000038	sample	1	11.9558823529412	79.6127450980392	8.63646809279391	384910.985294118	3755.4113664487	1855845	1693.08
1	K13	2	APC	NM_000038	sample	2	12.7467948717949	82.2916666666667	6.5820754402557	434448.891025641	3946.88864458271	2169536	1791.48
1	K13	3	APC	NM_000038	sample	3	13.0170454545455	92.5568181818182	8.00485858741446	548707.596590909	4158.30411325716	2341504.5	1838.55
1	K14	1	CREBBP	NM_004380	sample	1	10.4789719626168	71.7943925233645	6.94897140619329	398052.450934579	3948.99017346703	2081331	1738.11
1	K14	2	CREBBP	NM_004380	sample	2	13.9541062801932	90.5869565217391	7.5734517839565	531407.68115942	4186.84537473912	2502042	1874.8
1	K14	3	CREBBP	NM_004380	sample	3	13.0966183574879	87.9009661835749	8.03281844821498	479646.84057971	4054.4467761704	2363531.3	1835.64
1	K15	1	MGA	NM_001080541	sample	1	9.69028871391076	63.1364829396325	6.00875265255646	306201.834645669	3505.71871894973	1756465	1461.29
1	K15	2	MGA	NM_001080541	sample	2	12.7320574162679	83.8253588516746	7.34658458595807	456677.485645933	4058.5326361643	2258765	1826.08
1	K15	3	MGA	NM_001080541	sample	3	12.344512195122	85.484756097561	7.24357291027466	436451.658536585	3875.7385986627	2209051.4	1683.65
1	K16	1	CHEK1	NM_001274	sample	1	12.224	112.792	20.2663211130973	849117.072	4746.02490781297	2998190	2684.3
1	K16	2	CHEK1	NM_001274	sample	2	16	135.369942196532	21.5898252126424	1027822.24277457	5338.55636752264	3834284	3051.1
1	K16	3	CHEK1	NM_001274	sample	3	15.0918367346939	162.816326530612	34.9094481342025	1440133.03061224	6021.90222722689	4602967.4	3732.39
1	K17	1	OTNT	NA	Neutral	1	12.3388157894737	78.6644736842105	7.26799069382659	420246.078947368	3888.0400289175	2132686	1692.15
1	K17	2	OTNT	NA	Neutral	2	10.9891696750903	76.5342960288809	7.95451205998912	446373.276173285	4011.34679460209	2303744	1811.92
1	K17	3	OTNT	NA	Neutral	3	12.5056689342404	85.108843537415	8.39479086961607	494194.591836735	4242.34551796986	2365348.3	1894.01
1	K18	1	OTNT	NA	Neutral	1	10	59.5850746268657	7.39525218719949	297277.814925373	3521.45465410479	1719161	1551.47
1	K18	2	OTNT	NA	Neutral	2	12.769014084507	80.2140845070423	6.73516562001648	466813.298591549	4254.15773012481	2226133	1864.11
1	K18	3	OTNT	NA	Neutral	3	10.4373673036093	68.6496815286624	7.12630125324149	375455.246284501	3795.99624312218	1944160.4	1599.06
1	K19	1	OTNT	NA	Neutral	1	10.9475308641975	68.820987654321	6.36570905321524	339042.851851852	3707.83458410185	1853945	1604.44
1	K19	2	OTNT	NA	Neutral	2	9.96252465483235	68.5680473372781	8.05692298374873	374243.126232742	3855.6489108259	1876390	1618.8
1	K19	3	OTNT	NA	Neutral	3	11.1352941176471	75.5617647058824	8.2210897565201	431437.588235294	4015.88476140984	2025941.5	1756.39
1	K20	1	OTNT	NA	Neutral	1	9.53503184713376	59.9490445859873	6.8182530398186	322604.71656051	3705.90986899529	1777996	1589.03
1	K20	2	OTNT	NA	Neutral	2	11.3503480278422	80.5661252900232	7.51413523749989	484122.535962877	4138.92311876233	2252513	1845.1
1	K20	3	OTNT	NA	Neutral	3	9.31428571428571	66.2285714285714	8.67341996230596	372879.171428571	3846.45204626153	1902768.9	1660.68
1	K21	1	OTNT	NA	Neutral	1	10.0193798449612	65.7868217054264	7.78997549781019	357279.523255814	3752.8846814692	1839948	1666.99
1	K21	2	OTNT	NA	Neutral	2	11.6382488479263	81.7004608294931	8.854429861025	486074.769585253	4223.85109029305	2307029	1873.92
1	K21	3	OTNT	NA	Neutral	3	10.1384615384615	70.4184615384615	8.05415968782867	372375.110769231	3825.07043657898	1953961.3	1598.61
1	K22	1	OTNT	NA	Neutral	1	10.7777777777778	70.3055555555556	6.725898424202	359945.188271605	3763.85812544329	1836559	1556.54
1	K22	2	OTNT	NA	Neutral	2	12.163323782235	78.9169054441261	6.93052629832716	410811.633237822	4038.82246809816	2070158	1761.67
1	K22	3	OTNT	NA	Neutral	3	10.2792362768496	72.8114558472554	8.01695873146042	412422.579952267	4015.04295764903	1991282.8	1679.34
1	L03	1	RF	NA	Neutral	1	9.17955801104972	64.1312154696133	6.8098380906696	349480.55801105	3483.66268334964	1843224	1520.36
1	L03	2	RF	NA	Neutral	2	9.93644859813084	66.192523364486	6.53765743364466	360264.405607477	3883.16288606403	2031575	1679.84
1	L03	3	RF	NA	Neutral	3	9.97336561743341	61.9612590799032	5.57678235141298	303295.256658596	3537.85746248368	1849797.6	1528.71
1	L04	1	RF	NA	Neutral	1	10.3116591928251	66.1659192825112	7.05479845939408	330980.647982063	3616.69322484051	1870276	1589.01
1	L04	2	RF	NA	Neutral	2	10.3356840620592	66.8236953455571	6.49931294029143	378510.95909732	3984.23725310241	2090955	1747.22
1	L04	3	RF	NA	Neutral	3	7.84569732937685	54.1275964391691	5.64119492149592	276859.710682493	2908.21817743493	1473572.4	1193.18
1	L05	1	RF	NA	Neutral	1	11.6077981651376	68.8394495412844	5.40680465931185	338516.240825688	3457.9122037183	1883821	1466.09
1	L05	2	RF	NA	Neutral	2	12.0200364298725	80.5063752276867	7.49262062008949	457650.395264117	4141.34177852454	2253751	1798.83
1	L05	3	RF	NA	Neutral	3	10.188	67.374	6.33845514238825	333777.414	3659.66924720582	1888489.6	1490.96
1	L06	1	RF	NA	Neutral	1	9.7247191011236	68.4044943820225	7.22207285496584	389261.803370787	3758.73752417126	2099582	1640.71
1	L06	2	RF	NA	Neutral	2	12.2033898305085	83.3462469733656	6.85967186545671	506636.566585956	4310.05933486998	2390585	1853.93
1	L06	3	RF	NA	Neutral	3	10.9067055393586	78.5481049562682	8.52641828154813	450548.247813411	4057.35345188064	2257154.5	1756.38
1	L07	1	RF	NA	Neutral	1	9.66992665036675	62.3740831295843	6.69833314543407	321591.836185819	3474.46282633754	1828129	1509
1	L07	2	RF	NA	Neutral	2	11.9037558685446	73.3568075117371	6.04788467426159	414389.889671361	3954.76424136646	2203972	1664.01
1	L07	3	RF	NA	Neutral	3	9.78927911275416	68.3253234750462	6.79518946433673	377858.781885397	3652.10075593018	2070719	1574.49
1	L08	1	RF	NA	Neutral	1	8.62641509433962	58.4716981132075	6.31281602305489	307353.941509434	3457.13064647726	1830471	1483.84
1	L08	2	RF	NA	Neutral	2	10.9944852941176	76.2518382352941	7.19345434049842	439066.040441176	4059.0206879268	2276588	1733.21
1	L08	3	RF	NA	Neutral	3	10.8063725490196	74.1740196078431	7.87612962101949	387212.338235294	3852.21171960724	1920691.1	1594.25
1	L09	1	PIGN	NM_012327	sample	1	9.39797639123103	60.6913996627319	7.71379323834668	319399.396290051	3641.33716096068	1748989	1543.35
1	L09	2	PIGN	NM_012327	sample	2	11.7043010752688	79.8709677419355	7.44814787599893	446704.292114695	4157.47649645632	2338694	1789.23
1	L09	3	PIGN	NM_012327	sample	3	11.1995708154506	78.68669527897	8.37258895897009	450222.027896996	4021.48234918337	2127084.9	1804.11
1	L10	1	ERCC5	NM_000123	sample	1	10.972010178117	71.2544529262087	7.10167896382004	361318.463104326	3730.96389910794	1893789	1593.78
1	L10	2	ERCC5	NM_000123	sample	2	11.8842443729904	84.951768488746	8.72349914072049	510618.816720257	4246.41817049321	2342586	1905.39
1	L10	3	ERCC5	NM_000123	sample	3	11.6166666666667	73.5055555555556	6.26847907193564	388551.702777778	3960.78377051602	2016152.7	1673.78
1	L11	1	PHF6	NM_032335	sample	1	11.9420849420849	72.5482625482625	7.12731701960537	368771.94980695	3947.37042515995	1958058	1734.62
1	L11	2	PHF6	NM_032335	sample	2	13.7335766423358	82.7737226277372	6.81753898523269	432966.967153285	4140.58722713797	2157011	1892.03
1	L11	3	PHF6	NM_032335	sample	3	7.36231884057971	50.3101449275362	5.00411662652043	275513.185507246	2480.87471299843	1262265.9	1203.92
1	L12	1	BLM	NM_000057	sample	1	10.9811320754717	64.9245283018868	7.57011743835381	311637.594339623	3514.63306985923	1811089	1582.95
1	L12	2	BLM	NM_000057	sample	2	11.1596091205212	71.6514657980456	11.5089833173827	433030.198697068	4219.37856489317	2134726	2077.89
1	L12	3	BLM	NM_000057	sample	3	12.1607843137255	72.756862745098	7.46292895067094	402609.125490196	4081.64741038416	2114212.6	1911.34
1	L13	1	ARID1A	NM_006015	sample	1	11.2596401028278	68.1413881748072	5.81017884171249	308390.089974293	3470.24319729193	1742124	1418.49
1	L13	2	ARID1A	NM_006015	sample	2	13.1939058171745	82.797783933518	6.85052859799396	433066.747922438	3991.31457954475	2069325	1708.24
1	L13	3	ARID1A	NM_006015	sample	3	10.7358024691358	70.5506172839506	6.86531810613243	361676.130864198	3648.39476064046	1891030.7	1521.51
1	L14	1	EZH1	NM_001991	sample	1	10.10625	63.79375	5.57551454852885	312591.871875	3228.79241614244	1705409	1355.14
1	L14	2	EZH1	NM_001991	sample	2	11.28165374677	76.9354005167959	7.6715381709518	416224.284237726	3945.49327136186	2103358	1750.76
1	L14	3	EZH1	NM_001991	sample	3	11.3994845360825	75.0541237113402	8.2328503856545	398526.149484536	3924.60296267896	1998391	1694.04
1	L15	1	ARID2	NM_152641	sample	1	10.8445378151261	68.9873949579832	5.37099419081368	320163.165966387	3105.85366208541	1638501	1327
1	L15	2	ARID2	NM_152641	sample	2	12.1771217712177	81.0793357933579	7.58766097426278	479481.29704797	4213.98137284708	2218771	1878.29
1	L15	3	ARID2	NM_152641	sample	3	10.6476578411405	73.2892057026477	6.73047943849767	408100.083503055	3937.03686189797	2023657	1659.61
1	L16	1	FLT4	NM_002020	sample	1	11.3171428571429	69.2371428571429	7.40821542547768	339522.768571429	3698.5059515748	1851532	1613.05
1	L16	2	FLT4	NM_002020	sample	2	12.9597457627119	80.0953389830509	6.96687204141435	421242.927966102	4013.75372443938	2152563	1753
1	L16	3	FLT4	NM_002020	sample	3	11.1230769230769	72.0395604395604	6.0333421383386	401503.468131868	3763.92980101162	2028772.7	1611.47
1	L17	1	RF	NA	Neutral	1	9.84100418410042	61.3828451882845	5.81555126430224	310584.234309623	3484.65544854702	1798532	1482.59
1	L17	2	RF	NA	Neutral	2	11.7051282051282	83.7344322344322	8.05989694798244	498227.054945055	4196.63277684958	2376713	1892.08
1	L17	3	RF	NA	Neutral	3	12.1195335276968	74.6997084548105	6.1155386572109	379733.548104956	3721.03754197035	1918321.8	1557.93
1	L18	1	RF	NA	Neutral	1	9.99776785714286	65.1875	7.68745166051195	359729.140625	3620.79592194421	1942031	1585.86
1	L18	2	RF	NA	Neutral	2	11.152380952381	76.0571428571429	7.45273961269456	432584.379047619	4178.73658680619	2140522	1789.84
1	L18	3	RF	NA	Neutral	3	12.5644329896907	85.7731958762887	7.26165271241256	500133.007731959	4298.16228589735	2271421.5	1851.38
1	L19	1	RF	NA	Neutral	1	10.3954451345756	66.8136645962733	6.58933195290722	360636.219461698	3720.41682390161	2009377	1652.19
1	L19	2	RF	NA	Neutral	2	10.9330065359477	73.6421568627451	6.83013472967844	411595.017973856	4047.67535552282	2170894	1734.65
1	L19	3	RF	NA	Neutral	3	11.337962962963	78.6944444444444	7.65910530025248	439244.782407407	4205.36068607317	2135765.7	1782.58
1	L20	1	RF	NA	Neutral	1	10.1696428571429	62.0334821428571	5.52369728559741	302293.386160714	3506.44498654968	1874636	1509.24
1	L20	2	RF	NA	Neutral	2	11.8416075650118	80.4988179669031	6.561487739739	467191.810874705	4107.80296506638	2275351	1820.74
1	L20	3	RF	NA	Neutral	3	10.7272727272727	73.1860465116279	7.65120996958911	396801.281183932	3801.35480000605	1902548.2	1562.05
1	L21	1	RF	NA	Neutral	1	9.36034482758621	58.2120689655172	5.7037175797569	283226.153448276	3375.83448969947	1729575	1388.44
1	L21	2	RF	NA	Neutral	2	10.8324225865209	72.6885245901639	7.31812495031126	399785.193078324	4051.55582675157	2104549	1710.21
1	L21	3	RF	NA	Neutral	3	10.7536231884058	71.6630434782609	6.85005708513376	368781.420289855	3641.57950003096	1920450.2	1473.56
1	L22	1	RF	NA	Neutral	1	9.81347150259067	65.2227979274611	7.18580967562881	329028.702072539	3616.66416754088	1770829	1539.32
1	L22	2	RF	NA	Neutral	2	10.5228628230616	74.5984095427435	8.66838695979716	438243.147117296	4102.5771285748	2170372	1828.09
1	L22	3	RF	NA	Neutral	3	10.9975186104218	77.6625310173697	7.93434125443721	432876.682382134	3821.76737906366	1976058.9	1567.48
1	M03	1	OTNT	NA	Neutral	1	10.0251572327044	67.4937106918239	7.11513065762789	343464.059748428	3590.02759704717	1808904	1554.3
1	M03	2	OTNT	NA	Neutral	2	9.89756097560976	71.3414634146341	7.43937399482283	419381.802439024	3986.12368574439	2072670	1745.93
1	M03	3	OTNT	NA	Neutral	3	9.61111111111111	69.8104575163399	9.59601180597496	391632.055555556	3663.35593068642	1969164.8	1596.62
1	M04	1	OTNT	NA	Neutral	1	10.3513513513514	71.1411411411411	9.57117569111425	402993.027027027	3799.57375011765	2037877	1718.29
1	M04	2	OTNT	NA	Neutral	2	10.7687224669604	73.7797356828194	7.42915577506657	414852.266519824	4167.20644777983	2264078	1872.21
1	M04	3	OTNT	NA	Neutral	3	10.3234501347709	69.366576819407	6.76582871553846	370215.84097035	3680.11295600758	1951077.3	1563.27
1	M05	1	OTNT	NA	Neutral	1	11.6331658291457	68.7989949748744	5.5968112068675	339325.341708543	3681.15213367453	1905882	1573.94
1	M05	2	OTNT	NA	Neutral	2	11.9803536345776	80.1257367387033	8.18737423159132	453486.646365422	4081.59770333566	2206411	1780.97
1	M05	3	OTNT	NA	Neutral	3	10.8665105386417	70.5339578454333	7.65250119970534	357039.395784543	3646.33913096611	1776934.6	1475.1
1	M06	1	OTNT	NA	Neutral	1	9.39705882352941	64.8406862745098	6.19878762246348	332853.678921569	3637.99512779459	1909876	1581.3
1	M06	2	OTNT	NA	Neutral	2	11.0450160771704	73.2636655948553	7.08791713386291	402030.437299035	4045.88661747503	2139454	1794.24
1	M06	3	OTNT	NA	Neutral	3	10.7919075144509	79.4479768786127	7.71364506873825	437196.809248555	3899.10026079044	2025542.5	1667.4
1	M07	1	OTNT	NA	Neutral	1	10.9598930481283	73.8850267379679	7.17182865524051	404625.411764706	3819.32964529818	2107581	1682.93
1	M07	2	OTNT	NA	Neutral	2	12.1035598705502	78.2718446601942	6.4108495797075	406601.734627832	3942.9109612267	2151048	1715.51
1	M07	3	OTNT	NA	Neutral	3	11.5727848101266	77.4018987341772	6.36994272300194	397180.886075949	3801.77963332168	2168983.3	1661.96
1	M08	1	OTNT	NA	Neutral	1	10.0401234567901	67.6574074074074	8.24501960752886	360115.358024691	3725.23105443239	1873003	1714.85
1	M08	2	OTNT	NA	Neutral	2	12.65234375	90.69921875	9.99118649505029	543722.32421875	4506.93940247836	2457492	2056.76
1	M08	3	OTNT	NA	Neutral	3	10.890625	70.084375	6.39954652926868	372893.66875	3985.40005263064	2004306.3	1688.41
1	M09	1	DNM2	NM_001005362	sample	1	9.37282229965157	54.7560975609756	6.70636496487417	245662.902439024	3129.98784259649	1526382	1282.25
1	M09	2	DNM2	NM_001005362	sample	2	11.4285714285714	67.965250965251	5.86241012530531	317136.698841699	3460.09250262052	1787812	1501.19
1	M09	3	DNM2	NM_001005362	sample	3	9.33460076045627	58.4600760456274	9.512647042462	325167.140684411	3220.97677465974	1820269.3	1519.9
1	M10	1	PRF1	NM_005041	sample	1	8.7467362924282	52.1853785900783	6.15929265270287	244087.318537859	3094.73380749048	1607134	1287.46
1	M10	2	PRF1	NM_005041	sample	2	11.5928571428571	76.1261904761905	6.89226199203996	408119.680952381	4014.41836835603	2077428	1767.23
1	M10	3	PRF1	NM_005041	sample	3	11.247619047619	70.7619047619048	6.81006711877124	357671.184126984	3731.7703206299	1893296.9	1610.96
1	M11	1	DSN1	NM_024918	sample	1	8.88963210702341	59.0033444816054	7.33512432748249	308236.545150502	3520.14517751042	1745822	1517.26
1	M11	2	DSN1	NM_024918	sample	2	10.4470752089136	67.7688022284123	6.73742830252322	341631.036211699	3839.19335605202	1915258	1546.19
1	M11	3	DSN1	NM_024918	sample	3	10.1387283236994	67.6994219653179	6.21090752064125	360521.167630058	3680.08881400223	1871499.3	1438.64
1	M12	1	CBLB	NM_170662	sample	1	9.74777975133215	58.8579040852576	5.83940558152752	302894.355239787	3470.77453616907	1885931	1506.24
1	M12	2	CBLB	NM_170662	sample	2	11.0647149460709	75.0231124807396	7.57901798238098	418877.816640986	4065.83403490778	2192145	1758.17
1	M12	3	CBLB	NM_170662	sample	3	10.0082304526749	68.1954732510288	7.13965201355429	365453.551440329	3868.21338267782	2070251.6	1709.06
1	M13	1	EP300	NM_001429	sample	1	10.4652014652015	69.5128205128205	7.45381520154166	367565.194139194	3576.55187921838	1682807	1552.44
1	M13	2	EP300	NM_001429	sample	2	10.246875	64.990625	8.17793922444941	377779.946875	3914.01531423974	2124862	1808.09
1	M13	3	EP300	NM_001429	sample	3	10.0680272108844	75.9863945578231	12.5013942158646	483058.486394558	4110.8162790818	2231557.6	2029.84
1	M14	1	PHOX2B	NM_003924	sample	1	10.5869017632242	67.3400503778337	6.55150912526343	349132.04534005	3724.18984660223	1936515	1551.98
1	M14	2	PHOX2B	NM_003924	sample	2	11.005249343832	73.5800524934383	10.1446140495981	456779.173228346	4005.6291130067	2285857	1913.65
1	M14	3	PHOX2B	NM_003924	sample	3	11.8761061946903	76.4491150442478	7.80643587186473	391801.274336283	3841.93647185937	2067453.4	1667.97
1	M15	1	LATS1	NM_004690	sample	1	9.90972222222222	61.275462962963	6.18782966205182	282982.708333333	3502.29247256548	1694857	1379.6
1	M15	2	LATS1	NM_004690	sample	2	9.3526405451448	63.6115843270869	8.32361224754054	330961.560477002	3268.76558019884	1490235	1258.13
1	M15	3	LATS1	NM_004690	sample	3	11.2273838630807	72.1735941320293	8.19259420370041	361873.613691932	3653.92836167636	1939943.7	1495.69
1	M16	1	CUL3	NM_003590	sample	1	11.5742092457421	83.3917274939173	10.2184219183461	466719.155717762	3864.98294551036	2284490	1705.26
1	M16	2	CUL3	NM_003590	sample	2	12.3314176245211	88.3084291187739	9.83636074578106	532085.819923372	4390.46127576444	2397454	1957.96
1	M16	3	CUL3	NM_003590	sample	3	11.4450757575758	77.2405303030303	7.73414505854413	428721.840909091	3880.26588283602	2181653.1	1662.07
1	M17	1	OTNT	NA	Neutral	1	11.5795454545455	79.3181818181818	7.27014745022193	452626.633522727	4084.27161332533	2053138	1800.96
1	M17	2	OTNT	NA	Neutral	2	11.7194570135747	79.8438914027149	8.03539838602994	449298.986425339	4065.39439784583	2224001	1776.72
1	M17	3	OTNT	NA	Neutral	3	11.1363636363636	73.0865800865801	6.81195360904371	400645.138528139	3880.85776601596	2056740.2	1701.11
1	M18	1	OTNT	NA	Neutral	1	10.2608695652174	71.916149068323	7.4032857114185	420239.537267081	3846.82487218822	2046911	1725.21
1	M18	2	OTNT	NA	Neutral	2	11.1695652173913	69.8369565217391	7.19026842620003	376474.086956522	3847.52722533689	2077431	1720.67
1	M18	3	OTNT	NA	Neutral	3	9.08223684210526	62.1414473684211	6.14873127975837	341729.4375	3229.33374507547	1651542.8	1351.94
1	M19	1	OTNT	NA	Neutral	1	10.6553398058252	68.3203883495146	7.15180346888755	349079.716019417	3525.87879261797	1960173	1546.16
1	M19	2	OTNT	NA	Neutral	2	12.48125	83.209375	6.30172916725444	466872.34375	3941.55234046354	2212019	1751.73
1	M19	3	OTNT	NA	Neutral	3	11.2886297376093	75.0204081632653	7.84415611484694	412803.755102041	3898.06997981491	2015843.8	1700.91
1	M20	1	OTNT	NA	Neutral	1	9.0979381443299	58.0876288659794	7.70966632958005	302900.054123711	3415.81509787232	1723759	1530.56
1	M20	2	OTNT	NA	Neutral	2	10.5224274406332	73.4564643799472	8.63019849721564	431579.936675462	4204.64779898852	2095921	1861.31
1	M20	3	OTNT	NA	Neutral	3	9.57978723404255	67.6117021276596	7.36286193628346	387451.553191489	3943.01865723677	1902614.2	1681.07
1	M21	1	OTNT	NA	Neutral	1	8.6767895878525	52.9088937093276	5.92841700282016	251314.663774403	3346.43281505872	1581006	1374.97
1	M21	2	OTNT	NA	Neutral	2	7.33433734939759	45.1581325301205	4.44811710718203	219408.835843373	2748.88205863409	1365986	1155.13
1	M21	3	OTNT	NA	Neutral	3	11.7871939736347	77.2128060263653	6.91506801839529	420673.920903955	3983.44896766772	2115133.1	1722.99
1	M22	1	OTNT	NA	Neutral	1	9.40533333333333	59.1813333333333	6.01250422188302	323674.458666667	3590.43888459075	1899639	1613.69
1	M22	2	OTNT	NA	Neutral	2	9.75089605734767	67.0304659498208	6.63201982736518	392675.811827957	3523.72117248829	1772915	1556.25
1	M22	3	OTNT	NA	Neutral	3	10.1525821596244	70.4084507042254	8.65683685650742	394937.382629108	3860.8741562248	1920146.9	1675
1	N03	1	PLK1	NA	Negative	1	19.7333333333333	132.333333333333	7.10710216598531	688090.266666667	4693.28018696794	3025340	2558.53
1	N03	2	PLK1	NA	Negative	2	18.3333333333333	129.166666666667	21.9738839713906	834653.555555556	4969.22483985948	3515538	3005.11
1	N03	3	PLK1	NA	Negative	3	13.5	124.111111111111	24.8678917527406	1001376.16666667	5089.34539523373	3455763.1	3344.81
1	N04	1	PLK1	NA	Negative	1	13.1724137931034	162.034482758621	39.5332210276081	1481335.17241379	7430.95555217427	4123149	5235.54
1	N04	2	PLK1	NA	Negative	2	14.1363636363636	132.727272727273	32.4389277087647	1081393.22727273	5920.36680838418	3190302	3887.92
1	N04	3	PLK1	NA	Negative	3	12.2941176470588	123.705882352941	16.8253957128073	899227	5590.57025996731	2766599	3112.83
1	N05	1	PLK1	NA	Negative	1	15.8148148148148	124.296296296296	13.0843254716674	861045.777777778	5020.44083539356	3226833	2727.47
1	N05	2	PLK1	NA	Negative	2	15.8421052631579	134.122807017544	18.1361632526634	1032042.07017544	5457.5604680397	3696302	3079.69
1	N05	3	PLK1	NA	Negative	3	12.725	163.125	31.1862002838612	1503069	6311.2469940463	4596213.3	3987.15
1	N06	1	PLK1	NA	Negative	1	21.8076923076923	186.615384615385	11.779835110908	1362020.15384615	5666.57652795551	4583816	3036.67
1	N06	2	PLK1	NA	Negative	2	16.1666666666667	179.583333333333	32.5974373481824	1642280.91666667	6886.25703702411	4797082	4594.47
1	N06	3	PLK1	NA	Negative	3	11.3333333333333	139.261904761905	33.9294306558809	1333113.5	6793.27177588707	4116457.2	4819.57
1	N07	1	PLK1	NA	Negative	1	19.6428571428571	225.357142857143	8.56209505611306	1969295.42857143	5316.10064628807	5429984	3127.02
1	N07	2	PLK1	NA	Negative	2	16.4411764705882	143.147058823529	12.8034033003035	1028493.55882353	5252.88644800598	3566181	2988.46
1	N07	3	PLK1	NA	Negative	3	19.3	130.5	5.82066632713692	692451.2	3958.61203070863	2783338.9	2280.94
1	N08	1	PLK1	NA	Negative	1	14.9464285714286	159.285714285714	24.8275297597345	1205874.82142857	6000.61893819811	3936067	3917.53
1	N08	2	PLK1	NA	Negative	2	13.7777777777778	143.555555555556	65.6190982220394	1221791.88888889	5889.87078595336	3421780	4170.26
1	N08	3	PLK1	NA	Negative	3	16.5714285714286	176.047619047619	41.9815589126769	1508265.47619048	6442.39503424043	4359417	4158.65
1	N09	1	CIC	NM_015125	sample	1	9.55616942909761	62.1362799263352	6.64045636838023	304037.889502762	3466.52970005065	1713136	1409.68
1	N09	2	CIC	NM_015125	sample	2	10.0203327171904	72.2347504621072	6.87952856913903	400148.850277264	3682.24611375744	1888337	1522.59
1	N09	3	CIC	NM_015125	sample	3	9.39433962264151	64.5867924528302	6.454949517048	321934.39245283	3452.9602958857	1739661.1	1420.45
1	N10	1	SMARCA4	NM_003072	sample	1	10.671096345515	62.1727574750831	8.68852722353818	307633.641196013	3579.68396752341	1623797	1515.18
1	N10	2	SMARCA4	NM_003072	sample	2	12.2962962962963	72.5895061728395	5.67678714586425	355137.135802469	3701.61662818624	1803036	1581.03
1	N10	3	SMARCA4	NM_003072	sample	3	12.1041666666667	74.9114583333333	6.11237304034083	360773.630208333	3644.87201077801	1766879.3	1603.51
1	N11	1	DOT1L	NM_032482	sample	1	8.60138648180243	54.9618717504333	6.86262445553404	273346.195840555	3271.78449554777	1831893	1364.08
1	N11	2	DOT1L	NM_032482	sample	2	9.88794567062818	64.4736842105263	6.95303603682374	326656.297113752	3515.0704758948	1775662	1404.89
1	N11	3	DOT1L	NM_032482	sample	3	10.5064102564103	72.482905982906	8.33267889833261	383724.61965812	3664.96608654352	1997606.6	1526.16
1	N12	1	XPC	NM_004628	sample	1	9.4054794520548	56.813698630137	6.83891614861101	268763.298630137	3362.01980164424	1768600	1477.84
1	N12	2	XPC	NM_004628	sample	2	11.3676092544987	69.0179948586118	6.49021280116041	368242.976863753	3846.15095642133	2052969	1711.12
1	N12	3	XPC	NM_004628	sample	3	10.3005780346821	64.3872832369942	6.93796879223743	314403.271676301	3599.66254280446	1920879	1599.94
1	N13	1	EXT1	NM_000127	sample	1	8.11286681715576	51.8510158013544	6.57108018197204	258686.176072235	2932.23375156068	1370134	1189.73
1	N13	2	EXT1	NM_000127	sample	2	11.2253086419753	70.1265432098765	6.41739219911769	398224.197530864	4066.73358838874	2131125	1788.43
1	N13	3	EXT1	NM_000127	sample	3	10.4761904761905	67.3503401360544	6.20179515354729	333755.666666667	3747.69785402958	2033715.4	1628.85
1	N14	1	MSH6	NM_000179	sample	1	10.9340659340659	66.1978021978022	6.01371844893728	319155.230769231	3488.19049927469	1741695	1477.46
1	N14	2	MSH6	NM_000179	sample	2	11.0688524590164	71.4590163934426	5.91040105055671	398064.298360656	3924.85196849632	2029229	1669.11
1	N14	3	MSH6	NM_000179	sample	3	9.93939393939394	69.7239057239057	6.68950299416223	396197.279461279	3859.88703203927	2006777.6	1703.51
1	N15	1	FANCC	NM_000136	sample	1	7.88059701492537	45.2294776119403	4.67243838346339	199475.065298507	2602.82133409962	1183198	1071.55
1	N15	2	FANCC	NM_000136	sample	2	9.54213036565978	63.8473767885533	8.12227390476252	366488.764705882	3834.17054262717	1973017	1619.76
1	N15	3	FANCC	NM_000136	sample	3	9.79166666666667	60.0052083333333	6.74331505316389	293426.697916667	3485.38398675545	1680374.4	1373.7
1	N16	1	NCOR1	NM_006311	sample	1	10.7708830548926	65.3532219570406	6.65559672304414	332015.560859189	3667.74029374082	1732852	1462.57
1	N16	2	NCOR1	NM_006311	sample	2	12.2383177570093	73.4766355140187	7.58644042302038	402693.936915888	4162.1176510057	2129053	1766.63
1	N16	3	NCOR1	NM_006311	sample	3	10.8969359331476	69.2785515320334	6.8424261116074	371364.632311978	3886.25265335813	1862772.2	1604.97
1	N17	1	PLK1	NA	Negative	1	17.9	98.6	3.75394150136544	503676.5	3190.07589727145	2401701	1922.46
1	N18	1	PLK1	NA	Negative	1	25.5	130	5.5	401339	3133.65284787311	2028063	1665.96
1	N18	2	PLK1	NA	Negative	2	12.8666666666667	65.1333333333333	3.21135403050109	242762.266666667	2172.01656453038	1406478	1280.22
1	N19	1	PLK1	NA	Negative	1	13.4	65.8	4.88676923076923	273606	3307.30912457912	1408197	1253.99
1	N19	2	PLK1	NA	Negative	2	22.2	131.8	5.953273657289	610476.2	4147.58304932003	2463589	2227.69
1	N19	3	PLK1	NA	Negative	3	13.5	100.25	13.7149334964552	715384	4815.94643934228	2263702	2699.42
1	N20	1	PLK1	NA	Negative	1	30.75	267.25	7.10262706043956	1807895.5	4521.23155393077	5239458	2679.23
1	N21	1	PLK1	NA	Negative	1	15.8	115.6	7.52238310708899	526241.4	3707.87669144581	2184449	1856.11
1	N21	2	PLK1	NA	Negative	2	19.7142857142857	105.571428571429	4.73325748325748	470837.285714286	3586.66589398687	2198871	1616.47
1	N21	3	PLK1	NA	Negative	3	14.75	149.5	45.8151175213675	1239767.125	6271.78290694939	3383105.5	4248.89
1	N22	1	PLK1	NA	Negative	1	18.3333333333333	106.166666666667	5.65955831012757	377766.666666667	3609.77512084148	1977635	1880.26
1	N22	2	PLK1	NA	Negative	2	7.14285714285714	66.2857142857143	9.34478021978022	285133.714285714	3542.28805336568	1335191	1426.82
1	N22	3	PLK1	NA	Negative	3	1	8.83333333333333	8.41666666666667	54855.1666666667	2164.87037037037	178759.8	1549.27
1	C03	1	53BP1	NA	Positive	4	13.2281334535618	84.7105500450857	6.66648229014126	697007.018034265	7050.37756568155	2639735	2020.05
1	C03	2	53BP1	NA	Positive	5	14.0874316939891	96.0852459016393	6.57821932518406	835270.960655738	7296.45052163575	2990178	2242.85
1	C03	3	53BP1	NA	Positive	6	13.2667525773196	90.4136597938144	6.68516490316119	786062.726804124	7339.84201303559	2864100	2230.14
1	C04	1	53BP1	NA	Positive	4	13.8104265402844	91.2725118483412	6.8028013279244	781555.031990521	7313.56479329544	2934412	2172.42
1	C04	2	53BP1	NA	Positive	5	13.561190738699	90.0485115766262	6.83255873048753	788765.718853363	7421.70146478623	2875440	2287.43
1	C04	3	53BP1	NA	Positive	6	12.6919315403423	84.1222493887531	6.91772162321211	732123.497555012	7496.10430877072	2838263	2260.12
1	C05	1	53BP1	NA	Positive	4	13.8299748110831	90.3790931989925	6.58279564055154	773020.842569269	7427.23152289596	2850829	2203.04
1	C05	2	53BP1	NA	Positive	5	14.0934579439252	95.671562082777	6.90294009088014	835610.666221629	7552.96356286022	2957897	2298.32
1	C05	3	53BP1	NA	Positive	6	13.0025125628141	87.5075376884422	7.35612486760049	742548.657035176	7368.43834335487	2675245	2170.41
1	C06	1	53BP1	NA	Positive	4	14.6122448979592	95.6428571428571	6.18166783264915	813362.534438776	7260.35337474834	2901368	2112.46
1	C06	2	53BP1	NA	Positive	5	13.2761104441777	86.4765906362545	6.56392447488195	739341.927971188	7323.68065781917	2652197	2106.85
1	C06	3	53BP1	NA	Positive	6	14.1853146853147	94.7237762237762	7.0975201084695	827703.603729604	7582.05765534735	2929813	2288.01
1	C07	1	53BP1	NA	Positive	4	12.8649517684887	78.8971061093248	5.87096311548271	611385.538585209	6531.71729306422	2520877	1908.29
1	C07	2	53BP1	NA	Positive	5	13.7742782152231	89.7900262467192	6.82525801134776	745326.337270341	7105.14806168645	2674756	2055.56
1	C07	3	53BP1	NA	Positive	6	13.5022692889561	90.9500756429652	7.0128462638201	770995.172465961	7308.61025030041	2835474	2158.57
1	C08	1	53BP1	NA	Positive	4	13.8940998487141	91.1754916792738	6.90546996289519	750031.700453858	7007.05036611465	2757242	2038.36
1	C08	2	53BP1	NA	Positive	5	13.3915857605178	89.2847896440129	6.60803865623429	742287.106796116	6975.53292199283	2766077	2173.37
1	C08	3	53BP1	NA	Positive	6	14.1402936378467	98.5530179445351	8.4657192320046	880672.433931484	7493.53046735561	3211611	2434.39
1	C09	1	PLCG2	NM_002661	sample	4	9.20695652173913	51.1808695652174	5.65749326120702	383595.91826087	5592.42505564282	2158948	1838.39
1	C09	2	PLCG2	NM_002661	sample	5	9.44074844074844	54.0665280665281	6.05408952032416	398834.353430353	5688.72013424394	2040548	1723.42
1	C09	3	PLCG2	NM_002661	sample	6	8.81725888324873	49.4179357021997	5.62758166913866	371667.336717428	5570.23119998399	2046634	1706.98
1	C10	1	SETD2	NM_014159	sample	4	9.5140712945591	61.2045028142589	7.22552743869676	504768.763602251	6354.14856757227	2419125	2040.7
1	C10	2	SETD2	NM_014159	sample	5	8.32198952879581	53.7722513089005	7.021607566905	446653.695026178	6035.34448918846	2188783	1969.91
1	C10	3	SETD2	NM_014159	sample	6	8.55722326454034	48.3583489681051	5.84119388044522	370953.731707317	6199.13386531206	2083969	1858.23
1	C11	1	IKZF1	NM_001220765	sample	4	10.2237136465324	60.5123042505593	5.22370501460779	464541.042505593	5864.31506991641	2111173	1610.91
1	C11	2	IKZF1	NM_001220765	sample	5	8.82451923076923	55.5456730769231	6.53168420093985	461078.420673077	6124.72733793015	2113675	2028.06
1	C11	3	IKZF1	NM_001220765	sample	6	7.99033816425121	47.6425120772947	6.79623024913032	374654.38647343	5839.50201572702	1794289	1649.16
1	C12	1	COL2A1	NM_033150	sample	4	7.37749546279492	45.0780399274047	7.35902053926515	344816.442831216	5599.5951113746	1881949	1661.3
1	C12	2	COL2A1	NM_033150	sample	5	7.56561085972851	44.5505279034691	7.15090375305503	348390.932126697	5641.77553654801	1828293	1707.41
1	C12	3	COL2A1	NM_033150	sample	6	7.99474375821288	46.7477003942181	5.26450130726862	349856.408672799	5574.16498736243	1888985	1569.54
1	C13	1	SMAD4	NM_005359	sample	4	9.49844236760125	55.8265835929387	5.93193141001565	434639.485981308	6038.31345647175	2097529	1747.35
1	C13	2	SMAD4	NM_005359	sample	5	9.88916876574307	59.1889168765743	6.52387012678407	485601.874055416	6406.3096153596	2401127	2008.58
1	C13	3	SMAD4	NM_005359	sample	6	8.41290983606557	48.5143442622951	6.02250366251893	387375.526639344	6011.82677659597	1977394	1663.18
1	C14	1	FANCF	NM_022725	sample	4	7.88188073394495	40.6043577981651	5.00388401459221	267639.521788991	5002.15098436601	1745729	1397.53
1	C14	2	FANCF	NM_022725	sample	5	8.56331877729258	47.9082969432314	5.6260768362832	353150.475982533	5775.48739689445	1851538	1574.37
1	C14	3	FANCF	NM_022725	sample	6	8.59405940594059	50.1943069306931	5.59352738829595	385238.981435644	5804.57073889527	1967714	1637.12
1	C15	1	Sep-12	NM_144605	sample	4	9.10852713178295	49.5880398671096	5.05779009039549	363124.215946844	5692.14662599424	2019316	1534.65
1	C15	2	Sep-12	NM_144605	sample	5	9.48375451263538	56.7713598074609	7.27629474593293	454718.235860409	6326.48690824706	2259094	1761.39
1	C15	3	Sep-12	NM_144605	sample	6	10.4669163545568	56.8077403245943	5.59534060543021	403494.269662921	5416.93971204052	2088474	1533.91
1	C16	1	GNPTAB	NM_024312	sample	4	9.20215311004785	54.9437799043062	6.00820618618664	436378.802631579	6041.38990909977	2213416	1796.87
1	C16	2	GNPTAB	NM_024312	sample	5	8.86397058823529	54.3970588235294	6.12300604807946	442248.694852941	6068.10665717733	2127673	1814.79
1	C16	3	GNPTAB	NM_024312	sample	6	9.38224414303329	54.7891491985203	5.88623486962224	440685.991368681	6089.09186508086	2222011	1812.3
1	C17	1	53BP1	NA	Positive	4	13.6888020833333	90.4635416666667	6.85463550143835	764675.428385417	7097.30209415183	2844314	2151.65
1	C17	2	53BP1	NA	Positive	5	13.8720588235294	93.225	6.93826349543829	800067.361764706	7280.53147070332	2761630	2193.96
1	C17	3	53BP1	NA	Positive	6	13.2283783783784	88.0216216216216	6.63357387448709	755570.912162162	7050.05314761884	2750048	2075.64
1	C18	1	53BP1	NA	Positive	4	13.6540962288687	93.257477243173	6.97082163119045	816423.44993498	7489.80396596376	2764962	2245.04
1	C18	2	53BP1	NA	Positive	5	13.070385126162	87.6467463479416	6.93649559328638	761049.802124834	7313.53649747187	2675839	2173.57
1	C18	3	53BP1	NA	Positive	6	14.2204142011834	93.7766272189349	7.3000519618185	793700.634615385	7362.26520759326	2743255	2177.36
1	C19	1	53BP1	NA	Positive	4	13.9542079207921	93.9071782178218	7.28031758209781	814789.396039604	7452.37140309011	2783033	2255.78
1	C19	2	53BP1	NA	Positive	5	14.0726172465961	95.7821482602118	7.92761001880806	834499.962178517	7568.39859643542	2820033	2412.35
1	C19	3	53BP1	NA	Positive	6	13.9393203883495	91.4211165048544	7.09699942002446	787679.311893204	7405.84997551789	2798593	2241.97
1	C20	1	53BP1	NA	Positive	4	13.2380952380952	86.6993197278912	7.47842080938343	741607.001360544	7206.04219119413	2643253	2191.38
1	C20	2	53BP1	NA	Positive	5	13.991879350348	93.5046403712297	7.44521917000142	823281.026682135	7555.23781021587	2832166	2279.07
1	C20	3	53BP1	NA	Positive	6	13.0962962962963	86.5714285714286	7.77165804823114	760857.33015873	7502.20519265244	2943978	2442.35
1	C21	1	53BP1	NA	Positive	4	13.1818181818182	92.5824345146379	7.61878002362043	795446.747303544	7178.8781611208	2825561	2228.47
1	C21	2	53BP1	NA	Positive	5	13.6534772182254	88	7.01924178772536	736185.84292566	7136.21818744035	2611777	2063.93
1	C21	3	53BP1	NA	Positive	6	13.9911111111111	94.2088888888889	7.03724258367265	805842.167407407	7282.66153713874	2752812	2152.41
1	C22	1	53BP1	NA	Positive	4	12.7682926829268	87.2225609756098	7.6533781556162	745102.472560976	7128.07436935502	2748914	2137.15
1	C22	2	53BP1	NA	Positive	5	13.7054263565891	93.3229974160207	7.72323121581496	791534.92377261	7214.80796436413	2748230	2295.39
1	C22	3	53BP1	NA	Positive	6	13.4877300613497	92.2622699386503	6.92296321831473	792209.447852761	7016.92174458925	2723522	2159.04
1	D03	1	RAD51	NA	Positive	4	11.0553191489362	61.3489361702128	5.13757180313431	462302.938297872	5989.91148289664	2378518	1793.31
1	D03	2	RAD51	NA	Positive	5	11.7331975560081	72.1242362525458	6.02616152365486	589474.101832994	6274.96614533527	2724593	1902.01
1	D03	3	RAD51	NA	Positive	6	11.8428571428571	67.5571428571429	5.72038901137266	532975.49047619	6565.1165227853	2801765	2031.18
1	D04	1	RAD51	NA	Positive	4	11.4040632054176	69.3476297968397	7.48680040606014	557086.972911964	6690.80273350036	2588191	2090.13
1	D04	2	RAD51	NA	Positive	5	12.7251732101617	76.8452655889145	5.98161729442188	647516.327944573	6928.12238398284	3047418	2115.05
1	D04	3	RAD51	NA	Positive	6	9.05691056910569	53.4455284552846	4.9671358404672	404586.829268293	4824.02036868943	1886431	1413.73
1	D05	1	RAD51	NA	Positive	4	11.2696850393701	67.9586614173228	6.06841874928743	543178.37992126	6407.61268635519	2444059	1869.81
1	D05	2	RAD51	NA	Positive	5	11.0304347826087	67.3347826086956	6.83825770508427	532687.184782609	6449.96798000912	2469973	1907.01
1	D05	3	RAD51	NA	Positive	6	12.1315192743764	72.0793650793651	6.18004561901602	569727.013605442	6339.37500059288	2760423	1864.44
1	D06	1	RAD51	NA	Positive	4	11.6681514476615	71.086859688196	6.67555625886608	570559.968819599	6550.7189455819	2684185	1979.57
1	D06	2	RAD51	NA	Positive	5	10.625	63.0539215686275	6.19295453549518	497530.071078431	6428.64294073118	2333653	1774.28
1	D06	3	RAD51	NA	Positive	6	10.9249329758713	67.1447721179625	6.37985738808226	538719.81769437	6458.52243660418	2604200	1911.52
1	D07	1	RAD51	NA	Positive	4	11.1443569553806	64.1312335958005	6.04397546174437	494759.674540682	6478.92106110493	2574619	1866.95
1	D07	2	RAD51	NA	Positive	5	11.3170731707317	69.3658536585366	6.73653349542256	551856.132791328	6226.69382371151	2618136	1860.86
1	D07	3	RAD51	NA	Positive	6	10.4578651685393	59.3174157303371	5.41487045001229	453335.438202247	5973.88868420183	2459131	1783.38
1	D08	1	RAD51	NA	Positive	4	10.01953125	73.828125	9.71289215616842	656761.96875	6654.80648471567	2848993	2269.3
1	D08	2	RAD51	NA	Positive	5	11.1300578034682	71.5491329479769	8.25237478180326	591816.095375723	6477.30215808338	2856847	2159.24
1	D08	3	RAD51	NA	Positive	6	10.6327272727273	67.6545454545455	6.97078279007843	544078.923636364	6132.04249147906	2520716	1869.18
1	D09	1	SMC3	NM_005445	sample	4	9.07216494845361	54.3745704467354	7.39103197016899	424540.743986254	6336.40694683788	2113116	1866.73
1	D09	2	SMC3	NM_005445	sample	5	10.2992125984252	61.4409448818898	6.26449700308054	490991.255905512	6498.32322285488	2281344	2029.51
1	D09	3	SMC3	NM_005445	sample	6	8.36974789915966	48.9361344537815	4.92113427293212	388883.663865546	5221.8689240495	1868817	1690.93
1	D10	1	CHD8	NM_020920	sample	4	10.7701688555347	68.7748592870544	6.33784554636467	573145.022514071	6552.5360846075	2386720	1986.4
1	D10	2	CHD8	NM_020920	sample	5	11.7197640117994	77.6116027531957	6.64803128293759	673283.613569322	6999.50605962883	2615428	2123.74
1	D10	3	CHD8	NM_020920	sample	6	9.65765765765766	60.4586404586405	5.49731380680409	487618.801801802	5825.42005495337	1940701	1634.72
1	D11	1	COL5A2	NM_000393	sample	4	9.10909090909091	52.3777777777778	5.82340791180219	355680.95959596	4968.067310072	1876312	1420.4
1	D11	2	COL5A2	NM_000393	sample	5	9.10477657935285	51.3944530046225	6.1504490121086	378695.12788906	5734.90727566281	1994232	1715.82
1	D11	3	COL5A2	NM_000393	sample	6	8.68933539412674	50.2689335394127	5.25143287850302	382007.412673879	5763.31383194894	1959447	1631.46
1	D12	1	BRCA2	NM_000059	sample	4	8.51139601139601	57.6581196581197	7.46053189128062	491275.811965812	6331.06116231141	2098863	2040.69
1	D12	2	BRCA2	NM_000059	sample	5	8.74504249291785	58.5651558073654	7.11877538812861	495670.722379603	6218.77761243194	2274795	1940.96
1	D12	3	BRCA2	NM_000059	sample	6	8.99289520426288	59.5843694493783	8.02603020448044	500684.293072824	6185.53591355608	2230219	1986.96
1	D13	1	UBR5	NM_015902	sample	4	6.19480519480519	37.0714285714286	7.06235373279683	261487.058441558	5183.55107528138	1578667	1520.61
1	D13	2	UBR5	NM_015902	sample	5	6.59198113207547	39.7924528301887	8.73800621130029	309703.339622642	5326.37097484695	1756190	1704.27
1	D13	3	UBR5	NM_015902	sample	6	7.37894736842105	40.8947368421053	5.73383070980193	282767.244736842	5239.80686484443	1779098	1548.2
1	D14	1	TET2	NM_017628	sample	4	9.43249176728869	56.5411635565313	6.0334201456704	446257.79363337	5906.70781754128	2061777	1618.04
1	D14	2	TET2	NM_017628	sample	5	10.4042553191489	62.7367021276596	6.84894732463613	501362.448138298	5962.67207777524	2214200	1762.65
1	D14	3	TET2	NM_017628	sample	6	9.27651006711409	49.0228187919463	5.33519133507753	354537.383892617	5593.11613413653	1940216	1541.09
1	D15	1	AMER1	NM_152424	sample	4	9.47581552305962	58.8616422947132	6.43781663730118	471628.940382452	6008.9075894596	2273900	1826.01
1	D15	2	AMER1	NM_152424	sample	5	9.12582056892779	51.890590809628	6.10498935177124	385155.429978118	5972.09452539322	1885455	1652.35
1	D15	3	AMER1	NM_152424	sample	6	9.37392550143266	54.7736389684814	6.04029557910645	437067.441260745	6169.23487696927	2116359	1817.8
1	D16	1	EXT2	NM_207122	sample	4	8.35616438356164	50.1095890410959	6.44854146771795	374231.719178082	5385.15838411758	1868985	1571.71
1	D16	2	EXT2	NM_207122	sample	5	8.1501014198783	50.0141987829615	7.95375944301134	380329.77484787	5576.47695661552	1887863	1713.99
1	D16	3	EXT2	NM_207122	sample	6	8.53643724696356	51.0566801619433	7.48334924171013	391873.520242915	5804.50941584162	2018531	1856.32
1	D17	1	RAD51	NA	Positive	4	11.2234042553191	59.7957446808511	6.34137090794831	437352.789361702	5824.19676320124	2350267	1808.37
1	D17	2	RAD51	NA	Positive	5	12.3753280839895	75.3805774278215	6.86484781388855	618267.93175853	6453.88330415114	2830277	1974.97
1	D17	3	RAD51	NA	Positive	6	12.0020746887967	69.1369294605809	7.09857058543995	546881.460580913	6681.86586882469	2645310	1942.66
1	D18	1	RAD51	NA	Positive	4	11.747572815534	76.1650485436893	6.53727547417349	636667.565533981	6400.63662143087	2681826	1910.58
1	D18	2	RAD51	NA	Positive	5	11.0942928039702	69.0397022332506	7.79610804196681	558807.394540943	6353.19711160705	2595185	1904.74
1	D18	3	RAD51	NA	Positive	6	12.6048109965636	74.9587628865979	6.54597826233013	602397.718213058	6664.60140166994	2878002	2068.9
1	D19	1	RAD51	NA	Positive	4	11.7655860349127	76.5062344139651	7.28306705742094	646844.89276808	6669.44116475965	2784411	2058.66
1	D19	2	RAD51	NA	Positive	5	12.7915690866511	78.5058548009368	6.65300414829638	656296.362997658	6774.43965732781	2851095	2068.11
1	D19	3	RAD51	NA	Positive	6	12.1514360313316	74.4960835509138	6.54893324414492	640420.997389034	6831.81812186268	2839386	2122.61
1	D20	1	RAD51	NA	Positive	4	11.6204188481675	72.6649214659686	7.08516221810168	599345.460732984	6429.77573155022	2737079	1970.94
1	D20	2	RAD51	NA	Positive	5	11.8040712468193	76.3486005089058	6.7989689851053	654150.554707379	6421.02602442281	2717855	2031.22
1	D20	3	RAD51	NA	Positive	6	12.485254691689	74.0509383378016	6.16214569656315	610606.750670241	6673.73848395491	2779593	2087.17
1	D21	1	RAD51	NA	Positive	4	11.4096109839817	68.2265446224256	6.74067175935154	537817.816933638	6205.83901585693	2450083	1921.91
1	D21	2	RAD51	NA	Positive	5	10.8571428571429	65.1166180758018	6.42535298253283	507497.658892128	6354.40137967506	2396496	1752.65
1	D21	3	RAD51	NA	Positive	6	11.6573604060914	68.0609137055838	6.21368469347859	533020.631979695	6467.52058644027	2476082	1800.68
1	D22	1	RAD51	NA	Positive	4	11.2239747634069	69.6687697160883	6.36758421084039	573684.305993691	6466.12931553079	2657161	1988.81
1	D22	2	RAD51	NA	Positive	5	10.4452380952381	67.8642857142857	7.9683724333643	579242.852380952	6301.73706483516	2645172	2082.92
1	D22	3	RAD51	NA	Positive	6	12.2254901960784	75.7916666666667	6.57544780816577	604632.100490196	6379.22010801647	2609754	1942.68
1	E03	1	RF	NA	Neutral	4	8.89924160346696	52.4918743228602	6.0814875185548	419685.850487541	6025.19444928872	2176442	1828.18
1	E03	2	RF	NA	Neutral	5	9.23696145124716	56.3219954648526	5.73103023652087	443839.029478458	6026.65371030549	2212846	1846.73
1	E03	3	RF	NA	Neutral	6	8.18322580645161	47.5458064516129	5.68719185442444	373570.726451613	5904.44396775854	1957877	1697.41
1	E04	1	RF	NA	Neutral	4	8.48609680741504	50.1668383110196	5.72207150428912	399447.2492276	5981.044832412	2105479	1774.57
1	E04	2	RF	NA	Neutral	5	9.06785714285714	55.5619047619048	6.59085981704278	455977.592857143	6182.39504765192	2293987	1974.77
1	E04	3	RF	NA	Neutral	6	9.02386117136659	51.587852494577	5.76959213365303	400385.381778742	5927.25658618848	2165523	1798.59
1	E05	1	RF	NA	Neutral	4	9.56597222222222	57.0081018518519	5.60977458618896	441821.28125	5857.81738635028	2057887	1667.95
1	E05	2	RF	NA	Neutral	5	9.92769607843137	60.7745098039216	5.45743783013747	499587.515931373	6240.85582813033	2335409	1802.99
1	E05	3	RF	NA	Neutral	6	8.5206508135169	49.846057571965	5.37022057186028	376731.451814768	5569.06190320598	1954221	1565.02
1	E06	1	RF	NA	Neutral	4	7.22974358974359	40.2594871794872	5.01055507681994	267168.525128205	4766.28253902758	1619880	1285.62
1	E06	2	RF	NA	Neutral	5	9.31756756756757	57.6925675675676	5.80634712918178	468603.647522523	6189.37759423639	2285265	1860.9
1	E06	3	RF	NA	Neutral	6	9.27075812274368	56.309265944645	6.01086347487836	448959.512635379	6134.47625810351	2173303	1752.32
1	E07	1	RF	NA	Neutral	4	9.01951219512195	54.2878048780488	5.47289328198047	434315.328048781	5947.69216585646	2156984	1733.8
1	E07	2	RF	NA	Neutral	5	8.94312169312169	55.1785714285714	6.03499264831599	445359.962962963	5926.83581071719	2177085	1799.64
1	E07	3	RF	NA	Neutral	6	9.21173469387755	51.5191326530612	5.03893628012154	396548.536989796	5955.12766842036	2186835	1751.04
1	E08	1	RF	NA	Neutral	4	8.82998819362456	52.3754427390791	5.3210284158466	406284.844155844	5671.53336965249	2073639	1675.74
1	E08	2	RF	NA	Neutral	5	9.49493813273341	57.6062992125984	6.40400844228998	469532.646794151	6298.43592664355	2332285	1911.61
1	E08	3	RF	NA	Neutral	6	9.47813822284908	58.0888575458392	6.05415423768077	477555.011283498	6145.15002305462	2307525	1858.57
1	E09	1	MEX3C	NM_016626	sample	4	8.23760092272203	47.1303344867359	5.79508712130742	362939.221453287	5581.44966118397	1923153	1646.14
1	E09	2	MEX3C	NM_016626	sample	5	8.39877300613497	44.5245398773006	5.49225131220126	326394.206543967	5646.92763842653	1864298	1570.95
1	E09	3	MEX3C	NM_016626	sample	6	8.15289765721332	48.3057953144266	5.50663691997387	376208.28729963	5577.50782072234	1825995	1537.03
1	E10	1	CDKN2C	NM_078626	sample	4	8.51739788199697	54.8668683812405	6.76093213045528	488352.411497731	6430.88920812902	2339946	2048.51
1	E10	2	CDKN2C	NM_078626	sample	5	9.94039735099338	61.273178807947	6.27861788327896	516524.951986755	6275.4223607362	2302005	2008.25
1	E10	3	CDKN2C	NM_078626	sample	6	9.79857397504456	58.6755793226381	5.50990958861843	483263.871657754	6268.00230461426	2252798	1955.66
1	E11	1	SPEN	NM_015001	sample	4	9.06573957016435	48.031605562579	6.1208669820652	355846.14159292	5860.39614233458	1939068	1713.11
1	E11	2	SPEN	NM_015001	sample	5	9.12239583333333	52.78125	5.69855679836229	415359.471354167	6023.33256415421	2044233	1592.28
1	E11	3	SPEN	NM_015001	sample	6	8.44430693069307	47.1955445544554	5.21426239440721	362811.227722772	5960.44273763857	1919855	1632.18
1	E12	1	ARID1B	NM_017519	sample	4	9.56990291262136	51.5368932038835	6.01301960330542	384178.970873786	5883.95761341707	1937993	1768.53
1	E12	2	ARID1B	NM_017519	sample	5	9.5752741774676	54.9830508474576	6.92451971763176	423262.307078764	5794.13559289163	2067976	1709.53
1	E12	3	ARID1B	NM_017519	sample	6	10.7409050576752	56.0594498669033	5.49116778343025	402180.773735581	5811.31836612839	2079350	1670.92
1	E13	1	ERCC4	NM_005236	sample	4	11.0411471321696	59.5586034912718	5.01279302724399	441429.771820449	5661.36840642473	2266140	1692.74
1	E13	2	ERCC4	NM_005236	sample	5	10.5960502692998	60.3554757630162	6.1740965371141	461051.360861759	5963.52863001526	2132455	1829.99
1	E13	3	ERCC4	NM_005236	sample	6	10.5252100840336	58.3081232492997	5.62614669154368	443614.327731092	5841.32238620355	2072234	1658.2
1	E14	1	ATR	NM_001184	sample	4	9.58732612055641	65.1622874806801	7.84753864465162	579460.080370943	6584.51913013139	2349620	2106.1
1	E14	2	ATR	NM_001184	sample	5	9.77277970011534	59.8362168396771	7.64905905312691	497352.878892734	6548.28557174949	2145887	2077.52
1	E14	3	ATR	NM_001184	sample	6	8.88751926040062	57.2773497688752	8.56111357198646	486774.37596302	6551.66951537511	2139219	2017.86
1	E15	1	STAG2	NM_006603	sample	4	9.42357642357642	50.8081918081918	5.40204773389715	368329.568431568	5738.09302730162	2073395	1672.62
1	E15	2	STAG2	NM_006603	sample	5	9.59547738693467	55.3103015075377	6.35891188947545	431075.84798995	5680.31083561115	2352675	1875.24
1	E15	3	STAG2	NM_006603	sample	6	8.8	54.1233830845771	6.24148402350494	442475.863681592	6068.60515323264	2100640	1732.09
1	E16	1	WRN	NM_000553	sample	4	9.05917159763314	53.8816568047337	7.00967708128096	432789.41321499	6024.4539519578	2482248	2029.05
1	E16	2	WRN	NM_000553	sample	5	8.97329773030708	51.1642189586115	5.79116139075104	399777.289719626	5992.69847942873	2115155	1758.59
1	E16	3	WRN	NM_000553	sample	6	9.47754137115839	52.5851063829787	5.8268980859191	420724.18321513	6215.20447813791	2327789	1900.18
1	E17	1	RF	NA	Neutral	4	12.8743914313535	71.8938656280428	5.33866794817861	516340.186952288	5971.1141189333	2546380	1767.18
1	E17	2	RF	NA	Neutral	5	13.2082706766917	79.9436090225564	6.48367369339628	661166.281203008	6864.55899772666	2644209	2017.45
1	E17	3	RF	NA	Neutral	6	12.6318181818182	80.5418181818182	6.29048596623871	691289.824545455	7305.03959704442	2803845	2208.44
1	E18	1	RF	NA	Neutral	4	9.64956437560503	55.5479186834463	5.77593216259514	429961.914811229	6054.63917059146	2183340	1708.57
1	E18	2	RF	NA	Neutral	5	9.1751269035533	54.5558375634518	6.51257071417897	443024.102368866	6231.83545199136	2262254	1868.98
1	E18	3	RF	NA	Neutral	6	10.2883858267717	55.7874015748031	5.33950381874645	421592.481299213	5954.01014294087	2305038	1807.32
1	E19	1	RF	NA	Neutral	4	10.1876155268022	56.5646950092421	5.09764568950392	433675.81792976	5872.44284297468	2295010	1766.93
1	E19	2	RF	NA	Neutral	5	9.37342386032978	55.3191076624636	5.80029691801421	445209.946653734	6341.84203963458	2247411	1803.97
1	E19	3	RF	NA	Neutral	6	8.96902654867257	53.2411504424779	6.46785473343285	427304.57079646	6005.68928731057	2330654	1912.99
1	E20	1	RF	NA	Neutral	4	8.85294117647059	54.8413865546218	5.94758725867676	440683.018907563	5971.48730383666	2084579	1696.8
1	E20	2	RF	NA	Neutral	5	9.47511737089202	57.2131455399061	6.25602990741649	460337.107981221	6047.94184432793	2208084	1786.66
1	E20	3	RF	NA	Neutral	6	9.17704517704518	54.7545787545788	6.33921589520543	451012.774114774	6201.14831200321	2184268	1879.12
1	E21	1	RF	NA	Neutral	4	13.0109649122807	81.0767543859649	7.32112644604822	683755.203947368	7055.51577420964	3136623	2341.75
1	E21	2	RF	NA	Neutral	5	12.5985267034991	75.622467771639	6.1148314439213	638423.813996317	6560.19761317233	3049907	2271.99
1	E21	3	RF	NA	Neutral	6	13.7899807321773	79.3082851637765	5.77678484561142	659680.281310212	6724.09107161332	3250868	2265.04
1	E22	1	RF	NA	Neutral	4	9.10612244897959	55.8520408163265	6.12484715622869	461850.36122449	6135.39515207549	2238099	1804.31
1	E22	2	RF	NA	Neutral	5	8.64673913043478	52.7945652173913	7.34679351641769	428038.880434783	5879.99597394195	2139155	1851.47
1	E22	3	RF	NA	Neutral	6	8.39110604332953	51.3751425313569	6.44804214337554	409139.705815279	5925.17875055697	2210872	1846.63
1	F03	1	OTNT	NA	Neutral	4	8.43647798742138	51.1672955974843	6.78773062466003	406585.885534591	5774.51206410157	1957872	1691.24
1	F03	2	OTNT	NA	Neutral	5	8.98792535675082	52.6728869374314	5.50570044558919	426187.275521405	6031.93881621331	2196941	1824.04
1	F03	3	OTNT	NA	Neutral	6	8.25417201540436	47.3863928112965	5.18494243931967	368545.875481386	5606.06299130067	1960184	1639.98
1	F04	1	OTNT	NA	Neutral	4	8.99018232819074	53.9901823281907	6.04722042416898	419453.90743338	5825.04973025209	1997700	1664.58
1	F04	2	OTNT	NA	Neutral	5	9.12748538011696	57.3918128654971	6.63090716194776	467920.592982456	6138.95872424395	2200282	1885.6
1	F04	3	OTNT	NA	Neutral	6	8.83969465648855	51.9709923664122	6.20039574620319	414436.813740458	6049.50806329165	2128357	1785.62
1	F05	1	OTNT	NA	Neutral	4	9.27460510328068	52.4228432563791	5.27266135984481	402677.908869988	5995.20945444277	2064744	1698.88
1	F05	2	OTNT	NA	Neutral	5	10.3195435092725	59.2824536376605	5.84622295527943	455095.176890157	6063.1360472866	2121651	1774.55
1	F05	3	OTNT	NA	Neutral	6	9.61747851002865	55.9684813753582	5.42299092369728	421901.37965616	5748.68288343978	1973563	1568.48
1	F06	1	OTNT	NA	Neutral	4	8.97629009762901	55.0055788005579	5.69390702233823	433945.281729428	6030.56632311398	1997707	1694.36
1	F06	2	OTNT	NA	Neutral	5	8.98563968668407	56.3655352480418	7.17133525389023	470168.539164491	6145.11565396774	2172366	1948.79
1	F06	3	OTNT	NA	Neutral	6	8.88566243194192	55.497277676951	6.69387905022226	457626.361161524	6129.86091624415	2187233	1892.93
1	F07	1	OTNT	NA	Neutral	4	9.17053206002729	52.7544338335607	5.90691703180528	399531.628922237	5924.75636205237	2091260	1804.02
1	F07	2	OTNT	NA	Neutral	5	9.13305898491084	54.9080932784636	6.46044727903308	438510.536351166	5885.50167772469	2106356	1779.36
1	F07	3	OTNT	NA	Neutral	6	8.9453471196455	54.3766617429838	6.75556094922795	428508.149187592	6178.10613451088	2131972	1861.09
1	F08	1	OTNT	NA	Neutral	4	8.30983847283407	54.9985315712188	6.71313977607966	455977.632892805	5801.84082365719	2221930	1907.34
1	F08	2	OTNT	NA	Neutral	5	8.14285714285714	50.0827770360481	7.0580944354574	396134.324432577	5752.45157129861	2129002	1744.69
1	F08	3	OTNT	NA	Neutral	6	8.23538230884558	48.6581709145427	6.13458508369178	376671.802098951	5216.98069933584	1855701	1558.84
1	F09	1	PTPRB	NM_002837	sample	4	8.75274725274725	55.2307692307692	6.0840008333966	446331.392857143	5947.2189162466	2004311	1692.82
1	F09	2	PTPRB	NM_002837	sample	5	8.77142857142857	53.4051948051948	6.13016413976934	436829.816883117	6090.88691225356	2076001	1742.82
1	F09	3	PTPRB	NM_002837	sample	6	7.08906882591093	42.4075573549258	4.53648861098547	330818.08097166	4760.43071824081	1618233	1322.9
1	F10	1	WAS	NM_000377	sample	4	8.76109660574413	52.2441253263708	6.5313773675749	400427.932114883	5886.71906247037	1979222	1680.47
1	F10	2	WAS	NM_000377	sample	5	9.59349593495935	55.5894308943089	6.35524153762055	438480.769647696	6037.58475936046	2270615	1788.89
1	F10	3	WAS	NM_000377	sample	6	7.96988707653701	47.2032622333752	4.93151967553008	359356.737766625	5195.98809588556	1797822	1565.83
1	F11	1	ODAM	NM_017855	sample	4	9.29425837320574	56.13995215311	6.74168125151744	445145.966507177	6023.28233569161	2070800	1760.41
1	F11	2	ODAM	NM_017855	sample	5	9.46398891966759	61.4445983379501	7.37158645251191	524806.627423823	6285.63678815515	2325157	1918.54
1	F11	3	ODAM	NM_017855	sample	6	9.6507747318236	56.4958283671037	5.30583888422076	437604.003575685	6005.2596911074	2128745	1725.7
1	F12	1	BRIP1	NM_032043	sample	4	8.75286624203822	51.0369426751592	6.14681718683876	403061.81910828	6116.42121532917	1952894	1828.15
1	F12	2	BRIP1	NM_032043	sample	5	8.49333333333333	49.3322222222222	5.73850257430304	395329.663333333	6151.5208239513	2048459	1697.97
1	F12	3	BRIP1	NM_032043	sample	6	8.54915254237288	47.825988700565	5.54731830315704	369795.31299435	5987.0933080738	1922929	1702.68
1	F13	1	ATRX	NM_138270	sample	4	9.70041039671683	55.5485636114911	6.0182572998883	444985.467852257	6230.67408166491	2052178	1852.3
1	F13	2	ATRX	NM_138270	sample	5	10.2872340425532	57.9924012158055	5.92705997116932	466717.117021277	6242.00598496325	2265992	1972.86
1	F13	3	ATRX	NM_138270	sample	6	9.48209718670077	54.1687979539642	6.70532000706825	448942.566496164	6653.51273575487	2214588	2063.73
1	F14	1	PLXNB2	NM_012401	sample	4	10.5742753623188	60.1358695652174	6.13528533204633	442596.210144928	5710.99556132921	1891622	1493.15
1	F14	2	PLXNB2	NM_012401	sample	5	9.99267935578331	58.7833089311859	6.33764301803391	453076.276720351	5722.97515752797	1909359	1467.98
1	F14	3	PLXNB2	NM_012401	sample	6	9.25	51.6775362318841	5.92711758171008	370945.204710145	5576.94644308427	1731558	1395.13
1	F15	1	ZMYM2	NM_197968	sample	4	9.66810810810811	59.2291891891892	6.29402082803278	485298.366486487	6170.84324756021	2361396	1900.7
1	F15	2	ZMYM2	NM_197968	sample	5	9.97287735849057	62.3573113207547	6.28766281639973	520754.785377358	6166.2085145868	2325018	1928.95
1	F15	3	ZMYM2	NM_197968	sample	6	9.49063231850117	56.7353629976581	5.90857943811233	459524.367681499	6130.25267582053	2233118	1795.37
1	F16	1	MBD1	NM_015845	sample	4	9.67287543655413	54.3096623981374	5.13311081772081	405193.487776484	5789.24570185019	1935467	1577.31
1	F16	2	MBD1	NM_015845	sample	5	10.1486068111455	60.6625386996904	6.13337269653897	473353.309597523	6074.37775808679	2089655	1776.58
1	F16	3	MBD1	NM_015845	sample	6	9.67634252539913	57.3236574746009	6.46349050713603	454407.137880987	5981.60842050012	2255775	1882.16
1	F17	1	OTNT	NA	Neutral	4	9.28775267538644	49.9714625445898	5.17813963288472	350846.072532699	5488.1424230367	2029894	1589.17
1	F17	2	OTNT	NA	Neutral	5	9.45904761904762	54.9038095238095	6.17063258755275	426132.204761905	5873.81119121105	2108232	1683.02
1	F17	3	OTNT	NA	Neutral	6	8.94232749742534	51.6045314109166	5.5717598125181	411675.182286303	5944.37926385431	2078727	1823.21
1	F18	1	OTNT	NA	Neutral	4	8.31923076923077	44.6240384615385	5.14512407283385	300990.959615385	5026.98524762359	1807882	1363.89
1	F18	2	OTNT	NA	Neutral	5	9.509765625	60.0517578125	7.91593910666443	511982.877929688	6423.83526180289	2344313	2040.74
1	F18	3	OTNT	NA	Neutral	6	9.28844114528102	53.8610816542948	5.51104275843547	422613.058324496	6065.74833160104	2146090	1795.19
1	F19	1	OTNT	NA	Neutral	4	8.61236506378803	51.0284592737978	5.8294082231599	401384.411187439	5909.76267776558	2014061	1657.78
1	F19	2	OTNT	NA	Neutral	5	9.0765595463138	57.2258979206049	7.106169539001	479685.147448015	6326.84884720582	2254555	1898.15
1	F19	3	OTNT	NA	Neutral	6	8.84741488020177	52.4867591424969	6.22236289143238	414790.343001261	5854.89325256304	1955241	1688.36
1	F20	1	OTNT	NA	Neutral	4	9.22175732217573	54.8940027894003	6.57738091659327	437124.49930265	6035.40227278273	2085703	1734.97
1	F20	2	OTNT	NA	Neutral	5	9.01473922902494	52.4229024943311	5.70376769779013	419182.894557823	6030.76397877565	2024015	1722.27
1	F20	3	OTNT	NA	Neutral	6	9.30594900849858	56.5509915014164	6.08462813950261	460363.907932011	5993.15325449033	2173292	1830.75
1	F21	1	OTNT	NA	Neutral	4	10.0876803551609	60.9544950055494	6.83332360820198	489585.256381798	6181.48194524642	2262230	1851.3
1	F21	2	OTNT	NA	Neutral	5	9.07336683417086	53.1618090452261	5.94176675503358	415677.879396985	5840.04584297652	2054092	1729.28
1	F21	3	OTNT	NA	Neutral	6	9.16523867809058	54.2509179926561	5.9011232542553	425407.113831089	6016.57069122016	2054786	1749.66
1	F22	1	OTNT	NA	Neutral	4	8.9281045751634	54.4967320261438	6.46437088466469	448218.920261438	6003.23925159536	2167928	1803.28
1	F22	2	OTNT	NA	Neutral	5	9.03280839895013	56.250656167979	5.98152099071388	447966.125984252	6070.55255668219	2078331	1766.08
1	F22	3	OTNT	NA	Neutral	6	8.76217440543601	54.1494903737259	6.28253938343878	443757.894677237	5953.16161472431	2056674	1795.53
1	G03	1	RF	NA	Neutral	4	8.85571587125416	52.4850166481687	5.7983851487568	401747.135405105	5890.71101682389	2034748	1664.04
1	G03	2	RF	NA	Neutral	5	9.28455284552846	55.8524970963995	6.06557226354097	431219.658536585	5856.24680681136	2069041	1649.81
1	G03	3	RF	NA	Neutral	6	10.0444444444444	59.0573099415205	5.70806032093225	468361.201169591	6068.8528434554	2309630	1858.01
1	G04	1	RF	NA	Neutral	4	8.53128205128205	47.2697435897436	5.36880537968305	362592.826666667	5909.5126014435	1899591	1675.77
1	G04	2	RF	NA	Neutral	5	9.06691449814126	52.2292441140025	6.83286420467418	409704.879801735	6259.18213894565	2018329	1839.7
1	G04	3	RF	NA	Neutral	6	8.19052744886975	44.9440258342304	6.16085281110659	343474.670613563	5667.52398581503	1874017	1703.29
1	G05	1	RF	NA	Neutral	4	9.05700123915737	56.1325898389095	6.00789287264521	452712.843866171	5950.3950732122	2085010	1674.08
1	G05	2	RF	NA	Neutral	5	9.22971428571429	54.2914285714286	5.44560831161497	426928.082285714	5840.70139388597	2117227	1694.03
1	G05	3	RF	NA	Neutral	6	9.33608490566038	53.3808962264151	5.51047737730704	414139.205188679	5858.74595876345	2143792	1753.23
1	G06	1	RF	NA	Neutral	4	9.18659658344284	58.8331143232589	7.44492324991798	486984.917214192	6283.94860093486	2314734	1939.28
1	G06	2	RF	NA	Neutral	5	8.97547380156076	56.3801560758083	6.78814839496307	471338.789297659	6336.74043714024	2229893	1862.57
1	G06	3	RF	NA	Neutral	6	9.65986394557823	58.0802721088435	6.20465673247963	480739.850340136	6335.65933774922	2278734	1901.08
1	G07	1	RF	NA	Neutral	4	8.4544502617801	55.9821989528796	8.22221566786087	485621.834554974	6381.03868020427	2278485	2126.48
1	G07	2	RF	NA	Neutral	5	8.79939516129032	55.3155241935484	7.99016027238885	453645.171370968	6373.20000887953	2141928	1936.98
1	G07	3	RF	NA	Neutral	6	9.33624454148472	57.3711790393013	7.02224207414503	459584.304585153	6356.79402847919	2063887	1984.3
1	G08	1	RF	NA	Neutral	4	9.73402868318123	58.3298565840939	6.20847682540983	458233.016949153	6051.77004200366	2280299	1808.61
1	G08	2	RF	NA	Neutral	5	9.28516624040921	58.6815856777494	7.39610992912224	479006.686700767	6140.13322120499	2290340	1925.99
1	G08	3	RF	NA	Neutral	6	9.48012552301255	56.6453974895397	5.98543976183537	455382.7541841	6240.16293568815	2298659	1894.25
1	G09	1	BRCA1	NM_007298	sample	4	8.76506024096386	47.5963855421687	5.14966212527036	366317.483935743	5878.24121829426	2126938	1730.1
1	G09	2	BRCA1	NM_007298	sample	5	9.03381642512077	46.951690821256	6.6902377880157	347801.570048309	5716.59397457695	2032871	1746.13
1	G09	3	BRCA1	NM_007298	sample	6	8.80935251798561	48.1187050359712	6.43445375783552	362554.116906475	6047.38654338657	1962524	1766.81
1	G10	1	ASXL1	NM_015338	sample	4	9.68885672937771	56.3386396526773	6.39540725716299	444885.191027496	5974.9494399118	2127050	1799.45
1	G10	2	ASXL1	NM_015338	sample	5	9.57213114754098	57.4032786885246	6.05714094836313	466393.380327869	6310.56126988049	2203833	1909.7
1	G10	3	ASXL1	NM_015338	sample	6	9.39750692520776	55.2285318559557	5.77094104054064	444127.268698061	6201.82654137114	2107059	1745.71
1	G11	1	ASXL2	NM_018263	sample	4	8.44491525423729	46.2139830508475	5.53532703773939	328840.711864407	5654.08025084013	1742920	1526.03
1	G11	2	ASXL2	NM_018263	sample	5	9.89824120603015	56.7663316582915	6.5641205010236	435112.484924623	6006.83626503033	2079091	1758.66
1	G11	3	ASXL2	NM_018263	sample	6	9.47129186602871	53.2272727272727	5.9929771975847	410675.515550239	5968.8527872867	2174776	1743.47
1	G12	1	TP53BP1	NM_005657	sample	4	14.2930555555556	96.4444444444444	6.51218163200356	828516.609722222	7388.93971059818	2792985	2090.22
1	G12	2	TP53BP1	NM_005657	sample	5	14.1705521472393	94.4932515337423	7.33429476179377	833108.817177914	7394.725925626	2864556	2321.29
1	G12	3	TP53BP1	NM_005657	sample	6	14.2597054886212	94.8246318607764	7.90197124458122	836760.187416332	7750.33365043487	2943683	2417
1	G13	1	FAT1	NM_005245	sample	4	9.13414634146342	48.4823848238482	5.53232183958911	350540.124661247	5584.55490582915	1755709	1445.85
1	G13	2	FAT1	NM_005245	sample	5	9.88888888888889	57.2655122655123	6.30445464288971	439628.616161616	5807.34400957124	2031306	1626.73
1	G13	3	FAT1	NM_005245	sample	6	10.0284605433376	53.366106080207	5.8486463691903	384442.831824062	5619.43290952392	1903230	1584.23
1	G14	1	BAP1	NM_004656	sample	4	9.23423423423423	52.7432432432432	5.51501037120886	424385.318693694	6135.24142208942	2075592	1786.88
1	G14	2	BAP1	NM_004656	sample	5	9.79607843137255	54.7254901960784	5.53585188257354	435804.537254902	6130.59713877812	2194018	1828.7
1	G14	3	BAP1	NM_004656	sample	6	9.79425287356322	51.6413793103448	5.27324959271863	394316.185057471	5802.88468763486	2084742	1754.64
1	G15	1	ZNF516	NM_014643	sample	4	10.5176056338028	61.3362676056338	5.92113707635724	505087.473591549	6373.25876192071	2422472	1981.46
1	G15	2	ZNF516	NM_014643	sample	5	11.3019145802651	60.9307805596465	5.23333107364036	475133.203240059	6136.83960290371	2360551	1927.83
1	G15	3	ZNF516	NM_014643	sample	6	11.3927272727273	64.4218181818182	6.39746591263992	546140.583636364	6357.72733102572	2620451	2212.79
1	G16	1	GRIN2A	NM_000833	sample	4	8.38350785340314	51.205497382199	7.27744477012784	403642.634816754	5838.14284020777	1951070	1747.99
1	G16	2	GRIN2A	NM_000833	sample	5	9.34375	56.11125	6.34047708539542	437920.9625	5861.46607051751	2060160	1700.35
1	G16	3	GRIN2A	NM_000833	sample	6	8.49593495934959	52.6205962059621	6.45262128586635	434536.287262873	6071.63908906745	2220944	1927.15
1	G17	1	RF	NA	Neutral	4	9.8604898828541	61.19595314164	6.85528211300607	498725.237486688	6276.83340758537	2254313	1802.2
1	G17	2	RF	NA	Neutral	5	9.78172588832487	58.1248730964467	6.04908032720758	469134.563451777	6289.71464210647	2241518	1764.24
1	G17	3	RF	NA	Neutral	6	9.3751233958539	56.0937808489635	5.94160408366522	450472.511352419	6176.76718737413	2186104	1806.67
1	G18	1	RF	NA	Neutral	4	9.7308868501529	60.6656472986748	6.38067281897246	492185.998980632	6076.28353787654	2220507	1774.04
1	G18	2	RF	NA	Neutral	5	9.84402654867257	60.9435840707965	6.95964605603664	506466.625	6168.68472348626	2276130	1915.89
1	G18	3	RF	NA	Neutral	6	9.22097759674134	54.5071283095723	6.78309935982721	448717.891038697	6108.98305495789	2249917	1822.47
1	G19	1	RF	NA	Neutral	4	9.51247401247401	56.2380457380457	5.92655238170932	435948.538461538	5961.53680202403	2176315	1760.49
1	G19	2	RF	NA	Neutral	5	9.31481481481481	58.0253411306043	7.18597153600039	484017.036062378	6133.20757678277	2241070	1885.39
1	G19	3	RF	NA	Neutral	6	9.53161290322581	52.9638709677419	5.63111874838961	409636.561290323	5961.11981831367	2265806	1810.28
1	G20	1	RF	NA	Neutral	4	9.5850622406639	56.2427385892116	5.67840934775035	436595.373443983	5934.09549782012	2043217	1659.65
1	G20	2	RF	NA	Neutral	5	8.67631578947368	52.5697368421053	6.4165739230058	417861.303947368	5975.61851360933	2056642	1727.85
1	G20	3	RF	NA	Neutral	6	9.3429648241206	56.5188442211055	5.84778283523906	472203.105527638	6192.84831844214	2277723	1958.97
1	G21	1	RF	NA	Neutral	4	9.17167381974249	53.7263948497854	5.57606017573052	418292.008583691	6020.72624070188	2047681	1688.35
1	G21	2	RF	NA	Neutral	5	9.48578491965389	58.4746600741656	6.3902635104755	485990.309023486	6319.81281237867	2252698	1899.74
1	G21	3	RF	NA	Neutral	6	9.23745819397993	53.8550724637681	6.03503890037004	429098.855072464	6209.56441628184	2214531	1826
1	G22	1	RF	NA	Neutral	4	8.2575210589651	46.575210589651	6.75045933378322	348114	5735.76764420248	1762500	1570.41
1	G22	2	RF	NA	Neutral	5	8.70495049504951	51.7386138613861	6.46613564348926	411089.89009901	6081.75282048562	1976868	1814.49
1	G22	3	RF	NA	Neutral	6	9.38934426229508	53.5887978142077	6.03693029757736	412763.457650273	6130.16619687693	2072414	1797
1	H03	1	CHEK1	NA	Positive	4	10.5363321799308	96.8892733564014	23.3025951405247	1061368.06228374	7598.27260649067	4506834	3411.97
1	H03	2	CHEK1	NA	Positive	5	12.928125	108.096875	20.7302600608849	1171031.340625	8127.6905654997	4881829	3886.21
1	H03	3	CHEK1	NA	Positive	6	12.031007751938	105.996124031008	23.5931005535994	1147241.93023256	8080.12290867509	4551852	3862.69
1	H04	1	CHEK1	NA	Positive	4	12.3802281368821	111.878326996198	25.2902933862137	1246004.35361217	8199.56595032863	5188263	4002.04
1	H04	2	CHEK1	NA	Positive	5	11.6015325670498	99.9348659003831	24.4835775682717	1083816.81609195	8389.69692546358	4645147	3987.04
1	H04	3	CHEK1	NA	Positive	6	11.537216828479	107.391585760518	26.6865256986649	1214244.35598705	8334.39646049573	4878413	4254.66
1	H05	1	CHEK1	NA	Positive	4	11.4462809917355	108.202479338843	26.8526078755919	1187286.10330579	7660.35893025437	4637740	3697.6
1	H05	2	CHEK1	NA	Positive	5	11.9335793357934	108.752767527675	24.9912578840865	1198529.85608856	8107.55889270472	4615076	3673.47
1	H05	3	CHEK1	NA	Positive	6	12.0551724137931	100.293103448276	21.9826583535692	1070718.86896552	7977.81948424424	4514455	3501.56
1	H06	1	CHEK1	NA	Positive	4	12.6911764705882	103.488970588235	18.1071827378415	1100160.125	7889.85004908019	4405573	3439.06
1	H06	2	CHEK1	NA	Positive	5	13.3932038834951	117.815533980583	22.8570968929333	1261676.68446602	7917.79067202761	4717439	3642.36
1	H06	3	CHEK1	NA	Positive	6	11.2112068965517	87.9008620689655	18.091699910167	913405.353448276	7589.51987320096	3770016	3396.42
1	H07	1	CHEK1	NA	Positive	4	13.1530944625407	114.074918566775	21.2669924936391	1239417.71986971	8088.15844133928	4670343	3802.39
1	H07	2	CHEK1	NA	Positive	5	12.1241610738255	104.154362416107	23.4258075869762	1128391.43959732	8052.97689685082	4773814	3674.66
1	H07	3	CHEK1	NA	Positive	6	12.7766323024055	98.4914089347079	14.3691710041889	1016291.40206186	7838.30530732536	4239768	3343.87
1	H08	1	CHEK1	NA	Positive	4	11.7985611510791	115.348920863309	32.8700031452377	1315249.97482014	8200.41857957306	5326573	4352.3
1	H08	2	CHEK1	NA	Positive	5	12.6625766871166	100.315950920245	17.2026059062159	1050455.87423313	7994.48006250636	4386689	3669.38
1	H08	3	CHEK1	NA	Positive	6	11.364406779661	113.322033898305	33.9699606833756	1292748.79237288	8768.787074814	5405568	4495.92
1	H09	1	NOTCH2	NM_024408	sample	4	8.97633136094675	53.2426035502959	5.43741097375937	429070.630177515	6174.00925938374	2071325	1761.81
1	H09	2	NOTCH2	NM_024408	sample	5	9.01364256480218	53.7326057298772	6.20919770776524	438787.175989086	6239.7015026107	2064066	1796.76
1	H09	3	NOTCH2	NM_024408	sample	6	9.42301710730949	55.1337480559876	5.94198405583434	431599.251944012	6290.358004515	2054266	1777.4
1	H10	1	FANCM	NM_020937	sample	4	7.94614443084455	45.7625458996328	7.02686945951273	360541.878824969	5826.50982635693	1829541	1626.83
1	H10	2	FANCM	NM_020937	sample	5	7.63531870428422	42.9801462904911	6.21419736058512	330122.483803553	5514.91608515231	1701250	1562.79
1	H10	3	FANCM	NM_020937	sample	6	7.68505747126437	40.0965517241379	5.74079779476158	280604.226436782	5317.02724833215	1505086	1366.58
1	H11	1	RASA1	NM_022650	sample	4	8.64076576576577	53.6891891891892	7.32633700411449	431072.349099099	5891.70174579744	1926324	1748.96
1	H11	2	RASA1	NM_022650	sample	5	10.0786516853933	59.9700374531835	5.7915806425931	467144.405742821	5976.33114363229	2067036	1770.39
1	H11	3	RASA1	NM_022650	sample	6	9.77923627684964	56.2577565632458	5.7711737458231	447953.427207637	6011.63124193747	2204729	1913.45
1	H12	1	KDM5C	NM_004187	sample	4	9.61261261261261	58.994851994852	6.84773712172046	477205.858429858	6076.49174352738	2223572	1871.82
1	H12	2	KDM5C	NM_004187	sample	5	9.05281285878301	52.1515499425947	5.69488372434782	393900.765786452	5827.6594804496	2041836	1689.86
1	H12	3	KDM5C	NM_004187	sample	6	9.07142857142857	52.1021978021978	5.77100936496477	398038.489010989	5619.74335148691	1966376	1609.26
1	H13	1	FAS	NA	sample	4	9.25753768844221	55.3128140703518	6.40374828582085	450448.708542714	6176.30962297516	2264438	1833.83
1	H13	2	FAS	NA	sample	5	8.73612823674476	50.6337854500617	6.6683594307901	405545.833538841	5949.00806119955	2165782	1790.1
1	H13	3	FAS	NA	sample	6	9.49333333333333	55.2253333333333	5.55768790866169	447909.924	6259.916392734	2231746	1850.57
1	H14	1	PTPRC	NR_052021	sample	4	9.5578947368421	62.2147368421053	7.35544361881805	516164.202105263	6081.98783635334	2362098	1875.36
1	H14	2	PTPRC	NR_052021	sample	5	8.61317747077577	47.6673751328374	5.91216350695236	343756.077577046	5284.86500525419	1981135	1567.72
1	H14	3	PTPRC	NR_052021	sample	6	9.43722466960352	57.5638766519824	6.60084392255489	456464.822687225	6072.1293202478	2182798	1771.05
1	H15	1	PTPRU	NM_133178	sample	4	9.53954802259887	62.3220338983051	7.40310579515396	529878.620056497	6493.77748068577	2322444	1976.06
1	H15	2	PTPRU	NM_133178	sample	5	9.17231638418079	58.0819209039548	7.41052362495427	491983.220338983	6424.67628557598	2273372	1953.23
1	H15	3	PTPRU	NM_133178	sample	6	10.0061255742726	63.1715160796325	6.61492416527352	548711.413476263	6388.77299363306	2502707	2010.86
1	H16	1	FUBP1	NM_003902	sample	4	7.41666666666667	47.4887005649718	6.52948691117367	385484.665254237	5893.95378170649	1919454	1666.96
1	H16	2	FUBP1	NM_003902	sample	5	7.90014684287812	52.1057268722467	5.98111355155535	432152.525697504	5828.963085147	2031382	1685.48
1	H16	3	FUBP1	NM_003902	sample	6	7.53754940711462	47.0184453227931	6.87164779411468	379104.453227932	5848.78190132105	1873475	1663.93
1	H17	1	CHEK1	NA	Positive	4	10.8091603053435	96.5114503816794	25.566368675765	1060234.75826972	7859.96068638549	4324289	3677.47
1	H17	2	CHEK1	NA	Positive	5	11.0793269230769	99.4591346153846	23.9505921059085	1096801.85096154	7974.17791025213	4478691	3748.18
1	H17	3	CHEK1	NA	Positive	6	12.3033419023136	109.460154241645	25.9950922869577	1198712.32390745	8051.7089027428	4769364	3880.52
1	H18	1	CHEK1	NA	Positive	4	11.1909547738693	101.844221105528	22.9954825688325	1135136.34673367	8254.75654366149	4575481	4049.31
1	H18	2	CHEK1	NA	Positive	5	11.1065989847716	96.0507614213198	23.5938327069159	1038915.75634518	7615.61046106039	4407240	3425.54
1	H18	3	CHEK1	NA	Positive	6	12.9731543624161	102.953020134228	14.3021726817735	1106141.16107383	7881.32570137911	4417673	3381.1
1	H19	1	CHEK1	NA	Positive	4	11.4923076923077	96.6984615384615	23.2702191268212	1029602.85846154	7449.349878399	4366071	3469.7
1	H19	2	CHEK1	NA	Positive	5	9.1972972972973	78.9351351351351	13.1610504476836	866279.854054054	5303.9506467105	3381058	2664.08
1	H19	3	CHEK1	NA	Positive	6	12.2195845697329	107.391691394659	23.0947827810485	1173271.1958457	7935.65042081338	4836806	3716.98
1	H20	1	CHEK1	NA	Positive	4	11.2324723247232	102.191881918819	22.1634309560575	1139136.56088561	7852.31259300441	4880278	3811.59
1	H20	2	CHEK1	NA	Positive	5	12.9306569343066	105.058394160584	19.2914933510815	1128608.84671533	7922.2088562486	4711334	3764.63
1	H20	3	CHEK1	NA	Positive	6	11.9873015873016	98.2730158730159	16.0657441865885	1055497.71111111	7711.19829510434	4275407	3579.83
1	H21	1	CHEK1	NA	Positive	4	12.2852233676976	112.250859106529	25.7798658168744	1243212.26804124	8543.14599592308	4957217	4193.69
1	H21	2	CHEK1	NA	Positive	5	11.0443037974684	94.8006329113924	23.4872395186264	1027618.38924051	7900.46363384244	4442571	3612.74
1	H21	3	CHEK1	NA	Positive	6	12.2258953168044	97.9449035812672	18.9394037517466	1021310.4600551	7914.94364201933	4089033	3458.63
1	H22	1	CHEK1	NA	Positive	4	11.0940594059406	108.836633663366	22.2237063213505	1213116.55940594	8356.39369885336	4575903	3892.78
1	H22	2	CHEK1	NA	Positive	5	11.8080495356037	105.600619195046	26.197799924677	1143420.10835913	7654.24741683835	4398089	3690.62
1	H22	3	CHEK1	NA	Positive	6	12.1304347826087	100.920948616601	18.3295955074269	1072578.63636364	7679.01210525917	4375682	3648.62
1	I03	1	RPA32	NA	Positive	4	14.5561643835616	171.761643835616	42.7526168724569	2166078.21917808	9782.92454229191	8284376	5630.86
1	I03	2	RPA32	NA	Positive	5	14.3727034120735	166.627296587927	32.2630978424866	2078092.9816273	9473.58037825775	7902408	5639.65
1	I03	3	RPA32	NA	Positive	6	15.8757575757576	187.812121212121	40.5047832458556	2360035.21515152	10009.9283914421	8993904	6186.65
1	I04	1	RPA32	NA	Positive	4	14.018779342723	169.93896713615	41.5386636195183	2115124.82629108	9344.5907099148	7829867	5331.41
1	I04	2	RPA32	NA	Positive	5	14.5838709677419	169.38064516129	42.0836073234928	2083052.40645161	9380.9292774286	7847601	5675.1
1	I04	3	RPA32	NA	Positive	6	15.2181303116147	182.322946175637	37.5229250081854	2290987.41076487	9777.89867808835	8317068	5722.6
1	I05	1	RPA32	NA	Positive	4	15.6498054474708	177.678988326848	38.1221365493388	2192179.26070039	9491.61593363774	7843409	5378.99
1	I05	2	RPA32	NA	Positive	5	17.1494736842105	188.448421052632	36.4232288540139	2336245.68	9578.28725968261	8354285	5780.49
1	I05	3	RPA32	NA	Positive	6	15.6384297520661	177.884297520661	41.0191030437465	2204914.55785124	9594.55037285975	8263026	5516.23
1	I06	1	RPA32	NA	Positive	4	15.595547309833	178.588126159555	40.5033153980448	2206964.07606679	9630.37578493489	8001183	5678.42
1	I06	2	RPA32	NA	Positive	5	15.1528662420382	166.656050955414	34.1693483254566	2051878.87685775	9701.97011553977	7812591	5601.11
1	I06	3	RPA32	NA	Positive	6	12.4355555555556	151.311111111111	39.3840743097672	1877558.47111111	9338.65189783847	7219471	5382.91
1	I07	1	RPA32	NA	Positive	4	14.4985673352436	184.338108882521	45.6866551892485	2325174.75931232	10074.4088757941	8560558	5986.51
1	I07	2	RPA32	NA	Positive	5	15.8258258258258	184.663663663664	38.8155626591634	2276266.62162162	9515.72917949739	8298291	5591.46
1	I07	3	RPA32	NA	Positive	6	14.9635258358663	177.562310030395	42.2824941332331	2212511.55927052	9664.8852326265	8147530	5576.06
1	I08	1	RPA32	NA	Positive	4	14.4082191780822	162.967123287671	39.0583160991133	1953884.07671233	9152.29637356141	7409518	5264.75
1	I08	2	RPA32	NA	Positive	5	13.8991097922849	160.635014836795	40.175046149349	1982788.67952522	9607.88845345498	7970671	5765
1	I08	3	RPA32	NA	Positive	6	14.6166134185304	170.242811501597	45.5025163188679	2105314.43450479	9539.95313437948	7735808	5532.25
1	I09	1	ARHGAP35	NM_004491	sample	4	10.1449468085106	60.7034574468085	5.79136147190459	470601.019946809	5955.1669387743	2043879	1681.69
1	I09	2	ARHGAP35	NM_004491	sample	5	9.33619631901841	58.0907975460123	6.67353075694001	479863.787730061	6101.42476951954	2176401	1921.54
1	I09	3	ARHGAP35	NM_004491	sample	6	9.57435897435897	59.548717948718	6.47980562133254	498720.466666667	6357.35016608304	2274531	1964.82
1	I10	1	AHNAK	NM_024060	sample	4	9.03308823529412	55.3897058823529	6.35486181306367	402443.987132353	4996.78639949563	1918533	1462.63
1	I10	2	AHNAK	NM_024060	sample	5	9.64176570458404	60.0016977928693	7.21070161417339	466721.049235993	5359.79811010436	2006627	1458.71
1	I10	3	AHNAK	NM_024060	sample	6	8.7959927140255	53.2349726775956	6.31153760170549	409391.229508197	5360.34643987954	1966931	1522.55
1	I11	1	SH2B3	NM_005475	sample	4	8.9527950310559	54.8422360248447	6.71293530313609	434059.498136646	5914.29046619705	2166176	1733.31
1	I11	2	SH2B3	NM_005475	sample	5	9.26267880364109	56.0221066319896	6.42097716053173	442822.542262679	5927.35453282448	2057236	1700.59
1	I11	3	SH2B3	NM_005475	sample	6	7.8352534562212	44.7592165898618	6.41889642462768	335674.130184332	5688.00503692014	1762379	1579.59
1	I12	1	MSH2	NM_000251	sample	4	8.62346521145975	54.3465211459754	6.86200913640688	464664.507503411	6366.13423020801	2339332	2059.3
1	I12	2	MSH2	NM_000251	sample	5	9.23916532905297	60.7287319422151	6.68061919628799	535439.314606742	6605.08969911261	2475683	2192.07
1	I12	3	MSH2	NM_000251	sample	6	8.56465517241379	49.0977011494253	5.65461420519274	407666.362068966	6323.49810178361	2113730	1946.75
1	I13	1	NOTCH1	NM_017617	sample	4	9.21212121212121	54.3694638694639	6.4921146618776	417341.551282051	5972.62857160873	2008217	1688.07
1	I13	2	NOTCH1	NM_017617	sample	5	8.71140939597315	51.0111856823266	6.25428274818232	409362.672259508	5850.12318211617	1997368	1745.61
1	I13	3	NOTCH1	NM_017617	sample	6	9.43478260869565	55.2041062801932	5.84334302669625	436210.770531401	5911.65711671072	2135552	1721.64
1	I14	1	RAD51	NM_133487	sample	4	10.5702917771883	64.4323607427056	8.94432915454592	513447.302387268	6314.25394575507	2339397	1835.56
1	I14	2	RAD51	NM_133487	sample	5	10.825327510917	68.6200873362445	8.45117024623551	571719.244541485	6608.16211134924	2497195	2137.15
1	I14	3	RAD51	NM_133487	sample	6	9.89920424403183	60.42175066313	6.81511510488463	491475.061007958	6426.66942395682	2478165	2090.64
1	I15	1	ZFHX4	NM_024721	sample	4	10.5445420326223	62.1041405269762	6.58522864423993	467733.066499373	6004.95823712755	1933180	1553.73
1	I15	2	ZFHX4	NM_024721	sample	5	10.7769328263625	65.9024081115336	6.27953169765865	517954.215462611	6282.14759582351	2084315	1674.37
1	I15	3	ZFHX4	NM_024721	sample	6	10.6367088607595	62.5936708860759	5.93985038814063	477616.33164557	6175.20650049538	2009104	1617.17
1	I16	1	KMT2C	NM_170606	sample	4	8.86890756302521	57.544537815126	7.61231384954464	481535.806722689	6103.77715291006	2173026	1909.79
1	I16	2	KMT2C	NM_170606	sample	5	8.53641207815275	56.0266429840142	8.02946692587707	475024.040852576	6002.77300117145	2200036	1985.37
1	I16	3	KMT2C	NM_170606	sample	6	8.54929577464789	54.4172535211268	7.68303503126074	450544.110915493	6212.99107050512	2157533	1905.32
1	I17	1	RPA32	NA	Positive	4	13.2828571428571	135.245714285714	33.4314845016835	1583896.32857143	8488.67503105237	6107337	4528.7
1	I17	2	RPA32	NA	Positive	5	14.5483870967742	161.225806451613	48.1102190678953	1974166.41935484	9498.31389489097	7201691	5362.4
1	I17	3	RPA32	NA	Positive	6	15.2857142857143	167.744680851064	32.0680717071166	1993000.48328267	8979.15409860035	6893498	4829.62
1	I18	1	RPA32	NA	Positive	4	13.4197183098592	168.219718309859	48.0741819241489	2107100.46197183	9565.25499068677	8342969	6036.26
1	I18	2	RPA32	NA	Positive	5	14.7493188010899	181.089918256131	46.0863673366371	2266029.06811989	9584.77481118996	8348797	5965.24
1	I18	3	RPA32	NA	Positive	6	13.7407407407407	161.546296296296	36.5239559027157	2006398.89814815	9386.47232462581	7442656	5528.26
1	I19	1	RPA32	NA	Positive	4	14.3955773955774	173.090909090909	41.1054463338669	2141576.7002457	9361.12501198913	7703270	5458.27
1	I19	2	RPA32	NA	Positive	5	16.1184210526316	177.481578947368	35.0972567336191	2192147.41315789	9868.16079003132	7949967	5752.44
1	I19	3	RPA32	NA	Positive	6	16	181.875346260388	43.3825009594404	2240344.09141274	9756.06674073205	8116113	5800.84
1	I20	1	RPA32	NA	Positive	4	13.8396226415094	167.987421383648	45.9357938629782	2071053.21383648	9500.05915267397	7733685	5655.35
1	I20	2	RPA32	NA	Positive	5	13.9631728045326	174.586402266289	49.1725634927096	2227025.49008499	10399.4793806855	8954639	6555.83
1	I20	3	RPA32	NA	Positive	6	15.9538904899135	185.273775216138	36.5020802477794	2317421.65994236	9823.5071787598	8299887	5867.23
1	I21	1	RPA32	NA	Positive	4	16.2451612903226	196.129032258065	44.5642761262882	2464090.17419355	9997.64475844604	9017937	6115.83
1	I21	2	RPA32	NA	Positive	5	14.3796296296296	183.018518518519	50.3286708495375	2299366.29166667	9872.12046754574	8136740	6134.38
1	I21	3	RPA32	NA	Positive	6	15.1708253358925	174.650671785029	38.4023723079304	2182769.05566219	9679.75750588906	8070856	5657.17
1	I22	1	RPA32	NA	Positive	4	13.1642512077295	179.794685990338	47.389774594417	2306075.66908213	10095.1848979025	8390067	6314.01
1	I22	2	RPA32	NA	Positive	5	14.5651162790698	182.751162790698	45.8333494324335	2307934.04883721	10140.1735536463	8613587	6373.03
1	I22	3	RPA32	NA	Positive	6	14.2302158273381	169.388489208633	42.9925890010555	2124462.64028777	9849.48069714943	7760186	5688.56
1	J03	1	ATR	NA	Positive	4	9.15842839036755	62.531051964512	8.34965204333796	548124.719898606	6449.57614414688	2173767	1997.18
1	J03	2	ATR	NA	Positive	5	9.32114882506527	61.4738903394256	7.2964654610947	529088.902088773	6444.15691443332	2148047	1959.45
1	J03	3	ATR	NA	Positive	6	9.08034188034188	57.2547008547009	7.92881499549932	461057.011965812	6166.40032605652	1984511	1806.45
1	J04	1	ATR	NA	Positive	4	8.42776998597475	56.8625525946704	8.6367034931408	485700.854137447	6305.25911373085	2055665	2082.88
1	J04	2	ATR	NA	Positive	5	8.51752021563342	60.9258760107817	9.10642953636899	531184.95148248	6425.38470813253	2120204	2068.91
1	J04	3	ATR	NA	Positive	6	9.10932944606414	60.3629737609329	8.93392615557087	510052.297376093	6327.00687340728	2110668	1955.47
1	J05	1	ATR	NA	Positive	4	9.67092337917485	65.1846758349705	8.53180559510825	573179.470530452	6551.34522690617	2392115	2192.81
1	J05	2	ATR	NA	Positive	5	9.25344644750795	59.3138918345705	7.1287239477704	504399.580063627	6357.61775443209	2151950	1963.67
1	J05	3	ATR	NA	Positive	6	9.3517745302714	60.6795407098121	8.56121599100783	522650.838204593	6458.71504343798	2130451	1990.55
1	J06	1	ATR	NA	Positive	4	9.19407894736842	63.1907894736842	9.26645553390467	562614.66995614	6570.100697721	2288258	2195.48
1	J06	2	ATR	NA	Positive	5	8.82564679415073	58.7727784026997	8.45594030622526	497486.338582677	6425.13305246932	2101083	2054.89
1	J06	3	ATR	NA	Positive	6	9.16026490066225	63.3761589403974	8.20678826109861	572834.78410596	6486.85150123788	2249115	2071.41
1	J07	1	ATR	NA	Positive	4	8.54980079681275	58.7609561752988	8.58415031222545	508954.656042497	6294.38132217887	2085709	1894.98
1	J07	2	ATR	NA	Positive	5	9	64.4116638078902	9.73805859729748	566785.658662093	6399.01170289077	2279003	2079.14
1	J07	3	ATR	NA	Positive	6	9.50079744816587	63.1068580542265	8.00185038002974	535892.90430622	6392.29947490078	2225559	1965.21
1	J08	1	ATR	NA	Positive	4	9.56277695716396	65.2200886262925	8.57251795301699	570524.339734121	6613.58984399338	2418065	2147.54
1	J08	2	ATR	NA	Positive	5	8.26964560862866	61.4314329738059	9.47980211893671	545225.57164869	6475.42468891344	2274490	2133.05
1	J08	3	ATR	NA	Positive	6	8.75039246467818	58.5651491365777	8.68909476793818	500615.095761382	6204.41875494546	2247800	2085.1
1	J09	1	STIM1	NM_003156	sample	4	9.87261146496815	62.6242038216561	6.56242916685237	521342.316348195	6331.02113655596	2438513	1980.58
1	J09	2	STIM1	NM_003156	sample	5	9.2190635451505	56.6003344481605	6.56679748620869	458211.842809365	6398.17473057371	2233316	1951.59
1	J09	3	STIM1	NM_003156	sample	6	9.86136783733826	63.0018484288355	6.37041846410852	524006.329020333	6206.85988316226	2296850	1839.17
1	J10	1	DICER1	NM_030621	sample	4	9.04703476482618	56.6646216768916	5.80286435766513	471932.163599182	6158.92912486859	2207179	1905.06
1	J10	2	DICER1	NM_030621	sample	5	9.48237476808905	57.1855287569573	5.66406060326405	448739.680890538	6080.58709542062	2078896	1802.81
1	J10	3	DICER1	NM_030621	sample	6	9.50094161958569	60.819209039548	6.38981075098609	511885.427495292	6347.68569451141	2381198	2021.88
1	J11	1	PASK	NM_015148	sample	4	9.5722460658083	59.4821173104435	6.88052949972135	493393.414878398	6306.84732602759	2308947	1949.52
1	J11	2	PASK	NM_015148	sample	5	9.54177215189873	56.7037974683544	5.78339622655615	457035.22278481	6247.79375596463	2134614	1798.88
1	J11	3	PASK	NM_015148	sample	6	9.1585518102372	55.0973782771536	5.54326085395593	439340.686641698	5931.54924856131	1974243	1618.06
1	J12	1	EZH2	NM_152998	sample	4	9.42857142857143	57.7984693877551	6.18630041545022	459123.285714286	6092.34011420624	2080328	1815.95
1	J12	2	EZH2	NM_152998	sample	5	9.15537848605578	61.6693227091633	7.60906932919735	534695.173306773	6426.46085074722	2162662	1972.28
1	J12	3	EZH2	NM_152998	sample	6	9.92669172932331	63.7274436090226	6.17701929544769	551405.366541353	6514.4106475832	2332812	1954.09
1	J13	1	ATF7IP	NM_018179	sample	4	9.73510971786834	64.4670846394984	7.35652123085998	560635.280564263	6651.36690411615	2507874	2085.62
1	J13	2	ATF7IP	NM_018179	sample	5	10.0540098199673	65.4549918166939	6.46070289426535	558586.515548281	6521.75086277755	2402172	1954.77
1	J13	3	ATF7IP	NM_018179	sample	6	9.61001788908766	57.2415026833632	6.574820880767	458795.157423971	6408.23232819494	2214685	1915.15
1	J14	1	RB1	NM_000321	sample	4	9.2901023890785	57.5244596131968	5.73051330634086	461273.563139932	5969.43349316983	2084531	1643.21
1	J14	2	RB1	NM_000321	sample	5	8.92289719626168	54.0502336448598	6.28803522644164	422355.205607477	5807.07987096111	1932600	1672.44
1	J14	3	RB1	NM_000321	sample	6	9.17878192534381	54.9440078585462	5.83829525861568	439085.089390963	5870.95765842943	2098538	1706.6
1	J15	1	RPA2	NM_002946	sample	4	14.9739583333333	175.5703125	42.1221262525211	2189654.53645833	9846.38225449868	7813491	5676.1
1	J15	2	RPA2	NM_002946	sample	5	14.0536277602524	178.86119873817	48.5562776600599	2236232.23028391	9827.47801379762	8274797	5940.58
1	J15	3	RPA2	NM_002946	sample	6	15.3623595505618	165.120786516854	33.1059338155489	2018767.25842697	9605.68634164314	7533798	5394.77
1	J16	1	RPS2	NM_002952	sample	4	9.2031746031746	46.5809523809524	5.26923163359025	322634.136507937	5563.68809796276	1678085	1560.26
1	J16	2	RPS2	NM_002952	sample	5	10.5854545454545	56.6290909090909	6.97954094401818	430013.181818182	5974.37698877496	2039686	1890.61
1	J16	3	RPS2	NM_002952	sample	6	9.3584229390681	46.326164874552	5.02234164747067	309171.501792115	5577.83063937776	1618273	1619.02
1	J17	1	ATR	NA	Positive	4	8.60225669957687	61.1861777150917	9.25918992828035	553123.086036671	6539.48185156915	2262855	2230.16
1	J17	2	ATR	NA	Positive	5	9.7165991902834	63.8920377867746	7.9147295232639	561216.987854251	6553.6855560845	2276521	2156.21
1	J17	3	ATR	NA	Positive	6	9.45	60.7045454545455	9.14614254513426	512771.590909091	6502.82082000281	2269249	2033.78
1	J18	1	ATR	NA	Positive	4	8.77365491651206	64.8886827458256	11.0271685885608	570901.126159555	6360.28207820298	2352390	2157.2
1	J18	2	ATR	NA	Positive	5	9.1004243281471	67.004243281471	10.6190096335463	610468.985855728	6525.65013024967	2270900	2324.2
1	J18	3	ATR	NA	Positive	6	8.85413290113452	60.0178282009724	10.1503966861881	516787.645056726	6441.72463934309	2236107	2102.07
1	J19	1	ATR	NA	Positive	4	9.43532338308458	63.3706467661692	7.75535030717254	561301.404228856	6726.49144612394	2279517	2251.92
1	J19	2	ATR	NA	Positive	5	9.63591433278418	67.995057660626	9.39026404476701	613410.311367381	6613.91960647304	2340890	2139.67
1	J19	3	ATR	NA	Positive	6	9.14964028776978	59.9856115107914	8.8643761524975	502422.392805755	6507.62430833715	2100195	2095.88
1	J20	1	ATR	NA	Positive	4	8.56803170409511	63.1202113606341	10.1491591613919	549190.235138705	6585.66673560452	2221977	2290.65
1	J20	2	ATR	NA	Positive	5	8.41955835962145	58.7365930599369	10.3642642284276	520137.936908517	6379.76811387927	2314373	2197.2
1	J20	3	ATR	NA	Positive	6	9.87042682926829	63.7835365853659	8.47654090642873	537026.6875	6473.89763965445	2317744	2056.3
1	J21	1	ATR	NA	Positive	4	9.32957110609481	62.6151241534989	7.37261792571444	540097.409706546	6421.84058511045	2154468	2039.98
1	J21	2	ATR	NA	Positive	5	9.27332601536773	62.390779363337	8.51815892329194	546434.96377607	6600.83151181499	2272466	2188.19
1	J21	3	ATR	NA	Positive	6	9.89276139410188	67.3967828418231	10.0294090614353	604258.974530831	6647.469316656	2538770	2257.9
1	J22	1	ATR	NA	Positive	4	8.96223564954683	64.9848942598187	9.76273312062814	585631.755287009	6451.99084579216	2383133	2217.55
1	J22	2	ATR	NA	Positive	5	8.58548387096774	65.0758064516129	10.2647955606536	611332.574193548	6757.60479694036	2694578	2597.44
1	J22	3	ATR	NA	Positive	6	8.71744791666667	57.65625	8.08228271767799	491294.8125	6417.94488567832	2006837	2066.47
1	K03	1	OTNT	NA	Neutral	4	8.49350649350649	50.724025974026	5.51072830906003	404378.258116883	5819.60235074873	2027788	1741.21
1	K03	2	OTNT	NA	Neutral	5	8.35309973045822	47.7264150943396	5.65129246607225	360122.812668464	5785.42731579588	1901612	1634.31
1	K03	3	OTNT	NA	Neutral	6	8.75941080196399	53.0867430441899	5.49008379631803	418700.474631751	5264.61686727222	1757582	1510.56
1	K04	1	OTNT	NA	Neutral	4	8.44984802431611	50.1626139817629	6.41978932484282	386635.832826748	5819.88448742606	1973767	1798.46
1	K04	2	OTNT	NA	Neutral	5	8.91993957703927	54.1404833836858	7.24739947959448	428715.658610272	5921.90598768586	2148099	1824.29
1	K04	3	OTNT	NA	Neutral	6	9.00816993464052	54.4460784313725	6.04522385148078	443588.27124183	6151.79265755912	2176300	1923.63
1	K05	1	OTNT	NA	Neutral	4	9.42737094837935	55.0564225690276	5.91680823070932	420806.024009604	5937.70928048171	2173147	1756.1
1	K05	2	OTNT	NA	Neutral	5	9.14784946236559	54.127688172043	6.24792206767706	431695.98655914	6025.67975602901	2165920	1816.84
1	K05	3	OTNT	NA	Neutral	6	6.64328657314629	37.0220440881764	3.96271944753334	259435.885771543	4089.58927955524	1346156	1134.9
1	K06	1	OTNT	NA	Neutral	4	8.6456009913259	51.0805452292441	5.84355106479104	395572.172242875	5804.41102402429	1932604	1635.07
1	K06	2	OTNT	NA	Neutral	5	9.01722017220172	53.079950799508	5.67086250594915	423568.693726937	5867.26470572183	2024293	1717.99
1	K06	3	OTNT	NA	Neutral	6	9.02356406480118	53.6450662739323	6.04103978143679	424329.188512518	5975.79774601993	2118641	1814.52
1	K07	1	OTNT	NA	Neutral	4	9.18377483443709	55.5711920529801	5.45250889242282	438392.662251656	5940.00365850265	2075992	1763.05
1	K07	2	OTNT	NA	Neutral	5	8.58558558558559	51.3063063063063	5.47920338513503	390781.803603604	5754.06407815729	2011449	1726.2
1	K07	3	OTNT	NA	Neutral	6	9.4708904109589	57.9297945205479	5.83099713180522	455508.410958904	5999.71856148167	2191258	1710.6
1	K08	1	OTNT	NA	Neutral	4	8.64377682403433	51.6952789699571	5.44790480396013	403172.947067239	5818.67655266784	2034650	1736.86
1	K08	2	OTNT	NA	Neutral	5	8.89498806682577	53.7171837708831	5.79430114530673	430027.824582339	6113.14099544724	2105449	1877.1
1	K08	3	OTNT	NA	Neutral	6	8.83229036295369	51.8485607008761	5.45203091009151	408812.774718398	5898.34726429622	2085254	1743.12
1	K09	1	RAD21	NM_006265	sample	4	9.52156862745098	71.6705882352941	11.3033396908139	669003.325490196	7720.67960899781	2899161	3039.64
1	K09	2	RAD21	NM_006265	sample	5	8.98461538461538	68.6153846153846	9.99060378150348	645032.273846154	7939.87197224427	2720652	2816.04
1	K09	3	RAD21	NM_006265	sample	6	9.99342105263158	69.25	9.13522011812067	605739.046052632	7638.39459502805	2686520	2478.89
1	K10	1	CUX1	NM_181500	sample	4	9.82060390763766	60.2238010657194	6.88924616819838	489469.509769094	6115.89101660066	2348493	2002.94
1	K10	2	CUX1	NM_181500	sample	5	9.72676837725381	63.5187239944522	7.02013374740463	555809.224687933	6427.83584437168	2444448	2168.85
1	K10	3	CUX1	NM_181500	sample	6	9.99251497005988	60.062874251497	6.37100098185895	496040.381736527	6518.53616646591	2453379	2186.45
1	K11	1	POLE	NM_006231	sample	4	18.3923541247485	146.064386317907	24.2122810873459	1554746.47887324	7992.20146257454	5822187	3892.62
1	K11	2	POLE	NM_006231	sample	5	18.0192837465565	158.429752066116	32.9077942699714	1783149.43526171	8419.46148160981	6754754	4463.06
1	K11	3	POLE	NM_006231	sample	6	16.9490616621984	138.959785522788	26.5213288932054	1502187.04021448	7779.77019806126	5852206	3934.78
1	K12	1	NCOA6	NM_014071	sample	4	8.77413793103448	56.2206896551724	7.42728276969877	486542.101724138	6428.42342533311	2280912	2146.31
1	K12	2	NCOA6	NM_014071	sample	5	8.71428571428571	57.7474747474747	8.93396714400914	498738.082251082	6597.97631303039	2195124	2118.87
1	K12	3	NCOA6	NM_014071	sample	6	10.2907180385289	63.4413309982487	6.68725114703758	549193.917688266	6699.94275947522	2466709	2233.13
1	K13	1	APC	NM_000038	sample	4	9.93125	61.1666666666667	7.26197889774106	480574.335416667	5872.74914387939	2127454	1950.27
1	K13	2	APC	NM_000038	sample	5	9.60491493383743	59.5122873345936	7.6188505294246	453191.809073724	5978.80177522878	2020294	1800.16
1	K13	3	APC	NM_000038	sample	6	9.4453781512605	56.9054621848739	6.43803334546636	415894.880252101	5885.12281254538	2003086	1656.92
1	K14	1	CREBBP	NM_004380	sample	4	9.02337023370234	55.3247232472325	5.95347020201035	439549.47601476	5892.98742443695	2173849	1770.55
1	K14	2	CREBBP	NM_004380	sample	5	8.71957671957672	52.0687830687831	6.44120072776783	418053.744708995	5899.9667038073	2092568	1782.02
1	K14	3	CREBBP	NM_004380	sample	6	9.20915032679738	53.4104575163399	5.95191169614641	431867.807843137	5991.8909814457	2229696	1835.71
1	K15	1	MGA	NM_001080541	sample	4	10.5071707953064	61.2985658409387	6.43878088095969	470212.303780965	5979.76155930514	2257961	1797.77
1	K15	2	MGA	NM_001080541	sample	5	11.5220048899756	67.1466992665037	6.11882453202054	517517.875305623	6058.92110936858	2362007	1888.77
1	K15	3	MGA	NM_001080541	sample	6	10.8949704142012	58.6523668639053	5.31167761414602	444301.397928994	5853.41403836301	2356259	1831.13
1	K16	1	CHEK1	NM_001274	sample	4	12.4935897435897	109.291666666667	23.350564024401	1231167.05769231	8120.72328335189	4918833	3888.33
1	K16	2	CHEK1	NM_001274	sample	5	12.1781609195402	95.7097701149425	18.3142652432882	1000014.8591954	7608.88722730091	4275501	3527.88
1	K16	3	CHEK1	NM_001274	sample	6	13.2627737226277	93.3394160583942	16.8321831234321	936304.989051095	7106.20911839255	4038769	2979.27
1	K17	1	OTNT	NA	Neutral	4	7.79075425790754	46.8175182481752	5.83942965370079	356432.46836983	5611.36764863336	1885964	1635.19
1	K17	2	OTNT	NA	Neutral	5	9.4952380952381	60.0797619047619	6.796454044655	491377.682142857	6134.60837344559	2274613	1858.17
1	K17	3	OTNT	NA	Neutral	6	8.98899371069182	52.9261006289308	5.6241101738778	421593.550314465	5859.02031048569	2011985	1747.11
1	K18	1	OTNT	NA	Neutral	4	9.30874316939891	52.9959016393443	5.94153973766002	408617.621584699	5910.87202476164	1964522	1712.39
1	K18	2	OTNT	NA	Neutral	5	9.0065274151436	51.3524804177546	5.6901349710614	387003.144908616	5701.05552802211	1915075	1664.87
1	K18	3	OTNT	NA	Neutral	6	9.18313570487484	51.3530961791831	5.87550606206812	388671.63372859	5803.7503274043	1951402	1734.69
1	K19	1	OTNT	NA	Neutral	4	9.95990279465371	59.3487241798299	6.04185624337616	464318.560145808	6089.93618222961	2145357	1768.78
1	K19	2	OTNT	NA	Neutral	5	9.32036613272311	57.7757437070938	6.36076225369305	474363.330663616	6157.2461660954	2103368	1757.08
1	K19	3	OTNT	NA	Neutral	6	9.61083743842365	55.4519704433498	5.76762661745764	429682.570197044	5878.03238311114	2093837	1759.18
1	K20	1	OTNT	NA	Neutral	4	9.17170495767836	55.4800483675937	6.25587221498665	447182.292623942	6080.06039736988	2142568	1845.29
1	K20	2	OTNT	NA	Neutral	5	8.95262483994878	54.5096030729834	5.97881177920786	432420.282970551	5953.20637437948	2026117	1742.64
1	K20	3	OTNT	NA	Neutral	6	9.14225941422594	54.0627615062762	5.71607201162736	437424.686192469	6018.60010628959	2173728	1880.07
1	K21	1	OTNT	NA	Neutral	4	9.64240903387704	61.7227101631117	6.9428239568563	521641.732747804	6262.12377531458	2297727	1910.74
1	K21	2	OTNT	NA	Neutral	5	9.0640243902439	51.9908536585366	6.1144510739647	399614.403963415	5645.70573259538	1891417	1665.29
1	K21	3	OTNT	NA	Neutral	6	9.28739002932551	56.3152492668622	6.10803912477851	453027.785923754	5961.94371011181	2236379	1825.19
1	K22	1	OTNT	NA	Neutral	4	8.99864498644986	55.479674796748	6.80632242400232	443051.669376694	5861.06490314355	2091056	1790.04
1	K22	2	OTNT	NA	Neutral	5	8.38375350140056	51.3627450980392	6.044865065046	413587.082633053	5843.91610812511	2067761	1789.6
1	K22	3	OTNT	NA	Neutral	6	8.99850074962519	51.7451274362819	6.60182870984975	406762.964017991	6032.11751560082	2129914	1908.36
1	L03	1	RF	NA	Neutral	4	8.74829931972789	51.4176870748299	5.46424493254287	389227.096598639	5902.58272548806	1903896	1563.15
1	L03	2	RF	NA	Neutral	5	8.61333333333333	53.3216666666667	6.2442038032887	421431.69	5746.34326911005	2057614	1729.33
1	L03	3	RF	NA	Neutral	6	9.34149855907781	53.4250720461095	5.10236278809831	413421.26945245	5935.66116208786	2160451	1764.26
1	L04	1	RF	NA	Neutral	4	9.46734397677794	56.4194484760523	5.76790908375719	448168.14658926	6109.99646077831	2222135	1876.95
1	L04	2	RF	NA	Neutral	5	9.41560283687943	53.7021276595745	5.66700500022363	418392.975886525	5830.81309519012	2213363	1857.03
1	L04	3	RF	NA	Neutral	6	9.67073170731707	56.6829268292683	5.55443560365507	452965.995934959	6238.50847165178	2275839	1914.06
1	L05	1	RF	NA	Neutral	4	9.05698778833107	58.1641791044776	6.17536458460802	478364.113975577	6108.36514361726	2328099	1849.16
1	L05	2	RF	NA	Neutral	5	8.41773399014778	52.4738916256158	5.708640755821	424444.347783251	5602.6747262321	1964571	1654.77
1	L05	3	RF	NA	Neutral	6	8.84596577017115	52.638141809291	5.67012358184241	415905.821515892	6071.6178019076	2055396	1664.33
1	L06	1	RF	NA	Neutral	4	8.55064655172414	50.4644396551724	6.85421019446851	393064.660560345	5844.03357317364	1989929	1649.08
1	L06	2	RF	NA	Neutral	5	8.65275908479139	54.2799461641992	6.32701831433871	447279.960969044	6281.52318673015	2197156	1858.86
1	L06	3	RF	NA	Neutral	6	9.62709677419355	58.6012903225806	6.85920098720948	483342.138064516	6090.85629761666	2241713	1757.79
1	L07	1	RF	NA	Neutral	4	9.29530201342282	57.2201342281879	6.34049396940997	459848.546308725	5980.58761102173	2203446	1771.15
1	L07	2	RF	NA	Neutral	5	8.73929008567931	50.6976744186046	6.6134414420777	387159.94002448	5788.70638462203	1975200	1725.85
1	L07	3	RF	NA	Neutral	6	9.10758776896942	55.1710079275198	6.64218695458271	443789.088335221	6174.22634902226	2161076	1814.59
1	L08	1	RF	NA	Neutral	4	8.36887254901961	50.2830882352941	6.00261876490042	391927.803921569	5722.66670910014	2026717	1727.73
1	L08	2	RF	NA	Neutral	5	8.77535301668806	54.9191270860077	7.29746180624708	446443.074454429	6175.55837013012	2234584	1901.91
1	L08	3	RF	NA	Neutral	6	8.57336343115124	51.303611738149	5.75120650541174	416021.937923251	5953.53700996734	2071784	1715.95
1	L09	1	PIGN	NM_012327	sample	4	9.29054726368159	53.9442786069652	5.80248089032188	413569.334328358	6023.1073927788	2163535	1786.88
1	L09	2	PIGN	NM_012327	sample	5	9.03571428571429	53.734693877551	6.11446924206641	429866.133673469	5885.02238460904	2166407	1796.02
1	L09	3	PIGN	NM_012327	sample	6	8.43324720068906	48.2368647717485	5.46610667692193	380087.332472007	5861.5079453657	2021979	1727.63
1	L10	1	ERCC5	NM_000123	sample	4	8.60719225449516	52.6376210235131	5.5415568822579	426793.229598893	5975.21356289923	2120177	1764.9
1	L10	2	ERCC5	NM_000123	sample	5	9.03287671232877	55.2945205479452	7.40638715641421	448276.893150685	6208.98535898526	2204596	1928.38
1	L10	3	ERCC5	NM_000123	sample	6	9.17245817245817	54.8056628056628	5.93763957302112	443240.752895753	6212.87032257658	2178797	1829.94
1	L11	1	PHF6	NM_032335	sample	4	8.71942446043166	51.7913669064748	6.12533801573391	398867.032374101	5922.41335564521	2084224	1838.1
1	L11	2	PHF6	NM_032335	sample	5	9.07936507936508	58.5039682539683	7.6105240140269	489439.51984127	6196.79751451488	2208731	1939.47
1	L11	3	PHF6	NM_032335	sample	6	9.24046434494196	52.9087893864013	5.24591783322392	411456.593698176	5844.69548089483	1891144	1636.25
1	L12	1	BLM	NM_000057	sample	4	8.89539007092199	46.1400709219858	6.08251366880312	337797.523049645	5706.26863267394	1848605	1690.05
1	L12	2	BLM	NM_000057	sample	5	9.10782241014799	48.7019027484144	5.71891793060746	364285.467230444	5802.65331147603	1922204	1829.83
1	L12	3	BLM	NM_000057	sample	6	9.05755395683453	46.4148681055156	5.92257629895555	350097.362110312	5826.51370530288	2049021	1839.29
1	L13	1	ARID1A	NM_006015	sample	4	9.9732770745429	57.1434599156118	7.03843744358858	438557.749648383	5967.17223558661	1970274	1676.3
1	L13	2	ARID1A	NM_006015	sample	5	9.12796208530806	51.4218009478673	6.31202301016105	380625.235387046	5709.90427182583	1807588	1665.78
1	L13	3	ARID1A	NM_006015	sample	6	11.2245199409158	56.9483013293944	5.59511268140011	398944.657311669	5842.48505115013	1963952	1612.16
1	L14	1	EZH1	NM_001991	sample	4	9.30849673202614	57.9084967320261	6.0580680803991	465433.041830065	6060.3222031375	2229792	1809.93
1	L14	2	EZH1	NM_001991	sample	5	9.87101910828025	58.4570063694268	7.64348237920669	456731.896496815	6088.06560327462	2264882	1842.94
1	L14	3	EZH1	NM_001991	sample	6	8.86440677966102	53.4463276836158	5.89908487252372	424089.004237288	5908.41782464856	2081733	1782.67
1	L15	1	ARID2	NM_152641	sample	4	10.499399759904	62.4261704681873	7.27951941090474	467714.492196879	5946.36957104439	2127695	1807.92
1	L15	2	ARID2	NM_152641	sample	5	9.76949152542373	56.3107344632768	6.10441028845304	425274.085875706	5728.62881228998	2096805	1711.75
1	L15	3	ARID2	NM_152641	sample	6	10.2413381123059	54.7968936678614	5.66769924214033	404971.628434887	5651.60026633517	2073783	1745.42
1	L16	1	FLT4	NM_002020	sample	4	7.99295774647887	47.5746478873239	6.34288115495162	373629.612676056	5747.22389859564	1981699	1834.37
1	L16	2	FLT4	NM_002020	sample	5	9.18733850129199	54.2674418604651	5.87508775793799	428369.051679587	5851.10799532104	2215220	1874.52
1	L16	3	FLT4	NM_002020	sample	6	8.80426599749059	48.4102885821832	5.70515366752116	360433.13174404	5615.54832707747	1980863	1674.93
1	L17	1	RF	NA	Neutral	4	9.87348734873487	58.1826182618262	5.52319536969824	445506.360836084	6084.52733030529	2063037	1691.78
1	L17	2	RF	NA	Neutral	5	9.00811123986095	51.7856315179606	5.48615799513514	397419.047508691	5846.10478136943	2026874	1668.14
1	L17	3	RF	NA	Neutral	6	9.5717674970344	55.926453143535	5.51498668975164	440955.737841044	5856.21319155683	2167989	1730.21
1	L18	1	RF	NA	Neutral	4	9.24367816091954	55.9586206896552	7.56842265761668	450362.477011494	6113.80843867343	2185684	2004.07
1	L18	2	RF	NA	Neutral	5	10.4762516046213	63.8973042362003	6.64878727403397	518677.386392811	6321.65184333077	2345091	1960.92
1	L18	3	RF	NA	Neutral	6	9.93825503355705	60.7946308724832	6.0227128681849	487376.394630872	6172.79333506069	2180736	1815.65
1	L19	1	RF	NA	Neutral	4	10.0426666666667	66.9573333333333	7.83907372618741	587246.382666667	6584.65539506728	2507185	2141.99
1	L19	2	RF	NA	Neutral	5	9.35479951397327	58.8444714459295	6.89148468891573	488830.377885784	6120.73109433853	2291660	1895.93
1	L19	3	RF	NA	Neutral	6	10.1182965299685	58.0078864353312	6.16990240240171	440500.066246057	6117.69375147408	2233354	1804.13
1	L20	1	RF	NA	Neutral	4	8.84597156398104	54.9845971563981	5.92259519690572	442511.890995261	5944.77207890621	2106974	1797.91
1	L20	2	RF	NA	Neutral	5	9.06002554278416	55.690932311622	6.37899998132705	451328.685823755	6066.3245982973	2188314	1842.26
1	L20	3	RF	NA	Neutral	6	9.41839762611276	56.227002967359	6.11954201336928	440737.409495549	5924.47962195322	2156985	1810.63
1	L21	1	RF	NA	Neutral	4	9.05679012345679	54.8827160493827	6.65220616213512	439467.427160494	6006.81289629297	2045412	1758.11
1	L21	2	RF	NA	Neutral	5	9.45646766169154	54.8009950248756	5.88131248365767	431585.904228856	5970.07491885253	2097034	1828.22
1	L21	3	RF	NA	Neutral	6	9.5873388042204	55.5064478311841	5.90901703827769	433580.712778429	6063.93232446708	2173620	1823.15
1	L22	1	RF	NA	Neutral	4	8.80467675378267	51.939477303989	5.98729020322402	390873.041265475	5964.51532390593	1936639	1717.93
1	L22	2	RF	NA	Neutral	5	8.84344660194175	54.5230582524272	7.3702482846011	430310.946601942	6163.60416164582	2076739	1866.86
1	L22	3	RF	NA	Neutral	6	8.87882219705549	53.7870894677237	6.04974772501605	426419.405436014	5914.7709357819	2098744	1770.57
1	M03	1	OTNT	NA	Neutral	4	8.8025078369906	52.0376175548589	5.9618248273738	400056.34169279	5928.52621152488	2046532	1731.07
1	M03	2	OTNT	NA	Neutral	5	8.68398268398268	53.1645021645022	6.02550286858342	412272.344877345	5892.09750260583	1941370	1681.64
1	M03	3	OTNT	NA	Neutral	6	8.41773962804006	50.0472103004292	5.72026138207292	391678.728183119	5642.02411692526	1994506	1706.86
1	M04	1	OTNT	NA	Neutral	4	7.79108280254777	45.6764331210191	6.45435154017762	351331.542675159	5445.3384624199	1834922	1554.63
1	M04	2	OTNT	NA	Neutral	5	7.84005979073244	49.9387144992526	6.34746982183061	406842.258594918	5696.7312964775	2057721	1815.49
1	M04	3	OTNT	NA	Neutral	6	8.15292353823089	50.3403298350825	6.25562370791448	396440.128935532	5620.41751903325	1937628	1704.04
1	M05	1	OTNT	NA	Neutral	4	9.68599717114569	56.9123055162659	5.53580868046633	448699.256011315	5833.74166533077	2208366	1725.74
1	M05	2	OTNT	NA	Neutral	5	9.404	56.172	6.01973763025751	438871.464	5868.33150895033	2155806	1796.06
1	M05	3	OTNT	NA	Neutral	6	9.23989569752282	51.3520208604954	5.49501596934189	384184.890482399	5555.52996614069	1983772	1630.52
1	M06	1	OTNT	NA	Neutral	4	7.87111111111111	45.9566666666667	6.12447791924669	351147.47	5708.78883092557	1913984	1673.24
1	M06	2	OTNT	NA	Neutral	5	8.49263721552878	53.9384203480589	7.25541746350122	448574.753681392	6125.06614675499	2255590	1922.14
1	M06	3	OTNT	NA	Neutral	6	8.49794801641587	50.4487004103967	5.65072977286248	395680.75376197	5825.83081302091	2086021	1751.68
1	M07	1	OTNT	NA	Neutral	4	9.27910447761194	60.2865671641791	8.04870231784688	494470.741791045	5994.24646932953	2286794	1939.69
1	M07	2	OTNT	NA	Neutral	5	9.04521739130435	55.0208695652174	6.72083177411553	430729.099130435	5845.45966243587	2092985	1874.62
1	M07	3	OTNT	NA	Neutral	6	8.45394736842105	50.7286184210526	5.42513266880437	395454.986842105	5737.11085384336	2015347	1656.12
1	M08	1	OTNT	NA	Neutral	4	8.30854430379747	53.6091772151899	6.82841708508047	442117.235759494	6150.04425115024	2119830	1813.54
1	M08	2	OTNT	NA	Neutral	5	9.13245997088792	55.7016011644833	6.66829910919352	437447.756914119	6049.05084067505	2042792	1853.68
1	M08	3	OTNT	NA	Neutral	6	8.09443507588533	48.0640809443508	5.56431527996633	378427.688026981	5736.13352610266	1944443	1721.1
1	M09	1	DNM2	NM_001005362	sample	4	9.10848126232742	51.120315581854	6.14832840170843	371147.165680473	5230.31194118271	1895953	1560.39
1	M09	2	DNM2	NM_001005362	sample	5	7.12027491408935	42.6958762886598	8.83691464090232	331676.067010309	5340.97567702181	1682623	1731.01
1	M09	3	DNM2	NM_001005362	sample	6	8.10933940774487	45.1845102505695	7.50432433563364	311983.337129841	5000.68776127738	1587304	1449.97
1	M10	1	PRF1	NM_005041	sample	4	8.63329161451815	48.8185231539424	5.70585072311462	352222.381727159	5618.12059922045	1891887	1537.38
1	M10	2	PRF1	NM_005041	sample	5	8.97429305912596	52.2467866323907	5.52401595760947	401732.098971722	5688.21188255489	1901244	1547.09
1	M10	3	PRF1	NM_005041	sample	6	8.10760233918129	44.0327485380117	5.2587173105338	313009.274853801	5447.2334878141	1788160	1556.84
1	M11	1	DSN1	NM_024918	sample	4	8.90151515151515	53.0422077922078	5.69902234760636	408854.265151515	5763.36932304356	1855163	1579.36
1	M11	2	DSN1	NM_024918	sample	5	9.27648839556004	54.6548940464178	5.88489998271192	411382.684157417	5781.41930246481	1899426	1504.05
1	M11	3	DSN1	NM_024918	sample	6	9.11661166116612	54.2794279427943	5.3544724485618	427816.368536854	5796.38623532643	1918050	1523.37
1	M12	1	CBLB	NM_170662	sample	4	9.56786102062975	56.6536373507058	6.28563324043124	447469.781758958	5898.55124609531	2182680	1849.94
1	M12	2	CBLB	NM_170662	sample	5	8.97597254004577	54.3203661327231	6.27954570634565	430086.205949657	5912.55524837092	2123082	1782.94
1	M12	3	CBLB	NM_170662	sample	6	9.07042253521127	52.3692152917505	6.03980887438368	413681.584507042	5977.76418985613	2062428	1860.81
1	M13	1	EP300	NM_001429	sample	4	7.73993288590604	46.9463087248322	7.3038730728937	353379.768456376	5507.24165659874	1767309	1573.25
1	M13	2	EP300	NM_001429	sample	5	8.03912363067293	49.6557120500783	6.6210800658601	388735.195618153	5337.54739786969	2013658	1734.37
1	M13	3	EP300	NM_001429	sample	6	8.00555555555556	46.4444444444444	6.06847324702806	365591.059259259	5514.62544283695	1825070	1653.61
1	M14	1	PHOX2B	NM_003924	sample	4	8.57981220657277	50.8720657276995	5.78317037252525	387354.421361502	5779.95412133445	1779888	1482.45
1	M14	2	PHOX2B	NM_003924	sample	5	9.48987854251012	55.9811066126856	6.06367424089432	447004.303643725	5910.62777950919	2206293	1755.78
1	M14	3	PHOX2B	NM_003924	sample	6	8.85875	49.58	5.88207938820904	385004.705	5803.25004516285	1982622	1654.3
1	M15	1	LATS1	NM_004690	sample	4	9.2180774748924	55.1219512195122	5.82261310826135	418984.31420373	5743.38784844988	1917554	1566.24
1	M15	2	LATS1	NM_004690	sample	5	8.94257703081233	53.2927170868347	6.51553021044606	399742.683473389	5700.68799006679	1868049	1559.12
1	M15	3	LATS1	NM_004690	sample	6	8.81112737920937	54.3923865300146	6.82994538663325	427189.385065886	6161.74866152073	2031666	1765.26
1	M16	1	CUL3	NM_003590	sample	4	10.6019955654102	66.1031042128603	7.09943649508136	549696.620842572	6336.30497244715	2419303	2047.26
1	M16	2	CUL3	NM_003590	sample	5	10.2464146023468	60.2372881355932	6.24838316606963	476923.698826597	6086.25250916055	2260928	1843.24
1	M16	3	CUL3	NM_003590	sample	6	9.97513089005236	58.8311518324607	6.89950417099639	490593.497382199	6178.67685715479	2377978	1971.41
1	M17	1	OTNT	NA	Neutral	4	9	53.1890243902439	5.75843492431863	415582.643902439	5777.73482352242	1962963	1660.24
1	M17	2	OTNT	NA	Neutral	5	9.45609436435124	56.0039318479685	6.44184446370301	441464.028833552	5997.59430262405	2096161	1783.3
1	M17	3	OTNT	NA	Neutral	6	8.51728723404255	49.8164893617021	5.65918977681	385964.292553191	5797.29822281303	1983102	1665.97
1	M18	1	OTNT	NA	Neutral	4	8.86037735849057	52.3081761006289	6.09833679940974	406201.00754717	5858.3444229699	2034618	1785.19
1	M18	2	OTNT	NA	Neutral	5	8.89709762532982	51.0158311345646	6.59962956840318	390751.671503958	5968.42146485209	2091163	1824.69
1	M18	3	OTNT	NA	Neutral	6	8.19914651493599	48.8406827880512	5.45311676013265	389470.968705548	5729.47683255854	2034612	1745.15
1	M19	1	OTNT	NA	Neutral	4	8.92697466467958	53.6125186289121	7.77405732182564	405289.988077496	5747.44453137099	1840926	1543.99
1	M19	2	OTNT	NA	Neutral	5	8.61128048780488	54.6021341463415	6.53050975721839	444375.004573171	5903.61764927003	2054238	1864.81
1	M19	3	OTNT	NA	Neutral	6	9.47014925373134	55.8671641791045	5.55394597581647	435420.697014925	5985.13508964732	2137081	1839.94
1	M20	1	OTNT	NA	Neutral	4	9.01143790849673	55.5767973856209	6.09700739896354	437850.580065359	5794.34691148879	2129796	1742.82
1	M20	2	OTNT	NA	Neutral	5	8.40819022457067	50.4187582562748	5.74064289908169	400929.206076618	5762.8185841361	1961704	1712.19
1	M20	3	OTNT	NA	Neutral	6	8.69395017793594	51.6192170818505	5.84979319009664	416644.298932384	5990.5054002747	2069927	1826.62
1	M21	1	OTNT	NA	Neutral	4	8.47178329571106	49.7415349887133	6.02960250893339	379757.573363431	5704.62128353873	1919386	1632.88
1	M21	2	OTNT	NA	Neutral	5	8.98128898128898	53.037422037422	5.92161736794892	420686.95010395	5874.58036465764	2099752	1795.18
1	M21	3	OTNT	NA	Neutral	6	8.6425	52.53375	6.13205522272883	426282.62625	6035.29339631402	2186456	1822.91
1	M22	1	OTNT	NA	Neutral	4	8.81979320531758	53.7208271787297	7.00439319453599	427859.793205318	5819.17205302492	2047388	1810.66
1	M22	2	OTNT	NA	Neutral	5	8.39746543778802	51.11866359447	6.34360653070223	408456.184331797	5751.64436373706	1949927	1702.52
1	M22	3	OTNT	NA	Neutral	6	9.54468085106383	57.0085106382979	6.29898349238701	444711.592907801	5938.76635896408	2213187	1834.17
1	N03	1	PLK1	NA	Negative	4	8.36363636363636	61.979797979798	5.59916106249599	588279.363636364	3955.66919500478	2260946	1789.84
1	N03	2	PLK1	NA	Negative	5	13.0350877192982	115.228070175439	15.6503413665073	1167087.8245614	8789.79414999785	4458438	4963.76
1	N03	3	PLK1	NA	Negative	6	16.921568627451	116.588235294118	6.55199585517589	1111348.45098039	7682.58098504649	4700424	3452.6
1	N04	1	PLK1	NA	Negative	4	13.0704225352113	98.4647887323944	10.0592770844259	896345.169014085	6695.49805926515	3297519	3214.19
1	N04	2	PLK1	NA	Negative	5	11.7692307692308	105.571428571429	16.2967490404492	1115653.14285714	8419.22264453163	4397338	4869.16
1	N04	3	PLK1	NA	Negative	6	10.5882352941176	88.2470588235294	9.76740809104822	854787.035294118	5453.83249458328	3003389	2638.31
1	N05	1	PLK1	NA	Negative	4	13.4117647058824	94.1176470588235	7.96207149994645	792477.049019608	6453.89902655432	3055791	2576.91
1	N05	2	PLK1	NA	Negative	5	11.2826086956522	103.467391304348	16.3567605285851	1067198.9673913	7334.74087873339	3815454	3607.64
1	N05	3	PLK1	NA	Negative	6	15.0634920634921	104.936507936508	7.45926043163177	914471.111111111	6943.56648485202	3938631	2661.73
1	N06	1	PLK1	NA	Negative	4	14.2878787878788	106	9.70810343621345	911793.409090909	6568.44049786219	3237559	2633.79
1	N06	2	PLK1	NA	Negative	5	11.5222222222222	103.333333333333	14.8972529135998	1086123.07777778	7843.92619099375	3986899	4168.01
1	N06	3	PLK1	NA	Negative	6	12.296875	94.453125	10.7643422398446	863528.234375	7443.2921640917	3512319	2946.28
1	N07	1	PLK1	NA	Negative	4	11.4761904761905	104.634920634921	12.6896357402297	1015928.6031746	7629.15559727217	3630525	3954.89
1	N07	2	PLK1	NA	Negative	5	10.05	84.6166666666667	18.9609003847675	798187.1	6818.3162502955	2978132	3483.47
1	N07	3	PLK1	NA	Negative	6	12.1428571428571	124.285714285714	21.9632446092393	1305137.4	7835.14773820166	4689778	3872.07
1	N08	1	PLK1	NA	Negative	4	8.83561643835616	90.8767123287671	21.6472639677813	990353.849315068	7834.10455430058	4465277	5274.25
1	N08	2	PLK1	NA	Negative	5	9.53571428571429	100.732142857143	25.9408633583599	1044609.42857143	8058.10903499096	3165288	4315.15
1	N08	3	PLK1	NA	Negative	6	11.5897435897436	94.9487179487179	14.0608776737487	869278.743589744	6625.73026498031	2879080	3123.14
1	N09	1	CIC	NM_015125	sample	4	8.74778200253485	55.2598225602028	6.17626501412479	425583.484157161	5631.80377471605	1958170	1578.9
1	N09	2	CIC	NM_015125	sample	5	8.6650390625	52.0634765625	6.20387777034952	401600.71484375	5728.6075442386	1808151	1552.36
1	N09	3	CIC	NM_015125	sample	6	8.58654906284454	50.8809261300992	5.57125554436	372121.097023153	5350.33613542505	1825792	1552.36
1	N10	1	SMARCA4	NM_003072	sample	4	8.80237154150198	49.00395256917	5.8831493314172	347942.47826087	5625.08692949342	1727934	1588.89
1	N10	2	SMARCA4	NM_003072	sample	5	9.7010101010101	53.6383838383838	5.90045473894866	390780.977777778	5952.18107686494	1820148	1603.33
1	N10	3	SMARCA4	NM_003072	sample	6	9.82178217821782	52.7227722772277	6.17716672619167	376481.438118812	5712.8836568724	1900193	1659.73
1	N11	1	DOT1L	NM_032482	sample	4	9.03986332574032	52.0649202733485	6.01736774086205	399057.51025057	5821.84653360883	1939114	1557.94
1	N11	2	DOT1L	NM_032482	sample	5	9.48993963782696	54.3802816901408	5.8542815263049	420172.828973843	5859.58215468684	2029898	1604.42
1	N11	3	DOT1L	NM_032482	sample	6	8.85846560846561	50.1058201058201	5.84365309503372	380193.365079365	5798.60827678164	1918592	1575.38
1	N12	1	XPC	NM_004628	sample	4	8.55626598465473	49.7979539641944	5.77982436685045	379408.943734015	5914.82667768755	1906039	1685.44
1	N12	2	XPC	NM_004628	sample	5	8.75675675675676	54.1117117117117	7.10879189900879	432650.068468469	5932.95307575637	2111674	1831.22
1	N12	3	XPC	NM_004628	sample	6	8.44890510948905	48.0729927007299	5.69508982611015	356814.113138686	5502.25802113543	1910360	1653.52
1	N13	1	EXT1	NM_000127	sample	4	8.65034965034965	55.6212121212121	6.69165344822533	459146.529137529	6203.97363363475	2301244	1859.28
1	N13	2	EXT1	NM_000127	sample	5	8.74311926605505	52.3879423328965	5.99451669765154	439140.703800786	6206.23376825921	2169960	1813.53
1	N13	3	EXT1	NM_000127	sample	6	8.31040268456376	51.1979865771812	6.16205324706673	407927.575503356	5964.64603603324	1985081	1713.23
1	N14	1	MSH6	NM_000179	sample	4	9.63636363636364	59.2909090909091	6.39665344993708	479911.827272727	6194.70374423633	2238557	1867.53
1	N14	2	MSH6	NM_000179	sample	5	8.6435124508519	53.740498034076	6.7296095043042	446241.834862385	6055.08102268668	2161897	1881.43
1	N14	3	MSH6	NM_000179	sample	6	9.03201219512195	57.092987804878	5.91491755280091	464194.039634146	6021.11340382107	2186978	1833.52
1	N15	1	FANCC	NM_000136	sample	4	8.36864864864865	46.8583783783784	5.78411006464259	343931.820540541	5657.07964472064	1742238	1448.64
1	N15	2	FANCC	NM_000136	sample	5	7.47867298578199	42.6208530805687	5.25202401140099	327057.18957346	5498.50644609608	1737932	1569.82
1	N15	3	FANCC	NM_000136	sample	6	8.07187112763321	46.3296158612144	6.36633488043671	362737.557620818	5786.1602699603	1987682	1711.02
1	N16	1	NCOR1	NM_006311	sample	4	8.65576102418208	49.8605974395448	6.32866887437433	389666.137980085	6054.10749010114	2027599	1884.82
1	N16	2	NCOR1	NM_006311	sample	5	8.46351931330472	51.9248927038627	6.97779803700809	402386.034334764	5862.79583437158	2081856	1856.82
1	N16	3	NCOR1	NM_006311	sample	6	8.94108280254777	52.6050955414013	6.94736825903595	405926.288216561	5905.50761841557	2023092	1802.99
1	N17	1	PLK1	NA	Negative	4	8.76470588235294	46.5	7.48997078629431	310185.088235294	4718.7302865568	1507812	1659.37
1	N17	2	PLK1	NA	Negative	5	9.4	78.9111111111111	20.195437885504	726005.755555556	6806.86367594696	2372062	3105.85
1	N17	3	PLK1	NA	Negative	6	4.57894736842105	53.0526315789474	26.9255648591175	535514.473684211	6356.84283521088	1954406	3057.26
1	N18	1	PLK1	NA	Negative	4	5.76	87.36	29.9017081807082	918770.32	7789.95968416872	2577298	5305.45
1	N18	2	PLK1	NA	Negative	5	9.34615384615385	53.2692307692308	5.18553028168413	324984.5	4759.17665206171	1595331	1533.97
1	N18	3	PLK1	NA	Negative	6	7.625	52.3333333333333	10.3429349409648	398849	4789.37148566464	1869652	2625.5
1	N19	1	PLK1	NA	Negative	4	5.94736842105263	61.5789473684211	16.5889724310777	593535.368421053	5698.72627673645	2275552	2692.63
1	N19	2	PLK1	NA	Negative	5	7.4	25.6	4.64307692307692	124655.2	4692.16882096701	1121285	3153.22
1	N20	1	PLK1	NA	Negative	4	6.83333333333333	40.8333333333333	5.05833333333333	192258.666666667	3933.87960979263	1186781	1127.64
1	N20	2	PLK1	NA	Negative	5	4.36363636363636	33.8181818181818	3.45603146853147	258243	3123.52908687832	1330913	1578.47
1	N21	1	PLK1	NA	Negative	4	28	188	6.71428571428571	1244052	6617.29787234043	4475212	2624.76
1	N21	2	PLK1	NA	Negative	5	6.42857142857143	67.0476190476191	19.2457154791741	642579.904761905	6168.08446723005	1730015	3069.82
1	N21	3	PLK1	NA	Negative	6	12.12	77.4	6.52177899389247	547937.28	5401.09451078765	2296679	2164.79
1	N22	1	PLK1	NA	Negative	4	8.42105263157895	44.0526315789474	8.21467209690894	268433.894736842	4693.31487922681	1406802	1701.42
1	N22	2	PLK1	NA	Negative	5	1.6	26	9.68	160932.8	3435.24177253479	427777	1664.15
1	N22	3	PLK1	NA	Negative	6	10.1578947368421	66.5789473684211	17.2578714779373	509964	6169.74601518234	2099911	2359.86
