# Supplementary material for: TRACERx analysis identifies a role for FAT1 in regulating chromosomal instability and whole-genome doubling via Hippo signalling
Source: Nat Cell Biol. 2024 Dec 30;27(1):154–68. doi: 10.1038/s41556-024-01558-w (PMC11735399; doi:10.1038/s41556-024-01558-w)
Supplement: Supplementary file 17 — Statistical source data. [file 41556_2024_1558_MOESM17_ESM.zip › extended fig1/ext fig1A source/data/rawData/IR3Hr_H1944_RAD51.txt]

screenPlateOrder	plateWell	replicateNo	Content	ContentAnno	ContentType	MEAN_ObjectSpotTotalCountCh2	MEAN_ObjectSpotTotalAreaCh2	MEAN_ObjectSpotAvgAreaCh2	MEAN_ObjectSpotTotalIntenCh2	MEAN_ObjectSpotAvgIntenCh2	MEAN_ObjectSpotTotalCountCh3	MEAN_ObjectSpotTotalAreaCh3	MEAN_ObjectSpotAvgAreaCh3	MEAN_ObjectSpotTotalIntenCh3	MEAN_ObjectSpotAvgIntenCh3	ValidObjectCount	percentHIGH_SpotAvgAreaCh2	percentLOW_SpotAvgAreaCh2	percentHIGH_SpotAvgAreaCh3	percentHIGH_SpotAvgIntenCh2	percentLOW_SpotAvgIntenCh2	percentHIGH_SpotAvgIntenCh3	percentLOW_SpotAvgIntenCh3	percentHIGH_SpotCountCh2	percentLOW_SpotCountCh2	percentHIGH_SpotCountCh3	percentHIGH_SpotTotalAreaCh2	percentLOW_SpotTotalAreaCh2	percentHIGH_SpotTotalAreaCh3	percentHIGH_SpotTotalIntenCh2	percentLOW_SpotTotalIntenCh2	percentHIGH_SpotTotalIntenCh3	MEAN_Circ_TotalIntenCh2	MEAN_Circ_TotalIntenCh3	MEAN_Circ_AvgIntenCh2	MEAN_Circ_AvgIntenCh3	percentHIGH_Circ_TotalIntenCh2	percentLOW_Circ_TotalIntenCh2	percentHIGH_Circ_TotalIntenCh3	percentLOW_Circ_TotalIntenCh3	percentHIGH_Circ_AvgIntenCh2	percentLOW_Circ_AvgIntenCh2	percentHIGH_Circ_AvgIntenCh3	percentLOW_Circ_AvgIntenCh3
1	C03	1	53BP1	NA	Positive	17.2103610675039	80.2150706436421	5.36955013287323	313093.505494506	3514.92568282168	4.53061224489796	13.6106750392465	1.39697698241056	45278.4615384615	1562.36762944509	637	11	15.2	5.8	8.6	11.5	0	0	8.5	11.1	35.9	6.9	10.8	42.1	9.4	8.2	40.8	1410156.4	119846.89	1461.65	479.97	8.9	8.2	6.8	11.8	8.6	8.5	6.1	12.6
1	C03	2	53BP1	NA	Positive	13.873786407767	56.0735090152566	4.49221260210765	201341.346740638	2899.6254260483	2.92926490984743	7.68932038834951	1.76474800942194	19283.3370319001	1461.88889053799	721	4.9	29.5	11.5	3.7	34.4	0	0	3.9	25.2	28.3	3.9	31.5	44.9	4.6	27.6	37	1173106.3	72452.65	1143.7	286.86	5.8	18	1.2	41.7	3.9	22.7	1.1	50.6
1	C03	3	53BP1	NA	Positive	17.2313323572474	79.2591508052709	5.96327042061508	311388.929721816	3367.7005069526	3.79941434846266	11.2664714494876	1.23450649818836	35017.9165446559	1315.34314953109	683	9.2	15.1	4.7	8.5	13.3	0.1	49.9	8.8	14.2	30.3	9.7	13.2	29.6	11.4	10.5	30.2	1362354	96114.15	1345.2	379.82	11.4	10.4	4.5	21.5	9.8	10.8	3.4	20.1
1	C04	1	53BP1	NA	Positive	16.2361878453039	83.6229281767956	6.56758454243253	377361.190607735	3754.79304890245	3.6767955801105	10.7140883977901	1.18491937011789	35294.6160220995	1423.01419499315	724	14.1	12.6	5.9	13.3	9.9	0.1	0	4.6	17	30	10.1	13.5	34.8	15.2	10.5	34.4	1581564.1	108814.35	1660.9	452.31	13.4	10.9	6.1	23.9	14.1	7.5	7.3	22.5
1	C04	2	53BP1	NA	Positive	17.6774774774775	91.9513513513513	7.2056220600695	423539.174774775	4009.31092301118	5.54594594594595	17.1873873873874	1.61020995216697	61962.1585585586	2004.79805170262	555	19.1	10.6	7.4	16.6	8.8	0	0	7.4	11.4	43.2	13	8.1	48.8	19.3	5.2	46.7	1664297	132831.85	1795.27	545.95	16.6	7.6	11.2	10.1	16.9	5.8	10.8	5.9
1	C04	3	53BP1	NA	Positive	17.7061469265367	86.8845577211394	5.32865941499771	356855.953523238	3666.36023898173	4.85007496251874	15.2113943028486	1.53047660143713	57115.3883058471	1846.96569720168	667	13.8	9.1	8.1	15.9	8.7	0.1	40.8	9.4	12.4	36.7	12.6	10.9	36.4	18.4	7.6	38.4	1564354	132602.7	1530.22	521.23	16	6.4	13.8	10.5	17.2	4.3	12.7	6.7
1	C05	1	53BP1	NA	Positive	16.567760342368	83.3680456490728	6.43039280339209	348119.827389444	3638.5168723049	4	11.5534950071327	1.24449179809736	38238.5278174037	1524.53331115255	701	15.3	14	5	12.7	12.6	0.1	0	7.3	15.8	32.2	11.6	14.1	38.4	14.1	11.7	37.2	1479414.9	117912.17	1564.62	501.08	13.8	10.6	6.4	14.1	11.7	10.3	6.4	10.1
1	C05	2	53BP1	NA	Positive	17.9985486211901	88.2859216255443	5.80216442440188	373173.793904209	3708.28679588809	5.23802612481858	15.9172714078374	1.4120200506608	57385.1320754717	1801.11025864077	689	12.9	13.4	7	13.6	10	0.1	0	9.3	13.2	38.8	11.2	11.8	42.5	15.5	9	40.6	1539653.5	131605.66	1590.47	533.19	12.8	8.7	9.6	10	13.2	7.4	11.5	8.4
1	C05	3	53BP1	NA	Positive	18.1963963963964	88.8846846846847	6.08674921416858	388493.16036036	3730.04457565765	4.87207207207207	14.7243243243243	1.45220328033913	50535.2036036036	1753.02145902302	555	13.9	13.9	7.4	12.6	8.5	0.2	40.5	10.5	14.2	39.6	12.4	11.9	37.5	18.4	10.8	40	1594518	120658.28	1561.89	475.8	15.9	5.9	9.9	10.6	13.5	4	9.2	9.5
1	C06	1	53BP1	NA	Positive	17.6945525291829	86.6070038910506	5.75836738327334	373932.005836576	3576.64758692427	4.82101167315175	15.1692607003891	1.73838486585493	58268.140077821	1691.36090343782	514	9.5	15.6	6.4	10.7	15.2	0.2	0	8.9	15.6	36.8	9.3	15.8	40.9	14.6	12.6	40.7	1584208.2	132495.18	1513.45	515.63	14.2	12.8	9.1	13.6	10.7	13.2	7.2	11.5
1	C06	2	53BP1	NA	Positive	18.2976377952756	90.3574803149606	6.15559427487635	385760.733858268	3722.58005381911	5.54645669291339	17.2992125984252	1.56753076053925	61870.0566929134	1967.67880146435	635	13.1	11.7	8.2	12.6	8.8	0	0	9.1	12.1	41.4	12.6	10.6	46.8	16.2	9.1	44.6	1579600.7	123940.32	1600	485.5	12.3	6.3	6.3	7.4	12.6	5.5	6	7.2
1	C06	3	53BP1	NA	Positive	17.6186291739895	86.1581722319859	5.80655913333787	357788.407732865	3557.59917705789	5.30931458699473	17.6151142355009	1.53282636877944	66118.0228471002	1795.7453586937	569	15.3	13.2	10.2	13.7	10.9	0.4	43.2	9	16.2	39.4	12.3	14.2	38.1	18.3	12.3	40.9	1488902	125517.07	1471.11	500.3	14.8	8.8	10.7	11.1	13.5	6.7	10.7	8.3
1	C07	1	53BP1	NA	Positive	17.6045197740113	91.7457627118644	6.69701476614898	398247	3836.6615821199	4.7834274952919	14.1694915254237	1.38454094780139	50303.1054613936	1831.11106735164	531	16.6	10.7	5.5	15.8	7.5	0	0	9.2	12.6	36.3	10.9	10.9	41.2	18.5	9	41.6	1611847.1	131531.98	1678.3	539.75	14.7	8.5	10.9	8.7	16.4	5.5	10.4	7
1	C07	2	53BP1	NA	Positive	17.7544141252006	89.7431781701445	5.83523689184566	374917.160513644	3707.45413966198	4.44943820224719	12.9662921348315	1.2638598570171	47906.4109149278	1723.03259335488	623	14.4	10.9	4.7	12.4	8	0.3	0	7.9	12.8	36.1	10.3	10.9	40.3	16.4	8	39.5	1567597.3	135577	1571.77	535.78	13.8	8.7	10.1	8.5	11.4	5.8	10.9	7.2
1	C07	3	53BP1	NA	Positive	17.0587002096436	78.1991614255765	5.17075218356738	291785.257861635	3372.89026567759	4.08805031446541	11.2893081761006	1.64850534027131	31098.1719077568	1598.13970532283	477	12.2	15.3	8	8.8	12.2	0	33.8	6.9	15.3	34.8	8.2	14.7	36.9	12.2	11.3	37.3	1325515	87823.29	1354.69	362.64	10.5	9.2	2.7	22.9	9.2	7.3	4.2	25.6
1	C08	1	53BP1	NA	Positive	16.4367417677643	84.5355285961872	5.90578623658679	366528.86135182	3803.10169666765	4.2894280762565	13.686308492201	1.36071575732317	47805.2720970537	1585.25222067076	577	16.3	13.2	8.5	14.9	8.8	0	0	5.5	15.8	34.8	9.7	13.7	39.2	15.3	9	38.8	1526467.7	117997.64	1647.39	487.94	12.5	9.9	9	17.9	14	6.6	7.8	13.9
1	C08	2	53BP1	NA	Positive	16.7656612529002	90.2111368909513	7.77377057891872	393326.364269142	3788.81364556538	4.44083526682135	13.2807424593968	1.48351930818076	46883.9535962877	1692.66352175543	431	19.3	10	7.7	14.6	11.6	0.2	0	6	13.2	37.1	14.4	11.4	43.6	19.3	9.5	39.9	1584850.1	121016.89	1662.05	490.05	15.1	10	9.5	12.5	14.6	8.4	10	9.3
1	C08	3	53BP1	NA	Positive	16.2734864300626	85.446764091858	6.10589065601646	380819.661795407	3901.79719170511	5.09185803757829	15.8475991649269	1.51196508075816	58084.8455114823	1871.32921388479	479	22.5	12.5	6.9	19.4	9.2	0.8	41.8	6.7	13.8	40.1	11.5	10	38.4	20.7	7.1	39.7	1504705	121000.49	1625.7	499.14	16.5	7.5	10.9	8.4	21.5	7.1	11.5	5.8
1	C09	1	PLCG2	NM_002661	sample	16.2056555269923	84.7789203084833	6.58770633203428	394838.69151671	3820.7128230979	4.57840616966581	13.1002570694087	1.47494716915959	46584.0616966581	1888.35854927771	389	12.9	11.1	6.7	13.4	11.8	0	0	7.7	19.5	36.5	11.3	17.2	43.2	16.2	11.8	42.9	1582239.2	137317.22	1700.34	578.43	16.2	15.2	11.1	10.5	14.9	10.3	13.1	5.4
1	C09	2	PLCG2	NM_002661	sample	15.6839916839917	76.2286902286902	5.65087076846312	329432.783783784	3640.46538816955	5.15800415800416	15.018711018711	1.45456970755518	57779.0041580042	2066.52514371975	481	9.8	14.8	6	12.5	10.2	0	0	5.4	19.5	40.1	9.1	18.5	45.5	12.9	13.9	43.2	1455588.4	154255.75	1568.66	678.1	11.4	14.1	16	6.9	13.9	8.5	19.8	1.7
1	C09	3	PLCG2	NM_002661	sample	17.4240837696335	83.4502617801047	5.92659063853746	326108.806282723	3370.66043724255	4.61256544502618	13.7670157068063	1.3637437613673	50436.5497382199	1892.39100972589	382	12	10.7	5.8	11.3	11.3	0.3	38.2	6.8	11.8	34.6	11.5	9.7	31.9	14.4	7.6	34.3	1297021	137401.38	1355.52	567.24	10.7	14.9	11.8	4.5	10.5	10.5	14.1	1.3
1	C10	1	SETD2	NM_014159	sample	17.0539325842697	84.7168539325843	6.86186593337805	365512.635955056	3688.42655998368	4.37752808988764	12.8741573033708	1.51677118493544	45447.1797752809	1774.85443873666	445	9.9	13.5	7.4	13	11.7	0.2	0	8.1	16.6	34.2	11.9	14.6	43.4	17.5	11.7	42.7	1567195.3	142707.95	1650.03	600.39	15.3	10.3	12.8	9.7	14.2	5.2	13.5	5.4
1	C10	2	SETD2	NM_014159	sample	16.5413711583924	85.0756501182033	8.17932755706729	382542.567375887	3862.50793085048	4.74468085106383	13.6595744680851	1.46491828727004	48112.2884160757	1867.88224480651	423	15.1	12.1	6.9	15.1	9.5	0	0	8.7	20.3	39	12.3	15.1	44.7	18	10.4	40.9	1508815.9	138732.59	1764.48	584.03	15.8	12.3	12.3	12.1	16.1	7.8	13.9	6.9
1	C10	3	SETD2	NM_014159	sample	17.7743271221532	88.6915113871636	5.5220287320125	352349.269151139	3580.68688556285	4.34989648033126	11.5569358178054	1.37218778438842	38720.1842650104	1812.49862003206	483	13	7.2	5	12.6	8.7	0	37.9	9.9	11.4	35.6	14.1	8.3	32.5	18.6	6.6	35	1463901	136282.7	1484.14	549.37	16.1	10.1	15.3	8.5	15.7	5.6	14.9	6
1	C11	1	IKZF1	NM_001220765	sample	17.3047210300429	83.9098712446352	5.25536322413467	309382.991416309	3352.49864969253	3.9656652360515	11.8540772532189	1.08991892559974	42222.2360515021	1403.58185695266	233	12.4	9	5.2	7.7	12	0	0	6	12	30	8.6	11.2	30.5	11.6	8.6	30.5	1270684.3	126603.66	1385.19	531.07	6	15	8.2	9.9	10.3	10.7	10.3	7.3
1	C11	2	IKZF1	NM_001220765	sample	16.3903614457831	76.1614457831325	6.92258948979888	330801.248192771	3534.27587501189	4.2	12.0915662650602	1.32774385420554	40687.3228915663	1490.00466765819	415	9.9	13.7	5.8	9.2	15.9	0.2	0	6.3	16.1	31.1	8.4	15.7	38.8	9.9	12	33	1370789.7	111067.61	1505.8	451.95	10.6	14.5	5.8	20	8.2	14.9	7	19.5
1	C11	3	IKZF1	NM_001220765	sample	17.0843373493976	81.2024096385542	5.39657607368835	306896.503614458	3360.03198584511	4.08433734939759	11.6578313253012	1.20148104304583	41679.2	1683.73845473583	415	10.4	8.9	3.9	8.9	13.3	0	42.4	8.7	11.8	29.4	8.4	9.9	26.3	11.8	7.7	28.7	1232256	119421.82	1310.1	487.69	9.4	12.5	9.9	10.1	8.7	10.8	9.6	5.3
1	C12	1	COL2A1	NM_033150	sample	15.8173076923077	73.9711538461538	6.7984867900728	302795.403846154	3430.87208300032	3.91153846153846	12.4423076923077	1.20703155051492	45969.3942307692	1485.62271829835	520	7.9	15.2	6.9	7.7	15.6	0	0	4.4	14.4	28.3	6.9	16.2	33.5	8.8	11.9	33.3	1317609.6	135517.94	1404.75	546.65	9.6	12.1	12.5	7.1	6.5	14.8	11.9	8.1
1	C12	2	COL2A1	NM_033150	sample	16.0105708245243	76.9006342494715	6.43046138991938	346766.044397463	3665.19842198934	4.59408033826638	14.154334038055	1.32159048598144	54513.5940803383	1789.70517657361	473	9.3	14.6	7.2	10.4	12.9	0	0	7	16.9	33	9.1	16.3	37	11.6	11.6	36.2	1527206.9	140267.49	1601.66	558.78	11.8	11.2	11.2	4.4	11.2	8.2	10.8	3.8
1	C12	3	COL2A1	NM_033150	sample	15.3062015503876	68.5949612403101	4.49328415074096	259775.131782946	3167.45443326638	3.98643410852713	11.4825581395349	1.29622428085322	39968.7286821705	1625.18353498936	516	8.3	14.7	5.2	6.8	18	0.4	46.1	3.5	15.7	30.8	4.5	15.1	30.6	8.9	12.4	32.6	1196718	122362.05	1185.99	490.24	7	17.6	8.9	7	7.4	20	9.7	4.7
1	C13	1	SMAD4	NM_005359	sample	13.2465543644717	48.7702909647779	3.58812898925808	151484.209800919	2657.10484755198	2.79173047473201	7.9509954058193	1.82743236405069	22564.7779479326	1636.7171943432	653	2	30.6	13.9	2.5	42.4	0.2	0	2.8	24.8	25.1	1.4	33.4	45.5	1.7	28.8	42.9	1001031.6	87708.6	968.56	353.79	5.1	30.9	4.4	42.3	2.8	38.6	3.8	47.8
1	C13	2	SMAD4	NM_005359	sample	14.1728571428571	52.75	4.20826992056211	180268.602857143	2823.9276835564	3.20285714285714	8.70285714285714	1.75613313871249	23607.1414285714	1595.17067558392	700	2.7	31	10.7	2.7	34	0	0	3.3	20.7	28.4	2.4	29.7	46	2.7	24.4	38.9	1112534.1	85635.39	1062.65	333.37	6.3	20	2.4	28.9	3.1	28.7	1.1	38.1
1	C13	3	SMAD4	NM_005359	sample	14.5342261904762	53.2217261904762	3.70219904620264	172075.446428571	2723.94090278374	3.23214285714286	8.65922619047619	1.84813194144591	23933.2023809524	1668.04388408888	672	2.4	31	12.2	2.7	34.2	0.1	33.5	2.5	20.1	31.1	2.1	27.1	36.5	3.9	24.6	37.9	1035927	86778.65	1004.47	343.56	4.9	20.4	3.6	30.2	3.4	28.7	3.7	32.1
1	C14	1	FANCF	NM_022725	sample	17.4412751677852	80.1241610738255	5.15807863070154	319431.342281879	3368.67499440117	3.96476510067114	11.7164429530201	1.18530509867558	41239.644295302	1458.68269528781	596	6.5	14.1	4.7	7.4	14.9	0	0	8.7	14.6	31.2	9.2	13.9	35.2	10.9	11.4	34.9	1400916.9	126567.78	1398.75	500.17	10.1	13.6	8.2	11.9	7.4	14.1	8.7	9.9
1	C14	2	FANCF	NM_022725	sample	16.9326047358834	79.0673952641166	6.73245265921183	330758.043715847	3571.36460993225	4.10564663023679	11.7213114754098	1.27283863764779	38934.941712204	1529.34727773423	549	8.2	11.3	5.5	9.5	9.7	0	0	6.9	11.7	33.9	7.3	9.3	39.3	9.5	7.3	35.5	1405781.2	126948.7	1500.11	536.41	10	7.5	8.4	11.3	9.8	7.5	9.5	8.9
1	C14	3	FANCF	NM_022725	sample	16.64	72.408275862069	5.53295691075445	278984.264827586	3238.00193840714	4.08551724137931	11.7613793103448	1.29502327651559	37049.6151724138	1421.31700900202	725	6.2	17.7	5.7	6.3	16.4	0	47.2	6.3	14.3	32.1	6.8	16	30.6	9.5	14.6	32	1260491	105024.7	1279.19	425.91	10.5	15.7	8.1	18.2	7.6	13.4	6.8	15
1	C15	1	Sep-12	NM_144605	sample	17.6966666666667	86.8033333333333	5.38555664627059	359362.268333333	3600.70680612595	4.23166666666667	12.1283333333333	1.26128716290787	43974.4216666667	1656.64007070068	600	8.2	10	4.5	9	8.8	0	0	8	12.5	32	10.8	11.8	39	13.7	7.7	38.7	1517257.2	122205.23	1473.78	471.8	13.7	9.8	8	16.8	9.7	10	8.5	18
1	C15	2	Sep-12	NM_144605	sample	17.6263157894737	87.1561403508772	6.23462219130641	351619.314035088	3618.69829422109	4.21052631578947	12.7017543859649	1.25148358085854	46425.850877193	1757.64899032053	570	7.9	7.4	5.6	10.4	6.5	0	0	6.1	10.4	29.8	11.1	9.3	35.4	15.3	6	33.2	1463521.5	124171.4	1514.15	491.8	13.2	7.2	6.7	8.6	10.9	7.5	7.9	7.9
1	C15	3	Sep-12	NM_144605	sample	17.5934379457917	84.4436519258203	6.12437237265342	332198.988587732	3456.27654968653	4.06562054208274	10.9514978601997	1.38680370669125	35281.1768901569	1611.89778953796	701	8	7.6	5	8.7	10.1	0.1	39.5	8	11.3	33.5	11.1	9.8	31.4	15.8	7.8	32.5	1414832	107075.18	1406.21	410.09	15.3	9.4	5.7	14	11.4	8	4.9	16.7
1	C16	1	GNPTAB	NM_024312	sample	15.8086124401914	66.7081339712919	4.76117170732933	250018.655502392	3096.59572464442	3.64274322169059	10.0159489633174	1.73843461600453	28799.346092504	1666.21209626774	627	4.5	19.3	10.4	3.7	20.3	0	0	5.3	13.6	30.6	4.3	17.9	47	5.4	14.5	44.2	1284476.8	102208.16	1289.18	421.65	6.4	12.4	6.1	23.3	5.9	13.6	6.2	24.7
1	C16	2	GNPTAB	NM_024312	sample	17.3943925233645	82.5570093457944	6.6207707030417	343950.534579439	3649.99381015401	4.94205607476635	14.0448598130841	1.36047750030839	53126.4728971963	1949.51871982945	535	9.7	10.1	5.4	10.7	8.6	0	0	7.5	12.3	36.4	9.5	11.6	42.2	12.3	7.9	39.4	1479562.4	142477.62	1544.42	567.45	12.5	11	12.7	8.4	12	6.9	12.7	6.9
1	C16	3	GNPTAB	NM_024312	sample	16.2495974235105	80.5378421900161	6.95207887779282	352818.647342995	3679.38697300669	4.81803542673108	14.2399355877617	1.37471437744439	54185.9581320451	1923.53728618201	621	11.3	10.1	6.1	12.4	8.9	0.6	38.2	5.8	15.9	36.1	10.3	11.4	32.5	16.1	8.4	35.1	1426281	144918.81	1549.75	600.69	15	9.2	15.5	5.2	14.7	7.4	15	3.1
1	C17	1	53BP1	NA	Positive	17.6590163934426	94.3229508196721	7.43303366608839	433613.649180328	3916.88700164567	5.12131147540984	15.7081967213115	1.35037554440245	56984.5459016393	1663.22293251533	610	19.3	10	7	15.2	8.9	0.2	0	9	13.8	37.7	12.8	10.7	41.1	20	8.5	40.7	1670125.7	118681.87	1780.95	481.35	16.1	8.7	7.9	20.5	18.9	6.6	8.2	18.4
1	C17	2	53BP1	NA	Positive	17.9537572254335	88.9537572254335	6.11368348793848	372480.960982659	3739.96299868124	5.46676300578035	16.5491329479769	1.568816088285	59238.2052023121	1991.58419845144	692	14	11.7	6.4	15.9	8.7	0.1	0	9.1	13.2	40.9	11.6	11.3	46.7	17.1	7.5	44.7	1511395	134369.49	1602.62	557.36	12.6	9	9	6.6	15.5	5.8	9	3
1	C17	3	53BP1	NA	Positive	18.3063683304647	94.0172117039587	6.57338502764687	409438.008605852	3804.46199648889	5.57659208261618	16.7590361445783	1.55604239668729	58188.7641996558	1845.56335738634	581	17	7.9	7.9	14.6	5.9	0	37.7	10.5	12.9	40.4	15.1	9	39.4	20	6.4	40.4	1618933	129853.75	1623.52	517.38	17.4	7.1	11.7	13.9	15	2.8	13.1	10.3
1	C18	1	53BP1	NA	Positive	18.2888563049853	96.7888563049853	7.90122788820278	456791.118768328	4045.77601499239	4.44574780058651	13.3812316715543	1.37308502241351	46957.7331378299	1680.69974696554	682	17	10.4	5.7	17.9	10.3	0	0	9.2	13.3	36.4	14.7	12.3	41.6	22	8.4	41.6	1784816.1	132678.03	1831.7	541.32	16.7	8.7	11.6	13.2	17.9	7	11.7	10.9
1	C18	2	53BP1	NA	Positive	16.6239460370995	85.8043844856661	6.69207527025036	373769.720067454	3694.5969416308	4.74367622259696	14.2782462057336	1.34568936493747	44862.9038785835	1436.11986686592	593	16	12.6	6.4	11.8	11.5	0	0	7.4	16	36.1	8.6	12.5	42.2	13.3	9.4	38.6	1529010.1	103243.69	1604.59	412.36	12.1	9.4	4.6	19.7	12.3	7.3	2	16
1	C18	3	53BP1	NA	Positive	17.2427184466019	82.9459084604716	5.93635795398865	333372.153952843	3573.17549775323	5.63384188626907	17.1539528432732	1.57604148320539	58052.9528432732	1824.43255609471	721	14.1	12.1	6.4	12.1	9.8	0.4	40.5	6.9	12.6	41.3	8.7	12.1	41.5	16.9	10	43.1	1393874	108985.01	1497.25	450.23	11.9	9.8	5.5	13.9	13	5.4	7.4	7.5
1	C19	1	53BP1	NA	Positive	17.6322378716745	93.4100156494523	6.43034368131503	415396.23943662	3928.73318787248	4.68857589984351	14.3458528951487	1.3801948579442	52947.2050078247	1830.17061171153	639	18.5	10.6	6.4	16.3	7.7	0	0	8.8	14.6	36.8	11.4	12.4	43	20.7	8.9	43.8	1634740.8	139312.51	1826.02	584.95	16.6	9.1	12.7	8.5	16.9	4.1	14.9	3.4
1	C19	2	53BP1	NA	Positive	17.1475409836066	88.4739195230999	5.5776230286603	397726.833084948	3808.83053535172	4.69895678092399	13.5037257824143	1.4127260515225	48129.4068554396	1769.26484290142	671	16.4	13.6	6.4	18.2	11	0.1	0	8.3	14.6	38.7	11.2	13	43.7	20.6	10.4	40.2	1564003.1	124572.46	1635.59	503.57	13.1	11.9	9.7	14.2	17.3	10.1	9.4	11.8
1	C19	3	53BP1	NA	Positive	17.8651851851852	87.4977777777778	6.21477481666799	365625.682962963	3709.84783529735	5.00444444444444	14.9155555555556	1.39814107930483	50858.3362962963	1683.12567303819	675	16.7	11.4	6.5	14.5	7.7	0	43.9	9.2	14.2	39.3	12.3	11.7	38.4	18.5	8.7	40	1532074	114991.19	1609.73	465.76	15.3	8	8.9	14.7	15.6	5	9	12.1
1	C20	1	53BP1	NA	Positive	16.9439528023599	85.8805309734513	6.65828842030852	371449.856932153	3672.22338108154	3.9188790560472	11.5162241887906	1.37950907362452	36106.5088495575	1465.09521809321	678	13.9	14.9	8.4	12.4	10.9	0	0	8.1	16.8	31	8.8	14.7	39.1	14.5	11.1	37.8	1551748.1	102187.96	1644.32	418.45	14	9.4	5.2	27.1	13.7	7.1	6.2	27
1	C20	2	53BP1	NA	Positive	12.2019900497512	63.0606965174129	4.00984452929908	266527.472636816	2687.20140376466	3.27661691542289	9.75721393034826	0.962926963601905	36270.2537313433	1285.77758376708	1005	10.6	36	4.2	10.2	34.5	0.2	0	4.9	38.9	25.8	7.7	36.8	29.8	10.8	34.4	28.3	1060287.4	91792.61	1162.57	386.67	9.8	37	7.5	40.3	10.7	34.5	8.4	39.4
1	C20	3	53BP1	NA	Positive	17.8533541341654	90.8814352574103	5.50086223727573	372275.661466459	3708.63667564866	5.54134165366615	16.4196567862715	1.64935625427578	59587.6661466459	1920.10938381324	641	20.6	11.1	7	17.3	8.3	0.3	38.5	7.6	11.2	40.7	12.9	8.1	38.7	21.2	6.2	42.3	1412096	117058.98	1540.15	486.15	12.6	9.8	8.4	13.7	16.8	5.9	9.2	9.4
1	C21	1	53BP1	NA	Positive	17.1135430916553	94.8016415868673	8.29083637244476	449821.660738714	4111.94008615156	4.49521203830369	13.5266757865937	1.3183225474977	46471.804377565	1596.17373047057	731	21.9	8.2	7.1	18.5	7.1	0	0	6.4	15.2	35	11.9	9.8	39.9	20.4	7	39.5	1730558.5	117985.77	1913.66	490.67	18.2	6.6	7.9	16.8	18.6	4	9	16
1	C21	2	53BP1	NA	Positive	16.2648922686945	81.0608365019011	5.12656322406512	337556.908745247	3247.76976731125	4.58428390367554	13.1508238276299	1.24183347982726	44059.7617237009	1510.31391936482	789	12.3	21.8	3.9	10.9	21.7	0.1	0	8.1	20.8	36.1	10	20.7	40.1	12.9	18.8	38.1	1339926.3	99184.36	1360.82	391.13	10.3	21.5	5.6	26.5	11.3	19.9	4.7	25.7
1	C21	3	53BP1	NA	Positive	18.2458386683739	90.1702944942381	5.950842371816	368621.628681178	3655.44245856239	4.49423815620999	13.2253521126761	1.33900383222959	43143.7976952625	1504.89852079901	781	16.1	12.3	4.9	14.6	12.3	0.4	47.1	9.2	12.5	35.5	12.8	10.6	34.3	18.6	10	35.6	1505261	98974.51	1631.37	396.13	16.5	8.6	6.4	21.3	15.5	9	6.5	21.9
1	C22	1	53BP1	NA	Positive	17.2974276527331	90.6993569131833	7.4656858062265	396294.594855305	3738.7734079892	4.13022508038585	11.8906752411576	1.16515064966042	38596.2411575563	1348.55647634151	622	14.8	12.4	4.3	13.5	12.2	0	0	8.8	15.4	32.5	12.4	13	37	18	11.4	36.8	1565308.7	108539.06	1678.57	430.67	12.7	9	4.5	16.4	14.3	8.7	5.1	20.4
1	C22	2	53BP1	NA	Positive	18.1688125894134	96.9442060085837	6.43804545265527	416103.729613734	3761.78819814295	4.64091559370529	13.3261802575107	1.28380167594654	45280.7253218884	1557.55366364257	699	17.5	10.4	5.3	13.7	8.7	0.3	0	8.2	13.4	36.6	14.6	10.6	40.5	18.5	7.7	38.3	1587715.9	109748.02	1610.15	445.38	11.4	8.9	6.3	15.3	13	6.4	6	16
1	C22	3	53BP1	NA	Positive	17.6709219858156	90.7858156028369	6.89492986204984	413724.205673759	3759.95587198355	3.7177304964539	10.3503546099291	1.22442147944076	31494.2567375887	1320.84418668621	705	15.7	12.1	4.5	14	11.2	0	50.8	8.9	14.9	32.2	14.5	11.1	31.2	20.9	9.2	31.6	1567978	93777.6	1641.54	376.28	17.9	10.6	5.5	28.9	16.5	7.9	6.2	26.4
1	D03	1	RAD51	NA	Positive	15.6986666666667	73.952	6.61019967284564	294748.016	3274.76890278212	1.392	2.832	0.787381433381434	13264.528	1148.49280099516	375	5.9	16.3	2.1	5.1	21.1	0.3	0	6.1	23.7	12.5	8.3	24	18.9	9.6	17.1	16	1407406.1	137822.2	1335.19	530.1	11.5	17.3	10.4	12.8	5.6	22.1	9.3	15.7
1	D03	2	RAD51	NA	Positive	15.7494505494505	77.8285714285714	6.21561938540452	328225.250549451	3372.574502276	2.15604395604396	3.93846153846154	1.01794372545504	9677.92967032967	1298.80762375651	455	7	13	2.2	7.5	17.6	0	0	8.8	22	21.5	10.3	18	31.6	12.5	14.7	22	1458557.7	113090.02	1399.68	428.93	14.9	9.9	7.9	16.5	8.6	15.2	7	16.5
1	D03	3	RAD51	NA	Positive	17.954128440367	85.8807339449541	5.47054797335552	346927.602446483	3353.23126602498	1.99082568807339	3.217125382263	0.817558762917641	8286.88685015291	1271.54199640229	327	8.9	12.2	0.9	7	14.1	0	43.4	10.1	13.1	21.1	14.7	14.7	14.7	16.8	10.7	15	1452013	128569.2	1303.98	481.08	18	12.8	10.1	8.3	11.3	15	10.1	10.1
1	D04	1	RAD51	NA	Positive	16.9492063492063	84.0825396825397	6.08841443985099	348264.774603175	3592.47514085335	2.58730158730159	4.98730158730159	1.13178036430838	13090.3142857143	1484.20114516493	315	7.6	14.3	2.5	9.5	16.2	0	0	6.3	14.9	27.3	10.8	14.9	38.4	13.7	13	34.6	1498668	132336.51	1544.4	508.03	15.9	12.4	12.7	14	11.4	17.1	12.1	17.1
1	D04	2	RAD51	NA	Positive	16.5341614906832	72.0714285714286	4.70227893204047	253536.080745342	3015.66129845032	3.03105590062112	6.69565217391304	1.56520437800186	18161.9130434783	1561.37051357464	322	4.3	15.8	8.7	4.7	23.6	0	0	11.8	17.4	28.9	10.9	20.5	46.3	8.1	16.5	35.7	1393867.2	118796.6	1139.54	435.9	13.7	15.2	6.5	14	4.7	22.4	6.5	19.6
1	D04	3	RAD51	NA	Positive	20.0095238095238	100.406349206349	6.91366825103532	419854.746031746	3517.18894613817	3.00952380952381	4.8	0.963124115582099	14102.2666666667	1615.97265026522	315	8.6	9.2	1	11.7	11.1	1	35.2	16.5	9.8	30.8	20.3	8.9	22.2	22.2	8.6	23.8	1702922	156059.38	1448.53	550.57	22.9	7.9	14.9	5.7	13	12.4	12.4	6
1	D05	1	RAD51	NA	Positive	17.4005376344086	87.0725806451613	7.42071594115486	395418.228494624	3469.94404485845	1.83333333333333	3.56720430107527	0.928774338004275	9228.00268817204	1104.45127561609	372	8.3	13.4	3.2	7.8	21.2	0	0	12.1	19.9	16.9	13.4	17.5	26.6	15.9	12.1	22.6	1710742.3	104713.66	1498.81	398.94	16.4	15.3	7.8	31.5	8.3	20.2	7.3	29
1	D05	2	RAD51	NA	Positive	18.1573275862069	87.6788793103448	5.56607572680564	343677.976293103	3452.85779869814	2.26077586206897	3.94827586206897	1.01480866176448	10636.6293103448	1349.25796592871	464	6.7	7.5	1.5	6.7	10.8	0.2	0	11.9	15.5	22.4	15.1	12.9	31.5	16.6	10.1	22	1475942.1	121742.64	1351.42	467.45	16.8	15.7	8.4	12.3	7.5	15.7	8.2	15.9
1	D05	3	RAD51	NA	Positive	15.5789473684211	74.8508771929825	3.90596747224358	290028.521929825	2531.07700184759	1.7609649122807	2.87719298245614	0.754819756885098	6845.51096491228	1004.87484044229	456	5.7	29.2	2	3.9	33.3	0	53.3	12.9	30.3	17.1	13.8	31.1	11.4	14	29.2	11.4	1185388	88101.66	983.9	322.38	14	31.6	6.8	35.5	5.3	34.6	5.5	39.3
1	D06	1	RAD51	NA	Positive	17.9941176470588	87.2323529411765	5.30478552512011	338901.144117647	3356.28919567186	1.39117647058824	2.32352941176471	0.710930205415499	6288.82352941176	1079.10788617651	340	6.8	13.2	1.2	8.5	18.5	0	0	12.4	14.4	13.8	14.4	16.5	20.9	17.4	14.4	17.4	1508396.8	135542.5	1365.48	508.48	16.5	14.4	13.5	8.8	9.7	23.8	10.9	12.1
1	D06	2	RAD51	NA	Positive	17.6815286624204	88.843949044586	6.79923010974474	363338.576433121	3540.76550289217	1.75796178343949	2.9203821656051	0.800515275594893	7610.76433121019	1192.11813827892	314	8.3	9.6	1.6	9.2	11.1	0	0	8.9	15.9	17.2	15.3	10.2	25.5	16.6	7.6	16.9	1497451.5	132979.59	1436.84	500.38	16.2	13.1	11.8	7	9.9	13.4	9.2	3.5
1	D06	3	RAD51	NA	Positive	16.5888077858881	80.7299270072993	6.26384151740472	322478.450121654	3268.05572324282	1.94403892944039	3.60097323600973	0.851496869509739	10259.6836982968	1195.76340732264	411	8	13.6	1.2	7.5	16.3	0.2	49.1	9	20.2	18.5	14.4	18.7	13.1	14.1	14.1	14.1	1381753	112652.33	1243.83	436.12	15.3	17.5	10.7	21.2	10.2	18.7	10.7	24.6
1	D07	1	RAD51	NA	Positive	15.472602739726	74.0068493150685	5.78597851675349	282028.880136986	3110.39951709717	1.08561643835616	1.87328767123288	0.650845045365593	6429.61643835616	941.343594175274	292	7.2	18.8	0.7	6.5	26.4	0.3	0	9.9	29.5	8.2	11	28.4	13	11	24	11.3	1367555.6	164710.22	1248.32	621.91	14.4	18.2	14.7	12.3	7.2	20.5	14.7	9.9
1	D07	2	RAD51	NA	Positive	18.2432432432432	94.6047297297297	7.25898575979729	413020.358108108	3684.99816314672	2.23648648648649	4.08783783783784	0.758435228525206	13233.0337837838	1276.45565038971	296	12.2	6.4	1.4	11.1	10.8	0	0	13.5	15.9	20.3	20.9	14.5	26.4	19.9	10.1	19.9	1737941.3	163715.64	1597.49	621.32	19.9	11.5	16.9	6.4	11.5	10.8	16.2	3.7
1	D07	3	RAD51	NA	Positive	18.7191011235955	96.9962546816479	6.20340502384827	378700.168539326	3674.85633883519	3.61048689138577	7.38576779026217	1.22771141163984	21857.2059925094	1678.55523701473	267	13.1	4.5	1.5	10.9	8.2	0	30.7	10.9	12	31.8	18.4	8.6	27.7	23.2	4.9	29.2	1502448	134256.89	1464.69	503.5	21	10.9	14.6	10.9	12	7.9	11.2	8.6
1	D08	1	RAD51	NA	Positive	17.1666666666667	82.3518518518518	4.50140008818225	294314.851851852	3167.32624842435	1.41851851851852	2.95185185185185	0.705349922040744	11000.162962963	1109.03530795195	270	4.8	13.3	1.9	5.2	18.1	0	0	10.7	14.8	11.9	11.5	16.7	18.1	11.5	14.4	16.3	1442800.3	173959.59	1227.73	664.8	15.6	15.2	23	8.1	6.7	14.1	18.1	4.8
1	D08	2	RAD51	NA	Positive	20.377358490566	99.8930817610063	4.81767355323287	357022.194968553	3233.63916798173	2.91823899371069	5.06918238993711	0.962939459326515	15038.5094339623	1489.61647299183	159	6.3	7.5	1.3	3.8	11.3	0	0	17	10.7	24.5	20.1	11.3	29.6	17	10.7	24.5	1507783.9	149085.24	1221.78	549.1	17.6	12.6	10.7	6.3	6.3	15.1	10.7	1.9
1	D08	3	RAD51	NA	Positive	17.9453551912568	88.1748633879781	7.66818178118116	348664.120218579	3473.03827593426	2.74863387978142	5.54098360655738	1.13235053501447	20909.4426229508	1697.9268617945	183	9.3	10.4	3.3	8.2	13.7	2.2	39.3	11.5	14.8	28.4	16.9	10.4	23	20.2	8.7	25.7	1541417	165784.54	1439.83	640.75	20.8	10.4	24	7.7	12.6	12	20.8	6.6
1	D09	1	SMC3	NM_005445	sample	16.020366598778	89.3686354378819	8.10028130641611	414505.794297352	4011.18591755496	3.64765784114053	9.72912423625255	1.09725941444139	36687.0122199593	1643.80845998602	491	18.5	10.2	2.6	17.7	10.6	0	0	4.3	13.8	27.3	9	9.8	33.6	16.5	6.9	31.4	1615916.1	166081.72	1809.96	679.88	11.4	7.7	21.2	9.8	16.9	10	22.2	9
1	D09	2	SMC3	NM_005445	sample	15.6096579476861	86.5171026156942	7.74311710919991	394790.044265594	3840.66586564681	2.96780684104628	7.31790744466801	0.922552530472819	27553.9336016097	1498.60726406629	497	16.9	8	0.8	14.3	8	0	0	4	14.3	22.9	9.9	11.5	26.8	15.5	8.7	24.3	1489395.6	140054.47	1590.47	596.25	11.3	12.1	13.5	8	13.5	10.1	16.7	6.2
1	D09	3	SMC3	NM_005445	sample	15.3014705882353	82.6299019607843	8.50158557618742	374066.75245098	3632.85951870949	3.62745098039216	9.76960784313725	1.1271466312302	33881.3333333333	1559.03240140967	408	18.6	9.3	3.7	11.8	14.5	0	42.9	4.9	15.4	26.2	8.8	11.5	23.5	15	10	25.5	1353583	125614.14	1522.15	512.54	11.3	12.3	10.3	7.4	12.3	13	11.3	6.1
1	D10	1	CHD8	NM_020920	sample	17.34625	82.0525	5.92150156132269	338747.9575	3644.63007315155	5.435	16.3825	1.59091918902674	55296.32	1846.53624265604	800	11	14	6.6	11.4	9.8	0	0	6.4	14	43.1	7.8	12.2	49.4	12.2	8.8	48.6	1439724.1	114449.68	1555.63	473.1	12	13.6	7.1	17.2	11.6	11.5	7.4	15.5
1	D10	2	CHD8	NM_020920	sample	17.9959349593496	82.4728997289973	4.73298795778154	330641.407859079	3565.80805250077	5.21951219512195	15.9376693766938	1.94341366158204	49912.1016260163	1947.3997247778	738	7.9	13.4	11.1	8	6.8	0	0	8.5	10.6	43.5	7.5	10.3	57.3	10.6	7.7	51.5	1577178.3	101216.27	1520.2	413.48	12.9	8.7	4.5	22.5	9.5	5.1	6.1	23.6
1	D10	3	CHD8	NM_020920	sample	16.6388329979879	66.3350100603622	4.06040584218401	218734.273641851	2965.70947446393	4.30684104627767	12.3239436619718	1.89713193044259	35014.4195171026	1773.12895766749	994	3.9	20.5	10.7	3.2	18.1	0.1	32.1	6	13.8	39.1	4	16.2	41.3	4.7	14.7	43.7	1180372	90153.41	1121.67	359.64	7.1	11.9	3.2	22.7	4	13.7	3.6	27
1	D11	1	COL5A2	NM_000393	sample	17.7443181818182	82.344696969697	4.95882340476739	312701.725378788	3413.39058263494	4.23674242424242	12.8977272727273	1.32710881673443	48887.8087121212	1602.3770348418	528	5.9	11.4	6.4	5.9	13.1	0.4	0	9.1	11.9	31.2	8.1	13.6	34.8	9.3	9.8	34.3	1362807.4	156776.05	1391.33	617.83	9.3	13.6	16.1	7.6	6.6	15.2	15.7	5.9
1	D11	2	COL5A2	NM_000393	sample	17.1604651162791	83.053488372093	6.31178046599575	337390.588372093	3501.65891301142	3.95348837209302	12.6348837209302	1.16078867914033	48001.7744186047	1520.70768428662	430	7.9	10.7	6.3	7.7	12.8	0	0	7.4	16	28.6	11.9	13.7	31.6	14	10.7	30.2	1421385.3	140384.48	1462.14	546.78	13.3	12.8	14.4	9.5	10.5	12.6	14.2	6.3
1	D11	3	COL5A2	NM_000393	sample	16.5572519083969	74.9961832061069	5.37083050601401	286071.833969466	3261.36646883317	4.05916030534351	12.0706106870229	1.18909976530528	41633.0076335878	1497.0862571093	524	8.8	12	5.3	7.4	12.4	0	49.2	8.4	15.5	30.2	9.2	12.2	29.2	11.1	9.7	30.3	1237379	130679.98	1305.97	524.55	9.7	12.8	13.4	5.3	8.4	12.6	13.7	2.5
1	D12	1	BRCA2	NM_000059	sample	16.885328836425	76.3440134907251	5.40827903488235	285506.416526138	3348.32167062655	1.20236087689713	2.37942664418212	0.706202067640704	6714.29173693086	927.613855717025	593	5.4	11.8	2.5	5.2	11.5	0	0	7.1	14.5	9.8	5.9	14.3	15.7	7.9	10.6	13.5	1306521.1	115624.9	1339.22	462.92	9.1	13.7	6.4	16.4	5.7	13.3	7.1	16.9
1	D12	2	BRCA2	NM_000059	sample	16.1351351351351	76.4414414414414	6.37950743021491	314964.259009009	3354.43781902989	2.34009009009009	6.0518018018018	0.85358485730129	18330.1621621622	1067.66465201069	444	9	15.8	2.7	7	19.6	0	0	5.4	16.9	18	8.6	16.4	22.5	9.5	14.4	20	1342897.3	103750.41	1394.95	448.72	9.7	14.6	4.1	19.8	7.7	16.9	6.8	24.1
1	D12	3	BRCA2	NM_000059	sample	17.1856148491879	78.6798143851508	5.39304779640439	292392.122969838	3222.55505641225	1.68909512761021	2.83758700696056	0.756452729423106	8362.71693735499	1252.35270427185	431	8.6	14.8	1.4	7.4	15.5	0.2	50.1	9	13.2	15.8	10.4	15.1	10.2	12.5	11.6	13	1279318	135828.66	1273.97	541.29	11.4	14.6	14.4	6.5	8.8	13.7	13.5	4.9
1	D13	1	UBR5	NM_015902	sample	14.5322128851541	71.1764705882353	7.80768604447632	321359.829131653	3370.447927001	3.45658263305322	10.7955182072829	1.07617020617812	44195.9607843137	1528.53053146308	357	9.8	13.7	6.4	8.7	28.9	0.3	0	4.8	23	23.5	7.3	21.3	29.1	7.8	17.9	27.7	1322940.8	182493.29	1458.11	731.75	8.7	22.4	22.7	7.6	9.5	27.2	21.3	3.6
1	D13	2	UBR5	NM_015902	sample	14.5607287449393	70.1538461538462	9.5078326855382	336531.220647773	3406.55758479683	3.37854251012146	9.21255060728745	1.11625970496987	33995.6457489879	1630.45536070953	494	8.7	16	4.7	7.9	30.2	0.2	0	5.7	23.3	23.9	8.7	20.6	29.4	9.5	16.8	25.5	1348626.5	152052.3	1506.73	613.83	11.1	24.9	14	12.6	7.7	26.1	12.8	6.7
1	D13	3	UBR5	NM_015902	sample	14.7583333333333	66.4041666666667	6.46696905378911	258420.341666667	3110.92121187574	3.62291666666667	9.65625	1.26461575629214	33029.1875	1677.92912092703	480	7.7	16.5	4.4	6.5	31.7	0.2	37.5	5.6	19.8	25.4	7.5	21.7	22.9	9.2	18.8	24.8	1143498	144284.58	1247.07	588.36	10	22.1	19.8	9.8	7.9	25.4	16.7	8.1
1	D14	1	TET2	NM_017628	sample	15.7532710280374	74.8934579439252	5.82753228830877	300194.510280374	3178.66756614285	2.68971962616822	7.13271028037383	0.792305746086472	23418.7813084112	1089.74097150735	535	7.9	19.8	1.9	8.6	23	0	0	8.2	22.2	21.5	8	20.7	23.9	10.3	18.3	23.7	1231249.5	99889.54	1343.53	411.37	8.2	21.5	6.4	29.2	9.7	24.3	6.2	29.3
1	D14	2	TET2	NM_017628	sample	17.9906542056075	83.9158878504673	7.42350938927204	350217.965732087	3569.75955543022	3.54361370716511	9.37538940809969	1.3046263436897	29240.8738317757	1521.98260415413	642	8.3	11.2	5.6	8.1	11.8	0	0	9.2	11.8	30.8	8.6	8.4	39.4	11.4	5.9	33	1437492.6	118048.87	1513.99	455.95	12.3	9	7.8	16.8	9.7	10.9	7.6	19.6
1	D14	3	TET2	NM_017628	sample	16.805152979066	73.4847020933977	4.620673122084	265210.47826087	3210.518775411	4.11433172302737	11.5201288244767	1.19173376716471	39125.1642512077	1552.4490276931	621	6	13.4	4.7	6.4	14.5	0	44.9	6.1	15.1	31.6	8.1	14	28.2	8.7	11.3	29.5	1190982	121963.03	1188.05	486.89	8.9	17.7	9.7	11.9	7.6	15.1	11	9.3
1	D15	1	AMER1	NM_152424	sample	16.0595813204509	73.9436392914654	6.10023638819475	298002.550724638	3450.47699799165	4.95330112721417	14.1690821256039	1.54136263238408	50180.5136876006	1986.19921233114	621	7.2	15.9	7.2	7.2	13	0	0	4.8	15	36.2	6	15	44.6	8.4	11.8	43.8	1333503.6	131281.86	1481.42	547.36	8.7	12.4	11	8.1	9.3	10.1	11	7.1
1	D15	2	AMER1	NM_152424	sample	17.0164473684211	82.4473684210526	6.50176519858884	357034.389802632	3650.73177670209	5.14309210526316	14.7680921052632	1.7019963327519	63056.3273026316	2288.56569155148	608	10.7	11.5	7.2	9.7	9	0.3	0	7.4	12.5	36.3	9.9	11.3	44.7	13.3	8.7	42.1	1459112.7	161324.99	1618.94	669.71	11.8	8.7	18.1	3.3	12.2	5.8	18.4	1.5
1	D15	3	AMER1	NM_152424	sample	16.7473363774734	76.1202435312024	5.84540887768204	286892.141552511	3352.27362379192	4.93911719939117	15.0669710806697	1.46776904207997	60476.9117199391	2067.28800197664	657	8.7	10	7.8	7.6	12.2	0.5	34.9	6.1	10.4	37.6	6.4	9.1	34.2	10.5	7.2	35	1225914	136547.19	1339.13	556.11	9	11.6	13.9	5.9	8.8	9.9	17.4	2.7
1	D16	1	EXT2	NM_207122	sample	18.1424050632911	84.3196202531646	6.09117978261989	321674.018987342	3363.75427104695	4.84177215189873	13.0664556962025	1.27730508062806	45024.3006329114	1716.34323982536	316	10.8	14.9	3.5	9.2	21.5	0	0	13	17.4	36.7	11.4	16.8	42.7	12	13.6	39.6	1371161.1	147353.6	1398.07	581.66	9.8	18.4	15.5	9.2	7.9	19.3	13.3	5.7
1	D16	2	EXT2	NM_207122	sample	17.4903581267218	90.2314049586777	6.45465658854483	428458.052341598	3796.55825335841	4.33608815426997	13.168044077135	1.36779609467451	58636.1212121212	1894.92368875132	363	11.8	10.2	4.4	14.3	13.2	0.3	0	9.9	14.3	32.5	14.6	11.6	38.6	16.8	7.7	33.9	1753371.5	175942.87	1780.94	701.35	13.8	11	21.8	6.1	15.7	13.5	24	2.5
1	D16	3	EXT2	NM_207122	sample	17.4248927038627	77.9613733905579	5.38923386538745	301825.927038627	3342.19812803435	4.94635193133047	13.0257510729614	1.38538141139001	43311.0708154506	1812.89346590869	466	6.4	10.7	3.4	7.5	12.9	0	31.5	8.8	10.9	37.8	8.2	11.8	34.3	11.2	8.2	34.8	1356033	129945.55	1331.98	500.01	13.1	10.1	14.8	15.9	9.2	12.9	12.7	12
1	D17	1	RAD51	NA	Positive	19.3351498637602	94.8119891008174	5.81330842992964	375828.534059945	3403.71350708506	1.60217983651226	2.70027247956403	0.70035447091065	7798.96730245232	1073.95191917802	367	9.3	12.5	1.6	6.3	15.3	0	0	15.5	12.8	15.8	17.2	12.8	19.9	17.4	10.4	16.6	1567459.7	151577.73	1443.9	569.36	18	13.4	15.5	7.9	6.5	15.8	11.2	9.8
1	D17	2	RAD51	NA	Positive	18.5963488843813	96.2048681541582	8.15016056943648	445492.21703854	3838.40633929864	1.82758620689655	3.5841784989858	1.04568712743642	10001.5253549696	1256.31468059732	493	12.2	8.5	3.7	11.8	8.7	0	0	14.6	18.5	16.2	20.1	13	28.8	21.3	8.1	21.1	1730046	127783.41	1686.49	500.13	21.5	12.2	11.6	18.3	12.8	8.9	10.5	20.5
1	D17	3	RAD51	NA	Positive	17.920716112532	89.4501278772378	5.35430195008192	341534.813299233	3109.0540615038	2.9386189258312	5.54475703324808	1.0360010299329	13779.9514066496	1363.02658709185	391	7.2	14.3	2	8.2	18.9	0	38.4	11.3	16.9	29.4	15.1	15.1	23.3	18.7	14.3	22.5	1374461	113256.5	1233.9	415.41	15.9	16.6	13.6	25.6	9.5	19.7	9.7	25.6
1	D18	1	RAD51	NA	Positive	15.9293680297398	83.907063197026	8.10939650665593	373552.6133829	3571.39372578766	1.45353159851301	3.18959107806691	0.736277969192331	11853.2007434944	1095.22861218548	269	10.8	13.8	3	11.5	15.2	0	0	7.8	23	13	14.5	20.4	18.6	16.4	16.7	17.8	1513824.4	166146.18	1584.04	642.58	17.8	15.6	18.2	14.1	16	11.5	16	5.2
1	D18	2	RAD51	NA	Positive	18.8447653429603	98.9314079422383	5.80501687703579	414804.772563177	3576.6623196151	2.61371841155235	4.76895306859206	0.909269251040558	14060.4151624549	1394.1177878746	277	9.7	10.5	1.4	9.4	9.7	0	0	13.4	16.2	26.4	21.3	15.5	30.7	24.2	12.3	22.7	1721175.1	157763.96	1522.86	579.21	23.8	11.6	17.3	4.7	10.5	7.6	13.4	3.2
1	D18	3	RAD51	NA	Positive	17.5601173020528	86.6862170087977	8.38480612599799	348376.832844575	3377.38446016926	2.47800586510264	4.91495601173021	0.981727631376157	15677.5425219941	1326.82726882002	341	10.6	13.5	2.3	9.7	16.1	0.9	45.5	11.1	15.8	25.2	17.3	14.7	18.5	18.5	12	19.9	1382786	130456.89	1427.78	502.65	16.7	14.7	10.9	19.4	11.4	17.3	10	20.5
1	D19	1	RAD51	NA	Positive	19.6246153846154	103.378461538462	8.79600233877858	481371.84	3753.00249277221	1.53846153846154	2.74769230769231	0.753457104986517	8087.66461538462	1241.81553920139	325	11.4	9.8	1.2	11.7	15.7	0	0	17.5	18.2	13.5	23.4	13.2	19.7	24.9	11.4	17.5	1850072.2	161032.94	1753.58	599.35	24	9.5	21.5	5.5	16.6	10.2	16.6	3.4
1	D19	2	RAD51	NA	Positive	18.3833865814696	99.1789137380192	9.35093798346108	491829.249201278	3912.04478399424	2.07348242811502	3.71246006389776	0.739863001593798	12845.9073482428	1318.57677583294	313	12.5	8	1.9	13.4	8.3	0.3	0	13.7	18.8	20.1	18.5	13.7	25.9	23.6	10.2	20.1	1851068.3	163756.59	1769.77	611.37	21.4	11.5	17.6	7	14.4	10.2	13.1	4.5
1	D19	3	RAD51	NA	Positive	19.3045822102426	95.2749326145553	5.5425463910803	381953.932614555	3462.21974053047	1.82479784366577	4.00808625336927	0.850340659639851	18911.6684636119	1330.78636266502	371	7.5	10.8	1.1	8.1	10	0.3	48.5	14.8	14.6	17	17.8	12.4	11.1	20.2	10.2	12.4	1588369	163032.82	1369.85	604.3	22.1	10	18.3	5.7	10	10	16.2	2.2
1	D20	1	RAD51	NA	Positive	17.5089605734767	93.2150537634409	9.10763817243191	430086.917562724	3802.57715052681	1.61290322580645	3.15412186379928	0.798051423241177	14405.5627240143	1282.7802098386	279	12.2	10.4	1.8	11.5	11.5	0.4	0	11.8	20.4	13.6	17.6	15.8	19.7	18.6	10.8	19.4	1636913.2	165829.73	1737.03	624.14	20.1	12.2	17.9	12.2	11.8	10.4	14.3	8.6
1	D20	2	RAD51	NA	Positive	18.8424242424242	93.7787878787879	7.02185833312744	389339.7	3540.02193520915	1.73636363636364	3.56060606060606	0.825541614258192	14098.2181818182	1162.43893382449	330	9.7	11.5	1.8	9.7	10.3	0.6	0	15.5	16.4	14.2	17.6	13	20.6	17.6	10.6	16.7	1578633.2	174792.03	1590.87	699.19	18.8	14.8	22.4	7.6	11.8	7.9	20.6	2.7
1	D20	3	RAD51	NA	Positive	19.2145110410095	100.022082018927	6.53261856245222	472969.350157729	3681.89508722998	1.99053627760252	4.01261829652997	1.4047482522827	19466.4164037855	1443.53908381423	317	11.4	12.9	2.2	10.7	10.7	0.9	45.4	14.5	15.8	19.2	17.7	11.7	13.2	20.2	9.1	14.5	1754822	168317.21	1557.4	649.37	21.5	12.3	20.5	8.2	12.6	14.5	21.8	4.7
1	D21	1	RAD51	NA	Positive	19.860103626943	100.277202072539	8.34464185895943	424293.849740933	3554.30966334713	1.26424870466321	2.48963730569948	0.529182841355197	7003.26424870466	767.502379972513	386	10.6	12.2	1.6	10.1	19.4	0	0	15.8	15.3	11.1	19.9	10.9	14.8	20.5	10.6	12.2	1643426.1	125086.78	1553.87	468.96	21.2	12.2	9.3	18.1	11.9	19.7	10.1	20.5
1	D21	2	RAD51	NA	Positive	18.4059701492537	93.0567164179105	6.12936108871832	373241.92238806	3504.91368286906	0.877611940298507	1.6089552238806	0.476932564070404	5022.80597014925	749.086061378288	335	10.1	9	1.5	9.9	14.3	0	0	13.4	17.3	6.6	17.9	14.3	11.3	18.5	11.6	6.3	1511157.9	145509.44	1442.43	552.58	17.3	14.9	14.9	9.3	10.4	17	10.7	7.2
1	D21	3	RAD51	NA	Positive	18.6705607476636	90.464953271028	5.5066713718914	352029.876168224	3335.76238204831	1.31775700934579	2.14252336448598	0.624254525977657	5954.96261682243	943.035890576899	428	8.9	10.5	1.4	7.7	14.5	0	59.8	14.3	15.2	13.3	16.8	13.6	8.6	18.7	11.7	9.1	1448837	135970.22	1268	498.19	16.8	14	13.3	9.1	8.9	17.3	11	6.3
1	D22	1	RAD51	NA	Positive	17.6234939759036	91.1566265060241	7.51003082589375	409317.343373494	3508.67953417794	1.12349397590361	2.90060240963855	1.03722399588363	15351.2740963855	931.613758961497	332	10.5	16	2.1	12.3	21.7	0.6	0	14.2	20.8	6.9	18.4	19.6	12.7	17.5	16.9	11.7	1655843.5	152375.51	1537.2	568.59	19.9	13.3	15.1	10.8	11.4	20.2	15.1	12.7
1	D22	2	RAD51	NA	Positive	19.555223880597	97.8686567164179	7.23059619509714	414041.805970149	3411.96661573229	1.12238805970149	2.42686567164179	0.782880196089151	9537.06567164179	854.366486220401	335	6.9	10.4	1.8	9.3	19.1	0.3	0	14.3	14.6	9.9	18.8	13.1	15.5	16.7	9.9	10.7	1611757.9	146816.42	1467.9	557.42	18.2	14.6	16.1	8.4	10.4	21.5	12.5	6.3
1	D22	3	RAD51	NA	Positive	18.3202099737533	90.3937007874016	5.97383143225161	380121.643044619	3352.58918554792	1.13648293963255	1.74278215223097	0.595403961742544	4735.92650918635	955.648285010209	381	8.1	12.1	0.8	5.8	16.3	0	59.6	10	14.7	9.7	14.4	14.2	5.8	15.5	12.1	7.1	1515653	140191.79	1362.21	530.22	16	12.9	14.4	7.3	9.2	16.5	14.7	8.1
1	E03	1	RF	NA	Neutral	14.9620596205962	62.8238482384824	4.96740830591576	238858.203252033	3272.65830083706	3.29674796747967	9.36178861788618	1.12055952130868	33936.9037940379	1508.71096486507	738	3.9	20.2	3.7	6.2	19	0.1	0	4.1	17.2	26	3.5	19.9	31.8	5.7	14.6	32.2	1238296.1	132300.43	1309.86	544.1	8.8	17.2	9.8	7.9	6.2	17.6	9.8	7.2
1	E03	2	RF	NA	Neutral	15.0171428571429	63.6328571428571	4.35575946877904	243357.131428571	3039.23691196161	4.21857142857143	12.5471428571429	1.267949035032	45210.1142857143	1684.54444652668	700	6.6	23.4	6	6.1	25.3	0	0	6.7	22.9	33.6	5.7	23.4	37.7	7	19.1	36.3	1174979.2	118109.69	1193.13	484.87	7.3	26.3	8.9	19.9	7.1	26.6	9.9	16.4
1	E03	3	RF	NA	Neutral	16.2008032128514	66.3694779116466	4.41642230280846	232585.950468541	3085.37103010384	4.904953145917	14.5756358768407	1.36020879261633	54473.1030789826	1821.32827376633	747	4.3	16.7	4.8	4.8	17.9	0.4	43.9	5.8	14.9	38	5	17.1	36.1	6.4	14.1	37.9	1175786	131872.53	1184.02	528.39	7	14.7	13.1	7.5	6.4	14.7	13	5.8
1	E04	1	RF	NA	Neutral	14.9442815249267	67.124633431085	6.46129185200306	278924.046920821	3371.24806592474	4.69794721407625	13.9457478005865	1.32621431981015	50860.7478005865	1729.22366845737	682	8.1	21	7.3	6.9	21.8	0	0	3.7	22.4	35.8	6	23.2	40	7.9	18.9	40.5	1299039.8	129722.37	1389.89	516.38	8.9	18.5	12.8	21.3	7.5	20.7	14.1	23
1	E04	2	RF	NA	Neutral	15.4098591549296	67.3535211267606	4.59903501793314	244735.949295775	3229.22946791833	4.11267605633803	12.3605633802817	1.43023335383638	45497.1056338028	1666.28225935645	710	5.6	16.2	6.2	5.5	14.9	0.1	0	5.5	18	32.5	5.1	19.9	38.3	6.8	13.7	35.9	1238698.8	127718.27	1299.23	532.12	7.5	14.1	10	11.4	6.1	13.1	11	10.1
1	E04	3	RF	NA	Neutral	16.5133239831697	70.4193548387097	4.51316886021772	258871.847124825	3275.71871652774	4.69565217391304	13.984572230014	1.27828029464619	51969.366058906	1684.75838027914	713	5.5	14.4	5.6	6	10.8	0.4	46.7	7	15	33.5	6.9	15.7	32.4	9	11.6	33.9	1251272	118910.83	1272.74	489.4	9.7	12.5	9.4	15.1	8.6	11.1	11.6	13.2
1	E05	1	RF	NA	Neutral	16.0417789757412	71.533692722372	5.67454045305812	279471.021563342	3391.43309898589	3.6644204851752	11.1374663072776	1.15526029027262	39929.576819407	1454.17931281533	742	6.1	16.4	5.7	6.7	16.7	0.1	0	5.9	17.5	30.2	5.7	17.1	34.8	7.4	12.8	34.6	1291221.1	131450.11	1421.67	533.65	8	14.8	9.4	8.5	6.7	15.2	10	8.6
1	E05	2	RF	NA	Neutral	16.9155555555556	77.157037037037	5.31404954589053	306866.154074074	3425.94672405718	4.60592592592593	13.1155555555556	1.31964163931024	47320.8207407407	1781.95274335518	675	5.9	15	5.5	8.3	15	0	0	6.7	13.2	36.6	7.3	14.7	42.8	10.2	10.2	40	1400348.6	144480.53	1397.82	594.11	8.4	11.1	13.3	6.8	9.6	13.2	15.4	6.4
1	E05	3	RF	NA	Neutral	16.4575799721836	72.4798331015299	4.93352086994359	276749.796940195	3325.95442719197	4.35465924895688	13.0472878998609	1.51794671111153	48639.933240612	1687.87587979505	719	6.5	14.5	5.4	7.4	14.3	0.6	45.9	5.6	12.9	33.5	7.5	14.5	31.4	9.9	11.8	33.5	1253136	140731.47	1298.88	579.7	10.6	12.5	14.3	8.6	8.1	12.4	15.6	6.4
1	E06	1	RF	NA	Neutral	15.9910044977511	71.2023988005997	5.02525916974518	275545.754122939	3361.70748680929	3.55322338830585	10.0689655172414	1.39893474368923	32542.1349325337	1505.20446532503	667	7.3	15.4	5.5	6.9	12.7	0.3	0	5.4	16	29.1	6.3	16.8	37.5	7	12	36.1	1290267.3	110522.82	1355.17	457.08	7.8	11.5	5.8	15.9	6.4	11.8	6.1	16.3
1	E06	2	RF	NA	Neutral	15.155612244898	66.1122448979592	4.93085054351211	259541.878826531	3252.08284944548	3.71301020408163	10.2793367346939	1.34577817665938	31874.1492346939	1457.59452874762	784	5	17.5	5.9	6.5	16.3	0.1	0	4	16.7	31.9	4.7	19.5	39.4	5.7	15.3	35.3	1273369.6	101347.36	1281.34	412.71	8.3	15.7	3.2	21	6.4	15.4	4.7	20.8
1	E06	3	RF	NA	Neutral	16.4809027777778	75.0642361111111	5.80400005559422	298148.578125	3431.68685584797	5.59548611111111	17.3559027777778	1.54010769856726	62949.609375	1958.57929663723	576	9.4	12.5	8	8.9	12.5	0.2	36.5	6.1	12.7	38.5	8.5	12.7	36.1	12.3	10.2	38.5	1313652	123583.03	1404.64	501.04	11.3	9.9	10.9	7.8	10.6	11.6	11.3	6.6
1	E07	1	RF	NA	Neutral	16.2563739376771	75.5594900849858	5.39109170820155	297469.303116147	3401.23510063631	4.02549575070822	11.8796033994334	1.23654697343731	43572.2677053824	1635.9490650759	706	7.2	15.3	4.2	8.6	17.7	0.1	0	5	15.9	32.7	6.9	16.3	37.8	10.1	13.2	37.7	1363980.4	130069.57	1420.9	520.49	9.5	11.2	9.8	8.9	10.1	16.1	10.1	8.1
1	E07	2	RF	NA	Neutral	16.7259923175416	71.562099871959	4.47802107916625	256460.390524968	3190.69033983041	4.2381562099872	12.3738796414853	1.28589934088082	43007.7323943662	1670.1972725054	781	5.1	17	4.5	4.4	18.8	0	0	4.9	11.9	35.3	4.9	13.7	39.2	7.4	11	38.5	1224184.8	124994.61	1241.7	502.6	6.3	12.3	8.7	8.3	5.8	17.8	8.7	8.7
1	E07	3	RF	NA	Neutral	16.8242245199409	74.9084194977843	4.88712403954106	287331.403249631	3404.02325518718	4.21270310192024	12.0177252584934	1.29315447213486	42772.917282127	1736.82236407858	677	7.8	13	4	8.3	10.6	0.1	44.3	5	10.6	34.9	6.6	10.3	33.4	10.3	8	35.5	1260880	133331.55	1302.65	543.95	8.9	10.6	11.7	6.1	9	13.7	13.1	4.1
1	E08	1	RF	NA	Neutral	15.7721518987342	71.5363924050633	5.26086854385366	281352.683544304	3444.61373894386	4.1376582278481	11.9240506329114	1.2573203122043	45684.1376582278	1756.79879498921	632	7.3	16.5	4.3	7.8	14.9	0	0	5.2	16	31.5	5.5	17.1	35.8	7.9	12.7	36.1	1347418.8	147678.33	1429.03	604.74	9.8	12.2	13.1	8.2	9	13.1	13.6	4.9
1	E08	2	RF	NA	Neutral	16.3225806451613	72.4474053295933	4.94690238099037	280408.389901823	3345.62427787919	4.24824684431978	12.2861150070126	1.34525584832734	44397.95371669	1703.32554885149	713	6.3	17.4	5.9	5.8	12.6	0.1	0	5.6	12.5	33	6.3	16.1	39.8	8.1	12.5	37.4	1332998.3	130519.84	1344.25	523.25	8.3	9.5	9.1	9.4	6.6	10.8	10.5	9.8
1	E08	3	RF	NA	Neutral	16.5969230769231	74.2476923076923	5.11232690551084	282782.164615385	3336.98772073463	4.77692307692308	14.1907692307692	1.42882203741983	53004.9338461538	1942.02275538729	650	9.4	14.9	6.2	9.2	11.2	0.5	38.6	5.4	11.7	36.3	7.4	11.1	33.7	11.1	8.3	36.2	1280100	128532.08	1325.94	518.63	9.1	10.9	11.1	8.2	10.6	10.3	13.5	7.8
1	E09	1	MEX3C	NM_016626	sample	16.6819620253165	76.7294303797468	4.74987257119894	285874.155063291	3359.04388483107	4.23101265822785	12.3924050632911	1.24638496769231	45786.4541139241	1729.63028461299	632	6.5	12.8	4.9	7.8	11.7	0	0	5.4	13.6	31	6.3	15.5	36.4	9.7	11.4	35	1346105.6	139303.78	1370.71	556.87	8.7	9.3	13	7	8.4	10.1	13.6	6.5
1	E09	2	MEX3C	NM_016626	sample	16.8519195612431	74.9725776965265	4.53036230840092	274942.148080439	3219.34565591068	4.86106032906764	14.9232175502742	1.38954769163911	59916.1480804388	1911.12948434577	547	6.4	14.3	6.6	6.6	17.6	0.2	0	7.3	15.2	35.3	8.8	16.8	40.6	9.7	13.3	38.4	1345652	138451.05	1313.58	530.01	10.8	10.2	11.2	8	9.9	11.9	8.2	6.6
1	E09	3	MEX3C	NM_016626	sample	17.1688102893891	76.0385852090032	4.47743221246097	270781.453376206	3266.66923227977	4.28778135048232	11.9147909967846	1.3353268399973	40584.040192926	1688.16559573028	622	7.1	10.5	4.7	6.8	11.1	0.2	40.8	5	10.8	36	6.1	11.4	33.8	8.8	10	34.4	1242333	115355.41	1243.67	461.58	7.9	10.9	7.2	9.8	8.2	11.3	7.4	8.2
1	E10	1	CDKN2C	NM_078626	sample	16.8484848484848	87.3962703962704	7.92696285459332	403632.104895105	3917.08190032066	4.81118881118881	13.9160839160839	1.50803279452112	52626.8578088578	1988.01253664797	429	12.4	8.6	7	16.3	8.2	0.5	0	6.8	14	37.8	10	9.8	45.9	15.6	7	44.5	1613210.7	139760.33	1814.91	600.99	14.5	8.4	10.7	7	17.5	4.7	14.2	2.6
1	E10	2	CDKN2C	NM_078626	sample	16.0172786177106	81.8617710583153	7.82672956926605	380210.030237581	3889.85369297856	4.74946004319654	13.4902807775378	1.40408801638344	52423.9071274298	2114.52791196865	463	13.2	9.5	6.3	13.6	7.3	0	0	5.6	14.9	36.1	9.5	12.3	43.6	15.8	8.9	40.8	1562169.9	155259.24	1755.19	655.13	13.6	8.2	16.8	5.8	15.6	5.6	20.5	1.5
1	E10	3	CDKN2C	NM_078626	sample	16.703933747412	79.815734989648	5.20947802182444	320449.01863354	3561.97098476326	4.67908902691511	13.0020703933747	1.35117299163727	45412.1242236025	1822.70265549941	483	10.4	9.9	4.6	11.4	8.1	0	37.1	6	11.6	36.2	9.7	9.5	34.4	12.6	7.5	35.8	1365704	124431.38	1455.75	525.66	12.4	7.2	10.6	7.5	12.8	5.8	12.2	4.8
1	E11	1	SPEN	NM_015001	sample	15.5851979345955	77.3889845094664	6.87307062472036	357244.005163511	3695.99997831108	3.64199655765921	10.0946643717728	1.19131119729235	35671.5266781411	1586.51410819956	581	10.8	14.6	3.3	11	14.5	0	0	5.2	19.3	26.3	8.6	18.2	34.4	12.4	14.3	33.4	1540639.5	129115.03	1603.53	523.59	12.4	10.8	11.7	14.5	11.5	13.4	12	15.5
1	E11	2	SPEN	NM_015001	sample	16.0929054054054	76.1283783783784	6.0484036943742	316018.403716216	3473.13663272126	4.26013513513514	12.4341216216216	1.37187783142254	45866.5557432432	1813.17372718708	592	7.9	12.3	5.2	9.3	15	0.2	0	5.9	16.6	32.3	8.6	14.7	38.9	11.8	11.1	35.6	1404694	141505.26	1418.67	561.81	11.3	13.3	12	11.8	9	12	11.8	11.8
1	E11	3	SPEN	NM_015001	sample	16.0801815431165	67.571860816944	4.96563100045737	230235.426626324	3073.36038494826	5.68229954614221	17.285930408472	2.53881676234046	68109.4508320726	2832.94645498931	661	4.5	16.5	18.2	4.8	17.7	2.7	16.3	5.4	16.3	51.4	5.1	17.5	57.5	6.5	14.8	61	1230974	145123.71	1163.01	562.66	9.4	11.6	19.1	9.8	6.1	15.7	18.6	10.6
1	E12	1	ARID1B	NM_017519	sample	16.445558739255	77.4297994269341	7.66879725966487	353845.094555874	3638.32708132809	3.93839541547278	10.6074498567335	1.15075419588045	36460.553008596	1553.77444305499	698	8.7	16.3	2.7	9.7	16.3	0.1	0	7.2	16.9	32.1	9	16.3	36.1	13	13.9	36.7	1482903.6	133542.28	1615	540.2	11.7	16.6	9.5	10.7	10.3	14	10.6	7.3
1	E12	2	ARID1B	NM_017519	sample	18.5805946791862	87.7762128325509	4.96887091529149	349225.796557121	3488.48865064824	4.1377151799687	11.0312989045383	1.22859053194874	37594.475743349	1654.31871762278	639	8.3	11.6	4.4	8.6	12.7	0.2	0	11	11	33.2	12.8	10.8	38.7	14.6	8.1	35.1	1480431.8	130974.96	1442.3	515.24	12.8	11	9.4	6.6	10.6	12.1	8.6	5.5
1	E12	3	ARID1B	NM_017519	sample	17.5067264573991	71.8176382660688	4.7263099501362	262038.094170404	3261.58981085305	5.04633781763827	14.3467862481315	1.47477297328086	49093.2376681614	1899.5015315529	669	7.3	21.5	5.4	8.2	20	0.1	36.3	9.7	13.8	41	7.2	16.6	38.6	10.3	13.8	40.2	1236485	129729.26	1279.89	521.09	10.9	15.1	12.7	9.7	8.7	17.3	12.6	6.4
1	E13	1	ERCC4	NM_005236	sample	17.6544850498339	81.0481727574751	6.36341269616198	333615.895348837	3475.7845796448	3.65946843853821	10.1760797342193	1.33538750890298	31488.8837209302	1425.81638314954	602	6.3	12.6	6.5	7.8	13.1	0	0	9.5	14.5	30.1	9	14	37.4	11	11.1	35.9	1459102	107833.92	1491.36	430.37	11.5	13.1	5.6	23.9	8.8	13.5	5.3	27.6
1	E13	2	ERCC4	NM_005236	sample	18.9585798816568	87.8757396449704	6.37026120909718	354418.309664694	3447.68730964569	4.10848126232742	11.2662721893491	1.45734776239259	34013.057199211	1545.6470384391	507	8.7	13.6	7.1	7.1	12.8	0	0	11	13.8	34.9	11.2	11.8	44.4	12.6	9.5	38.9	1526445.1	107093.29	1447.87	416.06	11.2	13.4	7.3	21.3	7.5	11.4	5.9	26.6
1	E13	3	ERCC4	NM_005236	sample	18.1362725450902	82.8957915831663	5.10647134256346	319375.0501002	3392.32292469934	4.65731462925852	13.3326653306613	1.46171652216689	45646.2605210421	1735.17330958461	499	8.6	11.4	6.4	9.2	12.6	0	38.5	9.6	11.8	36.1	11.6	11	35.1	14.2	9.2	36.3	1371536	127197.05	1346.41	513.41	14.2	11.6	11.6	8.4	11.2	11.4	13.2	7.4
1	E14	1	ATR	NM_001184	sample	16.5290215588723	82.3233830845771	6.79141555764617	363481.903814262	3705.33152350573	3.43449419568823	8.35489220563847	1.00279907369322	30491.2653399668	1484.01990675689	603	9.6	10.9	2	10.6	8.6	0	0	4.1	12.8	26	8.3	10.4	31	11.6	7.6	31	1458742.2	135361.03	1570.52	549.82	11.3	10.8	11.8	9	11.3	8	11.4	9.5
1	E14	2	ATR	NM_001184	sample	17.2964224872232	86.2844974446337	5.62530418107465	374462.165247019	3666.35982445984	3.84327086882453	8.90119250425894	1.08479756630956	29547.5110732538	1680.43179329869	587	10.1	9.9	1.2	10.2	11.1	0	0	4.3	9.5	31.7	9	9.4	37	12.8	7	33	1532882.7	141291.08	1561.84	552.59	11.8	10.2	13.1	8	12.4	10.1	13.1	4.6
1	E14	3	ATR	NM_001184	sample	15.8406374501992	73.0378486055777	5.99203790844921	293923.810756972	3376.17496132567	3.74103585657371	8.68725099601594	1.39185174959018	26041.6792828685	1739.97787757146	502	6.6	11.2	3.6	8.2	13.1	0	30.7	4.2	16.7	31.9	7.2	14.5	30.3	10	12	30.9	1358441	103290.25	1377.63	416.1	12.5	11.4	7	23.3	10.6	10.4	8	22.7
1	E15	1	STAG2	NM_006603	sample	15.1141141141141	72.1051051051051	4.68349200488635	300170.578078078	3209.14656002549	3.97447447447447	11.8888888888889	1.22395886868495	43107.6546546547	1559.24983780243	666	8.7	19.5	6.6	10.1	20.4	0	0	6	22.7	30.9	7.2	21.6	35.9	11.1	18.5	36	1300116.3	113234.86	1399.35	484.34	10.1	21.2	10.4	28.8	10.2	19.1	12.5	27.2
1	E15	2	STAG2	NM_006603	sample	16.4809941520468	74	5.34821816403668	291836.868421053	3492.17698405654	4.75	14.2631578947368	1.39913930240924	51665.6929824561	1808.108492886	684	7.9	14.8	6	8.8	9.5	0.1	0	6.3	14	36.3	5.7	13.7	40.4	7.9	9.6	39	1370750.2	126611.86	1457.94	525.26	9.8	11.8	8.3	9.8	9.4	6.6	10.1	6.7
1	E15	3	STAG2	NM_006603	sample	16.6356275303644	78.0310391363023	6.536801302074	341552.452091768	3578.2671513535	5.3778677462888	16.3778677462888	1.48460949548225	56414.5357624831	1780.86972514762	741	9.4	12.7	7.2	11.3	10.7	0	39.3	6.2	15.1	37.5	9.6	12.3	35.9	13.1	9.4	37.7	1446481	120683.87	1513.94	490.88	14	9.4	10.7	11.9	13	8.4	12.6	8.1
1	E16	1	WRN	NM_000553	sample	15.2346278317152	59.5970873786408	4.24893299452402	200644.406148867	2889.88960425092	3.42071197411003	9.5453074433657	1.91697911535419	26901.071197411	1676.82673572918	618	3.9	23.8	13.1	3.9	29.8	0.2	0	4.5	19.1	30.1	2.9	24.3	49.5	3.6	21.4	46.1	1174213.3	95945.02	1107.06	368.07	6.1	18.6	3.2	32	4.4	28.8	4.5	43.4
1	E16	2	WRN	NM_000553	sample	16.6582278481013	80.2079566003617	6.05992406064812	351863.640144665	3564.36004265975	4.21518987341772	11.7685352622061	1.31208029040953	40106.1103074141	1609.58798551048	553	8.3	13.7	4.7	9.2	12.7	0.2	0	6.7	14.6	30	9.4	14.1	37.4	11.6	11	31.8	1527012.3	115318.1	1529.77	467.15	14.6	12.3	8.3	19.9	11.6	10.7	9	19.2
1	E16	3	WRN	NM_000553	sample	16.689381933439	74.3264659270998	5.66061368017571	299234.30110935	3405.22612815854	4.14738510301109	11.8621236133122	1.34915535200721	41079.0618066561	1575.87001921122	631	6.3	13.9	5.9	8.6	13.8	0.3	41.2	7.1	13.6	32.8	7.6	14.3	29.8	10.6	11.6	30.7	1372438	110277.17	1409.5	428.68	12	10	7.1	16.6	11.7	12.4	5.9	16.3
1	E17	1	RF	NA	Neutral	16.5481770833333	79.30859375	6.95243277668347	343682.149739583	3678.82293420754	4.18489583333333	11.5872395833333	1.17758815354026	41398.2330729167	1676.63793758287	768	9.4	13.3	4.2	10.5	10.9	0	0	6.6	15.8	31.5	8.9	14.6	36.7	11.8	11.8	36.6	1485579.5	130664.12	1585.09	536.82	12.4	9.2	9.1	10	12	10	9.8	7.9
1	E17	2	RF	NA	Neutral	16.7141089108911	78.0160891089109	6.40139213721523	347229.883663366	3700.0055135949	4.14975247524752	12.6918316831683	1.24467439811701	51294.9257425743	1763.74170697276	808	7.7	12.6	5.1	10.4	8.3	0.5	0	8.4	14.2	31.1	7.4	12.1	35.9	11.9	8.8	34	1553444.1	140483.92	1584.64	562.25	12	7.5	10.8	6.4	10.8	6.7	11.9	4.7
1	E17	3	RF	NA	Neutral	16.6713709677419	67.4848790322581	4.51334298460096	243341.733870968	3092.49846113713	4.88709677419355	13.8215725806452	1.92269169675254	40932.4102822581	1954.75192193572	992	4.5	23.5	10.4	5.1	18.3	0.2	26.5	6	13.6	41.8	5.1	16.5	42.7	7.3	15	44.7	1315762	97629.98	1219.13	380.32	10.6	11.2	5.5	18.5	7.8	13.4	4.7	23.1
1	E18	1	RF	NA	Neutral	16.1910994764398	72.4568062827225	6.41472538062571	314533.323298429	3518.30033151147	3.87303664921466	10.8599476439791	1.37947314249638	33964.5196335079	1535.26418322744	764	6.9	18.5	5.5	8	15.2	0	0	5	16.9	31.2	5.9	19.2	39.9	8.6	14.4	38.7	1497547.8	102461.58	1543.76	412.59	12.2	11.6	6.3	27.2	8.8	13.9	6.4	32.7
1	E18	2	RF	NA	Neutral	18.2911392405063	84.5590717299578	5.44726646801871	360748.17721519	3471.38958001164	2.74894514767932	6.4873417721519	1.73547374026956	19481.0147679325	1764.7271297572	474	6.8	16	10.5	9.3	13.7	0.2	0	14.3	19.4	27.4	13.5	17.9	48.7	15.4	14.3	38.4	1757296.6	118316.22	1546.44	446.87	21.1	10.5	9.7	20.5	11	9.5	8.2	21.5
1	E18	3	RF	NA	Neutral	16.402497598463	70.8021133525456	5.12664575480627	276306.128722382	3346.43267011414	4.29010566762728	12.059558117195	1.27318562834071	38780.683957733	1516.64742519765	1041	6.1	16.4	4.4	8.3	11.8	0.1	45.7	6.2	16.2	34	6.4	16.9	32.8	9.2	12.8	33.8	1311286	104745.05	1316.88	424.27	10.7	11.6	6.8	22.2	8.7	10	7.8	20.6
1	E19	1	RF	NA	Neutral	18.119623655914	88.4717741935484	6.16463194565673	377174.106182796	3677.71748204382	4.39381720430108	12.6478494623656	1.28470714310934	47404.1572580645	1747.4975014706	744	10.2	12.1	5.5	11.8	9.9	0.1	0	9.5	12.4	31.7	12.1	12.5	37.9	16.5	9.8	38.4	1595907	134813.56	1615.35	547.65	16.7	8.6	13.6	13.8	15.1	8.2	15.1	14.2
1	E19	2	RF	NA	Neutral	17.2855133614627	80.7946554149086	6.90886522370653	343480.212376934	3652.89844617014	4.72011251758087	14.1040787623066	1.45305131450401	54688.5288326301	1888.89039701202	711	8.9	11.7	5.9	11	8.7	0.1	0	6.2	12.9	36.6	7.6	10.5	42.1	11.1	7.5	39.7	1509942.9	138275.77	1561.49	575.19	11.5	7.2	12.2	8	11.1	6.8	13.5	7.5
1	E19	3	RF	NA	Neutral	16.9373549883991	73.2169373549884	5.20866361390275	277677.873549884	3342.27767848054	5.01044083526682	15.0336426914153	1.55224538269231	51345.7703016241	1852.65597742301	862	6.3	14.3	7.2	7.2	11.8	0.1	36.4	6.6	13.6	38.1	6.8	13	37.1	9.5	10	38.7	1324961	116022.26	1333.93	473.95	10.7	9.6	7.8	7.7	8.7	8.8	9.4	9
1	E20	1	RF	NA	Neutral	17.9739837398374	87.3463414634146	7.22367699392769	384139.188617886	3805.46130451377	4.71869918699187	13.7008130081301	1.39899001832791	52043.8471544715	1916.393445694	615	8.3	9.3	6.8	11.1	6.8	0.2	0	8.8	9.8	37.7	10.2	8.9	42.8	15.8	6	43.6	1595531.9	153338.11	1712.78	631.52	14.6	7.5	17.9	7.8	12.8	5.2	17.9	6.7
1	E20	2	RF	NA	Neutral	16.9317803660566	80.4459234608985	5.55803483515042	336011.49750416	3563.67511983164	4.67886855241265	13.6805324459235	1.35581748995787	54910.6838602329	2029.928744144	601	8.7	11.3	5.8	10.5	10.6	0.2	0	6.8	14.8	35.6	7.8	13.6	40.1	9.8	8.8	38.4	1493213.9	143042.2	1530	585.61	10.8	10.8	13.3	7.5	11	8.2	16.3	4.8
1	E20	3	RF	NA	Neutral	17.2873711340206	76.645618556701	5.46374309789374	292107.088917526	3405.73692526481	5.02190721649485	15.5567010309278	1.50951582307945	57838.7963917526	1898.485692669	776	6.7	9.9	6.8	7.7	9.1	0.1	38.4	7.1	9.8	35.6	7.6	8.8	33.2	10.1	6.8	35.3	1312515	124431.57	1361.14	509.6	9.7	8.2	11	10.2	9.5	7.6	13	9.4
1	E21	1	RF	NA	Neutral	17.2794326241135	83.0836879432624	6.4894594338855	366029.034042553	3700.72102178048	4.49219858156028	13.1517730496454	1.30024296033441	47737.6737588652	1738.06257277447	705	9.6	12.3	4.3	10.6	9.6	0	0	7.7	14.2	34.8	8.5	14.2	39.4	12.9	10.2	39.9	1582041.4	135854.51	1668.05	544.72	13.9	8.7	10.1	9.9	13	7.9	11.2	7.7
1	E21	2	RF	NA	Neutral	17.2749675745785	80.6044098573282	5.54523825981614	345940.203631647	3677.48927036759	5.02983138780804	14.4332036316472	1.37578164804865	56202.2308690013	2034.81671447679	771	7.8	11.5	5.4	11.9	10.1	0.1	0	7.1	12.7	38.8	8.8	11.4	44.1	11.9	7.9	41.9	1538219.6	148580.74	1604.27	611.52	13.5	9.3	13.4	7.7	13.1	8.7	15.3	5.8
1	E21	3	RF	NA	Neutral	18.5102564102564	89.1205128205128	6.62134104439234	367545.335897436	3486.13062863488	2.91538461538462	5.82564102564103	1.28078088793974	18005.9794871795	1634.61168992113	390	8.7	12.3	2.6	11.3	11.8	0.5	32.3	14.9	14.1	29.7	18.2	12.6	23.3	20.3	10.8	24.1	1569463	132213.83	1451.79	492.74	21	11.3	12.8	15.9	12.6	12.6	12.6	13.6
1	E22	1	RF	NA	Neutral	17.2995839112344	77.9251040221914	4.93889985160751	306023.687933426	3495.41359693505	4.85714285714286	14.4771151178918	1.33367447878616	53183.5395284327	1768.40190113636	721	8	13.7	5.7	9.3	13.3	0	0	8	13.5	36.1	6	13.6	39.9	9.8	9.6	39.7	1414349.7	131712.23	1499.76	547.57	10.3	11.7	8.7	8.2	10.8	10	12.1	5
1	E22	2	RF	NA	Neutral	16.8923230309073	77.5204386839482	5.69717716364002	322614.401794616	3666.65420256675	4.28115653040877	13.0747756729811	1.24580441934987	50836.3579262213	1724.2700352371	1003	8	11.9	5	11	9.3	0	0	6.8	13.9	30.5	7.9	13.3	35.3	12.1	8.4	34.3	1454076.2	139277.51	1604.34	576.16	12.1	8.9	12.7	12.1	12.1	7.2	12.7	11.9
1	E22	3	RF	NA	Neutral	17.4911838790932	77.27959697733	4.47486649030441	293583.569269521	3383.79656116347	5.45214105793451	16.7267002518892	1.49491263676503	63811.1435768262	1964.46620300792	794	7.6	12.1	7.2	8.6	10.3	0.8	39.9	7.8	9.7	41.1	7.9	10.6	37.2	10.6	7.9	40.2	1333794	139578.48	1344.56	560.56	11.2	9.1	11.7	6.2	11.2	6.7	12.1	4.8
1	F03	1	OTNT	NA	Neutral	15.969465648855	70.3511450381679	5.18206759761279	264090.470229008	3259.06532232492	3.74503816793893	10.7129770992366	1.17747348697224	37071.9099236641	1502.01419527636	655	7.9	16.2	3.5	7.9	18.3	0.2	0	5.3	16.2	29.9	5.5	16.6	34.7	7.9	12.8	35.3	1218966.3	119624.85	1316.66	497.27	7.5	17.7	7	11.3	8.1	17.7	7.2	9.3
1	F03	2	OTNT	NA	Neutral	16.2895204262877	76.316163410302	6.02638714467783	312148.788632327	3423.82538218111	4.30728241563055	12.4742451154529	1.23566481323013	43122.9875666075	1639.07749424484	563	8.9	12.8	2.7	7.3	12.4	0	0	6	12.4	32.7	9.2	13	36.8	12.3	9.9	33.9	1347512	121221.6	1428.3	482.84	10.7	11.5	6.7	8.2	7.8	11.2	8	6.2
1	F03	3	OTNT	NA	Neutral	15.5458937198068	69.3607085346216	4.63812418127041	272093.6215781	3335.15458658014	4.4573268921095	12.7938808373591	1.39085055452154	47779.1320450886	1758.08669284037	621	8.5	16.3	5.2	8.7	14.8	0.3	43.6	5.5	17.1	35.4	6.4	16.3	34	10.3	13.2	35.7	1259476	116756.75	1326.45	485.26	8.2	14.3	7.4	10.8	9.5	13	9.8	7.2
1	F04	1	OTNT	NA	Neutral	18.1178861788618	81.1565040650407	4.84113784090284	311926.089430894	3413.92111262989	5.16666666666667	15.380081300813	1.48707534513597	56450.5345528455	1882.49340634715	492	6.9	11.4	5.3	8.1	11.2	0.2	0	7.3	7.7	37	7.3	9.6	43.7	8.9	6.5	42.7	1413444.6	135337.55	1399.98	534.9	8.7	9.6	10.4	9.8	10.2	9.1	9.3	7.7
1	F04	2	OTNT	NA	Neutral	16.9693721286371	77.4823889739663	4.81661926003546	288150.335375191	3371.63569397033	4.70597243491577	14.3384379785605	1.31370813441534	54413.3292496171	1797.47712593221	653	6.6	11.9	6.7	8	12.4	0	0	6.6	12.1	34	7.8	13.2	39.7	10	10	37.4	1300368	128741.94	1361.19	525.75	10.4	13.9	9	10.3	9.2	12.9	9.8	10
1	F04	3	OTNT	NA	Neutral	16.1909722222222	72.9444444444444	4.6964977656313	282929.052083333	3392.41600732944	4.75694444444444	14.6458333333333	1.4536659894596	51793.8038194444	1841.99904923513	576	10.1	12.8	6.2	9.5	9.9	0.2	39.4	5.9	13.9	37.5	5.7	12.7	34.2	10.2	8.9	36.5	1356443	123509.9	1374.47	495.88	11.1	9.4	10.1	8.2	11.8	6.1	10.1	6.6
1	F05	1	OTNT	NA	Neutral	15.7591973244147	75.1555183946488	5.45275430375714	323505.948160535	3627.21926688571	4.13377926421405	11.8327759197324	1.48471638988731	45754.7742474916	1875.99526978242	598	8.7	10.7	5	9.7	10.4	0.3	0	4.7	16.9	30.6	6.4	14.5	38.1	10.7	10.2	38	1453748	136703.74	1540.9	583.8	11	15.2	9.7	7.5	10.7	9.7	12.9	2.7
1	F05	2	OTNT	NA	Neutral	17.8097345132743	80.9321533923304	5.53569538149408	316889.281710914	3443.70476791613	4.4882005899705	13.1047197640118	1.28112958714975	46398.0575221239	1695.91468587672	678	6.6	9.7	4.1	6.6	11.7	0	0	8.4	10.3	34.1	9.9	11.1	39.1	10.9	8.3	37.3	1365872.4	129204.57	1407.59	533.36	9.3	11.8	8.7	5.9	7.5	9.9	9.9	4.9
1	F05	3	OTNT	NA	Neutral	16.8218562874251	74.9820359281437	4.70195365688011	294616.627245509	3339.34139131944	4.61676646706587	14.7380239520958	1.3743961365829	50825.4071856287	1626.88041082375	668	7.5	14.1	8.5	8.2	13.3	0.3	46.4	6.9	13.5	34.6	7.3	14.5	34	11.5	10.9	35.5	1330896	112546.38	1342.05	452.91	10.9	13.5	7	11.8	9.6	11.4	6.3	7.6
1	F06	1	OTNT	NA	Neutral	17.0458265139116	79.9263502454992	4.78968811126657	305585.245499182	3399.14029693648	4.26350245499182	12.2045826513912	1.24382816766973	41531.7201309329	1587.18738491666	611	7.9	9.5	4.3	8.8	11.6	0.2	0	6.1	11.9	32.9	7	12.8	38.3	10.3	8.7	37	1371792.8	118616.56	1348.57	474.45	9.3	12.3	7.4	11.1	7.9	11.9	7.5	11.3
1	F06	2	OTNT	NA	Neutral	16.4229249011858	72.9664031620553	5.41138858575183	284020.387351779	3312.83302116894	4.04743083003953	11.3399209486166	1.43794745072088	35460.9683794466	1673.95569792973	506	5.1	14.4	4.2	5.1	15.8	0.2	0	5.7	13.2	34.4	4.7	13.6	40.9	7.3	10.5	36.8	1287651	110108.37	1339.76	456.05	7.1	15	6.1	17.2	7.1	13.6	6.1	16.6
1	F06	3	OTNT	NA	Neutral	16.8620689655172	77.3513957307061	4.98578274397764	282001.221674877	3120.20587281431	4.00985221674877	11.2512315270936	1.21438035709665	37530.592775041	1518.22038809274	609	8.7	15.4	4.6	6.1	14.9	0.2	46.6	9.5	16.3	31.5	9.9	15.8	29.9	13.1	14.6	31.5	1178776	101646.33	1239.8	412.2	9	16.1	7.4	22.7	8.7	16.1	6.9	20.2
1	F07	1	OTNT	NA	Neutral	15.972366148532	73.4715025906736	5.4250680344421	295686.834196891	3418.50301109763	3.29879101899827	9.40759930915371	1.07687579259703	32154.0259067358	1326.22675830794	579	7.4	15	3.5	9.2	14.9	0.2	0	5.2	17.3	26.3	7.1	17.3	31.6	9.8	13.8	31.4	1342879.2	110496.4	1438.02	455.32	9.2	14.2	3.8	12.4	10.2	14.7	4.5	8.6
1	F07	2	OTNT	NA	Neutral	17.5102319236016	77.818553888131	5.74977140212505	309592.553888131	3412.98835613642	4.47612551159618	12.8594815825375	1.23840989810125	46687.8663028649	1628.19943375114	733	5.9	15.8	3.8	6.5	13.6	0	0	10.5	14.2	33.7	9.5	14.6	38.9	11.6	11.2	36.8	1448371	128088.02	1401.94	511.66	13.5	12.4	9.8	8.6	7.9	10.6	10	10.1
1	F07	3	OTNT	NA	Neutral	16.2816399286988	75.8894830659537	5.38876831114282	305401.95543672	3456.25243538074	4.54367201426025	12.9732620320856	1.37745400834745	46021.3065953654	1804.01794153838	561	8.6	13	5.7	9.3	9.8	0	38	7	16	34	10.3	15.3	33	13.2	11.2	33.9	1274927	121133.78	1334.41	497.52	10.7	14.4	10.9	11.8	9.1	10.9	11.4	10.2
1	F08	1	OTNT	NA	Neutral	15.9421157684631	73.9600798403194	5.64588763612718	312963.74251497	3506.72495778663	4.03992015968064	12.1377245508982	1.29896988555082	46132.9041916168	1630.78211440895	501	7.2	16	5.4	8.6	14.4	0.2	0	6	16.8	31.7	5.8	19.6	36.1	9.6	14.8	36.5	1486878.8	138616.35	1534.38	568.15	10.8	12.8	13	7.6	10.2	11.4	11.6	6.4
1	F08	2	OTNT	NA	Neutral	16.2437137330754	75.1934235976789	5.85402501216633	304199.940038685	3509.51245815306	4.21663442940039	11.4661508704062	1.25274094579702	42446.9226305609	1748.45612909663	517	8.3	13.5	3.1	9.3	11.6	0.4	0	7	17.8	31.7	6.4	15.7	37.5	10.3	11	35.2	1364429.8	126147.78	1476.05	517.02	8.5	12.6	8.1	8.9	9.5	10.1	9.5	7
1	F08	3	OTNT	NA	Neutral	16.9277108433735	79.8640275387263	5.32840535908826	325510.013769363	3599.82928470646	4.592082616179	13.512908777969	1.44577437854429	50581.4492254733	1923.9828914213	581	10.2	11.5	6.9	13.3	7.7	0.2	38.4	6	9.8	37	9.1	10.5	34.4	12.9	6.7	36.3	1374981	123254.2	1466.42	503.16	11.7	7.4	9.8	7.6	13.9	6.5	9.8	2.4
1	F09	1	PTPRB	NM_002837	sample	17.3758064516129	78.2532258064516	4.68843147642476	295924.675806452	3345.28075263295	4.09677419354839	12.1241935483871	1.3081084810925	46230.3967741935	1760.70635023149	620	4.5	12.4	5.5	4.8	13.2	0.3	0	8.2	13.5	30.2	7.7	14.2	35.6	8.9	11.1	35.8	1381743.4	138570.57	1382.41	549.91	9.8	13.1	12.1	5.8	6.3	12.7	9.7	3.9
1	F09	2	PTPRB	NM_002837	sample	18.1872909698997	80.9899665551839	4.58917775328779	287058.856187291	3224.03535575615	5.08361204013378	14.6655518394649	1.38793134921343	50263.5752508361	1801.70586379666	598	6.4	14.5	5	5.9	16.6	0	0	9.7	11.4	38.5	9.2	13.4	42.5	9.2	11.5	39.3	1299721.7	128818.16	1265.77	504.15	9.2	12.5	7.2	5.9	6.4	15.9	6.7	6.9
1	F09	3	PTPRB	NM_002837	sample	15.2863705972435	57.2633996937213	4.52128945338059	186566.376722818	2877.81012522598	4.01378254211332	10.7258805513017	1.88016303597863	30350.7963246554	1888.72111077023	653	3.2	24.7	10.4	3.4	27.1	0	24.7	5.2	19.1	35.4	3.8	21.6	36.4	4.4	19.4	38.7	1065497	96486.49	1072.58	383.17	5.8	15.9	4	17.3	3.7	21.3	3.5	19.3
1	F10	1	WAS	NM_000377	sample	17.4091603053435	80.4717557251908	6.01201446960614	320351.250381679	3506.22548553877	4.3175572519084	12.3053435114504	1.23194397709711	44864.5770992366	1709.98967475049	655	7	8.9	4.4	6.3	10.7	0	0	7.9	13.4	33.1	7.2	11.9	37.3	9.2	8.1	37.1	1409850.9	129334.11	1475.59	515.71	10.1	11.8	9.2	11.5	7.9	9.5	10.2	12.1
1	F10	2	WAS	NM_000377	sample	17.5195439739414	78.85667752443	6.19555063261446	309526.208469055	3425.80305840131	3.73127035830619	10.1449511400651	1.10633023741022	34214.7866449511	1396.32770033273	614	5.9	12.2	3.9	7.3	14.8	0	0	7.5	11.4	28	7.8	11.1	32.2	8.1	9.1	29.8	1320732.8	123975.49	1379.86	501.26	9.1	12.5	10.1	13.5	8.1	16.1	12.1	17.1
1	F10	3	WAS	NM_000377	sample	16.6383601756955	76.3499267935578	5.58651818575101	289987.136163982	3285.37283038478	3.57686676427526	10.103953147877	1.13991269820997	34740.1551976574	1483.32333781502	683	9.5	13.2	5	7.5	15.7	0	46.4	7.6	14.2	27.7	8.2	14.2	26.2	10.7	11	27.1	1248680	118404.47	1271.27	480.1	8.6	12.4	9.4	9.8	8.6	15.4	10.8	8.3
1	F11	1	ODAM	NM_017855	sample	16.9751824817518	83.7197080291971	6.6648614099842	373977.906569343	3674.71121238691	4.51386861313869	13.5693430656934	1.21793064666611	47247.1751824818	1550.61950758853	685	8.5	12.7	5.5	10.9	10.9	0.1	0	6.3	13	34.2	9.6	11.2	37.2	13.1	8.6	37.2	1587389.3	116296.41	1606.66	461.56	13.6	9.6	6.7	15.3	11.2	8.9	5.1	16.5
1	F11	2	ODAM	NM_017855	sample	17.1850340136054	81.3047619047619	5.59332972208126	335121.224489796	3635.03606713851	4.97278911564626	15.091156462585	1.42976549229108	56247.4462585034	1913.95329405237	735	8.3	9.9	7.5	9.9	6.7	0	0	6.3	12.7	37.1	8.8	10.2	42.9	11.6	7.3	40.4	1440218.1	129865.94	1529.71	538.48	10.5	8	9.4	7.8	11.4	5.2	10.7	5.3
1	F11	3	ODAM	NM_017855	sample	18.2	83.0553191489362	5.00192608921795	309492.862411348	3394.37483875509	4.20567375886525	12.0184397163121	1.24740654590947	41565.8283687943	1600.17934833955	705	7.9	10.4	5	9.5	10.8	0.1	45.1	9.8	9.5	32.6	10.9	10.2	31.2	14	8.8	32.1	1319194	120139.12	1307.81	466.14	13	10.9	9.8	13.2	10.5	11.9	9.6	10.5
1	F12	1	BRIP1	NM_032043	sample	16.9133858267717	74.4992125984252	5.79991975664865	286006.598425197	3333.85248330687	4.74173228346457	14.2803149606299	1.29963531154688	51042.031496063	1668.71689647466	635	4.6	16.1	6.3	6	16.4	0.2	0	6.6	13.7	34.2	6.3	16.2	39.1	7.7	13.2	38.7	1348804.2	128344.39	1378.83	523.33	8.3	13.4	8.2	12	6.8	14.5	11	11.3
1	F12	2	BRIP1	NM_032043	sample	17.0263929618768	79.6275659824047	5.4459895117126	327422.030791789	3495.2559784212	4.92961876832845	15.5615835777126	1.49521056787723	59599.4677419355	1890.83333092978	682	7.9	10.9	8.8	8.1	12.3	0.1	0	8.1	13.8	36.7	8.2	12.3	43	10.3	9.4	39.1	1454562	147323.63	1470.03	601.38	10.4	13.5	14.8	12.3	8.5	8.5	15.8	10.1
1	F12	3	BRIP1	NM_032043	sample	17.29375	74.634375	4.7195999824995	279093.7984375	3223.86860242428	4.975	14.228125	1.53312057506136	47239.6609375	1779.15064510956	640	6.9	17.5	6.4	6.6	14.2	0.2	36.7	9.8	14.5	38.9	8.4	15.3	37.8	11.1	12.2	39.2	1331530	114849.2	1247.57	453.66	11.7	11.9	8.3	13.1	8.3	13.9	10.2	17
1	F13	1	ATRX	NM_138270	sample	17.6348733233979	87.1132637853949	7.12289902842203	371594.682563338	3716.22803943477	4.36810730253353	12.655737704918	1.29511962599897	44497.4470938897	1675.08953717177	671	9.4	10.6	5.4	10.3	8.9	0.1	0	7	9.5	32.3	7.6	9.2	38.3	11.5	7	37.6	1507848.3	124546.39	1642.89	517.11	10.1	7.9	7.6	9.8	11.9	7.3	7.3	9.4
1	F13	2	ATRX	NM_138270	sample	17.9116541353383	90.4266917293233	6.90009885983429	396002.242481203	3821.0321312284	3.99812030075188	11.0375939849624	1.18165907964205	40732.1165413534	1739.07177317751	532	13.3	7.9	3.9	11.3	9.2	0	0	7.5	12.4	32.1	12.6	9.8	36.5	16.2	7.9	33.8	1522598.9	132128.43	1681.97	548.98	13.7	12.6	10.3	9	14.3	8.8	11.3	5.8
1	F13	3	ATRX	NM_138270	sample	16.8708272859216	82.2278664731495	6.429815417572	360334.635703919	3588.32738673331	4.00290275761974	10.9535558780842	1.41918052912031	37685.3410740203	1773.71886663257	689	9.1	9.7	4.9	11.3	7.3	0.1	34.5	6.2	14.2	31.6	9.7	11.2	29.5	12.3	8.1	30.8	1445840	110460.33	1528.93	462.07	12	10.7	8.9	19	12.9	5.1	11.3	15.8
1	F14	1	PLXNB2	NM_012401	sample	16.768	80.262	7.1634184737278	343563.29	3512.4381184653	3.862	11.426	1.06706510727395	41024.29	1400.16158592212	500	8.8	14	4.2	9.2	19.2	0	0	8.2	19.6	26	8.8	19.2	29.4	11.4	15	29.2	1399431.6	120832.3	1498.4	500.71	10.6	14.4	8.6	15.2	9	14.4	10.4	17.2
1	F14	2	PLXNB2	NM_012401	sample	17.4462962962963	80.2537037037037	6.56264466413921	336304.442592593	3341.44503773985	3.84444444444444	11.387037037037	1.22814700758032	40243.5537037037	1423.66672213882	540	7.4	17.8	4.3	7	23.3	0.4	0	8.1	14.3	28.3	10	14.3	32.8	11.3	11.1	30.9	1332350.7	121858.55	1384.09	502.46	9.3	17.8	8.1	14.3	8.3	22	9.1	13.5
1	F14	3	PLXNB2	NM_012401	sample	18.4539007092199	81.4539007092199	5.34046275072185	300279.127659574	3238.09374314085	3.1790780141844	8.50709219858156	0.933681031985486	26667.8102836879	1165.96255433779	564	7.1	15.6	3	8.5	17.7	0	56	10.5	11.5	24.1	10.8	11.3	22.3	11.2	9.6	22.9	1214787	110776.66	1266.88	445.72	10.6	14.5	8.3	14.4	10.3	18.6	7.3	16.1
1	F15	1	ZMYM2	NM_197968	sample	17.1656626506024	81.8042168674699	5.39491817732783	350514.549698795	3530.14836554651	3.81325301204819	10.5542168674699	1.08442378109464	34054.2680722892	1340.66299641327	664	6.5	12.8	3.5	8	12.3	0	0	5.4	12.3	30.4	7.8	13.1	34.5	10.4	10.8	34.6	1509703.4	117751.09	1527.51	475.01	10.1	11	8.7	15.2	10.2	9.3	9.2	18.1
1	F15	2	ZMYM2	NM_197968	sample	19.0933098591549	93.4788732394366	5.69217204473586	389372.024647887	3690.78452480114	4.9330985915493	13.8045774647887	1.37418982313723	53013.161971831	1993.33710702938	568	9	6.2	5.1	11.8	6	0.4	0	9.3	7.7	36.8	12.1	6.5	42.3	16.5	4.6	39.3	1591144.4	148418.52	1583.02	582.34	13.7	6.9	13	4.8	13	7	11.6	1.1
1	F15	3	ZMYM2	NM_197968	sample	17.8807339449541	85.4440366972477	6.12259961429376	359134.350458716	3591.29923561552	5.28990825688073	15.451376146789	1.49018098129301	58443.7449541284	1975.71620472448	545	11.4	10.3	6.6	12.7	10.1	0.4	36	9.5	12.5	38.5	12.7	11.4	36.1	17.1	8.6	37.6	1487676	129992.12	1554.79	525.82	16.1	9.9	11.7	7	15.4	6.8	12.1	5
1	F16	1	MBD1	NM_015845	sample	17.3513513513514	85.6278586278586	6.97215470931798	383306.137214137	3658.08308423556	4.14137214137214	11.5426195426195	1.34443417872211	43244.8544698545	1821.52196745502	481	8.7	10.8	3.7	11	13.7	0.2	0	6.9	13.7	34.5	8.3	12.3	39.1	13.5	8.9	38.5	1494187	139632.66	1639.67	588.34	11.6	13.5	10.8	7.9	11.4	10.6	12.7	5.4
1	F16	2	MBD1	NM_015845	sample	16.9581589958159	85.6422594142259	7.63294836185865	375870.953974895	3754.65008153172	4.82426778242678	13.8849372384937	1.47329984673374	54301.5815899582	1963.70831971026	478	11.9	8.8	5.4	11.1	11.7	0.2	0	6.7	14.6	36	11.1	10.3	42.9	13.6	7.7	38.9	1521464.4	140158.15	1671.83	570.01	14.2	8.2	10.5	9.4	13	8.4	13.4	5.9
1	F16	3	MBD1	NM_015845	sample	17.899419729207	83.5764023210832	5.91115377637476	346465.410058027	3520.20675982546	4.26305609284333	11.9090909090909	1.30252118536719	43149.6615087041	1790.16902321296	517	8.9	12.8	4.6	10.4	13.3	0.6	40	10.4	14.7	34.2	10.4	12.6	30.8	13.7	11.2	32.1	1465423	135377.72	1482.58	547.42	14.7	11.8	14.7	6.2	13.7	11	16.6	4.4
1	F17	1	OTNT	NA	Neutral	17.3668639053254	82.0399408284024	5.6410917199101	354486.724852071	3609.01007356583	4.52218934911243	13.4881656804734	1.25891542520954	50020.4792899408	1694.78267989776	676	10.5	14.2	5.8	10.2	11.7	0	0	8	15.4	32.8	7.8	13.3	37.3	10.9	10.9	38.3	1527142.1	135773.22	1582.2	554.86	13	8.3	9.9	8.9	11.1	9	11.5	8.7
1	F17	2	OTNT	NA	Neutral	16.7772020725389	78.5090673575129	5.96395801451464	324316.970207254	3610.26008364459	4.90155440414508	14.369170984456	1.38166864069392	53378.2487046632	1876.14176612904	772	8.7	12	5.6	10	9.3	0	0	7.1	14.6	37.8	8.3	13.9	41.8	11.5	9.5	40.2	1463956	134247.81	1542.73	549.24	12.4	9.2	9.8	7.3	10.5	7	11	5.3
1	F17	3	OTNT	NA	Neutral	15.3619167717528	57.577553593947	4.06458079567984	184836.336696091	2834.08661522812	3.88524590163934	10.4501891551072	1.89815967428072	28095.2522068096	1776.10151822164	793	2.3	26.1	10.3	2.5	23.3	0.1	25.6	4.7	17.7	35.8	2.9	21.7	38.6	3.5	18.3	38.7	1080976	71451.57	1045.88	285.95	4.9	15.1	1.9	40.6	4.4	18.5	2	50.4
1	F18	1	OTNT	NA	Neutral	17.8571428571429	85.3083451202263	6.37341283747944	367780.357850071	3682.86376334173	4.60678925035361	13.3408769448373	1.30309848996974	49657.6619519095	1826.26290489475	707	8.6	10.9	5.4	11.5	8.8	0.1	0	9.5	12.7	37.3	9.5	11.9	40.5	13.4	8.2	40.5	1558522.1	134616.62	1622.73	562.12	13.9	10.6	10.6	11.5	12.7	7.6	11.7	9.5
1	F18	2	OTNT	NA	Neutral	17.0055555555556	80.7805555555556	5.80692742181665	332132.747222222	3556.27161602269	4.29722222222222	12.6611111111111	1.24539926726241	45075.4277777778	1605.25056003236	720	8.9	11.5	4.4	7.9	9.7	0	0	6	13.3	32.9	8.5	11.9	36.7	11.9	9	34.9	1416464.8	112427.7	1464.54	459.32	9.4	9	5.7	13.9	9.2	7.9	5.1	13.8
1	F18	3	OTNT	NA	Neutral	17.3770287141074	79.4007490636704	5.0145211220741	302954.601747815	3467.70887671255	4.41073657927591	13.5330836454432	1.36993397984811	46014.6779026217	1637.73486894976	801	8	8.4	6.1	8.4	7.6	0	44.4	5.9	9.4	34.2	8	8.2	33.1	12.2	6.2	34.7	1290173	99992.17	1331	398.7	9.4	9.1	4.9	14.1	9.6	8.1	4	13.4
1	F19	1	OTNT	NA	Neutral	16.872972972973	81.1148648648649	6.35615187216499	346934.563513514	3674.8144452338	3.92837837837838	10.9756756756757	1.19760525626837	37149.1648648649	1525.03687922032	740	9.3	12	4.2	10.8	10.7	0	0	5.7	13.1	33.8	7.8	11.6	38.1	11.6	8	37.8	1464732.6	119463.09	1598.83	489.33	10.9	9.2	7	12.7	11.6	8.4	7.6	10.9
1	F19	2	OTNT	NA	Neutral	17.2662721893491	86.137573964497	6.89631563551818	392183.897928994	3753.81636959925	5.22781065088757	15.4452662721893	1.43806288911751	57354.5843195266	1903.39648946932	676	12.9	9.8	5	13.6	10.9	0.1	0	8.6	15.1	38.6	10.7	12.7	42.6	15.7	9.2	41.6	1516366	131786.55	1652.78	548.17	12.6	12	9.3	9	14.3	8.1	12	6.4
1	F19	3	OTNT	NA	Neutral	16.9019316493314	79.5527488855869	5.78258113128223	324958.716196137	3479.81616192615	4.77265973254086	14.5438335809807	1.51191128400487	48798.9955423477	1753.03835336903	673	8.9	10	7	8.3	9.8	0.3	38.6	4.8	11.4	36.6	7	9.8	35.5	11.7	7.1	37	1392039	110372.38	1398.34	448.29	10	8.8	6.7	10.5	12.3	8.8	7.7	10.4
1	F20	1	OTNT	NA	Neutral	16.613309352518	83.9640287769784	7.9192123409099	395103.550359712	3787.83048569434	4.53237410071942	13.6402877697842	1.42561882641057	49812.1492805755	1682.77876067218	556	12.4	12.2	6.1	11.5	12.1	0.2	0	5	15.3	34.5	8.5	14.7	39.4	13.7	12.2	39.4	1597129.5	131827.81	1706.68	527.55	11.3	11	9	12.2	12.6	10.1	9	9.2
1	F20	2	OTNT	NA	Neutral	16.6411214953271	83.188785046729	7.907118957501	385963.682242991	3803.50645452597	4.16261682242991	11.7271028037383	1.32380945288224	41467.0934579439	1740.22075764849	535	11.8	11.4	4.1	13.3	6.9	0.2	0	7.5	16.8	34.6	8.8	13.3	40.7	12.7	7.7	36.1	1601795	128117.34	1693.02	529.07	14.4	9.9	9.9	10.7	13.1	5.4	12.1	8
1	F20	3	OTNT	NA	Neutral	17.1451942740286	80.1390593047035	5.62448559510395	325581.392638037	3486.98885281407	4.92024539877301	14.4826175869121	1.35978097438741	52454.572597137	1783.4868619286	489	7.8	10.8	4.7	10.2	10.2	0.2	40.5	8.2	11.5	35	8.2	10.8	34.4	12.3	8.6	35.6	1357775	132635.26	1404.84	521.94	11.9	10	11	5.7	10.2	8.6	11.9	4.9
1	F21	1	OTNT	NA	Neutral	17.3992346938776	81.8635204081633	6.54862740348042	347113.87244898	3612.8867883039	4.67729591836735	13.9757653061224	1.28478717878842	51407.2079081633	1713.10857250764	784	8.8	12.4	5.4	10.1	12	0	0	7.8	11.6	34.8	8.9	12.6	38.3	12.5	9.1	38.6	1455945.4	130718.92	1579.69	544.55	11.7	9.9	9.4	12.6	10.8	8.8	11.5	10.3
1	F21	2	OTNT	NA	Neutral	18.0292096219931	87.3883161512027	5.27328558584914	365853.628865979	3623.44270680853	5.34364261168385	15.7680412371134	1.55410072144715	62226.3642611684	2042.93722895891	582	9.6	11.3	6	10.8	8.8	0.5	0	8.2	9.6	39.5	13.1	9.6	44.2	14.9	7.2	41.9	1549459.7	146943.7	1593.07	598.85	15.6	7.4	14.9	7.4	12.4	4.5	13.6	5.5
1	F21	3	OTNT	NA	Neutral	16.3710106382979	75.5678191489362	6.39801606353103	306302.255319149	3499.89917504016	4.90558510638298	14.5571808510638	1.3859142704827	52809.2340425532	1830.81829247219	752	8.4	12	5.2	9.4	9.8	0.1	39.5	6.5	14.4	35.5	7.7	12.9	34.3	11	10.2	36.2	1321431	125337.05	1453.48	525.09	10.9	10.8	11.2	9	9.6	7	14.1	5.7
1	F22	1	OTNT	NA	Neutral	17.5572139303483	84.5721393034826	6.1929514160675	345900.257048093	3674.94109867837	4.70149253731343	13.9767827529022	1.30339617993494	52235.5737976783	1768.8792163123	603	10.6	10.4	5	9.6	11.1	0	0	7.3	11.1	36.7	8	10.4	39.6	13.1	8.1	40	1425443.2	133995.71	1612.46	558.45	10.1	10.9	9.1	7	12.8	7.6	11.3	4.5
1	F22	2	OTNT	NA	Neutral	17.3046153846154	82.8661538461539	5.41631594218453	326621.570769231	3486.44894398377	3.82	10.5969230769231	1.17077873865087	34885.8138461538	1526.61677726699	650	8.9	9.7	4.2	7.8	11.2	0	0	7.4	9.2	30.9	7.7	10.3	35.4	10.5	7.7	32.9	1356594.1	112773.65	1458.1	464.39	8.5	9.2	5.5	11.1	9.7	8.8	7.4	10.5
1	F22	3	OTNT	NA	Neutral	17.1877192982456	85.7157894736842	7.58948955287933	391360.338596491	3747.87824154357	4.52280701754386	13.1438596491228	1.41496431748619	46902.101754386	1729.82348959736	570	12.3	8.9	6.5	12.5	7.7	0.5	42.1	8.4	14.2	34.2	12.6	9.8	33	17.2	7.5	35.6	1483006	122521.26	1623.07	494.95	14.2	9.5	10.7	9.3	14.7	6.5	10.5	6.7
1	G03	1	RF	NA	Neutral	16.0638036809816	69.4711656441718	4.67472299393143	260779.873619632	3233.79557009645	3.97423312883436	11.4957055214724	1.16366804345237	39329.8049079755	1489.7513936218	815	6	18	4.3	6.1	20.2	0	0	5.6	14.7	29.7	4.9	18.3	35.5	6.9	14.6	35.2	1255205.6	116713.03	1285.63	479.49	6.7	17.2	6.7	16.2	6.6	19.4	7.4	17.4
1	G03	2	RF	NA	Neutral	12.7175	55.4525	4.03545467786926	204438.6225	2567.72298040898	3.01125	8.335	0.983324382142178	24797.9025	1117.68209968295	800	5.4	32.8	3.1	5	38.4	0.2	0	3.4	32.1	26	4.1	34.1	30.2	4.8	30.8	25.9	927866	68774.5	971.68	279.72	5.1	38.2	4.6	50.5	5.4	39.9	4.9	52.5
1	G03	3	RF	NA	Neutral	17.3959390862944	75.6992385786802	5.38065948397205	292051.538071066	3295.36284041813	5.34010152284264	15.5672588832487	1.42424417753225	55299.9200507614	1866.50065676731	788	6.1	14.7	5.6	7.2	15.1	0	39.8	7.9	11.9	41	9.8	12.3	37.9	11.8	9.6	40.1	1304319	132459	1337.93	536.52	11.8	13.1	11.2	7.6	9.5	13.1	12.9	6.3
1	G04	1	RF	NA	Neutral	16.498820754717	75.6992924528302	5.79823536774424	305846.418632075	3360.45031721811	4.34316037735849	12.5672169811321	1.38739198837042	46492.2794811321	1754.353790566	848	6.6	15.3	6	6.8	18.6	0.2	0	5.3	14.7	34.6	7.1	15.3	39.5	9.4	13.2	39.3	1298764.9	121259.71	1398.96	502.86	8	15.2	6.6	15.4	7	17.5	6.8	13.2
1	G04	2	RF	NA	Neutral	17.5189504373178	80.5889212827988	6.01826512685983	316097.44606414	3423.71079260569	4.98542274052478	14.1239067055394	1.42914904888427	49070.2259475219	1844.81089526152	686	8.3	12.4	5	7.7	13	0	0	7.3	11.4	40.5	8.2	12.5	47.5	10.8	8.6	43.9	1374968	123230.24	1442.77	496.35	10.1	11.7	8.7	10.9	8.5	10.3	8.3	11.4
1	G04	3	RF	NA	Neutral	15.4267185473411	67.621271076524	5.09790690588791	263836.959792477	3214.23136432866	5.02075226977951	13.8949416342412	1.33248832638249	50353.3592736706	1876.40324807973	771	7.5	16.7	4.7	6.9	17.1	0.4	40.5	4.8	16.2	37.2	5.7	17.1	35.8	7.7	13.9	38.3	1189792	129489.25	1277.51	530.95	8.3	16.2	13.6	10	8	15	16.1	7.3
1	G05	1	RF	NA	Neutral	15.6280400572246	71.5979971387697	6.5881571603024	299382.17167382	3492.95639411652	4.38054363376252	13.480686695279	1.30104185676965	48584.1974248927	1634.51638275979	699	7.6	14.7	6.6	8.4	15.6	0	0	4.1	14	33	5.7	15.6	36.9	7.7	11.6	36.6	1314524.3	123702.66	1474.78	515.72	8.7	14.4	8.6	10.2	8.6	15	10.7	7.9
1	G05	2	RF	NA	Neutral	17.2854889589905	74.8596214511041	4.68785933650507	273125.410094637	3221.15387329749	5.40536277602524	15.7066246056782	1.53331029950624	53059.5173501577	1903.9723844242	634	5.8	15	6.8	5.7	14.8	0	0	8.5	14	39.1	5.7	14.4	47.2	7.1	11.2	41.8	1300596.2	127032.15	1287.99	524.89	6.9	14.5	8.5	10.6	6	13.7	10.1	9.3
1	G05	3	RF	NA	Neutral	17.5692307692308	73.2013986013986	4.50282933667166	256217.337062937	3117.8092549429	4.83916083916084	14.0391608391608	1.31766492530166	48936.2377622378	1687.79530922883	715	5	17.6	4.8	4.9	16.4	0.1	43.9	7.6	12.2	37.2	6.9	13.3	34.8	8	11.9	36.6	1164873	120078.79	1143.03	476.57	7.7	14.4	8.8	7.3	5.3	17.3	9.5	6.7
1	G06	1	RF	NA	Neutral	16.657200811359	77.6470588235294	6.36131053451312	312770.314401623	3469.55155066809	3.89858012170385	11.237322515213	1.29873210464531	39063.4016227181	1587.25015050714	493	7.7	11.6	5.1	8.7	15.4	0.2	0	7.1	11.2	28.8	7.5	11.4	34.3	10.8	7.5	34.3	1381103.5	127290.13	1468.58	517.2	10.3	10.3	7.1	9.1	10.5	12.4	8.9	9.1
1	G06	2	RF	NA	Neutral	17.2333785617368	77.651289009498	6.38873343138817	321377.986431479	3537.47889256278	4.89280868385346	14.3229308005427	1.51451838871939	54973.5332428765	1970.71753732599	737	6	12.8	6.2	7.7	11.9	0.4	0	6.2	12.1	38.9	6.6	11.7	45	9.8	8.3	41.9	1421159.8	131793.73	1532.57	547.24	10.3	10.9	10.6	15.9	9.9	9.1	13.8	13.8
1	G06	3	RF	NA	Neutral	16.9340329835082	72.8590704647676	4.66383252453454	261515.529235382	3203.5122425819	5.16491754122939	16.184407796102	1.5973166201175	59808.8140929535	1972.10137944617	667	3.9	13.9	8.1	5.1	13.9	0.1	36.3	5.7	11.1	38.4	5.7	11.5	36.9	7	9.4	37.9	1159038	125980.77	1190.06	522.84	6	12.9	12.7	8.5	5.7	13.6	13.5	8.4
1	G07	1	RF	NA	Neutral	16.6918075422627	75.7737321196359	5.67914239172942	311809.963589077	3420.51145160114	4.39661898569571	12.925877763329	1.35458489651086	44784.8790637191	1686.79749150801	769	6.8	17.4	5.1	8.1	15.9	0.1	0	6.2	11.6	32.5	7.5	14.4	39.1	10	11.8	40.1	1399908.9	115378.12	1423.11	473.35	10	14	5.7	12.5	9.1	15.1	6.2	12.6
1	G07	2	RF	NA	Neutral	17.2201342281879	81.393288590604	6.44383216822612	343423.170469799	3552.25075927228	4.61208053691275	13.4013422818792	1.30874039977947	46850.5463087248	1732.33109511822	745	9.7	12.1	5.6	9	11.5	0	0	8.6	13.8	34.8	9.3	13.4	40.4	12.6	9.5	38.7	1450519.7	119293.98	1530.23	483.32	11.5	11.3	6.8	13.4	11	11.7	7.2	12.5
1	G07	3	RF	NA	Neutral	15.1834112149533	65.2558411214953	4.74034521799138	248438.330607477	3224.38740524154	3.3411214953271	8.20327102803738	1.23160784691366	23419.476635514	1470.7219699118	856	5.4	16.4	2.6	6.7	14.3	0	40	3.6	15.5	29.6	5.3	17.2	28	8.5	13.9	28.7	1234838	100639.98	1249.24	408.33	10.6	11.3	6.1	18	9	12.9	5.5	20.4
1	G08	1	RF	NA	Neutral	16.2216142270862	75.9575923392613	7.50217394795818	342175.365253078	3736.18612867334	3.95348837209302	11.4705882352941	1.18564591940151	39591.2339261286	1507.50259461146	731	8.5	15.2	4.5	9.6	10.7	0	0	6.3	17.5	29.4	7.3	14.5	34.7	9.7	10.5	33.9	1508585.3	119922.33	1637.45	479.69	11.9	9.4	7.1	13	11.2	10.5	6.6	11.6
1	G08	2	RF	NA	Neutral	16.7460526315789	70.7302631578947	5.05786786812507	264803.661842105	3346.99179529042	4.28815789473684	12.0131578947368	1.35556271267113	37597.2407894737	1524.10173358546	760	4.1	18.4	4.3	5.1	14.7	0.3	0	7.1	14.3	34.5	5	15.1	40.8	6.3	11.1	35.3	1357516.8	95976.72	1373.4	394.6	9.1	8.9	4.2	24.2	6.7	10	4.2	26.8
1	G08	3	RF	NA	Neutral	16.6679586563308	73.2919896640827	5.07161049476547	291238.490956072	3383.25997851777	5.73255813953488	17.5516795865633	1.61862195152457	62701.0607235142	2074.27808767966	774	7.5	14.6	8	9.2	12.7	0.1	31.8	6.6	12	42.6	8.9	12.8	39.9	11.1	10.6	42	1327298	120802.88	1352.87	489.62	10.5	10.2	9	9.4	9.7	9.2	10.1	10.1
1	G09	1	BRCA1	NM_007298	sample	17.7281795511222	89.211970074813	7.38738892041906	370617.159600998	3599.72013272154	2.15461346633416	4.214463840399	0.755129635279918	14101.9177057357	1187.46364646995	401	8.5	7	1	11.5	10	0.2	0	9.2	13.5	19.5	13.2	11	22.9	15	9	22.7	1440821.1	121935.09	1548.69	493.44	13.7	14	8.5	11.5	12.5	12.5	6.5	10
1	G09	2	BRCA1	NM_007298	sample	14.9093137254902	55.0661764705882	3.8591245176636	162904.18872549	2604.87130549225	2.86764705882353	7.9093137254902	2.22422341411312	22658.5857843137	1885.7469157838	408	2	26.2	16.7	2.9	48.5	0.7	0	3.4	19.6	30.4	2.2	25.7	53.7	2.5	22.8	45.6	1010580.1	93470.05	927.85	375.74	4.7	29.4	3.9	24.3	2.9	45.6	4.2	32.6
1	G09	3	BRCA1	NM_007298	sample	15.0147058823529	64.6617647058823	4.90009072650952	231895.558823529	3081.63235582394	2.1890756302521	4.75840336134454	1.18712214395851	12084.3319327731	1247.13876689514	476	5.3	17.2	5.7	4.6	21	0	43.7	4.8	22.1	20.4	5.3	21.8	20	6.7	18.5	20	1129557	85321.33	1187.09	342.93	8.6	20.6	2.7	26.5	5.3	22.9	3.4	30.5
1	G10	1	ASXL1	NM_015338	sample	18.6788617886179	89.7459349593496	6.49971111792297	364619.56300813	3607.39855223246	4.44918699186992	13.2540650406504	1.35137963412978	46582.2987804878	1701.72321887905	492	10.6	8.9	7.5	11.2	10.8	0	0	7.5	8.9	33.1	12	7.1	40	14.6	5.5	38.2	1483354.5	123136.9	1560.41	494.96	12.2	9.1	7.7	11.8	12.2	8.5	8.1	11
1	G10	2	ASXL1	NM_015338	sample	17.3178294573643	86.6453488372093	6.80584868959103	381399.889534884	3767.09088953082	4.59302325581395	12.422480620155	1.48188994991932	40975.3294573643	1905.2328702761	516	11.8	9.7	3.9	10.7	9.9	0	0	7.2	11.8	38.2	10.9	8.3	46.5	16.5	7.2	40.3	1478444	122901.85	1605.89	498.75	13.2	10.3	7.6	9.3	11.4	9.5	8.9	7
1	G10	3	ASXL1	NM_015338	sample	17.4207317073171	82.8760162601626	5.66254395182477	340053.392276423	3482.02718200621	4.89634146341463	14.3109756097561	1.52362754370293	47080.8739837398	1770.18870900455	492	10.2	10.2	6.3	10.2	8.7	0.2	34.8	7.5	11.2	38.2	9.3	8.3	36.4	14.6	7.5	37.6	1421959	105701.91	1426.04	416.51	12.2	7.7	5.3	13.6	11	6.9	6.3	15.4
1	G11	1	ASXL2	NM_018263	sample	17.3357452966715	73.4761215629522	4.85204737260011	261919.264833575	3214.20284936213	4.65991316931983	14.7452966714906	1.36058944212244	51344.8118668596	1551.50134387152	691	5.5	17.7	7.1	6.2	19.7	0	0	8.4	14.5	33	4.8	15.5	37.9	8	12.6	37	1279999.8	113679.05	1299.07	459.43	8.7	15.3	7.5	21.6	8.1	17.1	7.4	18.5
1	G11	2	ASXL2	NM_018263	sample	16.8218232044199	76.0524861878453	5.60183942771533	301547.950276243	3330.8210893683	4.66436464088398	13.8453038674033	1.30812991912252	48733.2513812155	1652.93431029054	724	6.2	15.7	6.2	6.5	16.7	0.1	0	8	13.7	34.8	8.3	14.8	39.9	10.1	12.6	36.6	1374800	126960.16	1357.65	512.63	10.5	11.3	10.8	10.4	7.5	12.7	9.5	10.5
1	G11	3	ASXL2	NM_018263	sample	16.234328358209	73.6432835820896	5.39735776479608	279847.814925373	3332.56631918777	4.41791044776119	13.2373134328358	1.37803412202104	48197.5492537313	1818.63106835763	670	6.4	11.8	7	7.6	12.2	0.1	39.6	6.4	13.9	34.3	7.8	12.4	31	10.4	9.7	32.8	1285011	123517.91	1314.75	499.31	11.3	10.9	10.4	9	9	10.9	11.9	8.4
1	G12	1	TP53BP1	NM_005657	sample	18.5392156862745	97.7921568627451	6.53936533218788	445332.531372549	3991.84141558485	5.90196078431373	18.6960784313725	1.63016650183166	71111.8764705882	2021.90587172096	510	19.6	11.6	9	18	8.2	0.2	0	11.2	12.7	42.2	15.3	9.8	45.7	22.4	7.3	45.9	1718873.7	143203.78	1839.44	608.61	16.7	7.8	12.5	10.2	19	5.3	13.1	6.5
1	G12	2	TP53BP1	NM_005657	sample	19.0630630630631	99.390990990991	6.50350890544002	425663.410810811	3854.26381268786	5.72972972972973	18.0738738738739	1.55291507100517	64994.6144144144	1840.48440712114	555	16.2	8.5	9	12.4	7	0	0	11.4	11.4	40.5	15.7	8.3	46.3	22	5.9	43.6	1631605.2	121822.79	1693.23	490.62	15.1	7.9	6.7	10.3	15.1	5.6	6.1	6.3
1	G12	3	TP53BP1	NM_005657	sample	18.0818181818182	93.4818181818182	6.75131396108649	400015.976363636	3725.89689385603	5.12181818181818	15.1036363636364	1.52505013188763	47415.9109090909	1675.34822779976	550	18.5	9.8	6	15.8	7.8	0	37.8	8.9	12	38.7	13.6	9.1	37.8	21.5	7.6	39.3	1562925	106197.27	1613.01	425.29	17.8	6.9	5.3	14.2	17.6	3.8	5.8	12.4
1	G13	1	FAT1	NM_005245	sample	17.9652677279305	83.6454413892909	5.96635200208885	337185.596237337	3483.59377543173	3.21707670043415	9.06512301013025	1.17389575155899	29376.5658465991	1305.04490107237	691	8.1	11.6	4.3	8.8	15.2	0.3	0	10.1	13.6	24.7	10.7	13.3	32.6	13.2	10.1	30.8	1435797.4	114958.2	1396.17	457.37	12.4	14.5	7.2	16.9	8.7	18.2	6.8	19.8
1	G13	2	FAT1	NM_005245	sample	17.7141057934509	84.2392947103275	7.11935970119539	358174.288413098	3625.9046871163	3.52896725440806	9.62468513853904	1.24196207127934	29661.2128463476	1384.85376521021	794	9.3	12.5	6.2	9.7	12.3	0	0	8.6	14.6	28.8	10.2	13.5	36	14.2	10.1	31.5	1490130.5	106206.9	1535.66	418.26	14.9	15.2	7.3	29.3	11.2	11.3	6.3	26.6
1	G13	3	FAT1	NM_005245	sample	16.408275862069	70.6786206896552	5.84799412803064	256739.537931034	3213.94659687607	3.09793103448276	8.42068965517241	1.65312590234576	23555.8565517241	1614.30602046866	725	7.2	12.4	10.2	6.1	15.7	0.1	34.3	6.3	16.7	27.6	5.8	14.9	29.9	7.7	11.7	31.7	1186771	92730.52	1233.97	379.84	7.9	13.4	4.6	24.6	6.5	15.2	4.7	24.1
1	G14	1	BAP1	NM_004656	sample	17.3704379562044	85.2992700729927	7.48458663600388	381627.73540146	3879.40012622709	4.9014598540146	14.4963503649635	1.53638351493106	55916.8540145985	1888.82379423026	548	11.3	10.9	4.2	12.2	8.2	0.4	0	7.8	12.8	35.8	10.4	10.8	39.4	16.4	7.1	39.8	1592639.1	140817.51	1718	579.16	14.2	10.4	13.1	8.4	12.8	7.3	13.1	4.2
1	G14	2	BAP1	NM_004656	sample	17.0178571428571	86.1964285714286	5.88464304800202	383744.806818182	3795.78838247401	4.86688311688312	14.5941558441558	1.49469279295549	58420.1168831169	2013.61761606099	616	13.1	10.9	7.6	15.1	9.7	0.5	0	7.8	15.4	38	11.4	12.2	43.3	16.6	8.4	40.4	1604481.8	140714.69	1670.56	577.05	15.6	9.6	11.7	13.8	16.6	7.8	12.5	12.3
1	G14	3	BAP1	NM_004656	sample	16.6259541984733	78.7541984732824	4.98866926758552	322838.155725191	3519.62677857116	4.6824427480916	14.3099236641221	1.35948422835191	54628.2198473282	1801.72881630765	655	10.4	13.4	6.9	11.1	10.4	0.3	41.8	6.1	14.5	32.4	11.3	13.9	30.4	15.6	10.8	31.3	1383924	127401.41	1432.57	500.82	14.8	11.3	9.8	8.7	13	9.5	9.5	5.3
1	G15	1	ZNF516	NM_014643	sample	17.9409448818898	89.0472440944882	6.74590944116206	389054.748031496	3723.80293196056	4.27362204724409	11.8208661417323	1.24990556382041	42379.6043307087	1788.27869488625	508	8.5	11.8	3.3	12	11.8	0	0	6.9	11.8	36.6	10.4	9.8	39	15.4	7.7	39	1534287.7	136222.27	1688.12	569.13	12.4	11.8	10.4	8.3	13.6	8.7	12.2	6.9
1	G15	2	ZNF516	NM_014643	sample	18.0215264187867	89.0489236790607	6.30847281473053	361921.305283757	3683.91164924827	4.53620352250489	12.2915851272016	1.29160503202877	45745.9706457926	1865.42260399583	511	8.6	8.2	4.7	10.4	7.4	0.2	0	9.8	10.4	32.5	11.4	8.6	39.7	17	6.3	34.6	1531644.3	135475.93	1610.53	537.99	15.9	7.4	10.2	7.2	12.3	6.7	10.8	6.3
1	G15	3	ZNF516	NM_014643	sample	15.5430861723447	75.2665330661323	5.36303400052124	322237.76753507	3235.54430364887	4.12224448897796	11.3466933867735	1.49640185861703	36660.1142284569	1684.74276112631	499	8.2	22.4	5.6	12.8	20.6	0.2	38.3	6.8	25.1	34.7	12.6	23.4	33.9	17	21	35.1	1457273	109104.27	1442.18	463.08	16.8	18.8	9.8	22	16.4	16.8	10.2	23.2
1	G16	1	GRIN2A	NM_000833	sample	17.3292496171516	83.3047473200613	7.5761340909057	356542.718223583	3559.04085610311	4.61255742725881	13.249617151608	1.31222137704439	47591.3078101072	1789.78654299019	653	8.7	13.5	4.1	8.6	15	0	0	9.8	16.1	35.1	10.4	15.9	38.9	12.7	12.9	38.7	1460252.4	126321.93	1582.36	508.34	11.8	14.7	11	14.4	9.3	11	9.6	11.6
1	G16	2	GRIN2A	NM_000833	sample	17.486798679868	82.2293729372937	7.16993017667322	344257.636963696	3580.7699174053	5.76732673267327	17.1221122112211	1.56032332010272	64356.3366336634	2157.23162858079	606	7.4	10.7	6.9	8.3	10.7	0	0	8.7	15.8	39.6	9.9	13.2	45.4	12.5	9.9	43.2	1465299.5	150202.93	1538.6	596.02	11.1	9.1	14.5	6.8	8.9	7.9	14.5	3.8
1	G16	3	GRIN2A	NM_000833	sample	17.4295652173913	75.1878260869565	5.06954291863004	277189.172173913	3264.65283727475	5.65913043478261	15.7808695652174	1.40855292102753	55344.8034782609	1850.80035817579	575	6.1	15.7	4.9	6.6	13.6	0.2	39.3	9.6	15.8	42.1	10.1	15.7	39.7	12.3	12.5	41.6	1245252	122875.85	1276.69	488.94	11.8	16.7	11	16.7	8	14.8	11.5	13.2
1	G17	1	RF	NA	Neutral	16.6235138705416	79.2906208718626	6.24786647447504	336837.289299868	3686.16976804655	4.889035667107	14.4980184940555	1.42849124284364	54278.5838837516	1910.86505391176	757	9.1	11.9	6.2	11.2	8.1	0	0	6.1	12.3	37.3	6.5	11.5	42.5	11.4	7.5	42.7	1459606	140804.22	1627.78	592.39	10.3	9	13.3	9.1	11.2	7.1	15.3	6.9
1	G17	2	RF	NA	Neutral	16.3708399366086	78.0633914421553	7.05401353723967	343826.657686212	3631.52271609873	5.00316957210777	14.877971473851	1.39202124464446	60316.3423137876	1849.11299916411	631	8.2	14.1	5.4	10	12.7	0.3	0	7.4	18.4	36	8.9	16.2	40.4	10.9	11.7	37.1	1469522.8	137347.77	1562.92	562.35	11.9	10.6	11.4	11.6	8.9	8.7	13	8.6
1	G17	3	RF	NA	Neutral	17.8549511854951	80.6889818688982	5.62343430382761	315517.114365411	3447.41749491825	4.63598326359833	13.7489539748954	1.32931330547069	50096.510460251	1776.04027049589	717	6.6	9.3	6	7.3	8.5	0	42.5	7.9	10	35.8	8.4	9.1	33.1	10.7	6.3	35.1	1369085	138044.62	1379.54	547.05	10.6	6.7	15.5	6	9.3	7.7	14.9	3.3
1	G18	1	RF	NA	Neutral	17.89896373057	83.6282383419689	7.21614857582274	359934.39119171	3668.29005453474	4.95466321243523	14.4391191709845	1.35483868341427	51953.9248704663	1883.64875472557	772	7.3	12.7	5.2	9.2	10	0.3	0	7.6	11.8	35.8	8.3	11	41.1	10.9	7.9	42.1	1554710.7	146034.5	1611.26	598.94	10.9	7.4	13.5	6.7	10.5	7.5	15.3	5.7
1	G18	2	RF	NA	Neutral	17.0434083601286	79.8344051446945	6.04620933824319	328628.937299035	3534.72749861315	5.81672025723473	17.4646302250804	1.50242135684846	69499.0353697749	2115.69217448585	622	9.2	14.3	6.8	8.7	13	0.5	0	7.2	12.5	41.3	7.7	11.3	46.8	11.6	10.1	43.4	1439297	156929.49	1491.27	630.81	9.8	10	13.3	4.2	9.5	11.3	13.8	3.4
1	G18	3	RF	NA	Neutral	16.7750309023486	78.8825710754017	6.65868961440576	338666.04697157	3676.03721582507	5.16934487021014	15.5686032138443	1.5098974344485	57572.086526576	1962.61452593755	809	10.5	10.4	7	12.1	9.4	0.2	38.1	5.8	12.5	40.2	8.8	9.3	37.8	13.6	7.5	40	1412891	129371.59	1578.54	544.1	13.2	9.6	12.9	9.3	14.5	6.9	15.7	5.8
1	G19	1	RF	NA	Neutral	17.53515625	82.9583333333333	5.44111665230204	336224.20703125	3591.26465641973	4.45442708333333	13.03515625	1.38095292535041	47775.4583333333	1805.57063760037	768	8.5	10.4	6.5	10.4	9.2	0	0	7.2	10.4	34.8	8.5	10.7	40.9	12.9	8.3	40.5	1480686.2	133935.93	1548.12	544.59	11.7	7	10	11.7	12.4	7.9	12.2	12
1	G19	2	RF	NA	Neutral	17.5333333333333	83.4208333333333	5.94121770518538	350678.376388889	3651.89140462878	5.15138888888889	15.0958333333333	1.46309497378921	57370.8041666667	2049.38393964522	720	8.8	11.1	6.1	11	10	0	0	6.8	12.5	38.8	8.3	10.8	43.3	12.9	8.2	41.5	1491225	143703.95	1559.51	591.57	11.2	9.3	12.8	7.5	11.9	7.5	13.2	4.3
1	G19	3	RF	NA	Neutral	16.8493150684932	78.8328767123288	5.47882131673286	323195.275342466	3490.96145261735	4.66027397260274	13.2561643835616	1.43508061470046	46890.3	1827.49848678144	730	9.7	14.2	5.2	12.2	12.1	0.1	38.2	6.3	12.7	36	9.5	10.3	33.7	14.4	8.4	35.8	1399007	124023.61	1441.56	496.33	12.9	8.6	11.8	11.4	14	8.6	11.4	9
1	G20	1	RF	NA	Neutral	17.9260563380282	85.7447183098592	6.46721803303057	363319.153169014	3729.76706539929	4.91197183098592	14.7676056338028	1.44456823582893	52145.7834507042	1735.55245245329	568	10.4	11.8	6.9	11.1	10.6	0	0	7.6	11.6	37.9	8.5	12.5	43.3	13.7	8.6	42.8	1553792.4	123524.76	1673.41	497.49	13.9	7.9	10.2	13.6	12.1	4.6	8.5	11.8
1	G20	2	RF	NA	Neutral	17.594383775351	84.9531981279251	6.40348131547572	371120.901716069	3624.44559692855	5.07020280811232	14.9266770670827	1.3652477703726	56730.4680187207	1924.52366287522	641	9.8	11.9	5.8	9.7	10.5	0.3	0	8	10.6	36	8.7	10.1	40.6	11.7	7	37.9	1503373.8	144893.34	1558.66	599.79	10.1	10.5	14.7	6.9	10	6.7	14.4	3.9
1	G20	3	RF	NA	Neutral	16.6472346786248	76.3811659192825	5.33064246643387	296449.153961136	3427.60830934198	4.52466367713004	13.3886397608371	1.45831159981495	45666.1808669656	1742.50384298978	669	9	9.1	8.8	8.1	8.7	0.1	39.3	5.1	11.2	34.7	7.6	10.5	32	12.4	7.8	35.4	1297060	113016.02	1380.61	463.14	9.6	10.5	8.7	15.7	10.2	7.5	7.8	13.8
1	G21	1	RF	NA	Neutral	18.4737762237762	88.1730769230769	5.93934374084443	364904.367132867	3718.20004910827	5.15734265734266	15.3409090909091	1.38927742526729	58135.2534965035	1937.40012186536	572	9.8	10.3	6.6	11.7	7.5	0.2	0	7.9	9.6	38.3	9.1	7.5	42.7	14.9	6.3	43	1551227.2	153520.06	1638.63	620.16	13.8	6.5	16.3	6.8	12.6	3.8	19.4	3.7
1	G21	2	RF	NA	Neutral	18.1305007587253	83.3171471927162	5.1914075319944	338529.42185129	3551.54429184908	4.93778452200304	14.5098634294385	1.43392044246062	56428	2012.35051334302	659	8	13.4	6.4	9.7	11.8	0.3	0	9.6	10.9	39.8	8.6	11.8	43.9	12.1	9.1	41.7	1479780.9	149687.83	1528.34	604.56	10.8	9.3	12.4	3.6	11.7	9.4	13.4	3.2
1	G21	3	RF	NA	Neutral	17.7515060240964	79.4774096385542	4.99134567518854	305562.365963855	3453.7720307637	4.83283132530121	14.3840361445783	1.43999400601166	53610.4051204819	1822.59577229137	664	8.3	10.5	6.3	11.1	9.8	0.5	42.5	6.8	8.6	37.3	8.7	8.7	35.2	13.9	6.8	37	1325706	138673.14	1419.21	568.28	10.7	10.7	12.2	8.3	13.6	8.4	13.3	6.2
1	G22	1	RF	NA	Neutral	16.7425431711146	82.9874411302983	6.70634197289965	362061.703296703	3686.1452715871	4.44897959183673	12.4505494505495	1.2580789725035	46100.6844583987	1809.22837758052	637	10	12.6	5.2	11.6	11.5	0	0	5.8	11.9	34.1	8.5	11.8	37.4	12.4	9.3	37.8	1481655.9	145525.56	1613.3	605.48	10.7	10.5	13.8	9.6	12.2	8.3	16.8	6.8
1	G22	2	RF	NA	Neutral	17.3044776119403	78.6253731343284	5.58223494242938	312189.758208955	3455.70656159873	5.68805970149254	17.7059701492537	1.57766364728963	67518.3059701493	2075.04591084986	670	7.5	14.9	9	9.1	13.9	0.1	0	7.3	11.8	42.8	6.7	12.5	46.6	10.7	9.6	45.5	1397071.4	150525.85	1492.3	621.98	11	10	14.6	6.4	11.2	9.7	14	4.2
1	G22	3	RF	NA	Neutral	15.652	68.74	4.954098017622	262041.037333333	3234.18049629099	4.62533333333333	12.716	1.28792795689674	44767.984	1749.02305764341	750	5.9	16.1	3.3	6.1	14.9	0	42.9	3.7	12.8	36	5.6	16	33.9	8.4	13.5	36.5	1246170	130090.78	1294.23	525.68	9.2	11.1	13.3	8.7	7.3	10.8	14.7	7.2
1	H03	1	CHEK1	NA	Positive	18.1944444444444	135.944444444444	27.0225249331759	1018443.31111111	5256.78965719689	3.72222222222222	8.04444444444444	1.10773833171659	27807.3944444444	1750.12589119672	180	26.1	8.3	2.2	30	10	0	0	16.1	20.6	32.2	35	11.1	40	37.8	8.9	38.3	3377432.7	152539.67	3213.9	582.01	42.2	10.6	18.3	7.8	37.2	11.1	12.8	3.9
1	H03	2	CHEK1	NA	Positive	17.1708185053381	129.135231316726	26.3275438060933	982171.024911032	5126.52807484118	4.18861209964413	9.11387900355872	1.21865704101512	32253.6690391459	1872.42892199576	281	25.6	11	2.5	31.7	8.9	0	0	14.9	26.7	38.1	35.2	14.9	48.8	38.4	10.3	40.2	3267301.7	156504.57	3105.75	615.76	40.6	13.2	18.1	13.2	36.7	7.5	17.8	5.3
1	H03	3	CHEK1	NA	Positive	20.3681818181818	147.195454545455	29.5834676559899	1086432.45909091	5055.05602827954	3.83181818181818	7.67272727272727	1.17821176818514	25969.1727272727	1806.18440787744	220	25.5	8.6	2.7	35	6.8	0	32.7	23.6	17.3	36.4	38.2	8.2	27.7	45	7.3	29.1	3697104	140004.1	3032.31	516.64	46.8	8.6	19.1	5.9	41.4	7.3	14.1	4.1
1	H04	1	CHEK1	NA	Positive	19.1648351648352	137.413919413919	30.9921259623962	981654.377289377	5115.3902391155	4.02197802197802	8.52380952380952	1.25089568109169	28344.2161172161	1895.7278275984	273	23.1	5.9	2.2	28.6	6.6	0	0	17.9	18.7	37.7	34.4	8.4	47.3	37	5.5	46.2	3442235	152382.09	3023.17	569.98	38.5	4	15	5.5	32.2	4.4	13.6	4.4
1	H04	2	CHEK1	NA	Positive	14.10407239819	110.285067873303	23.3975288256441	868699.262443439	4390.52229822593	4.289592760181	9.07239819004525	1.06673314714876	31118.0633484163	1783.87501059245	221	21.7	21.7	1.4	26.7	20.8	0	0	13.1	38.9	37.6	29.4	29	41.6	33	26.7	38	3078405	136409.86	2650.25	509.6	38.5	22.2	16.3	21.3	31.2	18.6	14	18.1
1	H04	3	CHEK1	NA	Positive	17.7457627118644	125.35593220339	20.4519654383673	877256.622881356	4837.43257689963	5.83898305084746	12.2415254237288	1.56952273800778	40567.6144067797	2373.30301639872	236	23.7	10.6	4.7	30.5	8.9	0	16.9	15.7	19.5	52.5	31.4	12.3	43.6	35.6	10.6	47.5	2858717	147948.33	2746.51	571.8	37.7	7.6	24.6	6.4	34.7	3.4	19.9	2.1
1	H05	1	CHEK1	NA	Positive	19.4423963133641	151.382488479263	28.0634135945359	1145236.65437788	5024.55818018981	3.13824884792627	5.8294930875576	1.01622780257698	17962.1612903226	1619.62117979797	217	28.1	12.9	1.4	36.9	12.9	0	0	20.7	23.5	32.7	38.7	13.8	42.4	41.9	12	38.7	3719129.6	141293.76	3092.53	524.1	42.4	13.4	16.1	16.6	41.5	8.8	12	13.4
1	H05	2	CHEK1	NA	Positive	18.8592057761733	122.111913357401	22.3779573161166	825236.74368231	4786.70807070741	4.79061371841155	10.3718411552347	1.32353787996203	33797.7292418773	2022.23633171423	277	18.4	11.6	2.9	26.7	10.1	0	0	15.5	17.7	44	28.9	10.8	52	35	8.3	46.6	2845394.2	145709.3	2723.29	571.99	36.1	10.8	13	7.2	31.4	9.7	11.2	1.4
1	H05	3	CHEK1	NA	Positive	19.1176470588235	132.323529411765	17.2286898658413	922684.264705882	4709.27007249276	4.76102941176471	10.5588235294118	1.34366494068063	32727.7316176471	1895.13512971749	272	23.2	10.3	2.9	28.3	11.4	0	28.3	16.5	14	39.7	31.2	9.2	36	36.4	8.5	35.7	2966956	137214.21	2642.27	530.48	36.4	8.1	15.8	6.6	33.8	8.8	14.7	2.6
1	H06	1	CHEK1	NA	Positive	19.2890173410405	145.421965317919	26.1169950876924	1026080.20231214	4978.0073093243	3.97109826589595	9	1.19841536113212	29577.3641618497	1791.58717187857	173	24.3	7.5	1.7	27.7	10.4	0	0	18.5	17.3	37	38.7	6.9	46.2	38.7	6.4	43.4	3371166	147489.87	2915.65	540.17	41	7.5	15	5.2	34.1	9.2	10.4	5.2
1	H06	2	CHEK1	NA	Positive	17.3675213675214	127.192307692308	20.151022334988	896878.974358974	4774.67187051227	3.85042735042735	8.03418803418803	1.18871029854101	26602.6666666667	1900.04834919546	234	23.9	10.3	3	29.9	7.7	0	0	8.1	16.2	34.6	26.9	11.1	44	32.1	8.5	35.5	2911455	143177.96	2686.54	564.85	34.2	8.1	15	7.7	32.1	3.4	13.2	2.6
1	H06	3	CHEK1	NA	Positive	15.9581395348837	130.944186046512	24.1653344411287	1022923.42790698	5393.39786129281	4.55813953488372	10.2604651162791	1.33649807798309	34029.6558139535	1909.28850409579	215	34.4	7	3.7	38.6	7.9	0	29.3	11.2	26.5	42.8	33	14	34	39.5	11.6	38.6	3360832	143578.04	3201.87	579.89	38.6	11.2	20.9	10.7	40.5	6.5	18.6	4.2
1	H07	1	CHEK1	NA	Positive	16.5196078431373	169.583333333333	51.019548864918	1597075.96078431	6652.32584098117	4.41176470588235	10.0147058823529	1.46432181692779	31930.8137254902	1874.29354526711	204	38.7	9.8	5.9	48.5	8.8	0	0	16.7	32.8	44.1	44.6	12.7	52.5	52.5	10.3	50.5	4787689.1	144066.5	4599.77	572.85	53.4	11.8	14.7	15.2	54.9	7.4	13.2	6.4
1	H07	2	CHEK1	NA	Positive	17.2	135.45625	27.3439957374569	1072318.69375	5430.96435804372	3.86875	7.990625	1.23114687625487	25896.146875	1787.43294327018	320	28.1	8.4	1.9	37.5	11.9	0	0	13.8	26.9	33.4	35.3	10.9	42.5	41.6	11.2	35.6	3433912.3	134422.17	3375.48	533.04	41.6	15	14.7	16.6	39.4	8.8	13.1	12.2
1	H07	3	CHEK1	NA	Positive	19.5679442508711	128.721254355401	25.3088234896654	872773.414634146	4596.1940611192	5.54006968641115	12.1184668989547	1.40391882283069	38466.8466898955	2018.9875358345	287	20.2	7.7	3.1	26.8	6.3	0	25.8	18.5	17.4	48.1	31.7	9.8	39.4	35.2	7.7	41.1	2974210	133186.55	2615.6	500.81	38	10.1	14.6	7	33.4	4.9	10.5	3.8
1	H08	1	CHEK1	NA	Positive	17.2316715542522	122.035190615836	18.5251667311448	852279.146627566	5049.91966229579	3.54838709677419	8.2375366568915	1.11832051018196	28792.0381231672	1759.37274156285	341	25.2	9.7	2.9	32	8.5	0	0	12.6	24.9	31.1	30.8	12.9	38.7	35.5	9.4	38.1	2737347.9	148168.43	2884.27	595	37	11.4	16.4	12.9	37	8.2	15.5	5.6
1	H08	2	CHEK1	NA	Positive	17.494983277592	128.789297658863	26.7377402079024	956344.153846154	5179.02770292954	3.84615384615385	7.69899665551839	1.09824034923279	26978.4882943144	1793.32683313983	299	25.1	6.7	2.7	31.1	6.7	0.3	0	16.7	23.1	32.8	34.8	11.4	41.8	37.5	9	36.8	3173146.5	149104.75	3132.29	579.9	41.1	9	17.7	11.4	34.8	5.4	13.4	6.4
1	H08	3	CHEK1	NA	Positive	17.7653429602888	134.646209386282	28.1490361701297	1014807.05776173	5059.49278515148	4.25631768953069	9.03610108303249	1.37596066931399	28744.2996389892	2019.16425556025	277	27.1	10.5	1.4	30	10.5	0	26.7	10.8	20.6	39.7	35	10.5	33.9	40.8	9	35.7	3222934	136028.22	3043.08	534.49	40.8	9.4	16.6	10.1	37.9	6.5	15.2	6.1
1	H09	1	NOTCH2	NM_024408	sample	16.9807121661721	87.0890207715133	7.20974851807736	408306.602373887	3927.54478404418	4.58308605341246	13.8175074183976	1.37706283894617	50093.087537092	1684.46287953915	674	12.8	9.9	6.5	13.6	9.5	0.6	0	5	11	34.7	9.9	9.8	39.6	16.9	7.6	38.6	1613099.2	115095.94	1772.24	471.78	14.5	5.9	7.6	15.9	17.2	7.3	7.9	16.5
1	H09	2	NOTCH2	NM_024408	sample	15.6738738738739	79.5747747747748	7.26957257740897	373626.158558559	3760.28071779844	4.32252252252252	12.2846846846847	1.47937791441994	40731.754954955	1729.26445639862	555	10.1	9.5	7.4	10.5	11.9	0.2	0	3.6	14.4	35.3	8.5	13.3	44.9	13	8.6	38.7	1545180.4	110734.37	1641.81	446.28	12.3	10.1	5.2	9.5	12.3	12.3	6.8	12.1
1	H09	3	NOTCH2	NM_024408	sample	13.2476923076923	48.7630769230769	3.82680633427638	156729.035384615	2668.2812110515	3.26923076923077	8.64615384615385	1.85429788374019	22801.1507692308	1665.53057543168	650	2.2	31.8	11.4	3.2	42.6	0.2	29.2	1.5	23.4	32.6	1.8	34.2	35.2	2.5	30.9	34.6	1017754	78709.21	961.84	304.89	4.5	22.3	1.5	28.9	3.7	37.2	1.4	41.4
1	H10	1	FANCM	NM_020937	sample	16.2045454545455	76.6272727272727	6.75298049538971	324558.957575758	3525.46506053395	4.32272727272727	11.9818181818182	1.28642165241165	42347.6484848485	1618.84564812395	660	7.6	12.1	3.9	9.1	13.3	0.3	0	7.7	16.8	32.7	8.3	15.2	39.7	10.8	12.1	38.8	1383507.1	120562.79	1500.5	498.11	9.4	16.1	7.1	15	10.2	13.9	7.9	15.2
1	H10	2	FANCM	NM_020937	sample	16.9591029023747	78.9366754617414	5.46454130780473	320803.139841689	3367.72187219813	4.17414248021108	11.2071240105541	1.2147503813858	39372.4868073879	1593.62645533292	758	7.7	13.5	3	6.7	15	0.3	0	7.8	13.6	34.6	11.6	15.6	38.3	12	11.7	35.9	1318202.7	124991.03	1302.42	497.07	10	19.8	7.7	13.9	7.3	20.1	7.9	11.1
1	H10	3	FANCM	NM_020937	sample	16.5199335548173	73.9468438538206	5.53798528954201	287671.649501661	3301.52805404685	4.33554817275748	12.4601328903654	1.34443716193518	42832.5282392027	1661.28954012393	602	8.1	13.5	5	7.6	15.9	0	41.7	5.3	13.5	34.1	8.6	14.5	32.9	12.1	11.3	34.2	1244099	117883.31	1294.93	481.41	10.1	17.8	9	11	9.3	16.6	10.1	7
1	H11	1	RASA1	NM_022650	sample	16.4894514767932	78.2700421940928	6.73053967122281	348382.518987342	3680.72832449589	4.38255977496484	11.9479606188467	1.25112359820831	41910.6202531646	1729.93279616516	711	9.8	15	3.8	10.3	14.8	0.1	0	5.9	14.6	34.6	7.9	12.4	39.4	11.3	10	39.4	1455014.7	128048.75	1605.35	515.02	11.5	9.6	7.5	12.2	10.7	10.1	7.3	9.7
1	H11	2	RASA1	NM_022650	sample	16.0521609538003	72.8897168405365	7.06819409316514	308189.660208644	3545.07260167646	4.60357675111773	12.5186289120715	1.45044791702936	45152.0298062593	1858.89240741117	671	6.7	16.1	2.5	8	14.9	0.1	0	6	18.5	36.2	7.9	17.1	41.6	9.7	12.5	38.3	1357000.4	128724.84	1539.63	530.89	10.7	13.4	9.1	9.8	10	10.6	8.9	3.9
1	H11	3	RASA1	NM_022650	sample	15.6743648960739	68.0254041570439	5.56608860922392	269266.103926097	3272.87476325833	3.73441108545035	9.85796766743649	1.12464933173143	31255.9087759815	1443.38624183187	866	6.5	19.9	2.8	8.7	19.7	0.1	46.8	5.7	18.4	30.3	6.2	18.9	28.5	9.4	15.7	28.9	1235188	105099.48	1328.37	428.79	8.9	17.7	6.2	18.8	9.4	17.4	7	15
1	H12	1	KDM5C	NM_004187	sample	16.281914893617	76.2109929078014	7.03666699391218	335241.90248227	3571.00621056702	3.93971631205674	10.531914893617	1.22973818392466	37475.8563829787	1713.26398981041	564	9.4	13.8	4.6	9.2	15.8	0.2	0	4.1	14.2	32.1	7.4	13.8	36.9	9.9	10.6	37.1	1428222.1	128998.47	1565.79	513.4	10.3	11.7	7.1	9.8	9.9	14.4	6.9	11.7
1	H12	2	KDM5C	NM_004187	sample	17.5963149078727	81.0519262981575	5.76621147195546	326197.070351759	3548.22873462985	4.64321608040201	11.929648241206	1.27472022341847	41104.6566164154	1853.97847524199	597	8.5	12.9	2.5	9.2	11.1	0	0	7.5	11.4	37.9	8.2	11.2	42.9	11.4	7.9	41.2	1399606.7	124349.59	1511.58	510.38	9.2	11.6	7	8.5	10.2	10.9	6.7	6.5
1	H12	3	KDM5C	NM_004187	sample	16.6912	77.904	5.91581284353755	317099.456	3446.93619866551	4.8064	12.96	1.37588910374347	47312.256	1923.49107977438	625	8.8	12	3.8	10.1	10.9	0.2	37.8	6.4	13.4	40.2	9	11.2	35.4	12.2	9.1	37.4	1349847	142159	1425.55	574.87	11.2	9	14.2	5.9	11.5	9.4	16.2	3.4
1	H13	1	FAS	NA	sample	17.4413580246914	82.3549382716049	5.4247547319809	348101.543209877	3567.80784550717	5.12037037037037	15.3811728395062	1.43225066461904	56532.2067901235	1846.21829704708	648	7.9	14.2	6.5	11	14.7	0	0	9.1	15	36.7	9.3	14.2	41.7	12.3	13	40.4	1487551	123893.93	1565.09	499.9	12.3	16	10	14.5	13.1	15	9.3	13.4
1	H13	2	FAS	NA	sample	17.1490787269682	86.0402010050251	7.24237952657045	393170.092127303	3797.43589393995	5.15577889447236	14.8140703517588	1.51248345854005	57185.634840871	2163.18620941657	597	11.7	10.2	6.7	13.7	9.7	0	0	8	16.6	40.4	11.6	12.9	47.7	15.9	9	43	1636339.2	144509.92	1739.99	587.16	16.6	10.7	16.1	8.5	16.1	8.4	15.6	6.9
1	H13	3	FAS	NA	sample	17.9741641337386	81.3556231003039	5.21226629356177	317462.382978723	3464.0939131745	6.20516717325228	18.9772036474164	1.57999716466336	70711.1094224924	2012.61703003304	658	7.6	10.5	7.3	8.1	8.1	0	36.3	10	12.8	41.8	9.3	11.6	40.1	12.6	8.1	41.2	1400973	121651.76	1414.2	491.42	13.1	10	11.1	9.6	12.5	6.2	12.2	7.9
1	H14	1	PTPRC	NR_052021	sample	16.6149584487535	77.8421052631579	5.96692234950267	323210.311634349	3567.24361132373	5.53739612188366	16.9570637119114	1.49087817941504	65735.2423822715	2085.78106589509	722	9.7	15.1	5.8	10.5	13	0	0	6.4	15.1	41.1	7.1	15.2	45.3	12.2	11.4	44.9	1434611.6	136992.54	1569.64	581.39	12	14.3	10.1	9.8	12.9	9.8	12.6	7.6
1	H14	2	PTPRC	NR_052021	sample	16.9153284671533	81.0875912408759	7.24661810881912	382537.329927007	3781.19100937136	6.54744525547445	20.7503649635037	1.70350926610048	83459.6700729927	2272.43974282301	685	9.6	14	9.2	11.5	11.5	0.3	0	6.9	16.2	44.8	9.5	14.2	50.1	12.1	10.5	47.3	1605907.3	144134.05	1709.68	586.77	13.3	10.1	13	6.7	13.1	8.6	13.3	5
1	H14	3	PTPRC	NR_052021	sample	16.3305203938115	72.0295358649789	5.37628055096137	282387.365682138	3344.39815061196	5.09001406469761	15.1322081575246	1.45048568070374	51798.7271448664	1813.64811515057	711	7.7	16.3	6.5	9	13.1	0	38.1	6.5	14.1	37.6	8.6	15	36.3	11.5	12.5	38	1367774	126070.58	1390.6	508.97	12.5	9.1	11.8	10.1	12.1	9.3	12	8
1	H15	1	PTPRU	NM_133178	sample	18.0301075268817	89.8623655913978	5.86368117920591	376875.698924731	3740.93228074602	4.80860215053763	13.5161290322581	1.33039695625133	48270.6989247312	1811.6590877193	465	10.5	7.1	3.7	9.9	7.1	0.2	0	7.1	7.3	36.6	11	7.5	40.6	14.4	5.4	40.6	1522981.9	140483.15	1617.36	565.21	11.6	7.5	12	4.7	11	6	12.5	4.7
1	H15	2	PTPRU	NM_133178	sample	17.6176961602671	88.1969949916528	6.94340127728457	373670.348914858	3753.52791708642	5.13689482470785	16.0651085141903	1.58013488991757	61783.0801335559	2045.59620374406	599	11.4	10.4	9	9.8	6.7	0.2	0	8.7	12.4	39.9	12	9.8	47.1	16.2	6.5	43.7	1551177.6	135764.4	1640.16	555.78	14	8.5	9.3	8.8	11.4	4.3	11.9	4.7
1	H15	3	PTPRU	NM_133178	sample	17.3833333333333	83.7212121212121	5.85312582289128	340395.68030303	3627.83472472095	4.27878787878788	12.8090909090909	1.4150614624181	46437.0257575758	1785.46253826503	660	10.3	7.6	8.5	11.8	6.7	0.3	41.7	8.9	12.3	33.8	12.1	9.5	32.4	16.5	7.3	35.3	1409102	124015.3	1522.27	505.54	14.5	8.9	8.5	8.9	13.9	5.8	10.5	6.4
1	H16	1	FUBP1	NM_003902	sample	16.3076923076923	74.2956259426848	5.12851901062598	285501.295625943	3357.86621735622	5.01659125188537	14.9064856711916	1.52443391805968	55756.3303167421	1942.44488566079	663	8.3	15.5	6.8	6.8	14.8	0.2	0	5	13.7	36.2	6.3	14.5	42.2	8.3	11	42.5	1369394.1	140833	1384.56	563.31	11.5	12.2	11.6	7.8	7.8	11.8	12.7	6.8
1	H16	2	FUBP1	NM_003902	sample	16.0730050933786	77.5568760611205	7.44703640604302	362291.765704584	3693.29136754416	6.33955857385399	19.3005093378608	1.59753170044207	75269.2818336163	2171.85177803458	589	9.7	13.9	7.6	11	12.7	0.2	0	4.9	18.3	46	8.5	14.8	51.4	11.7	10.9	48.2	1539129.5	140682.12	1685.38	581.41	12.9	10	10.9	7	13.9	8.1	12.7	3.1
1	H16	3	FUBP1	NM_003902	sample	15.7707581227437	73.7274368231047	5.90556697452696	299402.077617329	3203.64179042004	5.62815884476534	17.6407942238267	1.55668709637799	64840.1317689531	1885.37466377688	554	9.6	15.5	9.4	8.5	18.6	0.4	39.7	4.9	14.4	39.7	6.5	13.7	37.4	9	15	37.5	1283499	124381.13	1317.2	512.62	10.8	17	13	14.8	10.8	16.4	12.3	14.3
1	H17	1	CHEK1	NA	Positive	15.7799227799228	145.312741312741	32.7796267405739	1282300.14671815	5994.53355046685	3.58301158301158	7.68725868725869	1.18409978080484	28355.4787644788	1677.7468962212	259	34.7	10.4	2.7	43.2	8.9	0	0	13.1	32.4	32.4	38.6	16.2	42.9	49	12	40.9	4051809.7	147139.86	3855.06	601.95	48.6	10.8	13.5	13.1	50.2	5.8	16.2	6.9
1	H17	2	CHEK1	NA	Positive	17.5878136200717	142.100358422939	30.462973275933	1120756.59856631	5515.64113250803	4.46594982078853	11.1827956989247	1.31351479074077	43488.4157706093	1998.47391575394	279	31.5	7.5	4.7	38.4	7.9	0	0	16.8	25.4	38	36.6	11.1	43.7	41.9	6.8	40.5	3480777.9	169121.65	3305.91	651.77	41.6	10.8	20.8	11.8	40.9	8.2	17.2	7.2
1	H17	3	CHEK1	NA	Positive	17.8494208494208	119.664092664093	14.2238047904392	778473.71042471	4677.94390867356	4.2007722007722	8.93822393822394	1.27581799860438	29066.5057915058	1911.06933268391	259	23.6	8.9	1.2	32	8.9	0	30.1	13.9	19.7	38.6	26.6	15.1	34.4	34	11.6	37.1	2570554	145125.45	2485.17	556.29	32.4	12	16.2	8.9	32	5.8	14.7	5
1	H18	1	CHEK1	NA	Positive	19.03	142.28	28.6782906898305	1074084.955	5420.78936440954	5.17	11.61	1.31781449358053	41597.295	1942.45434561395	200	29	12.5	4.5	34.5	10	0	0	21	24	41.5	36	11.5	50.5	43.5	10	50.5	3639674.5	166114.68	3323.72	637.02	48	10.5	24	9.5	37	7.5	19.5	5.5
1	H18	2	CHEK1	NA	Positive	17.412	137.716	29.0380928283198	1040208.952	5478.44045536303	5.684	13.016	1.86975677206007	50400.288	2286.29183199226	250	33.2	6	4.4	40	6.4	0.4	0	14.8	24.8	50.8	33.6	9.6	60	42	6	54.4	3425314.1	165434.88	3343.86	671.53	41.6	7.6	20.4	8	44.4	3.6	20.4	3.6
1	H18	3	CHEK1	NA	Positive	15.1158798283262	118.047210300429	26.6841963500905	894684.330472103	5103.62959356722	5.27467811158798	13.2360515021459	1.56382815210714	50561.0643776824	2282.01624572884	233	28.8	9.4	5.6	35.6	8.2	0.4	26.2	8.2	24.5	42.5	31.8	14.2	38.2	39.9	11.2	42.9	2898764	163868.12	2936.77	668.88	36.9	11.6	23.2	7.7	37.8	6.4	26.2	3
1	H19	1	CHEK1	NA	Positive	19.0045045045045	143.274774774775	22.152644662706	1041560.45945946	5262.76397988449	3.7972972972973	7.95495495495496	1.30541470438916	29720.5045045045	1893.94470367222	222	26.6	7.2	3.2	34.2	6.8	0.5	0	18.5	17.1	34.2	36.9	8.1	42.8	42.8	7.2	38.3	3373324.5	156704.04	3116.22	631.43	43.2	8.6	16.2	9	37.8	5.4	16.7	4.1
1	H19	2	CHEK1	NA	Positive	18.156462585034	147.850340136054	28.8143859304099	1199688.29931973	5681.52978565632	3.85714285714286	8.27551020408163	1.45568589778883	27306.7448979592	1979.10990551191	294	31.3	5.8	4.4	41.5	6.1	0.7	0	13.6	21.1	39.8	34.7	8.2	51.7	42.2	5.8	42.9	3899286.4	133067.47	3575.31	521.72	41.2	8.8	9.9	11.9	47.3	4.1	7.8	7.1
1	H19	3	CHEK1	NA	Positive	18.1105527638191	133.346733668342	22.9519957294409	935068.226130653	4818.5374626278	4.74874371859296	10.2914572864322	1.36065586249641	32555.783919598	1988.81173843947	199	27.1	7.5	2.5	33.7	8.5	0	25.1	14.6	18.6	41.7	31.7	9.5	32.7	36.7	6.5	35.2	3040693	133088.3	2610.91	518.27	32.7	8.5	12.6	6.5	36.2	8	10.1	4.5
1	H20	1	CHEK1	NA	Positive	18.1037735849057	125.745283018868	19.5712406888247	814921.396226415	4699.55626172377	3.58018867924528	8.42452830188679	1.25024430454194	31754.5235849057	1712.59098553049	212	22.2	8.5	2.4	25.9	9.4	0	0	10.8	17.9	33	27.8	11.8	40.6	31.1	8.5	37.7	2649776.6	157127.41	2597.6	627.43	28.8	11.8	12.3	8	28.8	6.6	13.2	4.2
1	H20	2	CHEK1	NA	Positive	17.0533980582524	141.461165048544	29.6047513933697	1135601.22815534	5790.61197584488	5.11650485436893	10.7184466019417	1.36727493171921	34949.4611650485	2185.63360009277	206	32	7.3	2.9	42.2	8.3	0	0	15.5	29.6	51.5	38.3	11.7	57.3	43.2	8.7	51.9	3683795	160309.11	3614.31	646.9	44.7	10.2	22.8	5.3	45.1	6.8	21.4	1
1	H20	3	CHEK1	NA	Positive	14.5099715099715	89.5299145299145	18.4265125126049	583957.803418803	3823.7472683416	3.78062678062678	8.82051282051282	1.45298359365333	27950.1054131054	1597.1198329578	351	14.8	24.8	6.8	20.5	25.4	0.3	38.5	10	35.3	36.8	20.5	28.8	33.6	27.9	26.2	35.3	2254676	108043.78	2103.9	412.79	29.3	24.5	8.5	27.6	24.5	22.5	6.6	30.8
1	H21	1	CHEK1	NA	Positive	17.2877192982456	130.522807017544	29.1979035020808	970174.421052632	5143.89469050913	3.52631578947368	7.2421052631579	1.09471008925814	25379.8596491228	1818.28236167118	285	26.3	9.5	1.8	33	10.2	0	0	16.5	24.9	31.2	32.3	14	37.9	37.9	10.5	37.2	3158411.6	163043.18	3044.71	642.4	36.8	12.6	22.5	8.4	35.8	9.8	20	2.8
1	H21	2	CHEK1	NA	Positive	18.4709897610921	143.027303754266	31.2417046967225	1125602.54607509	5665.02639505563	3.86006825938567	8.48464163822526	1.20602727093583	29767.6006825939	1895.19638138977	293	29	7.5	3.1	38.6	7.8	0.7	0	16	24.2	34.1	36.5	9.9	42.7	43.3	7.2	36.9	3503716.6	159866.8	3495.87	616.55	45.1	9.9	18.8	11.3	43.3	7.5	16.7	5.8
1	H21	3	CHEK1	NA	Positive	16.2528301886792	132.803773584906	36.0901211366459	1091998.50943396	5387.57461270733	4.16981132075472	9.65660377358491	1.24728499927226	34395.5169811321	1945.20287346932	265	30.6	10.2	2.3	34.7	7.2	0.4	31.7	12.1	25.3	36.2	30.9	11.3	30.9	37.7	7.9	33.6	3411538	159158.62	3312.54	636.39	38.9	11.7	20.4	10.2	39.6	4.5	18.9	2.3
1	H22	1	CHEK1	NA	Positive	18.207468879668	133.854771784232	25.3687593523159	969894.045643153	5047.96916686353	3.77593360995851	8.59751037344398	1.0777275306774	31965.3941908714	1860.93103868834	241	24.1	12	1.7	33.2	9.1	0.4	0	17.4	20.3	31.5	34.9	12	38.2	37.8	10.4	37.8	3189177.6	180473.21	2975.1	744.88	39.4	8.7	24.1	6.6	36.5	4.6	22	2.9
1	H22	2	CHEK1	NA	Positive	19.4908256880734	134.44495412844	25.9740866938752	933983.793577982	5060.51163296955	3.68807339449541	8.41743119266055	1.16385946686828	30859.8577981651	1788.18640115693	218	25.2	7.8	4.6	30.3	5.5	0	0	17.9	19.3	33.5	33	8.7	39.9	39.4	6.4	33.9	3167687	160552.94	3001.43	624.23	42.7	9.2	18.3	6	39	3.7	16.1	3.2
1	H22	3	CHEK1	NA	Positive	18.3485477178423	129.149377593361	13.5250586322684	862157.124481328	4576.4703503854	4.08713692946058	8.34854771784232	1.19802866235749	27800.9543568465	1896.65469236956	241	24.1	6.6	2.5	29	6.2	0	30.7	11.2	14.1	37.8	27	7.1	29.9	33.2	5.8	32	2745918	155615.35	2487.53	643.46	33.6	7.1	22.8	7.5	31.1	3.7	21.6	6.2
1	I03	1	RPA32	NA	Positive	19.9749103942652	147.921146953405	25.6929056566165	1093599.81003584	5134.48080681109	4.05017921146953	7.25089605734767	1.15098737480683	24585.8996415771	1947.42962959392	279	25.8	8.2	0.4	32.6	10.4	0	0	22.2	17.6	33	37.3	11.8	41.9	38.7	7.9	40.9	3698506.2	147261.68	3088.68	548.98	43	11.8	14	12.2	39.1	9.7	11.1	15.1
1	I03	2	RPA32	NA	Positive	22.3358395989975	151.288220551378	22.8456086842089	1099275.23809524	5191.90108187331	5.12280701754386	10.2205513784461	1.16716727716947	36219.6817042606	2076.94037758003	399	25.6	9.5	1	35.1	6.5	0	0	25.3	14.5	39.3	36.8	8.5	45.6	40.4	6	40.4	3804441.6	153891.06	3098.43	563.62	45.4	6	19.8	6.8	40.9	6.5	15.5	7
1	I03	3	RPA32	NA	Positive	20.9208211143695	158.117302052786	22.67723961451	1222946.59530792	5174.53843493563	5.14956011730205	10.425219941349	1.18953945353947	38448.991202346	2085.82365849338	341	30.2	11.7	1.5	37.8	7	0.3	32.6	23.2	15.5	43.1	38.1	12.3	37	42.5	8.8	39.6	3939055	149693.08	3126.98	561.96	45.7	8.5	24.6	7	44.6	6.7	21.1	5.6
1	I04	1	RPA32	NA	Positive	20.1558935361217	148.406844106464	23.7946436006992	1103813.83269962	5325.92938146794	5.13688212927757	10.4638783269962	1.25286333596612	40438.0950570342	2244.12405819039	263	28.5	9.9	1.1	39.9	6.5	0	0	23.6	18.3	40.7	38.4	12.9	46.4	44.1	8.4	44.1	3542182.3	163167.73	3164.69	627.85	46	8	19	6.8	44.5	6.8	16.7	3
1	I04	2	RPA32	NA	Positive	22.1641337386018	160.753799392097	21.2307712829348	1202911.29179331	5357.17789210731	6.40425531914894	13.5957446808511	1.44203905032486	51097.9361702128	2397.20836039201	329	31.3	8.8	2.4	37.7	8.8	0.6	0	25.2	14.6	48.9	40.7	9.4	57.4	43.5	6.7	52	3877417.9	176297.37	3255.39	694.63	49.2	7.9	25.8	3.3	42.9	7	21.9	3
1	I04	3	RPA32	NA	Positive	18.2454780361757	131.152454780362	20.8107644354488	989645.855297158	4925.09113076176	4.67441860465116	9.64857881136951	1.3479890831732	35356.6356589147	2071.21181376365	387	23.8	9	2.1	29.5	7.5	0.5	28.9	17.1	18.6	38.2	31.8	14.2	32	34.9	10.3	35.4	3178743	140072.16	2806.72	539.85	38.2	10.3	18.6	7.5	34.1	9	16.8	5.2
1	I05	1	RPA32	NA	Positive	22.6832669322709	161.653386454183	20.2097170974477	1169810.30278884	5125.08160235578	4.08964143426295	7.62151394422311	1.14198979833012	26101.7370517928	1972.12637739709	502	24.5	7.6	1.2	33.7	8	0	0	27.5	12.9	35.9	40.8	8.6	45.6	42.8	6.8	44.2	3849832.6	149244.49	3067.35	546.1	45.4	9.8	19.3	10.8	37.6	7.2	14.3	10.8
1	I05	2	RPA32	NA	Positive	20.7134831460674	140.842696629213	19.6024508682484	989549.486891386	5199.86853032497	4.25093632958801	8.15355805243446	1.10358504513562	27493.4325842697	1848.00680965576	534	26.4	9	1.5	35.2	6.9	0	0	22.1	17.4	37.3	34.1	9	44	40.6	6	39.7	3297774.3	142599.26	2989.88	541.82	42.1	8.6	13.7	10.7	41.2	8.8	12.2	8.6
1	I05	3	RPA32	NA	Positive	21.595785440613	150.900383141762	15.8182261268654	1056574.47318008	4872.70869151238	4.92911877394636	9.36590038314176	1.20922516258407	33132.0574712644	2049.69845165735	522	26.8	10.2	2.1	37.7	9.6	0	28.2	25.5	14.6	42.7	38.7	11.5	34.9	42.9	10.5	37.5	3384649	141263.16	2787	512.86	46.6	10.3	19	13.4	42	8	15.5	12.8
1	I06	1	RPA32	NA	Positive	21.3014861995754	152.791932059448	20.9520687244178	1116589.08067941	5295.47245380224	4.53927813163482	8.98726114649681	1.09444504953516	31912.2250530786	1922.34423467008	471	28	7.9	1.1	38	6.4	0	0	23.8	17.2	38.9	38.6	10.4	44.8	42.7	7.2	44.2	3622352.3	141150.75	3173.23	530.18	45.4	10.6	15.3	10.2	41.2	6.2	12.3	9.6
1	I06	2	RPA32	NA	Positive	20.5523613963039	161.930184804928	18.3870910900503	1238076.0349076	5067.08944251226	4.55030800821355	8.63655030800821	1.06055628095145	32128.7330595483	1956.26852123783	487	30.6	12.5	1.2	36.1	10.7	0	0	26.1	19.9	38.6	41.3	14.2	43.5	43.7	10.3	40.5	3816661.3	134650.22	3083.25	518.01	45	15.8	15.2	13.6	41.7	10.1	11.7	8.8
1	I06	3	RPA32	NA	Positive	21.3361522198731	154.397463002114	23.5352285561919	1153786.54122622	5198.0775076138	5.42283298097252	10.5179704016913	1.23142801613513	38342.4355179704	2124.83225722906	473	28.5	6.1	1.9	38.3	5.1	0	28.3	23.3	14.6	42.5	38.9	6.6	36.4	43.8	4.2	40.4	3667287	139255.83	3065.82	522.82	46.1	7.6	16.5	7.6	42.3	5.7	15.6	8.2
1	I07	1	RPA32	NA	Positive	20.0934065934066	145.93956043956	22.988328167564	1041437.22252747	5076.17696171773	3.26648351648352	6.27472527472527	0.93128206927666	22974.4862637363	1675.1884453421	364	25.8	7.4	1.1	34.6	8.2	0	0	20.6	17.9	29.9	34.3	11.3	35.4	36.5	8.5	35.2	3420667.6	147672.17	2877.26	561.16	38.5	9.6	17.6	11.3	37.1	6.9	12.1	12.6
1	I07	2	RPA32	NA	Positive	23.8962536023055	172.746397694524	17.6147811691779	1227147.08645533	5154.53548951621	5.78962536023055	12.2968299711816	1.34831370911324	44578.9913544669	2290.02361661779	347	27.1	4.6	1.7	36	5.8	0	0	31.1	9.5	46.7	44.1	6.3	53	45.5	4.6	47	3807387	156861.13	2990.69	567.24	48.7	6.3	18.2	5.8	40.9	6.3	11.5	6.6
1	I07	3	RPA32	NA	Positive	20.2912912912913	148.267267267267	24.2690796420415	1090389.17117117	5096.28903481209	5.96996996996997	11.7717717717718	1.28235570566432	40830.5105105105	2113.47656047453	333	27.9	9.9	1.5	37.2	8.1	0	26.4	22.2	19.8	48	36.9	13.2	42	41.4	9.3	45.3	3588920	131321.23	2969.05	496.32	44.4	9.6	14.1	11.7	40.5	6.6	12.9	8.7
1	I08	1	RPA32	NA	Positive	22.626582278481	164.287974683544	23.6409321062414	1209936.78797468	5585.74892624607	5.40822784810127	11.496835443038	1.15823913124102	44431.4588607595	2099.16053947724	316	30.1	5.7	2.2	42.7	4.4	0	0	24.1	16.1	42.1	40.8	5.4	47.2	48.1	4.7	45.6	4047371.8	172039.45	3370.46	633.36	49.7	7	23.4	7.6	46.2	5.4	18.7	2.8
1	I08	2	RPA32	NA	Positive	20.3333333333333	160.431972789116	22.3331366499749	1256077.65646259	5536.36556301622	5.87074829931973	12.6768707482993	1.23955249594381	50078.6224489796	2215.22015082727	294	33	8.5	2.4	39.8	6.8	0	0	20.7	16.7	45.2	39.8	9.2	49.7	44.9	6.5	46.3	3967918.6	166924.88	3320.64	594.28	48	6.1	20.7	7.8	42.9	7.8	15.3	5.8
1	I08	3	RPA32	NA	Positive	22.1363636363636	154.220779220779	17.794785486811	1088490.04220779	4821.97710738141	5.93831168831169	12.2467532467532	1.25340075371215	44566.6558441558	2022.59655644212	308	25.3	10.7	1.3	33.4	10.7	0.3	30.2	27.9	16.2	44.2	39	12.7	37	42.5	8.8	39.9	3613135	146062.51	2763.65	524.3	44.8	9.7	21.4	10.4	40.3	10.4	16.6	9.7
1	I09	1	ARHGAP35	NM_004491	sample	16.9874213836478	82.3349056603774	6.68508055609328	334497.136792453	3585.82022219599	5.42767295597484	16.4198113207547	1.47093032734933	59538.8522012579	1891.03485319021	636	8.8	9.4	7.1	9	10.8	0.2	0	8.2	12.3	39.9	9.3	10.4	44	12.9	7.7	44	1394707.2	129008.73	1526.33	528.87	12.4	10.7	7.9	9.9	9.9	8	9.7	7.9
1	I09	2	ARHGAP35	NM_004491	sample	17.4826325411335	86.3144424131627	6.70451019651762	356921.650822669	3548.67681768426	5.76782449725777	18.1425959780622	1.60787503195871	67716.8391224863	2040.11662453376	547	11.7	9.5	8.4	9.1	12.4	0	0	7.1	12.1	43.1	8.4	10.2	48.1	12.6	7.5	45.2	1413113.6	127244.55	1514.97	514.72	8.8	14.1	7.7	8	9.5	11.5	8.4	5.7
1	I09	3	ARHGAP35	NM_004491	sample	17.2874659400545	80.516348773842	5.52488134294585	314436.216621253	3445.03079900309	5.77656675749319	17.8351498637602	1.69504367205521	64788.5694822888	2106.54696002206	734	10.6	12.8	8.6	9.9	11.7	0.1	32.8	7.1	9.5	45.5	10.4	10.2	42.5	13.4	9.1	45	1313268	125667.03	1402.82	513.05	11.7	10.5	11.2	6	11.4	10.8	11	3.7
1	I10	1	AHNAK	NM_024060	sample	15.4824902723735	67.3599221789883	5.76251305464856	259062.883268482	3042.31950338981	4.88715953307393	13.579766536965	1.18665404239315	47932.1284046693	1632.71971030311	514	7.2	23.9	3.5	6	40.7	0	0	7.6	23.2	33.7	7.4	25.3	37.9	8.4	23.9	37.2	1183123.5	137935.99	1237.78	531.85	8.2	26.1	11.7	17.1	7.6	38.3	12.1	17.5
1	I10	2	AHNAK	NM_024060	sample	16.0017006802721	64.2874149659864	4.90872367594201	238450.088435374	2890.1753036151	4.89965986394558	14.030612244898	1.28410414829279	48795.5323129252	1630.15381121184	588	5.1	27.7	4.9	4.9	45.2	0	0	9.7	23	34	6.6	29.1	39.5	6.1	26.2	35.9	1179242.5	139361.57	1126.63	518.99	7.5	26	12.1	11.9	5.8	42.3	11.2	12.9
1	I10	3	AHNAK	NM_024060	sample	16.0344202898551	66.2083333333333	5.23909840022346	235063.248188406	2898.12109817947	4.63405797101449	13.1304347826087	1.31877676270846	46404.5706521739	1712.0392687897	552	5.6	23.7	4	4.7	34.8	0.5	40.8	6.7	16.5	35.1	7.2	22.1	32.8	7.2	20.1	34.6	1097232	135298.76	1080.61	516.69	7.4	21.4	14.5	11.1	5.8	35.3	15	13.2
1	I11	1	SH2B3	NM_005475	sample	17.3172804532578	80.2521246458924	6.12408300317371	311331.121813031	3408.7224269051	4.89943342776204	15.3696883852691	1.48427697650777	56779.0963172805	1783.14311130608	706	7.5	10.6	7.8	6.8	14.2	0.3	0	7.8	12.3	34.3	7.8	11.9	40.4	8.8	9.8	39.1	1356900.6	120126.19	1367.18	463.74	8.8	12.5	7.9	15	7.1	13.5	6.2	17.7
1	I11	2	SH2B3	NM_005475	sample	16.5509554140127	78.1815286624204	7.00458645567261	331863.21178344	3558.18553747894	5.21815286624204	15.7611464968153	1.54054473798833	55934.7133757962	1894.01603627823	628	7.5	10	7	7.8	11.6	0	0	5.7	13.4	36.5	6.2	11.8	45.7	9.6	9.2	40.3	1403599.2	115646.61	1475.79	456.72	9.7	10.7	5.6	10.5	8.4	12.3	4.9	9.1
1	I11	3	SH2B3	NM_005475	sample	17.2331838565022	76.6322869955157	5.12752398315025	273475.348281016	3223.8890196412	4.85500747384156	14.6890881913303	1.51005315366773	48970.9701046338	1668.28438129955	669	6.6	11.1	7.8	6.1	12	0	38	5.8	11.2	36.5	7	10	34.4	9	7.5	34.5	1228591	99891.24	1208.32	380.86	8.2	11.5	6.1	22.4	6.3	12.7	4.8	26.6
1	I12	1	MSH2	NM_000251	sample	16.4607508532423	80.6843003412969	6.56270868648885	353468.148464164	3693.11575896672	4.73378839590444	13.6109215017065	1.5241169788807	54002.590443686	2036.82839215804	586	8.4	10.4	5.3	10.1	10.9	0.3	0	5.5	13.1	36	7.8	10.9	42.8	12.1	8.4	42.8	1521356.8	139833.49	1630.27	568.88	12.1	8.5	11.8	8	11.8	8.5	12.6	5.8
1	I12	2	MSH2	NM_000251	sample	17.0049261083744	80.4778325123153	6.96542232902441	346927.779967159	3640.92182359907	4.39080459770115	11.9244663382594	1.5960229538959	36591.6748768473	1770.53067670677	609	8.7	11.3	6.9	9.9	11.7	0	0	6.2	13	36.1	7.9	11.2	47.6	11.8	8.2	41.1	1505412.7	101185.01	1567.65	396.96	12	7.7	4.9	19.7	12.2	10	4.9	25.5
1	I12	3	MSH2	NM_000251	sample	15.434188034188	75.957264957265	6.50255935445577	322364.076923077	3619.24997149023	4.4991452991453	13.0905982905983	1.3609834373834	47436.2102564103	1890.92168322581	585	12.6	10.3	7	12.8	8.4	0.2	38.5	2.4	15.9	37.1	8.2	11.6	32.1	12.5	8.5	34.9	1331458	121423.4	1499.65	509.73	12.5	11.3	9.4	9.6	14.5	8.4	13	4.8
1	I13	1	NOTCH1	NM_017617	sample	16.9434571890145	76.2148626817447	4.89934031192557	284299.466882068	3269.10941194293	4.23747980613893	12.5105008077544	1.61199722450912	40854.4701130856	1749.5914365452	619	6.6	13.6	8.4	5.7	15.7	0	0	7.3	13.4	33	6.5	14.2	44.6	8.4	11.3	40.9	1352037.4	110223.27	1359.82	446.98	9.7	11.8	6.1	17	7.6	11.1	5.8	19.9
1	I13	2	NOTCH1	NM_017617	sample	16.777316735823	75.2904564315353	5.45063233489332	295170.493775934	3429.7131780446	5.05532503457815	15.3582295988935	1.47310419571894	52446.5006915629	1774.57231374272	723	6.6	12.9	7.5	7.2	11.8	0	0	6.8	11.8	36.2	7.5	13.3	42.9	9.7	7.5	38.2	1336512.8	110378.98	1418.75	454.06	9	11.1	4.1	14.1	8.9	8.3	3.7	10.4
1	I13	3	NOTCH1	NM_017617	sample	17.3757575757576	78.3345454545454	5.33993760626576	308909.098181818	3444.45402841564	5.37454545454546	16.7466666666667	1.5471015726376	59624.9878787879	1905.98840598085	825	7	12.6	8.5	9.9	12	0	37.8	8.2	13.6	39.2	9	11.9	37.6	13.1	10.1	39.8	1380098	120944.83	1405.71	480.11	13.2	9.2	11.5	9.6	11.9	10.9	11.4	7.8
1	I14	1	RAD51	NM_133487	sample	20.8668224299065	102.920560747664	6.90133083015939	414456.238317757	3552.31680327945	2.1285046728972	3.63551401869159	0.950526926344683	10066.9509345794	1352.24863190837	428	6.5	7	2.1	6.8	8.6	0	0	16.6	8.9	21.7	19.6	7.7	30.1	19.6	5.6	26.6	1627655.5	127792.29	1504.17	484.96	18.2	10.7	9.1	17.1	8.6	11.7	8.6	23.4
1	I14	2	RAD51	NM_133487	sample	19.7250859106529	101.893470790378	6.69133186052837	444295.47766323	3700.60437438766	2.52577319587629	5.03780068728522	1.09520586159378	19201.9931271478	1537.71137057324	291	11.7	9.3	3.1	9.6	10.7	0.3	0	18.2	13.7	24.1	22.3	11.3	34.7	24.1	8.9	26.5	1715767.6	163683.26	1586.58	673.64	22	16.2	18.2	13.1	11.7	12.7	18.6	14.8
1	I14	3	RAD51	NM_133487	sample	18.8743455497382	93.6125654450262	7.09041836727845	383143.269633508	3539.77634203837	3.02094240837696	5.3586387434555	1.13309487141549	13764.7931937173	1552.23715543637	382	11	8.9	2.4	10.5	12.3	0	32.5	12.6	14.7	30.1	16.5	9.9	21.7	21.7	8.4	22	1544224	122420.92	1465.32	474.49	20.2	13.1	12	16.8	13.6	13.4	11.5	14.1
1	I15	1	ZFHX4	NM_024721	sample	18.4859437751004	84.3105756358768	5.45252848795224	317814.887550201	3361.73393660014	5.80187416331995	18.5153949129853	1.54432661855658	65186.8192771084	1781.0668684723	747	7.1	11.6	8.6	6.7	15	0	0	9.6	10.3	40.4	8.7	10.6	45.4	11.4	7.9	44.6	1363686.7	123875	1379.46	495.52	10.4	14.6	9.6	17.4	7.8	12.2	10.3	18.2
1	I15	2	ZFHX4	NM_024721	sample	17.9939577039275	87.2477341389728	5.5971803264994	349279.752265861	3569.12943791547	4.84441087613293	15.2462235649547	1.3906745762875	52057.2703927492	1633.21664598016	662	8.9	8.2	7.1	11.3	9.2	0	0	8.6	10.4	36	9.8	9.2	40.9	13.7	6.9	37.5	1452615.1	115702.55	1482.46	456.45	10.4	9.7	6.8	12.1	12.2	8.2	5.1	12.7
1	I15	3	ZFHX4	NM_024721	sample	18.2409638554217	84.5769745649264	6.08881360118416	352357.269076305	3501.84702170721	5.37617135207497	16.7309236947791	1.4231192204688	58126.625167336	1711.40692516398	747	10	11.1	7	9	13.1	0.3	42	10.6	11.4	37.2	9.9	10.3	35.1	13	8	36.7	1361503	114695.23	1413.19	460.53	10.2	13.5	7	10.8	11.9	12.7	7.8	9.2
1	I16	1	KMT2C	NM_170606	sample	17.5123456790123	87.1558641975309	7.66402316016833	398388.336419753	3831.41977759397	4.89506172839506	14.5077160493827	1.29576391491915	50901.1759259259	1707.42948003454	648	9.6	11.3	5.1	13.6	9.9	0	0	8.5	13	33.8	10.5	11.3	38.6	14.8	8.8	38.1	1580729.9	128703.78	1751.53	525.02	14.5	10	8.5	10	15	6.5	10.8	7.6
1	I16	2	KMT2C	NM_170606	sample	17.3431151241535	84.0090293453725	6.89994740360297	388410.004514673	3772.71902980677	5.54401805869075	16.9097065462754	1.46091785666406	64329.5237020316	1940.1077833827	443	10.2	12.2	6.8	12.9	12.6	0	0	8.4	14.4	36.8	10.2	12	42	12.2	8.8	40	1539496.4	131207.52	1678.14	525.71	15.1	12.4	10.2	9.3	12.9	10.2	10.6	6.1
1	I16	3	KMT2C	NM_170606	sample	17.0299625468165	77.9812734082397	5.68354245055902	300797.853932584	3355.85031205352	5.2621722846442	15.934456928839	1.44029553658161	56273.0543071161	1761.12207257201	534	6.7	9.9	8.1	7.5	11	0	38.8	7.3	14	37.3	8.4	11.4	33.9	12.7	10.1	34.6	1282118	119323	1326.78	462.75	10.5	13.7	8.2	11.2	9	12.2	7.1	9
1	I17	1	RPA32	NA	Positive	19.9822695035461	136.379432624113	28.7862543146733	1013004.14184397	5030.39326501305	4.16312056737589	9.59929078014184	1.7919928182496	31661.2978723404	2061.27248610104	282	22.7	15.6	6.7	31.6	14.9	0.4	0	22.7	24.1	40.8	35.1	16.3	56.4	39.4	12.1	52.5	3509445.5	116308.27	2991.83	432.06	44	10.6	9.9	21.6	35.1	9.2	7.8	29.1
1	I17	2	RPA32	NA	Positive	19.7051671732523	139.267477203647	25.4679753558778	1037246.15805471	5112.10392520164	5.11550151975684	11.3252279635258	1.62511325520405	34456.1914893617	2080.07331663002	329	24	8.5	4.6	33.1	7	0	0	19.1	18.8	48	32.5	9.7	59.3	37.1	7.6	53.2	3554183.4	125608.43	3029.2	460.89	40.7	7.6	9.1	14	38.9	5.2	6.7	11.9
1	I17	3	RPA32	NA	Positive	20.3388157894737	132.463815789474	26.7144872232981	1002160.11842105	4667.71223640551	5.27631578947368	11.8388157894737	1.8548937291109	35328.2631578947	2266.694851973	304	19.1	25	7.6	33.2	21.4	0	15.5	27	24.7	50.7	37.8	22.4	48	39.5	18.8	51	3799030	123426.76	2874.55	436.29	50.3	10.2	14.1	9.9	40.1	18.8	8.9	15.5
1	I18	1	RPA32	NA	Positive	20.2635135135135	168.195945945946	21.7581745704845	1322638.43581081	5616.65906927196	5.24324324324324	12.2195945945946	1.29744401629761	47661.6722972973	2157.55608502009	296	34.8	8.4	2.4	41.9	6.1	0	0	20.9	18.9	40.2	41.9	10.8	48.3	45.9	8.4	48.6	3916236.7	173839.69	3377.6	658.35	45.9	8.1	29.1	8.1	45.9	4.7	24.3	6.8
1	I18	2	RPA32	NA	Positive	19.9583333333333	165.0875	31.8577368644717	1352435.07916667	5722.92972767189	7.1	14.3416666666667	1.358202991572	53997.825	2450.04985186957	240	32.1	8.8	0.8	42.9	8.8	0	0	20	19.6	55.8	40.8	8.8	60.8	43.8	6.7	55	4326961.7	179330.22	3587.32	747.56	47.9	5.4	30	4.2	46.7	4.6	20.4	0.8
1	I18	3	RPA32	NA	Positive	19.9003322259136	151.179401993355	26.8492899517471	1176950.10631229	5294.23707812853	5.9202657807309	12.6843853820598	1.45382134603769	46771.5016611296	2162.38034706373	301	29.2	10.3	3	40.9	10.3	1.3	24.6	24.6	20.9	50.8	40.9	13.3	43.5	44.5	11.3	45.8	3852504	155171.81	3260.82	576.45	48.8	10.3	19.6	7.6	46.2	10.3	17.9	6
1	I19	1	RPA32	NA	Positive	22.398753894081	172.420560747664	21.5413491770444	1317617.34890966	5774.76743510731	6.20560747663551	13.5109034267913	1.30178118572985	60463.3364485981	2511.0102448055	321	34.9	6.5	1.2	43.3	5.6	0.3	0	24.9	15	46.7	46.1	6.2	51.4	49.2	4	51.1	4115414.3	193463.45	3589.57	714.95	50.2	5	28	8.7	48.9	3.7	25.2	8.1
1	I19	2	RPA32	NA	Positive	21.2470238095238	158.217261904762	18.3260980463364	1179891.9672619	5544.35669383951	7.32440476190476	15.1130952380952	1.36736277560965	59244.625	2381.64795273689	336	31.8	6.8	0.9	41.1	5.7	0	0	23.2	15.5	54.2	41.7	10.1	59.2	47.3	6.8	54.5	3756046.7	165713.26	3233.65	615.12	49.7	5.7	22.3	7.4	43.5	3.9	18.8	3.9
1	I19	3	RPA32	NA	Positive	21.115987460815	142.868338557994	20.979065519524	985043.846394984	4762.95995940735	5.99059561128527	12.2225705329154	1.3656114020678	45348.2915360502	2222.79785931523	319	26.3	10.3	3.1	33.9	11.3	0.6	25.7	24.8	18.2	46.1	36.1	13.2	37.9	41.1	9.4	41.7	3344725	162046.29	2631.2	588.36	42	13.5	30.1	9.4	37.3	10	22.3	4.4
1	I20	1	RPA32	NA	Positive	21.8398692810458	161.333333333333	18.9348186503854	1177946.11764706	5302.9454624165	5.38888888888889	10.6437908496732	1.30979009597572	36961.1339869281	2071.54691302108	306	29.4	6.9	2.6	38.2	5.9	0	0	26.8	17	45.1	43.1	10.5	54.2	48	6.9	51.3	3805856.7	145605.41	3180.65	536.52	48.4	8.8	16.7	10.5	44.1	4.9	11.1	10.1
1	I20	2	RPA32	NA	Positive	20.5335570469799	163.191275167785	25.6705466238624	1307146.23154362	5611.82252982294	5.86912751677852	12.9463087248322	1.62000875986329	47137.8624161074	2290.38260495719	298	33.2	8.7	3.7	45.3	6.7	0.3	0	24.5	18.5	48.7	39.6	7.7	57.7	46.3	6	50.3	4218580	145910.83	3557.71	569.83	48.7	6.4	15.1	8.4	49	3	13.8	7.4
1	I20	3	RPA32	NA	Positive	20.8724832214765	170.624161073825	27.6880347731148	1360625.54026846	5803.50320038908	6.78859060402685	13.9328859060403	1.4625866472516	52527.6409395973	2474.91951983254	298	39.3	5	2	46.6	5	0.3	20.5	23.8	17.8	54.4	48	6.7	46.3	52	5.7	51.3	4158026	158364.92	3557.29	584.41	54	6.7	25.8	5.4	51.3	3.4	23.5	3.4
1	I21	1	RPA32	NA	Positive	21.0055248618785	174.914364640884	25.9783044458953	1387975.72099448	5719.58085401166	5.72099447513812	11.3591160220994	1.23237192673885	45385.6878453039	2317.66172338186	362	34.3	4.4	1.4	42.3	5.8	0	0	24.6	14.6	44.5	45.6	7.2	50.8	47.2	5.8	50	4275731.7	178001.55	3459.39	651.12	48.1	5.8	28.2	6.9	43.1	5.5	22.1	7.2
1	I21	2	RPA32	NA	Positive	13.4477124183007	88.5964052287582	8.92116610960905	591307.266339869	2925.11473160321	3.29248366013072	6.82352941176471	0.973491436950231	21016.0392156863	1323.5369072359	612	15.4	47.5	2.5	21.4	47.2	0	0	16.2	49.2	30.4	23.7	46.7	39.1	25.2	45.6	33.3	1945862	71063.15	1616.96	267.53	26.1	47.7	6.9	54.4	22.5	47.1	5.4	56.7
1	I21	3	RPA32	NA	Positive	19.5105386416862	142.779859484778	24.4345536426951	1081017.58079625	5364.79356833647	6.15690866510539	13.6838407494145	1.52376543631619	50550.7447306792	2264.33707578457	427	29.7	10.1	2.6	42.9	5.2	0.5	23.4	20.1	18	48.7	37	10.1	45.2	43.3	7.5	45	3608593	143556.44	3097.01	536.73	44.5	8.2	18.5	11.7	44.3	5.6	14.5	8.9
1	I22	1	RPA32	NA	Positive	20.7025	167.445	28.0153124007518	1326191.255	5867.15237721588	5.37	10.21	1.35361120945421	37926.775	2291.63477217025	400	34.8	5.5	2.2	44.8	3.8	0	0	21.8	17	45.2	41.5	7	54	48.5	5.5	52	4103889.1	144961.51	3635.39	554.63	49	4.8	19.2	11.2	49.8	3.2	15.2	12.5
1	I22	2	RPA32	NA	Positive	21.875	166.704861111111	17.1742913031479	1201491.70138889	5504.96657684526	7.87847222222222	17.4722222222222	1.60050142503318	76626.7395833333	2665.68653996816	288	34.4	6.6	2.4	44.8	5.6	0.7	0	27.1	14.6	53.1	44.1	7.6	60.8	49.7	5.2	53.8	3655063.2	190732.56	3296.07	720.57	50.3	7.3	28.5	10.1	50.3	3.1	26.7	8
1	I22	3	RPA32	NA	Positive	21.0382513661202	147.090163934426	18.0660107000306	1043880.75136612	4880.07334982441	6.31967213114754	13.9699453551913	1.65839331604714	57592.5683060109	2370.38078466792	366	26	12	2.2	35.5	9.3	0.8	24.3	24.3	13.7	44	37.7	10.9	41.8	40.7	8.5	43.7	3327284	147925.74	2799.81	548.35	44.3	9.6	22.7	9.8	40.2	7.7	17.2	6
1	J03	1	ATR	NA	Positive	15.698224852071	72.6627218934911	5.4320777159064	283398.830374753	3240.93684860399	3.55424063116371	8.59171597633136	1.06122410909064	29074.0729783037	1547.34914695019	507	7.7	15.8	1.6	5.9	24.7	0	0	4.1	13	29.8	5.9	16.6	35.1	7.7	14.6	34.5	1240274.4	137742.65	1305.56	551.35	6.9	17.4	12.4	9.3	6.9	23.1	12.2	8.5
1	J03	2	ATR	NA	Positive	14.8328125	69.1953125	6.13955205428258	291596.878125	3362.55515094052	2.759375	6.040625	0.947663181525041	19663.534375	1445.68630121364	640	8	14.5	1.7	8.3	18.3	0	0	3.6	17.8	23.4	6.2	18	29.4	8	14.1	25.9	1259961.4	118382.89	1405.66	484.79	7.5	22.8	6.9	13.1	9.2	20.6	5.8	9.4
1	J03	3	ATR	NA	Positive	14.6749585406302	69.8922056384743	6.08185933132882	298075.487562189	3283.1427130699	2.56550580431177	5.56053067993366	0.8749419665132	16493.4610281924	1283.0715381926	603	8	13.8	1.3	9.8	21.1	0	49.6	3.6	18.2	22.9	7.6	17.7	19.9	10.3	15.1	21.2	1271432	106195.32	1338.95	428.4	10.1	16.3	6.5	14.4	10.8	18.2	8.1	14.1
1	J04	1	ATR	NA	Positive	15.192	72.06	6.943520885716	305417.222	3371.16987036146	3.388	8.074	1.02637943421447	28489.398	1546.53873238473	500	9.2	16.6	2	8.4	17.8	0	0	2.4	17.2	30.6	4.8	17.6	35	7.2	13.4	34	1325289.9	111657.9	1457.69	452.08	8.6	12.8	8.8	25.8	9	19	9.4	24.8
1	J04	2	ATR	NA	Positive	16.6161616161616	81.6323232323232	7.56741832942093	357173.206060606	3548.10721323338	4.29494949494949	10.2464646464646	1.17899212847451	35342.1090909091	1868.44987994533	495	9.3	11.1	1.2	9.1	13.1	0	0	5.1	10.1	34.1	8.5	9.5	39	12.1	7.3	34.3	1430796	138628.04	1486.5	533.45	11.7	10.3	8.9	7.5	10.1	17.2	8.5	7.7
1	J04	3	ATR	NA	Positive	14.5361216730038	67.2338403041825	5.72311900386881	261055.275665399	3272.71350558023	3.89733840304183	8.98479087452471	1.25141840258163	30882.5133079848	1837.84743020747	526	8	13.1	2.9	8.2	17.1	0.2	34.8	2.7	19.2	34	7.2	18.6	30.6	10.6	13.9	32.5	1224335	124216.45	1294.81	489.6	9.3	13.3	9.7	9.3	10.5	14.8	12.2	11.2
1	J05	1	ATR	NA	Positive	17.2320819112628	83.7337883959044	6.71074271682391	364748.343003413	3546.73637304807	3.98805460750853	9.66211604095563	1.15930506477356	31709.638225256	1651.95036131755	586	9	14	2	10.1	17.1	0	0	6.5	12.3	33.3	10.2	11.9	39.4	12.8	9.7	38.7	1480541.1	131435.99	1489.62	511.82	12.5	10.4	11.3	9	10.4	15	9.4	10.1
1	J05	2	ATR	NA	Positive	16.0120805369128	78.2093959731544	6.6622941553296	362973.061744966	3741.40981205054	3.89261744966443	8.83892617449664	1.08588090335218	30999.1073825503	1758.93547200675	745	9.4	12.2	0.9	10.7	11.9	0	0	4.2	12.9	32.8	7.4	11.8	40.7	11.8	7.9	36.1	1545650.9	134770.79	1611.87	543.64	12.2	8.6	9.9	8.1	12.2	8.6	10.7	5.5
1	J05	3	ATR	NA	Positive	15.9747368421053	76.4242105263158	5.61985438025311	333015.02	3446.33643902126	3.49157894736842	8.30526315789474	1.1610642843389	27748.7378947368	1638.52545384772	950	9.5	14.5	1.9	10.2	14.4	0.2	41.4	4.8	14.4	29.5	9.6	15.5	25.1	12.6	13.1	28.3	1439132	115806.4	1419.82	460.38	14.5	11.1	9.7	12.2	12	13.7	9.1	11.6
1	J06	1	ATR	NA	Positive	16.0902612826603	78.7529691211401	6.90530833481302	368863.53087886	3726.321315365	3.51781472684086	8.50593824228029	0.96579370580834	29584.3883610451	1491.25475638871	842	10.1	12.7	1.8	12.1	12.2	0	0	6.2	16.2	27.8	9.3	15	32.2	13.2	10.3	31.8	1531657.6	128710.8	1646.96	516.45	14.1	11.9	9.4	12.2	12.7	11.8	10.8	11.5
1	J06	2	ATR	NA	Positive	15.8401697312588	76.4229137199434	5.89184292433897	315217.998585573	3389.32853632432	3.53041018387553	8.02828854314003	1.02613886330652	26941.441301273	1561.92630909138	707	9.3	13.3	1.8	7.6	16.8	0	0	3.8	13.2	30.8	7.1	13.2	35.8	9.2	10.6	31.8	1337862.6	116657.49	1399.63	477.09	8.5	14	5.7	10.7	9.3	15.1	6.8	9.9
1	J06	3	ATR	NA	Positive	16.041312272175	73.0425273390036	5.35442820174253	292745.874848117	3337.04483333194	4.12272174969623	9.49210206561361	1.20369602115564	31059.3329283111	1767.08863996558	823	6.4	15.3	1.6	8.1	15.3	0.1	36.1	5.5	15.1	35.4	7.4	15.9	30.3	9.8	13.2	33.3	1305570	121304.82	1325.39	474.76	10.4	12	7.9	7.7	9.2	13	6.6	6
1	J07	1	ATR	NA	Positive	14.9220779220779	69.073051948052	5.65879018921043	302702.98538961	3395.58378757918	2.79220779220779	6.37175324675325	0.822476639705729	20342.1428571429	1284.52562238816	616	7	18.2	0.5	8.3	22.9	0	0	5.4	20.6	24.5	6.2	21.3	28.2	7.8	17.7	28.4	1397338	127924.3	1418.27	516.6	10.1	17.5	8.8	8.8	9.3	22.4	9.1	9.1
1	J07	2	ATR	NA	Positive	16.2980625931446	79.0581222056632	7.64113264853939	355169.640834575	3558.83849555532	2.97019374068554	6.91654247391952	0.842601955416406	22231.7749627422	1244.50025714428	671	8.8	13.9	1.6	8.6	14.5	0	0	5.4	12.5	24	8.5	13.7	28.2	11.9	10.6	25.2	1472581.3	111181.71	1479.76	433.65	12.1	11.3	6	13.9	8.8	14.2	4.8	15.2
1	J07	3	ATR	NA	Positive	16.0695517774343	72.2380216383308	5.31507371356136	282434.953632148	3261.18708562536	3.8145285935085	9.16383307573416	1.25432931834128	27510.5826893354	1599.94178300397	647	7.4	16.8	2.5	8	15.3	0.2	36.3	3.4	10.7	33.4	7.1	12.1	30.8	10	9.4	30.9	1255191	101595.2	1260.61	402.9	9.9	11	6	20.1	8.3	12.1	6.6	23.2
1	J08	1	ATR	NA	Positive	15.4310344827586	75.183908045977	6.33836872119972	313281.586206897	3458.3261258755	3.01724137931034	6.77394636015326	0.932205017374604	21805.9272030651	1376.65823375973	522	7.9	13	1.3	8.6	15.1	0	0	4	15.7	26.6	6.1	14.8	32.2	8	12.1	31.2	1353168.3	116976.44	1399.05	469.22	7.9	12.3	6.5	13.2	7.3	14.8	5.7	12.8
1	J08	2	ATR	NA	Positive	15.5421686746988	74.4784853700516	5.80105674497336	317418.552495697	3506.19724113513	3.407917383821	8.41824440619621	1.00491327927489	31649.3820998279	1594.92969887355	581	9	12	2.4	8.6	12.9	0.2	0	4.1	12.9	25.6	6.4	14.1	29.4	9	9	27.4	1373520.2	128929.64	1405.4	506.95	9.6	10.8	9	9.8	9	13.6	8.6	8.6
1	J08	3	ATR	NA	Positive	16.78125	81.7895833333333	6.16538152427461	355582.25	3485.09513854449	4.14375	9.79166666666667	1.22241889187313	31225.7666666667	1739.3433444616	480	11.5	12.7	1.2	11.5	15.8	0	35.4	6.9	12.3	32.9	10.2	10.6	31	13.8	9.6	32.7	1407479	119510.69	1412.41	475.11	12.9	13.1	9	9.2	11.9	15.8	8.5	7.7
1	J09	1	STIM1	NM_003156	sample	17.8938053097345	85.2035398230089	6.2439095961823	357327.690265487	3580.70189358668	4.94336283185841	14.9026548672566	1.43249423054714	56589.614159292	1856.84762911197	565	8	10.1	6	9.4	11.3	0.4	0	6.9	9.4	34.3	9	8.8	39.6	11.9	7.3	39.5	1493046	132264.73	1553.49	543.6	10.8	8.8	10.4	11.7	10.1	9.2	12.2	10.1
1	J09	2	STIM1	NM_003156	sample	16.9727272727273	91.3818181818182	6.88836835112201	420291.204545455	3875.64318582679	4.99772727272727	14.5772727272727	1.52373682918275	55282.2477272727	2032.2642677088	440	15.2	8.6	6.8	15	7.5	0.2	0	8.9	14.5	36.4	12.5	11.1	41.8	17.7	8.9	38	1627553.1	133691.19	1723.69	556.36	15.7	10.5	12	15.7	15.5	6.1	12.3	13
1	J09	3	STIM1	NM_003156	sample	16.9492900608519	80.0365111561866	5.38147879382285	309911.044624746	3453.56629277459	4.64300202839757	12.8194726166329	1.35461029814398	44232.3123732252	1816.29904408315	493	7.9	10.8	4.1	10.3	11.4	0	36.3	7.1	12.8	33.9	10.8	11.2	31.8	13.6	8.3	34.1	1334794	127577.85	1379.84	530.27	14	12	11.4	6.1	11.8	9.5	14.2	5.3
1	J10	1	DICER1	NM_030621	sample	17.0803571428571	85.9508928571429	5.75385646319795	361334.620535714	3604.11429546224	4.08482142857143	11.6004464285714	1.22287168472602	40581.8660714286	1573.95072014118	448	14.5	9.6	4.2	10.5	11.6	0	0	7.4	15.2	29.9	10	14.1	35	14.5	10.9	33.9	1490817.3	125605.86	1577.02	526.94	12.3	13.6	7.1	11.4	12.3	9.4	9.2	8.3
1	J10	2	DICER1	NM_030621	sample	16.9348739495798	86.1617647058823	6.83555580285223	373867.605042017	3765.00222599051	5.13655462184874	15.2058823529412	1.41560842917465	56236.2415966387	1928.24498756137	476	12.6	7.1	6.3	13.4	9	0.2	0	7.1	12.2	39.1	10.7	9.9	43.7	16.6	6.9	41.2	1459619	129525.02	1662.96	530.38	11.8	9.2	9.2	7.8	14.9	6.3	9.7	6.1
1	J10	3	DICER1	NM_030621	sample	17.5805739514349	87.6777041942605	5.6361501787085	359433.443708609	3576.28255528278	5.67108167770419	16.5960264900662	1.49233305085292	60693.6225165563	1956.33756651844	453	11.9	9.3	5.3	13	8.4	0.7	36.4	6.8	9.7	43	13.9	9.9	38	18.5	7.5	40.8	1431764	126767.1	1484.95	510.09	16.1	10.4	10.6	9.9	14.6	8.2	11.7	5.5
1	J11	1	PASK	NM_015148	sample	17.5577689243028	85.4601593625498	5.41210011867614	368340.593625498	3632.68146174028	4.0398406374502	11.707171314741	1.26357274352574	41556.9820717131	1618.89178496654	502	9.8	12	6	10.8	11.4	0	0	8	11.2	32.9	9.2	11.8	38.4	14.5	7.8	37.6	1515384.5	124869.49	1534.12	503.79	13.3	10.6	7.8	10.6	10.8	10.6	8.4	9.4
1	J11	2	PASK	NM_015148	sample	16.8976510067114	81.4765100671141	7.73306486733548	359743.640939597	3646.593201494	5.04530201342282	15.005033557047	1.36297556275772	56307.75	1874.75399208499	596	9.9	11.7	5.5	9.7	8.2	0.2	0	6.7	15.3	38.6	8.9	12.2	41.4	12.8	9.2	39.3	1482567	133192.23	1616.47	549.97	11.2	12.9	11.4	12.8	10.6	7.7	12.1	9.9
1	J11	3	PASK	NM_015148	sample	15.312101910828	69.0484076433121	4.91831513529209	260030.676433121	2948.56836419332	4.11464968152866	12.4025477707006	1.16576292241391	44972.8292993631	1452.85280408521	785	6.8	18.7	5.5	7.5	25.6	0.5	49.4	7.6	23.7	29	7.5	21.3	26.4	9.3	21.3	27.4	1120390	102319.87	1133.73	413.81	10.3	27.3	7.9	25	8.2	26.9	8.3	21.9
1	J12	1	EZH2	NM_152998	sample	17.4588235294118	88.7929411764706	6.56472856470134	395075.501176471	3741.14271881432	4.86117647058824	14.7717647058824	1.480480577163	54659.6823529412	1894.70503491092	425	10.8	8.9	7.8	12.7	9.6	0	0	8.2	11.3	38.6	12.2	10.6	43.1	14.8	8.7	41.4	1581749	121688.7	1607.49	497.91	15.3	8.7	4.5	8.7	13.4	6.8	4.5	8
1	J12	2	EZH2	NM_152998	sample	16.2197183098592	82.0169014084507	5.35880484444706	345046.43943662	3650.95275372652	5.34084507042254	15.430985915493	1.43282564612461	57794.7323943662	2118.18505758647	355	13.2	11	7	12.1	10.1	0	0	6.8	17.5	41.1	9.9	14.6	47	13.2	10.1	42	1379093.7	134406.85	1464.53	558.78	11.3	16.3	10.4	7.6	12.4	11	11	3.1
1	J12	3	EZH2	NM_152998	sample	16.9006622516556	79.7792494481236	4.98996478736401	323894.933774834	3404.24378717668	4.85430463576159	14.2913907284768	1.46201179885684	44504.7461368653	1594.23363505936	453	10.8	13.2	6.8	11.5	11	0.2	39.5	7.5	13.7	37.3	9.5	12.1	37.3	12.6	9.9	37.7	1371511	97231.12	1329.05	389.92	11.3	11.3	4.4	18.3	9.7	10.2	3.5	19.4
1	J13	1	ATF7IP	NM_018179	sample	17.7867924528302	91.8188679245283	6.51469345151911	408318.664150943	3858.82837863266	3.75283018867925	10.5075471698113	1.03887038234755	36676.1188679245	1323.26322724857	530	12.5	7.4	3.2	13.2	7.5	0	0	7.5	11.9	30.2	13	9.4	32.3	17.4	6.6	32.1	1607101.8	120516.32	1711.62	497.28	17.2	9.8	7.2	18.1	14.5	6.6	8.7	14.9
1	J13	2	ATF7IP	NM_018179	sample	18.0536779324056	91.5705765407555	7.02176688884925	418534.729622266	3818.94183040761	4.23061630218688	11.8707753479125	1.15093766364516	40868.5387673956	1511.15402330647	503	11.7	8	4.2	11.5	6.4	0	0	9.3	12.3	31.2	11.9	9.5	35.4	15.3	6.8	32.2	1683972.5	122070.81	1698.84	490.57	15.7	8.7	8.3	10.5	12.9	5.4	7.8	7.6
1	J13	3	ATF7IP	NM_018179	sample	18.1046698872786	88.4057971014493	6.72091070673137	368933.655394525	3666.62902786068	4.45571658615137	12.975845410628	1.32826608180384	45504.6312399356	1722.57995784012	621	11.6	8.4	4.8	13.2	6.8	0.5	41.1	9.8	11.1	31.6	12.7	8.7	29.1	15.9	7.2	31.1	1452659	118589.98	1546.56	472.06	14.2	8.9	10.6	10.8	15.3	5.2	9.7	8.1
1	J14	1	RB1	NM_000321	sample	18.081490104773	85.3352735739232	6.3643708157049	360232.005820722	3632.74006685556	5.0162980209546	14.7019790454016	1.41897060722243	53606.0966239814	1930.40863122772	859	8.4	9.2	5.7	10	9.3	0	0	8.3	8.8	39.2	10	8.8	43.4	12.1	6.4	43.3	1515865.6	137787.15	1605.78	560.04	11.9	8.6	10.6	8.1	11.1	7.5	11.2	4.8
1	J14	2	RB1	NM_000321	sample	18.3369565217391	84.945652173913	5.51300063478369	328355.932608696	3436.49254428184	5.90869565217391	17.9260869565217	1.53980908847495	64315.3695652174	2008.7120390424	460	7.6	10	8.3	8.5	9.8	0	0	10	10	39.6	9.8	9.6	44.8	11.7	6.7	41.5	1468511	127238.09	1437.6	501.89	11.7	8.7	8.3	7.4	11.1	8.7	9.3	7.8
1	J14	3	RB1	NM_000321	sample	17.3785714285714	74.1142857142857	4.42725305693771	267324.255357143	3210.50558443264	5.29107142857143	15.2125	1.41992316289046	50798.4392857143	1765.37187517831	560	4.3	12.9	5.9	4.8	12.7	0.2	40	9.1	14.8	39.1	8	13	37.3	9.3	10.5	38.9	1253350	116467.36	1212.01	456.68	8.6	12.7	8	15	5.4	14.8	8	14.8
1	J15	1	RPA2	NM_002946	sample	20.5378151260504	138.322128851541	19.9538455522538	970716.201680672	4849.10145689781	4.02240896358543	7.90476190476191	1.21012607138353	29421.6638655462	1921.85624370681	357	20.4	9	2.5	27.5	7.6	0.3	0	22.7	16.2	33.9	31.9	10.9	42	36.1	7	38.9	3284649.8	157092.78	2835.52	584.63	39.5	9.8	19.6	11.8	33.3	5.9	15.7	9.8
1	J15	2	RPA2	NM_002946	sample	20.566765578635	151.341246290801	20.8037383509122	1105927.64094955	5228.95450504115	6.05637982195846	11.7952522255193	1.27799406527683	42781.2908011869	2319.65977208661	337	27	8.3	0.9	34.7	4.7	0	0	18.7	13.6	48.4	37.4	7.7	54.3	40.4	6.2	49.3	3636846.7	162272.89	3128.71	632.35	43.9	6.2	21.4	5.3	39.2	3.9	19.3	4.2
1	J15	3	RPA2	NM_002946	sample	21.1108374384236	146.322660098522	15.0555944058381	1005616.59852217	5105.40766266507	4.34975369458128	8.9064039408867	1.11452777841259	31159.8620689655	1805.51339553356	406	30.3	7.6	1.2	41.6	6.4	0	36.9	24.1	15.3	36.9	39.4	8.9	31	45.1	5.9	33.7	3211639	130160.51	2922.19	513.24	44.8	7.4	15.3	11.8	45.8	5.9	15.8	7.4
1	J16	1	RPS2	NM_002952	sample	17.6325581395349	94.4139534883721	7.79498822373891	427356.613953488	3848.29475375237	2.76744186046512	6.21395348837209	1.01634440007328	21464.6093023256	1375.25614072725	215	14	7.4	1.9	14.4	10.7	0	0	6	14.9	21.9	16.3	13	29.3	20	8.8	26	1582190.2	133068.53	1739.18	525.87	14.4	14	9.8	10.7	15.3	8.4	8.8	6
1	J16	2	RPS2	NM_002952	sample	17.9356223175966	96.5021459227468	6.37994168067654	414956.137339056	3827.0225944115	3.24892703862661	6.59656652360515	1.14205564940544	20874.4334763949	1756.49494865543	233	14.6	5.6	2.1	13.7	6.4	0	0	5.2	11.6	30	14.2	7.7	39.5	19.7	5.6	30	1523210	124604.11	1666.32	499.57	12	9	6.9	9	15	6.4	3.4	7.3
1	J16	3	RPS2	NM_002952	sample	18.6118143459916	95.5147679324894	6.46125899658167	390001.008438819	3712.52439880161	3.26582278481013	7.11814345991561	1.16731179360309	25147.4303797468	1677.98700535044	237	14.3	4.6	2.5	14.3	8	0.8	34.6	10.5	13.9	30.4	20.7	8	20.3	24.1	5.5	24.9	1452941	142574.99	1528.18	574.98	20.3	13.1	15.2	8.9	18.6	10.1	13.1	3.8
1	J17	1	ATR	NA	Positive	16.4485666104553	84.0185497470489	7.70336384280696	380515.984822934	3733.87311260759	3.64418212478921	8.77908937605396	1.09089842641752	31201.7807757167	1704.77567556875	593	11	11.1	2	12.3	12.5	0	0	4.6	14.3	30.7	9.6	12.5	36.3	13	9.9	36.4	1503165.8	140543.03	1667.41	576.41	12.6	11	12.1	8.3	13.2	10.1	13.8	7.8
1	J17	2	ATR	NA	Positive	16.2328159645233	84.3924611973392	6.61311091955268	391399.667405765	3715.47042462599	4.38137472283814	10.4745011086475	1.290159612492	37921.7871396896	2017.09769584815	451	12	14.2	3.8	12.4	11.5	0	0	5.1	14.2	37.5	9.8	14.6	44.8	15.5	12	40.8	1604438.9	156152.03	1636.33	613.19	13.7	9.5	15.5	4.7	14	8.9	16.2	3.5
1	J17	3	ATR	NA	Positive	17.8245283018868	81.8528301886792	5.51783067231911	334481.445283019	3473.41692674269	4.60943396226415	11.1471698113208	1.31094178592721	37465.6924528302	1844.42730011179	530	7.9	10.8	3.2	9.4	11.3	0	32.8	7.7	11.5	36.2	9.6	8.7	32.1	13.8	7.4	34.3	1414370	129637.85	1384.99	502.13	13.2	10	12.5	9.6	12.3	11.5	11.9	7.7
1	J18	1	ATR	NA	Positive	16.9447852760736	87.5766871165644	6.97884467372134	406926.770961145	3781.97342797171	3.73006134969325	8.89570552147239	1.11474152528159	30834.7402862986	1774.64437289668	489	11.5	7.6	2.7	12.9	10.2	0	0	6.1	9.8	31.1	10.4	9.4	38.2	13.7	5.9	37.8	1565041.8	141657.49	1714.77	583.33	12.7	9	13.5	8.2	13.7	12.1	14.9	7.4
1	J18	2	ATR	NA	Positive	16.6195028680688	83.038240917782	5.78559415218667	360203.286806883	3580.51034939571	3.8546845124283	9.19694072657744	1.10070775327779	32141.3116634799	1747.83121912608	523	10.9	10.3	1.5	10.7	14.1	0	0	5.7	13.6	32.3	10.3	13.8	39.2	13.6	10.3	35.2	1460006.1	139776.79	1530.21	573.67	12.4	11.5	12.2	7.1	12.4	11.5	13.8	5.7
1	J18	3	ATR	NA	Positive	16.3119584055459	80.6568457538995	7.35193546527509	346358.253032929	3543.53811240199	4.00346620450607	9.28596187175043	1.16233628104947	30988.7452339688	1700.33753403457	577	11.6	10.6	2.1	11.3	11.4	0.3	39	5	12.5	33.8	9.5	10.4	28.9	12.3	8.1	30.5	1398315	129888.64	1463.96	510.27	10.9	9.7	12	12.5	12.8	7.5	13.3	11.4
1	J19	1	ATR	NA	Positive	16.8364389233954	84.4347826086957	6.67250237945876	356387.277432712	3647.33205021992	3.92132505175983	10.1573498964803	1.34907786194701	39398.5465838509	1705.05278559814	483	11	10.1	3.1	9.3	10.6	0.2	0	6.2	11.2	32.5	8.9	11.2	38.5	13	8.7	37.9	1462486.3	149349.37	1607.79	613.84	12.4	9.5	14.7	5.2	10.8	8.7	14.3	2.3
1	J19	2	ATR	NA	Positive	17.6103286384977	91.7981220657277	7.80376635023859	433177.251956182	3831.68136638726	4.75899843505477	11.6103286384977	1.26810360796212	42131.2754303599	2049.69125931861	639	12.7	9.4	2	12.7	9.4	0	0	7	9.2	38.2	13.1	8.1	42.9	17.4	5.5	41.2	1673442.7	149160.39	1734.37	591.71	16.4	6.9	14.7	4.2	13.6	7	12.8	2
1	J19	3	ATR	NA	Positive	15.812389380531	76.8654867256637	5.96890914867117	313513.483185841	3416.44679595628	4.18053097345133	10.3026548672566	1.19004708365405	36235.3185840708	1717.7455623454	565	13.1	11.7	2.7	10.8	16.1	0.2	38.9	3.2	15.2	32.9	8.1	12.7	29.6	13.1	10.8	31.3	1284654	127546.19	1405.53	509.38	12	12	9.9	10.4	11.5	14.5	10.3	9
1	J20	1	ATR	NA	Positive	16.1342412451362	78.3015564202335	5.12518226608908	321541.558365759	3540.76479118711	3.92412451361868	9.22762645914397	1.20910418634435	35472.8949416342	1880.03212378093	514	9.3	11.9	3.1	8.9	9.9	0.4	0	4.1	13.6	33.9	7	12.5	39.3	9.5	9.9	38.5	1411574.1	149765.63	1513.53	609.12	9.7	12.5	13.8	9.3	10.9	9.3	14.4	5.3
1	J20	2	ATR	NA	Positive	16.626	87.756	8.38896864867774	413045.644	3842.6402184009	5.788	13.216	1.44611727765294	49753.314	2397.09955866363	500	14.6	11.4	2.4	14.2	10.6	0.4	0	4.2	12.4	46.2	13	10.8	52.8	17.2	8.6	49.2	1615642.3	171411.6	1741.05	707.67	17.6	8.8	18.8	4	16.4	7.6	19.6	0.4
1	J20	3	ATR	NA	Positive	15.915611814346	79.5970464135021	6.19280364322163	336825.139240506	3456.14473064116	4.62447257383966	10.7805907172996	1.25183317194858	37147.2194092827	1998.31719693081	474	11	12.7	1.9	11	12.9	0	31.9	4.4	13.9	39	8.4	12.7	32.3	11.8	11.2	36.3	1342832	142419.39	1397.28	570.02	10.1	11.8	15.2	4.6	12.7	13.3	17.1	1.7
1	J21	1	ATR	NA	Positive	16.8778195488722	84.2218045112782	8.62364382846262	379233.47556391	3707.11670550613	3.66541353383459	8.66541353383459	1.06938393239078	29529.2819548872	1487.41230644514	532	10.2	10.2	0.6	11.3	12	0.2	0	6	12.4	28.6	9.2	10	33.8	12.4	8.8	32.9	1500501.8	117095.46	1600.26	456.05	10.2	10	6.8	13	11.7	13.3	4.7	17.7
1	J21	2	ATR	NA	Positive	15.6275510204082	82.7534013605442	7.47916224594369	403876.258503401	3896.4980880989	3.74659863945578	8.99489795918367	1.16130695733808	33864.2091836735	1788.29902281729	588	14.6	10	1.5	15.5	7.8	0.2	0	4.4	15.3	32.3	9.5	12.9	37.9	15.1	8.7	35.4	1633480.3	133158.2	1752.86	537.59	14.6	8.2	9.9	11.1	16.3	5.3	8.7	6.3
1	J21	3	ATR	NA	Positive	15.4648711943794	75.6077283372365	7.24256793758135	337133.381733021	3532.26337583388	3.71428571428571	8.74707259953162	1.08606139055328	29206.2658079625	1603.64851645701	854	10.2	13.6	1.9	11.2	12.5	0.4	42.4	4.9	15.7	30.3	8.8	14.3	26.5	12.9	11.2	28.3	1363170	118393.15	1472.31	486.99	13	13.9	9	13	12.9	12.3	10	10.3
1	J22	1	ATR	NA	Positive	16.2568093385214	83.8657587548638	6.38088537973631	368736.042801556	3719.77186755881	3.98443579766537	9.64785992217899	1.26856027259795	37447.3073929961	2102.22961391605	514	10.3	11.7	2.3	12.3	9.1	0.2	0	3.5	10.5	33.9	9.3	10.9	39.7	14	8	39.7	1488802.8	161047.27	1644.9	661.53	13.6	8.8	16.7	4.5	13	7.2	18.9	1.8
1	J22	2	ATR	NA	Positive	15.8921875	80.725	6.11358791249617	366531.4546875	3578.38793068242	4.1609375	10.3328125	1.29935103101104	42261.3859375	2015.27028887187	640	9.1	15.8	3.1	11.4	15	0.5	0	5.9	18	33.1	10.3	17.8	40.6	14.2	14.5	36.6	1526499.5	154587.16	1584.74	632.24	13.6	12.3	13.6	9.1	13.9	11.1	15.6	6.7
1	J22	3	ATR	NA	Positive	15.5961538461538	77.8933566433566	7.31177617188484	349477.744755245	3610.94677305328	5.15734265734266	12.3146853146853	1.39438945523654	44748.6346153846	2139.30416799877	572	11.5	10.3	2.8	11	10.7	0.3	29.7	4.9	14.7	43.2	11.2	14.3	37.1	13.8	11.7	40.6	1372371	134453.48	1492.35	537.86	14	12.4	13.3	7.5	13.5	11	13.8	5.1
1	K03	1	OTNT	NA	Neutral	16.6825396825397	74.2539682539683	5.49019281028456	279548.563492063	3263.53085750923	4.41865079365079	13.1329365079365	1.41866405940205	42933.503968254	1716.88429292683	504	4.8	17.5	6.2	6.2	19.8	0	0	5.8	15.1	36.9	6.2	16.7	42.9	7.5	14.3	42.5	1288737.1	122071.28	1329.08	490.03	7.3	14.9	5.4	9.1	6	17.9	7.9	9.9
1	K03	2	OTNT	NA	Neutral	16.4563862928349	73.8753894080997	4.83421818316269	274306.161993769	3130.47566328902	4.06542056074766	11.8317757009346	1.21386225962862	41272.8364485981	1580.26546828776	642	6.1	16.5	4.5	5.5	19.8	0	0	7.2	15.6	32.1	7.6	16.5	36.3	9.5	13.4	33.2	1210346.6	116143.76	1241.78	472.17	7.6	22.3	6.5	12.9	6.7	20.6	5.8	10
1	K03	3	OTNT	NA	Neutral	15.8589743589744	74.5934065934066	5.3838020312472	300104.076923077	3393.30923149703	4.45238095238095	13.1758241758242	1.46609143806462	51948.4120879121	1882.85549109292	546	9.7	14.1	6.6	9.3	14.3	0.2	39.7	6	15.4	33.5	8.2	13.7	30.2	11.5	11.4	32.4	1355497	136542.99	1382.36	544.08	12.5	9.2	14.1	5.9	11	12.5	13.7	3.7
1	K04	1	OTNT	NA	Neutral	17.0182186234818	82.3846153846154	5.68805200870227	334854.55465587	3591.2377509399	4.36234817813765	12.9797570850202	1.37154158153775	48753.048582996	1900.16461537421	494	9.1	10.7	5.9	10.1	10.1	0	0	7.3	13.6	33.8	9.5	11.7	41.1	13.4	9.1	40.9	1418622.4	141582.71	1533.52	584.37	9.9	9.9	10.1	8.7	13.6	7.5	13	5.3
1	K04	2	OTNT	NA	Neutral	16.6020761245675	79.3477508650519	5.6441417820946	353594.385813149	3642.22455839598	5.17647058823529	14.9532871972318	1.55880811048544	55138.0709342561	2145.77552311832	578	8	11.8	8.3	9.7	10.9	0	0	5	11.4	41.2	7.3	10	48.1	10.9	7.6	44.1	1558667	137415.48	1602.33	581.06	9.2	9.9	10	5.7	10.9	7.6	12.3	2.9
1	K04	3	OTNT	NA	Neutral	14.82995951417	73.3886639676113	5.58550474328857	306343.591093117	3435.31239128384	4.39878542510121	12.8542510121457	1.40610636028016	44727.1457489879	1889.06477668995	494	11.5	10.9	6.7	8.9	11.7	0	34.6	5.5	20	35.2	8.3	16.2	32	10.9	13	33.2	1277265	117671.47	1425.89	498.73	8.5	10.5	9.1	9.7	9.7	8.5	9.7	7.3
1	K05	1	OTNT	NA	Neutral	16.0069637883008	72.9679665738162	5.8401585563035	302658.093314763	3445.98816822815	4.1949860724234	12.3621169916435	1.23193121224235	43129.3412256267	1561.38769779458	718	6.1	15.3	5	7.9	14.1	0	0	5.7	16.4	33.4	7.7	18.1	37.9	8.9	13	37.6	1386583.1	120509.97	1454.02	494.97	10.4	14.2	7.5	15.2	8.8	13.6	9.1	13.6
1	K05	2	OTNT	NA	Neutral	16.0023923444976	74.1854066985646	6.16192680569732	311929.003588517	3523.44994519509	3.81937799043062	10.4856459330144	1.24253702162025	33199.4090909091	1454.18321922761	836	8.3	11.2	3.7	9.6	10.3	0	0	4.7	15	31.7	7.1	12.8	38.8	9.2	9.1	34.7	1374209.7	92946.11	1445.78	380.72	10.3	12.4	2.5	25.1	9.2	12.9	3.7	26.7
1	K05	3	OTNT	NA	Neutral	16.8655221745351	72.0872675250358	4.99189285100898	272781.793991416	3220.39221780471	4.15450643776824	11.5150214592275	1.46172523451184	33327.9170243205	1522.90679776233	699	7.3	16.9	5	7.2	17	0.1	39.9	7	13.7	36.1	7.6	14	35.5	9.6	11.9	35.2	1266315	91182.06	1236.94	355.57	9.7	12.6	4	25.2	7.2	16.9	4.7	31.6
1	K06	1	OTNT	NA	Neutral	15.8657844990548	76.7164461247637	7.47924007672739	341029.071833648	3585.59896162613	3.75992438563327	10.3534971644612	1.37045781956672	38148.9754253308	1617.99386089153	529	8.9	15.3	4.5	9.6	13.2	0.8	0	4.7	15.7	31.6	6.6	15.9	40.3	11.3	12.3	38.6	1474461.1	114144.75	1551.39	487.63	11.2	11.3	5.9	14.4	10.8	12.1	5.9	17.8
1	K06	2	OTNT	NA	Neutral	16.6309314586995	80.2478031634446	6.72830604336896	342603.040421793	3583.89629600718	4.73462214411248	13.7504393673111	1.47071947936553	47241.7258347979	1845.476305162	569	11.6	12	5.1	12.7	14.6	0.4	0	7	16.3	38.3	8.8	14.1	42.9	12.8	10.4	39.4	1434683.1	120072.85	1562.74	488.88	12.1	13.7	6.3	10.5	12.7	11.1	6.3	8.1
1	K06	3	OTNT	NA	Neutral	17.3563025210084	81.0084033613445	5.76877656935337	337108.411764706	3489.94086431878	4.65378151260504	13.6420168067227	1.32985269294116	45299.9327731092	1582.44478179085	595	10.8	13.1	6.1	11.1	13.3	0	46.2	8.7	13.8	36	11.9	13.8	34.6	15	11.8	36.1	1407879	109531.34	1409.48	442.2	14.8	16.1	7.7	18.8	12.3	11.8	8.1	18
1	K07	1	OTNT	NA	Neutral	16.043659043659	72.9189189189189	4.62636851837978	276106.513513513	3272.67176716822	4.26195426195426	12.3264033264033	1.28681168517915	42971.0103950104	1658.19576692554	481	5.4	15	4.8	6.4	18.5	0	0	4.6	12.3	32.6	5.6	13.9	36.6	8.1	12.5	36.6	1253975.3	138152.22	1316.33	567.52	7.3	15	10	7.5	6.4	16.4	11.6	5
1	K07	2	OTNT	NA	Neutral	15.9280821917808	77.888698630137	7.5888056274054	346233.854452055	3633.06574190466	4.43493150684932	12.9743150684932	1.41262392803748	47942.7465753425	1782.88305417301	584	10.3	11.3	6.2	9.2	12.5	0.2	0	5.5	16.4	34.6	8	13.7	40.6	11	11	36.5	1431116.4	126560.22	1603.79	515.66	12	12.2	9.9	11	11.1	11.1	10.8	10.3
1	K07	3	OTNT	NA	Neutral	16.5030549898167	80.9002036659878	7.7225604906746	347927.66598778	3630.73374859707	4.83910386965377	13.6782077393075	1.43189137935017	46051.6843177189	1849.64800926621	491	13	10	6.1	11.8	10.6	0.4	35.4	6.3	12	36.5	9.4	9.8	34.4	14.1	7.7	37.1	1371904	115809.89	1547.36	464.65	13.2	10.8	6.5	10.6	13.8	9.6	6.1	4.9
1	K08	1	OTNT	NA	Neutral	15.6973995271868	75.5815602836879	5.72610200278043	318966.669030733	3518.31383249979	3.94562647754137	11.1205673758865	1.22597565710388	36404.463356974	1548.61707005905	423	9.9	13.2	5	9.7	14.7	0	0	5.7	16.1	31.2	8.3	16.5	36.9	12.1	11.8	36.4	1427702.6	124711.24	1501.29	503.78	11.1	13.5	9.5	13.2	10.2	12.1	8.5	13
1	K08	2	OTNT	NA	Neutral	16.4462365591398	76.4086021505376	5.60164870176127	310500.279569892	3594.24633455933	4.82974910394265	14.241935483871	1.42439434435546	50052.4892473118	1826.5807260188	558	9.1	15.6	6.1	10	11.6	0	0	5.7	15.1	36.2	7.3	14.7	43	11.1	9.9	39.6	1381750.8	126783.64	1518.69	515.71	10.6	11.1	7.5	8.4	11.3	9.5	8.8	6.8
1	K08	3	OTNT	NA	Neutral	16.7299509001637	75.0081833060556	4.72257858754027	270045.186579378	3285.74771931006	4.38461538461539	13.4386252045827	1.3032720230979	47809.2602291326	1539.04167797468	611	8.3	10	7.2	7	12.4	0.3	47.3	5.9	10.6	32.1	5.4	9.5	31.3	8.3	7.9	32.4	1196143	114413.68	1260.27	462.77	7.2	12.9	7.9	13.9	8	12.3	9.2	13.9
1	K09	1	RAD21	NM_006265	sample	16.3954545454545	114.759090909091	9.29970640403486	613194.645454546	4523.33856204787	4.00909090909091	10.0227272727273	1.22490311589539	37727.9954545455	1848.55760302521	220	40.9	5.9	3.2	32.7	4.5	0	0	5	10.9	34.1	23.2	6.8	41.4	40	6.4	40	2055746	154202.89	2089.85	612.42	26.4	5.9	16.4	8.2	29.1	5.5	14.5	3.2
1	K09	2	RAD21	NM_006265	sample	14.8374558303887	106.180212014134	13.3758440407182	637488.098939929	4709.24930803474	5.3321554770318	13.886925795053	1.63216971751652	48939.7491166078	2195.48825818004	283	35	7.1	6.7	30.7	7.4	0	0	3.9	20.1	48.1	19.8	9.9	59	30	6.7	52.3	2194338	147027.98	2312.74	598.22	29	7.4	16.3	8.5	31.8	5.7	17	5.3
1	K09	3	RAD21	NM_006265	sample	16.3741007194245	106.920863309353	10.2214083536735	571502.482014389	4506.90402598297	4.87769784172662	12.341726618705	1.55918419566907	39044.6366906475	1857.70539014346	278	37.4	7.2	6.5	30.9	7.6	0	27.3	6.5	17.6	42.8	18.7	9.4	38.8	34.2	6.8	40.3	1887951	110194.68	2224.31	448.65	25.5	10.1	10.1	16.5	30.2	5.4	8.3	12.2
1	K10	1	CUX1	NM_181500	sample	18.5722326454034	95.219512195122	7.87753961959734	437489.564727955	4022.51133605015	6.4015009380863	19.5647279549719	1.71663722414903	78713.2213883677	2359.98844554968	533	13.1	7.5	8.6	17.1	5.1	0.2	0	9	8.8	46	12.6	5.3	51.6	18.9	3.6	51.6	1736346.8	150812.3	1925.37	619.47	17.1	5.3	14.8	5.1	18.9	3.2	16.3	4.3
1	K10	2	CUX1	NM_181500	sample	17.5656370656371	85.3725868725869	6.31570512615405	362529.32046332	3689.81921449949	6.02509652509652	17.3262548262548	1.65364529365771	64932.0617760618	2264.95129524508	518	10.6	9.8	7.1	11.4	9.5	0	0	8.7	12.4	45.6	9.7	11.2	53.1	13.3	8.3	49.4	1526999.9	143355.42	1665.43	592.43	13.1	9.8	12.9	6.6	14.7	5.8	14.3	2.3
1	K10	3	CUX1	NM_181500	sample	17.544794188862	90.3946731234867	6.87386063548792	399526.658595642	3775.03585739661	6.41404358353511	19.0847457627119	1.73540857534013	70638.4237288136	2301.46760407774	413	14.8	6.5	8.5	15.7	8.7	0	26.6	5.8	10.7	48.7	14.8	9.4	45.5	20.1	7.3	47.5	1512169	134445.28	1629.22	541.84	16.5	8.7	14.5	7	17.4	8	13.1	4.6
1	K11	1	POLE	NM_006231	sample	23.7324840764331	143.403397027601	11.562755723361	913068.025477707	4482.8253415811	8.08917197452229	21.2101910828025	1.56675660082835	82914.957537155	2391.31992470973	471	18.5	11.9	4.9	24	9.6	0	0	28.7	10.8	53.7	30.1	10.2	56.5	34.6	8.1	56.9	3161508.3	167555.43	2425.72	592	38	8.5	22.1	7.2	28.2	9.3	16.6	5.5
1	K11	2	POLE	NM_006231	sample	20.9904761904762	135.007142857143	10.6989727067625	953859.442857143	4724.27834089997	7.9452380952381	20.1142857142857	1.66759611614139	78174.1190476191	2448.81185388197	420	19.8	13.6	4	28.8	8.8	0.2	0	22.4	16.2	53.8	28.1	13.8	61	33.1	10.5	56.9	3329148	162560.17	2630.11	592.48	38.1	6.9	21.9	6.2	31.2	5.5	15.5	8.3
1	K11	3	POLE	NM_006231	sample	21.5437062937063	118.456293706294	11.3845690110359	752808.409090909	4120.2969345897	7.62237762237762	19.7797202797203	1.69193276756324	70846.2237762238	2362.93817353053	572	13.1	15.7	4.2	17.5	11	0.2	24.3	22.9	14.2	54.2	24.5	13.8	50.5	28.3	11.7	53.1	2717388	145379.64	2079.64	522.76	33.2	10.1	18.9	9.1	22.2	9.4	14	10.7
1	K12	1	NCOA6	NM_014071	sample	18.1683848797251	92.3676975945017	7.14929548277672	414610.642611684	3951.54982504905	6.00171821305842	18.3384879725086	1.68616306454409	67522.9965635739	2190.09078917974	582	12	9.5	8.6	14.9	6.7	0	0	7.2	11.2	43.8	12.7	8.9	51.4	17.7	6	50.5	1659307	138771.99	1805.85	557.67	16	6.4	10.5	6.4	16.8	5.3	9.3	3.8
1	K12	2	NCOA6	NM_014071	sample	16.5015197568389	82.5516717325228	6.94891855624269	379596.943768997	3904.55790060846	6.51519756838906	20.0668693009119	1.81358902561038	80043.4407294833	2458.88917166259	658	12.9	12.6	9.9	14.9	8.1	0.2	0	5	13.8	48.5	7.8	10.9	54.9	13.5	7.8	50.8	1567956.1	136032.95	1791.91	553.57	12.5	6.5	8.8	7.6	17.2	4.9	10.3	5
1	K12	3	NCOA6	NM_014071	sample	17.5800273597811	83.5663474692202	6.01517667505577	347222.793433653	3620.6746615832	5.6922024623803	16.9562243502052	1.60665057295228	61800.0328317374	2036.97915134688	731	10.7	10.4	7.8	12.3	7.7	0.3	31.9	7	9.4	40.8	9.8	9.3	38.2	16.7	7.4	39.9	1447681	118484.27	1514.77	476.54	14.1	7.5	8.9	9.6	13.1	5.2	10.3	7.9
1	K13	1	APC	NM_000038	sample	18.144893111639	85.7410926365796	5.64291317352265	344549.047505938	3519.31608897217	5.94536817102138	17.9524940617577	1.6073430660099	66519.1472684085	2098.16018652225	421	11.2	13.1	7.6	11.4	11.2	0.2	0	12.4	14.3	42.5	10	14	48	15	10.7	47.5	1494198.8	143102.36	1514.39	612.46	15.2	12.6	14.7	7.4	12.6	7.1	12.8	4.3
1	K13	2	APC	NM_000038	sample	17.5603112840467	80.3365758754864	6.25714906462846	340731.688715953	3593.39044485955	6.07587548638132	19.2451361867704	1.87212753594322	70071.1439688716	2204.0197209354	514	7.8	15	10.9	9.3	11.1	0.2	0	10.7	14.4	49.2	8.9	14.8	55.3	11.9	11.1	52.5	1576602.1	136502.4	1638.45	560.32	12.1	12.1	11.7	9.7	11.5	7.2	10.9	6.6
1	K13	3	APC	NM_000038	sample	17.0776699029126	82.3320388349515	6.43286086191654	343565.761165049	3497.43955507038	6.3126213592233	19.8543689320388	1.6299445504873	73563.7961165048	2008.52419317125	515	12.4	10.9	9.7	10.5	12.2	0.4	36.1	9.7	17.3	42.7	13.6	16.5	40.8	16.5	10.5	43.1	1390545	130802.24	1476.87	518.45	14	16.7	11.7	12	14	11.5	11.1	6.8
1	K14	1	CREBBP	NM_004380	sample	16.7661141804788	80.2117863720074	6.35905530187123	340807.478821363	3543.69371497707	4.22283609576427	13.3683241252302	1.38527786996658	52603.9723756906	1631.40829665838	543	7	14.2	5.3	7.6	13.6	0.2	0	7.4	14.2	30.8	9.4	14.4	35	12	11.6	34.8	1484535.1	129487.98	1533.78	533.03	12.3	11.4	10.7	10.5	9.6	9.9	11.8	11.6
1	K14	2	CREBBP	NM_004380	sample	17.9124343257443	83.5481611208406	5.60320011703779	349779.11558669	3583.96012071747	5.02626970227671	15.0175131348511	1.38799026678647	55113.2101576182	1802.5373717939	571	7.5	9.5	5.8	10.2	9.8	0	0	8.2	12.3	36.3	10.3	10.5	41.9	13.5	8.4	36.8	1511606.3	124622.11	1511.06	505.71	14	10.9	9.6	10	11.2	8.6	10	8.2
1	K14	3	CREBBP	NM_004380	sample	15.8413793103448	78.1103448275862	7.00178971565133	356541.117241379	3736.83538640521	4.29137931034483	13.2431034482759	1.30030964695724	51934.6603448276	1642.98671028129	580	11.2	9.8	6.6	13.6	9.5	0.5	47.1	5.2	16.2	30.2	8.8	13.1	28.4	14.3	10.3	29.8	1488861	122567.15	1659.05	523.2	16	11.7	11	8.6	17.4	7.4	14.1	5
1	K15	1	MGA	NM_001080541	sample	18.9648609077599	87.5988286969253	5.81243040864401	366078.464128843	3546.97150091671	5.02928257686676	13.9721815519766	1.37141403575931	50422.8814055637	1749.31974148611	683	7.8	13.2	4.4	9.2	11.7	0.3	0	10.4	10.4	38.7	10.1	9.7	44.1	12.9	7.3	42.6	1585406.4	129109.22	1564.07	516.42	12.9	6.6	9.4	11.1	10.1	7	9.4	11.4
1	K15	2	MGA	NM_001080541	sample	18.7881355932203	83.5522598870056	5.32005463799844	326541.748587571	3404.77058506692	5.23587570621469	15.228813559322	1.43995770897184	54858.8262711864	1939.72639933493	708	6.6	14.3	5.5	6.1	9.6	0	0	10.9	7.6	38.6	9.3	9.7	44.4	10	6.9	41	1478041.7	135010.26	1408.9	536.5	11.7	8.1	11.2	12.6	7.9	7.8	11.2	12.9
1	K15	3	MGA	NM_001080541	sample	16.0533910533911	65.3795093795094	4.77736962359354	237638.16017316	3075.80106581195	4.4025974025974	11.8686868686869	1.73823771972265	33945.2828282828	1741.1900394516	693	5.6	21.8	9.5	6.1	19.8	0.1	30.4	4.9	16	35.1	4.8	18.6	38.1	6.3	15.7	38.8	1231397	90598	1192.82	360.28	7.9	12.1	3.9	24.4	7.1	16	4.5	29.1
1	K16	1	CHEK1	NM_001274	sample	18.6343612334802	142.47577092511	25.8034375555041	1088838.77973568	5608.11610640369	4.66079295154185	10.1013215859031	1.10164937955533	37519.4625550661	1771.58615987536	227	32.6	8.8	2.2	41	8.8	0	0	17.6	24.2	37	36.6	12.8	42.7	46.7	8.8	40.5	3427155.8	145846.84	3474.36	567.3	46.3	13.2	15	17.6	42.7	6.6	13.2	14.5
1	K16	2	CHEK1	NM_001274	sample	17.4273127753304	142.550660792952	29.0325549764725	1124665.55947137	5490.64446636108	5.54625550660793	11.8986784140969	1.35637734906174	42379.7444933921	2125.74192127782	227	30.4	7	3.1	37.4	6.6	0	0	15.9	26.9	49.8	34.4	14.1	56.8	42.3	10.6	53.3	3723955	179260.73	3339.71	685.97	49.3	9.7	27.3	9.7	43.2	4.4	21.6	5.7
1	K16	3	CHEK1	NM_001274	sample	18.3443708609272	128.175496688742	23.2863565420648	900058.609271523	4967.80973063818	5.52980132450331	11.9072847682119	1.51165655617511	37375.2682119205	2124.13167637741	302	25.8	7.9	3.3	32.8	6.3	0	21.9	11.6	18.9	50.3	30.5	10.3	43.4	38.4	6.3	44.4	2980838	137566.49	2827.81	531.84	40.1	9.9	16.2	10.6	35.8	5	15.6	9.3
1	K17	1	OTNT	NA	Neutral	17.9913941480207	87.2839931153184	6.06263855625936	372273.779690189	3714.70556264759	4.79690189328744	14.6041308089501	1.54186358234941	57940.7142857143	1774.41996104741	581	10.2	10	5.3	12.7	8.6	0.3	0	8.6	12.4	36	11.9	11.9	41.1	15.7	8.3	39.9	1581125.3	141440.95	1646.16	547.62	14.3	8.4	8.3	11.2	12.6	6.2	8.3	11.4
1	K17	2	OTNT	NA	Neutral	17.3428093645485	79.556856187291	5.66494977307233	322524.819397993	3590.28638646893	5.38628762541806	15.3879598662207	1.48036336479611	52747.5886287625	1889.10807407808	598	8.4	9.9	5.4	7.5	8.4	0	0	6.7	11.4	41.3	7.4	9.4	45.3	9.7	6.7	43	1441110.1	114720.77	1513.46	474.13	8.5	8.4	4.5	9.5	8.9	4.7	5	6.9
1	K17	3	OTNT	NA	Neutral	16.8858974358974	78.9089743589744	6.21051917468108	332594.125641026	3566.19830774488	5.27564102564103	16.0717948717949	1.48855955707886	56738.567948718	1859.64489805591	780	10.6	13.1	7.2	11.4	12.2	0	39.7	6.2	13.1	39.6	9.6	12.1	37.7	13.6	10.1	40.3	1365258	117442.51	1490.54	492.15	11.8	12.7	9.9	11.3	13.1	9.5	10.8	7.4
1	K18	1	OTNT	NA	Neutral	17.9182282793867	88.3321976149915	6.78583004452754	401324.977853492	3795.08775809057	5.42589437819421	16.4497444633731	1.38177493357158	60009.8262350937	1789.75279821495	587	11.2	12.3	5.6	12.8	11.1	0	0	9	11.1	36.5	10.2	8.3	40.9	15.3	6.6	40.5	1630761.2	129624.43	1708.52	518.28	14.1	9	8.7	9.4	13.6	7	8	7.2
1	K18	2	OTNT	NA	Neutral	16.7495682210708	82.8687392055268	6.76250138100568	368968.474956822	3685.43613966204	4.43523316062176	12.5215889464594	1.30330519643406	45524.6442141623	1763.67261473867	579	11.4	12.1	5.7	12.4	9.8	0.3	0	8.3	15.7	32.6	8.5	12.1	38.2	12.6	9	35.8	1520965	126784.19	1663.79	539.56	12.1	9.8	8.3	9.5	13.3	7.4	11.2	6.7
1	K18	3	OTNT	NA	Neutral	17.2482014388489	79.8597122302158	5.90055963495333	312755.92266187	3466.77916528054	5.40647482014388	15.0647482014388	1.52907228393414	52315.9712230216	2059.00561915564	556	8.8	11.2	4.7	11	11.9	0.2	29.5	6.7	9.2	39.6	8.3	9.9	37.2	14.2	7.2	39	1283910	116443.78	1401.87	486.03	9.2	10.1	7.6	7.7	12.4	9.4	9.7	5.2
1	K19	1	OTNT	NA	Neutral	16.6050096339114	82.3121387283237	6.03232084178015	364166.751445087	3781.24419503719	5.04046242774566	14.4894026974952	1.48035609833598	55837.7071290944	1868.76718976952	519	12.7	11.8	5.4	12.9	9.8	0.4	0	6	16.2	39.1	10	13.9	44.3	14.3	8.9	43	1549668	138598.34	1719.53	577.06	14.5	11	10.8	9.4	15.6	5.6	11	4.8
1	K19	2	OTNT	NA	Neutral	18.0262295081967	87.7606557377049	6.75196807073103	373662.050819672	3679.65599495174	4.9016393442623	14.4639344262295	1.51650670409236	52493.9639344262	1887.19444436266	610	9.5	9	6.6	10.3	6.4	0	0	8.5	12.1	35.7	11.5	9	42	14.6	6.2	39.5	1561488.5	124973.32	1624.79	506.45	14.4	8.7	7.2	9.2	12.3	3.6	8.4	6.6
1	K19	3	OTNT	NA	Neutral	15.6479076479076	73.8513708513708	4.76950527448408	283540.645021645	3068.07732713489	4.66233766233766	14.3751803751804	1.50672898308664	49386.1500721501	1683.8208761731	693	11.8	17.7	8.5	12	26.7	0.1	38.5	5.2	20.1	33.6	9.4	20.1	32.5	13	21.6	32.8	1148281	97764.33	1257.1	403.1	10.4	24.2	7.9	26.7	12.7	24	9.1	24.7
1	K20	1	OTNT	NA	Neutral	18.8830188679245	92.1320754716981	5.45073865773766	397763.862264151	3671.4158520451	5.45471698113208	15.4245283018868	1.46372135857923	57222.1754716981	2093.60853432168	530	9.8	11.9	6.6	10.6	12.5	0	0	10	8.1	42.6	12.3	10.2	47.2	16	7.7	47.2	1637424.8	149544.61	1631.83	605.17	13.8	9.2	14.5	7.5	13.6	8.3	16.2	6.8
1	K20	2	OTNT	NA	Neutral	16.5984703632887	85.7705544933078	6.71507010119631	397375.971319312	3738.88625532342	4.21988527724665	11.5296367112811	1.25480919362405	42032.5984703633	1821.47173364721	523	12	10.5	4.8	12.2	10.9	0	0	6.7	14	33.8	10.3	10.9	38.8	13.6	9.2	35.8	1566852.6	137136.37	1714.23	576.48	12.2	8.8	10.9	6.3	12.6	6.1	14.7	3.6
1	K20	3	OTNT	NA	Neutral	16.3190298507463	79.6809701492537	6.15715802628973	332142.380597015	3532.14360100759	4.94589552238806	15.4384328358209	1.42647060928282	56435.2705223881	1813.66334217626	536	11.6	10.6	7.5	11.9	9.9	0	40.1	5	13.6	35.1	9	11.9	32.8	13.8	9.9	35.1	1342525	125749.07	1442.04	507.1	12.7	11.6	9.7	7.5	13.1	9	9.9	3.5
1	K21	1	OTNT	NA	Neutral	17.3165217391304	85.2104347826087	5.47145672282997	351477.754782609	3593.02617406512	4.83652173913043	14.2034782608696	1.36570874312723	53639.5634782609	1869.96211105612	575	11.1	12.3	6.1	11.1	12.7	0.3	0	5.4	12.7	36.3	10.3	11.7	40.3	14.3	8.9	40.2	1434049.2	140926.84	1540.79	578.21	11.1	13	10.3	7.3	11.3	9.2	12.7	4.9
1	K21	2	OTNT	NA	Neutral	17.0304975922953	83.3065810593901	6.83177049118605	358082.717495987	3755.67368848121	5.21187800963082	16.1685393258427	1.45599926119788	58629.5987158909	1875.80021006625	623	12.7	10	8.2	13	7.9	0	0	7.4	11.9	37.6	8.7	9.6	41.7	14	6.6	39.2	1479163.6	120606.59	1663.19	493.45	11.7	6.9	6.6	10.3	13.6	7.1	8.7	9.6
1	K21	3	OTNT	NA	Neutral	17.2214580467675	78.2874828060523	5.67088350786252	305423.090784044	3382.01695214179	5.12654745529574	15.2448418156809	1.45727969619326	53356.2214580468	1819.45432006262	727	7.7	11	6.2	6.7	12.9	0.1	38.4	8.7	12.1	38.2	9.9	11.1	36	11.7	9.2	37.6	1285665	116018.17	1342.34	467.93	10.2	12.9	8.4	10.9	7.7	11.6	8.4	7.4
1	K22	1	OTNT	NA	Neutral	17.0384615384615	84.6076923076923	5.55527688151964	372244.8	3785.15183299256	5.22884615384615	15.5884615384615	1.46134288120925	60086.5826923077	1978.66841362914	520	10.4	7.5	6	12.5	7.1	0.4	0	6.2	11.7	38.3	8.3	10.4	43.5	13.3	6.9	43.5	1524307.9	134639.47	1671.05	575.75	11.9	11.2	11.3	7.1	14.4	6.9	12.3	4.2
1	K22	2	OTNT	NA	Neutral	18.0117130307467	86.705710102489	5.60285591417452	354723.133235725	3608.87022072696	5.31478770131772	15.6793557833089	1.46208915221139	58150.317715959	1978.60889625861	683	10.7	10	5.9	10.4	9.4	0.3	0	9.4	10.2	38.8	10.7	8.6	43.8	15.4	6.1	41	1503826.6	134536.13	1564.53	545.66	11.9	7.8	10.4	7.8	12.2	5.6	10	4
1	K22	3	OTNT	NA	Neutral	16.1357827476038	78.2364217252396	7.31378031096582	332206.495207668	3578.73656631394	5.10702875399361	15.9361022364217	1.47597728070085	60332.9392971246	1907.26739002779	626	12.5	9.4	7.3	11.5	11	0.3	38.3	5.8	15.5	37.1	9.3	11.2	33.9	13.9	8.1	36.4	1351045	127268.04	1495.92	514.64	11.7	11.3	11	9.1	12.6	9.7	11.8	4.5
1	L03	1	RF	NA	Neutral	16.251724137931	75.0310344827586	5.75324668626186	296861.496551724	3382.06250277573	4.67758620689655	13.8586206896552	1.37895607419618	52741.2103448276	1874.73944040454	580	8.6	13.8	6	7.8	14.7	0.3	0	6.7	12.6	34.8	7.2	13.4	40	9.8	11	40.3	1389993.3	142261.83	1437.62	591.67	8.4	13.4	13.6	12.6	8.8	11.7	15.5	11
1	L03	2	RF	NA	Neutral	15.6840077071291	69.1868978805395	4.48645719017537	260937.412331407	3254.02720760894	5.09826589595376	14.9402697495183	1.5624015597612	58119.4026974952	2125.23807016453	519	6.6	16.6	7.1	8.5	15.2	0	0	4.2	16.4	38.9	5.4	17	46.2	7.9	13.3	42.4	1275789.8	138200.36	1353.24	571.23	9.4	11.8	12.5	6.6	7.9	13.1	12.7	4
1	L03	3	RF	NA	Neutral	17.2978056426332	73.4451410658307	4.34753034924693	247924.05799373	3112.83122208814	4.32758620689655	12.2194357366771	1.32240326398671	39778.4937304075	1616.67482791722	638	4.9	15	4.7	3.9	13.9	0	41.1	7.1	11.1	36.1	6.9	11.9	32.6	8	8.6	34.8	1174597	110198.5	1202.18	434.5	6.7	10	6.1	8.6	5.5	10.2	5.2	9.4
1	L04	1	RF	NA	Neutral	16.7815442561205	76.060263653484	4.70495891521236	291765.216572505	3373.89479905932	5.33145009416196	16.2448210922787	1.54213970237121	59146.263653484	2065.36446389589	531	4.9	15.4	6.2	6.6	15.4	0	0	7.3	16.2	38	7.5	17.1	44.6	10	13.7	45.6	1382333.2	140429.8	1392.57	585.22	10.5	13.2	12.4	5.5	8.1	13.2	15.4	5.5
1	L04	2	RF	NA	Neutral	15.7469026548673	70.316814159292	5.79946310785398	275937.52920354	3328.87601123243	5.71858407079646	17.3805309734513	1.5802160113137	68820.2318584071	2155.24931836326	565	6	18.2	8.7	6.4	14.7	0.5	0	6.4	19.1	44.1	6.4	17.3	49	8.3	14.2	46.5	1373664.9	138096.79	1434.91	563.95	11	9.4	10.8	9.9	7.4	10.6	12.4	9.6
1	L04	3	RF	NA	Neutral	16.3813559322034	76.1822033898305	8.94756563298136	328326.194915254	3494.69591638712	5.01906779661017	14.5889830508475	1.77455710778146	55753.5275423729	2014.87380845081	472	9.5	12.9	5.3	11.2	17.4	0.4	34.1	6.4	16.5	39.4	11	12.1	35.8	14	11.2	38.3	1291771	130883.45	1494.97	523	13.3	16.1	14.8	9.1	12.5	17.6	14.2	7.4
1	L05	1	RF	NA	Neutral	15.6761290322581	69.4890322580645	5.62151018381679	272635.267096774	3383.5474659962	4.4258064516129	12.6929032258065	1.30614333404124	44001.455483871	1663.56123003688	775	6.3	17.5	4.5	8.3	16.4	0	0	5	16	36.6	5.9	17.5	40.9	8	12.1	40.9	1288043.4	117304.55	1396.9	491.52	8	12.9	6.8	13.5	7.7	13.9	8.5	12.1
1	L05	2	RF	NA	Neutral	16.1520190023753	77.644893111639	7.20515828752638	347520.80760095	3708.11183854589	4.44180522565321	13.3456057007126	1.43888934921561	53114.6828978622	1825.56115001757	842	11	13.3	5.9	11.5	14.5	0.5	0	5.6	17.9	33.5	9.3	15	38.6	12.7	11.2	36.9	1432925.1	135395.2	1623.49	566.9	11.6	12	10.8	11	11.5	11.5	12.7	9.3
1	L05	3	RF	NA	Neutral	17.0013679890561	73.3679890560876	5.39870768112168	269971.476060192	3230.68335833827	4.83447332421341	14.2202462380301	1.43035645461321	47602.3611491108	1732.5194551997	731	6.3	14.6	5.2	6	15.2	0.1	41.2	6.6	12	38.3	6.6	13.4	35.8	9.3	10.9	37.5	1221685	113249.92	1249.55	455.08	8.6	12.9	7.1	10.8	6	13.4	7.4	9.4
1	L06	1	RF	NA	Neutral	15.7811320754717	73.3786163522013	5.73285566408284	308020.524528302	3505.71718976924	4.39496855345912	13.1044025157233	1.28430766841508	48148.4490566038	1662.91942883826	795	9.8	15.5	5.4	9.2	15.5	0.3	0	4.3	15.1	33	6	16.9	38.1	10.1	13.3	38.1	1404346.1	131764.85	1486.14	532.14	9.7	13.2	10.2	11.1	10.7	15.1	11.4	10.1
1	L06	2	RF	NA	Neutral	15.8944444444444	73.5319444444444	6.09379915372597	304565.240277778	3563.37130911863	3.76527777777778	11.2222222222222	1.44428832758551	43796.2430555556	1671.20789018612	720	7.8	11.5	6	9	10.8	0.3	0	5.1	14.7	28.3	6.1	13.3	33.5	11	8.5	31.2	1345235.5	128755.01	1484.83	531.67	11	12.4	10	11.4	9.2	8.9	10.8	6.9
1	L06	3	RF	NA	Neutral	16.6218611521418	75.0664697193501	5.67174754288282	299892.534711965	3408.52440039182	4.88183161004431	14.7932053175775	1.52712953895931	53270.3220088626	1822.40359150224	677	9.3	13.6	8.1	9.3	14	0.6	39.7	5.9	12.6	36.8	8.3	13.4	36	11.4	10	38	1363616	124222.14	1368.98	511.5	9.7	12.1	10.3	10.8	10.2	12.7	11.7	7.7
1	L07	1	RF	NA	Neutral	16.1693037974684	77.1012658227848	6.29910020020124	320776.841772152	3488.4089521811	3.90189873417722	11.3085443037975	1.211649143657	40156.9208860759	1647.28164682336	632	7.6	11.9	4.6	8.4	12.3	0	0	5.1	13.8	30.4	6.3	14.1	36.2	9.3	10.3	35.8	1421076.1	137024.67	1484.67	555.41	8.9	11.1	13	8.2	9.2	12.3	12.8	7.6
1	L07	2	RF	NA	Neutral	16.6350574712644	77.0862068965517	5.44850128073882	310182.290229885	3522.80465880118	4.64511494252874	12.6896551724138	1.30753403984091	45513.9382183908	1803.82271943177	696	9.2	12.2	4.2	10.8	9.3	0.1	0	6.8	12.5	36.8	5.9	10.6	41.8	10.1	7.2	38.8	1336283.1	129247.66	1453.26	530.73	8.8	9.8	8.3	8	11.8	8.5	9.3	6.2
1	L07	3	RF	NA	Neutral	16.8679817905918	74.7693474962064	5.19131516969194	289670.670713202	3389.27906028769	5.48406676783005	16.2397572078907	1.50196429281054	55215.5766312595	1926.41399126924	659	7.6	13.4	6.7	8.2	11.7	0	35.7	6.7	10.6	42.3	7.1	11.1	38.5	10.3	8.6	39.9	1296914	124716.14	1352.81	515.61	9.4	9.3	11.2	9.3	9.6	9.4	14.6	9.3
1	L08	1	RF	NA	Neutral	17.0557491289199	78.9686411149826	6.21983177657087	320371.160278746	3492.32562675726	3.71602787456446	10.184668989547	1.1524620426816	34738.7578397213	1522.93214056643	574	7.3	13.6	4.9	7.7	12.7	0	0	8.7	12	31	8.7	13.8	36.2	10.6	11	36.4	1400256.4	133199.87	1492.18	542.34	10.3	9.2	9.9	7.8	9.9	10.6	12	6.1
1	L08	2	RF	NA	Neutral	15.8772663877266	71.4937238493724	6.25343018394862	291057.30404463	3500.69167412479	3.61506276150628	10.0641562064156	1.07898791608969	34939.7642956764	1451.29906439397	717	7.7	14.5	4	7.4	12.1	0.1	0	6	16.7	28	5.7	15.6	34	8.8	12	30.8	1299741.1	117314.46	1468.74	489.89	9.8	13.7	6.7	11.4	8.6	9.9	7.3	7.5
1	L08	3	RF	NA	Neutral	16.7017543859649	77.6959064327485	5.34007002155862	309963.160818713	3393.58614958251	4.3625730994152	13.1885964912281	1.31856194364728	49585.9152046784	1725.28801689667	684	8.3	13.3	6	9.6	15.4	0.1	42.7	5.1	12.4	32.3	8.8	11.7	30.6	13	10.4	31.7	1285377	124186.81	1360.18	516.53	10.1	12.6	10.8	6.9	12.9	13.9	12.7	4.8
1	L09	1	PIGN	NM_012327	sample	16.9511854951186	77.8563458856346	5.23384778723168	319308.564853557	3494.46422078877	4.70292887029289	14.7266387726639	1.30975922652819	60948.8856345886	1733.03458101802	717	6.3	13.7	6	8.9	10.5	0.4	0	8.1	15.1	34.7	7.9	16.6	38.4	10.3	13.1	38.4	1527749.3	146538.36	1499.39	566.66	11.6	8.8	10.7	10	10.7	9.1	11.4	10.2
1	L09	2	PIGN	NM_012327	sample	17.0757575757576	78.8764568764569	5.6769125948943	323173.064102564	3511.11772302591	4.56993006993007	13.8519813519814	1.33528273719826	49598.9557109557	1691.65455750729	858	8.4	12.5	6.3	8.2	10.3	0.1	0	9.1	15	35.7	8.5	14.6	40.3	10	9.8	38	1394730.9	118875.5	1464.67	496.86	9.6	11.3	5.7	9.8	9	9.7	6.3	7.9
1	L09	3	PIGN	NM_012327	sample	18.0346420323326	80.054272517321	5.99380727795954	309053.480369515	3408.94898108881	4.31524249422633	11.9387990762125	1.19889314146839	39983.5300230947	1550.23030622523	866	6.4	9.5	4	7.7	9.4	0	45.7	7.5	9.5	33.3	9.6	8.2	31.1	13.3	6.1	32	1309747	104496.17	1340.37	410.58	11.4	11.3	6.6	18	8.8	9.9	6	17.8
1	L10	1	ERCC5	NM_000123	sample	16.5989208633094	78.6618705035971	5.3268777469426	310703.757194245	3497.12857307615	4.64568345323741	14.2607913669065	1.35756374902502	52353.928057554	1754.04672630755	556	6.3	9.5	7.2	7	10.4	0	0	7.2	16.2	32.7	6.3	12.4	38.1	9.7	9.9	37.9	1397234.3	125331.86	1462.31	507.67	7.7	9.5	7.9	11.2	7	8.5	8.3	9.5
1	L10	2	ERCC5	NM_000123	sample	17.4448336252189	85.7005253940455	7.05635454923605	374330.544658494	3785.52270008267	4.56217162872154	13.3450087565674	1.1782974980834	51030.2399299475	1668.66544995492	571	13.5	9.1	5.8	11.6	9.3	0	0	9.1	12.6	33.5	10.7	10.3	36.4	14.7	8.6	34.5	1478937.7	125240.85	1668.12	508.67	13.5	8.6	7.9	12.6	12.3	5.6	9.8	7
1	L10	3	ERCC5	NM_000123	sample	16.8535353535354	76.8905723905724	5.56116476562874	302963.996632997	3393.74508207132	5.13636363636364	16.0808080808081	1.48404092042082	60249.1447811448	1876.77913995077	594	7.1	12.5	9.8	8.4	12.3	0.8	39.2	6.6	12.3	36.7	8.2	12.8	34.8	12.8	9.6	36.4	1277044	122818.94	1344.89	504.88	10.3	12.8	10.6	10.3	9.8	10.3	11.6	6.6
1	L11	1	PHF6	NM_032335	sample	17.911838790932	91.0377833753149	6.86982415943159	377394.977329975	3687.22642525325	4.80856423173804	15.0856423173804	1.3050446732938	58154.8110831234	1755.66084061324	397	11.1	8.8	8.1	12.6	9.8	0.3	0	8.3	10.6	32.5	12.3	9.8	36.8	17.1	7.1	36.8	1492051.2	138506.96	1609.95	568.51	12.6	9.1	13.1	8.1	12.8	7.1	13.1	5.8
1	L11	2	PHF6	NM_032335	sample	17.3614262560778	84.3808752025932	5.90648916749561	345107.539708266	3575.43427372021	4.63695299837925	13.0064829821718	1.36886718023616	49793.9335494327	1998.02447248429	617	9.1	8.9	5	9.9	9.4	0.2	0	6.2	12.5	34	8.9	10.5	40.8	12	7.8	37	1446374.6	145448	1541.77	590.59	11.7	10.7	13.1	5.7	11.5	8.3	14.4	4.4
1	L11	3	PHF6	NM_032335	sample	17.193009118541	80.2841945288754	5.48634775359736	315069.917933131	3416.06485399146	4.78267477203647	13.6504559270517	1.39256868035397	47808.4604863222	1783.42582157447	658	10	12.5	6.5	11.1	11.6	0.2	37.1	7.4	13.4	37.7	10.2	13.7	33.4	15.2	11.7	35.1	1331844	116998.89	1394.3	478.08	14.1	13.1	9.9	14.3	12.5	10.3	9.7	11.4
1	L12	1	BLM	NM_000057	sample	16.6486486486486	81.6638513513514	6.1858172249583	333744.704391892	3529.74951698494	3.94594594594595	10.9324324324324	1.29109043014154	41483.6503378378	1830.26281646077	592	9	11.7	5.4	10.5	13	0	0	5.2	13.9	30.2	8.6	13.3	36.1	12.2	11	35.1	1420980.6	137487.94	1508.14	553.59	12.7	14	12	10	11.7	11.3	12	6.9
1	L12	2	BLM	NM_000057	sample	17.274231678487	88.4491725768322	7.81249208458294	404961.31678487	3804.16022385023	4.68557919621749	12.4208037825059	1.25696762810106	47331.2813238771	1930.10937989346	423	13	9.5	3.8	11.6	9.5	0.2	0	7.6	14.4	35.7	12.3	11.6	41.1	16.5	8	37.8	1557732.7	151672.22	1708.25	617.69	15.6	11.1	12.3	7.1	15.4	7.8	13.2	5.4
1	L12	3	BLM	NM_000057	sample	15.9806576402321	73.7543520309478	5.85937419291285	297202.170212766	3356.91926041224	4.74081237911025	13.4526112185687	1.41935071186289	48527.8607350097	1812.66628090304	517	7.5	14.5	6	9.5	16.1	0.2	37.3	5.2	17	36.2	8.9	16.4	32.3	12.6	14.5	33.7	1293847	129624.13	1340.8	517.68	11.6	17.6	13.9	13	12.4	16.2	12.6	10.3
1	L13	1	ARID1A	NM_006015	sample	17.1689419795222	83.580204778157	7.67662703756809	361153.237201365	3627.35180041213	4.06825938566553	11.542662116041	1.3172880860815	40833.1877133106	1703.40866960999	586	9.4	10.8	5.3	10.4	12.3	0.2	0	7	15.9	31.9	8.9	13.5	38.6	12.3	10.6	37.4	1421737.5	124706.89	1624.04	521.07	11.8	15.2	9.6	13	12.8	10.9	9	8.9
1	L13	2	ARID1A	NM_006015	sample	17.8873015873016	85.668253968254	5.83870967443461	339344.950793651	3368.09572181853	4.26031746031746	11.0777777777778	1.18118922158252	36546.1031746032	1600.61127859164	630	8.4	10.2	2.9	6.5	15.2	0.2	0	10	12.2	34	11.3	10.6	40.2	12.2	7.8	34.9	1329827.6	116232.72	1382.85	473.55	10.3	13.2	5.9	15.7	8.4	14	6.3	16.5
1	L13	3	ARID1A	NM_006015	sample	17.4009508716323	77.9112519809826	5.12740194037481	294534.117274168	3344.2537161123	4.36925515055468	11.8272583201268	1.38571212334404	40875.8462757528	1808.98052981072	631	6.7	12.7	5.7	8.9	12.2	0.2	35.2	7.8	11.7	35.3	9.5	12.4	32.8	12.2	10.5	34.9	1251909	120408.19	1309.54	479.97	10.8	12.7	10	10.5	9.7	9.2	10.8	8.9
1	L14	1	EZH1	NM_001991	sample	16.8904109589041	76.5694716242661	5.67007845393366	301840.59295499	3417.75931847883	5.29549902152642	15.334637964775	1.4706794830875	55801.2446183953	1942.1037843215	511	7.8	17	6.7	8	16.2	0.6	0	6.3	13.7	36.6	6.8	14.1	43.2	9	10.6	41.7	1414120.1	133767.86	1453.4	532.86	10.8	9.2	8.4	8.6	10.2	11	8.4	6.5
1	L14	2	EZH1	NM_001991	sample	16.9717741935484	76.8064516129032	7.55477919861828	317894.733870968	3493.12447596078	5.75	16.8467741935484	1.51704288801172	61612.1955645161	2106.8487578294	496	7.1	14.3	7.9	6.7	12.5	0	0	6.2	14.1	42.7	7.9	13.5	48.2	9.5	10.5	45.4	1435360.2	146140.12	1528.76	584.55	10.1	11.1	14.7	6.7	8.7	8.7	13.5	3.2
1	L14	3	EZH1	NM_001991	sample	15.9912790697674	69.9811046511628	5.8885453275304	280654.07122093	3331.88175368039	4.89098837209302	15.2921511627907	1.45298535841286	59941.7718023256	1836.00873909704	688	8.3	16.3	6.8	7.4	13.2	0.4	41	6	14.5	36.5	7.3	14.5	34.2	8.6	10.8	35.8	1283630	131472.76	1358.79	529.47	10.6	13.5	13.1	6.1	8.3	12.5	15.6	4.8
1	L15	1	ARID2	NM_152641	sample	18.5706984667802	83.3577512776831	5.18166072200738	330722.023850085	3471.78697348249	5.55195911413969	16.1328790459966	1.4593257178809	57777.5178875639	1945.82792211125	587	7.8	15.2	4.9	8.5	13.8	0	0	9.2	10.4	41.4	8.9	11.2	44.8	12.1	10.2	44.6	1438594.2	133574.7	1500.72	532.8	8.2	10.4	10.2	7.8	10.1	10.7	10.6	5.6
1	L15	2	ARID2	NM_152641	sample	17.8169398907104	82.8879781420765	6.4120891773522	352446.661202186	3612.88063491922	5.30191256830601	15.1120218579235	1.46313068893654	55993.9153005464	2070.32509016245	732	8.9	13.4	5.2	11.2	10.5	0.1	0	7.8	12.4	40.2	8.7	11.5	45.2	12.8	7.1	42.8	1445197.6	136555.95	1605.36	573.99	10.1	11.6	10.2	6.4	11.6	7.2	12.7	2.7
1	L15	3	ARID2	NM_152641	sample	16.7951219512195	77.5353658536585	6.73786153250374	313385.581707317	3416.54241574312	4.71707317073171	14.1231707317073	1.41281982593149	51127.3463414634	1861.16240588035	820	8.8	11.8	6.8	10.4	15.7	0	38.7	7.2	14.8	38.5	8.9	11.7	34.4	13.4	10.9	36.2	1271520	111587.79	1419.58	468.84	11.5	18.9	6.2	10.4	11.8	16	8.5	7.6
1	L16	1	FLT4	NM_002020	sample	15.8333333333333	70.9239482200647	5.59428574715118	288802.640776699	3465.70296453562	4.58576051779935	12.9870550161812	1.3050549341611	47189.5	1820.55790280759	618	6.6	15	5	9.1	14.1	0	0	6.3	17.2	35.4	4.2	18.1	39.6	8.3	14.4	40.5	1371233	136010.49	1491.17	564.94	8.6	12.1	10	9.1	10.4	10	12.6	4.5
1	L16	2	FLT4	NM_002020	sample	17.1103327495622	79.6269702276708	6.70299002628038	348151.215411559	3689.29121010864	5.44658493870403	16.0262697022767	1.50402713140695	60756.9474605954	2034.22951414345	571	9.3	17.7	5.6	10.2	11.9	0.2	0	7.7	14.9	43.8	9.6	16.3	48.2	13.3	11.2	45.7	1497498.4	131652.69	1674.85	526.86	14.4	11.9	8.8	11.7	13.7	9.1	8.1	10.7
1	L16	3	FLT4	NM_002020	sample	16.5279329608939	73.8854748603352	5.38005152554431	296269.350558659	3409.34311899644	5.2891061452514	15.1424581005587	1.48962333027108	55463.4120111732	2037.7183062341	716	8.5	15.8	6.1	10.2	10.8	0.4	33.7	7.8	16.6	39.7	9.1	16.8	37	12.2	13.7	39.1	1353036	128214.96	1383.28	513.09	13.1	12.2	11.7	12.6	12.8	10.8	13.3	12.3
1	L17	1	RF	NA	Neutral	17.5231638418079	81.2022598870057	5.68559878691805	322604.571751412	3550.0746154045	4.32542372881356	12.864406779661	1.28876448608875	47711.781920904	1704.9274343192	885	8.9	12.9	5.5	9	13.6	0.1	0	9	10.8	31.5	8.1	11	36.3	11.1	8.6	37.1	1415700.5	132301.18	1510.84	549.76	10.7	9.9	9.3	9.6	10.8	9.9	9.6	7.2
1	L17	2	RF	NA	Neutral	16.2986536107711	78.7870257037944	6.98146275538373	346005.506731946	3706.58455838858	5.26193390452876	15.5716034271726	1.41342121674948	60021.9840881273	2019.35246275171	817	10	10.3	5.5	11.9	10.2	0.2	0	5.9	13	37.1	7.3	11.1	43	11.4	8.3	39.9	1436728.2	141527.43	1627.46	596.84	9.8	9.1	9.7	4.8	12.9	7.7	13	3.9
1	L17	3	RF	NA	Neutral	17.9876543209877	79.4395061728395	4.91754086059554	302900.698765432	3389.29607419723	5.85432098765432	17.0283950617284	1.63030212809734	58112.7444444444	2008.34134643145	810	7.8	11.5	6.5	7.4	9.8	0.1	30.7	6.9	9.4	42.8	7.7	8.6	40.5	10.4	7.7	42.3	1310840	121428.23	1351.8	498.04	9.5	9.3	9.3	10.1	9.6	7.9	11	8.4
1	L18	1	RF	NA	Neutral	17.270783847981	83.187648456057	6.12374353749392	345521.517814727	3625.84804260273	4.21140142517815	11.9679334916865	1.22708335888548	44968.9097387173	1687.71171129323	842	8.9	9.9	4.2	10.1	9.4	0.1	0	5.7	11.2	32.8	7.8	11.4	37.6	11.5	8.4	37.4	1459072.8	133000.94	1608.32	557.02	10	8.3	10.7	9.1	12.1	5.6	13.3	7.6
1	L18	2	RF	NA	Neutral	17.1388174807198	77.4948586118252	6.08411937296687	299785.910025707	3445.40390597607	4.66580976863753	13.6195372750643	1.26431105558202	48247.9755784062	1744.77380858213	778	8.1	10.8	3.6	6.8	11.4	0	0	6.4	12	33.2	6.2	10.7	37.8	8.1	8.1	35.1	1321636.8	126376.03	1464.52	520.67	6.8	11.4	8.6	13.1	8.5	8.5	10.2	11.3
1	L18	3	RF	NA	Neutral	17.5353260869565	79.4375	5.78956569735849	315364.54076087	3527.71617146075	5.30434782608696	16.0203804347826	1.44256593892822	56951.0122282609	1904.65479678937	736	8.7	10.9	6.9	10.1	7.9	0	38.2	7.9	10.5	38.7	8.4	9.1	36.4	12.8	6.5	38.2	1317737	128216.72	1431.8	525.14	11.5	7.6	11.3	7.6	11.8	6	13.6	4.5
1	L19	1	RF	NA	Neutral	16.2710280373832	76.7289719626168	5.31568279639163	324483.281542056	3679.58135975974	4.75700934579439	13.3948598130841	1.28474846694235	49362.136682243	1845.9490862388	856	9.3	13.2	4.1	10.7	11	0	0	5.4	16.4	36.1	6.2	15.8	41.2	11.2	11.3	41.7	1499359.1	149069.13	1628.74	616.42	10	8.6	14.8	7.4	11.7	6.7	16.6	5.4
1	L19	2	RF	NA	Neutral	17.4148148148148	82.0385185185185	6.58007617319963	345744.042962963	3683.94482361626	5	15.0711111111111	1.41078306467283	59815.2577777778	2000.6032897663	675	8.7	12	6.7	10.7	9.9	0.1	0	6.7	10.8	37.8	8.3	9	42.2	12.3	6.1	38.4	1487763.7	153132.42	1614.97	634.18	13.6	6.8	15.4	5.2	13.5	6.8	17.2	3
1	L19	3	RF	NA	Neutral	12.7273718647764	57.8702290076336	4.89979077529654	242783.346782988	2670.20308216931	3.99236641221374	12.1504907306434	1.078774218576	46050.147219193	1429.44759952909	917	6.4	34.1	4.9	7.6	33.9	0.8	54.9	5.7	35	28.5	7	34.1	26.5	9.7	32	27.8	1018084	99092.83	1131.93	408.23	8.9	34.5	10	39.1	8.8	35	12.3	37.8
1	L20	1	RF	NA	Neutral	18.3870967741935	84.9120234604106	5.90613610673466	330806.721407625	3555.38569480732	4.88563049853372	14.2434017595308	1.34497119311175	52274.8020527859	1897.26664362048	682	7	11.1	6.2	8.4	10.1	0.1	0	9.5	10.4	36.4	9.8	9.5	40.3	11.9	7	40.8	1476491	146014.8	1546.16	593.04	11.4	7.5	12.6	6.6	10.4	7.2	13.8	4.8
1	L20	2	RF	NA	Neutral	17.6633986928105	86.9166666666667	6.12892517205366	385699.225490196	3741.23072254202	5.05555555555556	14.4395424836601	1.37898574521919	55261.5032679739	2005.50124742884	612	10.8	9.6	4.6	10.6	9.5	0	0	6.9	11.6	37.7	10	10	43.1	14.1	6.5	40.2	1553556.2	155250.52	1642.34	641.6	11.9	9.5	11.8	4.9	11.9	5.7	14.4	2.1
1	L20	3	RF	NA	Neutral	17.6899082568807	83.6385321100917	6.09500020698163	336493.858715596	3543.49338229354	5.41834862385321	15.6128440366972	1.47866491609494	55352.0752293578	1961.63127958427	545	9.9	9	5.7	11.2	8.6	0	35	7.3	10.6	41.7	10.5	8.3	37.4	14.9	6.2	40.6	1367408	134199.99	1484.97	548.05	12.7	9.4	13.6	8.8	15.6	7.2	15	3.3
1	L21	1	RF	NA	Neutral	18.3194103194103	85.6461916461917	5.21752572561028	337887.085995086	3539.57182232666	4.73832923832924	13.6474201474201	1.2736912205326	50496.3845208845	1745.96762141925	814	8.4	9.8	5.4	8.5	10.2	0	0	9.2	8.6	35	9.3	8.4	39.7	11.7	6	39.4	1455523.7	131509.7	1542.92	542.45	10.6	7.2	11.5	15.4	10.6	7.5	12	13.3
1	L21	2	RF	NA	Neutral	18.4144144144144	84.1126126126126	6.20028590594548	345458.510510511	3597.59101306669	5.8003003003003	17.6186186186186	1.49265977304336	68364.8978978979	2052.50359243249	666	7.5	11.1	6.2	8.9	9.3	0.2	0	9	9.9	41.6	7.7	9.6	46.2	13.4	6.8	44.6	1488910.3	151454.21	1554.84	603.97	13.4	8.9	16.8	7.8	11	6.5	16.5	5
1	L21	3	RF	NA	Neutral	17.2572815533981	80.037216828479	6.8384886025177	336211.037216829	3603.26996655998	5.44174757281553	16.1456310679612	1.559949607605	56394.3090614887	1927.62095455099	618	9.4	10.4	6.6	12.1	9.9	0.3	35.4	5.5	12.6	40.6	8.3	10	39	14.1	6.8	41.6	1344234	120874.37	1506.77	492.75	11.7	9.1	8.6	7.4	14.2	7.1	8.6	4
1	L22	1	RF	NA	Neutral	17.8036303630363	84.9884488448845	6.37139817526947	348943.300330033	3676.82346108739	4.73762376237624	14.1105610561056	1.37942042652151	52955.8151815182	1882.77555066999	606	9.6	9.6	6.9	9.4	9.6	0.2	0	8.7	10.4	35.6	7.4	9.1	42.1	12	5.9	42.2	1475870	137949.22	1578.41	561.65	9.7	7.1	11.7	9.2	8.7	7.8	12.5	8.9
1	L22	2	RF	NA	Neutral	18.1341281669151	87.0253353204173	6.88039969812849	367634.58271237	3635.98250721142	5.25186289120715	14.8658718330849	1.35021685019133	53977.0402384501	1894.8404050987	671	10.3	10.4	4.5	9.4	12.2	0	0	9.1	10.4	38.6	9.7	8.9	44.3	13.7	6	40.7	1448936.7	134661.05	1588.79	553.13	11.6	9.7	11.9	12.8	11.2	9.1	11.9	10.7
1	L22	3	RF	NA	Neutral	17.2995461422088	80.6081694402421	7.14955185935288	358998.252647504	3599.79683264893	5.51588502269289	16.8335854765507	1.4360924640518	60545.1875945537	1888.62646037493	661	10.1	13.3	7.1	10.6	10.4	0	38.6	8.6	13.5	39.2	10.3	11.5	36	14.8	9.2	38	1420642	130970.92	1526.95	534.86	15	10.9	12.4	8	12.7	8.9	13.9	5.7
1	M03	1	OTNT	NA	Neutral	15.6717557251908	72.3511450381679	5.10306212802309	279889.010178117	3201.90367225554	3.24681933842239	8.94147582697201	1.05962990679962	29062.0788804071	1331.38663047453	786	5.3	14.4	4.5	5.7	17.6	0	0	5.2	17.4	28.1	6.9	15.8	32.2	7.8	12.8	31.6	1229561.6	101481.18	1263.95	414.65	7	18.6	5.7	25.6	6.6	19.3	7	28.5
1	M03	2	OTNT	NA	Neutral	16.2825059101655	72.7198581560284	5.41040129916945	281389.138297872	3367.7378108877	4.25059101654846	11.8652482269504	1.24848451318896	41618.146572104	1699.5009342516	846	7.2	13.1	3.1	7.6	15	0	0	6.4	14.5	34.8	6.3	14.5	39	7.9	10.8	36.4	1250394.2	120701.19	1396.23	503.85	7.8	14.5	7.7	13.2	9	13.1	8.7	9.5
1	M03	3	OTNT	NA	Neutral	16.0351617440225	70.1715893108298	5.11161150778565	270508.548523207	3299.65558735801	4.21800281293952	11.5907172995781	1.24419408799351	39136.9845288326	1718.76398153465	711	6.3	16	3.5	7.6	14.3	0	42.3	5.2	14.3	35.2	5.9	15.3	32.1	8.9	12	33.8	1217657	120100.29	1321.52	496.49	7.6	13.2	10.1	6	9.3	11.7	11.8	4.5
1	M04	1	OTNT	NA	Neutral	16.0096153846154	71.7815934065934	5.25936788639035	276495.737637363	3394.08680916094	3.88461538461538	10.4931318681319	1.19281478202503	35778.7293956044	1652.97498665372	728	6.6	12.5	3.6	7.4	12.4	0	0	5.4	13.7	31.7	5.5	15.5	36.8	8	10.6	36.8	1307444.4	113158.83	1415.66	468.88	8.5	12.1	5.5	16.3	9.3	9.2	6	12.6
1	M04	2	OTNT	NA	Neutral	15.9458598726115	72.5583864118896	5.52242450381044	282768.48089172	3373.90631091661	4.19745222929936	12.1316348195329	1.26003279513479	43257.66985138	1682.84586173621	942	7	12.6	5.4	7.7	13.1	0	0	4.6	12.5	33.9	5.8	14.8	38.2	9.9	10.9	35.6	1285078.2	112739.83	1374.42	464.26	7.1	13.3	4.9	11.8	8.7	12.6	5.1	10.1
1	M04	3	OTNT	NA	Neutral	16.4980940279543	72.9771283354511	4.77577850458841	274338.470139771	3332.46432396127	4.56289707750953	13.3570520965692	1.32296615098743	46665.6810673443	1754.84676147599	787	6.2	13	5.2	7.5	13.3	0.1	40	6.5	14.5	32.5	7.5	13.3	31	11.2	10.7	32.3	1262367	116413.25	1302.51	473.02	10.7	12.5	8.6	11.6	8.8	13	10.4	9.8
1	M05	1	OTNT	NA	Neutral	16.4698354661792	81.1663619744058	5.69601648979129	326531.672760512	3484.61918189987	3.73857404021938	10.7111517367459	1.22105949381703	36716.7294332724	1601.58469218072	547	9	9.7	4.9	8.2	12.2	0	0	5.5	11.2	28.7	9.3	10.4	34.2	11.9	8	34.2	1377093.6	114049.87	1468.81	462.69	11.5	10.4	5.3	11.2	10.1	8.4	4	9.9
1	M05	2	OTNT	NA	Neutral	16.5817378497791	74.2223858615611	4.91944255884256	290365.670103093	3425.16122598766	4.4020618556701	12.5493372606775	1.3487457189792	41156.8203240059	1658.04821886679	679	7.2	14.6	5.2	8.4	11.2	0	0	5.7	12.5	35.3	6	13.7	40.2	8.2	9.7	38.6	1364404.6	109657.95	1408.78	446.55	9.4	9.3	4.3	11.5	9	9.3	3.5	10.5
1	M05	3	OTNT	NA	Neutral	15.44279346211	66.3060921248143	5.00751108590342	248107.200594354	3228.5949109179	3.60326894502229	10.2526002971768	1.42462819677715	29102.8885586924	1397.31501013925	673	6.4	12.8	6.1	7.1	13.4	0	41.9	4.3	16	30.6	4	14.6	30.2	6.4	10.8	30.6	1209437	85997.43	1247.23	343.57	7.6	12.3	3.4	26.7	7.3	14.4	3.9	30.8
1	M06	1	OTNT	NA	Neutral	16.6925418569254	74.3455098934551	4.55634309464711	283175.99543379	3314.27119599321	4.25266362252664	12.1156773211568	1.36169779784126	41399.6057838661	1690.04692031396	657	7.2	15.5	6.2	6.8	15.4	0	0	5.2	15.2	34.4	5.8	16	40	7.8	11.7	39.6	1359364.1	120217.14	1342.66	483.56	8.4	11.9	6.7	12.6	6.1	12.6	7	12.9
1	M06	2	OTNT	NA	Neutral	16.3589315525876	72.330550918197	4.94202212536053	274933.863105175	3381.53199194587	4.78797996661102	14.0834724540902	1.54179688615158	51577.0984974958	1987.32173592185	599	6.8	11	6.8	8.3	12.9	0	0	5	13.5	39.6	4.8	12.4	44.1	7.2	9	42.4	1314115.9	121866.97	1402.92	492.53	7.3	10.9	6	7.2	8.5	10.9	6.2	5.2
1	M06	3	OTNT	NA	Neutral	15.9659090909091	71.1150568181818	5.35333436839586	282011.473011364	3445.9885194972	4.65909090909091	13.5582386363636	1.51804375067336	47931.0596590909	1967.64249121896	704	8.1	13.1	7.1	7.7	10.2	0.1	33.1	3.8	12.9	37.9	5.1	13.1	35.9	8.8	9.7	38.1	1301451	111371.8	1377.1	455.31	9.4	11.2	7.4	8.8	8.8	8.7	8.7	6.5
1	M07	1	OTNT	NA	Neutral	15.3987473903967	77.5156576200418	6.81327905019356	335486.728601253	3528.63729353804	3.63048016701461	10.2254697286013	1.22361315049428	35735.9185803758	1427.54370725694	479	11.5	16.3	5.4	12.1	14.6	0.2	0	4.8	19.6	28.4	8.1	18.8	34	13.2	14	33	1408262.2	116989.82	1575.13	497.55	11.3	14.2	7.9	15.9	12.9	11.1	9.8	15
1	M07	2	OTNT	NA	Neutral	16.656462585034	74.2448979591837	5.41177375882083	288456.743197279	3278.82694993178	4.45748299319728	12.7040816326531	1.28333418611196	45318.2602040816	1688.56587988422	588	5.8	13.6	4.3	4.4	16.8	0	0	6.6	12.9	35	7	15.3	40.3	8	10.7	37.9	1301412.6	127162.07	1366.15	517.76	8.7	16.7	7.8	6.5	6.3	14.5	9.2	4.1
1	M07	3	OTNT	NA	Neutral	16.6003460207612	77.3771626297578	5.00901480222413	299833.55017301	3240.87708514517	4.60553633217993	13.4896193771626	1.32593300194076	43329.1003460208	1532.08830029434	578	8.3	13.8	5.2	8.8	14.4	0	43.8	6.1	16.6	35.8	11.1	13.1	32.7	14.4	9.9	33.9	1268366	105414.08	1311.49	427.15	10.7	15.1	5.5	14.4	10.9	12.6	6.6	10.2
1	M08	1	OTNT	NA	Neutral	16.1299790356394	81.0712788259958	6.00024897563506	352770.337526205	3658.72384469029	4.12368972746331	11.4968553459119	1.25665180319423	41593.142557652	1775.6544996775	477	11.1	10.1	5.2	13	11.5	0	0	5	14.5	33.1	7.5	13.2	38.4	11.7	9.9	38.2	1428393.3	134140.62	1585.28	559.03	9.2	9.4	9	11.9	12.6	10.1	9.9	8.4
1	M08	2	OTNT	NA	Neutral	17.1526315789474	79.6228070175439	5.61543143882935	325181.045614035	3556.47087508031	4.70877192982456	14.0719298245614	1.37481866722751	51303.4122807018	1860.86546396034	570	8.2	11.8	5.8	8.4	13	0	0	8.4	12.8	36	8.2	10.7	41.6	12.3	7.4	37.7	1431243	127275.41	1505.18	516.28	10.5	11.8	10.7	14.6	11.1	12.1	11.8	14
1	M08	3	OTNT	NA	Neutral	16	73.8023483365949	6.09996703977781	288993.512720157	3315.78829994033	4.97651663405088	15.2681017612524	1.48246930419505	51887.5988258317	1743.20371574349	511	7.6	13.1	7.2	7	14.9	0.4	39.1	4.5	13.5	37.4	6.8	12.7	35.4	8.8	10.6	36.6	1216760	105404.28	1340.98	440.69	7.8	14.9	6.8	15.1	8.4	13.5	7.6	12.5
1	M09	1	DNM2	NM_001005362	sample	14.4947643979058	64.9214659685864	7.29799810768911	288791.827225131	3315.4720390927	3.13612565445026	8.01570680628272	1.02440100117845	27604.9633507853	1377.7075663478	382	9.9	28.3	2.9	9.4	40.3	0	0	6.5	25.4	27.2	5.8	28.5	33.2	9.2	25.9	32.5	1211007	121195.46	1506.48	487.19	6.8	29.6	9.4	19.1	9.2	36.6	10.2	17.8
1	M09	2	DNM2	NM_001005362	sample	15.007299270073	68.5200729927007	8.21939037865685	321485.104014599	3370.5008818547	3.77189781021898	9.19890510948905	1.1196699457502	32163.3850364964	1721.9359123016	548	9.9	26.3	1.8	9.9	33.2	0.2	0	3.8	19	32.3	7.1	21.5	37.4	9.1	19.9	33.9	1265587.1	121869.47	1490.08	502.67	7.1	26.6	6.6	9.3	11.5	28.1	6	4.7
1	M09	3	DNM2	NM_001005362	sample	14.7601744186047	62.2005813953488	5.72208508236221	250896.219476744	3035.03023619349	3.50872093023256	9.00290697674419	1.06686066263234	30207.6802325581	1464.55265231625	688	6.5	29.8	2.9	7	34	0.1	49.4	5.8	20.9	29.2	8.1	27.5	27.2	9.4	25.3	28.3	1078004	107284	1193.19	443.47	7.8	29.7	6.8	13.2	8.1	30.4	6.8	10.3
1	M10	1	PRF1	NM_005041	sample	17.6300484652666	82.470113085622	5.30772268531227	325664.090468498	3499.69092515671	3.88529886914378	11.6978998384491	1.19929472645103	40423.1324717286	1508.44574949572	619	7.4	9.5	5.3	7.6	12.8	0	0	7.1	9.5	30.2	7.8	10	33.9	10.7	8.2	33.4	1409892.3	119238.71	1462.39	483.53	10.3	11.3	6.1	12.1	9.7	9.7	7.1	10.3
1	M10	2	PRF1	NM_005041	sample	16.2347972972973	76.883445945946	5.94589017149511	305469.942567568	3445.97970254908	3.4527027027027	10.5658783783784	1.07371068577016	38404.4256756757	1385.78292745926	592	7.6	10.3	6.1	8.4	15.4	0	0	4.4	14.9	26.7	7.4	14.5	31.6	10	11.1	29.9	1330418.7	122099.78	1397.94	486.23	9.1	14.2	7.6	9.8	9.1	15.4	7.6	6.8
1	M10	3	PRF1	NM_005041	sample	16.28125	69.9733796296296	4.87022320044417	255346.4375	3178.02798017442	4.40625	13.6331018518519	1.36619925632984	43349.7581018519	1463.00102745697	864	6.1	17.7	6.7	8	21.8	0.2	47.1	5.4	15.5	33.1	6.1	14.7	31.5	9.7	12.7	31.9	1118011	95722.06	1193.69	394.66	9.5	24.2	7.1	29.9	9.3	23.5	7.4	28.2
1	M11	1	DSN1	NM_024918	sample	18.5288713910761	86.257217847769	4.91110289412021	320062.342519685	3291.89004836552	4.28871391076115	13.4055118110236	1.19123142965199	49639.6443569554	1547.22883830558	762	6.3	11.3	6	5.2	17.2	0	0	9.8	9.4	30.4	10	11.7	33.7	10.1	10.1	33.2	1374348.2	134032.97	1346.44	531.29	9.8	12.5	11.7	11	6.3	13.9	12.3	8.8
1	M11	2	DSN1	NM_024918	sample	17.5132408575032	80.5498108448928	5.57737250500745	305069.916771753	3339.57132414078	4.10844892812106	12.6431273644388	1.11145614478761	47891.94703657	1497.18328847676	793	7.1	10.7	5.7	6.4	15	0	0	8.3	10.8	28.1	8.8	11.1	33.4	10.6	8.4	31	1310446.1	120940.08	1340.68	471.37	8.8	14.2	10.8	17.8	7.4	15	8.7	16.8
1	M11	3	DSN1	NM_024918	sample	16.7208480565371	73.8798586572438	5.25115981469213	284442.685512368	3259.89576285077	4.83627797408716	14.4464075382803	1.29701529716775	52299.4522968198	1643.63256036546	849	5.8	15.1	5.1	7.2	17.4	0.6	44.5	6	12.1	33.1	7.7	13.5	31.7	9.7	11.2	33	1204822	118644.76	1250.64	473.34	9.5	18.3	7.8	12.6	9.1	20.3	8.6	10
1	M12	1	CBLB	NM_170662	sample	16.7397260273973	79.0882800608828	6.44877369745303	340891.240487062	3603.91275733324	4.49315068493151	12.7077625570776	1.34834204904559	40869.1719939117	1615.20729495953	657	8.7	15.1	4.7	9	15.5	0	0	7.3	14.6	32.7	8.8	15.7	40.6	12	11.9	39.1	1452695.5	110386.56	1549.63	443.4	12.6	12.3	7.2	16.3	10.2	14.3	5.5	16
1	M12	2	CBLB	NM_170662	sample	16.715291750503	78.420523138833	5.30717028922413	326350.481891348	3579.94520280787	4.38028169014085	12.5855130784708	1.23329721983412	45427.9959758551	1672.10423545496	994	9.5	12.5	5	9.6	11.1	0.1	0	5.2	11.2	33.6	7.3	11	38.2	12.3	9.3	35.7	1419361.7	111826.56	1485.55	453.69	10.3	10.3	3.8	9.8	11.2	10.2	4.9	10.9
1	M12	3	CBLB	NM_170662	sample	17.0187032418953	77.1172069825436	5.36113137211458	304096.816708229	3470.50067518943	5.17206982543641	15.6309226932668	1.54468533703441	56142.8054862843	1936.77855727245	802	7.7	13.6	8.5	9.6	11.2	0.1	36.2	6.7	10.5	39.9	10.2	12.3	37	13.7	9.1	39.4	1328362	114392.42	1384.74	466.34	12	10.2	7.9	10.6	12	7.9	9.1	8.4
1	M13	1	EP300	NM_001429	sample	16.4088050314465	73.6247379454927	5.67988364200342	272841.465408805	3175.779227165	2.72536687631027	7.28511530398323	0.759818535482171	26514.9035639413	1086.65872569933	477	5.9	13	1.9	5.2	26.6	0	0	6.5	14.9	19.9	6.9	15.9	22.4	8	13.8	22.6	1186616.9	119419.94	1238.82	482.5	7.8	21.4	6.9	13.8	6.1	31.4	7.3	14.3
1	M13	2	EP300	NM_001429	sample	14.0522765598651	63.6121416526138	7.52380706626841	288723.652613828	3222.20260257367	3.11467116357504	7.88364249578415	1.40853336402154	21245.5767284992	1349.07339575856	593	8.4	25.6	7.3	8.4	35.8	0	0	3.9	26.3	24.8	6.4	28	38.1	8.3	24.5	31.4	1256308.7	85344.38	1417.79	339.41	8.8	27.2	3.5	35.4	8.9	32.7	1.9	42.5
1	M13	3	EP300	NM_001429	sample	15.8330097087379	72.2796116504854	7.49794537134501	288220.687378641	3170.55697276906	3.72427184466019	10.7708737864078	1.04534435877362	37485.7922330097	1328.71220642271	515	6.8	13.2	3.7	6.6	23.3	0.2	53.4	4.3	15.7	28.5	7.8	15.1	26	10.3	13	27.2	1190629	110733.97	1236.93	443.71	7.4	19.2	7	17.9	5.8	23.9	7.6	15.5
1	M14	1	PHOX2B	NM_003924	sample	17.811232449298	82.3525741029641	5.41050920882368	316248.68174727	3462.21336543196	4.41653666146646	12.9360374414977	1.35179666611441	46802.2090483619	1671.33618900587	641	5.9	10.3	4.8	8.4	12	0.3	0	8.6	10.9	34	8.6	10.6	39.9	11.9	8.1	39.3	1399647.1	126068.29	1447.3	509.34	10.8	9.7	6.9	10.5	8.6	9.4	8.9	10.9
1	M14	2	PHOX2B	NM_003924	sample	18.4088127294982	81.8873929008568	5.04196656779252	303780.209302326	3362.61866023877	5.02203182374541	14.7099143206854	1.29854239843494	54470.1321909425	1733.35187521333	817	6.7	13.5	5.5	6.9	12.9	0	0	10.5	8.6	35.5	8.4	9.2	40.8	10.8	7.6	38.3	1346565.7	128107.11	1360.54	506.69	10.9	8.4	9.1	11.1	6.9	9.8	9.7	10
1	M14	3	PHOX2B	NM_003924	sample	15.9004576659039	70.733409610984	6.02186855860256	263506.374141876	3040.35519057924	4.02517162471396	11.5148741418764	1.31558869081034	34103.8489702517	1358.31607937409	874	7.1	14.3	5.9	6.4	23	0	50.1	5.4	16.2	31.1	7.7	16.5	30.2	8.6	20	28	1145527	92053.16	1230.3	373.36	9.3	22.2	5.9	27.8	7.6	22.7	5.8	28.1
1	M15	1	LATS1	NM_004690	sample	17.7283333333333	83.34	5.55099349820304	316023.316666667	3360.21909712188	4.20333333333333	11.3066666666667	1.12905104268156	40910.6816666667	1625.87689525541	600	9.3	13	3.2	8.3	14.8	0	0	7.7	11.8	31.3	7.8	11.5	36.2	10.8	8.7	35.8	1339275.6	133526	1379.4	524.59	9.8	14.3	10	9.2	9.3	15	10.3	9.5
1	M15	2	LATS1	NM_004690	sample	17.1961102106969	80.7828200972447	5.87403407145215	323036.069692058	3418.23732195849	4.35980551053485	11.7034035656402	1.29503023483682	39878.8946515397	1845.14730270113	617	7.3	12.3	4.9	8.3	15.4	0	0	7.6	11	34.4	9.4	12.3	40.2	11	9.9	35.7	1366722.2	122715.36	1367.93	491.43	11.7	13.9	10.4	15.4	7.3	16.9	10.5	15.9
1	M15	3	LATS1	NM_004690	sample	17.093085106383	77.3045212765958	6.29186255775533	307064.434840426	3375.85925219075	5.04521276595745	14.5558510638298	1.32697585449708	52473.2779255319	1772.17584860654	752	6.9	11.7	5.6	7	13.4	0.1	41.4	7.3	14.6	35	8.9	13.4	31.8	11.4	10.6	33.4	1303046	117502.42	1346.7	469.55	9.8	13.4	10	12.4	9	13.4	9.6	12.9
1	M16	1	CUL3	NM_003590	sample	17.3086232980333	80.9122541603631	6.72611703386217	348158.856278366	3625.48950301768	4.23449319213313	11.2299546142209	1.18057527529532	37700.8835098336	1618.66439283415	661	8.5	13.6	3.2	9.1	12.9	0	0	8.2	14.1	34.3	8.3	13.5	38.6	13	10.1	38.4	1504151.7	130493.09	1618.14	546.82	13.8	8.2	10.3	6.5	12.1	8.3	13	5.7
1	M16	2	CUL3	NM_003590	sample	17.505249343832	81.9081364829396	6.23253798202214	356062.964566929	3594.32741713039	4.1509186351706	11.011811023622	1.1143987901285	41714.9094488189	1699.32459069689	762	7.7	13.3	3.8	9.3	11	0.4	0	8.4	13.5	31.6	9.4	13.5	36.1	11.4	10.6	34.4	1568464	142867.44	1593.05	573.56	14	9.4	13.3	6.7	12.5	5.5	13.8	3.5
1	M16	3	CUL3	NM_003590	sample	17.6622448979592	78.6081632653061	5.31184959774466	331635.013265306	3509.53456127538	4.84489795918367	12.9438775510204	1.33781062703411	43019.5704081633	1836.23603350873	980	7.9	14.9	3.6	11.2	10.8	0	37.6	10.5	12.8	39.8	9.4	13	35.3	14.3	10.5	37.4	1476063	126385.63	1474.99	512.71	15.1	10.5	13.7	11.9	13.4	8.4	15.1	10.4
1	M17	1	OTNT	NA	Neutral	17.0975254730713	80.3871906841339	5.27647613917731	321395.33915575	3572.66803654272	3.90393013100437	10.901018922853	1.22538689137776	39691.1572052402	1667.6398807201	687	9.2	11.9	3.9	11.9	9.2	0.1	0	6.6	13.8	30	8.6	11.9	35.4	12.1	8	35.8	1459756.7	129434.25	1518.36	533.91	11.9	9	8.7	15.1	12.7	7.4	9.2	14.4
1	M17	2	OTNT	NA	Neutral	16.8849144634526	80.8133748055988	5.58533524826764	326281.894245723	3454.5348447049	4.66096423017107	13.2286158631415	1.28459999519116	47691.833592535	1793.94717665768	643	8.1	10	5.1	7.8	11.7	0	0	6.1	14	35.3	8.1	12.3	38.7	10.3	8.9	37	1377896.1	121196.58	1453.73	510.7	9	12.3	7.9	13.5	8.7	10	8.9	12.4
1	M17	3	OTNT	NA	Neutral	15.7341772151899	70.2164556962025	4.86470280052179	266967.446835443	3361.74619020059	4.40886075949367	12.9594936708861	1.30827966369977	46573.0215189873	1710.53153557757	790	7.5	13.7	5.7	9.1	10.4	0.3	42.9	4.4	17	33.4	6.3	16.8	31.3	10.4	11.6	32.2	1244222	115016.56	1344.09	484.55	9.4	11	8.5	12.2	10.9	8.5	10.3	8.9
1	M18	1	OTNT	NA	Neutral	16.6261980830671	77.6214057507987	5.53170806435084	305293.111821086	3499.35160265293	4.49680511182109	13.0974440894569	1.3420822684212	48623	1773.9584181712	626	8.5	12.3	4.8	9.7	8.5	0.3	0	5.1	12.6	34.7	6.9	12.8	39.8	10.5	8.1	39.9	1411981.9	125908.9	1522.01	516.62	9.7	8.3	7.2	8	9.9	7.3	7.8	7.7
1	M18	2	OTNT	NA	Neutral	16.1692524682652	77.7856135401975	5.54886185416238	326658.754583921	3698.46279904453	4.43441466854725	12.5528913963329	1.32198956475191	45570.5980253879	1788.14662060246	709	11.4	12	4.5	12.6	10	0.4	0	6.2	13.7	34.6	7.5	14.5	40.9	12.7	10.3	37.4	1413961.8	116593.9	1619.43	503.32	11.3	12.7	5.4	10.9	15.4	9.4	7.6	6.6
1	M18	3	OTNT	NA	Neutral	16.8341708542714	78.1055276381909	6.03695819154632	321733.438860972	3538.23954515192	5.38693467336683	16.2830820770519	1.52547702715387	57894.4606365159	1932.30603240943	597	9.4	10.1	6.5	8.4	7.4	0.2	35.3	8	13.2	39	9	11.7	37.7	13.7	8.5	39.5	1401719	118668.03	1469.46	483.37	11.6	8.2	7.2	7	11.6	5	8.4	6.2
1	M19	1	OTNT	NA	Neutral	16.9305993690852	79.3958990536278	5.20004372377179	298430.074132492	3384.94862244488	4.21451104100946	12.4069400630915	1.22736637790335	44218.0220820189	1630.51447264471	634	6.8	12	5	7.1	11.7	0	0	6.5	13.6	32.2	8.4	14.4	35.8	9.6	11.8	36.3	1368543.4	124847.9	1411.57	511.85	9.8	10.4	8.8	11	8.7	9.3	8.2	10.6
1	M19	2	OTNT	NA	Neutral	16.0237717908082	78.4215530903328	6.4488397963639	331635.394611727	3701.42290385656	4.0095087163233	11.3137876386688	1.27122167398714	41610.9191759113	1770.35891660178	631	9.4	9	4.9	10.3	7.4	0.2	0	4.8	14.3	31.1	7.4	12	36.9	11.3	7.6	35.2	1426733	137743.82	1633.45	583.09	9.8	8.7	9.5	9.7	12.4	4.8	13.5	7.1
1	M19	3	OTNT	NA	Neutral	16.2315634218289	73.330383480826	5.5093456944566	288925.821533923	3437.81130575643	4.62684365781711	13.7182890855457	1.36342407654916	49544.7831858407	1769.10379841192	678	7.8	14	6.5	10.6	12.8	0.1	41.3	6.2	16.1	36.3	6.5	15	33.3	11.4	11.4	34.7	1328639	116120.63	1383.16	463.76	11.9	10	9	10.2	11.8	8.8	9.3	8.8
1	M20	1	OTNT	NA	Neutral	16.8381294964029	78.9892086330935	5.66830593535898	311822.647482014	3597.4934145611	4.38669064748201	12.8651079136691	1.26934761812243	47620.9352517986	1706.97556880975	556	7.7	11	6.3	11.2	12.2	0.2	0	6.5	12.1	35.1	6.1	13.3	38.7	10.3	9.7	38.3	1409491.4	134310.32	1506.23	553.98	9.4	8.8	11.3	7.7	11.5	10.3	12.9	8.1
1	M20	2	OTNT	NA	Neutral	17.3747927031509	79.2951907131012	4.98835545043193	311903.694859038	3451.36946505901	4.13598673300166	11.8756218905473	1.19643618731418	43565.2371475954	1658.6164125911	603	6.3	10.4	3.2	7.3	9.8	0.2	0	7.6	11.9	31.8	8.1	11.3	37.1	10.4	7.8	35.3	1408742.1	132607.24	1421.56	536.95	9.8	10.8	8	7.1	8.5	8	9.1	5.1
1	M20	3	OTNT	NA	Neutral	17.1243243243243	77.5369369369369	4.81664973800435	302089.715315315	3327.16460726248	4.87027027027027	14.0288288288288	1.38516297146045	48352.7747747748	1781.21751461882	555	7.4	11.5	5	7.7	11	0.2	38.4	8.1	12.8	36.4	8.1	11.7	34.4	11.7	8.3	36.6	1308055	112512.19	1305.81	465.36	10.3	13	7.9	13	9.4	11.7	9.2	12.4
1	M21	1	OTNT	NA	Neutral	15.9598811292719	76.2332838038633	5.64923315713059	313648.166419019	3619.54016653204	4.92273402674591	14.704309063893	1.36390849891448	59249.4234769688	1951.72144803693	673	8.3	11.9	5.2	10.5	10	0.4	0	5.6	16	34.9	7.1	13.8	39.7	12.2	11.1	40.3	1453665	141375.15	1566.19	589.71	11.6	8.2	12.2	7.9	13.8	7	14.4	4.5
1	M21	2	OTNT	NA	Neutral	16.3380884450785	76.9500713266762	6.19130498237578	334859.82168331	3639.82491466328	5.14407988587732	15.228245363766	1.39026882065239	60231.0684736091	1926.44379664239	701	8.3	14.1	6	12	11.6	0.3	0	5.8	15.3	37.9	7.7	14.1	42.1	13.8	11.3	39.9	1461031.5	134185.94	1571.41	536.93	12.3	11.4	9.7	7.4	12.4	9.6	8.8	2.3
1	M21	3	OTNT	NA	Neutral	16.2660668380463	73.1928020565553	4.72351076982302	276132.510282776	3416.49254196722	5.32904884318766	15.9755784061697	1.522353107633	59277.176092545	1995.06340994763	778	8.4	11.6	7.1	9.3	10.3	0.4	36.6	5	13	39.8	6.3	12.3	37.9	11.3	9.3	39.6	1251033	127775.27	1335.04	527.04	8.6	9.6	9.6	6	10.8	9.4	11.7	5.4
1	M22	1	OTNT	NA	Neutral	16.4195323246217	79.4718019257221	6.01096531548662	343404.462173315	3706.26995889225	4.21870701513067	12.0618982118294	1.26296137732936	43879.0357634113	1776.2794144092	727	9.8	10.2	4.8	11.4	9.9	0	0	5.4	12.1	34.3	6.7	12.5	39.5	11.7	9.1	39.3	1494220.3	130430.66	1644.94	543.64	10	10.5	8.9	8.1	14	7.7	12	6.7
1	M22	2	OTNT	NA	Neutral	17.1700581395349	81.0915697674419	6.29327983204977	333758.473837209	3552.7534332326	4.56976744186047	13.3488372093023	1.4398843964248	53196.1075581395	1951.0832160817	688	8.9	10.9	5.8	9.9	12.1	0.4	0	7.7	12.9	35.2	8.6	11.8	39.8	12.9	7.8	39.1	1476524.8	142367.49	1524.8	589.17	13.5	10.8	15	7.3	13.4	9.6	17	3.9
1	M22	3	OTNT	NA	Neutral	14.7699346405229	65.8928104575163	4.78137692320761	252455.879738562	2910.09223337411	4.48104575163399	12.9843137254902	1.19620136168381	42734.6274509804	1461.24070743606	765	7.3	21	3.9	7.8	27.7	0.1	47.5	5.2	22.7	33.2	7.3	20.5	30.5	10.1	19.1	31.1	1042203	86403.88	1134.23	349.13	10.2	30.2	6.3	35.3	8.9	30.1	6.4	34.1
1	N03	1	PLK1	NA	Negative	14.2090909090909	121.081818181818	23.9295150640851	960529.536363636	5737.7725080815	4.26363636363636	11.9363636363636	1.04765540290856	44050.1090909091	1368.29814068039	110	40.9	10	5.5	36.4	13.6	0	0	12.7	44.5	29.1	31.8	23.6	33.6	40	16.4	32.7	2866577.8	142270.93	3527.62	601.76	37.3	28.2	17.3	30.9	47.3	9.1	18.2	19.1
1	N03	2	PLK1	NA	Negative	15.3333333333333	149.929292929293	27.3009192445239	1348964.66666667	6395.9094308633	4.92929292929293	12.7474747474747	1.09517466210257	49700.2424242424	1568.15960858683	99	43.4	10.1	3	51.5	15.2	0	0	11.1	35.4	34.3	49.5	14.1	38.4	54.5	12.1	35.4	3633690.4	164789.2	4238.6	650.86	54.5	18.2	23.2	15.2	51.5	13.1	24.2	11.1
1	N03	3	PLK1	NA	Negative	16.2911392405063	129.493670886076	22.4099397844267	1014634.92405063	5330.00927957135	6.56962025316456	17.4810126582278	1.37506759305648	68722.417721519	2040.51098531457	79	32.9	13.9	1.3	35.4	11.4	1.3	35.4	11.4	34.2	44.3	36.7	12.7	39.2	44.3	8.9	40.5	3124343	167439.73	3253.53	637.08	49.4	11.4	27.8	5.1	40.5	7.6	24.1	1.3
1	N04	1	PLK1	NA	Negative	15.9240506329114	137.253164556962	19.6859412150562	1064096.67088608	6122.06023234598	5.22784810126582	12.9367088607595	1.35318454706686	49191.835443038	1951.08571278011	79	40.5	7.6	3.8	46.8	8.9	0	0	11.4	34.2	39.2	38	15.2	45.6	41.8	6.3	45.6	3224307.3	174794.01	4028.91	723.07	41.8	20.3	31.6	16.5	46.8	8.9	29.1	11.4
1	N04	2	PLK1	NA	Negative	17.6941176470588	127.082352941176	13.1295952447549	876108.129411765	4910.04597962191	5.23529411764706	15.1058823529412	1.15599558439285	68090.6823529412	1786.24843240843	85	30.6	11.8	4.7	34.1	17.6	0	0	16.5	25.9	34.1	36.5	14.1	41.2	37.6	9.4	30.6	2697184.9	172692.99	2823.53	626.7	38.8	18.8	25.9	14.1	34.1	10.6	21.2	9.4
1	N04	3	PLK1	NA	Negative	15.8707482993197	124.802721088435	21.566509581498	954495.74829932	5846.83440413713	5.53741496598639	17.1496598639456	1.55543803621708	72441.231292517	1953.7467726819	147	44.9	9.5	9.5	42.2	10.2	0.7	37.4	11.6	34	41.5	31.3	19	38.8	43.5	11.6	39.5	2920918	151350.12	3506.2	612.23	39.5	19	27.2	20.4	44.9	2.7	26.5	12.2
1	N05	1	PLK1	NA	Negative	13.6237623762376	119.059405940594	23.8966761600884	1017801.06930693	5931.00343717778	3.61386138613861	9.24752475247525	1.0422670055309	32836.9306930693	1335.08310216083	101	40.6	14.9	5	35.6	17.8	0	0	12.9	45.5	26.7	31.7	24.8	35.6	34.7	17.8	35.6	3113808.5	137982.47	3927.56	582.35	32.7	30.7	16.8	21.8	37.6	16.8	14.9	10.9
1	N05	2	PLK1	NA	Negative	16.4795918367347	119.571428571429	18.7388839033038	795083.918367347	4898.52334183656	5.11224489795918	14.1632653061224	1.30132154777237	51648.9897959184	1761.4798063527	98	30.6	13.3	6.1	31.6	12.2	0	0	15.3	34.7	35.7	33.7	19.4	38.8	40.8	14.3	36.7	2421773.6	141230.4	2804.03	581.36	34.7	22.4	19.4	15.3	34.7	10.2	13.3	8.2
1	N05	3	PLK1	NA	Negative	16.6808510638298	131.159574468085	13.5450334360151	936868.063829787	4784.90348030195	5.09574468085106	14.1063829787234	1.77881420405032	49850.0212765957	1730.17489535087	94	38.3	12.8	4.3	34	13.8	1.1	39.4	14.9	27.7	36.2	34	22.3	34	41.5	17	36.2	2733732	132621.04	2721.98	556.38	33	26.6	22.3	20.2	39.4	12.8	14.9	9.6
1	N06	1	PLK1	NA	Negative	13.8253968253968	130.68253968254	22.8621977805096	1135901.96825397	5589.43093995424	3.65079365079365	7.68253968253968	1.18315248658386	25231.0317460317	1579.83522170293	63	36.5	19	3.2	31.7	23.8	0	0	9.5	49.2	28.6	44.4	27	33.3	44.4	27	31.7	3055869.7	153337.3	3474.07	594.9	42.9	22.2	25.4	14.3	33.3	11.1	20.6	7.9
1	N06	2	PLK1	NA	Negative	14.3191489361702	135.446808510638	26.9245673904262	1209820.10638298	6473.60002687615	3.02127659574468	6.17021276595745	1.11195879770348	19137.7446808511	1541.20894101323	47	40.4	17	4.3	44.7	14.9	0	0	10.6	44.7	29.8	40.4	21.3	38.3	51.1	19.1	36.2	3980418.5	168026.55	4420.83	674.19	46.8	14.9	29.8	17	46.8	8.5	25.5	8.5
1	N06	3	PLK1	NA	Negative	18.8735632183908	119.701149425287	10.7790056324068	654307.655172414	4132.74631612414	7.40229885057471	19.3103448275862	1.5670226292486	69746.3793103448	2136.26155196597	87	25.3	10.3	5.7	27.6	11.5	0	27.6	20.7	26.4	52.9	37.9	19.5	49.4	43.7	14.9	49.4	2375672	138802.05	2161.55	559.49	37.9	19.5	19.5	17.2	35.6	8	20.7	10.3
1	N07	1	PLK1	NA	Negative	16.7536231884058	134.884057971014	22.7011467238373	951589.811594203	5607.90432724033	4.78260869565217	13.304347826087	1.05733996400277	52179.884057971	1487.96259226701	69	39.1	8.7	5.8	40.6	10.1	0	0	20.3	34.8	29	39.1	15.9	34.8	50.7	13	34.8	2770849.2	191159.41	3364.96	654.17	46.4	14.5	34.8	24.6	49.3	7.2	26.1	15.9
1	N07	2	PLK1	NA	Negative	11.609375	114.921875	30.1486944627775	1085353.765625	6849.81925713071	5.609375	14.984375	0.988179237106164	61119.171875	1439.46743351505	64	48.4	15.6	1.6	45.3	10.9	0	0	4.7	54.7	29.7	34.4	25	31.2	42.2	20.3	29.7	2962212.3	165635.5	4737.4	677.54	43.8	21.9	29.7	32.8	48.4	9.4	28.1	14.1
1	N07	3	PLK1	NA	Negative	18.4677419354839	115.41935483871	11.0036052981839	647664.903225806	4363.37381901868	7.96774193548387	22.3064516129032	1.73897495232784	79639.5	2271.65213209479	62	21	8.1	6.5	25.8	9.7	0	22.6	22.6	25.8	59.7	35.5	14.5	54.8	43.5	14.5	56.5	2307356	156570.53	2391.44	657.11	38.7	16.1	33.9	12.9	38.7	3.2	33.9	6.5
1	N08	1	PLK1	NA	Negative	7.87037037037037	114.888888888889	52.2761317231706	1229070.83333333	7127.7072065678	2.59259259259259	7.07407407407407	0.825899614231658	25011.6111111111	1137.11939098878	54	57.4	14.8	3.7	55.6	14.8	0	0	5.6	66.7	22.2	33.3	29.6	27.8	48.1	20.4	22.2	3407849.3	131776.35	5003.13	575.76	42.6	18.5	16.7	33.3	57.4	5.6	22.2	20.4
1	N08	2	PLK1	NA	Negative	14.5660377358491	113.094339622642	11.1721784551315	811203.433962264	4886.70501186702	3.67924528301887	10.2830188679245	1.03766181253695	49046.4716981132	1412.70101661625	53	32.1	18.9	5.7	32.1	17	1.9	0	11.3	30.2	28.3	34	18.9	35.8	41.5	17	32.1	2709951.2	151581.42	2953.76	616.04	39.6	18.9	17	11.3	35.8	17	18.9	7.5
1	N08	3	PLK1	NA	Negative	12.4642857142857	125.142857142857	30.0709025800321	1107880.625	6199.32047629207	4.85714285714286	14.4285714285714	1.17698386086949	60764.5178571429	1763.75739506213	56	50	16.1	3.6	50	16.1	0	44.6	7.1	46.4	37.5	33.9	23.2	32.1	53.6	23.2	35.7	3176964	135341.29	3939.33	573.52	46.4	16.1	28.6	32.1	58.9	12.5	25	21.4
1	N09	1	CIC	NM_015125	sample	16.7768147345612	69.5092091007584	4.76214039487072	253570.106175515	3164.16381701301	4.38678223185265	12.1841820151679	1.30634145318086	44178.7930660888	1678.07750449855	923	4.6	18.6	3.8	4.4	21.7	0.1	0	6.8	14.7	37.3	3.4	17.2	42.5	4.4	13.9	42.1	1217224.8	117848.32	1269.4	482.7	4.8	15.7	6.4	15.8	4.4	16.5	6.9	14.8
1	N09	2	CIC	NM_015125	sample	17.2189707366297	75.6538849646821	5.81071804751112	288809.034308779	3208.11251658907	4.6226034308779	12.8597376387487	1.26442892494343	44726.6215943491	1738.33288210338	991	6.6	14.7	3.7	5.2	19.6	0	0	7.3	12.5	36.7	5.8	13.3	40.6	6.6	10.2	39.1	1256792.5	122208.96	1312.83	492.13	6	14.8	5.9	9.8	6.1	18.1	6.7	8.4
1	N09	3	CIC	NM_015125	sample	16.9412404787813	72.3645266594124	5.57970460525467	271700.114254625	3239.12705276753	5.36126224156692	15.2829162132753	1.53704926435601	55372.316648531	2075.65221874366	919	6.1	16	5.8	5.8	14.9	0	35.1	8.4	13.2	43.4	7.2	14.4	41.2	9.2	11.8	43.9	1230830	130954.88	1273.99	529.41	7.7	12.2	12.1	7.3	6.3	12.5	13.2	3.9
1	N10	1	SMARCA4	NM_003072	sample	16.3869653767821	77.3604887983707	6.75900882962753	308663.568228106	3410.83355384987	2.5152749490835	6.89409368635438	0.940753278824316	24588.1425661914	1164.54192051214	491	8.4	13	2.9	7.7	19.6	0.2	0	3.9	15.1	18.3	6.3	14.7	23.4	9	11.6	22.6	1237337.2	122785.28	1368.95	497.51	7.7	19.3	8.1	13	7.1	20	8.6	11.6
1	N10	2	SMARCA4	NM_003072	sample	17.4333333333333	82.5880952380952	5.21422707164064	305150.261904762	3244.07425571071	2.57380952380952	6.52380952380952	0.839517838186375	23425.0142857143	1267.3498654097	420	8.1	9.8	2.6	5.7	15.7	0	0	6	11.4	20.7	9.8	11	23.8	11	8.6	20.5	1264771.9	125449.31	1297.88	504.68	9	15	8.1	9.8	6.9	13.6	9.5	6.9
1	N10	3	SMARCA4	NM_003072	sample	16.799043062201	80.9736842105263	5.64645840505168	335478.272727273	3373.40362321579	3.05502392344498	7.63397129186603	1.03336851867519	26402.8157894737	1437.32337010441	418	9.1	11.5	4.1	10.8	17.7	0	44.5	6.7	13.4	22.7	10.5	13.2	19.1	14.4	10.3	19.6	1316828	113906.55	1389.33	457.39	11.5	15.3	8.1	12.9	12.7	15.3	9.6	11
1	N11	1	DOT1L	NM_032482	sample	17.2816753926702	76.530890052356	5.57419911389727	295251.694240838	3355.48301717085	3.6565445026178	10.6429319371728	1.01931789657792	37398.735078534	1320.92027321006	955	6.6	13.8	4.1	7.3	18.3	0.1	0	8.3	14.2	27.6	7.7	15.3	30.9	9.7	11.1	30.4	1310397.4	120389.82	1387.74	493.67	9.3	14.5	7.6	16.2	8.3	15.3	9.3	15.7
1	N11	2	DOT1L	NM_032482	sample	17.3130530973451	76.3008849557522	5.14772530302388	293177.775442478	3328.43634290512	3.68694690265487	10.4413716814159	1.00106263126965	37409.5519911504	1399.92635390967	904	5.6	12.8	3.7	5.4	13.5	0	0	7	10.7	28.1	7.1	11.6	31.3	8.8	8.7	29.9	1286955.2	122827.88	1326.93	496.16	7.4	12.5	7.9	11.5	7.2	14.5	10.1	12.7
1	N11	3	DOT1L	NM_032482	sample	17.5937172774869	75.4198952879581	4.86743037077148	267614.843979058	3164.5527731788	4.43141361256544	13.061780104712	1.26390001613354	46167.1026178011	1643.63405813773	955	4.5	12.6	5.7	5.2	15.3	0.1	45.1	8.1	10.3	34.3	7.3	11.4	31.6	8.8	8.9	33.2	1206988	119265.96	1204.39	472.78	8.3	13.3	10.6	13.1	6.8	14.3	11.1	14.9
1	N12	1	XPC	NM_004628	sample	15.9354330708661	78.2188976377953	8.06778464908217	357110.755905512	3650.1427711752	3.4755905511811	9.0755905511811	1.17731225148627	28024.5464566929	1451.17916171383	635	12.4	13.5	3.3	11.2	19.2	0.2	0	6.6	18.3	28.2	8	15.1	36.5	12	11.5	34	1400807.2	104590.24	1612.35	432.24	11.2	17.3	6.5	26.5	12	18.9	6.9	28
1	N12	2	XPC	NM_004628	sample	16.1668653158522	74.5375446960667	6.33616476981429	318030.159713945	3454.46418692554	3.34803337306317	9.12872467222884	1.04345174290838	31295.579261025	1422.66249260805	839	7.5	15.4	2.9	8.3	16.2	0	0	6.2	15.5	27.7	7.7	15.3	31.6	10	12.3	29.1	1302566.8	114709.41	1430.24	476.65	9.3	17.4	5.2	14.1	9.9	15	6.9	11.6
1	N12	3	XPC	NM_004628	sample	16.471198156682	76.9055299539171	6.77916196603781	333151.381336406	3461.31309453285	4.17396313364055	11.9677419354839	1.21141430753863	43424.5529953917	1630.39437671393	868	7.9	14.1	5.1	9	14.4	0	44.8	6	12.8	30.8	8.6	11.6	29.4	12.2	9.3	30.4	1331296	118264.09	1445.99	483.48	10.4	14.4	7.8	8.9	10.3	13.7	9.2	5.1
1	N13	1	EXT1	NM_000127	sample	17.2976	83.7872	6.1956325406052	356483.088	3613.60565195867	3.7328	9.8064	1.15310322705625	34900.888	1702.65735766668	625	9.4	11.7	3.5	9.1	10.6	0.2	0	7.2	12	30.1	8.8	9.8	36	10.2	6.7	36	1522313.7	133074.52	1558.71	532.27	11.5	9	8.2	8.2	10.4	8	9.3	7
1	N13	2	EXT1	NM_000127	sample	16.7142857142857	80.2512755102041	7.46367071881355	333876.778061225	3579.30614492317	3.8609693877551	10.6084183673469	1.22577596867571	38240.7691326531	1707.45400461971	784	9.1	9.2	4	9.2	9.9	0.1	0	7.5	15.9	30.6	9.3	13.6	35.8	11.9	10.1	33.4	1461827.2	127688.95	1514.97	504.21	11.2	11.6	9.2	11.6	10.5	9.6	9.4	14.7
1	N13	3	EXT1	NM_000127	sample	15.6769911504425	66.8525073746313	6.09142235225839	263761.376106195	3186.29498630568	3.78318584070796	9.82743362831858	2.03717553485903	28216.5884955752	1966.10394131964	678	6.5	20.1	12.5	7.5	21.7	0	23	5.2	18.3	37	5.8	18.1	40.6	8.1	14.6	43.4	1305875	101841.23	1282.47	394.48	8.6	9.6	5.9	14.3	8.3	14.7	6.2	18.4
1	N14	1	MSH6	NM_000179	sample	15.640306122449	75.7079081632653	6.07737524565927	316082.483418367	3525.76066351169	3.61479591836735	9.64285714285714	1.11825335841329	38981.7602040816	1632.38820469559	784	7.4	11.4	2.9	8.8	13	0.3	0	5.1	18.4	29	7.9	15.9	33.7	11.4	12.8	33.4	1392994.5	136966.34	1524.97	569.49	9.7	11.6	11.6	10.5	11	11.1	12.8	8.9
1	N14	2	MSH6	NM_000179	sample	16.1041666666667	78.9729166666667	6.06383598332439	350788.333333333	3601.2447804316	4.76458333333333	13.5291666666667	1.48109861100954	50488.0916666667	2024.98857405051	480	8.8	12.1	6.9	8.8	10.4	0	0	4.8	17.1	37.1	9.4	15.6	44.8	11.5	10.8	39.6	1499576.9	134698.9	1534.59	544.71	11.5	9	11.7	8.1	8.1	9	13.3	6.7
1	N14	3	MSH6	NM_000179	sample	16.3079365079365	78.2730158730159	6.81322699754309	345987.336507937	3542.60837224264	4.23809523809524	11.8984126984127	1.42823057042544	41488.6936507936	1623.6089190582	630	10.8	11.7	4.8	9.2	12.9	0.2	43	5.7	13.7	31.6	9.2	13.3	28.9	12.1	10.2	31.1	1400606	114944.29	1427.81	464.4	11	14	9	13	11	13.5	9.4	11.1
1	N15	1	FANCC	NM_000136	sample	16.2088068181818	76.7428977272727	5.68090676264261	300922.568181818	3433.60640955477	3.91619318181818	10.8465909090909	1.14254957142601	38950.4105113636	1589.88172350233	704	7.2	12.4	4	7.7	12.2	0	0	4.3	14.1	30.8	6.4	15.1	35.2	9.2	11.4	35.2	1343098.4	133994.85	1480.87	551.92	8.2	11.8	10.7	9.8	9.5	10.2	12.5	6.5
1	N15	2	FANCC	NM_000136	sample	16.9689054726368	80.3047263681592	6.16164963581571	343633.990049751	3552.91438156949	4.16791044776119	11.4651741293532	1.18576701039315	41954.8146766169	1718.6633635599	804	7.7	13.1	3.4	8.8	12.7	0	0	7.6	15.3	32.3	10.2	14.7	36.7	13.2	11.6	33.8	1513476.2	138534.86	1540.03	558.95	12.6	10.4	16.2	21.9	10.1	10.1	17.2	22.1
1	N15	3	FANCC	NM_000136	sample	15.7551462621885	70.9674972914409	5.42494831933325	278227.681473456	3332.48619806862	4.62513542795233	13.6695557963164	1.30767739556463	47932.5373781148	1698.75695846218	923	6.9	13.5	5.6	7.9	13.2	0.3	42.6	5.2	16.1	33.5	7.3	16.1	32.1	10.4	12	33.5	1281299	121989.01	1322.81	497.65	9.5	12.2	9.2	11.5	9.9	11.1	10.7	7.8
1	N16	1	NCOR1	NM_006311	sample	15.824302134647	75.8949096880131	6.31629733323101	305880.607553366	3429.20381085325	3.17405582922824	8.25779967159277	1.07402973697702	27478.6206896552	1444.48151360781	609	8.2	10.8	3.8	6.7	14.4	0	0	5.6	15.8	26.4	7.2	14.6	32.2	7.6	11.8	31.5	1304820.7	124752.89	1498.59	527.63	8.9	14.6	7.4	11.7	8	13.1	10	7.2
1	N16	2	NCOR1	NM_006311	sample	17.6344238975818	82.796586059744	6.33644682245661	346596.60455192	3553.66442960725	4.03698435277383	11.674253200569	1.20769429646386	43307.1095305832	1589.74960060145	703	8.3	9.4	4.3	9.5	10.8	0.4	0	7.7	11.5	30.6	9.1	10	34.3	13.2	7.5	32.3	1473807.2	130376.68	1546.29	518.73	10.7	10	8.7	8.8	11.4	9	8.8	7.4
1	N16	3	NCOR1	NM_006311	sample	16.5663716814159	74.8571428571429	5.14090567612238	281232.518331226	3264.67019615815	3.95069532237674	11.6624525916561	1.24377062449941	43839.0707964602	1651.98780381092	791	6.6	14.2	4.6	6.3	13.8	0.6	43.7	6.6	15.5	30.3	8.2	12.9	28.2	10.4	10.7	29.5	1256169	132544.31	1300.54	534.99	9.5	13.5	13.9	11.9	8.2	12.4	14.4	11.1
1	N17	1	PLK1	NA	Negative	11.2978723404255	76.4042553191489	16.6437810893551	517727.638297872	4300.43268866691	3.82978723404255	10.0212765957447	1.13371403496288	34105.5957446809	1386.94105962744	47	29.8	29.8	4.3	29.8	29.8	0	0	8.5	51.1	25.5	17	29.8	36.2	25.5	27.7	36.2	1903002.7	155934.83	2685.84	750.82	21.3	29.8	29.8	25.5	38.3	25.5	27.7	10.6
1	N17	2	PLK1	NA	Negative	9.07142857142857	85.3571428571429	26.9216206427791	778967.964285714	4790.65304893187	4	10.3571428571429	0.972945655534941	39667.0357142857	1582.8615371452	28	32.1	21.4	3.6	21.4	25	0	0	0	60.7	32.1	17.9	39.3	32.1	21.4	32.1	28.6	2069331.3	152067.32	3114.58	702.5	17.9	28.6	25	32.1	25	17.9	25	7.1
1	N17	3	PLK1	NA	Negative	10.4761904761905	58.0357142857143	7.22186050315774	289685	2949.98180748318	5.83333333333333	15.1309523809524	1.41867956256461	52521.5714285714	1900.64745137583	84	14.3	36.9	4.8	15.5	35.7	0	34.5	1.2	47.6	41.7	13.1	40.5	40.5	14.3	40.5	41.7	1278324	139842.39	1507.74	592.59	13.1	19	17.9	15.5	17.9	15.5	19	3.6
1	N18	1	PLK1	NA	Negative	8.97674418604651	63.1046511627907	10.4357447087831	403683.395348837	3441.3817358183	2.98837209302326	8.27906976744186	0.800401006881855	28684.1162790698	1177.95472916929	86	23.3	39.5	2.3	15.1	37.2	0	0	1.2	58.1	24.4	14	46.5	29.1	16.3	41.9	27.9	1383269.1	116364	1991.7	540.36	14	36	10.5	29.1	19.8	24.4	12.8	11.6
1	N18	2	PLK1	NA	Negative	11.1698113207547	74.8679245283019	14.1258433908961	457777.679245283	3612.98483919069	4.77358490566038	11.0377358490566	1.16486344924155	39292.3962264151	1712.28011984976	53	34	20.8	5.7	18.9	30.2	0	0	5.7	49.1	41.5	17	35.8	47.2	20.8	26.4	41.5	1585293.9	138327.04	1964.27	608.08	15.1	32.1	18.9	18.9	26.4	18.9	22.6	9.4
1	N18	3	PLK1	NA	Negative	14.5277777777778	79.3611111111111	13.8819960877437	377741.444444444	3486.35982899562	6.97222222222222	19.8611111111111	1.67341158601566	76826.5833333333	1984.2500975401	36	19.4	30.6	5.6	11.1	27.8	0	33.3	11.1	41.7	44.4	16.7	30.6	41.7	19.4	30.6	41.7	1247278	139494.11	2050.85	597.11	19.4	33.3	25	30.6	22.2	13.9	25	2.8
1	N19	1	PLK1	NA	Negative	11.2857142857143	85.2142857142857	9.8918389150532	536487.071428571	3689.6112595474	1	1.64285714285714	0.510204081632653	3251.85714285714	737.980952380952	14	42.9	28.6	0	28.6	42.9	0	0	14.3	64.3	7.1	21.4	42.9	7.1	35.7	28.6	7.1	1551766.9	108109.07	2090.77	437.77	14.3	42.9	7.1	35.7	21.4	28.6	7.1	28.6
1	N19	2	PLK1	NA	Negative	10.5192307692308	96.2115384615385	18.5521448408999	722051	4808.92984696584	3.53846153846154	7.71153846153846	1.05009819240588	25517.7884615385	1361.28656569757	52	38.5	25	5.8	40.4	23.1	0	0	7.7	55.8	34.6	28.8	32.7	42.3	32.7	30.8	30.8	1897327.9	123626.87	2549.26	547.93	36.5	30.8	15.4	26.9	42.3	21.2	17.3	13.5
1	N19	3	PLK1	NA	Negative	8.01818181818182	56.4545454545455	14.2503371050202	358414.490909091	3007.55471874592	4.27272727272727	11.0363636363636	1.04004691387044	40403.6545454545	1365.39139683887	55	25.5	41.8	5.5	20	43.6	0	56.4	1.8	60	30.9	10.9	49.1	29.1	14.5	45.5	32.7	1375985	114081.13	1806.26	551.59	20	45.5	16.4	21.8	23.6	32.7	21.8	12.7
1	N20	2	PLK1	NA	Negative	9.13513513513514	63.972972972973	13.2409494129572	417302.621621622	2895.74390693122	2.35135135135135	4.59459459459459	0.784293634293634	11914.8378378378	1060.05748056696	37	16.2	43.2	2.7	16.2	43.2	0	0	2.7	56.8	21.6	13.5	45.9	35.1	16.2	40.5	18.9	1320345.7	84247.95	1762.62	374.74	13.5	45.9	5.4	45.9	18.9	40.5	5.4	37.8
1	N20	3	PLK1	NA	Negative	9.14285714285714	72.1428571428571	17.5527840822354	570317.507936508	4567.89857090379	3.88888888888889	10.2539682539683	1.49415707679013	44591.6507936508	1876.87523829396	63	30.2	23.8	4.8	30.2	22.2	1.6	46	4.8	54	34.9	14.3	34.9	30.2	25.4	27	34.9	1738450	129245.65	2804.71	634.82	17.5	31.7	22.2	27	30.2	14.3	39.7	9.5
1	N21	1	PLK1	NA	Negative	10.2972972972973	48.4054054054054	2.96994172397398	170328.810810811	1847.08500819937	5.81081081081081	15.8648648648649	1.04531799602132	59325.1351351351	1438.22404495426	37	8.1	48.6	8.1	2.7	59.5	0	0	8.1	56.8	35.1	13.5	59.5	37.8	10.8	51.4	35.1	794047.2	108996.51	982.81	515.15	8.1	59.5	18.9	48.6	5.4	43.2	16.2	32.4
1	N21	2	PLK1	NA	Negative	10.5365853658537	74.5853658536585	15.00451534513	514047	4625.73344168575	2.02439024390244	5.41463414634146	0.869308943089431	18448.3902439024	1126.03291168005	41	31.7	29.3	2.4	24.4	26.8	0	0	7.3	63.4	19.5	14.6	41.5	24.4	22	31.7	19.5	1466887.9	101871.66	3147.6	523.94	24.4	41.5	7.3	43.9	31.7	19.5	12.2	17.1
1	N21	3	PLK1	NA	Negative	10.3488372093023	73.0232558139535	16.6370915270957	588802.953488372	3639.7555597214	5.16279069767442	14.8604651162791	1.13157471233737	56762.488372093	1543.23591593286	43	18.6	39.5	7	14	44.2	0	48.8	7	55.8	30.2	18.6	48.8	32.6	18.6	48.8	30.2	1814728	132151.79	2349.44	572.81	20.9	34.9	25.6	18.6	18.6	34.9	23.3	11.6
1	N22	1	PLK1	NA	Negative	9.60606060606061	53.2727272727273	10.7358034339813	283301.242424242	2549.57152664379	3.45454545454545	9.96969696969697	0.597566503544764	34024.0606060606	806.136155417225	33	15.2	51.5	0	15.2	63.6	0	0	12.1	66.7	21.2	18.2	60.6	21.2	15.2	54.5	21.2	966336.6	107175.24	1533.95	467.99	18.2	57.6	18.2	51.5	18.2	54.5	21.2	39.4
1	N22	2	PLK1	NA	Negative	9.93548387096774	60.8709677419355	9.27679421101675	283285.451612903	2760.75989979395	4.41935483870968	9.48387096774194	1.00625301802997	31096.2580645161	1576.54563737943	31	19.4	32.3	0	12.9	41.9	0	0	0	48.4	41.9	9.7	45.2	45.2	12.9	45.2	41.9	972272.2	125298	1366.16	582.87	6.5	38.7	9.7	19.4	12.9	35.5	9.7	9.7
1	N22	3	PLK1	NA	Negative	8.375	69.2916666666667	14.6633773426546	602052.979166667	3454.55188917596	5.02083333333333	11.6458333333333	0.607404540806475	47653.9375	1020.85634721292	48	29.2	41.7	0	20.8	47.9	2.1	70.8	6.2	66.7	25	16.7	50	25	20.8	47.9	25	2021559	111064.02	2131.88	527.89	20.8	52.1	18.8	41.7	22.9	39.6	18.8	18.8
