# Supplementary material for: TRACERx analysis identifies a role for FAT1 in regulating chromosomal instability and whole-genome doubling via Hippo signalling
Source: Nat Cell Biol. 2024 Dec 30;27(1):154–68. doi: 10.1038/s41556-024-01558-w (PMC11735399; doi:10.1038/s41556-024-01558-w)
Supplement: Supplementary file 17 — Statistical source data. [file 41556_2024_1558_MOESM17_ESM.zip › extended fig1/ext fig1A source/data/rawData/HU24hr_H1792_RPAPS4S8.txt]

screenPlateOrder	plateWell	replicateNo	Content	ContentAnno	ContentType	MEAN_ObjectSpotTotalCountCh2	MEAN_ObjectSpotTotalAreaCh2	MEAN_ObjectSpotAvgAreaCh2	MEAN_ObjectSpotTotalIntenCh2	MEAN_ObjectSpotAvgIntenCh2	MEAN_ObjectSpotTotalCountCh3	MEAN_ObjectSpotTotalAreaCh3	MEAN_ObjectSpotAvgAreaCh3	MEAN_ObjectSpotTotalIntenCh3	MEAN_ObjectSpotAvgIntenCh3	ValidObjectCount	MEAN_Circ_TotalIntenCh2	MEAN_Circ_TotalIntenCh3	MEAN_Circ_AvgIntenCh2	MEAN_Circ_AvgIntenCh3	percentHIGH_Circ_TotalIntenCh2	percentLOW_Circ_TotalIntenCh2	percentHIGH_Circ_TotalIntenCh3	percentLOW_Circ_TotalIntenCh3	percentHIGH_Circ_AvgIntenCh2	percentLOW_Circ_AvgIntenCh2	percentHIGH_Circ_AvgIntenCh3	percentLOW_Circ_AvgIntenCh3	percentHIGH_SpotAvgAreaCh2	percentHIGH_SpotAvgAreaCh3	percentHIGH_SpotAvgIntenCh2	percentHIGH_SpotAvgIntenCh3	percentHIGH_SpotCountCh2	percentHIGH_SpotCountCh3	percentHIGH_SpotTotalAreaCh2	percentHIGH_SpotTotalAreaCh3	percentHIGH_SpotTotalIntenCh2	percentHIGH_SpotTotalIntenCh3
1	C03	1	53BP1	NA	Positive	3.05570839064649	11.5502063273728	1.56452731039968	58760.6822558459	1205.81942504971	9.61141678129298	41.3507565337001	1.53778669673447	150003.744154058	1102.71426600442	1454	1281175.6	46507.9	908.4	164.97	18.2	3.3	17.8	8.7	20.8	4.4	22.1	1.8	40.9	41.6	40.9	41.6	40.9	41.6	40.9	41.6	40.9	41.6
1	C03	2	53BP1	NA	Positive	2.78404053198227	12.119696010133	1.62198140118401	69650.8809373021	1142.53973781515	9.38252058264725	37.940468651045	1.46241936662926	129417.868271058	1066.05466056419	1579	1250568.7	44033.72	923.48	151.66	17.7	2.4	16	7.7	19.7	4.7	21.2	2.5	37	40.3	37	40.3	37	40.3	37	40.3	37	40.3
1	C03	3	53BP1	NA	Positive	3.12175102599179	11.7544459644323	1.56767904034933	56766.42749658	1181.62166921988	9.90560875512996	40.5663474692202	1.52857779199084	140096.019151847	1111.76712207699	1462	1298857.2	44157.04	904.43	152.14	19.6	6.8	17.4	13.2	20.9	7.1	22.5	3.8	39.8	42.4	39.8	42.4	39.8	42.4	39.8	42.4	39.8	42.4
1	C04	1	53BP1	NA	Positive	3.02229508196721	13.1659016393443	2.18736200073541	74221.2419672131	1349.78535943337	10.9409836065574	46.1324590163934	1.67341010028269	163257.60852459	1181.52045698033	1525	1334453.6	45743.52	1031.07	159.04	19.9	3	17.4	9.5	23.7	3	24.8	3.5	42.2	43.3	42.2	43.3	42.2	43.3	42.2	43.3	42.2	43.3
1	C04	2	53BP1	NA	Positive	2.56541353383459	10.5015037593985	1.48322916710615	57939.3466165414	1019.18746229809	10.1293233082707	41.7992481203008	1.50649934063872	146410.584962406	1084.22439313696	1330	1209757.5	45273.16	872.04	154.74	17.4	3.8	17.3	8.5	17.9	5.2	21.8	1.2	32.3	40.5	32.3	40.5	32.3	40.5	32.3	40.5	32.3	40.5
1	C04	3	53BP1	NA	Positive	2.45969230769231	10.6473846153846	1.85921118732995	63707.5796923077	1157.92413406603	9.88061538461539	41.1581538461538	1.42863938856683	146580.96	1096.60228838616	1625	1342627.8	47401.45	990.41	162.38	20.9	3.4	19	8.6	23.3	4.9	24.8	3.3	35.8	40.4	35.8	40.4	35.8	40.4	35.8	40.4	35.8	40.4
1	C05	1	53BP1	NA	Positive	2.83283803863299	11.7265973254086	1.54235483249778	65985.573551263	1169.86778961079	9.53194650817236	40.2369985141159	1.50201345463662	145895.377414562	1088.26048549034	1346	1295987.5	42556.88	923.03	147.23	18.8	3.8	15.4	9.1	19.4	4	20.7	4.1	38.7	39.9	38.7	39.9	38.7	39.9	38.7	39.9	38.7	39.9
1	C05	2	53BP1	NA	Positive	3.20845272206304	11.7936962750716	1.53134335621876	64014.7886819484	1210.51418444527	10.7779369627507	44.1590257879656	1.57807234619791	159397.308739255	1181.44491045246	1396	1372142.3	47035.72	937.23	158.13	21.2	3.9	20	9	21.3	5.2	23	1.5	39.1	42	39.1	42	39.1	42	39.1	42	39.1	42
1	C05	3	53BP1	NA	Positive	2.94602272727273	11.0724431818182	1.67041373812157	58816.7244318182	1202.40035076578	11.953125	49.2421875	1.5167480606788	172712.512073864	1188.52041538995	1408	1299846.8	46320.36	920.6	154.71	20	3.8	18.5	8.7	21.2	4.8	23.5	0.6	40.1	42.5	40.1	42.5	40.1	42.5	40.1	42.5	40.1	42.5
1	C06	1	53BP1	NA	Positive	3.34665641813989	13.4827056110684	2.06073080919655	74759.5549577248	1295.84341767497	9.98078401229823	40.7156033820138	1.49626672194771	143971.844734819	1108.31460891526	1301	1283368.1	41523.94	965.91	146.27	19.1	3.8	14.1	11.3	21.4	4.3	20.4	4.2	41.2	40.4	41.2	40.4	41.2	40.4	41.2	40.4	41.2	40.4
1	C06	2	53BP1	NA	Positive	2.75924680564896	10.5178211163416	1.51683162189761	54163.8856758574	1142.26747133601	10.3564223268325	42.6879623402824	1.54152369821546	147927.276395427	1133.70700443663	1487	1225783.9	45574.85	858.13	150.89	16.9	3.6	17.4	8.5	18	5.4	22.1	1.9	40.5	41.3	40.5	41.3	40.5	41.3	40.5	41.3	40.5	41.3
1	C06	3	53BP1	NA	Positive	2.44466273739358	10.5743287491814	1.87936462624703	64160.5848068107	1173.89448843428	9.4656188605108	37.7072691552063	1.27994176746971	131843.19318926	1033.64614199175	1527	1279547.1	41779.33	934.41	141.05	18.5	4.5	14.3	11.5	20.6	4.8	18.8	4.1	35.4	38.5	35.4	38.5	35.4	38.5	35.4	38.5	35.4	38.5
1	C07	1	53BP1	NA	Positive	2.85978520286396	11.1062052505967	1.52739164274148	57738.0274463007	1121.05632517802	9.74582338902148	40.5560859188544	1.41977201554056	142774.499403341	1010.91061207673	1676	1272092.3	44091.41	914.12	148.2	18.1	3.6	15.8	9.2	19.4	3.6	20.3	5.3	36.9	38.2	36.9	38.2	36.9	38.2	36.9	38.2	36.9	38.2
1	C07	2	53BP1	NA	Positive	3.03884892086331	12.6604316546763	1.78376805901682	70675.0661870504	1252.06018834479	10.8784172661871	45.0985611510791	1.5470827167414	160675.524460432	1146.97508458215	1390	1337724.8	43571.55	954.21	147.24	19.9	6	16.5	17.5	22	7.8	22.9	13.5	39.8	41.5	39.8	41.5	39.8	41.5	39.8	41.5	39.8	41.5
1	C07	3	53BP1	NA	Positive	2.69291819291819	9.29181929181929	1.38302119534936	45565.7735042735	1107.55603621566	11.0592185592186	46.9969474969475	1.5050756929962	167549.307081807	1124.7922716967	1638	1268463.7	46823.89	887.87	159.84	18.5	3.2	18.4	8.2	20.2	3.8	24.6	5.7	37.1	40.4	37.1	40.4	37.1	40.4	37.1	40.4	37.1	40.4
1	C08	1	53BP1	NA	Positive	3.0702005730659	12.4247851002865	1.8542269545253	67826.782234957	1277.27570220193	10.8474212034384	46.4656160458453	1.64466240428626	164535.559455587	1136.46585609764	1396	1289789.1	45776.85	932.46	156.09	19	2.9	18.4	9.1	21.1	3.9	24.2	4.2	42	40.5	42	40.5	42	40.5	42	40.5	42	40.5
1	C08	2	53BP1	NA	Positive	2.7578125	9.35653409090909	1.37814760909747	45569.9509943182	1082.21104572738	9.00355113636364	37.7436079545455	1.47445916284868	130674.254261364	1037.90145008271	1408	1133352.2	42928.52	836.3	149.87	15.8	8.7	15.2	13.5	19.1	10.2	21	5.4	37	37.6	37	37.6	37	37.6	37	37.6	37	37.6
1	C08	3	53BP1	NA	Positive	3.10014409221902	11.5540345821326	1.73035454956297	55685.8912103746	1203.1581989298	10.8090778097983	47.735590778098	1.7049765561323	174462.732708934	1185.00969329153	1388	1192867.9	41707.5	886.4	145.25	18.2	6.3	17.5	18.4	21.8	10.5	23.6	15.5	40.6	41.2	40.6	41.2	40.6	41.2	40.6	41.2	40.6	41.2
1	C09	1	PLCG2	NM_002661	sample	3.16279069767442	12.4161988773055	1.56397518413167	64521.4202085004	1153.44204864893	11.8243785084202	52.2927024859663	1.76883312157871	193755.613472334	1270.94922743364	1247	1346779.5	49275.97	944.54	168.11	19.2	3.9	21.3	9.2	22.7	4.3	28.5	2.2	37.2	44.6	37.2	44.6	37.2	44.6	37.2	44.6	37.2	44.6
1	C09	2	PLCG2	NM_002661	sample	3.07675597393193	12.3439536567705	1.62366582954922	66917.1658218682	1163.6044981048	11.8906589427951	51.0557566980449	1.73519414142581	192587.314989138	1302.24904185558	1381	1395809.3	50547.99	1033.03	174.18	22.5	3.6	21.8	7.1	25.2	5	28	1.2	34.6	44.8	34.6	44.8	34.6	44.8	34.6	44.8	34.6	44.8
1	C09	3	PLCG2	NM_002661	sample	3.23595505617978	14.8619582664526	2.55892382012469	91975.7849117175	1311.474027256	10.8820224719101	47.7776886035313	1.70075344176637	175522.56741573	1213.98969468056	1246	1382141	45690.53	1105.72	162.79	21.9	3	18.4	9.7	26.1	4.2	26.9	1.6	36.4	43.3	36.4	43.3	36.4	43.3	36.4	43.3	36.4	43.3
1	C10	1	SETD2	NM_014159	sample	2.67653276955603	9.57434813248767	1.27683042380383	47038.6067653277	978.887486423518	10.9675828047921	45.2374911909796	1.51145613755375	156248.990133897	1041.20156594952	1419	1169979.6	43856.07	835.36	150.09	16.1	3.6	18.1	10.5	18.2	4.9	24	4.2	32.4	37.7	32.4	37.7	32.4	37.7	32.4	37.7	32.4	37.7
1	C10	2	SETD2	NM_014159	sample	3.21923390383048	12.961695191524	1.39749111386144	71394.2078239609	1132.47461215788	10.321923390383	42.000814995925	1.46602541278308	150016.101874491	1127.35439039624	1227	1381672.4	45494.51	979.82	155.46	20.9	3.3	16.9	11.2	23.1	4.7	24.7	6.5	33.6	41.4	33.6	41.4	33.6	41.4	33.6	41.4	33.6	41.4
1	C10	3	SETD2	NM_014159	sample	2.86048109965636	11.8962199312715	1.87602755623951	62010.7780068729	1090.90533303523	9.51752577319588	39.1594501718213	1.31228920408767	136109.305154639	972.799587304623	1455	1180183.4	40798.39	918.67	142.86	17.7	3.4	13.5	11.9	20.3	5.2	19.2	4.3	34	36.4	34	36.4	34	36.4	34	36.4	34	36.4
1	C11	1	IKZF1	NM_001220765	sample	3.15866084425036	9.79039301310044	1.58566804490134	46396.2583697234	1059.05466039158	10.7816593886463	44.9395924308588	1.47053553285841	153695.835516739	1055.57272740519	1374	1212943	44245.96	859.17	150.38	18.2	3.7	17.1	10.5	19.4	7.3	22.6	3.3	36.1	39.9	36.1	39.9	36.1	39.9	36.1	39.9	36.1	39.9
1	C11	2	IKZF1	NM_001220765	sample	2.99608763693271	11.4843505477308	1.38459037065626	57941.5179968701	1019.81031630972	10.3701095461659	44.1643192488263	1.53948933207307	151036.682316119	1087.37205040564	1278	1197710.7	42570.86	878.07	145.66	18.3	3.3	15.7	9.9	19.2	4.6	20.6	5	33.7	40.1	33.7	40.1	33.7	40.1	33.7	40.1	33.7	40.1
1	C11	3	IKZF1	NM_001220765	sample	2.56354748603352	12.7751396648045	1.58541358672612	77111.437150838	1085.59721534252	10.2534916201117	42.947625698324	1.38008130466568	155525.290502793	1080.64455910796	1432	1290825.3	43967	972.12	149.78	18.1	4.3	16.3	11.9	22	6.8	21.7	3	32.5	38.3	32.5	38.3	32.5	38.3	32.5	38.3	32.5	38.3
1	C12	1	COL2A1	NM_033150	sample	3.35437330928765	13.9458972046889	1.77878721714455	79495.7980162308	1198.63387575641	12.4174932371506	53.5347159603246	1.74685176558462	196148.439134355	1290.52830616782	1109	1415733.5	46296.4	1018.09	155.16	22.1	3.8	17.7	8.8	24	4.4	24.7	3.2	35.4	44.6	35.4	44.6	35.4	44.6	35.4	44.6	35.4	44.6
1	C12	2	COL2A1	NM_033150	sample	3.13987473903967	10.5434933890049	1.22024398288625	51197.8183716075	1042.41664689769	12.151704940849	50.6847599164927	1.62969907634528	179377.087682672	1183.57564485099	1437	1281951.9	44555.03	860.96	148.13	19.8	3.2	18.9	9.6	20.8	6.1	22.2	7.7	36	42.2	36	42.2	36	42.2	36	42.2	36	42.2
1	C12	3	COL2A1	NM_033150	sample	2.90551776266062	11.1421012849584	1.51974315438602	55417.0158730159	997.258853062982	10.525321239607	44.6394557823129	1.4694146852131	154098.941043084	1047.95510491095	1323	1200150.3	43039.85	831.77	144.19	17.8	4.5	15.7	11	19	5.9	21.1	6.9	32.8	38.9	32.8	38.9	32.8	38.9	32.8	38.9	32.8	38.9
1	C13	1	SMAD4	NM_005359	sample	3.54347826086957	13.3508245877061	1.50523686319961	65562.0209895053	1153.46151998463	11.2946026986507	48.6244377811094	1.52882664613278	184488.137181409	1189.8220809331	1334	1368356	46800.55	947.35	157.07	20.2	3.2	19.6	8.4	21.1	4.2	25.3	2	37.6	41.8	37.6	41.8	37.6	41.8	37.6	41.8	37.6	41.8
1	C13	2	SMAD4	NM_005359	sample	2.64347249834327	9.93638170974155	1.34199108007136	52741.3744201458	978.054817259501	11.2697150430749	47.6527501656726	1.46960546001899	172617.613651425	1118.15492878221	1509	1272952.2	46387.16	888.25	157.12	18.2	3.4	17.4	8.3	18.8	4.4	22.4	1.6	30.7	40.4	30.7	40.4	30.7	40.4	30.7	40.4	30.7	40.4
1	C13	3	SMAD4	NM_005359	sample	2.46375881975625	10.169339320077	1.72959660529752	59160.2777421424	1036.24452423753	10.493264913406	39.8107761385504	1.29454677156589	132069.488133419	1027.65164711694	1559	1239625.1	41343.93	920.65	141.66	16.9	4.5	14.8	13.8	19.8	6.5	20.3	8	31.9	39.4	31.9	39.4	31.9	39.4	31.9	39.4	31.9	39.4
1	C14	1	FANCF	NM_022725	sample	3.01241018941868	10.8758981058132	1.84838328561741	54217.8549967342	1128.427265767	10.4245591116917	41.6655780535598	1.43918932016731	140452.494448073	1049.22557141628	1531	1208725.2	44502.81	894.62	152.91	18.4	5.3	17.5	10.9	20	4.9	23.1	3.1	38.5	39.7	38.5	39.7	38.5	39.7	38.5	39.7	38.5	39.7
1	C14	2	FANCF	NM_022725	sample	2.75729537366548	9.7373665480427	1.59590458262134	47777.6882562278	1041.01092084988	10.2946619217082	44.2953736654804	1.67777470253135	164931.890391459	1175.59664777245	1405	1183004.8	44710.8	888.93	160	16.9	5.6	16	10.7	19.6	5.4	23.2	3.1	33.6	41.9	33.6	41.9	33.6	41.9	33.6	41.9	33.6	41.9
1	C14	3	FANCF	NM_022725	sample	3.00146950771492	11.8772961058046	1.68265397674307	62714.6127847171	1108.19417379799	10.321087435709	44.2292432035268	1.47231815267415	154874.745775165	1078.90973455096	1361	1190834.8	41645.91	886.57	145.6	16.5	5.1	15.1	12.4	19.5	4.4	21.1	3.2	35.3	39.4	35.3	39.4	35.3	39.4	35.3	39.4	35.3	39.4
1	C15	1	Sep-12	NM_144605	sample	2.73952779893374	10.5742574257426	1.94272918707969	58305.5689261234	1002.44068306817	9.52475247524752	37.8530083777609	1.22954063863426	126624.605483625	910.135524621071	1313	1143020	44342.82	812.89	150.57	15.5	3.9	16.1	9.4	16.7	7.9	20.3	0.4	31.5	34.6	31.5	34.6	31.5	34.6	31.5	34.6	31.5	34.6
1	C15	2	Sep-12	NM_144605	sample	2.96757164404223	10.2873303167421	1.76582721528365	51815.8174962293	1118.40259486363	10.422322775264	41.5867269984917	1.46172575739361	135281.685520362	1032.41941361393	1326	1123997.7	45626.36	850.8	159.11	16.7	3.8	17	8.4	19	11.3	24	1.4	37.3	40.3	37.3	40.3	37.3	40.3	37.3	40.3	37.3	40.3
1	C15	3	Sep-12	NM_144605	sample	2.62784090909091	9.35511363636364	1.52220802861277	47948.4545454545	1015.33372854753	10.4666193181818	42.9197443181818	1.29018141844842	146560.467329545	965.991360282562	1408	1064501	42304.21	757.05	141.03	14.4	4.5	14.5	11.1	16.1	9.9	19.5	3.5	33.7	36.4	33.7	36.4	33.7	36.4	33.7	36.4	33.7	36.4
1	C16	1	GNPTAB	NM_024312	sample	2.63220815752461	10.5147679324895	1.87620781946827	61186.7742616034	1063.10016323787	10.4803094233474	41.2566807313643	1.60028369404787	138804.369901547	1087.31669788277	1422	1219922.7	42416.35	877.88	145.65	16.9	3.7	15.5	12.7	18	4.6	21.5	9.6	33.1	41.4	33.1	41.4	33.1	41.4	33.1	41.4	33.1	41.4
1	C16	2	GNPTAB	NM_024312	sample	2.96996805111821	10.9188498402556	1.58768237029726	57067.1520766773	1071.41500663889	10.794249201278	45.3047923322684	1.50351140450013	162716.004472843	1122.74178156775	1565	1218968.4	43309.94	901.96	148.76	17.9	4	16.2	9.8	18.9	4.3	22	3.8	34.3	40.3	34.3	40.3	34.3	40.3	34.3	40.3	34.3	40.3
1	C16	3	GNPTAB	NM_024312	sample	2.83527583527584	10.965034965035	1.72063099722994	57141.3395493396	1095.07202693395	11.02331002331	42.9331779331779	1.51031441458319	142711.653457653	1109.89197437192	1287	1203474.7	44293.57	886.83	155.04	18.3	3.7	17.2	9.8	21.1	5.1	24	0.3	34	42.4	34	42.4	34	42.4	34	42.4	34	42.4
1	C17	1	53BP1	NA	Positive	3.16478076379066	13.1605374823197	2.17090097781198	74018.1449787836	1288.13519510771	10.4908062234795	43.5841584158416	1.51198901516163	150258.923620934	1048.35485335599	1414	1254232.4	45030.34	936.12	155.2	17.7	3.7	17.9	11.1	19.9	3.9	23.3	0.6	44.4	39.9	44.4	39.9	44.4	39.9	44.4	39.9	44.4	39.9
1	C17	2	53BP1	NA	Positive	3.08214285714286	11.0964285714286	1.49853249242128	53997.9042857143	1116.96541133783	10.82	44.4107142857143	1.50754654251784	153217.997142857	1088.09099456862	1400	1237266.4	43348.27	871.31	146.28	16.7	3.8	16.8	13.2	18.5	6.2	20.9	8.1	38.5	40.6	38.5	40.6	38.5	40.6	38.5	40.6	38.5	40.6
1	C17	3	53BP1	NA	Positive	2.30300807043287	8.2949376375642	1.18879984698645	39703.6463683052	970.948949855735	11.2721936903888	44.7960381511372	1.4508043808422	152090.655172414	1061.12168139608	1363	1143374.7	43268.14	799.5	147.88	15.6	5.1	15.7	12.4	16.4	4	20.4	5.2	34.5	42.2	34.5	42.2	34.5	42.2	34.5	42.2	34.5	42.2
1	C18	1	53BP1	NA	Positive	3.44308943089431	13.2260162601626	1.71280186292207	67749.4008130081	1212.85424434606	10.0016260162602	40.4333333333333	1.38915265532611	138823.240650407	1017.89497445652	1230	1291145.9	43478.17	937.58	147.48	19.8	4.9	14.9	11.1	21.5	4.1	21.1	6.7	40	38.8	40	38.8	40	38.8	40	38.8	40	38.8
1	C18	2	53BP1	NA	Positive	2.93673337637185	10.5545513234345	1.35462212628279	51184.8721755972	1106.20339259959	10.8173014848289	45.6836668818593	1.50626637131475	162774.323434474	1110.42478651019	1549	1246788	43319.66	854.52	147.74	18.9	4.6	16.3	10.8	19	5.5	21.3	5.4	38.7	40.1	38.7	40.1	38.7	40.1	38.7	40.1	38.7	40.1
1	C18	3	53BP1	NA	Positive	3.16337386018237	13.6117021276596	1.699020857817	76705.1117021277	1188.45068431114	10.233282674772	42.0797872340426	1.46353578935636	139997.610942249	1035.23014809248	1316	1229030.7	41529.9	885.81	146.52	17	4.6	15.3	13.1	19.7	5.1	20.7	6.8	39.2	38.9	39.2	38.9	39.2	38.9	39.2	38.9	39.2	38.9
1	C19	1	53BP1	NA	Positive	2.84820747520976	12.7475209763539	1.94690988211049	75296.6300533944	1294.10983587169	11.7879481311976	48.5423340961098	1.56511088692314	168450.292906178	1156.20893241914	1311	1317580.8	48186.68	975.13	165.68	20	3.7	19.6	7.5	22.2	4.1	27.1	1.3	42.9	42.4	42.9	42.4	42.9	42.4	42.9	42.4	42.9	42.4
1	C19	2	53BP1	NA	Positive	3.05798252581414	12.7704527402701	2.00804937009419	69753.1199364575	1175.09787802053	10.3764892772041	42.4225575853852	1.42790933836573	149123.173153296	1063.34700691233	1259	1280428.1	45557.74	902	156.89	16.6	4.3	18.3	7.9	18.6	6.2	22.6	1.9	39.2	39.2	39.2	39.2	39.2	39.2	39.2	39.2	39.2	39.2
1	C19	3	53BP1	NA	Positive	2.65558019216556	11.0583887657058	1.79049310979367	57799.667405765	1161.53943932763	9.43015521064302	38.7420546932742	1.41431014445864	129788.900221729	971.086889731363	1353	1119338.8	38890.47	850.45	136.19	15.6	9.1	13.4	20.2	19.2	9.9	18.8	14.8	39	37.9	39	37.9	39	37.9	39	37.9	39	37.9
1	C20	1	53BP1	NA	Positive	3.09379509379509	12.1089466089466	1.73637693834039	59891.7813852814	1201.47961069955	10.4733044733045	41.0851370851371	1.47760364897274	136730.606782107	1058.19982523215	1386	1240279.8	45296.87	897.86	154.2	17.8	4	17.4	10.3	19.6	3.6	22.4	4.5	42	40.3	42	40.3	42	40.3	42	40.3	42	40.3
1	C20	2	53BP1	NA	Positive	3.05678466076696	12.7949852507375	1.63713210759007	73500.4328908555	1117.46514049904	9.70132743362832	36.9542772861357	1.29678459686417	119665.800884956	1005.9729356271	1356	1237134.7	45312	895.51	153.59	17.8	6.6	17.6	11.4	18.9	7.7	22.8	6.9	35.4	39.1	35.4	39.1	35.4	39.1	35.4	39.1	35.4	39.1
1	C20	3	53BP1	NA	Positive	2.75343456254519	11.1315979754158	1.67250083306686	60115.2422270427	1134.59636750077	11.0809833694866	46.118582791034	1.49148617158218	161870.261749819	1115.39438580833	1383	1193172.7	44391.84	836.05	148.5	16.8	3	17.3	9.1	18.4	5.4	21.6	2.8	38.4	42.2	38.4	42.2	38.4	42.2	38.4	42.2	38.4	42.2
1	C21	1	53BP1	NA	Positive	2.82219159200551	9.87319090282564	1.51238984901418	52120.6567884218	1170.13985809271	11.6436940041351	44.6857339765679	1.46238876445618	148554.627153687	1124.98930978271	1451	1277412.3	42597.09	850.23	143.43	18.7	5.3	16.1	13.8	18.7	6	20.8	11.6	40.3	43.3	40.3	43.3	40.3	43.3	40.3	43.3	40.3	43.3
1	C21	2	53BP1	NA	Positive	2.75364154528182	11.0139328689044	1.54095920178242	59217.3939202027	1108.99979612888	11.3001899936669	47.4604179860671	1.61937797212528	173942.940468651	1219.6854854083	1579	1245602.8	42808.84	894.31	149.73	18.7	4.4	17	11.3	20	4.4	21.6	7	37.6	41.7	37.6	41.7	37.6	41.7	37.6	41.7	37.6	41.7
1	C21	3	53BP1	NA	Positive	2.6521164021164	10.3088624338624	1.59652543878621	53959.9847883598	1093.29537100948	10.8359788359788	44.5634920634921	1.47619937886243	153624.08531746	1093.51842674899	1512	1155756.8	40547.74	822.19	135.17	16.9	4.9	14.9	10.9	17.9	4.5	19	2.6	38.6	40.9	38.6	40.9	38.6	40.9	38.6	40.9	38.6	40.9
1	C22	1	53BP1	NA	Positive	2.39122014202711	11.2905100064558	1.91042086300221	71790.0516462234	1155.18759241459	10.593931568754	43.2059393156875	1.39215716435071	152183.804389929	1067.3861610337	1549	1118219.9	39568.64	866.48	139.66	15.2	8.5	13.2	15.6	17.7	10.1	19.9	9.2	35.3	38.6	35.3	38.6	35.3	38.6	35.3	38.6	35.3	38.6
1	C22	2	53BP1	NA	Positive	3.57817697937458	13.9727212242182	1.82369867475574	77183.1783100466	1286.05283691197	11.3399866932801	46.1510312707917	1.44967987345983	156655.900864937	1127.10756688814	1503	1353660	43778.26	935.75	144.5	20.2	3.7	16.8	8.8	20.5	5.5	21.7	4.8	42.2	42	42.2	42	42.2	42	42.2	42	42.2	42
1	C22	3	53BP1	NA	Positive	3.38975155279503	13.8579192546584	2.1479572882925	79445.5636645963	1381.56011746345	11.3874223602484	47.5815217391304	1.66945404381028	166685.958074534	1154.64186336929	1288	1327067.6	42695.36	967.17	146.99	19.6	6.3	16.8	11.7	22.3	4.7	21.7	4	44.7	42.5	44.7	42.5	44.7	42.5	44.7	42.5	44.7	42.5
1	D03	1	RAD51	NA	Positive	2.18745493871665	9.72891131939438	2.04795239140386	55710.9899062725	1006.57752751496	7.94881038211968	30.9336697909156	1.19227381447805	99288.9956741168	839.740572677988	1387	1061731.6	44102.35	821.2	152.9	13.6	5	15.6	11.2	17.5	9.3	20	2.4	30.8	33.7	30.8	33.7	30.8	33.7	30.8	33.7	30.8	33.7
1	D03	2	RAD51	NA	Positive	3.08576186511241	12.0341382181515	1.4757051120812	61694.6619483764	1079.85039168283	9.74604496253122	40.330557868443	1.38129629200256	138616.89092423	953.676693219498	1201	1220411.2	47282.13	842.95	154.06	18.7	5.5	17.3	11	19.2	9.7	21.8	4.2	36.4	35.6	36.4	35.6	36.4	35.6	36.4	35.6	36.4	35.6
1	D03	3	RAD51	NA	Positive	2.60739030023095	12.1054657428791	1.73588983528938	71995.7521170131	1051.47189284039	9.37182448036952	38.8221709006928	1.28209429718868	131529.959969207	903.078609890033	1299	1209749.9	46921.59	867.94	155.67	17.2	4.7	18.5	12.2	18.3	9.4	23.2	3.9	32.6	34.9	32.6	34.9	32.6	34.9	32.6	34.9	32.6	34.9
1	D04	1	RAD51	NA	Positive	2.30994152046784	10.9891395154553	1.81741055200076	69023.081871345	1041.13976786191	9.3609022556391	39.969089390142	1.46871165925636	145700.85380117	1032.91302577077	1197	1154489.2	46407.39	858.05	159.96	15.4	5.3	19.7	12.1	17.9	7.6	25.3	3.8	31.4	37.1	31.4	37.1	31.4	37.1	31.4	37.1	31.4	37.1
1	D04	2	RAD51	NA	Positive	2.86811352253756	12.110183639399	1.76934729292529	63403.6828046745	1030.32740915822	10.1151919866444	44.2662771285476	1.68345523175575	160991.159432387	1105.44825558086	1198	1187556.2	46328.32	835.96	157.04	17.1	5.9	18.7	12.3	17.4	8.4	23.5	6.6	33.8	38.8	33.8	38.8	33.8	38.8	33.8	38.8	33.8	38.8
1	D04	3	RAD51	NA	Positive	2.11578947368421	8.88912280701754	1.4945558933007	48392.2673684211	897.303706305614	9.04561403508772	36.360701754386	1.35253802498768	122709.445614035	930.139807668041	1425	1033669.2	45075.83	768.47	154.57	14.1	5.3	15.7	11.6	15.9	7.9	21	2.6	29.6	35.3	29.6	35.3	29.6	35.3	29.6	35.3	29.6	35.3
1	D05	1	RAD51	NA	Positive	1.98155467720685	8.31884057971014	1.58165645068876	45783.4090909091	891.73805010098	7.56455862977602	29.7009222661397	1.06983919776011	101989.758893281	807.44058167037	1518	993137.6	36462.16	723.65	126.45	13.6	7.2	12	24.9	14.1	14.4	14.5	17.5	27.5	31.2	27.5	31.2	27.5	31.2	27.5	31.2	27.5	31.2
1	D05	2	RAD51	NA	Positive	1.83656957928803	7.22572815533981	1.31610346342869	36195.9490291262	814.274314347663	9.15614886731392	35.5833333333333	1.46684569430064	116638.284789644	953.76659736667	1236	1004158.9	43063.39	714.28	149.92	13.8	6.8	15.6	13.1	15	11.6	18.9	3.9	27.6	37.3	27.6	37.3	27.6	37.3	27.6	37.3	27.6	37.3
1	D05	3	RAD51	NA	Positive	2.17140468227425	8.29765886287625	1.58665295047535	46198.3085284281	975.486091195466	8.73913043478261	33.9715719063545	1.36608581025006	116191.255852843	941.785857561911	1196	1110019	43184.19	816.05	147.46	15.9	6.2	16.6	13.5	16.8	8.3	20.6	5.9	31.4	36.5	31.4	36.5	31.4	36.5	31.4	36.5	31.4	36.5
1	D06	1	RAD51	NA	Positive	2.54324097397145	10.6481947942905	1.87385211365667	61638.9630562552	1074.52442555383	8.27791771620487	33.7170445004198	1.37889817710587	123305.424013434	986.741446940858	1191	1139040.2	44885.74	881.18	166.55	15.3	8.1	16.3	12.9	18.5	12.9	22.7	1.3	31.8	34.9	31.8	34.9	31.8	34.9	31.8	34.9	31.8	34.9
1	D06	2	RAD51	NA	Positive	2.08167938931298	8.77557251908397	1.7701889663095	53357.234351145	1002.03296465103	8.37786259541985	34.3793893129771	1.36227721748946	116690.722137405	864.756491126584	1310	1035821.9	42598.89	791.02	146.61	13.4	6.1	13.7	11.6	15.6	9.8	17.8	1.1	31.5	34	31.5	34	31.5	34	31.5	34	31.5	34
1	D06	3	RAD51	NA	Positive	2.16160949868074	8.35488126649076	1.65095725727502	43362.2209762533	949.532899974466	8.16358839050132	32.5125329815303	1.23851773582628	115993.987467018	909.637211069073	1516	1062944.1	41391.64	787.93	141.24	15	8.1	14.4	15	17.6	11.1	18.5	7.1	31	33.5	31	33.5	31	33.5	31	33.5	31	33.5
1	D07	1	RAD51	NA	Positive	2.32637729549249	11.1469115191987	2.13166592839487	64307.4515859766	1090.55156484943	7.67195325542571	31.4348914858097	1.3393323723514	105781.434891486	894.944392508992	1198	1115440.6	44241.44	878.66	156.99	15	5.8	16.3	10.6	17.9	7.5	22.8	2.1	32.7	36.1	32.7	36.1	32.7	36.1	32.7	36.1	32.7	36.1
1	D07	2	RAD51	NA	Positive	2.55604075691412	9.75618631732169	1.77039379691515	52527.6331877729	1001.29508475099	9.75764192139738	40.8573508005822	1.34836884470745	139691.053129549	889.475156599572	1374	1092667.1	44147.48	793.59	149.93	15.1	6.6	17.2	12.6	16.4	11.7	21	3	32.7	33.6	32.7	33.6	32.7	33.6	32.7	33.6	32.7	33.6
1	D07	3	RAD51	NA	Positive	2.60485133020344	10.2793427230047	1.44766179588821	52233.730829421	986.820112934798	9.07746478873239	38.0782472613459	1.31962579054203	128375.266823161	910.995436527065	1278	1073830.3	39952.58	795.49	139.06	15	5.6	14.6	13.8	18.4	10.4	20.6	5.5	32.9	36	32.9	36	32.9	36	32.9	36	32.9	36
1	D08	1	RAD51	NA	Positive	2.15346181299072	9.17416131334761	1.4276041264585	49153.4161313348	922.330650744591	9.5638829407566	37.0542469664525	1.38910513953848	120694.679514632	959.655085962689	1401	1034671	44561.92	776.81	151.75	13.8	5.6	17	11.6	15.6	7.1	21.8	3.1	31	37.3	31	37.3	31	37.3	31	37.3	31	37.3
1	D08	2	RAD51	NA	Positive	1.91962774957699	7.68104906937394	1.53192186482527	40800.8274111675	876.355531675081	7.77241962774958	32.6150592216582	1.41210850573499	113720.070219966	898.205204896856	1182	947424.3	41682.43	724.09	146.32	11.8	6.8	13.8	14.7	13.9	9.7	17.5	6.8	29.9	34.4	29.9	34.4	29.9	34.4	29.9	34.4	29.9	34.4
1	D08	3	RAD51	NA	Positive	2.30659253375695	10.1556791104051	2.05400500325556	54626.7831612391	1117.60974738549	7.9801429706116	33.4455917394758	1.38494841735097	117200.710087371	901.587513572145	1259	1067675.1	42923.19	861.85	153.91	14.2	5.4	14.6	12.9	19.9	6.6	20.5	2.2	34.6	34	34.6	34	34.6	34	34.6	34	34.6	34
1	D09	1	SMC3	NM_005445	sample	2.85490463215259	8.63555858310627	1.2073710923822	36934.2963215259	1037.03724227663	12.0708446866485	48.383514986376	1.41877951870044	162802.367166213	1086.643653082	1468	1152171.8	46914.15	820.05	158.25	15.9	3.5	20	10.1	17.6	4.2	26.4	3	37.9	41.3	37.9	41.3	37.9	41.3	37.9	41.3	37.9	41.3
1	D09	2	SMC3	NM_005445	sample	3.02283950617284	12.0716049382716	2.05238469428856	65941.4919753086	1213.11278814172	10.8833333333333	45.7604938271605	1.50442375012013	161315.777777778	1102.73215943395	1620	1203424.8	44446.27	949.27	154.4	17.2	3.6	17.5	9.3	20.9	2.7	23.8	2	37.8	40.1	37.8	40.1	37.8	40.1	37.8	40.1	37.8	40.1
1	D09	3	SMC3	NM_005445	sample	2.80028129395218	9.24894514767933	1.31670420756296	43811.8565400844	1094.59068408835	11.7215189873418	45.4753867791842	1.46712551643313	149191.436005626	1124.97740305863	1422	1151565.3	45835.59	854.2	164.23	17.4	5.2	18.6	12.9	19.8	5.8	26.1	6.5	37.6	42.2	37.6	42.2	37.6	42.2	37.6	42.2	37.6	42.2
1	D10	1	CHD8	NM_020920	sample	3.24900872323553	12.7026169706582	1.78457728540317	65268.5543219667	1175.78015025721	11.5590800951626	48.0896114195083	1.562604138323	169724.670896114	1164.75586127945	1261	1342850.8	48855.71	950.38	164.29	20.5	3.8	20	9.4	22.2	4.7	26.2	2.8	37.3	42.6	37.3	42.6	37.3	42.6	37.3	42.6	37.3	42.6
1	D10	2	CHD8	NM_020920	sample	2.94529085872576	10.9847645429363	1.3083277948726	53208.4750692521	1011.06233273176	10.0512465373961	40.2416897506925	1.40188285653308	135705.799168975	1049.981964034	1444	1213362.4	45344.44	862.5	156.27	16.8	3.7	17.2	9.2	18.2	4.5	22.3	3.9	34.2	39.3	34.2	39.3	34.2	39.3	34.2	39.3	34.2	39.3
1	D10	3	CHD8	NM_020920	sample	2.97624039133473	10.9699510831586	1.52279860257601	56214.0223619846	1053.54627576284	11.1572327044025	45.7763801537386	1.51418386447613	156939.940600978	1078.60967373424	1431	1231328	44752.92	876.21	150.72	17.8	6	17.9	12.6	19.8	8.2	24.2	4.7	33.9	41	33.9	41	33.9	41	33.9	41	33.9	41
1	D11	1	COL5A2	NM_000393	sample	3.06578947368421	11.5301857585139	1.49592984458892	56898.6176470588	1053.35455120467	10.7058823529412	41.4071207430341	1.40254177668152	136602.513931889	1031.30162830682	1292	1253709.4	43468.09	853.69	144.74	17.6	3.7	16.5	10	18	5.6	21	2.4	34.6	40.7	34.6	40.7	34.6	40.7	34.6	40.7	34.6	40.7
1	D11	2	COL5A2	NM_000393	sample	3.04395604395604	9.93406593406593	1.35223599398844	45378.0570054945	990.69012241272	11.5041208791209	43.731456043956	1.39376486463758	142767.213598901	1092.2827832094	1456	1208910.7	43555.92	853.73	146.85	19.2	4.6	17.2	10.4	19.2	4.5	21.1	4.4	33.8	42.4	33.8	42.4	33.8	42.4	33.8	42.4	33.8	42.4
1	D11	3	COL5A2	NM_000393	sample	2.36221009549795	8.64120054570259	1.42347040711646	41849.1077762619	944.626717793455	9.35197817189632	34.630968622101	1.3140666129119	111730.974761255	928.310631505738	1466	1198009	43924.04	779.05	143.69	16.6	4.4	15.8	10.5	17.1	7.8	19	2	32.2	37	32.2	37	32.2	37	32.2	37	32.2	37
1	D12	1	BRCA2	NM_000059	sample	2.77216117216117	9.91575091575092	1.69125504972446	52220.1619047619	1148.79263515421	12.4659340659341	52.3406593406593	1.66334055700897	185632.763369963	1213.3808233363	1365	1354006.8	49094.85	942.45	161.67	21.2	4.5	19.5	9.5	22.6	4.4	25.7	5.2	37.1	43.1	37.1	43.1	37.1	43.1	37.1	43.1	37.1	43.1
1	D12	2	BRCA2	NM_000059	sample	2.84377150722643	9.68891947694425	1.6435836919337	46908.6538196834	1114.21878147289	11.6290433585685	51.0818995182381	1.72383387773161	189100.927047488	1237.08104186474	1453	1299554.1	45470.76	934.3	157.99	20.4	4.3	19.5	11.8	22.6	3	24.7	5.5	35.9	43.8	35.9	43.8	35.9	43.8	35.9	43.8	35.9	43.8
1	D12	3	BRCA2	NM_000059	sample	2.45543071161049	8.57228464419476	1.31441558040878	40089.1048689139	950.326236458913	10.8996254681648	47.0516853932584	1.75617618877921	172345.296629213	1192.37444112744	1335	1206749.4	46709.26	835.21	162.74	18.3	5.2	18.6	10.9	20.1	5.2	24.1	6.7	31.5	41	31.5	41	31.5	41	31.5	41	31.5	41
1	D13	1	UBR5	NM_015902	sample	2.66201395812562	11.7666999002991	1.97837324432932	67375.1066799601	1112.34023218058	10.8075772681954	46.2831505483549	1.4255684422045	163603.203389831	1040.24893685478	1003	1108161.8	45401.91	866.76	159.38	15.3	4	18.8	12.3	17.3	6.2	25.2	7.3	34.5	36.4	34.5	36.4	34.5	36.4	34.5	36.4	34.5	36.4
1	D13	2	UBR5	NM_015902	sample	2.63162878787879	11.030303030303	1.31854598609252	60725.5426136364	974.163615698861	11.9242424242424	51.2433712121212	1.43685725212431	187139.420454545	1022.03699196618	1056	1248878.3	50159.47	811.14	161.46	18	2.3	21	6.7	16.6	7	24.1	2.2	33.5	35.9	33.5	35.9	33.5	35.9	33.5	35.9	33.5	35.9
1	D13	3	UBR5	NM_015902	sample	2.33458646616541	10.3526315789474	1.70401276657854	62836.2135338346	1006.49968573	9.1812030075188	38.096992481203	1.25077295482023	133984.703759398	879.233108346221	1330	1115353.6	43572.11	837.33	150.85	15	5.5	16.4	12.6	17.8	8.2	21.9	5.6	31.2	32.3	31.2	32.3	31.2	32.3	31.2	32.3	31.2	32.3
1	D14	1	TET2	NM_017628	sample	3.09703947368421	10.9120065789474	1.6787916388483	55359.5731907895	1128.01164033227	11.0978618421053	46.4876644736842	1.55791980830747	163010.012335526	1133.08925562262	1216	1210049.3	46091.79	868.08	153.5	18.5	3.5	17.5	8.6	21.1	5.3	22.9	2.5	38.8	41.9	38.8	41.9	38.8	41.9	38.8	41.9	38.8	41.9
1	D14	2	TET2	NM_017628	sample	2.37148337595908	9.33759590792839	1.52214469563514	50809.4884910486	1029.7372298882	10.0498721227621	40.0952685421995	1.37199807079874	135686.990409207	1035.6225801509	1564	1145333.5	44097.37	833.78	152.66	17.3	4.6	16.5	9	17.5	8.9	21.9	1.3	34.7	38.6	34.7	38.6	34.7	38.6	34.7	38.6	34.7	38.6
1	D14	3	TET2	NM_017628	sample	2.7440794499618	10.5156608097785	1.3705322349539	52961.6302521008	1000.15562183964	11.4514896867838	46.9457601222307	1.44894360877304	156424.223071047	1040.00960633947	1309	1182388.7	42946.72	816.02	145.11	16.1	4.3	15.7	9.8	17.1	5.8	20.7	3.2	33.5	39.8	33.5	39.8	33.5	39.8	33.5	39.8	33.5	39.8
1	D15	1	AMER1	NM_152424	sample	2.23929098966027	8.27474150664697	1.20492571545926	45664.4468242245	921.087370789379	8.60930576070901	33.2001477104874	1.2298921211439	106595.940177253	903.294550613228	1354	1048966.3	41166.98	786.85	144.95	14.1	5.8	14.1	9.1	16.8	8.9	19	3	29.2	36.3	29.2	36.3	29.2	36.3	29.2	36.3	29.2	36.3
1	D15	2	AMER1	NM_152424	sample	2.46723868954758	10.0585023400936	1.71762286875724	55568.8205928237	1051.28640857892	10.1544461778471	40.3252730109204	1.42192497064452	133964.607644306	1054.4517500926	1282	1163209.1	42578.5	855.55	144.23	17.2	3.7	14.4	7.8	17.9	6.9	19.5	1.2	33.7	40.1	33.7	40.1	33.7	40.1	33.7	40.1	33.7	40.1
1	D15	3	AMER1	NM_152424	sample	2.69279661016949	9.63418079096045	1.27700749014697	44636.5296610169	948.28990035894	9.21398305084746	35.9385593220339	1.22047328613693	117257.264124294	914.400150445642	1416	1068829.6	41698.94	760.89	142.87	14.7	3.9	14	10	17.4	10.3	18	1	33.1	36.4	33.1	36.4	33.1	36.4	33.1	36.4	33.1	36.4
1	D16	1	EXT2	NM_207122	sample	1.97659107534748	10.3460131675201	1.80378436643987	61015.6437454279	1035.65298160986	8.48427212874909	32.9912216532553	1.12307938824211	109113.894659839	840.135254444261	1367	1070658.5	41267.25	836.42	145.21	14.2	4.8	13.2	11.3	16.8	8.3	18.7	2.6	31.7	32.9	31.7	32.9	31.7	32.9	31.7	32.9	31.7	32.9
1	D16	2	EXT2	NM_207122	sample	2.97299813780261	12.4655493482309	2.01627855717899	67155.3482309125	1215.7669141249	8.71601489757914	34.098696461825	1.27078991837453	115246.322160149	921.160857396373	1074	1231146.2	46395.77	930.11	162.37	18.4	6.7	16.9	13.8	20.9	8.7	22.1	2.8	37.4	35.2	37.4	35.2	37.4	35.2	37.4	35.2	37.4	35.2
1	D16	3	EXT2	NM_207122	sample	2.32955404383976	10.6175359032502	1.85828317683783	58818.1239606954	1029.68400113627	9.26303854875284	35.5283446712018	1.27531911253544	114517.801965231	913.306544020577	1323	1180121	44266.95	839.17	152.91	16.1	5.7	15.5	12.8	18.6	8.1	21.7	1.3	30.8	35.9	30.8	35.9	30.8	35.9	30.8	35.9	30.8	35.9
1	D17	1	RAD51	NA	Positive	2.37063435495367	10.8745545260157	1.76397352442112	65602.617961511	1054.9235429046	9.04775481111903	35.1696364932288	1.24553627348794	111933.036350677	875.953688936714	1403	1081659	43502.17	817.65	152.78	14.1	6.6	15	11.3	16.1	8.4	21.8	2.8	33.6	35.3	33.6	35.3	33.6	35.3	33.6	35.3	33.6	35.3
1	D17	2	RAD51	NA	Positive	2.21841704718417	9.26027397260274	1.69005618148546	48256.9238964992	926.994833947224	8.26407914764079	33.4117199391172	1.2503969073192	108443.52739726	848.315456184708	1314	951706.5	41031	728.53	143.94	11.4	6.5	14	12.1	14.6	12.5	18.3	2.2	32.3	33.5	32.3	33.5	32.3	33.5	32.3	33.5	32.3	33.5
1	D17	3	RAD51	NA	Positive	1.83659638554217	7.22740963855422	1.50007631080603	36759.6656626506	839.820718428955	8.56551204819277	33.8328313253012	1.16395373648449	111222.297439759	821.17250350635	1328	962527.8	41558.39	715.02	141.66	12.2	7.5	14.2	14.9	14.6	8.6	17.9	6	28.6	34.3	28.6	34.3	28.6	34.3	28.6	34.3	28.6	34.3
1	D18	1	RAD51	NA	Positive	2.57311669128508	11.7259970457903	2.04262813422071	69551.9519940916	1142.27827612028	9.14032496307238	36.3153618906942	1.30524905704497	123624.737075332	930.767678947125	1354	1149528.6	46481.08	880.77	163.78	16.8	5.9	17.6	12.2	21.4	9.6	23	0.7	35.7	35	35.7	35	35.7	35	35.7	35	35.7	35
1	D18	2	RAD51	NA	Positive	2.54454454454454	9.37237237237237	1.89249199057686	47879.9059059059	1039.82979149569	10.0690690690691	40.3743743743744	1.43171132775762	134072.358358358	992.063192335598	999	1027677.1	45022.8	801.08	155.86	14.5	6	18.6	12.6	15.4	9.3	23.7	5.5	35	37.9	35	37.9	35	37.9	35	37.9	35	37.9
1	D18	3	RAD51	NA	Positive	2.31360544217687	9.13605442176871	1.60384664760899	46189.643537415	978.706849260935	8.42585034013605	34.2469387755102	1.30957668416177	115115.501360544	831.926975963687	1470	1008573.7	40532.15	765.9	139.75	12.9	6.3	12.9	13.1	16.8	10.1	17.6	2.9	32.6	32.7	32.6	32.7	32.6	32.7	32.6	32.7	32.6	32.7
1	D19	1	RAD51	NA	Positive	2.82423756019262	9.91011235955056	1.62154027087115	46895.132423756	996.586553309145	9.12680577849117	35.408507223114	1.24397859265314	116447.8964687	873.507237103533	1246	1106984	45758.82	772.28	152.55	14.9	5.4	16.3	12	16.5	9.4	22.1	2.7	34.6	34.6	34.6	34.6	34.6	34.6	34.6	34.6	34.6	34.6
1	D19	2	RAD51	NA	Positive	1.71745309835134	6.37123365548607	1.22636529460285	30940.9698692439	762.808754145592	8.79249573621376	32.7282546901649	1.2131638156918	99700.6100056851	841.431498810361	1759	907365	41205.26	668.6	141.54	11.1	5.7	14.4	12.8	12.6	10.6	18.5	4.3	28.7	35	28.7	35	28.7	35	28.7	35	28.7	35
1	D19	3	RAD51	NA	Positive	2.41604197901049	8.57496251874063	1.73243080927796	44389.8613193403	982.548634435364	9.17166416791604	32.7256371814093	1.1361133902519	98718.8178410795	817.606441447549	1334	1028608.1	42333.04	741.88	140.93	13.6	5.3	15	12.2	16	9.7	18.4	6.1	34.3	34.2	34.3	34.2	34.3	34.2	34.3	34.2	34.3	34.2
1	D20	1	RAD51	NA	Positive	2.19971367215462	9.72512526843236	1.51520160180334	57739.4688618468	979.03462058981	9.47029348604152	37.5597709377237	1.31291403496998	125183.016463851	886.358599586696	1397	1037585.9	44650.42	773.23	151.36	14.7	6.7	16.5	12.7	15.5	10.9	20.5	4.2	33.4	33.5	33.4	33.5	33.4	33.5	33.4	33.5	33.4	33.5
1	D20	2	RAD51	NA	Positive	2.40235294117647	10.0109803921569	1.67493529255312	55258.2752941176	1026.33109614932	10.3270588235294	40.6062745098039	1.23779538087708	132901.634509804	953.413763917156	1275	1141273.1	44192.71	799.26	154.17	15.4	5.4	15.9	11.1	15.1	9.2	19.5	4.9	34	37.1	34	37.1	34	37.1	34	37.1	34	37.1
1	D20	3	RAD51	NA	Positive	2.23849693251534	7.89800613496933	1.56243059155582	39751.481595092	970.570466055514	9.12730061349693	36.4279141104294	1.17805964089359	119277.625	806.557568030073	1304	985501.9	41290.25	746.28	142.73	13.6	7.8	14.4	15.5	16.1	11.3	17.9	5.8	32.9	31.5	32.9	31.5	32.9	31.5	32.9	31.5	32.9	31.5
1	D21	1	RAD51	NA	Positive	2.53338696701529	10.864038616251	2.4419487837198	64197.1150442478	1195.35854980082	8.52534191472245	33.7626709573612	1.25032698828965	114167.952534191	883.238613686474	1243	1072420.5	39085.14	885.08	139.55	14.6	6.7	13.2	13.4	20	8.4	18.9	2.6	37.3	33.9	37.3	33.9	37.3	33.9	37.3	33.9	37.3	33.9
1	D21	2	RAD51	NA	Positive	2.51759530791789	10.9039589442815	1.90700609492809	65487.2060117302	1082.87522708331	9.23460410557185	39.4472140762463	1.54966009532083	138831.983870968	957.82328375941	1364	1094209.7	39895.34	830.79	141.67	14.3	8.1	12.6	14.2	16.6	8.9	16.7	2.1	34.2	34.9	34.2	34.9	34.2	34.9	34.2	34.9	34.2	34.9
1	D21	3	RAD51	NA	Positive	2.83864265927978	11.0567867036011	1.92098426082605	59184.9819944598	1142.66304677589	10.2950138504155	42.6364265927978	1.52511817228823	151550.257617729	1027.6116174691	1444	1197960	42641.22	836.01	146.57	16.6	6.9	15.7	14.3	19.8	8.7	19.2	4.7	34.9	37.7	34.9	37.7	34.9	37.7	34.9	37.7	34.9	37.7
1	D22	1	RAD51	NA	Positive	2.48446794448116	9.9358889623265	1.68557551956134	52395.9510905486	1010.54871075679	9.15796430931923	35.0118968935889	1.35559627137672	119225.849306015	966.580203835454	1513	1068287.4	40018.9	798.16	139.85	14.3	7.7	13.4	14.6	16.7	11.8	18.5	2.9	34.4	36.5	34.4	36.5	34.4	36.5	34.4	36.5	34.4	36.5
1	D22	2	RAD51	NA	Positive	2.38140267927502	8.06382978723404	1.78689547681508	39042.7951142632	987.060305623194	9.69976359338061	38.7974783293932	1.25209236804193	131624.28999212	900.21862704383	1269	998903.6	41887.01	740.55	142.5	14.7	7.3	14.5	14.1	16.1	11	18.8	5.4	34.8	34.4	34.8	34.4	34.8	34.4	34.8	34.4	34.8	34.4
1	D22	3	RAD51	NA	Positive	2.33732394366197	9.88521126760563	1.69676885257331	56725.5197183099	1030.80214279269	9.46408450704225	38.2147887323944	1.3205833716051	130528.171126761	908.325009607189	1420	1054480.6	39273.91	775.24	135.71	13.3	7.3	12.6	14.1	16.7	10.7	16.8	5.6	33	34.2	33	34.2	33	34.2	33	34.2	33	34.2
1	E03	1	RF	NA	Neutral	2.8974358974359	11.2938322938323	1.56334025485259	56292.1212751213	1036.01270226139	10.4518364518365	44.4643104643105	1.49955154252492	156231.878724879	1065.49186715068	1443	1266262.4	45800.89	888.87	155.84	17.9	3.7	17.3	8.7	18.8	6.2	23.2	0.5	33.1	37.2	33.1	37.2	33.1	37.2	33.1	37.2	33.1	37.2
1	E03	2	RF	NA	Neutral	2.4844989185292	10.3987022350397	1.53189366758013	58173.5645277578	1037.73547373254	9.67772170151406	41.0605623648162	1.42120070655219	148623.331651045	1077.14070419735	1387	1226569.6	46929.14	892.55	161.9	17.6	2.4	18.5	7.2	18.7	4.4	23.2	3.1	31.7	39.6	31.7	39.6	31.7	39.6	31.7	39.6	31.7	39.6
1	E03	3	RF	NA	Neutral	2.50678087080657	9.27551748750892	1.25733315433379	45390.7366167024	974.061649422911	12.0128479657388	48.1927194860814	1.56928685059852	165816.740899358	1184.91105856552	1401	1263413.9	48089.3	869.09	160.91	18.3	2.6	20	7.1	20.1	4.6	26	2.6	33.1	43.8	33.1	43.8	33.1	43.8	33.1	43.8	33.1	43.8
1	E04	1	RF	NA	Neutral	2.69940476190476	10.1897321428571	1.55513533141703	52692.1183035714	1101.76667119996	9.59747023809524	40.9970238095238	1.48253368883642	148536.97172619	1070.67737305529	1344	1247093.4	45455.48	921.37	156.33	18.5	2.5	17.1	9.2	20.6	4.8	23.7	2.4	35.4	38.5	35.4	38.5	35.4	38.5	35.4	38.5	35.4	38.5
1	E04	2	RF	NA	Neutral	2.62252794496991	12.2252794496991	1.56755579064683	73433.6577815993	1079.28201098032	9.85554600171969	41.5657781599312	1.62761602871763	147074.69905417	1147.85327103042	1163	1261447.9	44314.69	976.77	163.75	17.8	3.8	17.3	9	20.7	4	22.7	2.3	32	41.9	32	41.9	32	41.9	32	41.9	32	41.9
1	E04	3	RF	NA	Neutral	1.9858064516129	7.64258064516129	1.1978233660515	42439.5096774194	906.344150389268	10.6309677419355	42.0387096774194	1.40913874495016	141389.911612903	1059.93520898653	1550	1177777	45741.03	833.24	154.15	16.4	3.4	18.8	8.4	17.9	5.2	25	3.4	29.2	41	29.2	41	29.2	41	29.2	41	29.2	41
1	E05	1	RF	NA	Neutral	2.90013495276653	10.6052631578947	1.54128216009661	52489.8650472335	1087.99989711281	10.306342780027	37.7793522267206	1.42819278892187	118130.060053981	1114.90299196658	1482	1314473.4	44622.91	949.38	152.54	20.4	3.8	16.9	9	21.6	3.8	21.8	1.4	35.2	44.5	35.2	44.5	35.2	44.5	35.2	44.5	35.2	44.5
1	E05	2	RF	NA	Neutral	2.96530612244898	12.5489795918367	1.37408481491778	71417.9319727891	1115.94143209989	11.1408163265306	43.1605442176871	1.53954644067662	142483.731972789	1210.03262496446	1470	1452507	45319.77	984.56	155.07	21.6	2.9	17.5	6.9	22.6	5.3	22.9	3.3	35	46.9	35	46.9	35	46.9	35	46.9	35	46.9
1	E05	3	RF	NA	Neutral	2.57571623465211	10.331514324693	1.77164216399795	55276.6766712142	1054.80929316245	11.2817189631651	41.8894952251023	1.49631823800795	133354.497271487	1133.56163924853	1466	1335359.5	44689.57	923.37	148.81	20	3.8	17.2	10	19.7	4.2	22.6	3.8	33.7	46	33.7	46	33.7	46	33.7	46	33.7	46
1	E06	1	RF	NA	Neutral	2.54657618753856	9.80505860579889	1.35707963512389	50147.6095003084	1007.16060184514	10.2739049969155	41.4639111659469	1.44664621053851	142108.907464528	1081.84907312358	1621	1257520.4	44086.4	877.58	151.49	17.8	3.6	16.9	8.9	18.2	5	22.9	3.5	32.9	40.3	32.9	40.3	32.9	40.3	32.9	40.3	32.9	40.3
1	E06	2	RF	NA	Neutral	2.88194001276324	11.3101467772814	1.32660274394696	57204.8372686662	1074.82560208773	11.7141033822591	49.2022973835354	1.6721622843806	176166.900446713	1225.80116070049	1567	1276643.8	47796.05	944.11	164.85	18.3	2.6	20.4	6.6	20	3.9	26.5	2.9	32.8	42.6	32.8	42.6	32.8	42.6	32.8	42.6	32.8	42.6
1	E06	3	RF	NA	Neutral	2.78925035360679	10.6364922206506	1.53382407951657	59791.6690240453	1103.12473518681	10.7666195190948	45.2644978783593	1.57755386225556	160993.817538897	1142.6174930444	1414	1269501.8	45751.43	903.33	153.66	18.9	3	17.8	6.4	21.1	4.2	24.5	0.7	36.1	41.9	36.1	41.9	36.1	41.9	36.1	41.9	36.1	41.9
1	E07	1	RF	NA	Neutral	2.54236111111111	11.1993055555556	1.45112850948897	62955.5979166667	1059.89979137408	9.59375	37.9909722222222	1.42244399983745	133111.478472222	1092.26694167179	1440	1260903	44118.67	893.41	153.01	16.8	3.3	15.4	7.2	18.5	5.6	22.6	0.8	33.3	39.7	33.3	39.7	33.3	39.7	33.3	39.7	33.3	39.7
1	E07	2	RF	NA	Neutral	2.42686357243319	8.78691983122363	1.10290556310553	42458.788326301	931.998214385513	12.436005625879	50.6019690576653	1.66291971568893	183765.022503516	1283.67924658825	1422	1287745.9	47318.34	872.28	160.4	19	3	20.3	9.2	18.4	4.3	25.1	6.8	31.6	45.2	31.6	45.2	31.6	45.2	31.6	45.2	31.6	45.2
1	E07	3	RF	NA	Neutral	2.73569131832797	9.45144694533762	1.11652453566038	45357.6282958199	978.017491145672	11.1569131832797	45.783922829582	1.52128975480313	162550.069453376	1151.80633469673	1555	1268487.7	44165.35	865.03	149.23	19.6	3.5	17	8	18.6	3.7	23.2	2.3	33.4	41.1	33.4	41.1	33.4	41.1	33.4	41.1	33.4	41.1
1	E08	1	RF	NA	Neutral	2.46364290856731	10.3405327573794	1.53917929128809	60093.3534917207	1053.781944675	10.7775377969762	44.1893448524118	1.48997765135175	157503.589632829	1072.02960263821	1389	1266643	44475.63	857.07	147.77	18.4	4	16.5	9.4	18.3	5	21.5	3.7	33.4	38.4	33.4	38.4	33.4	38.4	33.4	38.4	33.4	38.4
1	E08	2	RF	NA	Neutral	2.89979550102249	12.3224267211997	1.50787270357441	67146.4635310157	1071.6740541557	9.75460122699386	40.9952283571916	1.47340815383693	144097.550102249	1088.91780255934	1467	1293737.7	45270.72	928.37	154.25	19.4	3.1	17.6	7.6	20.6	3.7	23.6	2	34	39.9	34	39.9	34	39.9	34	39.9	34	39.9
1	E08	3	RF	NA	Neutral	2.50137741046832	9.6267217630854	1.42541864152196	48259.8891184573	1001.58443642332	11.2258953168044	45.3891184573003	1.52464005772371	158822.314049587	1131.64302847061	1452	1245363.6	43556.43	881.48	145.7	18.8	3.5	16.4	9.6	19.9	4.6	22.2	5.2	32	42.1	32	42.1	32	42.1	32	42.1	32	42.1
1	E09	1	MEX3C	NM_016626	sample	2.30801687763713	10.7285513361463	2.13607475518401	65537.7777777778	1160.04976119701	10.6666666666667	45.3080168776371	1.46536556379095	172196.248945148	1133.88879805768	1422	1285006.2	44217.28	990.97	156.99	19	4.1	17.7	10.5	21.8	4.5	24.3	2.5	33.7	38.7	33.7	38.7	33.7	38.7	33.7	38.7	33.7	38.7
1	E09	2	MEX3C	NM_016626	sample	3.80321872713972	15.558888076079	2.16516625024974	85491.2911485004	1358.1972899412	11.0599853694221	48.5779078273592	1.74387548295929	187400.880029261	1271.07014822814	1367	1498543.2	46170.73	1082.08	158.46	25.8	4.4	19.4	10.7	27.7	5.6	25	3.7	39.6	42.9	39.6	42.9	39.6	42.9	39.6	42.9	39.6	42.9
1	E09	3	MEX3C	NM_016626	sample	3.00385802469136	10.1311728395062	1.08396164393228	49322.8078703704	964.349408661386	11.3356481481481	47.4945987654321	1.54921467579189	169765.395833333	1145.43360129754	1296	1251649.6	44283.03	869.92	149.93	18.8	3.3	16.6	7.7	19	5.1	21.7	1.5	30.7	42.1	30.7	42.1	30.7	42.1	30.7	42.1	30.7	42.1
1	E10	1	CDKN2C	NM_078626	sample	2.6869699306091	11.7594448727833	1.54203270120515	67947.4965304549	1084.54521899566	10.8288357748651	48.6638396299152	1.52200730307799	194527.575944487	1182.16777485544	1297	1306827.6	44304.95	906.53	150.77	18.7	4.1	16.2	10.3	20	4.8	22.9	3.5	32.5	38.1	32.5	38.1	32.5	38.1	32.5	38.1	32.5	38.1
1	E10	2	CDKN2C	NM_078626	sample	3.11755952380952	13.8846726190476	1.56106486247788	78168.4055059524	1233.32358230225	10.1964285714286	47.5119047619048	1.61119630234466	197053.223214286	1235.52798076259	1344	1358260.1	43687.74	953.48	149.13	20.3	4.4	16.1	11.9	20.6	4.8	20.6	5.3	37.8	40.6	37.8	40.6	37.8	40.6	37.8	40.6	37.8	40.6
1	E10	3	CDKN2C	NM_078626	sample	2.77641653905054	12.2411944869832	1.91085258253958	67802.0987748851	1173.5197300527	10.8522205206738	47.6745788667688	1.55854503708781	185911.75957121	1166.81434091666	1306	1293373.5	43048.45	933.27	150	20	4.9	17.2	14.4	21	4.5	22.7	10.9	34.7	39.4	34.7	39.4	34.7	39.4	34.7	39.4	34.7	39.4
1	E11	1	SPEN	NM_015001	sample	3.08781484002723	12.9707283866576	1.57047116586043	76385.8822328114	1164.66515357475	11.2021783526208	46.6269571136828	1.47180992125423	169879.711368278	1187.63777222153	1469	1291381.7	45246.77	951.84	156.93	19.7	4.1	16.5	11.4	20.9	5.2	22.5	4.4	36.4	42.1	36.4	42.1	36.4	42.1	36.4	42.1	36.4	42.1
1	E11	2	SPEN	NM_015001	sample	3.28434974283615	12.7670830271859	1.6603289671666	66310.9992652461	1110.99340836347	11.121969140338	47.7626745040411	1.51810847177055	169395.586333578	1114.31868829744	1361	1226203.9	40523.54	882.96	136.27	17.2	3.3	13.8	11.7	18.7	6.1	17.9	7.5	36.7	40.6	36.7	40.6	36.7	40.6	36.7	40.6	36.7	40.6
1	E11	3	SPEN	NM_015001	sample	3.47918136908963	12.6047988708539	1.62766846430813	62365.3952011291	1126.62043092977	10.454481298518	42.6556104446013	1.4992607626114	151320.014820042	1125.95717279939	1417	1301764.1	41012.5	908.52	138.7	19.5	3.4	14.3	9	22.3	6.6	19.7	8.3	35.9	41.1	35.9	41.1	35.9	41.1	35.9	41.1	35.9	41.1
1	E12	1	ARID1B	NM_017519	sample	3.01360057265569	12.4889047959914	1.76030654262792	69558.327845383	1107.26271725914	10.7716535433071	41.0028632784538	1.36165266976408	137234.546170365	1070.5477591077	1397	1322423.7	42638.24	926.99	142.76	19.8	4.2	16.8	11.1	20.8	6.6	22.9	6.8	34.8	38.7	34.8	38.7	34.8	38.7	34.8	38.7	34.8	38.7
1	E12	2	ARID1B	NM_017519	sample	3.20015278838808	14.1596638655462	1.53044929126247	82901.1879297173	1179.16581096962	9.08785332314744	37.3712757830405	1.27334832358042	131679.213903743	971.161167782336	1309	1356709.3	42148.05	960.55	142.97	19.6	3.8	14.1	9.2	21.6	4	20.1	1.6	36.8	35.3	36.8	35.3	36.8	35.3	36.8	35.3	36.8	35.3
1	E12	3	ARID1B	NM_017519	sample	3.23889636608345	13.1318977119785	1.6451083114446	72587.0746971736	1149.44229208269	8.71601615074024	35.0632570659489	1.35208251729406	125673.987213997	961.589281023024	1486	1323665.9	40399.5	928.35	142.04	18.8	6.1	13.2	10.1	21.3	7.7	17.8	3	34.7	35.1	34.7	35.1	34.7	35.1	34.7	35.1	34.7	35.1
1	E13	1	ERCC4	NM_005236	sample	2.75331564986737	10.7506631299735	1.61993244483357	58287.2427055703	1081.76909824996	9.4263925729443	36.9456233421751	1.21894667587858	125225.74801061	890.930088050333	1508	1199938.2	41686.75	862.02	142.88	17.4	4.6	14.4	11.8	19.2	7	19.8	4.8	33.4	33.8	33.4	33.8	33.4	33.8	33.4	33.8	33.4	33.8
1	E13	2	ERCC4	NM_005236	sample	2.7757909215956	11.5178817056396	1.55335264865414	64665.4903713893	1063.19829206006	10.0261348005502	40.8748280605227	1.31857248249194	136188.991059147	972.607079390422	1454	1214067.6	41275.13	894.23	141.88	16.2	4.1	15.4	11.5	17.5	6.1	20.8	6.8	33.1	37.6	33.1	37.6	33.1	37.6	33.1	37.6	33.1	37.6
1	E13	3	ERCC4	NM_005236	sample	2.59594594594595	10.8243243243243	1.76001679357671	66890.7702702703	1018.17410549237	8.90067567567568	34.7108108108108	1.31309810157135	114792.541891892	925.496703471164	1480	1169867.9	40792.5	863.58	140.44	17.5	3.5	14.1	12.8	17.6	6.7	17.7	7	30.9	36.5	30.9	36.5	30.9	36.5	30.9	36.5	30.9	36.5
1	E14	1	ATR	NM_001184	sample	3.35169988276671	18.9320046893318	3.5566403752893	111342.07151231	2118.92782143747	7.18405627198124	34.6459554513482	1.51787664219228	168368.027549824	1231.24390660765	1706	1667348.3	56041.68	1871.13	239.96	34.5	4.4	27	16.2	61.2	5.1	41.9	1.6	48.9	35.1	48.9	35.1	48.9	35.1	48.9	35.1	48.9	35.1
1	E14	2	ATR	NM_001184	sample	3.84451827242525	21.8737541528239	3.09349109804283	133985.257142857	2112.84911065839	8.9063122923588	45.2186046511628	1.64418076992127	215352.140199336	1296.8748502048	1505	1906037.7	58842.01	1887.86	228.28	37.1	3.7	28.7	16.8	58.5	4.4	40.3	4.1	47.3	38.5	47.3	38.5	47.3	38.5	47.3	38.5	47.3	38.5
1	E14	3	ATR	NM_001184	sample	2.75626822157434	18.3172011661808	3.35702581203421	118898.195918367	1886.45641894285	8.39650145772595	39.1376093294461	1.4728862172406	173446.251895044	1183.82461399522	1715	1634404.4	55166.83	1740.13	226.06	32.1	5.4	26.4	16.6	52.6	6	39.8	2	41.4	36.2	41.4	36.2	41.4	36.2	41.4	36.2	41.4	36.2
1	E15	1	STAG2	NM_006603	sample	2.34459459459459	7.28378378378378	1.28981044301615	33304.6006756757	1004.41899393076	11.6006756756757	47.8256756756757	1.52376738260951	165490.875675676	1152.21566896763	1480	1114063.8	44599.18	821.07	154.07	14.9	4.1	18	10	17.6	5.3	24	4.4	36.1	41.4	36.1	41.4	36.1	41.4	36.1	41.4	36.1	41.4
1	E15	2	STAG2	NM_006603	sample	2.96549560853199	9.09723964868256	1.36130542583877	39086.2992471769	1096.37222501975	11.4943538268507	48.0514429109159	1.66699555214177	163826.766624843	1167.95948450209	1594	1161251.7	43130.39	845.52	153.28	17.3	4.3	16.7	12	19	5.3	22.3	7	39.5	43.7	39.5	43.7	39.5	43.7	39.5	43.7	39.5	43.7
1	E15	3	STAG2	NM_006603	sample	3.23191648023863	10.3639075316928	1.3462551529384	47986.3534675615	1169.43561536049	12.0544369873229	50.4436987322893	1.56250875745389	176249.564504101	1172.76880847691	1341	1268259.8	46110.56	893.92	157.95	20.1	4.5	18.3	9.3	21.9	4.4	25.9	2.5	40	41.7	40	41.7	40	41.7	40	41.7	40	41.7
1	E16	1	WRN	NM_000553	sample	2.52046384720327	8.79740791268759	1.31162113277065	44274.3185538881	965.471034425665	10.7673942701228	40.4802182810368	1.34432253649787	134055.621418827	1017.52215098002	1466	1265167.3	42079.9	877.16	140.45	19.9	4.6	17.2	12.6	20.1	5.3	20	10	31.2	39.4	31.2	39.4	31.2	39.4	31.2	39.4	31.2	39.4
1	E16	2	WRN	NM_000553	sample	2.73669849931787	10.8594815825375	1.37441083650199	57265.7128240109	998.922468599325	10.9781718963165	44.7155525238745	1.43822641571682	157796.524556617	1041.02648549148	1466	1295708.1	44982.89	898.88	150.5	19.4	4.4	17.8	10.1	19.9	7.3	22.1	3.8	32.1	39	32.1	39	32.1	39	32.1	39	32.1	39
1	E16	3	WRN	NM_000553	sample	3.06537890044577	13.7199108469539	1.58666409249706	78156.4955423477	1119.80822321171	10.4539375928678	44.0282317979198	1.42744829245647	155074.182763744	1023.58615113076	1346	1370147.6	44256.74	927.35	151.16	20.1	4.5	16.1	10.9	21.5	6.2	21.6	5.1	34.9	37.9	34.9	37.9	34.9	37.9	34.9	37.9	34.9	37.9
1	E17	1	RF	NA	Neutral	2.49835634451019	9.90532544378698	1.56618380639425	53788.5779092702	1106.04293709463	10.2708744247206	40.8290598290598	1.46321735363635	139180.499013807	1091.83281402474	1521	1237131.5	42006.59	889.11	144.66	17.1	3	15.3	9.7	18.8	3.8	19.4	2.4	36.8	42	36.8	42	36.8	42	36.8	42	36.8	42
1	E17	2	RF	NA	Neutral	2.77209944751381	10.5359116022099	1.54475050679504	57137.7348066298	1091.21447880181	10.7396408839779	42.7064917127072	1.41741939890384	144258.379834254	1085.37882169449	1448	1224469.2	40812.46	887	139.23	18.3	3.8	15.5	10.7	18.8	5.6	20.4	9	34.9	40.6	34.9	40.6	34.9	40.6	34.9	40.6	34.9	40.6
1	E17	3	RF	NA	Neutral	2.98024316109422	10.9772036474164	1.56390049261163	55320.4711246201	1165.6335115592	11.5995440729483	45.3822188449848	1.51342755233431	152609.087386018	1096.54099605104	1316	1283186.7	41916.51	887.88	141.25	19.9	5.2	16.7	11.9	21.1	5.2	21	5.6	38.7	40.4	38.7	40.4	38.7	40.4	38.7	40.4	38.7	40.4
1	E18	1	RF	NA	Neutral	2.76775568181818	10.125	1.76046850846348	51608.3927556818	1142.43358903197	11.3252840909091	47.1548295454545	1.54191333786388	172220.833806818	1170.89325699549	1408	1265102.8	44404.76	888.43	148	18.4	3.6	18.3	10.8	19.8	5.4	23.3	5.3	35.9	40.7	35.9	40.7	35.9	40.7	35.9	40.7	35.9	40.7
1	E18	2	RF	NA	Neutral	2.82576769025367	10.6461949265688	1.66657925790675	50383.6188251001	1103.10112208692	11.4452603471295	48.0100133511348	1.67640265316703	171553.778371162	1220.74709322897	1498	1220782.3	45188.51	884.36	154.88	18	4.3	18	10.6	20.4	5.9	23.8	4.4	36.8	43.5	36.8	43.5	36.8	43.5	36.8	43.5	36.8	43.5
1	E18	3	RF	NA	Neutral	2.36446886446886	8.76617826617827	1.26387097081835	45607.347985348	990.1221696888	11.4389499389499	41.9523809523809	1.37563371185546	134145.91025641	1065.63185763774	1638	1236203.2	43244.59	826.59	142.51	18.4	3.2	16.2	10	17.7	5.2	20.9	7.1	32.3	41.2	32.3	41.2	32.3	41.2	32.3	41.2	32.3	41.2
1	E19	1	RF	NA	Neutral	1.99406723796968	7.37376400791035	1.03085124777599	35777.33750824	808.1811781445	11.0316413974951	42.4047462096243	1.45573505027094	148246.182597231	1132.49894212387	1517	1154162.3	42842.65	787.34	144.28	16.2	4	14.8	7.9	16.2	4.5	20.2	3.9	27.7	41.9	27.7	41.9	27.7	41.9	27.7	41.9	27.7	41.9
1	E19	2	RF	NA	Neutral	2.38811630847029	9.73135271807838	1.64591577185423	54523.6517067004	1107.08683254647	10.5474083438685	43.7275600505689	1.41486243322894	159850.414664981	1113.04724265648	1582	1218597.5	44146.23	898.32	151.76	18.4	4.6	17.3	10.5	19.2	5	22.4	1.2	35	39.6	35	39.6	35	39.6	35	39.6	35	39.6
1	E19	3	RF	NA	Neutral	2.60170045781557	9.61216481360366	1.41380632319586	50139.8404185742	1056.17119652339	10.2773054283846	42.2838456507521	1.45415168165847	155802.218443427	1125.37513012376	1529	1184956.7	40319.28	859.23	138.66	16.9	4.6	13.9	12.2	20.3	6.3	19.4	5	34.5	38.5	34.5	38.5	34.5	38.5	34.5	38.5	34.5	38.5
1	E20	1	RF	NA	Neutral	2.6205860255447	11.2614575507137	1.38316199654098	64410.2854996243	1097.45707520511	10.649135987979	42.5995492111195	1.4094637460342	151466.132231405	1121.73428916347	1331	1291750.5	43117.88	919.01	145.98	17.7	4.7	15.8	9.9	19.4	5.5	21.9	2.2	34	40.9	34	40.9	34	40.9	34	40.9	34	40.9
1	E20	2	RF	NA	Neutral	2.97492625368732	12.6747787610619	1.82699856187955	68546.8414454277	1106.10468675014	9.79572271386431	39.1076696165192	1.36001867253625	134742.766224189	976.657348293476	1356	1223480.5	39974.29	885.55	137.42	16.8	4.5	12.8	11.9	18.7	5.6	15.9	6.8	35	36.9	35	36.9	35	36.9	35	36.9	35	36.9
1	E20	3	RF	NA	Neutral	2.79308005427408	11.4402985074627	1.59856291258729	63411.3317503392	1049.32574202437	10.6356852103121	42.9199457259159	1.4380162331941	147568.335820896	1087.85562203729	1474	1272724.1	42468.83	920.46	144.32	17.9	4.4	15.8	11.5	20.1	4.3	20.2	6	32.6	41	32.6	41	32.6	41	32.6	41	32.6	41
1	E21	1	RF	NA	Neutral	2.84861407249467	9.72068230277186	1.2802665975132	46429.2174840085	1042.44397689905	10.9004975124378	43.4577114427861	1.62130972287914	145252.440653873	1167.16144037936	1407	1254625.3	43672.93	908.85	152.64	18.4	3.5	15.4	9.7	20.5	3.9	23.9	2.5	33.8	44.5	33.8	44.5	33.8	44.5	33.8	44.5	33.8	44.5
1	E21	2	RF	NA	Neutral	3.0551724137931	13.4490421455939	1.52572172588508	80760.1034482759	1100.77452256805	9.97777777777778	39.8681992337165	1.33835737754644	135023.918007663	999.276003854323	1305	1351561	43568.81	946.58	147.01	20.3	3.6	14.3	12.1	20.3	4.5	20.5	5.4	33.6	38.7	33.6	38.7	33.6	38.7	33.6	38.7	33.6	38.7
1	E21	3	RF	NA	Neutral	2.54649681528662	9.81910828025478	1.39146202879799	53425.5324840764	1017.7629726788	10.2936305732484	38.0464968152866	1.34476915660112	122618.872611465	1007.27805837993	1570	1246073.6	42682.37	868.11	145.14	17	5.2	15.2	10.6	19	5.4	19.1	4.7	32.7	39.6	32.7	39.6	32.7	39.6	32.7	39.6	32.7	39.6
1	E22	1	RF	NA	Neutral	2.69247311827957	10.7025089605735	1.48991270539898	54779.3010752688	1023.23082247411	11.1835125448029	45.0408602150538	1.54458367595524	152262.918996416	1126.54247628045	1395	1205254.2	45076.73	852.25	151.47	16.6	3.7	18.6	11.2	17.1	5.6	24.4	5.7	34.6	42.2	34.6	42.2	34.6	42.2	34.6	42.2	34.6	42.2
1	E22	2	RF	NA	Neutral	2.33113890717577	9.99605003291639	1.54908780419154	52717.1474654378	988.389955928178	10.3311389071758	41.1816984858459	1.45143156843878	141773.861092824	1050.15087953213	1519	1151180.2	43400.67	882.47	150.39	16.1	3.4	15.1	9	18.5	3.5	20.8	3.5	31.4	39.8	31.4	39.8	31.4	39.8	31.4	39.8	31.4	39.8
1	E22	3	RF	NA	Neutral	2.835904628331	9.84502103786816	1.14035339240963	49188.5448807854	990.965463578138	10.5736325385694	41.0266479663394	1.35152223336094	136740.134642356	1006.65867306537	1426	1257462.1	43277.35	868.1	146.42	18.7	4	16.6	10	21	4.9	20.2	2.2	31.7	37.7	31.7	37.7	31.7	37.7	31.7	37.7	31.7	37.7
1	F03	1	OTNT	NA	Neutral	2.64196625091709	11.2406456346295	1.41778524750219	59645.9090242113	1062.27271561759	10.529713866471	41.2912692589875	1.5069193220781	136469.795304475	1110.31606466673	1363	1267731.5	43928.39	918.88	151.42	18.4	2.8	17.6	9.2	20.5	4	24.7	4.1	34.1	42.5	34.1	42.5	34.1	42.5	34.1	42.5	34.1	42.5
1	F03	2	OTNT	NA	Neutral	2.8734756097561	12.8361280487805	1.54293153738667	70464.7888719512	1109.78123835074	10.4314024390244	42.2591463414634	1.46603346909723	145958.722560976	1128.04493110579	1312	1319050.7	48819.19	959.29	173.4	19.5	2.9	20.3	6.5	21.1	4.2	27.7	1.1	33.3	41.6	33.3	41.6	33.3	41.6	33.3	41.6	33.3	41.6
1	F03	3	OTNT	NA	Neutral	2.8560860793544	10.462676529926	1.27487872705732	53149.6630800269	1032.04547672987	10.7558843308675	44.6429051782112	1.55386276076733	152627.812373907	1109.04174247922	1487	1293291.3	46174.92	926.37	156.65	19.6	3	19.8	7.8	22.3	4	27.4	1.7	32.5	41.5	32.5	41.5	32.5	41.5	32.5	41.5	32.5	41.5
1	F04	1	OTNT	NA	Neutral	2.68417104276069	11.9279819954989	1.99010872985647	68351.2738184546	1186.54739069062	10.754688672168	47.8724681170293	1.78286587773052	177665.981245311	1199.70603976304	1333	1298490.6	48133.64	972.26	167.55	20.6	2.8	19.5	7.7	23.1	3.5	27.2	0.8	35.9	41.2	35.9	41.2	35.9	41.2	35.9	41.2	35.9	41.2
1	F04	2	OTNT	NA	Neutral	3.42549800796813	14.3673306772908	1.70164855411823	70635.9410358566	1205.92664367221	11.3235059760956	49.3235059760956	1.73619197675788	179759.903585657	1248.36900838618	1255	1358611.6	49157.76	992.11	172.04	20.9	3.1	20.3	8	22.4	3.6	27	2.3	37.5	43.5	37.5	43.5	37.5	43.5	37.5	43.5	37.5	43.5
1	F04	3	OTNT	NA	Neutral	2.86356821589205	11.6454272863568	1.45107833380583	61884.4812593703	1093.60021237093	10.6821589205397	45.4212893553223	1.63520482705096	168971.495502249	1193.38976356007	1334	1347857	49378.71	946.94	168.92	19.9	2.8	19.8	7.3	22.3	5.2	26.7	1.8	33	41.9	33	41.9	33	41.9	33	41.9	33	41.9
1	F05	1	OTNT	NA	Neutral	3.38522809558291	15.2527154236061	1.89721960846057	89885.1911658219	1236.89467047792	10.400434467777	41.2570601013758	1.3905583510719	137333.625633599	1056.40410629379	1381	1424394.9	45193.1	1009.68	150.86	21.4	3.1	19.3	9.8	22.3	4.5	24.3	6.5	37.3	39.9	37.3	39.9	37.3	39.9	37.3	39.9	37.3	39.9
1	F05	2	OTNT	NA	Neutral	3.287023977433	12.0267983074753	1.32801636609549	60473.2136812412	1075.08300470512	11.574047954866	45.9153737658674	1.48327189733261	152875.248236953	1123.90379347358	1418	1365079.4	44879.31	911.78	150.76	20.5	4.3	18.2	8.9	20.5	4.7	21.5	0.6	34.9	42.2	34.9	42.2	34.9	42.2	34.9	42.2	34.9	42.2
1	F05	3	OTNT	NA	Neutral	3.02821748107364	13.5058499655884	1.86406741718323	77019.0130763937	1199.5074760744	10.4377150722643	40.8485891259463	1.42055159265262	138892.184445974	1095.33441734066	1453	1424090.9	48355.91	1023.84	165.03	21.8	3.7	20.1	9.3	24	5.5	25.3	1.4	36	40.7	36	40.7	36	40.7	36	40.7	36	40.7
1	F06	1	OTNT	NA	Neutral	2.7793199167245	10.0117973629424	1.32064685971775	47698.2248438584	1064.58089818545	10.1429562803609	41.7411519777932	1.45693501733056	146123.173490632	1104.98278102967	1441	1235460.1	43774.73	897.43	149.27	18.7	3	16.2	10.5	20.6	4	21.5	4.2	35.1	41.4	35.1	41.4	35.1	41.4	35.1	41.4	35.1	41.4
1	F06	2	OTNT	NA	Neutral	2.98265895953757	12.0303468208092	1.55647545735004	65177.7471098266	1096.60208072169	10.1437861271676	41.6596820809249	1.43703615516931	149139.260115607	1100.18999864792	1384	1330311.6	45421.29	935.14	151.83	20.2	3.2	17.7	9.3	21.6	5.9	23.3	6.6	35.2	40.3	35.2	40.3	35.2	40.3	35.2	40.3	35.2	40.3
1	F06	3	OTNT	NA	Neutral	3.03445635528331	12.7618683001531	1.69754017103936	69866.7067381317	1107.88437792231	10.5857580398162	44.457886676876	1.48523211244285	156059.508422665	1107.26258548368	1306	1327350.1	44665.13	948.17	152.6	19.6	3.8	16.8	10	20.8	4.7	22.6	3.8	33.2	41.2	33.2	41.2	33.2	41.2	33.2	41.2	33.2	41.2
1	F07	1	OTNT	NA	Neutral	2.21638924455826	8.87836107554417	1.34803518388199	46372.4558258643	937.70463965153	9.53905249679898	38.5614596670935	1.36749917261577	134297.534571063	1012.39671210262	1562	1170543.2	42443.14	828.92	142.42	15.7	3.6	15	10.2	17.2	4.6	20.4	4.5	30.7	38.3	30.7	38.3	30.7	38.3	30.7	38.3	30.7	38.3
1	F07	2	OTNT	NA	Neutral	3.0953125	13.040625	1.5346958838968	68931.0828125	1100.62713612144	10.896875	43.878125	1.56231688618853	151565.09375	1180.36541105107	1280	1327124.6	48537.65	961.53	169.1	19.3	2.8	20.4	9.2	21.6	3.6	25.3	1.4	34.3	42.9	34.3	42.9	34.3	42.9	34.3	42.9	34.3	42.9
1	F07	3	OTNT	NA	Neutral	2.71345782356729	10.2569220862846	1.25752591318197	51447.1326464907	992.476507436849	10.2511268512556	41.7224726336124	1.50408266989274	141944.408242112	1060.04052091686	1553	1238761	42538.15	867.94	145.32	17.7	3.5	15.2	10	19.3	5.5	21.5	4.8	32	39.7	32	39.7	32	39.7	32	39.7	32	39.7
1	F08	1	OTNT	NA	Neutral	3.06859756097561	13.7926829268293	1.74291979061153	80257.0762195122	1210.95749290377	10.1219512195122	42.2705792682927	1.52183028990641	157511.75	1201.24629769058	1312	1410548.3	45214.26	1002.65	152.45	20.7	3.3	17.5	9.7	23.4	4.1	24.6	2.7	35.7	41.6	35.7	41.6	35.7	41.6	35.7	41.6	35.7	41.6
1	F08	2	OTNT	NA	Neutral	2.42963514519732	10.1131794489948	1.35608120052877	52839.3291139241	998.32718905892	9.01489203276247	38.31347728965	1.37999160583809	137328.74981385	1012.83497951174	1343	1155747.1	42170.39	832.2	147.78	17.6	8.7	15.9	15	18.1	11.8	19.8	7.7	31.4	35.8	31.4	35.8	31.4	35.8	31.4	35.8	31.4	35.8
1	F08	3	OTNT	NA	Neutral	2.81209964412811	13.1188612099644	1.54113280279008	71405.0298932384	1143.63069645706	11.0533807829181	46.244128113879	1.59344382488791	174416.908896797	1222.30975848043	1405	1441186.8	46515.44	997.27	156.06	21.2	2.9	18.1	8.1	22.2	3.2	24.8	1.2	34.2	41.9	34.2	41.9	34.2	41.9	34.2	41.9	34.2	41.9
1	F09	1	PTPRB	NM_002837	sample	2.94429160935351	13.2888583218707	1.72631281429669	83951.0364511692	1258.58290036429	11.1409903713893	47.2200825309491	1.58994292496845	170299.405089409	1191.80083920862	1454	1458882.1	46898.5	1064.68	158.48	22.1	2.6	18.1	8.3	25.2	3.9	24	5	35.9	42.3	35.9	42.3	35.9	42.3	35.9	42.3	35.9	42.3
1	F09	2	PTPRB	NM_002837	sample	3.33443054641211	15.2290980908492	1.95189877895235	85798.2725477288	1247.81269622448	9.88479262672811	41.6102699144174	1.48576298791501	154006.643844635	1138.39790886189	1519	1474037.5	47498.14	1072.96	162.81	23.6	4.5	19.2	9.2	25.2	5.7	24.4	3.9	34.9	40.2	34.9	40.2	34.9	40.2	34.9	40.2	34.9	40.2
1	F09	3	PTPRB	NM_002837	sample	2.36002482929857	9.56486654252017	1.39104435165796	47775.0446927374	970.751828744578	11.3289882060832	45.9671011793917	1.47552377273001	160326.772191186	1099.81913731331	1611	1296314.6	45287.86	890.28	151.6	19.5	3.9	18.3	8.8	19.4	4.2	22.8	3.4	30.5	40.6	30.5	40.6	30.5	40.6	30.5	40.6	30.5	40.6
1	F10	1	WAS	NM_000377	sample	3.19305019305019	12.6764478764479	1.70381503647883	70716.2586872587	1203.30310979295	8.95907335907336	37.7359073359073	1.31955753046265	138913.436293436	1006.8742978166	1295	1206234.4	40520.37	901.97	144.65	17.1	6.3	13.1	13.1	19.7	7.3	20.2	3.9	37.6	34.7	37.6	34.7	37.6	34.7	37.6	34.7	37.6	34.7
1	F10	2	WAS	NM_000377	sample	2.73889321901793	11.6453624318005	1.56157551246052	63949.9469992206	1066.72757126243	9.00701480904131	36.8425565081839	1.23177294072991	132083.561964147	887.348835453862	1283	1243674.2	39314.09	861.01	130.75	17.6	3.7	12.6	10.6	19	4	16.1	5.1	33.9	32	33.9	32	33.9	32	33.9	32	33.9	32
1	F10	3	WAS	NM_000377	sample	2.36640211640212	10.5343915343915	1.55383940723591	61338.9900793651	1073.82912618632	9.61706349206349	37.7976190476191	1.24180230580953	129186.46957672	954.113599687629	1512	1148935.6	39633.91	831.35	134.52	16.9	4.9	13	12	18.3	6.7	16.7	3.9	32.9	34.6	32.9	34.6	32.9	34.6	32.9	34.6	32.9	34.6
1	F11	1	ODAM	NM_017855	sample	2.66359447004608	10.7570770243581	1.15609419004812	55832.9934167215	961.244236939359	11.4957208689928	45.5556287030941	1.51761924515444	154745.899934167	1104.02205478971	1519	1319170.1	44045.75	877	146.56	19.2	3.8	17.6	9.5	19.4	4.1	22.4	5	30	41.3	30	41.3	30	41.3	30	41.3	30	41.3
1	F11	2	ODAM	NM_017855	sample	3.002201027146	14.1562729273661	1.89801413508172	85472.5994130594	1199.12361883921	11.0975788701394	42.0953778429934	1.32833792414387	140451.089508437	1073.1776267247	1363	1401246.4	42252	942.86	140.44	22	4.1	15.5	10	20.6	5.4	18.3	3.7	37.9	41.1	37.9	41.1	37.9	41.1	37.9	41.1	37.9	41.1
1	F11	3	ODAM	NM_017855	sample	2.71428571428571	8.88613861386139	1.45043859298055	40344.4405940594	990.644973741549	11.3203677510608	44.5403111739745	1.33763748993511	151347.785714286	1026.25354686029	1414	1229970.4	41812.82	802.37	134.96	19	5.4	15.5	12.7	18.5	5.6	19.4	8.2	34.6	38.3	34.6	38.3	34.6	38.3	34.6	38.3	34.6	38.3
1	F12	1	BRIP1	NM_032043	sample	3.27935813274982	13.3078045222465	1.84502819419538	72947.5047410649	1230.92963297425	9.16046681254559	36.6323851203501	1.45237991776648	128412.792851933	1070.1195238897	1371	1309352.6	39437.82	950.92	138.5	19.9	6.3	12.9	13.1	21.3	5.7	18.5	8.7	36.6	38.9	36.6	38.9	36.6	38.9	36.6	38.9	36.6	38.9
1	F12	2	BRIP1	NM_032043	sample	3.12032085561497	12.0120320855615	1.64679773036451	61087.0995989305	1146.6201996811	9.45655080213904	38.5862299465241	1.47190915836336	132498.239973262	1001.15280152662	1496	1273794.5	43178.1	914.38	148.07	18.5	4.5	15.4	10.9	19.8	4.9	20.9	2.9	37	36.7	37	36.7	37	36.7	37	36.7	37	36.7
1	F12	3	BRIP1	NM_032043	sample	2.80172987358616	11.1490352628077	1.69680575154669	61636.2215568862	1195.16929297371	9.72654690618763	38.0139720558882	1.48877678589664	130977.103127079	1087.07768285853	1503	1282818.4	40782.1	922.53	139.23	19.6	3.9	13.9	11.2	22.3	6.5	20	6.1	37.1	40.4	37.1	40.4	37.1	40.4	37.1	40.4	37.1	40.4
1	F13	1	ATRX	NM_138270	sample	3.3687374749499	13.1503006012024	1.66302728701736	68539.2992651971	1197.09607199806	11.1796927187709	46.6833667334669	1.46344870292788	162444.335337341	1093.42490328682	1497	1296547.1	45169.39	950.86	157.09	19.7	4.9	17.8	11.5	22.8	5.9	23.4	5.2	37.3	40.7	37.3	40.7	37.3	40.7	37.3	40.7	37.3	40.7
1	F13	2	ATRX	NM_138270	sample	3.52672843905916	13.7826086956522	1.56412511896499	71477.5858873842	1150.68430091653	10.4918032786885	43.5466856735567	1.46952299638095	149623.287954383	1077.08360091222	1403	1327581.6	41699.95	963.92	147.54	18.9	5.3	16	14	22	4.1	22.4	10	36.4	40.1	36.4	40.1	36.4	40.1	36.4	40.1	36.4	40.1
1	F13	3	ATRX	NM_138270	sample	2.41592920353982	9.62423417290674	1.33771714590527	53400.1538461538	945.636789180088	10.4778761061947	40.6208304969367	1.34809394893209	132370.832539142	980.300050865628	1469	1213098.3	44255.29	854.28	149.84	17.7	4.6	17	11	18.3	6.1	22	1.1	29.5	38.2	29.5	38.2	29.5	38.2	29.5	38.2	29.5	38.2
1	F14	1	PLXNB2	NM_012401	sample	3.61518987341772	13.4784810126582	1.76634722608296	70928.5949367089	1228.98606829811	12.6776371308017	51.5527426160338	1.54686605694209	175929.818565401	1176.29955325273	1185	1282060.1	47338.18	914.07	158.22	20.1	4.1	19.2	11.2	21.9	7.2	25.8	6.6	41.6	44.1	41.6	44.1	41.6	44.1	41.6	44.1	41.6	44.1
1	F14	2	PLXNB2	NM_012401	sample	3.54721030042918	11.7396280400572	1.47209360779313	53278.7503576538	1088.83025315971	10.950643776824	46.1938483547926	1.61064325971591	160818.288984263	1060.38342768556	1398	1171422.5	46298.9	814.86	156.46	17.4	4.7	19.1	10.2	18	6.6	23.9	0.6	39.2	38.8	39.2	38.8	39.2	38.8	39.2	38.8	39.2	38.8
1	F14	3	PLXNB2	NM_012401	sample	2.42606707317073	9.28048780487805	1.58857894091882	47007.7400914634	1063.67751299799	11.15625	42.9984756097561	1.34415948400603	137350.704268293	1022.37018555207	1312	1142441.1	42823.04	828.22	144.5	17.1	6.8	16.8	14.9	19.9	8.8	22.5	7.1	34.8	39.9	34.8	39.9	34.8	39.9	34.8	39.9	34.8	39.9
1	F15	1	ZMYM2	NM_197968	sample	2.44082446808511	10.4521276595745	1.4524347861649	56602.4793882979	972.570659842751	9.90492021276596	39.3510638297872	1.34174718423069	126512.07712766	955.117958668466	1504	1203741.8	41108.93	855	139.6	16.6	2.9	14.4	12.4	18.9	6.2	19.9	6.9	30.9	37.2	30.9	37.2	30.9	37.2	30.9	37.2	30.9	37.2
1	F15	2	ZMYM2	NM_197968	sample	2.80263157894737	10.0921052631579	1.13710502154908	49549.0422437673	928.222483715116	9.71675900277008	38.8296398891967	1.27969901063179	129580.405817175	970.72257241823	1444	1169414.8	41604.31	814.04	140.84	16.3	4.3	15	10	16.1	6.2	19.3	5.4	32.1	38.7	32.1	38.7	32.1	38.7	32.1	38.7	32.1	38.7
1	F15	3	ZMYM2	NM_197968	sample	3.26785714285714	13.0833333333333	1.65087389222364	71724.8163265306	1150.42829497196	12.5425170068027	51.6062925170068	1.50701387043897	178188.221938776	1141.40699300083	1176	1336192.6	45825.52	978.87	155.01	20.1	4.4	17.3	11	23	4	23.8	3.4	35	42.9	35	42.9	35	42.9	35	42.9	35	42.9
1	F16	1	MBD1	NM_015845	sample	2.41594996090696	8.66301798279906	1.25429963026918	48213.5301016419	937.383891269282	11.0781860828772	43.0265832681783	1.41076864879226	142310.311962471	1102.73202497935	1279	1168518.4	44938.19	831.33	152.15	16	4.1	18	11.2	17.4	6.4	22.8	7.7	30.3	41.8	30.3	41.8	30.3	41.8	30.3	41.8	30.3	41.8
1	F16	2	MBD1	NM_015845	sample	2.93303899926417	9.76232523914643	1.42177828860712	49951.7718910964	1015.19500450023	11.0169242089772	44.1979396615158	1.50066907883062	149570.412803532	1135.81266676211	1359	1177914.7	42324.17	825.84	142.62	16.8	3.8	15.4	10	19.1	5.8	21	7.3	34.7	42.4	34.7	42.4	34.7	42.4	34.7	42.4	34.7	42.4
1	F16	3	MBD1	NM_015845	sample	2.48637015781923	10.5294117647059	1.48282614865141	61630.6721664275	1033.88489493882	10.4971305595409	41.6133428981349	1.43717919546423	134183.290530846	1039.45955109747	1394	1115377.2	40262.21	820.05	140.68	16.2	4.7	13.5	11.7	18.1	7.2	17.5	7.4	32.7	39.9	32.7	39.9	32.7	39.9	32.7	39.9	32.7	39.9
1	F17	1	OTNT	NA	Neutral	2.6974043715847	11.5129781420765	1.81530619033499	67274.0416666667	1189.34158694069	10.7056010928962	42.5922131147541	1.44871726677013	146814.881830601	1074.900273434	1464	1336163.9	42342.37	992.01	144.77	20.5	3.3	15.7	12.2	22.3	4.6	21.5	5.9	36.3	40.7	36.3	40.7	36.3	40.7	36.3	40.7	36.3	40.7
1	F17	2	OTNT	NA	Neutral	2.56527501656726	10.4367130550033	1.28419420609577	55266.5096090126	982.267209797343	10.7375745526839	43.817097415507	1.38951174490771	155472.834327369	1051.11808598991	1509	1300813	42400.06	882.21	141.11	19.9	4.5	15	11.7	19.8	6	19.2	7.4	31.9	39	31.9	39	31.9	39	31.9	39	31.9	39
1	F17	3	OTNT	NA	Neutral	2.62068965517241	9.25359195402299	1.3931473956319	45771.5409482759	1043.09050896546	11.5158045977012	46.5955459770115	1.45098235489077	156680.036637931	1066.28941833055	1392	1268016.3	42300.12	861.59	140.39	18.5	4.4	15.7	10.3	19.9	4.2	18.8	5.7	33.7	41.2	33.7	41.2	33.7	41.2	33.7	41.2	33.7	41.2
1	F18	1	OTNT	NA	Neutral	2.68366727383121	10.9744990892532	1.43531295231526	54835.3740133576	1016.2637200014	10.3636915604129	42.725561627201	1.4965402909012	153174.051001821	1112.51487990417	1647	1183002.3	39648.19	838.73	135.4	16.3	3.6	13.2	10.1	17.4	4.2	18.7	5.3	33.5	40.8	33.5	40.8	33.5	40.8	33.5	40.8	33.5	40.8
1	F18	2	OTNT	NA	Neutral	2.97103658536585	11.7721036585366	1.87816746295134	63983.4108231707	1197.44765283799	11.7728658536585	45.983993902439	1.4408773771055	162482.387195122	1138.68197008062	1312	1397561.3	45983.18	995	154.18	23	4.9	19.4	9.4	23.4	6.1	23.8	2.4	37.1	41.5	37.1	41.5	37.1	41.5	37.1	41.5	37.1	41.5
1	F18	3	OTNT	NA	Neutral	2.70198170731707	12.46875	1.55649248145689	75578.3140243902	1123.64367061298	10.6318597560976	44.6798780487805	1.44342177488914	164015.169207317	1106.55386043351	1312	1320323.7	39389.24	977.31	137.06	19.7	5.7	13.6	15.2	22.9	5.9	19	11.1	31.5	39.8	31.5	39.8	31.5	39.8	31.5	39.8	31.5	39.8
1	F19	1	OTNT	NA	Neutral	3.26397735314933	13.0672328379335	1.76014589715911	75823.1592356688	1238.25324527712	10.6999292285916	43.7515923566879	1.44563735617891	157584.907997169	1086.51875219936	1413	1343835.7	37651.01	962.76	131.68	21	8.2	14.9	20.7	22.4	11.1	19.2	12.5	35.7	38.4	35.7	38.4	35.7	38.4	35.7	38.4	35.7	38.4
1	F19	2	OTNT	NA	Neutral	2.44939528962444	8.97899427116486	1.2485882594269	45281.3087205602	909.887020640023	10.3812858052196	40.5996180776575	1.3292316943116	131555.374920433	989.448730057868	1571	1142842.4	41135.89	787.88	138.76	16.8	4.3	14.4	10.7	16.2	7.1	17.8	9.7	30.6	38.5	30.6	38.5	30.6	38.5	30.6	38.5	30.6	38.5
1	F19	3	OTNT	NA	Neutral	2.98440545808967	12.3671215074724	1.51571430515401	69113.318388564	1063.74145151165	10.5756985055231	44.4100064977258	1.50164064848035	158630.821962313	1072.6718937039	1539	1256501.1	39079.88	896.74	135.2	18.4	4	12.3	10.9	20.2	5.8	17	7.4	33	38.8	33	38.8	33	38.8	33	38.8	33	38.8
1	F20	1	OTNT	NA	Neutral	2.85714285714286	11.8922077922078	1.64499666393907	65429.1616883117	1104.07667476359	10.9551948051948	44.6746753246753	1.45465777175287	154680.84025974	1092.32479665664	1540	1300662.3	41251.29	937.41	140.83	18.9	3.9	14.9	13.2	20.5	5	20.5	6.8	34	40.1	34	40.1	34	40.1	34	40.1	34	40.1
1	F20	2	OTNT	NA	Neutral	3.08961911874533	12.6235997012696	1.66045896419866	66932.2673637043	1083.92747481311	10.2800597460792	43.5070948469007	1.48809597653337	157865.893950709	1087.16737005486	1339	1263589.7	45334.37	915.5	158.65	17.8	4.6	14.8	10	20.5	5.5	19.6	2.7	34.4	39	34.4	39	34.4	39	34.4	39	34.4	39
1	F20	3	OTNT	NA	Neutral	2.8356940509915	10.3158640226629	1.21107879941737	52556.9036827195	1030.12567066894	13.0134560906516	51.5601983002833	1.46444316336417	172477.031869688	1123.20840831472	1412	1295869.9	45489.8	879.74	151.46	19.2	5.6	19.3	11.1	20.3	6.1	25.4	5	35.6	41.4	35.6	41.4	35.6	41.4	35.6	41.4	35.6	41.4
1	F21	1	OTNT	NA	Neutral	2.61995753715499	10.589525831564	1.4195001594442	53785.3765038924	976.562523061167	9.62703467799009	38.5286624203822	1.31499273678164	127682.637650389	966.846457537896	1413	1174143.9	42398.16	828.74	142.8	17.3	6.8	15.4	10.3	19	10.4	20.5	2.5	31.8	38.4	31.8	38.4	31.8	38.4	31.8	38.4	31.8	38.4
1	F21	2	OTNT	NA	Neutral	2.85644371941272	12.2707993474715	1.50698621179235	66237.1288743883	1023.79684352944	9.67047308319739	40.5660685154976	1.54640316377188	142201.793637847	1063.15930077552	1226	1169449.2	39918.56	869.6	148.6	17.5	4.8	13.5	14.6	18.4	6.7	18.3	11.4	32	40.2	32	40.2	32	40.2	32	40.2	32	40.2
1	F21	3	OTNT	NA	Neutral	2.87551581843191	11.3431911966988	1.34438325096447	60385.2070151307	1074.79287710312	10.1863823933975	40.3851444291609	1.40046188054069	134571.56258597	1023.0017447834	1454	1243449.8	40278.53	904.33	138.56	17.8	4.2	13	10	21.5	4.8	18.1	3	33.6	40.2	33.6	40.2	33.6	40.2	33.6	40.2	33.6	40.2
1	F22	1	OTNT	NA	Neutral	3.07041198501873	12.6861423220974	1.58856480968613	71036.3940074906	1073.40640985383	11.1520599250936	46.9850187265918	1.572729108925	173592.665917603	1135.30402333871	1335	1268699.6	46433.95	895.66	157.12	18.5	10.5	18.7	14.2	19.5	11.9	25.9	7.6	33.6	41.3	33.6	41.3	33.6	41.3	33.6	41.3	33.6	41.3
1	F22	2	OTNT	NA	Neutral	3.10931174089069	11.7894736842105	1.36857547984091	61666.1457489879	1013.14073661393	9.67408906882591	38.9588394062078	1.33664770137643	132138.555330634	991.370298060846	1482	1268146.5	41566.01	902.01	142.42	18.6	3.6	13.7	8.4	20	5.1	18.8	0.5	31.6	38.1	31.6	38.1	31.6	38.1	31.6	38.1	31.6	38.1
1	F22	3	OTNT	NA	Neutral	2.37224816544363	9.29019346230821	1.08846070938085	49013.3255503669	887.533799032593	9.736490993996	38.0026684456304	1.20702456099922	127359.907938626	946.286011293286	1499	1156166.5	41091.36	810.3	138.62	16.4	4.1	13.3	7.6	17	5.9	17.6	1.3	28.4	37.2	28.4	37.2	28.4	37.2	28.4	37.2	28.4	37.2
1	G03	1	RF	NA	Neutral	2.74468085106383	11.2032281731475	1.53106354870836	61430.6603081438	1066.39475771493	11.6815847395451	47.7549523110785	1.53634585129434	161973.854732208	1081.66709517401	1363	1322021.3	46722.18	890.04	152.39	18.6	2.6	18.4	7.5	19	4.8	24.4	3.6	34.2	41.6	34.2	41.6	34.2	41.6	34.2	41.6	34.2	41.6
1	G03	2	RF	NA	Neutral	2.3297619047619	10.1755952380952	1.67653284262707	61927.7898809524	1075.71478317411	10.1297619047619	41.2214285714286	1.62291309709641	141403.194047619	1089.85304547775	1680	1218793.7	44103.26	913.74	154.42	16.1	2.8	17	8.5	16.8	4	22.4	3.5	33.6	41.1	33.6	41.1	33.6	41.1	33.6	41.1	33.6	41.1
1	G03	3	RF	NA	Neutral	2.49491740787802	9.5	1.2666692084195	47974.9345616264	942.347633689784	10.5978398983482	41.3157560355781	1.39130405776725	136868.184243964	1074.6902403483	1574	1285329.6	45861.06	892.9	153.74	17.5	2.9	17.5	7.6	19.3	3.6	23.9	1	30.6	40.8	30.6	40.8	30.6	40.8	30.6	40.8	30.6	40.8
1	G04	1	RF	NA	Neutral	2.55099150141643	8.59419263456091	1.35169917495246	41251.2344192635	1015.68917468238	10.893059490085	46.1621813031161	1.55302709159931	169906.817280453	1159.3828565721	1412	1188964.7	45275.29	856.38	156.18	18.1	3.4	18.9	9.7	19.1	4	26	4.2	34.5	40.7	34.5	40.7	34.5	40.7	34.5	40.7	34.5	40.7
1	G04	2	RF	NA	Neutral	2.81441827266238	10.4739471805853	1.29542865068382	50700.0107066381	1047.81132369134	11.4439685938615	49.1127765881513	1.59216709625467	177120.75089222	1177.19473243086	1401	1277842.1	46559.85	899.07	154.57	20.1	3.6	19.3	7.6	19.8	6	23.4	1.7	34.2	41.9	34.2	41.9	34.2	41.9	34.2	41.9	34.2	41.9
1	G04	3	RF	NA	Neutral	2.8125	10.7154411764706	1.31757694546026	54492.7242647059	1085.69927886838	11.7926470588235	49.9419117647059	1.73893512011493	175816.063970588	1243.84560160239	1360	1273878.3	46899.9	929.93	163.73	18.9	4.3	18.8	9	21.2	3.2	26.1	2.4	34.7	44.7	34.7	44.7	34.7	44.7	34.7	44.7	34.7	44.7
1	G05	1	RF	NA	Neutral	3.06646525679758	11.9486404833837	1.68118007797363	66950.6185800604	1189.36853625746	10.5641993957704	44.6034743202417	1.53013233386383	157665.930513595	1155.69572263898	1324	1267061	43913.88	939.43	156.07	18.8	4.1	16.2	10.6	19.9	3.7	23.1	4.9	36.9	41.8	36.9	41.8	36.9	41.8	36.9	41.8	36.9	41.8
1	G05	2	RF	NA	Neutral	3.02330662782229	13.3714493809177	1.99365633132578	79035.2534595776	1193.23269815332	12.0371449380918	50.463219227968	1.71620996330683	184080.861616897	1219.40067721127	1373	1398455	44537.8	958.97	153.64	21	4.2	16.8	10.1	20.2	5.2	19.7	5.8	36.9	43.6	36.9	43.6	36.9	43.6	36.9	43.6	36.9	43.6
1	G05	3	RF	NA	Neutral	2.66344294003868	9.88588007736944	1.27404570923285	47994.7253384913	983.714295978095	11.1682785299807	45.7375886524823	1.55998563424189	159475.620889749	1159.34146123713	1551	1206333.7	44288.72	841.85	152.29	18.1	3.8	17.7	8.6	19.4	5.5	23	3.3	34	42	34	42	34	42	34	42	34	42
1	G06	1	RF	NA	Neutral	2.67320261437908	10.4199346405229	2.00640552355485	56359.7565359477	996.433714419153	10.7900326797386	44.9354575163399	1.37941779051611	162723.550653595	1076.84128029232	1224	1250774.9	45258.8	871.27	154.8	17.8	4.6	16.3	8.7	19.7	6.6	20.6	1.2	32.1	38.9	32.1	38.9	32.1	38.9	32.1	38.9	32.1	38.9
1	G06	2	RF	NA	Neutral	2.61398397669337	10.1099781500364	1.19947950296684	56663.9300801165	1028.25225519303	10.3532410779315	44.0021849963583	1.53786612670577	161291.349599417	1184.1893808453	1373	1332153.7	42876.15	921	146.06	18.6	3.6	15.3	6.6	19.7	3.6	20.4	0.7	31	42.3	31	42.3	31	42.3	31	42.3	31	42.3
1	G06	3	RF	NA	Neutral	2.0428093645485	10.4127090301003	1.43570716491325	64362.4026755853	1042.02679900044	10.7364548494983	45.9565217391304	1.58715604106365	169303.266889632	1212.20321952791	1495	1307825.9	42988.32	948.66	145.95	19	3.1	15.6	10.1	21.6	3.4	20.5	8.6	30.6	43	30.6	43	30.6	43	30.6	43	30.6	43
1	G07	1	RF	NA	Neutral	2.68869123252859	10.3240152477764	1.48313176830632	52685.1518424396	1073.96526214683	11.940914866582	48.853875476493	1.59904716284618	169983.567344346	1181.06356988482	1574	1258011.4	44491.22	891.9	150.79	18.4	3.3	16.6	8.9	19.1	5.1	22.9	2.8	35.4	43.5	35.4	43.5	35.4	43.5	35.4	43.5	35.4	43.5
1	G07	2	RF	NA	Neutral	3.22352024922118	12.0693146417445	1.85398923888471	63652.46105919	1179.18257409511	10.5023364485981	46.148753894081	1.573710694771	167064.07165109	1099.86700414275	1284	1247588.4	43976.04	929.39	152.54	19.3	4.6	17	11.8	21.1	5.5	22.6	4.5	37.9	39	37.9	39	37.9	39	37.9	39	37.9	39
1	G07	3	RF	NA	Neutral	2.63434343434343	9.99191919191919	1.60125831684916	55020.4410774411	1119.87155022283	13.223569023569	54.2208754208754	1.72456836470285	189703.55959596	1248.6040647246	1485	1336079.7	48321.68	970.83	163.21	21.1	4.2	20.3	9.4	23.4	4.2	27.2	2.2	34.7	44.8	34.7	44.8	34.7	44.8	34.7	44.8	34.7	44.8
1	G08	1	RF	NA	Neutral	2.36225266362253	9.43683409436834	1.48026960725467	48645.2435312024	979.089835078993	10.4452054794521	43.7283105022831	1.65354121029952	154761.427701674	1168.31466955203	1314	1231653.9	45259.74	907.16	158.48	17.7	3.6	17.4	8.8	19.6	3.3	24.7	1.1	31.6	43.5	31.6	43.5	31.6	43.5	31.6	43.5	31.6	43.5
1	G08	2	RF	NA	Neutral	2.63636363636364	9.45454545454546	1.46562039946645	46198.2310321258	1034.73679496644	10.3786739576213	42.2604237867396	1.41231192282174	145151.008885851	1085.78973457854	1463	1228619.9	44526.73	879.64	151.8	17.8	4.6	17.4	10.9	19.8	4.6	23.5	4.4	35.3	39.9	35.3	39.9	35.3	39.9	35.3	39.9	35.3	39.9
1	G08	3	RF	NA	Neutral	2.56621621621622	9.56756756756757	1.48143298501099	48501.8175675676	1035.92411572487	10.9283783783784	45.2141891891892	1.48776042981046	155916.675675676	1084.52043216487	1480	1176411.1	44534.29	866.31	154.56	17.6	3.4	18.3	10.1	20.1	5.3	24	2.1	34	41.1	34	41.1	34	41.1	34	41.1	34	41.1
1	G09	1	BRCA1	NM_007298	sample	3.13971094287681	10.9022711631108	1.42301962408711	51639.9394356504	1151.65581212323	11.698554714384	47.9889883000688	1.49125274683852	170639.82312457	1170.74463577408	1453	1271765.8	46956.05	906.19	161.56	19.6	3.6	18.6	10.5	21.7	8.2	27.2	2.5	40	42.2	40	42.2	40	42.2	40	42.2	40	42.2
1	G09	2	BRCA1	NM_007298	sample	3.03260099220411	11.1055988660524	1.53439698077479	54206.856130404	1097.60774454929	11.5960311835578	50.1934798015592	1.75695248468652	182163.596031184	1294.6590918087	1411	1236734.1	45056.78	938.72	164.63	17.4	4.3	18.8	12.8	22.3	5	25.2	6.2	36.2	46.2	36.2	46.2	36.2	46.2	36.2	46.2	36.2	46.2
1	G09	3	BRCA1	NM_007298	sample	3.33983495873968	11.1155288822206	1.63517525237677	50818.8462115529	1198.77551917837	10.7726931732933	43.5911477869467	1.55960535858185	152729.980495124	1152.85062988051	1333	1261512.5	45126.84	912.08	154.32	20.9	4.5	17.1	9.5	23	5.9	23.9	1.8	40.7	42.8	40.7	42.8	40.7	42.8	40.7	42.8	40.7	42.8
1	G10	1	ASXL1	NM_015338	sample	2.47882938978829	11.0130759651308	1.84818371069605	66480.4788293898	1142.23743877448	10.5118306351183	42.6749688667497	1.3039583834329	146243.589663761	1010.23112884998	1606	1280867.2	44795.16	926.35	152.23	19.4	2.9	17.1	8.1	19.8	3.4	22.4	1.8	35.4	38.1	35.4	38.1	35.4	38.1	35.4	38.1	35.4	38.1
1	G10	2	ASXL1	NM_015338	sample	2.98718914845516	11.7400150715901	1.6301343487683	61228.5222305953	1107.41822102997	12.3398643556895	51.3127354935946	1.62998467923641	178978.483044461	1182.13506819975	1327	1315254.2	46627.88	950.86	156.84	20.3	2.8	19.1	7.7	21.2	4.8	24.6	1.1	35.3	43.8	35.3	43.8	35.3	43.8	35.3	43.8	35.3	43.8
1	G10	3	ASXL1	NM_015338	sample	3.00338409475465	12.9619289340102	1.88476032925048	75975.486463621	1191.20813108253	9.39509306260575	39.8181049069374	1.37579396181213	139280.011844332	998.512127984346	1182	1307628.7	43172.52	1011.7	152.01	19	3	15.7	10.7	23.1	6	21.1	1.3	33.6	37.1	33.6	37.1	33.6	37.1	33.6	37.1	33.6	37.1
1	G11	1	ASXL2	NM_018263	sample	3.26315789473684	13.0269905533063	1.67787325316634	68088.0856950068	1216.9825064268	10.7935222672065	45.1336032388664	1.64412934757705	162387.591767881	1146.15254161023	1482	1413314.3	45294.61	997.22	153.22	22.4	3.8	17	10.2	23.2	4.5	21.7	5	37	41.8	37	41.8	37	41.8	37	41.8	37	41.8
1	G11	2	ASXL2	NM_018263	sample	3.28100358422939	11.4982078853047	1.39443953558181	57760.882437276	1103.83470527726	10.8845878136201	46.0136200716846	1.62905634037613	163864.362724014	1130.14430466246	1395	1320902.3	44035.7	925	150.92	21	4.7	16.1	10.4	22.2	4.3	22.4	2.2	36.1	42.3	36.1	42.3	36.1	42.3	36.1	42.3	36.1	42.3
1	G11	3	ASXL2	NM_018263	sample	2.88986486486486	11.5554054054054	1.50743122774243	62865.6189189189	1105.77956983043	10.8439189189189	47.2	1.48992525515369	173161.553378378	1100.04392078042	1480	1339701.6	45766.52	966.92	155.26	20.5	3.6	17.5	10.7	23	4.8	23.4	3.1	34.9	38.8	34.9	38.8	34.9	38.8	34.9	38.8	34.9	38.8
1	G12	1	TP53BP1	NM_005657	sample	3.27878787878788	10.9407407407407	1.57367187524936	50121.4740740741	1205.74608854488	10.9744107744108	44.1925925925926	1.42956540639701	147343.276767677	1075.1022529039	1485	1235806.4	43368.79	849.75	143.65	17.6	3.6	16.4	10.8	19.3	4.2	21.1	5.1	43.2	42.2	43.2	42.2	43.2	42.2	43.2	42.2	43.2	42.2
1	G12	2	TP53BP1	NM_005657	sample	3.51889534883721	13.2696220930233	1.70334399381583	65211.8568313954	1228.85073435548	12.1344476744186	50.8640988372093	1.53932419500299	173446.96875	1120.81339213539	1376	1352368.5	43411.31	935.15	144.17	19.8	4.1	16.4	14	21.9	4.1	20.3	11	41.9	42.7	41.9	42.7	41.9	42.7	41.9	42.7	41.9	42.7
1	G12	3	TP53BP1	NM_005657	sample	3.68263943440691	14.7800471327573	1.79272316007193	79846.1398271799	1342.7694270042	11.738413197172	50.57344854674	1.64421577893653	178315.245090338	1170.70449092225	1273	1445346.3	45907.27	1014.57	156.89	22	3.1	18.2	10	24.8	6	23.5	5.4	42.7	42.7	42.7	42.7	42.7	42.7	42.7	42.7	42.7	42.7
1	G13	1	FAT1	NM_005245	sample	2.73051519154557	11.5726552179657	1.43736722185153	62210.392338177	1094.19869205676	9.15059445178336	33.8731836195509	1.2129626826617	105849.886393659	911.34494772818	1514	1261053.5	41892.14	893.15	144.29	18.5	4.7	13.7	11.4	20.1	6.3	19.6	2.6	34.7	36.4	34.7	36.4	34.7	36.4	34.7	36.4	34.7	36.4
1	G13	2	FAT1	NM_005245	sample	3.32564841498559	14.6361671469741	1.97153440069429	81385.7125360231	1203.18426235066	10.2175792507205	40.0770893371758	1.43677868476165	131693.569164265	1014.63133817473	1388	1319271.7	43067.19	965.3	151.91	18.3	4.1	17.2	10.1	21.6	6.1	22	1.7	38	38.7	38	38.7	38	38.7	38	38.7	38	38.7
1	G13	3	FAT1	NM_005245	sample	3.6466049382716	14.6342592592593	1.74640508087979	77968.1149691358	1298.29180137639	10.6087962962963	45.2615740740741	1.47622111954549	158827.750771605	1054.94963135276	1296	1344800.8	44280.98	980.74	153.48	21.3	4.9	18.4	11.4	23.2	5.2	24.3	1.9	40	38.6	40	38.6	40	38.6	40	38.6	40	38.6
1	G14	1	BAP1	NM_004656	sample	3.48997134670487	14.1095988538682	1.97002739807957	74473.176217765	1244.36342762279	11.1719197707736	50.5343839541547	1.63377029806798	191248.615329513	1201.77818663074	1396	1370431.4	46032.15	1002.01	158.89	20.1	3.4	18.5	9.8	23.4	3.3	26.5	3.1	38.8	41	38.8	41	38.8	41	38.8	41	38.8	41
1	G14	2	BAP1	NM_004656	sample	3.85027152831652	15.155159038014	1.79467921947292	77524.1217998448	1272.21779874674	11.6501163692785	50.9596586501164	1.77679195324311	189321.698991466	1299.62654339185	1289	1356231.8	44645.11	1004.35	159.03	20.3	3.5	17.5	10.9	23.7	3.2	25.2	5.6	40	44.8	40	44.8	40	44.8	40	44.8	40	44.8
1	G14	3	BAP1	NM_004656	sample	3.48162627052385	14.2087568412823	1.64083642233901	77623.0359655981	1251.08990106732	11.1540265832682	48.2290852228303	1.67331474602089	178052.256450352	1254.1906910412	1279	1395579.9	46481.31	1028.15	163.86	21.3	4.8	18.5	11	24.6	5.5	25.6	2.2	37.8	44.1	37.8	44.1	37.8	44.1	37.8	44.1	37.8	44.1
1	G15	1	ZNF516	NM_014643	sample	3.77994902293968	13.7102803738318	1.64836354789819	67465.8649107901	1199.06846582937	11.7417162276975	49.5131690739167	1.69867848655481	174519.998300765	1232.44467125415	1177	1280913.6	44833.05	941.17	156.8	19	2.5	18.7	6.8	22.9	5.1	26.5	3	40.2	43.9	40.2	43.9	40.2	43.9	40.2	43.9	40.2	43.9
1	G15	2	ZNF516	NM_014643	sample	3.69056261343013	13.3847549909256	1.42041851266316	64551.4773139746	1133.85227291999	12.2413793103448	54.0226860254083	1.67989813432743	184802.417422868	1155.83116625184	1102	1242483	46357.8	866.71	159.16	18.2	4.4	19	9.4	20.1	7.2	24	1.6	37.9	42.6	37.9	42.6	37.9	42.6	37.9	42.6	37.9	42.6
1	G15	3	ZNF516	NM_014643	sample	3.07745933384973	10.6615027110767	1.48157464801043	50576.7893106119	1095.18447935425	12.3803253292022	51.9403563129357	1.64193378357435	182774.159566228	1192.01030426302	1291	1189226	45627.29	849.95	157.22	18.6	3.9	18.8	10.6	20.4	6.3	24.6	4	37.2	43.8	37.2	43.8	37.2	43.8	37.2	43.8	37.2	43.8
1	G16	1	GRIN2A	NM_000833	sample	3.54934437543133	13.1242236024845	1.57228634513479	64154.7060041408	1172.15472944618	12.4948240165631	53.3105590062112	1.77477906286241	190503.104899931	1288.98785799807	1449	1315667.2	45348.8	949.21	157.32	21	3.5	18.3	8.9	22.9	4.6	25.5	3.6	37.3	46	37.3	46	37.3	46	37.3	46	37.3	46
1	G16	2	GRIN2A	NM_000833	sample	3.48089887640449	12.8951310861423	1.63716110048331	62611.6337078652	1204.12503418893	11.3213483146067	50.0913857677903	1.62473922668056	181923.100374532	1178.71368898991	1335	1250712.6	46177.91	955.9	165.22	19.7	4.4	18.7	9.6	22.7	5.1	25.7	1.9	39.6	41.3	39.6	41.3	39.6	41.3	39.6	41.3	39.6	41.3
1	G16	3	GRIN2A	NM_000833	sample	3.30661040787623	13.1476793248945	1.56834581573751	64882.988045007	1115.32636488978	10.7180028129395	47.3902953586498	1.66410905513651	164897.108298172	1158.97068006228	1422	1130102.1	42330.09	881.3	150.87	18.1	3.9	15.4	10.3	21.4	5.3	23.1	2.3	35.7	42	35.7	42	35.7	42	35.7	42	35.7	42
1	G17	1	RF	NA	Neutral	2.48788067122436	9.10316967060286	1.28432094658221	46100.6898694842	1005.94178530016	10.7775015537601	44.0913610938471	1.37089556670984	158115.819142324	1064.56969516094	1609	1169875.1	40258.41	826.81	139.59	17.9	11.2	15.4	18	19.2	12.9	19.8	7.4	33.5	38.9	33.5	38.9	33.5	38.9	33.5	38.9	33.5	38.9
1	G17	2	RF	NA	Neutral	2.36631183469004	8.2867877269881	1.3949410420693	41128.3036944271	944.532159747273	10.7413901064496	40.8422041327489	1.30262053390745	133953.783969944	1028.63216463433	1597	1225039.8	42908.27	826.51	140.57	17.5	3.9	15.3	9.6	17	5.6	19.7	2.4	31.9	39.3	31.9	39.3	31.9	39.3	31.9	39.3	31.9	39.3
1	G17	3	RF	NA	Neutral	2.51880766501065	9.14833215046132	1.35898873239441	52043.5436479773	1073.754728463	10.1731724627395	40.0191625266146	1.30382040247813	152247.154009936	1116.45285091855	1409	1302191.5	43487.36	898.21	146.33	20	4.5	13.8	10.1	21.8	4.5	18.9	2.8	32.5	38.3	32.5	38.3	32.5	38.3	32.5	38.3	32.5	38.3
1	G18	1	RF	NA	Neutral	2.67873910127431	9.45472837022133	1.25223407978685	48246.9087860496	970.429157618676	10.5365526492287	41.7766599597586	1.45700696601369	141975.870556673	1054.55933966465	1491	1156564.2	41505.45	796.4	141.63	16.7	3.4	13.3	8.5	16.3	5.6	19.5	2.3	32.9	40.1	32.9	40.1	32.9	40.1	32.9	40.1	32.9	40.1
1	G18	2	RF	NA	Neutral	3.13749060856499	13.580015026296	1.47626813569497	78068.2802404207	1083.39255266207	10.9789631855748	45.297520661157	1.42046306485077	159272.719008264	1101.33230666013	1331	1336415	43020.61	934.19	148.84	18.2	3.6	15.1	8.7	19.3	5.5	20	2.4	33.7	41.5	33.7	41.5	33.7	41.5	33.7	41.5	33.7	41.5
1	G18	3	RF	NA	Neutral	3.14694201747419	12.5329626687847	1.46025383652741	70531.2295472597	1164.50971273693	11.1882446386021	44.0691024622716	1.48339698818055	149834.478157268	1116.8365408977	1259	1389305	43138.09	921.85	142.56	20.9	3	15.5	8.8	21.4	4.9	20.1	4.1	36.5	41.6	36.5	41.6	36.5	41.6	36.5	41.6	36.5	41.6
1	G19	1	RF	NA	Neutral	1.70814332247557	6.89446254071661	1.30516358399946	35493.6195439739	842.538692817506	10.6462540716612	41.5583061889251	1.40726669179071	137007.56742671	1051.92233625053	1535	1031875.9	38850.95	757.91	136.58	13.6	8.1	13.6	16	15.2	9.4	18.4	8.2	29.4	40.8	29.4	40.8	29.4	40.8	29.4	40.8	29.4	40.8
1	G19	2	RF	NA	Neutral	2.92234432234432	11.1809523809524	1.7613634511642	64800.4205128205	1144.41946250628	12.3956043956044	51.5509157509157	1.57150127174606	179623.327472527	1210.30923075753	1365	1289291.7	43824.5	946.26	147.11	19.3	3.5	16.8	11	20.5	4	21.4	7.6	36.8	44.5	36.8	44.5	36.8	44.5	36.8	44.5	36.8	44.5
1	G19	3	RF	NA	Neutral	3.13254786450663	11.3556701030928	1.72512664366924	61607.5913107511	1134.64705673002	12.7812960235641	51.1428571428571	1.68867821145681	173621.393961708	1229.66344274672	1358	1317118	47488.33	955.62	162.81	20.9	3.7	19.4	7.9	22.8	4.8	26.7	0.8	34.9	45.1	34.9	45.1	34.9	45.1	34.9	45.1	34.9	45.1
1	G20	1	RF	NA	Neutral	2.03769401330377	8.26164079822616	1.1304634834426	40015.2416851441	818.344952325695	10.7775314116778	43.8713968957871	1.56722819166981	149189.651145602	1095.64691809189	1353	1072701.9	44222.58	781.12	149.39	15	3	16	8.5	16.1	4.4	21.4	4.2	27.9	42.1	27.9	42.1	27.9	42.1	27.9	42.1	27.9	42.1
1	G20	2	RF	NA	Neutral	2.96421471172962	11.7130550033135	1.62268210195689	63026.5871438038	1109.45493942404	10.648111332008	43.8462557985421	1.52738313160576	156344.230616302	1162.56536338681	1509	1251461.8	45385.62	921.65	159.33	18.4	5.6	17.2	12.2	21.1	5.7	23.5	10.1	34.5	41	34.5	41	34.5	41	34.5	41	34.5	41
1	G20	3	RF	NA	Neutral	2.87386018237082	12.7173252279635	1.73211434222601	69391.8685410334	1080.53012480613	10.7910334346505	43.9285714285714	1.53020634719187	151719.339665654	1081.05369267209	1316	1249344.8	44119.61	892.28	147.32	18.2	3.3	17.2	8.7	20.1	4.3	22.6	2.5	33.6	39.5	33.6	39.5	33.6	39.5	33.6	39.5	33.6	39.5
1	G21	1	RF	NA	Neutral	2.8681693989071	10.6837431693989	1.6896499622521	59309.3633879781	1105.25637196948	11.8688524590164	46.3497267759563	1.6891698583002	153255.657786885	1160.30123292984	1464	1197645.8	43859.68	901.42	153.27	16.5	3.9	17.7	9.8	19.7	4.6	23	2.7	35.1	42.3	35.1	42.3	35.1	42.3	35.1	42.3	35.1	42.3
1	G21	2	RF	NA	Neutral	3.26880877742947	12.205329153605	1.35524477636085	62346.6097178683	1112.29444823116	11.7139498432602	48.4169278996865	1.68453015396789	170785.669278997	1204.06647605071	1276	1298900.5	43327.32	888.27	147.99	19.8	3.2	15.7	7.4	20.1	4.2	20.8	3.1	35.7	43.7	35.7	43.7	35.7	43.7	35.7	43.7	35.7	43.7
1	G21	3	RF	NA	Neutral	3.00895316804408	11.6081267217631	1.45668011951825	59700.6267217631	1100.35095542556	10.9573002754821	46.4951790633609	1.44706067338619	167109.425619835	1102.05905399224	1452	1211061.3	42758.6	912.98	148	18.3	4.3	16.9	10.8	19.8	5.6	21.1	4.8	34.8	39.9	34.8	39.9	34.8	39.9	34.8	39.9	34.8	39.9
1	G22	1	RF	NA	Neutral	2.78747501665556	10.8634243837442	1.30660506823122	59975.5709526982	1042.54931615582	11.6895403064624	47.2278481012658	1.48429271110111	158445.041305796	1096.39391853873	1501	1223029.5	44343.42	884.04	151.52	17.8	4.6	17.2	9.2	18.1	6	23.5	2.7	34.5	41.1	34.5	41.1	34.5	41.1	34.5	41.1	34.5	41.1
1	G22	2	RF	NA	Neutral	3.11617647058824	12.275	1.51811118067066	67168.3779411765	1110.28073787974	12.1338235294118	48.7139705882353	1.581468504307	163040.968382353	1154.17981187539	1360	1287787.6	41134.64	903.09	138.39	19.9	6.8	14.6	10.3	21.3	9	18.6	6.2	34.8	43.5	34.8	43.5	34.8	43.5	34.8	43.5	34.8	43.5
1	G22	3	RF	NA	Neutral	2.78187403993856	12.78955453149	1.76061515599057	82102.4877112135	1104.13918238132	11.0299539170507	46.2365591397849	1.68330793740029	160370.402457757	1148.16286237829	1302	1303730	42855.06	924.1	145.49	18.1	2.7	14.7	7.5	19.2	5.1	20.3	1.3	33.3	42.3	33.3	42.3	33.3	42.3	33.3	42.3	33.3	42.3
1	H03	1	CHEK1	NA	Positive	3.84417808219178	32.3912671232877	5.91447467158124	242089.331335616	2690.20767458531	7.99058219178082	39.0736301369863	1.77209372809326	180153.430650685	1317.66437821742	1168	1942527.4	55496.86	2121.47	230.76	34.8	3.3	25.2	14.5	50.6	2.4	38.5	2.1	50.4	40.3	50.4	40.3	50.4	40.3	50.4	40.3	50.4	40.3
1	H03	2	CHEK1	NA	Positive	4.70545158665582	32.6517493897478	5.20435651922539	218792.515052889	2624.91547994333	7.63791700569569	37.0943856794142	1.66143815360314	167587.921074044	1263.36469855151	1229	1865752.4	56127.46	2066.6	235.61	34.3	5.4	25.5	15.7	50	6.1	38	2	52.9	38.6	52.9	38.6	52.9	38.6	52.9	38.6	52.9	38.6
1	H03	3	CHEK1	NA	Positive	3.70287539936102	27.8841853035144	4.59409981665293	203672.42172524	2275.74963427158	8.67651757188498	40.5151757188498	1.69369294499677	176908.78115016	1298.4553474098	1252	1816284.2	58309.45	1860.93	238.59	31.8	4.6	24.8	12.9	43.9	5.2	36.8	1.3	45.7	39.9	45.7	39.9	45.7	39.9	45.7	39.9	45.7	39.9
1	H04	1	CHEK1	NA	Positive	5.34888888888889	41.3988888888889	6.03949947342465	299615.661111111	3145.45150761115	7.84222222222222	39.6455555555556	1.88087267976375	185357.55	1347.95438268742	900	2213045.4	54777.92	2392.97	227.91	40.3	4.3	26.2	16.1	57.6	3.7	39.9	1.6	60.4	41.1	60.4	41.1	60.4	41.1	60.4	41.1	60.4	41.1
1	H04	2	CHEK1	NA	Positive	4.83071553228621	35.4066317626527	4.7568420631064	239274.095113438	2700.90658625351	8.94153577661431	49.9904013961606	2.15119618776436	248945.047993019	1588.39278287162	1146	2059454.7	63387.61	2153.5	262.03	36.7	3.7	30.6	11.5	52.2	3.5	43.3	0.6	53.4	43.4	53.4	43.4	53.4	43.4	53.4	43.4	53.4	43.4
1	H04	3	CHEK1	NA	Positive	4.37649063032368	36.6235093696763	6.63858164661509	275270.777683135	2912.28590658799	8.31942078364566	42.6695059625213	2.04361011388386	200928.397785349	1433.68962011352	1174	1990925.6	57675.47	2280.88	245.09	37	3.7	28.1	14.9	54.9	4.3	43.6	2.7	55.3	41.4	55.3	41.4	55.3	41.4	55.3	41.4	55.3	41.4
1	H05	1	CHEK1	NA	Positive	5.19110690633869	37.6348155156102	6.31826286562181	275614.340586566	3042.02288348464	7.15326395458846	35.7861873226112	1.59237146096393	158056.180700095	1202.56509112138	1057	2023075.6	51671.03	2308.62	226.76	37.4	5.7	23	18.6	55	6.9	37.3	2.8	57.9	37.4	57.9	37.4	57.9	37.4	57.9	37.4	57.9	37.4
1	H05	2	CHEK1	NA	Positive	4.2994257588187	32.6456111566858	5.37105532415346	234625.68416735	2785.01911829986	8.1312551271534	40.4200164068909	1.80623035618735	190809.647251846	1370.94100006729	1219	2042801.6	53254.66	2174.66	221.1	37.9	5.1	24.4	16.6	55.3	5.8	36.5	4.4	54.1	39.5	54.1	39.5	54.1	39.5	54.1	39.5	54.1	39.5
1	H05	3	CHEK1	NA	Positive	4.04325259515571	30.3200692041523	5.1775264243058	236057.430795848	2603.85922029992	8.78892733564014	43.022491349481	1.86252744831165	195052.338235294	1447.76817306443	1156	1975925.4	59811.51	2109.72	256.73	35.9	5.4	29.2	14.9	51	4.8	42.9	2.4	48.2	42.6	48.2	42.6	48.2	42.6	48.2	42.6	48.2	42.6
1	H06	1	CHEK1	NA	Positive	4.0406976744186	27.093023255814	5.1206428732379	191542.752491694	2681.4727957931	6.99418604651163	34.2915282392027	1.703225684025	169263.296511628	1368.02773717792	1204	1893474.6	53918.12	2089.1	237.46	33.7	8.6	24.8	21	53.7	7	38.5	4	52.7	38.9	52.7	38.9	52.7	38.9	52.7	38.9	52.7	38.9
1	H06	2	CHEK1	NA	Positive	4.12320916905444	31.1776504297994	5.21048954936079	241005.229226361	2673.34524901183	7.46513849092646	34.1833810888252	1.55051943641209	156279.315186246	1285.6483032914	1047	2013545.7	56583.78	2112.97	241.65	35.1	7.5	25.4	16.6	50.8	4.6	38.2	2.9	51.2	37.8	51.2	37.8	51.2	37.8	51.2	37.8	51.2	37.8
1	H06	3	CHEK1	NA	Positive	4.21895006402049	34.4545454545455	5.49000409774834	274252.879641485	2827.97100155905	7.10371318822023	34.898847631242	1.64910176475494	156817.085787452	1272.53009166403	781	2077186.6	58079.15	2168.4	236.16	34.1	5.8	24.2	17.7	50.2	5.1	36.5	5.1	51.5	39.4	51.5	39.4	51.5	39.4	51.5	39.4	51.5	39.4
1	H07	1	CHEK1	NA	Positive	5.18339768339768	40.1631274131274	5.80985552993089	289914.744208494	2982.68017314362	6.93822393822394	32.8947876447876	1.76805084456093	142903.193050193	1279.43861638808	1036	2041501.9	53668.13	2258.97	227.73	37.8	8.8	25.1	19.1	54.8	10.9	39.7	1.7	57.4	40.4	57.4	40.4	57.4	40.4	57.4	40.4	57.4	40.4
1	H07	2	CHEK1	NA	Positive	5.36056338028169	42.3643192488263	6.28247321970629	298715.58685446	3069.38896905908	8.08732394366197	41.0600938967136	1.79803536540738	185377.25915493	1342.20616389702	1065	2094787.4	55594.22	2289.96	234.61	37	4.9	26.7	15.5	53.2	5.6	40.9	2.5	59.8	40.9	59.8	40.9	59.8	40.9	59.8	40.9	59.8	40.9
1	H07	3	CHEK1	NA	Positive	4.66243194192378	34.5562613430127	5.29099724279257	243527.097096189	2733.33865092389	8.80762250453721	44.0199637023593	1.93091689433594	199610.228675136	1350.71474023935	1102	2029067.2	55759.91	2184.23	230.84	37.6	5.4	26.4	17.9	54.4	5.4	40.2	6.7	54.8	41.3	54.8	41.3	54.8	41.3	54.8	41.3	54.8	41.3
1	H08	1	CHEK1	NA	Positive	4.60227272727273	35.4219696969697	5.54810310202934	248029.836363636	2737.71991184563	8.32121212121212	41.6886363636364	1.90684290887821	188155.096212121	1370.50287740479	1320	1923098.6	57098.06	2181.22	240.27	35.3	3.9	26.5	15.2	52.4	5.8	41.3	4.2	54.5	42.3	54.5	42.3	54.5	42.3	54.5	42.3	54.5	42.3
1	H08	2	CHEK1	NA	Positive	4.17491166077739	34.452296819788	5.33321378279869	261749.90459364	2696.81212783582	8.81537102473498	44.3250883392226	1.96081061105191	204793.276501767	1452.81337726373	1132	2104165.7	63579.08	2177.09	261.13	37.1	5.3	31	13.6	51.1	5.1	43.1	2	50.9	42.1	50.9	42.1	50.9	42.1	50.9	42.1	50.9	42.1
1	H08	3	CHEK1	NA	Positive	4.44134615384615	35.9307692307692	5.80465592869824	281179.7	2843.97715537743	8.41346153846154	39.9105769230769	1.79543460671895	187731.073076923	1413.15866814383	1040	2133236	63896.08	2255.88	266.25	37.8	4	28.4	12	51	5.4	42.1	1.2	51.6	41.3	51.6	41.3	51.6	41.3	51.6	41.3	51.6	41.3
1	H09	1	NOTCH2	NM_024408	sample	4.53389121338912	22.4669456066946	2.66465255895863	128599.420083682	1616.88631213701	8.35146443514644	32.7020920502092	1.33644008422317	107616.078661088	1007.62625255581	1195	1441655.1	37944.85	1192.38	143.61	21.3	3.7	11.2	11.7	29	3.3	21.1	1.6	46.7	38.9	46.7	38.9	46.7	38.9	46.7	38.9	46.7	38.9
1	H09	2	NOTCH2	NM_024408	sample	3.33359253499222	15.196734059098	2.23652927855748	89703.5163297045	1303.66773390034	9.81415241057543	43.9269051321928	1.6671584989824	161103.1562986	1104.80861096378	1286	1318143.5	42579.93	1061.31	156.5	19.1	4	16.6	12.1	23.4	5.1	22.6	4.4	36.6	39.7	36.6	39.7	36.6	39.7	36.6	39.7	36.6	39.7
1	H09	3	NOTCH2	NM_024408	sample	2.29198606271777	8.83484320557491	1.55106291682222	46339.6459930314	1043.70509221683	11.3700348432056	48.01393728223	1.54890695217085	171099.085017422	1110.93518641987	1435	1210343.9	41679.1	987.61	142.67	17.5	8.1	16.9	20	23.2	9.9	22.5	13.7	30.3	41.1	30.3	40.9	30.3	41.1	30.3	41.1	30.3	40.9
1	H10	1	FANCM	NM_020937	sample	2.83632447954056	9.71643933955492	1.55697990642696	46752.2921751615	1118.40850725096	7.8643216080402	32.356783919598	1.15357437815022	113548.539842067	849.781918835947	1393	1204197.2	42907.61	862.77	147.53	18.7	3.7	15.4	9.7	20.7	6.1	20.7	1.4	37.5	31.4	37.5	31.4	37.5	31.4	37.5	31.4	37.5	31.4
1	H10	2	FANCM	NM_020937	sample	2.98984034833091	11.2960812772134	1.39344632795195	60945.4782293179	1027.3094288271	7.14150943396226	30.8316400580552	1.16273396977016	108557.047169811	791.77262738114	1378	1215291.5	43398.15	856.19	145.26	18.2	4.1	14	9.1	18.4	6.2	18.7	0.5	33.1	29.9	33.1	29.9	33.1	29.9	33.1	29.9	33.1	29.9
1	H10	3	FANCM	NM_020937	sample	2.87682832948422	11.0261739799846	1.44526232654798	57383.9591993841	1061.30749200491	7.83910700538876	32.8391070053888	1.14978413540182	116199.14934565	835.499646385952	1299	1207244.8	41153.04	865.16	143.62	18.2	4.9	14.7	12.2	20	5.8	19.3	2.8	34.7	31.1	34.7	31.1	34.7	31.1	34.7	31.1	34.7	31.1
1	H11	1	RASA1	NM_022650	sample	3.41773962804006	13.2145922746781	1.99279515398637	68214.3848354793	1281.60525556806	13.9077253218884	56.934191702432	1.74194572638698	198811.08869814	1284.32212195303	1398	1438082.7	47523.89	995.82	159.83	22.6	4	21.7	10.9	25.7	3.5	26.8	2.4	40.1	45.9	40.1	45.9	40.1	45.9	40.1	45.9	40.1	45.9
1	H11	2	RASA1	NM_022650	sample	2.92379679144385	11.7292780748663	1.82941916782229	63743.1945187166	1146.44070195193	10.370320855615	41.2566844919786	1.53340700560474	137254.36631016	1077.41417448392	1496	1249003	41488.96	934.38	145.19	18	4.2	14.7	10	21.5	4.9	19.9	1.9	35.5	41.9	35.5	41.9	35.5	41.9	35.5	41.9	35.5	41.9
1	H11	3	RASA1	NM_022650	sample	3.21716417910448	11.2582089552239	1.5839404633228	52977.7186567164	1097.05265379964	10.944776119403	43.9335820895522	1.37949705645274	148790.245522388	1028.58132641038	1340	1293328.1	43260.04	881.86	142.45	19.8	4.2	16.3	11	22.7	6.3	20.1	6.2	36.3	39.3	36.3	39.3	36.3	39.3	36.3	39.3	36.3	39.3
1	H12	1	KDM5C	NM_004187	sample	2.7758505670447	11.3982655103402	1.51126603181567	60037.3902601735	1008.2161549622	9.98065376917945	42.4449633088726	1.49543432969297	151201.282188125	1078.34342146911	1499	1175870.4	41687.45	868.49	148.54	15.7	5.1	15	13.1	19	7.6	22.9	7.5	32.5	38.9	32.5	38.9	32.5	38.9	32.5	38.9	32.5	38.9
1	H12	2	KDM5C	NM_004187	sample	3.45004344048653	12.0165073848827	1.44373734838151	56062.9852302346	1052.74809883216	12.994787141616	54.1668114682884	1.70419550161135	189197.214596003	1230.45608847348	1151	1323139.4	47927.37	870.76	156.18	19.6	3.4	20.5	8.1	19.8	5.3	25.1	2	34.5	44.1	34.5	44.1	34.5	44.1	34.5	44.1	34.5	44.1
1	H12	3	KDM5C	NM_004187	sample	2.7340644276902	10.6860863605209	1.59129229356724	54005.2433173406	1079.42873616553	12.793694311172	56.915695681974	1.71658232088663	212220.788896504	1224.46540972489	1459	1296487.8	46133.32	927.7	155.99	20	3.8	16.7	9.7	20.3	5.5	23.7	2	35.5	42.8	35.5	42.8	35.5	42.8	35.5	42.8	35.5	42.8
1	H13	1	FAS	NA	sample	3.49686411149826	13.0452961672474	1.67912920843472	65365.875261324	1165.29246308513	10.7289198606272	46.1442508710801	1.66800823068485	170262.450174216	1106.06204304312	1435	1307682.1	45016.9	915.89	153.95	19.2	4.3	17.6	9.8	20.9	6.1	22.6	2.4	37.9	39.9	37.9	39.9	37.9	39.9	37.9	39.9	37.9	39.9
1	H13	2	FAS	NA	sample	3.43915703602991	12.7280761386812	1.57957952801695	62084.133242692	1104.66309965898	11.1461590754589	47.5458871515976	1.63458342444885	169552.206662135	1131.17391444297	1471	1253177.2	45584.17	890.69	156.48	18	4.3	17	9.9	19.5	5.7	22.1	2	36.8	41.3	36.8	41.3	36.8	41.3	36.8	41.3	36.8	41.3
1	H13	3	FAS	NA	sample	2.90126050420168	11.2871148459384	1.62756086886286	58637.3739495798	1091.46809171242	11.2044817927171	49.5203081232493	1.63123812523967	179295.131652661	1157.5756012158	1428	1186973.9	42765.92	889.65	150.53	16.6	3.9	17	12	20.4	4.8	23.7	4	35.8	41.1	35.8	41.1	35.8	41.1	35.8	41.1	35.8	41.1
1	H14	1	PTPRC	NR_052021	sample	3.36878347360367	12.4062739097169	1.58538097710768	60163.2104055088	1146.95655370054	11.6916602907422	47.6136189747513	1.60255907416088	160443.419280796	1165.34292314003	1307	1316291.2	47348.39	934.54	165.84	19.8	3.7	19.4	9.1	21.9	5.2	25.4	1.3	37.5	44	37.5	44	37.5	44	37.5	44	37.5	44
1	H14	2	PTPRC	NR_052021	sample	3.17401215805471	13.686170212766	1.8187587452418	74481.1633738602	1105.7438074956	10.4703647416413	45.4452887537994	1.52007470420791	160480.296352584	1056.54792107105	1316	1255181.7	45473.01	885.53	156.65	17.6	4.6	16.5	10.4	19.7	5.9	21.6	3	34.8	38.1	34.8	38.1	34.8	38.1	34.8	38.1	34.8	38.1
1	H14	3	PTPRC	NR_052021	sample	3.99685781618225	15.127258444619	1.74713903654334	77593.9677926159	1192.34708693519	11.3754909662215	46.5192458758837	1.56722552191673	158454.721131186	1073.87252719231	1273	1387551.7	45706.88	933.13	150.95	19.1	4.8	17.9	10.8	21.4	4.9	21.9	2.1	38.9	40.7	38.9	40.7	38.9	40.7	38.9	40.7	38.9	40.7
1	H15	1	PTPRU	NM_133178	sample	2.98771676300578	12.146676300578	1.93618024324448	65762.3634393064	1135.92734057386	12.1257225433526	47.1799132947977	1.48622162858656	154775.62933526	1146.84775931735	1384	1293950.8	45605.79	923	154.65	18.1	3.7	17.7	8.5	19.7	5.1	24	0.4	36.9	43.9	36.9	43.9	36.9	43.9	36.9	43.9	36.9	43.9
1	H15	2	PTPRU	NM_133178	sample	2.69139465875371	11.7648367952522	1.9239357674232	71381.321958457	1142.45112426432	10.7425816023739	45.6097922848665	1.68312709243155	157639.614985163	1149.10644464339	1348	1246395.2	44256.23	946.49	152.42	19.1	3.2	16.8	7.6	20.9	4.2	22.7	1.5	35.1	42.6	35.1	42.6	35.1	42.6	35.1	42.6	35.1	42.6
1	H15	3	PTPRU	NM_133178	sample	3.53243050605845	14.5110477548111	1.72841100300646	79549.8624376336	1245.37234965815	12.0356379187455	47.9643620812545	1.5835007586393	156516.03492516	1134.47703147508	1403	1441436.9	45248.25	1014.79	158.62	22.6	4.8	17.9	9.6	26	4.6	24.1	4	37.8	44.6	37.8	44.6	37.8	44.6	37.8	44.6	37.8	44.6
1	H16	1	FUBP1	NM_003902	sample	2.74402068519716	10.579185520362	1.50566562032139	55683.036199095	1032.68316294341	12.3206205559147	47.3102779573368	1.45183481554964	150129.698771816	1097.23758631265	1547	1260824.8	45406.16	871.97	148.69	18.7	3.6	17.3	9.5	20.6	5.2	23	2.1	33.4	43.1	33.4	43.1	33.4	43.1	33.4	43.1	33.4	43.1
1	H16	2	FUBP1	NM_003902	sample	2.30454206999255	7.72598659717051	1.39470051706066	37161.7959791512	978.263477672265	11.0498883097543	43.9434102755026	1.559666121383	143682.938198064	1101.40006951974	1343	1135706.2	43612.59	828.37	150.67	16.5	4.8	15.9	10.4	18.7	5.6	21.2	3.8	34	44.2	34	44.2	34	44.2	34	44.2	34	44.2
1	H16	3	FUBP1	NM_003902	sample	2.98410404624277	12.7507225433526	1.59138754354	71515.1213872832	1087.90398608622	11.481936416185	45.2825144508671	1.47966346373328	147335.690028902	1037.80091087591	1384	1303747.6	43770.71	927.85	145.65	19.1	4.3	16	11.3	20.7	6.1	20.7	5.7	33.6	39.7	33.6	39.7	33.6	39.7	33.6	39.7	33.6	39.7
1	H17	1	CHEK1	NA	Positive	4.27088402270884	31.0267639902676	4.8288908528253	230446.02595296	2716.07556374825	9.75344687753447	49.51500405515	1.94665258264698	242841.437145174	1548.16522479938	1233	2041338.3	57765.2	2120.06	236.53	36.6	4.9	27.7	16.8	53.4	5	40.1	3.1	52.2	44.8	52.2	44.8	52.2	44.8	52.2	44.8	52.2	44.8
1	H17	2	CHEK1	NA	Positive	4.79692011549567	40.5129932627526	7.11152163497469	321842.030798845	3143.59760563288	7.96150144369586	40.274302213667	1.70852938698348	188002.572666025	1293.60346227882	1039	2093235.2	54358.94	2380.19	224.49	37.3	4.9	23.4	18.1	54.2	5	35.3	7.7	56.5	39.2	56.5	39.2	56.5	39.2	56.5	39.2	56.5	39.2
1	H17	3	CHEK1	NA	Positive	3.92883548983364	30.4713493530499	5.315373950779	230789.577634011	2778.60867754331	6.6275415896488	35.4676524953789	1.95652219845879	176716.171903882	1301.31618299604	1082	1799977.8	50204.48	2115.09	224.47	34.1	7	23.8	21.9	54.6	5.7	36	7.6	53.7	37.2	53.7	37.2	53.7	37.2	53.7	37.2	53.7	37.2
1	H18	1	CHEK1	NA	Positive	3.97211155378486	33.4254980079681	5.9680120481577	252894.601593625	2764.0263272691	9.43266932270916	47.1426294820717	1.9450264622054	225467.625498008	1462.75601828337	1255	2019781.1	54675.95	2156.34	227.62	35.6	5.8	26.9	17.8	52.6	5.3	40.2	7	51.3	41.1	51.3	41.1	51.3	41.1	51.3	41.1	51.3	41.1
1	H18	2	CHEK1	NA	Positive	5.10813704496788	42.661670235546	7.05916330323945	335923.258029979	3194.98375117178	6.96038543897216	37.96573875803	1.85254100931616	177616.539614561	1355.2803578043	934	2247803.5	54708.41	2452.8	234.33	39.5	5.8	24.7	15.8	56	4	40.1	4.6	57.4	41.6	57.4	41.6	57.4	41.6	57.4	41.6	57.4	41.6
1	H18	3	CHEK1	NA	Positive	6.13925438596491	48.4375	7.18907598853469	368969.536184211	3168.17781089467	8.8125	42.9320175438597	1.97321808161602	194180.684210526	1507.32572785935	912	2425328.6	56043.6	2426.02	224.94	41.3	4.8	25	13.5	53.2	3.3	41.3	2.9	57.5	45.3	57.5	45.3	57.5	45.3	57.5	45.3	57.5	45.3
1	H19	1	CHEK1	NA	Positive	4.32006125574273	29.5183767228178	4.85923999057768	202156.220520674	2482.14140466198	9.1937212863706	43.6600306278714	1.7743293101531	194297.514548239	1323.87257427088	1306	1924808.1	51619.97	2009.74	209.52	35.7	5.1	24.5	16.7	50.5	5.2	36	2.5	51.9	41.1	51.9	41.1	51.9	41.1	51.9	41.1	51.9	41.1
1	H19	2	CHEK1	NA	Positive	5.22222222222222	39.598440545809	5.85371303018088	284799.171539961	2917.63269682223	8.42982456140351	41.9863547758285	1.74755069076058	189757.580896686	1344.51707793021	1026	2099735.9	53385.27	2252.06	217.64	38.1	4.3	23.9	16.9	54.6	5.6	35.4	2.1	56.9	39.9	56.9	39.9	56.9	39.9	56.9	39.9	56.9	39.9
1	H19	3	CHEK1	NA	Positive	4.23264540337711	32.2326454033771	5.03994101742115	236561.676360225	2606.04920097211	8.32457786116323	41.0825515947467	1.73871342574291	186856.835834897	1335.33118000683	1066	2022674.5	57985.69	2146.26	240.31	38	5.1	27	15.4	51.7	5.4	38.9	2.1	49.3	40.2	49.3	40.2	49.3	40.2	49.3	40.2	49.3	40.2
1	H20	1	CHEK1	NA	Positive	5.42451967063129	41.5498627630375	6.4940848477448	300800.748398902	3236.74146448855	7.58645928636779	37.676120768527	1.69910179349218	164255.4894785	1250.70994694064	1093	2203931.4	51477.24	2477.65	221.26	40.1	5.1	24.1	15.3	58.5	3.3	42.2	1.3	59.7	39.8	59.7	39.8	59.7	39.8	59.7	39.8	59.7	39.8
1	H20	2	CHEK1	NA	Positive	4.69857433808554	39.4175152749491	7.27926544532026	300841.704684318	2962.71817206027	8.0264765784114	35.3808553971487	1.66781017494564	142057.376782077	1215.94487154797	982	2067519.8	51824.59	2315.86	217.1	37	6.6	25.1	18.7	53.7	5	36.4	2.7	55.5	39.5	55.5	39.5	55.5	39.5	55.5	39.5	55.5	39.5
1	H20	3	CHEK1	NA	Positive	4.45421577515866	32.052583862194	5.44796385706693	226943.834088849	2595.90402233864	9.42792384406165	44.3291024478694	1.7705250167216	184832.563916591	1292.82470276785	1103	1956801.7	49414.4	2054.34	197.65	34.4	5.1	22.8	15.7	47.7	5.3	36.3	3.3	52.2	42	52.2	42	52.2	42	52.2	42	52.2	42
1	H21	1	CHEK1	NA	Positive	4.92926613616269	39.8258178603006	6.52908402445816	298904.692307692	3004.65860927802	7.60565870910698	37.3253757736516	1.77264210358558	167391.610963749	1319.51389825505	1131	2060134.1	49519.52	2300.82	216.87	37.8	8.6	22.5	21.4	55.5	8.3	36.9	6.5	57	40.3	57	40.3	57	40.3	57	40.3	57	40.3
1	H21	2	CHEK1	NA	Positive	4.43645484949833	34.0769230769231	5.58344059499272	251919.305183946	2755.10684441975	8.01337792642141	39.8929765886288	1.6777432062808	175175.469899666	1248.65343962966	1196	1941961.1	51631.82	2207.69	212.08	35.8	5.1	24.7	16.5	53.3	4.9	37	2.7	53.4	39.5	53.4	39.5	53.4	39.5	53.4	39.5	53.4	39.5
1	H21	3	CHEK1	NA	Positive	4.08235294117647	30.2831932773109	5.25298708482557	227369.451260504	2599.74480146252	8.20168067226891	39.6756302521008	1.64086213533033	178332.173109244	1276.69540827214	1190	1955382.7	52522.82	2120.52	217.61	36.1	4.8	25.4	16.5	52.6	3.4	40.4	2.2	49.8	38.5	49.8	38.5	49.8	38.5	49.8	38.5	49.8	38.5
1	H22	1	CHEK1	NA	Positive	3.94082840236686	28.4689349112426	4.9672351071291	209712.264792899	2326.77116669338	8.99260355029586	43.866124260355	1.68919193129239	198422.900147929	1271.4427579425	1352	1866386.4	50190.71	1869.56	193.09	32.8	5.3	21.4	16.9	47	5	31.8	1.6	47.7	39.1	47.7	39.1	47.7	39.1	47.7	39.1	47.7	39.1
1	H22	2	CHEK1	NA	Positive	4.25893566322478	31.9968228752979	5.87027996924664	232015.789515488	2673.86651555485	9.08498808578237	44.0413026211279	1.73932057093675	203171.767275616	1403.45477294554	1259	1942377.8	51957.41	2146.78	217.69	36.4	4.8	25.4	17.2	54	5.4	40.3	1.1	51.9	40.9	51.9	40.9	51.9	40.9	51.9	40.9	51.9	40.9
1	H22	3	CHEK1	NA	Positive	4.19211822660098	32.688013136289	5.2330106810673	242094.059934319	2530.10168534751	8.16584564860427	39.4490968801314	1.69110141268276	174980.105090312	1318.00715720863	1218	1907012.4	51702.76	2047.41	214.84	34.9	6	24.6	17.8	49.4	6.3	36.4	2.1	48.4	40.1	48.4	40.1	48.4	40.1	48.4	40.1	48.4	40.1
1	I03	1	RPA32	NA	Positive	2.9628164556962	14.9098101265823	2.04670760051904	84582.4042721519	1322.49939853522	4.31487341772152	15.8892405063291	0.849516718911243	47790.9422468354	610.816705786266	1264	1658388.6	37343.85	1235.26	130.23	27.1	3.6	8.6	11.1	31.1	3.6	11.6	7.5	35.4	29.4	35.4	29.4	35.4	29.4	35.4	29.4	35.4	29.4
1	I03	2	RPA32	NA	Positive	3.81532258064516	21.3701612903226	2.5970466038951	132908.252419355	1566.32286301121	5.15241935483871	21.8322580645161	1.17514198595324	74001.5217741935	733.568675782954	1240	1828136.7	39996.9	1393.09	142.76	29.5	3.3	9.7	11.8	33.4	4.4	14	3.1	41.2	32.7	41.2	32.7	41.2	32.7	41.2	32.7	41.2	32.7
1	I03	3	RPA32	NA	Positive	2.68131868131868	13.396336996337	2.05464962211032	79326.7758241758	1298.35260803427	5.28717948717949	20.6556776556777	0.96504875537114	65432.2175824176	688.647802593937	1365	1613619.5	40069.77	1266.93	140.87	26.5	4.2	10.5	12.9	32.1	4.1	14.9	3.2	33.3	30.9	33.3	30.9	33.3	30.9	33.3	30.9	33.3	30.9
1	I04	1	RPA32	NA	Positive	4.6390423572744	25.8397790055249	3.24512107414541	157982.299263352	1988.46629389226	2.94935543278085	11.3268876611418	0.746247819646229	34205.7651933702	550.253722625356	1086	1996633.8	38515.42	1599.71	141.9	31.3	5.6	6.9	13.4	40.2	3.6	12.7	0.9	49.5	26.4	49.5	26.4	49.5	26.4	49.5	26.4	49.5	26.4
1	I04	2	RPA32	NA	Positive	4.18414322250639	20.0707587382779	2.1079407908155	108655.352088662	1558.52636117349	4.13384484228474	15.6095481670929	0.887848464761798	48414.8337595908	650.407639460556	1173	1861456.6	38707.96	1326.68	134.57	28	5.4	8.5	12.4	31.8	3.8	10.6	0.6	43.1	32.6	43.1	32.6	43.1	32.6	43.1	32.6	43.1	32.6
1	I04	3	RPA32	NA	Positive	3.78446909667195	21.0150554675119	2.70179219817012	132553.655309033	1631.72190326074	4.45958795562599	17.3026941362916	0.99872923848134	55449.3351822504	674.367553853849	1262	1908609.3	41745.22	1475.56	148.68	30.5	3.2	10.6	8.7	37.2	3.2	16	2.1	40.5	30.9	40.5	30.9	40.5	30.9	40.5	30.9	40.5	30.9
1	I05	1	RPA32	NA	Positive	4.791192103265	23.8488990129081	3.01555203858287	137632.153378891	1793.65913395731	3.60744115413819	14.2672741078208	0.768354322867005	45357.2801822323	546.566667508372	1317	2002462.2	38205.74	1460.05	139.07	31.5	6.5	8.6	15.5	39.6	3.6	11.5	3.3	48.4	27	48.4	27	48.4	27	48.4	27	48.4	27
1	I05	2	RPA32	NA	Positive	4.36447811447811	21.4478114478114	2.44786140931506	126661.599326599	1686.76428053942	3.50841750841751	13.270202020202	0.784938353783044	38776.2390572391	541.568834359779	1188	1985489.2	37791.79	1481.47	135.19	32.2	3.5	7	11.6	38.5	3.2	10	1.7	43.9	27.8	43.9	27.8	43.9	27.8	43.9	27.8	43.9	27.8
1	I05	3	RPA32	NA	Positive	4.36565836298932	27.3620996441281	3.46815188139603	173171.444839858	1931.11681305229	4.36120996441281	18.0836298932384	0.81373142126153	59889.6227758007	607.364253679662	1124	2028347.9	36786.91	1616.46	133.48	31.3	7.2	8.7	18.8	40.5	3.9	12.9	2	48.6	27.1	48.6	27.1	48.6	27.1	48.6	27.1	48.6	27.1
1	I06	1	RPA32	NA	Positive	3.43062200956938	19.3233082706767	2.86707447393382	124659.870813397	1573.72771720132	3.45591250854409	13.5297334244703	0.756519731328351	41258.0943267259	503.431623031427	1463	1796967.3	38348.49	1408.27	136.52	27.5	4.6	8.3	14.1	33.2	4.9	12	3.2	38.9	25.6	38.9	25.6	38.9	25.6	38.9	25.6	38.9	25.6
1	I06	2	RPA32	NA	Positive	3.36757624398074	17.7054574638844	2.49895458555003	106800.626805778	1547.59037112871	3.53370786516854	14.0666131621188	0.689415756652751	44073.4502407705	515.866602392376	1246	1802911.1	39480.7	1394.87	146.01	29.9	4.3	9.1	11.7	34.9	4.9	13.7	2.9	40.6	25.2	40.6	25.2	40.6	25.2	40.6	25.2	40.6	25.2
1	I06	3	RPA32	NA	Positive	3.98538961038961	20.5771103896104	2.65688321411577	119184.357954545	1665.4802288955	3.96185064935065	15.4066558441558	0.780746407298682	47468.7199675325	558.302874398055	1232	2005616.6	38160.73	1498.34	135.55	32.7	4	8.1	11.3	39	4.1	13.2	2.7	41.3	26.2	41.3	26.2	41.3	26.2	41.3	26.2	41.3	26.2
1	I07	1	RPA32	NA	Positive	2.76553106212425	12.2237808951236	1.79539202674947	64069.3400133601	1199.0206822041	4.01202404809619	14.9505678022712	0.766604041622677	46743.8276553106	587.135835183622	1497	1555038.9	34946.44	1171.87	128.48	26.5	8.9	6.9	17.8	30.5	9.4	11.6	3.5	32.7	28.5	32.7	28.5	32.7	28.5	32.7	28.5	32.7	28.5
1	I07	2	RPA32	NA	Positive	3.90770609318996	23.1926523297491	3.42391048662459	145324.379032258	1858.15351802305	3.65143369175627	13.9220430107527	0.802188553933138	43838.2141577061	585.035570297744	1116	1964154.6	36027.43	1657.43	133.57	32	3.9	7.5	13.6	40.8	3	11.2	2.7	45.1	29.5	45.1	29.5	45.1	29.5	45.1	29.5	45.1	29.5
1	I07	3	RPA32	NA	Positive	2.64748201438849	15.0847322142286	2.3360616781413	97337.104716227	1383.82540548434	3.87370103916867	14.5923261390887	0.775106437561263	44403.4436450839	565.480665457649	1251	1565826.2	39110.31	1293.37	141.17	25.5	4.7	9.5	14	32.1	5.3	14.1	1.4	33.8	26.7	33.8	26.7	33.8	26.7	33.8	26.7	33.8	26.7
1	I08	1	RPA32	NA	Positive	3.84128440366972	20.7155963302752	2.62859889530145	126084.43853211	1589.49304868144	3.22385321100917	12.3311926605505	0.874445477981213	42263.1825688073	615.376450818828	1090	1831683.1	36119.62	1399.79	132.43	30.5	8.8	6.2	14.5	36.5	9.1	10.9	1.6	40.5	30.8	40.5	30.8	40.5	30.8	40.5	30.8	40.5	30.8
1	I08	2	RPA32	NA	Positive	3.97156398104265	18.8728278041074	2.27698382575653	103258.620853081	1611.07376662354	3.81358609794629	14.8941548183254	0.869628875257969	48049.5987361769	636.002052258151	1266	1848880.5	37261.76	1397.69	135.46	32.6	5.8	7.8	13.4	37.8	2.9	12.9	5.1	44.2	31	44.2	31	44.2	31	44.2	31	44.2	31
1	I08	3	RPA32	NA	Positive	2.96391339214114	14.3809141940658	2.47010300596481	88288.9655172414	1418.68162155995	3.87730553327987	14.0689655172414	0.774412276064971	43899.7281475541	579.41180397389	1247	1802870.2	37937.13	1322.61	136.82	29.4	5.7	8.9	14.8	33.5	3.3	12.3	3.4	37.8	27.8	37.8	27.8	37.8	27.8	37.8	27.8	37.8	27.8
1	I09	1	ARHGAP35	NM_004491	sample	3.09202898550725	10.5724637681159	1.77186123798419	51181.8217391304	1153.48945005807	11.2086956521739	49.0797101449275	1.56323202483136	175808.139855072	1141.79541476254	1380	1283834.2	45638.81	917.81	160.35	19.3	6	17.2	11.7	23	6.2	24.3	1	36.2	41.7	36.2	41.7	36.2	41.7	36.2	41.7	36.2	41.7
1	I09	2	ARHGAP35	NM_004491	sample	2.87666433076384	10.197617379117	1.4127279727345	48908.3440784863	1083.53682714864	12.3714085494043	49.4001401541696	1.62514853486563	166961.33076384	1216.37440118828	1427	1275215	46652.44	904.96	158.9	19.1	3.8	19.1	9.7	20	2.9	24	1.8	35.9	45.5	35.9	45.5	35.9	45.5	35.9	45.5	35.9	45.5
1	I09	3	ARHGAP35	NM_004491	sample	2.71834319526627	9.81656804733728	1.37712555639122	48358.6230769231	987.198437961785	11.2337278106509	46.7029585798817	1.50010442260142	167675.5	1151.0436115307	1690	1251306.4	44593.23	870.87	153.69	18.9	5	17	13.8	20.2	6.8	22.7	6.9	32.6	42.4	32.6	42.4	32.6	42.4	32.6	42.4	32.6	42.4
1	I10	1	AHNAK	NM_024060	sample	2.38118022328549	8.98165869218501	1.26002908061197	43194.7751196172	927.844897574533	9.84609250398724	40.182615629984	1.38690496280517	132593.494417863	979.342804683536	1254	1114487.1	44086.2	804.67	151.01	15.3	3	15.7	10	17.5	6.6	21.1	3.7	30.1	38.9	30.1	38.9	30.1	38.9	30.1	38.9	30.1	38.9
1	I10	2	AHNAK	NM_024060	sample	1.97207547169811	6.15018867924528	0.99492042884364	25510.9313207547	782.109379251083	10.44	40.0830188679245	1.33982476200037	127467.412075472	961.448983673408	1325	999524.3	47309.44	699.87	161.72	14.3	7.9	18.5	11.6	14.9	11.5	23.1	0.8	28	37.2	28	37.2	28	37.2	28	37.2	28	37.2
1	I10	3	AHNAK	NM_024060	sample	2.58031088082902	8.81865284974093	1.43115960693913	40639.7905255366	1028.28787158382	9.25092524056255	38.9126572908956	1.42614727621479	132316.642487047	992.1081281406	1351	1117917.8	44355.22	846.48	155.06	18.1	4.2	16.1	9.4	21.2	8	23.2	0.5	33.5	37.8	33.5	37.8	33.5	37.8	33.5	37.8	33.5	37.8
1	I11	1	SH2B3	NM_005475	sample	2.56570155902004	8.61024498886414	1.54749305430124	39385.0972531552	1002.94329446824	11.1855976243504	43.5330363771344	1.47885117723757	144527.960653304	1052.70538555424	1347	1187593.9	42882.78	805.89	141.73	16.4	4.2	15.3	10.5	17.3	5	21.3	3.6	33.8	39.3	33.8	39.3	33.8	39.3	33.8	39.3	33.8	39.3
1	I11	2	SH2B3	NM_005475	sample	2.32590315142198	10.3774019984627	1.40083733353733	57338.4926979247	936.074831818355	8.20292083013067	34.282090699462	1.29015889270113	121174.790930054	917.369223338099	1301	1122958.4	40011.95	826.21	140.61	14.5	4.6	11	12.4	16.1	5.5	15.4	4.6	30.7	35.9	30.7	35.9	30.7	35.9	30.7	35.9	30.7	35.9
1	I11	3	SH2B3	NM_005475	sample	1.99204771371769	6.65208747514911	1.03056337357646	30833.646785951	849.116021538075	10.0841616964877	40.2564612326044	1.30723890449316	137797.154406892	979.359262101158	1509	1109276.9	43098.48	787.39	143.44	16	3.9	15.7	11.8	16.3	5.4	20.5	5.1	28.5	37.2	28.5	37.2	28.5	37.2	28.5	37.2	28.5	37.2
1	I12	1	MSH2	NM_000251	sample	3.16041979010495	15.0404797601199	2.252172942261	83849.5779610195	1286.31594912991	9.79010494752624	45.6589205397301	1.58823229308062	178116.822338831	1142.18022070747	1334	1322296.9	43453.38	1038.64	155.85	20.2	5.4	16.2	15	24.4	6.2	22.6	6.1	37.3	38.9	37.3	38.9	37.3	38.9	37.3	38.9	37.3	38.9
1	I12	2	MSH2	NM_000251	sample	3.33967156439067	14.2523768366465	1.47259987879966	77527.9394987035	1112.50336179527	10.6542783059637	47.8470181503889	1.57183011377912	193953.532411409	1222.11518066569	1157	1497437.6	42819.15	1021.48	145.8	23.4	5.5	16	13	23.2	4.3	20.1	2.3	31.5	41.1	31.5	41.1	31.5	41.1	31.5	41.1	31.5	41.1
1	I12	3	MSH2	NM_000251	sample	2.89741697416974	13.479704797048	1.87253523730382	85642.4686346863	1239.75077262401	10.5070110701107	43.8516605166052	1.55673325953099	162400.195571956	1199.54651526811	1355	1432538.1	45008.32	1097.72	161.03	22.1	4.6	16.5	11.1	25.9	4.3	24.6	3.5	32.8	41.2	32.8	41.2	32.8	41.2	32.8	41.2	32.8	41.2
1	I13	1	NOTCH1	NM_017617	sample	2.62052002810963	11.0646521433591	1.74828616239246	60694.5270555165	1141.72608222142	12.3977512297962	49.5488404778637	1.50767675777987	169029.47997189	1149.35894661469	1423	1315714.2	46075.01	946.94	153.73	20.2	5.1	19.6	11.2	20.8	7.3	24.7	3.7	35.9	42.9	35.9	42.9	35.9	42.9	35.9	42.9	35.9	42.9
1	I13	2	NOTCH1	NM_017617	sample	2.59297218155198	9.52708638360176	1.23368250531686	44519.0014641288	974.365132728092	12.48682284041	49.5688140556369	1.48463988522919	160362.147144949	1079.91677500457	1366	1215655.5	44908.56	831.66	149.06	18	4	17.7	10.8	16.5	5.5	21.2	4.2	34.3	40.6	34.3	40.6	34.3	40.6	34.3	40.6	34.3	40.6
1	I13	3	NOTCH1	NM_017617	sample	2.6026936026936	11.0121212121212	1.60634447090262	61095.7811447811	1106.98541017703	10.4457912457912	38.3023569023569	1.25035981433016	121175.421548822	976.102135652946	1485	1306580.7	43493.18	953.51	147.46	20.1	4.7	16.5	11.6	22.1	4.3	22.4	2.9	34.1	38.5	34.1	38.5	34.1	38.5	34.1	38.5	34.1	38.5
1	I14	1	RAD51	NM_133487	sample	2.05378973105134	8.03178484107579	1.70925639169735	41979.4083129584	942.678318455509	9.58190709046455	39.8272208638957	1.39965472746031	137849.064384678	928.490542358193	1227	950770	43973.45	728.02	147.49	12.7	5.4	15.2	10.8	14.8	10.1	19.1	1.1	32.2	35.9	32.2	35.9	32.2	35.9	32.2	35.9	32.2	35.9
1	I14	2	RAD51	NM_133487	sample	2.14372294372294	9.43376623376623	1.76287359007446	48534.8571428571	948.984295484389	8.86320346320346	37.4095238095238	1.35918529344895	123260.298701299	866.703315140543	1155	975481.7	40670.39	739.04	139.73	12.1	6.1	13.5	12	14.9	10.8	17.5	1.5	33.6	35.2	33.6	35.2	33.6	35.2	33.6	35.2	33.6	35.2
1	I14	3	RAD51	NM_133487	sample	2.3275039745628	10.362480127186	1.72459384590017	58476.5151033386	1003.39951263029	10.1796502384738	40.9244833068363	1.46609624780221	134694.660572337	938.977256316548	1258	1087807.2	43958.22	801.66	148.13	16	4.9	16.1	11.4	17.8	9.5	19.9	3	32.9	38	32.9	38	32.9	38	32.9	38	32.9	38
1	I15	1	ZFHX4	NM_024721	sample	2.30672268907563	9.82142857142857	1.84759999186732	54945.4803921569	1053.45426772698	10.4019607843137	39.0168067226891	1.3536741565607	128670.68697479	993.436758621516	1428	1198882.4	42136.01	871.65	145.68	17.4	3.6	14.8	10.8	19.9	6.5	18.6	3.7	32	38.4	32	38.4	32	38.4	32	38.4	32	38.4
1	I15	2	ZFHX4	NM_024721	sample	2.91847826086957	11.3023097826087	1.44729334586664	58283.7139945652	1050.52673442145	10.5760869565217	44.4395380434783	1.4727513506776	163735.875	1079.42239050295	1472	1247027.4	41905.42	883.04	147.51	18.6	3.9	15.6	13.8	19.7	5	19.6	8.4	33.3	38.3	33.3	38.3	33.3	38.3	33.3	38.3	33.3	38.3
1	I15	3	ZFHX4	NM_024721	sample	2.36873156342183	9.27507374631268	1.604665547949	49998.3687315634	1069.98658097043	8.20132743362832	30.2898230088496	1.21389562459228	103173.199115044	924.598682335383	1356	1232506.3	40975.29	881.36	141.25	17.9	4.2	13.5	11.1	20.6	3.2	17	2.1	32.4	33.7	32.4	33.7	32.4	33.7	32.4	33.7	32.4	33.7
1	I16	1	KMT2C	NM_170606	sample	2.56728911783645	11.0463618802318	1.49371928585978	60359.2878300064	1070.66816663074	10.835801674179	42.847392144237	1.46295790985762	150571.688989053	1116.33370610898	1553	1296636.9	41045.76	919.9	139.87	19.4	3.3	13.7	10.9	21.4	4.7	19.1	8	33	40.9	33	40.9	33	40.9	33	40.9	33	40.9
1	I16	2	KMT2C	NM_170606	sample	2.88660578386606	11.9931506849315	1.94187627831356	67392.6232876712	1163.39830784189	10.0631659056317	41.1674277016743	1.56214570825329	143979.714611872	1144.16819715387	1314	1258851.2	42215.32	949.37	150.67	17.8	3.9	14.2	8.5	20.3	4.5	20.5	3	36.3	42.5	36.3	42.5	36.3	42.5	36.3	42.5	36.3	42.5
1	I16	3	KMT2C	NM_170606	sample	2.74945533769063	11.6158315177923	2.00573510388203	68586.5410312273	1131.35795387822	10.9368191721133	43.5541031227306	1.37630257268293	147483.450980392	1037.77371224601	1377	1306725.3	42396.88	916.21	142.18	19.7	4.9	14.6	9.9	20	6.1	18.8	1.7	34.5	39.7	34.5	39.7	34.5	39.7	34.5	39.7	34.5	39.7
1	I17	1	RPA32	NA	Positive	4.7875	27.7144230769231	3.19705024385514	172686.113461538	1952.01685290317	3.94807692307692	14.8057692307692	0.784455133707663	46348.7288461538	600.923859047814	1040	2092217.7	35949.6	1571.34	129.07	32.1	4.2	7.3	14.3	37.8	2.4	10.8	3.7	48.9	29.4	48.9	29.4	48.9	29.4	48.9	29.4	48.9	29.4
1	I17	2	RPA32	NA	Positive	4.75066079295154	24.6466960352423	2.89582430707777	149595.137444934	1895.79290539014	4.15770925110132	15.8132158590308	0.792936935747677	51783.0343612335	626.190171343619	1135	2145415	40250.77	1623.17	146.31	35.9	4.7	8.3	11.1	39.2	4.7	13.7	0.4	45.3	31	45.3	31	45.3	31	45.3	31	45.3	31
1	I17	3	RPA32	NA	Positive	4.76699029126214	25.9417475728155	3.36034056045982	163338.855339806	1954.37363577685	3.68640776699029	14.0378640776699	0.796653213147221	47386.8699029126	637.098265637087	1030	2057520.5	37471.96	1574.44	139.92	33	6.4	6.7	15	39.4	4.8	11.7	3.5	48.8	30.7	48.8	30.7	48.8	30.7	48.8	30.7	48.8	30.7
1	I18	1	RPA32	NA	Positive	4.24131944444444	25.8628472222222	3.36224445693275	162522.605034722	1812.87171526763	4.25694444444444	16.1909722222222	0.821161483043477	54714.1579861111	634.599288260579	1152	1978954.2	37548.17	1537.92	134.88	32.9	3.1	8.2	10.2	38.6	4.3	13.3	1	44.1	30	44.1	30	44.1	30	44.1	30	44.1	30
1	I18	2	RPA32	NA	Positive	4.35965665236052	23.4248927038627	2.92266988307289	134182.117596567	1767.43091490506	4.8343347639485	17.4334763948498	0.863534909514944	50399.0935622318	636.276559966553	1165	1875731.2	38083.94	1438.43	134.14	29.8	3.4	8.4	11.9	35.9	5.2	11.5	1.1	46.6	32.1	46.6	32.1	46.6	32.1	46.6	32.1	46.6	32.1
1	I18	3	RPA32	NA	Positive	4.70521327014218	29.3962085308057	3.43216146166579	197572.889099526	1994.35396247397	3.37440758293839	12.7971563981043	0.747688620914488	39709.7639810427	538.256026908473	1055	2180805.8	39295.87	1632.99	152.66	33.6	7.1	7.6	14.3	40.9	5.7	11.8	1.6	47.2	26	47.2	26	47.2	26	47.2	26	47.2	26
1	I19	1	RPA32	NA	Positive	3.87302904564315	20.3377593360996	2.41124600239722	123170.593360996	1591.34440822729	4.00580912863071	15.6705394190871	0.856305735655529	50496.1958506224	600.706743846583	1205	1932981.9	34439.72	1380.24	120.41	31.5	3.7	6.9	19.1	36	6.1	9.3	13.2	41.7	27.9	41.7	27.9	41.7	27.9	41.7	27.9	41.7	27.9
1	I19	2	RPA32	NA	Positive	4.20164609053498	21.1111111111111	2.25213027177148	122855.843621399	1615.6399179425	4.9440329218107	18.756378600823	0.902616622624417	59018.0995884774	653.653322867217	1215	1930243.3	38187.4	1385.44	136.29	29.1	4.7	7.7	10.9	35	3.5	11	1.4	44.6	31.9	44.6	31.9	44.6	31.9	44.6	31.9	44.6	31.9
1	I19	3	RPA32	NA	Positive	3.34595070422535	18.1408450704225	2.50006106925829	116371.887323944	1696.36474399078	4.39700704225352	16.6426056338028	0.82320167618895	54380.3926056338	660.292867887534	1136	1850094.8	37901.88	1479.58	140.98	30.6	4.8	7.8	13	39	4.2	14	2.7	42.4	30.7	42.4	30.7	42.4	30.7	42.4	30.7	42.4	30.7
1	I20	1	RPA32	NA	Positive	5.3968085106383	33.6904255319149	4.11128725354058	224772.535106383	2304.71249098822	5.11170212765957	20.3617021276596	0.946705906351933	68325.4968085106	688.387340849249	940	2269831.6	37786.86	1830.27	137.87	36.5	4.6	7.7	13	44	4.4	13.1	1.4	52.2	32	52.2	32	52.2	32	52.2	32	52.2	32
1	I20	2	RPA32	NA	Positive	4.20048309178744	21.9541062801932	2.74740328955748	134226.090177134	1721.63512500783	4.4597423510467	17.610305958132	0.973640611178747	61608.4758454106	705.861773076492	1242	1938534.7	40542.76	1436.28	143.83	31.8	3.9	9.5	12.6	37	4.2	13.2	3	44.1	32.4	44.1	32.4	44.1	32.4	44.1	32.4	44.1	32.4
1	I20	3	RPA32	NA	Positive	4.59814049586777	26.7252066115702	3.68511974130306	178441.255165289	2053.64434678527	4.46177685950413	16.8946280991736	0.848817484612877	54665.7892561983	646.203711404359	968	2105131.3	41539.33	1642.93	148.82	33.7	3.6	10.8	11.5	41.4	3.4	15.8	0.5	49.6	31.7	49.6	31.7	49.6	31.7	49.6	31.7	49.6	31.7
1	I21	1	RPA32	NA	Positive	4.51552287581699	25.5106209150327	3.40404613246711	156010.610294118	1927.99238658117	3.10212418300654	12.0718954248366	0.698605915005829	38368.6642156863	506.58904753358	1224	2010689.8	36611.99	1579.58	131.75	33	5.5	6.1	15.5	40.9	3.8	10.6	3.4	49.3	26.4	49.3	26.4	49.3	26.4	49.3	26.4	49.3	26.4
1	I21	2	RPA32	NA	Positive	3.64023591087811	18.2293577981651	1.97323125832948	107363.218217562	1474.46577687162	4.71494102228047	17.6802096985583	0.876753482591211	56340.0432503277	660.290608998087	1526	1784368.4	37882.41	1327.67	135.41	28.7	6.4	9.1	14.9	33	4	12.5	7.1	40.3	30.7	40.3	30.7	40.3	30.7	40.3	30.7	40.3	30.7
1	I21	3	RPA32	NA	Positive	3.29469964664311	17.0551236749117	2.50853702962305	104840.460070671	1555.26027625771	4.54275618374558	18.1519434628975	0.920456708292706	60167.5745583039	681.516192606159	1415	1746981.7	38303.38	1385	141.96	26.6	4.7	8.2	12.3	35.3	4.1	14	2.4	39.2	30.8	39.2	30.8	39.2	30.8	39.2	30.8	39.2	30.8
1	I22	1	RPA32	NA	Positive	4.024805102764	21.7264351523742	2.62058681143678	129402.075832743	1626.91576872815	4.99929128277817	18.8851878100638	0.860172411187678	60862.3912119064	671.233011565462	1411	1798518.2	38688.31	1413.58	145.82	26.9	5.4	9.4	12.7	34.1	6.1	14.7	4.3	40.6	30.5	40.6	30.5	40.6	30.5	40.6	30.5	40.6	30.5
1	I22	2	RPA32	NA	Positive	4.81893939393939	24.6772727272727	2.57384910044213	144523.592424242	1840.64524543276	3.55530303030303	12.6674242424242	0.850706345958409	37476.828030303	567.549014842839	1320	2056476.9	39375.43	1532.14	145.65	32.3	3.3	8	10.2	38	2.7	13	0.5	48	29.2	48	29.2	48	29.2	48	29.2	48	29.2
1	I22	3	RPA32	NA	Positive	4.04630381803412	21.3761169780666	2.32577329470867	128887.439480097	1553.78197532987	4.34037367993501	15.0901705930138	0.805459567580212	43745.5686433794	626.010861454997	1231	1856503.4	39580.88	1326.02	137.37	29.4	4.4	9.5	10.6	32.5	4.1	13.4	2.7	42.1	31.6	42.1	31.6	42.1	31.6	42.1	31.6	42.1	31.6
1	J03	1	ATR	NA	Positive	3.1866964784796	19.1056456120738	3.12896056983493	113278.30352152	1985.45359650297	8.16377864728899	37.8563443264393	1.56351512420928	169741.457797652	1211.91198881182	1789	1687093.1	55122.47	1781.62	218.73	32.8	3	26.7	17.9	55.8	4.6	38.9	6.8	46.4	38	46.4	38	46.4	38	46.4	38	46.4	38
1	J03	2	ATR	NA	Positive	3.25342874180084	17.9212880143113	3.04711481060591	104755.056052475	1904.8125299369	9.13536076326774	46.0673822301729	1.72350805825202	225948.125819917	1381.10031217641	1677	1751326.7	57621.12	1734.82	231.79	33.7	5	28.7	16.3	53.1	5.2	40.3	4.1	45.1	39.5	45.1	39.5	45.1	39.5	45.1	39.5	45.1	39.5
1	J03	3	ATR	NA	Positive	3.07365269461078	18.3497005988024	3.2056655019136	113455.450898204	2006.57971219189	8.17065868263473	41.2413173652695	1.76806595104431	186257.076646707	1227.34140068587	1670	1662136.9	58734.15	1778.73	231.02	33.7	4.6	28.6	16	55.4	5.7	41.6	5.6	45.5	37.1	45.5	37.1	45.5	37.1	45.5	37.1	45.5	37.1
1	J04	1	ATR	NA	Positive	2.90011682242991	18.1238317757009	3.15048427634961	110666.512266355	1869.86174745033	7.91471962616822	43.1314252336449	1.68934491687938	223205.14135514	1279.1921280855	1712	1542738.7	53759.32	1718.61	229.42	31.8	8.8	24.1	20.8	52.2	11.9	38.3	6.2	41.3	34.6	41.3	34.6	41.3	34.6	41.3	34.6	41.3	34.6
1	J04	2	ATR	NA	Positive	3.13793103448276	18.1650246305419	2.79532371242665	112880.649014778	1938.39471473982	7.65332512315271	37.7352216748768	1.61654190556106	176352.537561576	1193.25082500693	1624	1725453.6	53271.6	1761.46	211.94	32.2	4.6	24.5	15.9	52.1	5.4	36	2.8	43.2	35.8	43.2	35.8	43.2	35.8	43.2	35.8	43.2	35.8
1	J04	3	ATR	NA	Positive	3.51383647798742	21.6452830188679	3.34679576414745	134455.181132075	1949.64538791169	8.13018867924528	39.0779874213836	1.70400294539879	184673.567295597	1244.07981287136	1590	1719070.6	51690.39	1745.55	206.79	32.4	4	23.8	15.5	49.3	5.3	36.3	2.8	43	36.8	43	36.8	43	36.8	43	36.8	43	36.8
1	J05	1	ATR	NA	Positive	2.85750507099391	17.3088235294118	3.35125715928225	106678.099391481	1972.66325729052	7.43255578093306	35.8635902636917	1.50870028786231	170657.159229209	1200.92968699955	1972	1598572	55195.03	1780.6	230.41	31.7	3.7	26.7	17.1	54.4	5.2	40.1	4.8	43.1	35.5	43.1	35.5	43.1	35.5	43.1	35.5	43.1	35.5
1	J05	2	ATR	NA	Positive	3.25930101465614	18.3703494926719	3.1456301595213	110971.469560316	2061.51134687612	7.30890642615558	35.6691093573844	1.62425493388565	167834.935738444	1184.22126447671	1774	1652711.2	58274.78	1829.84	240.13	33.5	5.2	27.6	18.8	57	5.7	38.1	3.2	47	35.1	47	35.1	47	35.1	47	35.1	47	35.1
1	J05	3	ATR	NA	Positive	2.67255717255717	16.8393970893971	3.59808569930087	103439.821205821	1924.78830241645	6.92203742203742	31.5488565488565	1.43033637860589	143181.049376299	1116.89183518707	1924	1577082.7	55790.6	1796.43	237.5	31.5	4.6	25.5	18.8	57.6	5	37.9	4.6	42.8	35.1	42.8	35.1	42.8	35.1	42.8	35.1	42.8	35.1
1	J06	1	ATR	NA	Positive	3.08126649076517	17.6168865435356	3.17735016002399	103846.817941953	2004.99261810545	7.044327176781	34.0712401055409	1.39918882675895	155416.603166227	1120.58310246471	1895	1675746.8	52563.6	1816.31	219.32	34.6	4.5	25.5	16.5	58	5.1	40	1.2	46.3	34.7	46.3	34.7	46.3	34.7	46.3	34.7	46.3	34.7
1	J06	2	ATR	NA	Positive	2.63308270676692	14.0857142857143	2.48236804964209	83042.6010025063	1779.11207656336	7.02456140350877	34.0756892230576	1.47171195988093	160558.784461153	1115.60863586552	1995	1602729.3	51444.69	1695.08	206.33	32.8	4.5	23.2	17.4	55.6	6.5	35.4	2.8	42.2	33.5	42.2	33.5	42.2	33.5	42.2	33.5	42.2	33.5
1	J06	3	ATR	NA	Positive	3.54039167686659	19.3824969400245	3.01764061814066	114575.706854345	2067.37735346914	8.06609547123623	40.7288861689106	1.65288534464077	192934.151774786	1269.19370838834	1634	1805583.3	53965.58	1898.17	224.15	36.5	4.8	26.6	18.2	59.6	5.1	40.5	4.5	47.4	36.6	47.4	36.6	47.4	36.6	47.4	36.6	47.4	36.6
1	J07	1	ATR	NA	Positive	3.28190476190476	20.5853968253968	3.43506711139726	139656.591746032	2128.79892640547	8.1352380952381	40.4006349206349	1.6985737877112	197239.398730159	1321.50991741083	1575	1786624.3	58179.1	1868.73	241.07	35.3	3.3	27.2	14.4	56.5	5.5	41	2.3	44.6	36.8	44.6	36.8	44.6	36.8	44.6	36.8	44.6	36.8
1	J07	2	ATR	NA	Positive	2.55212831585441	13.4188772362739	2.52558857471394	74393.7082048118	1645.21397376332	7.16224552745219	33.895126465145	1.57320965881406	158244.068476249	1180.47070627329	1621	1446141.1	56424.45	1552.85	235.42	28.9	9.6	26.4	16.4	51	10.2	37.3	4.6	40.2	35.5	40.2	35.5	40.2	35.5	40.2	35.5	40.2	35.5
1	J07	3	ATR	NA	Positive	2.90084985835694	15.8770538243626	2.33873074788053	99416.7694050992	1699.90993538012	8.27762039660057	40.7070821529745	1.7715050901648	188732.525212465	1282.4078609895	1765	1731095.8	56018.02	1674.1	219.75	34.4	5.4	26.5	16.7	52.4	6.9	39.4	4.5	37.5	38	37.5	38	37.5	38	37.5	38	37.5	38
1	J08	1	ATR	NA	Positive	2.85050625372245	15.011911852293	2.51495601146856	87319.3126861227	1859.70052293798	6.74746873138773	36.5866587254318	1.65836755776784	184914.837403216	1174.66253713377	1679	1569630.1	53979.07	1729.86	224.42	31.8	5.7	24.7	16.7	57.3	5.2	39	2.2	43.5	33.7	43.5	33.7	43.5	33.7	43.5	33.7	43.5	33.7
1	J08	2	ATR	NA	Positive	2.26921066387872	12.3831677992682	2.21032792778212	72778.6596968113	1552.44955257713	8.3324621014114	41.7313120752744	1.69437333142373	207454.132253006	1310.73512433189	1913	1511071.8	56168.58	1648.78	229.52	29.7	4	27.3	19.2	54.3	6.5	40.6	8	34.9	36.4	34.9	36.4	34.9	36.4	34.9	36.4	34.9	36.4
1	J08	3	ATR	NA	Positive	1.85125348189415	10.8150417827298	2.16120138312086	64816.7025069638	1449.77444828655	9.3108635097493	46.9988857938719	1.7740095539359	242154.205013928	1416.32797859259	1795	1446986.6	61607.44	1517.28	243.22	29.1	6.1	28.9	18.9	51.2	6.9	41.1	2.3	34.2	39.1	34.2	39.1	34.2	39.1	34.2	39.1	34.2	39.1
1	J09	1	STIM1	NM_003156	sample	2.01037851037851	8.48656898656899	1.32129180703346	44396.9920634921	831.749881640521	10.2991452991453	42.1233211233211	1.24937462022647	139915.109279609	893.326846000458	1638	1042131.9	43695.13	738.44	148.75	15.3	9.6	17.3	14.8	15	13.7	20.3	3	27.6	34.3	27.6	34.3	27.6	34.3	27.6	34.3	27.6	34.3
1	J09	2	STIM1	NM_003156	sample	2.45879888268156	8.36033519553073	1.16528323801615	41375.1110335196	876.353969172815	10.0328212290503	40.2325418994413	1.27772973004483	135027.804469274	934.18556198054	1432	1077756.5	44326.64	753.9	153.87	15.1	3.9	17.9	10.1	15.6	6.8	21.3	3.3	30.5	35.4	30.5	35.4	30.5	35.4	30.5	35.4	30.5	35.4
1	J09	3	STIM1	NM_003156	sample	2.37136929460581	9.37551867219917	1.49113296627824	52041.7842323651	924.832753565249	10.9439834024896	45.0394190871369	1.33355185980033	159674.908713693	1025.18986857613	1446	1118931.2	46484.16	790.43	158.54	15.7	6.3	18.8	13.3	16.3	9.6	23.4	3.5	30.7	37.8	30.7	37.8	30.7	37.8	30.7	37.8	30.7	37.8
1	J10	1	DICER1	NM_030621	sample	2.90076988879384	13.6911890504705	1.79603623779354	78068.5979469632	1128.56084330035	10.4525235243798	42.6287425149701	1.45795057911037	144224.845166809	1032.55844701787	1169	1311470.1	44198.62	969.69	149.39	19.2	2.6	17	8.3	22.1	3.3	22.2	1.4	34.2	38.7	34.2	38.7	34.2	38.7	34.2	38.7	34.2	38.7
1	J10	2	DICER1	NM_030621	sample	3.2739837398374	15.3276422764228	1.99384888755957	92565.1048780488	1291.00622584459	10.4048780487805	43.9707317073171	1.57970654891983	156369.817886179	1118.94839225305	1230	1437122.3	43952.39	1068.84	154.22	20.6	4.6	16.9	10.9	22.6	5	22.4	3.7	36.9	40.1	36.9	40.1	36.9	40.1	36.9	40.1	36.9	40.1
1	J10	3	DICER1	NM_030621	sample	3.24428179322964	14.7740164684355	1.85256788851348	88637.3796889295	1290.26503470349	11.348581884721	46.8929551692589	1.64960069832766	165136.479414456	1216.72376247582	1093	1415506.9	47168.06	1043.46	163.31	22.5	2.8	18.5	9.1	25.5	3.9	26.7	0.7	36.8	44.3	36.8	44.3	36.8	44.3	36.8	44.3	36.8	44.3
1	J11	1	PASK	NM_015148	sample	2.60123119015048	9.77291381668947	1.41167104810182	48395.6395348837	1088.50245124137	11.1196990424077	47.421340629275	1.74932246052135	169724.049931601	1240.58702221374	1462	1258062.2	44293.82	922.51	152.75	17.7	3.5	15.5	8.6	20.6	4.2	22.4	4	36	44.7	36	44.7	36	44.7	36	44.7	36	44.7
1	J11	2	PASK	NM_015148	sample	3.24343832020997	11.8897637795276	1.55069162765693	64564.6338582677	1160.7579326903	13.1404199475066	55.1437007874016	1.80855002696881	198127.305774278	1328.9452271035	1524	1389067.1	46151.36	955.74	156.24	21	3.5	19.2	8.1	21.7	4.4	26.2	2.6	37.1	46	37.1	46	37.1	46	37.1	46	37.1	46
1	J11	3	PASK	NM_015148	sample	2.19004837595024	9.59295093296475	1.62387377335178	54689.0428472702	1007.83073964353	9.8154803040774	37.9274360746372	1.37049363594944	131757.695231513	1073.13997919849	1447	1195160.2	42076.11	893.07	148.46	17.5	6	13.8	11.3	20	6.4	21.4	0.7	30.1	40.1	30.1	40.1	30.1	40.1	30.1	40.1	30.1	40.1
1	J12	1	EZH2	NM_152998	sample	2.68403639371381	12.1232423490488	1.98143362005438	70298.6311000827	1146.1591562381	10.5409429280397	42.206782464847	1.55085884933142	149818.716294458	1125.03245165849	1209	1342905	42813.27	947.51	148.22	19.2	3.8	15.7	11.1	21.3	5	19.7	3.8	33.7	40.6	33.7	40.6	33.7	40.6	33.7	40.6	33.7	40.6
1	J12	2	EZH2	NM_152998	sample	2.48457792207792	9.5974025974026	1.394897050518	46848.5308441558	971.375614864702	10.4521103896104	42.5113636363636	1.39908403173916	154583.461850649	1079.71142004709	1232	1222540.5	40774.25	839.06	136.87	17.8	4.3	14.7	12.2	18	4.8	18	6.5	32.4	38.6	32.4	38.6	32.4	38.6	32.4	38.6	32.4	38.6
1	J12	3	EZH2	NM_152998	sample	2.76451869530628	11.1980906921241	1.80015749211239	63549.9172633254	1147.77130540572	10.9522673031026	44.9514717581543	1.57756629802049	162737.367541766	1132.57054812288	1257	1287557.4	42570.05	901.32	143.18	20.7	3.8	15	9.5	21.2	7.8	19.6	4.6	35.6	40.7	35.6	40.7	35.6	40.7	35.6	40.7	35.6	40.7
1	J13	1	ATF7IP	NM_018179	sample	2.85617469879518	10.960843373494	1.47669448511138	54508.6935240964	1055.19486902008	11.3298192771084	45.5489457831325	1.46961924191591	153450.859939759	1098.05069158108	1328	1333456.3	45593.42	908.94	150.66	19.4	3.5	16	9	21.2	3.9	21.5	3	33.6	41.8	33.6	41.8	33.6	41.8	33.6	41.8	33.6	41.8
1	J13	2	ATF7IP	NM_018179	sample	3.04160982264666	11.8021828103683	1.52336508223255	61264.9072305593	1086.98527893987	11.6105047748977	47.4843110504775	1.5732912278161	159436.749658936	1092.32287462789	1466	1328145.2	45235.29	897.1	147.84	18.7	2.5	17.6	7.4	20.2	4.4	22.2	3.9	35.7	41.3	35.7	41.3	35.7	41.3	35.7	41.3	35.7	41.3
1	J13	3	ATF7IP	NM_018179	sample	2.39396117900791	10.5938173975557	1.69436797741592	60317.5111430625	1081.47388644308	12.2221423436377	49.2480230050324	1.47368514580051	171596.491013659	1125.41154849008	1391	1284959.9	44804.76	926.2	150.72	19.6	4.6	17	10.4	21.8	5	23.8	2.8	33.4	42.2	33.4	42.2	33.4	42.2	33.4	42.2	33.4	42.2
1	J14	1	RB1	NM_000321	sample	3.36025336500396	14.3238321456849	1.70671611976001	75795.4758511481	1159.91163052179	10.756927949327	45.9612034837688	1.58851757991107	167505.805225653	1138.05651430193	1263	1402919.9	45411.36	1000.25	156.08	20.9	3.8	16	9.7	22.3	3.4	21.7	1.9	35.9	41.8	35.9	41.8	35.9	41.8	35.9	41.8	35.9	41.8
1	J14	2	RB1	NM_000321	sample	2.68456375838926	10.3818046234154	1.10068621352924	55630.2304250559	962.406922754149	9.95451155853841	41.3713646532438	1.43772080807406	142881.821029083	1036.04988811907	1341	1262824	43366.68	908.36	151.85	18.2	4.5	16.2	11.6	19.3	5	22.3	3.4	30.3	37.8	30.3	37.8	30.3	37.8	30.3	37.8	30.3	37.8
1	J14	3	RB1	NM_000321	sample	3.38054474708171	14.3151750972763	2.44229835977932	84454.1003891051	1297.82450396114	12.5657587548638	56.0926070038911	1.81306422376233	206304.185214008	1224.43868676912	1285	1392650.4	48819.67	1046.21	171.08	21.3	3.5	19.8	10.6	24.4	3.5	26.5	3.8	37.6	42.6	37.6	42.6	37.6	42.6	37.6	42.6	37.6	42.6
1	J15	1	RPA2	NM_002946	sample	4.33626901521217	24.9983987189752	2.88549847177966	157794.976781425	1952.90586859757	3.04643714971978	11.5220176140913	0.689779516981795	36504.287429944	488.305792393136	1249	2092205	36461.37	1594.14	132.94	34	4.1	6.6	13.3	41.5	4.8	10.9	0.9	49.1	24.2	49.1	24.2	49.1	24.2	49.1	24.2	49.1	24.2
1	J15	2	RPA2	NM_002946	sample	4.73039647577092	27.088986784141	3.11169804100589	175141.592070485	1869.62356366293	3.83436123348018	13.6898678414097	0.83324050579883	41045.0185022026	627.797874053407	1135	2215645.4	37504.84	1536.03	132.91	33.3	4.8	6.9	11.5	37.3	3.3	9.2	2.1	47.7	31.5	47.7	31.5	47.7	31.5	47.7	31.5	47.7	31.5
1	J15	3	RPA2	NM_002946	sample	4.79445506692161	28.2093690248566	2.86136646503701	175946.88623327	2025.36364762864	3.38718929254302	12.038240917782	0.687612527684316	37674.8766730402	546.637116306546	1046	2296973.1	36244.44	1695.93	131.43	35.7	6	7	15.6	42.5	4.5	9.9	5.9	46.7	27.2	46.7	27.2	46.7	27.2	46.7	27.2	46.7	27.2
1	J16	1	RPS2	NM_002952	sample	3.1688622754491	11.7269461077844	1.84142119746851	59578.2586826347	1117.24251070782	6.40119760479042	30.0239520958084	1.16188050276915	114390.184431138	812.412727409149	835	808316.9	36097.74	709.23	143.64	11.1	4.3	10.2	15.4	15.8	10.5	16.6	2.2	38.2	29	38.2	29	38.2	29	38.2	29	38.2	29
1	J16	2	RPS2	NM_002952	sample	3.5369696969697	13.4424242424242	1.25599199300773	68587.8957575758	1057.60117940749	8.18909090909091	38.569696969697	1.2984934612207	145927.890909091	899.348616169173	825	954208.4	39284.56	746.11	149.45	14.1	12.6	14.1	17.7	17.7	18.1	19.9	4.2	34.9	30.7	34.9	30.7	34.9	30.7	34.9	30.7	34.9	30.7
1	J16	3	RPS2	NM_002952	sample	3.06594724220624	11.2338129496403	1.71082721010841	59454.3573141487	1225.32430907075	8.81294964028777	41.242206235012	1.56679006465565	162862.332134293	1108.9334386811	834	942838.4	41257.18	786.4	162.17	15.8	4.7	15.3	15.7	19.5	9.4	24.7	1	39.6	35.4	39.6	35.4	39.6	35.4	39.6	35.4	39.6	35.4
1	J17	1	ATR	NA	Positive	3.89476849067949	24.8634996993385	4.10751306701344	158992.220084185	2377.15354942434	7.77269993986771	38.8983764281419	1.66231735606364	182426.977751052	1203.18353567277	1663	1863309	54509.12	1965.25	223.71	36.3	4.7	25.5	16.5	59	6.9	39.5	2.6	51.2	35.3	51.2	35.3	51.2	35.3	51.2	35.3	51.2	35.3
1	J17	2	ATR	NA	Positive	2.96686390532544	17.0585798816568	2.97859019089843	106655.927218935	1969.13194074159	8.84556213017751	43.1846153846154	1.78341732642045	214077.04852071	1379.15606161958	1690	1739515	61151.59	1708.27	244.57	35.1	4.3	30.5	14.5	53.5	7.5	41.4	3.5	44.5	39.1	44.5	39.1	44.5	39.1	44.5	39.1	44.5	39.1
1	J17	3	ATR	NA	Positive	4.48745247148289	27.9794676806084	4.27381110672122	175418.857794677	2468.17966748489	10.0760456273764	48.9992395437262	1.88856697566803	230161.416730038	1443.7792860207	1315	2003552.7	58092.07	2016.89	233.44	39.5	4.8	29	15.6	58.8	3.7	42	2.7	53.9	40.6	53.9	40.6	53.9	40.6	53.9	40.6	53.9	40.6
1	J18	1	ATR	NA	Positive	4.1060507482108	23.1164606376057	3.40153554346524	143015.169160703	2332.54344079354	7.89069616135329	38.4528301886792	1.65637689650302	190704.320754717	1292.25970896621	1537	1885828.9	53351.75	1923.13	218.18	36.5	4.3	23.7	15.5	57.1	5.1	39	1.2	50.7	37.2	50.7	37.2	50.7	37.2	50.7	37.2	50.7	37.2
1	J18	2	ATR	NA	Positive	3.89979123173278	23.6214335421016	3.32236712674276	149542.11691023	2292.53917095611	8.54906054279749	41.4836464857342	1.73251802887055	191956.22407794	1302.03237548897	1437	1851322.5	53011.11	1908.02	212.19	35.6	4.5	25.5	15	56.2	5.8	38.7	2.4	50.5	38.6	50.5	38.6	50.5	38.6	50.5	38.6	50.5	38.6
1	J18	3	ATR	NA	Positive	3.47062539481996	18.9797852179406	2.79972017039064	113032.724573594	1933.52466557926	9.28300694883133	47.1566645609602	1.65469870366443	226216.735312697	1323.90415442657	1583	1782507.4	55199.51	1674.08	216	35.2	5.1	26.3	13.7	51.1	6.5	38.1	2.3	44.3	38.2	44.3	38.2	44.3	38.2	44.3	38.2	44.3	38.2
1	J19	1	ATR	NA	Positive	3.61362301820317	22.0604815032296	3.4401482591037	142743.887844979	2173.33444138973	8.67762771579566	42.0064591896653	1.67770002323845	201759.397533764	1327.98360183396	1703	1895152.6	53826.32	1881.72	216.94	36.6	5.2	26.2	18.2	57.7	4.4	39	4.2	47.9	39	47.9	39	47.9	39	47.9	39	47.9	39
1	J19	2	ATR	NA	Positive	3.66012613875263	24.9460406447092	3.79980878964537	167316.250175193	2380.36063001535	9.63629992992291	48.3994393833217	1.82734172683794	232495.133146461	1435.86787793091	1427	1881959.9	58531.54	2002.87	239.51	37.6	3.9	28.6	15.9	57.9	3.8	40.4	3.2	50.5	41.6	50.5	41.6	50.5	41.6	50.5	41.6	50.5	41.6
1	J19	3	ATR	NA	Positive	3.94744027303754	24.6662116040956	3.78401074109606	161896.175426621	2391.93902013422	7.96040955631399	39.0907849829352	1.49653612557275	184295.545392491	1205.89328369813	1465	1886541.3	52345.39	2020.19	221.41	36	4.5	24.1	18.3	57.7	4.2	38.2	4	50.2	35.6	50.2	35.6	50.2	35.6	50.2	35.6	50.2	35.6
1	J20	1	ATR	NA	Positive	3.22315035799523	17.8245823389021	2.98370256219	104781.335918854	1974.80451628933	8.22374701670644	40.9218377088306	1.57289657998649	205172.213603819	1293.91671178691	1676	1672804.7	53860.02	1759.38	221.32	32.6	3.6	25.2	17.5	56.3	5.5	38.8	5.7	45.3	36.7	45.3	36.7	45.3	36.7	45.3	36.7	45.3	36.7
1	J20	2	ATR	NA	Positive	3.6660756501182	21.3918439716312	3.07654430889758	132642.528959811	2213.4055271596	7.91193853427896	42.031914893617	1.9491644006967	210659.920212766	1440.47925821327	1692	1863713.3	58289.97	1919.31	237.59	37.1	4.4	28.4	14.5	59.4	4.2	41.3	1.5	48.6	39.4	48.6	39.4	48.6	39.4	48.6	39.4	48.6	39.4
1	J20	3	ATR	NA	Positive	3.92060232717317	25.5530458590007	4.05578549135786	167316.425051335	2363.08125360591	8.83025325119781	42.6269678302533	1.75299231520415	195248.583162218	1327.59876508443	1461	1900977.7	53852.92	1981.58	223.54	37.2	3.5	25.7	16.4	57.9	4.1	40.2	6.9	50	39.7	50	39.7	50	39.7	50	39.7	50	39.7
1	J21	1	ATR	NA	Positive	3.8625678119349	20.7914406268837	3.07450870114412	123866.257383966	2196.50963029939	8.50874020494274	44.7462326702833	1.99563714312624	224927.903556359	1392.31201498947	1659	1778760.3	54639.22	1853.07	226.09	35.4	4.2	26.9	16.2	55.9	6	40.2	3.3	50.1	40	50.1	40	50.1	40	50.1	40	50.1	40
1	J21	2	ATR	NA	Positive	3.7621722846442	24.8202247191011	3.55395858267324	160199.483146067	2008.58237495453	9.1960049937578	44.7777777777778	1.70726108287415	206713.377652934	1297.82347278582	1602	1802631.8	55533.69	1791.65	218.12	33.6	4.9	26.5	15.2	52.9	4.6	38.6	3.7	43.6	39.7	43.6	39.7	43.6	39.7	43.6	39.7	43.6	39.7
1	J21	3	ATR	NA	Positive	3.83714285714286	22.7794285714286	3.43634961571446	144409.222285714	2268.55514948404	8.232	42.0925714285714	1.75041413032438	207314.466285714	1290.11675637674	1750	1868100.2	53877.55	1943.07	221.03	37.2	4.3	25.5	15.8	59.3	4.8	40.5	2.7	50.1	38.5	50.1	38.5	50.1	38.5	50.1	38.5	50.1	38.5
1	J22	1	ATR	NA	Positive	4.22039265357821	26.1893603546548	3.9231586839599	159726.245725143	2274.1021312538	7.44205193160228	35.7770740975301	1.53365177930915	159950.194426852	1141.01828083115	1579	1809095	52792.62	1897.66	212.28	32.9	3.8	23.7	15.6	54.3	4.9	37.8	3.5	50.2	35.5	50.2	35.5	50.2	35.5	50.2	35.5	50.2	35.5
1	J22	2	ATR	NA	Positive	3.15370595382746	18.769744835966	3.31338794244565	113201.830498177	2060.08229274015	8.23754556500607	42.6081409477521	1.85895357172925	219524.438639125	1393.66213739905	1646	1713470.4	58575.54	1822.6	235.81	34.4	4	28	16	56.3	5.2	40.9	2.4	46.1	38.8	46.1	38.8	46.1	38.8	46.1	38.8	46.1	38.8
1	J22	3	ATR	NA	Positive	2.37030995106036	15.1430125067972	2.80831212197353	94455.9070146819	1657.41607749105	8.53833605220228	40.4584013050571	1.44777367371026	184056.072865688	1190.94004257621	1839	1483622.2	55173.33	1566.56	224.13	28.3	5.4	25.7	17	47.7	7.8	38.3	4.1	37.2	35.8	37.2	35.8	37.2	35.8	37.2	35.8	37.2	35.8
1	K03	1	OTNT	NA	Neutral	3.02793296089385	12.9712689545092	1.86354116617097	73085.0510774142	1188.10853793327	11.4477254588986	48.3591380686353	1.56510330441655	173685.621707901	1177.79240545857	1253	1365307.1	47531.53	995.98	163.03	20.4	4.1	19.4	10.1	23.8	4.8	25.5	2.4	34.6	42.9	34.6	42.9	34.6	42.9	34.6	42.9	34.6	42.9
1	K03	2	OTNT	NA	Neutral	3.36407766990291	13.911003236246	1.7241997694939	75336.1941747573	1217.24444125686	12.4061488673139	52.745145631068	1.83357167197176	182470.783171521	1294.95461163531	1236	1390703.8	47037.69	1020.36	163.53	21	3.6	19.3	7.8	23.6	5.1	26.4	1.4	37.5	47.6	37.5	47.6	37.5	47.6	37.5	47.6	37.5	47.6
1	K03	3	OTNT	NA	Neutral	2.3976833976834	9.07953667953668	1.45529268018517	46231.1505791506	1031.26861322806	11.5621621621622	47.9451737451737	1.62123098192944	166251.375289575	1211.16925890323	1295	1233070.8	47382.73	899.67	164.11	19.1	2.9	20.5	7	20.6	3.5	27	1.2	33.4	44.6	33.4	44.6	33.4	44.6	33.4	44.6	33.4	44.6
1	K04	1	OTNT	NA	Neutral	3.11101905550953	13.1433305716653	1.96400123150286	69760.734051367	1169.42789191291	11.2220381110191	50.2485501242751	1.76974349133496	182492.489643745	1193.59067821883	1207	1204153.8	42779.2	885.01	148.08	18.1	9	16.6	17.6	19.8	10.9	23.2	12.8	37.9	42.4	37.9	42.4	37.9	42.4	37.9	42.4	37.9	42.4
1	K04	2	OTNT	NA	Neutral	2.76752136752137	12.3418803418803	1.56377198363213	67194.0324786325	1178.35467823711	11.8478632478632	51.8034188034188	1.9299273709099	189848.45042735	1316.44064057525	1170	1351140.2	47845.78	965.73	165.54	20	3.2	22.2	7.9	20.9	3.4	27.8	1.7	34.7	45.7	34.7	45.7	34.7	45.7	34.7	45.7	34.7	45.7
1	K04	3	OTNT	NA	Neutral	2.7516879219805	12.529632408102	1.75802148961693	71648.1680420105	1202.08910327998	12.2693173293323	51.2925731432858	1.86963756908144	182532.863465866	1344.87358662522	1333	1269526.9	47630.09	985.98	170.65	17.9	2.3	19.7	6.5	20.4	3.2	27.4	2	36.2	48.4	36.2	48.4	36.2	48.4	36.2	48.4	36.2	48.4
1	K05	1	OTNT	NA	Neutral	2.70799706529714	10.1320616287601	1.35409730827221	51001.7123991196	943.932467708233	10.2076302274395	42.8261188554659	1.4199675078282	148200.471019809	1042.25987462269	1363	1189683.3	40780.82	843.16	141.67	15.8	3.4	13.9	12.1	18.4	5.1	20.5	8	30.8	39.6	30.8	39.6	30.8	39.6	30.8	39.6	30.8	39.6
1	K05	2	OTNT	NA	Neutral	2.5647226173542	8.54836415362731	1.0928769666815	40621.1813655761	956.008852776326	11.1607396870555	46.9011379800854	1.54100284698524	165974.826458037	1132.40587558941	1406	1219160.1	43037.34	878.1	146.63	17.5	3.4	15.4	9.7	19	4.6	21.2	1.8	31.2	41.6	31.2	41.6	31.2	41.6	31.2	41.6	31.2	41.6
1	K05	3	OTNT	NA	Neutral	2.78448918717375	10.3803131991051	1.29413699253885	53410.966442953	953.417582409373	9.87695749440716	35.0350484712901	1.1807548790593	107092.063385533	926.139646300288	1341	1285821	43576.25	831.36	142.81	18	3.7	14.9	8.9	18.6	5.9	19.9	4	30.2	37.8	30.2	37.8	30.2	37.8	30.2	37.8	30.2	37.8
1	K06	1	OTNT	NA	Neutral	2.53436807095344	10.9275683665928	1.6508197320448	60966.7605321508	1071.51672611149	11.130081300813	46.3577235772358	1.55379882390742	164533.679231338	1133.59154268675	1353	1322444.9	46235.74	950.47	161.07	20.5	3.5	19.4	8.1	21.2	4.4	24.9	2.6	32.4	40.4	32.4	40.4	32.4	40.4	32.4	40.4	32.4	40.4
1	K06	2	OTNT	NA	Neutral	2.59804605722261	9.81646894626657	1.42358056219758	51004.9993021633	1032.11326851779	11.711793440335	48.3224005582694	1.60830153226678	170407.928820656	1234.74506820362	1433	1286718.1	40687.07	936.26	144.66	18.4	5.7	14.7	20.7	19.5	7.3	20.9	14	33.1	45.5	33.1	45.5	33.1	45.5	33.1	45.5	33.1	45.5
1	K06	3	OTNT	NA	Neutral	2.34495641344956	8.28829389788294	1.04764822232411	41019.3773349938	897.777377302319	11.2945205479452	45.4651307596513	1.65625936758075	153963.650684932	1178.20424350301	1606	1278543.3	43254.74	867.19	145.83	18.7	3.4	14.9	9.3	19.1	4.3	21.5	6.5	29	44.5	29	44.5	29	44.5	29	44.5	29	44.5
1	K07	1	OTNT	NA	Neutral	2.8538338658147	12.4872204472843	1.66427137281219	74646.9169329073	1132.33535578463	11.0431309904153	48.4161341853035	1.74350894390893	178600.595047923	1232.77673048588	1252	1379802.5	43943.93	987.77	155.41	21.3	5.3	16.9	11.3	22.6	5.5	24	2.5	33.1	42.8	33.1	42.8	33.1	42.8	33.1	42.8	33.1	42.8
1	K07	2	OTNT	NA	Neutral	3.32449297971919	12.1443057722309	1.52667015914783	59306.0023400936	1172.985627059	11.4352574102964	49.8853354134165	1.76214587928886	188179.487519501	1290.99869330348	1282	1356325	43061.94	924.79	145.09	20	4.2	15.6	10.1	21.1	5.2	20	7.3	36.9	43.6	36.9	43.6	36.9	43.6	36.9	43.6	36.9	43.6
1	K07	3	OTNT	NA	Neutral	1.80266853932584	6.35744382022472	1.45438099633573	30705.5056179775	883.016210969405	11.0933988764045	48.0983146067416	1.55951040577021	173929.156601124	1138.11661116471	1424	1122445.8	44311.71	829.7	150.61	15.2	3.9	16	10.4	17.9	3.6	22.5	4.5	29.1	40.9	29.1	40.9	29.1	40.9	29.1	40.9	29.1	40.9
1	K08	1	OTNT	NA	Neutral	2.50351887396033	10.8534868841971	1.40633678850281	60929.9660908509	1008.26341817583	9.73896353166987	40.2040946896993	1.35846527335457	143508.123480486	1023.0197192466	1563	1255560.4	40977.66	861.11	139.06	18.8	9.5	14.8	15.4	19.6	12.7	19.3	8.4	30.1	36.9	30.1	36.9	30.1	36.9	30.1	36.9	30.1	36.9
1	K08	2	OTNT	NA	Neutral	2.41128372853639	10.0973017170891	1.4782513985592	59815.8250204415	1017.36776663109	12.2878168438267	53.1537203597711	1.78584956661643	196730.552739166	1306.53777235682	1223	1365717.4	45113.82	936.9	154.25	20.4	4.2	18.6	10.1	21.2	5	25.1	3.8	30.4	44	30.4	44	30.4	44	30.4	44	30.4	44
1	K08	3	OTNT	NA	Neutral	2.17632241813602	8.34823677581864	1.27271657177304	45827.3022670025	974.145544643778	11.3035264483627	46.5787153652393	1.52879095572798	159987.20465995	1126.979158817	1588	1263196.8	41610.81	880.9	142.01	19.7	4.3	15.2	12.2	20.2	4.5	19	6.5	30.6	42.7	30.6	42.7	30.6	42.7	30.6	42.7	30.6	42.7
1	K09	1	RAD21	NM_006265	sample	2.89485458612975	13.2829977628635	2.21153930776475	73186.1823266219	1302.5191882369	10.0838926174497	43.5145413870246	1.38611719553081	151242.592841163	1000.51007852834	894	1091566.2	42386.36	857.12	150.37	14.3	4.7	15.7	11.7	16.9	6.3	20.2	5.9	44.4	37.9	44.4	37.9	44.4	37.9	44.4	37.9	44.4	37.9
1	K09	2	RAD21	NM_006265	sample	2.93521897810219	12.2773722627737	2.57866643924747	67863.8102189781	1307.18811618435	9.70255474452555	43.0529197080292	1.46991251262155	152714.525547445	1018.47252991319	1096	1049483	45040.07	892.62	167.29	15.5	6.3	16.6	14.1	17.5	5.3	22.7	1.3	42	38.3	42	38.3	42	38.3	42	38.3	42	38.3
1	K09	3	RAD21	NM_006265	sample	2.71158586688578	10.5677896466721	1.89872485399282	66137.5028759244	1178.20572861779	9.68200493015612	40.6351684470008	1.41571981996974	140275.498767461	1012.04639606518	1217	1113140.6	41046.56	853.87	145.95	14.8	5.5	14.5	11.3	17.8	5.8	21.1	3.2	38.1	38.8	38.1	38.8	38.1	38.8	38.1	38.8	38.1	38.8
1	K10	1	CUX1	NM_181500	sample	3.27492211838006	12.4836448598131	1.874031081882	62422.0023364486	1318.98979638976	11.6736760124611	55.2538940809969	1.87289322664932	214509.86682243	1319.72957591309	1284	1334946.6	47315.02	1041.9	170.11	21.5	2.7	19.2	8.6	26.5	3.3	27.3	4.4	40.7	44.7	40.7	44.7	40.7	44.7	40.7	44.7	40.7	44.7
1	K10	2	CUX1	NM_181500	sample	3.72905660377358	17.4837735849057	2.26754978466206	106209.483018868	1460.79543537862	10.2754716981132	46.9947169811321	1.74679574120695	178276.686792453	1188.80216847995	1325	1506570.9	45173.01	1162.67	159.2	24.3	2.9	18.8	8	28.2	3.5	24.8	3.1	40	41.3	40	41.3	40	41.3	40	41.3	40	41.3
1	K10	3	CUX1	NM_181500	sample	3.31064162754304	11.566510172144	1.61676175567513	53699.1924882629	1098.86005525451	11.6510172143975	50.6964006259781	1.71937977257491	180663.302816901	1237.26111189167	1278	1318131	45793.62	937.09	156.44	20.8	3.9	18	8.8	22.7	4.1	25.7	2.9	35.6	44.7	35.6	44.7	35.6	44.7	35.6	44.7	35.6	44.7
1	K11	1	POLE	NM_006231	sample	4.00664697193501	15.2156573116691	2.33019724642524	78715.1432791728	1451.35819280292	10.122599704579	34.1233382570163	1.30382306690981	102963.255539143	1006.06584812817	1354	1312303	39894.61	1002.66	142.58	20.4	4.8	12.6	12.6	22.9	4.7	19.8	1.6	47.6	40.9	47.6	40.9	47.6	40.9	47.6	40.9	47.6	40.9
1	K11	2	POLE	NM_006231	sample	3.00298284862043	9.27069351230425	1.35464026901274	44572.2953020134	1094.30063732292	13.489932885906	51.1521252796421	1.49382181481747	171099.304250559	1216.13838041276	1341	1254822.3	45023.8	840.85	149.49	19.5	4.1	18.3	10.2	16.3	6.3	23.1	7.3	38.3	44.7	38.3	44.7	38.3	44.7	38.3	44.7	38.3	44.7
1	K11	3	POLE	NM_006231	sample	1.74357034795764	5.59909228441755	1.18880685982311	25531.4099848714	809.679756757611	11.9319213313162	42.0446293494705	1.3463681808883	120742.227685325	970.16308877612	1322	1043036.1	45063.42	682.72	148.33	13.2	4.8	18.1	9.8	11.9	5.4	22.7	2.6	31.5	41.3	31.5	41.3	31.5	41.3	31.5	41.3	31.5	41.3
1	K12	1	NCOA6	NM_014071	sample	3.93559322033898	17.7389830508475	2.0351916584734	105342.099152542	1416.60182370125	12.2025423728814	53.0703389830508	1.69486548625864	209217.365254237	1333.98531927363	1180	1565534.5	46624.6	1139.35	160.3	24.5	5.3	19.2	10.8	27.2	4	25.4	5.4	39.6	43.6	39.6	43.6	39.6	43.6	39.6	43.6	39.6	43.6
1	K12	2	NCOA6	NM_014071	sample	2.35311355311355	11.6695970695971	1.79834853116331	67065.1179487179	1102.9964066495	8.73846153846154	35.2483516483517	1.45618481180336	129981.218315018	1093.36248829988	1365	1282903.1	42182.09	964.03	148.56	17.5	4.5	14.6	13	20.1	3.7	19.3	6.6	32.3	38.2	32.3	38.2	32.3	38.2	32.3	38.2	32.3	38.2
1	K12	3	NCOA6	NM_014071	sample	2.69858156028369	12.1156028368794	1.58279596015441	72341.6453900709	1112.56033730078	9.9063829787234	41.2531914893617	1.45521977684174	152561.703546099	1139.02271953418	1410	1372408.3	41351.63	977.58	144.93	20.4	7.9	14.3	14	23	8	20.6	5.3	31.1	39.4	31.1	39.4	31.1	39.4	31.1	39.4	31.1	39.4
1	K13	1	APC	NM_000038	sample	2.02999318336742	8.29379686434901	1.43461984934709	45253.1376959782	962.862388975903	9.03544648943422	35.4505794137696	1.23504701511849	115171.862985685	879.972685457213	1467	995598.7	38308.5	758.68	134.44	12	4.9	12.1	14.7	14.6	5.9	16.2	6.5	32.9	33.6	32.9	33.6	32.9	33.6	32.9	33.6	32.9	33.6
1	K13	2	APC	NM_000038	sample	2.75093773443361	11.1995498874719	1.58341677521353	60177.3285821455	1063.59606757949	10.8859714928732	41.2085521380345	1.39494116878748	130304.534883721	1018.33666835178	1333	1156293.5	40632.22	839.72	143.61	14.2	5	13.4	11.6	15.6	5.2	18	3	35.2	39.9	35.2	39.9	35.2	39.9	35.2	39.9	35.2	39.9
1	K13	3	APC	NM_000038	sample	2.02890932982917	6.96846254927727	1.11267461146276	33726.2063074901	866.416706311424	10.5164257555848	39.0052562417871	1.2811774866548	123498.954664915	967.375749294993	1522	1048855.1	40158.82	740.71	139.66	15.7	4.7	14.5	14	15.5	5.9	18.5	2.7	30.3	37.8	30.3	37.8	30.3	37.8	30.3	37.8	30.3	37.8
1	K14	1	CREBBP	NM_004380	sample	2.19429452582884	8.1272166538165	1.4296312881549	41598.0154202005	944.462490809023	10.8851195065536	40.9236700077101	1.35117253310813	131617.785659214	1019.42313097441	1297	1175287.3	43923.89	816.72	145.79	16	3.6	15.3	8.9	16.1	6.6	20.5	3.4	31.8	40.2	31.8	40.2	31.8	40.2	31.8	40.2	31.8	40.2
1	K14	2	CREBBP	NM_004380	sample	3.21845425867508	13.6750788643533	2.24032328028772	81017.5646687697	1238.14563627228	13.936119873817	54.993690851735	1.6757723489938	184029.037066246	1252.4437992919	1268	1367374.6	44736.62	944.36	144.19	21.3	3.8	17.4	8.4	19.3	4.3	20.9	5.1	38.6	48.7	38.6	48.7	38.6	48.7	38.6	48.7	38.6	48.7
1	K14	3	CREBBP	NM_004380	sample	1.82801664355062	6.93065187239945	1.0452752263527	36137.2198335645	774.88017517479	10.5991678224688	38.5651872399445	1.25414901616528	120401.009015257	977.648636796577	1442	1129139.3	43286.09	737.42	143.62	14.8	3.5	15.4	9.4	14.1	6.7	19.1	4.9	25.9	40.2	25.9	40.2	25.9	40.2	25.9	40.2	25.9	40.2
1	K15	1	MGA	NM_001080541	sample	3.22168284789644	11.9199029126214	1.357907960648	60162.5501618123	1027.05193249989	12.4352750809061	51.3122977346278	1.61042598895851	180079.861650485	1108.36707344088	1236	1293021.1	45963.77	861.35	153.15	19.1	4.9	18.2	11.9	18.9	6.3	23.1	4.5	33.4	40.2	33.4	40.2	33.4	40.2	33.4	40.2	33.4	40.2
1	K15	2	MGA	NM_001080541	sample	2.41379310344828	8.2183908045977	1.35778025112636	37352.1199712644	976.114458599667	11.6810344827586	50.4784482758621	1.57342551958877	192307.643678161	1176.65588403789	1392	1119392.8	44819.22	766.13	149.56	15.9	4.7	16.5	9.8	15.5	5	21.6	1.7	33.8	40.4	33.8	40.4	33.8	40.4	33.8	40.4	33.8	40.4
1	K15	3	MGA	NM_001080541	sample	2.90894568690096	9.54472843450479	1.34797609931939	44718.9504792332	1075.21411687704	14.1829073482428	61.4536741214058	1.77253052257663	223409.117412141	1275.51130876769	1252	1275931	49383.1	825.42	164.88	20.2	6.1	22.7	10.6	19.9	5.3	28	2.2	37.6	44.8	37.6	44.8	37.6	44.8	37.6	44.8	37.6	44.8
1	K16	1	CHEK1	NM_001274	sample	4.92421746293245	36.4135090609555	5.35009181712116	265848.001647446	2914.81599744328	6.67380560131796	34.3509060955519	1.59191181137413	160694.466227348	1206.13501461095	1214	1934990.3	54341.65	2184.74	234.32	36.2	5.4	24.5	16.1	52.1	5.6	38.8	1.2	56.8	36.5	56.8	36.5	56.8	36.5	56.8	36.5	56.8	36.5
1	K16	2	CHEK1	NM_001274	sample	4.73868312757202	37.3230452674897	6.44016739297042	296443.199588477	3128.34641927132	7.15946502057613	34.3528806584362	1.89382308246915	164521.919753086	1414.58692891843	972	2139842.8	62086.78	2370.05	277.68	38.4	5	29.3	19.4	55.7	3.9	39.4	7.9	55.8	41.3	55.8	41.3	55.8	41.3	55.8	41.3	55.8	41.3
1	K16	3	CHEK1	NM_001274	sample	4.36261843238587	31.4909560723514	5.24798709614182	229225.722652885	2685.02511903616	8.71662360034453	43.8432385874246	1.76261641368892	205372.340223945	1400.32543841773	1161	1982554.3	57478.28	2084.33	240.2	36.3	5.7	24.6	16.4	51.2	4.5	38.1	3.4	51.9	41.3	51.9	41.3	51.9	41.3	51.9	41.3	51.9	41.3
1	K17	1	OTNT	NA	Neutral	3.33727810650888	12.6830092983939	1.70335353944146	73582.910397295	1196.62973822321	11.5071851225697	49.4268808114962	1.54284590313726	172500.680473373	1089.23589691075	1183	1329280	45680.34	960.58	155.39	19.6	3.7	18.3	10	20.3	4.7	25.6	2	36.3	39.6	36.3	39.6	36.3	39.6	36.3	39.6	36.3	39.6
1	K17	2	OTNT	NA	Neutral	2.92894935752079	11.8737717309146	1.54094793088965	62727.746031746	1059.32924816217	10.469387755102	40.708238851096	1.40158421011386	137805.060468632	1056.96758269452	1323	1299473.5	44310	940.39	150.32	18.4	4	16.7	9.8	21.5	5	21.9	3.3	33.2	40.3	33.2	40.3	33.2	40.3	33.2	40.3	33.2	40.3
1	K17	3	OTNT	NA	Neutral	3.04268719384185	12.037088873338	1.45444001910893	67466.0860741777	1142.79003723885	12.0097970608817	45.8789363191043	1.43123501324444	147995.591322603	1075.31991924175	1429	1406059.2	43176.94	953.34	142.3	22.7	4	16	9.8	22.9	4.1	21.4	4.5	35.7	42.4	35.7	42.4	35.7	42.4	35.7	42.4	35.7	42.4
1	K18	1	OTNT	NA	Neutral	1.93036211699164	7.8050139275766	1.23843295001308	40721.5376044568	848.805834715217	10.408077994429	41.1267409470752	1.38223373110381	135985.20821727	1038.95145775277	1436	1063501.3	42216.03	804.9	147.88	15.9	6.1	16.9	18.3	17.4	8.7	23.2	12.5	26.7	41.3	26.7	41.3	26.7	41.3	26.7	41.3	26.7	41.3
1	K18	2	OTNT	NA	Neutral	2.30086724482989	8.73315543695797	1.16803610720671	42940.981987992	885.858263110229	11.6837891927952	45.3742494996664	1.44543425418784	152044.447631755	1103.97743387449	1499	1169468.6	45336.85	818.32	150.18	16.9	6.4	17.7	10.8	17.3	7.6	23.8	4.6	30.2	41.4	30.2	41.4	30.2	41.4	30.2	41.4	30.2	41.4
1	K18	3	OTNT	NA	Neutral	3.36615609044493	12.45295404814	1.32287633083527	61265.7469000729	1070.92522437102	11.8118161925602	47.4500364697301	1.48864199413205	156047.638220277	1069.0050635892	1371	1320502.6	45688.21	872.21	151.75	20.4	4.4	18.8	9.9	21.1	5.1	22.5	5.2	36.3	41	36.3	41	36.3	41	36.3	41	36.3	41
1	K19	1	OTNT	NA	Neutral	2.58543833580981	11.3476968796434	1.4321383185045	62894.2072808321	963.280021296451	11.574294205052	46.8439821693908	1.47771812183541	155722.031946508	1038.91085416512	1346	1244914.9	41528.45	851.36	137.89	17	3.4	14.6	13.3	16.7	5.4	17.6	9.2	32.1	39.7	32.1	39.7	32.1	39.7	32.1	39.7	32.1	39.7
1	K19	2	OTNT	NA	Neutral	3.52966101694915	14.4228813559322	2.23184617851433	83206.7398305085	1203.26070232988	11.9601694915254	49.7491525423729	1.4951923532585	175227.228813559	1093.36327128101	1180	1370431.7	41285.09	969.77	138.34	21.9	5.1	17.7	23.5	21.8	6.3	20.2	18.1	35.8	40.7	35.8	40.7	35.8	40.7	35.8	40.7	35.8	40.7
1	K19	3	OTNT	NA	Neutral	2.26391901663051	9.19884309472162	1.51481070469014	47973.4070860448	1006.1142837061	11.0773680404917	41.9088937093276	1.3244286620305	135495.584237166	985.552401257627	1383	1236723.3	45522.93	875.78	150.71	19.2	4.2	17.1	10.3	20.3	4.4	21.8	4	31.2	38.1	31.2	38.1	31.2	38.1	31.2	38.1	31.2	38.1
1	K20	1	OTNT	NA	Neutral	3.27888153053716	14.9970566593083	2.22733730375839	86017.6526857984	1191.10667682571	11.308314937454	44.2435614422369	1.51344644884288	149009.191317145	1098.37705247192	1359	1329076.7	43571.7	988.4	150.95	20.1	4.1	17	10.2	21.6	6.7	23.3	4.5	35.6	41	35.6	41	35.6	41	35.6	41	35.6	41
1	K20	2	OTNT	NA	Neutral	3.02027516292542	13.2744388124547	1.74178287775814	80156.6357711803	1198.90006386421	13.8740043446778	57.2461984069515	1.83546851012492	191970.176683563	1272.70852830412	1381	1398574.3	46393.55	1004.33	158.37	20.2	3.5	17.7	9.2	21.6	4	24.8	4.3	36.2	47.7	36.2	47.7	36.2	47.7	36.2	47.7	36.2	47.7
1	K20	3	OTNT	NA	Neutral	2.53771471247199	10.6482449589246	1.70056688746211	56644.9693801344	1079.64085420361	12.572068707991	48.454070201643	1.56413548633354	153735.274831964	1110.88860675098	1339	1277343.8	45108.61	937.09	153.87	20.9	3	17.3	8.9	22	5.4	24.6	2.2	34.4	43.5	34.4	43.5	34.4	43.5	34.4	43.5	34.4	43.5
1	K21	1	OTNT	NA	Neutral	2.69403973509934	10.8695364238411	1.65268930667986	61448.4364238411	1049.77425363929	11.3980132450331	45.2894039735099	1.47038216369113	159390.915231788	1135.26913899672	1510	1319482.4	43870.98	903.69	150.88	19.5	4.4	16.8	10.1	20.3	6.4	20.1	5	31.7	41.8	31.7	41.8	31.7	41.8	31.7	41.8	31.7	41.8
1	K21	2	OTNT	NA	Neutral	2.40179186767746	8.55203308063405	1.22945443875227	39987.3342522398	928.194145148427	10.9875947622329	43.6740179186768	1.53993451257078	152638.460372157	1103.03393457047	1451	1193015.1	45178.82	818.55	155.23	16.8	3.4	17	8.8	17.4	4.5	22.3	1.8	31.7	40.7	31.7	40.7	31.7	40.7	31.7	40.7	31.7	40.7
1	K21	3	OTNT	NA	Neutral	2.89370400654129	12.6410466067048	1.9340764273483	80647.0212591987	1135.79710819456	10.7816843826656	44.4742436631235	1.52833369978901	159321.246933769	1113.32265008209	1223	1302307.2	45433.07	942.98	153.91	18.8	3.8	17	9.2	20.4	5.2	21.3	1.4	32	40	32	40	32	40	32	40	32	40
1	K22	1	OTNT	NA	Neutral	2.21549636803874	8.89588377723971	1.23681562286584	45066.4303874092	953.659920380319	11.388014527845	46.3952784503632	1.56753043192519	163325.838983051	1171.39276035944	1652	1173478.7	41072.23	837.76	141.03	17.1	3	14.3	8.7	17.6	3.9	20.1	6.4	30.9	41.5	30.9	41.5	30.9	41.5	30.9	41.5	30.9	41.5
1	K22	2	OTNT	NA	Neutral	2.70996015936255	12.4932270916335	1.76110539696442	78660.4055776892	1150.1918354924	11.8318725099602	48.994422310757	1.66260931940058	167752.610358566	1183.2092766635	1255	1346569.2	42053.13	971.28	143.84	19	4.2	15.5	14.1	18.6	5.3	20.1	8.6	32.6	44.1	32.6	44.1	32.6	44.1	32.6	44.1	32.6	44.1
1	K22	3	OTNT	NA	Neutral	2.77936184657162	10.4270196877122	1.69396658506006	52205.8153428377	1070.03967670016	12.7528852681602	49.6646300067889	1.74722842021434	167165.536999321	1221.1717755443	1473	1264374.7	45796.98	877.43	153.37	19.3	3.7	19.2	9.4	19.9	4.3	24.8	4.4	35.8	44.9	35.8	44.9	35.8	44.9	35.8	44.9	35.8	44.9
1	L03	1	RF	NA	Neutral	3.34023402340234	12.6993699369937	1.35237001371985	66540.6255625563	1149.8178663221	11.7290729072907	50.7236723672367	1.64916761566215	177109.414941494	1182.24554619078	1111	1345835.1	45806.99	928.83	155.33	19.3	4.9	19.4	10.2	21.2	5.5	25.7	6.1	37.7	41.3	37.7	41.3	37.7	41.3	37.7	41.3	37.7	41.3
1	L03	2	RF	NA	Neutral	2.92413294797688	10.4479768786127	1.37132623945964	51133.6921965318	1027.79902797538	10.7723988439306	43.0924855491329	1.64457624072103	143052.776734104	1153.35564462104	1384	1243353.5	45253.67	892.71	155.81	18.2	3.1	18.8	8.2	20.3	4.4	26.2	1.3	34.8	43.1	34.8	43.1	34.8	43.1	34.8	43.1	34.8	43.1
1	L03	3	RF	NA	Neutral	2.80985915492958	12.5500782472613	1.80569380243213	73174.7503912363	1073.21315853506	10.9131455399061	43.4342723004695	1.53023262335509	148636.303599374	1174.16487662763	1278	1321207.3	49085.88	961.36	172.82	19.8	3.7	21.1	8.9	21	4.6	28.2	5.6	32.5	44.3	32.5	44.3	32.5	44.3	32.5	44.3	32.5	44.3
1	L04	1	RF	NA	Neutral	3.05761316872428	12.8485596707819	1.5453253190949	64913.3234567901	1153.81056565922	11.1144032921811	48.3481481481481	1.77500859133232	172708.626337449	1242.12224930693	1215	1260373.5	46618.46	924.97	165.4	19.3	5.8	19.3	13.8	22.4	8	28	8.2	36.6	44.6	36.6	44.6	36.6	44.6	36.6	44.6	36.6	44.6
1	L04	2	RF	NA	Neutral	3.4110835401158	13.3118279569892	1.78960768307588	66783.3937138131	1218.13355957489	11.8709677419355	52.1348221670802	1.88040550398607	190193.728701406	1302.7732430851	1209	1363739.9	46596.11	983.07	161.04	22.1	3.1	20.3	12.8	24.6	3.6	26.1	10.5	37.6	45	37.6	45	37.6	45	37.6	45	37.6	45
1	L04	3	RF	NA	Neutral	2.46451159522136	9.83696416022488	1.35555292339143	52091.5488404779	983.638747151647	10.6345748418833	43.5952213633169	1.54337775381336	151258.959943781	1124.75312858561	1423	1266053.7	45981.32	919.03	161.41	18.8	3	19	7.9	21.6	3	26.4	2.1	30.9	41	30.9	41	30.9	41	30.9	41	30.9	41
1	L05	1	RF	NA	Neutral	2.69058903182126	11.37711577522	1.708334239652	62785.9532836831	1153.82256331799	11.0223425863236	43.5795531482735	1.51517281755068	143935.490859851	1123.13396650341	1477	1328145.9	43138.87	973.62	148.98	20.1	3.5	16.8	10.4	22.3	4.6	23.4	7.6	36.4	42.9	36.4	42.9	36.4	42.9	36.4	42.9	36.4	42.9
1	L05	2	RF	NA	Neutral	2.54912516823688	11.4663526244953	1.72758279764145	68670.1796769852	1073.11796106972	10.9279946164199	42.8768506056528	1.5871784798351	141852.632570659	1097.18054046397	1486	1286949.2	43319.85	917.97	149.76	18.3	4.4	15.7	9.6	19.2	5.9	19.9	2.4	32.6	42	32.6	42	32.6	42	32.6	42	32.6	42
1	L05	3	RF	NA	Neutral	1.94192377495463	7.45735027223231	1.03164078074934	38913.9122807018	774.70811064022	10.6618269812462	41.3871748336358	1.3526162528858	137163.984271022	1046.4221677097	1653	1035389.6	39702.48	728.47	137.4	14.9	15.8	15.8	20.7	16.5	19	21.1	18.8	25.4	38.7	25.4	38.7	25.4	38.7	25.4	38.7	25.4	38.7
1	L06	1	RF	NA	Neutral	2.1983880967142	9.35275883446993	1.59127292913	54395.2095474272	1053.97633207718	10.1481711097334	39.9497830130192	1.4962416201978	131587.327960322	1078.25716755249	1613	1263984.8	43486.14	892.87	146.1	18.5	3.2	16.6	9.5	20	4.8	22.3	5.5	32.5	41	32.5	41	32.5	41	32.5	41	32.5	41
1	L06	2	RF	NA	Neutral	1.93980343980344	7.0472972972973	1.1516585439209	31294.6191646192	849.195652847694	12.0313267813268	50.6474201474201	1.6936790388013	182820.454545455	1246.33211665023	1628	1161386.6	47051.23	822.43	158.44	17.4	3	20.3	8.2	17.4	4.1	24.7	1.8	29.5	45.4	29.5	45.4	29.5	45.4	29.5	45.4	29.5	45.4
1	L06	3	RF	NA	Neutral	2.34744027303754	8.69488054607509	1.18056553710095	42442.4313993174	938.566356445924	11.6013651877133	49.3201365187713	1.67576093229317	182153.266211604	1235.1139095407	1465	1307549.3	46322.34	885.01	154.3	19.4	2.9	18.6	7	20.1	2.9	23.8	3.7	30.3	43.1	30.3	43.1	30.3	43.1	30.3	43.1	30.3	43.1
1	L07	1	RF	NA	Neutral	2.11568488289567	8.40880056777857	1.37093991069296	45484.4570617459	960.334354329648	10.7416607523066	43.7700496806246	1.45642769189772	157170.863733144	1073.59193993201	1409	1172422.4	43117.19	833.94	147.01	17.1	4.5	16.3	10	18.2	4.8	20.9	2.4	30.9	37.8	30.9	37.8	30.9	37.8	30.9	37.8	30.9	37.8
1	L07	2	RF	NA	Neutral	2.01079414032382	7.84965304548959	1.27874348123908	44041.6283731689	928.709419363537	10.1503469545104	41.5913646877409	1.37334472351032	143648.289899769	1033.66671463707	1297	1144319.7	39976.66	812.42	136.53	16.3	4.6	13.6	11.5	16	6.5	18.2	6.3	31	38.2	31	38.2	31	38.2	31	38.2	31	38.2
1	L07	3	RF	NA	Neutral	2.29286694101509	8.15637860082304	1.34688195485963	38269.5	989.470726031808	10.943072702332	45.3456790123457	1.39550755490308	159465.135802469	1091.92159597584	1458	1242382.9	41603.46	853.75	137.01	18.6	3.8	15.2	10.5	19.1	3.8	19.5	9.5	32.4	39	32.4	39	32.4	39	32.4	39	32.4	39
1	L08	1	RF	NA	Neutral	3.0255795363709	11.8561151079137	1.52327219850407	66452.6970423661	1172.24668182877	10.2661870503597	43.6043165467626	1.58049897619198	158033.840927258	1153.84841386209	1251	1319178	42180.71	942.66	148.6	18.8	4.4	15.1	15	22.3	4.7	22.1	9.5	35.7	41.4	35.7	41.4	35.7	41.4	35.7	41.4	35.7	41.4
1	L08	2	RF	NA	Neutral	2.45604395604396	7.9635989010989	1.12512970893108	38165.7115384615	970.871638925102	10.8447802197802	44.8399725274725	1.61313939682675	162959.075549451	1237.26732247475	1456	1247401.9	41928.09	842.73	142.83	18	3.6	14.4	10.4	17.8	4.8	20.1	9.1	32.3	42.2	32.3	42.2	32.3	42.2	32.3	42.2	32.3	42.2
1	L08	3	RF	NA	Neutral	1.99245283018868	7.37207547169811	1.14795942600998	36489.4158490566	850.855536978185	10.5675471698113	40.5366037735849	1.31004137115852	143805.143396226	1083.73111501575	1325	1236225.9	46155.38	805.3	155.22	17.1	4.2	16.9	7.7	16.2	3.6	22.6	2.1	27.4	39.6	27.4	39.6	27.4	39.6	27.4	39.6	27.4	39.6
1	L09	1	PIGN	NM_012327	sample	2.44861111111111	10.0701388888889	1.25730922928806	55218.6388888889	1025.59246605897	10.0923611111111	40.3131944444444	1.40467581303362	136966.855555556	1069.00911752934	1440	1317440.4	47294.9	931.92	158.02	19.5	2.6	17.9	6	19.9	3.5	24.2	2.6	31.7	40.4	31.7	40.4	31.7	40.4	31.7	40.4	31.7	40.4
1	L09	2	PIGN	NM_012327	sample	2.82774798927614	10.029490616622	1.21773905268381	51218.0026809651	1017.79990693609	10.7164879356568	46.4162198391421	1.64545402067747	166276.109919571	1142.97331935107	1492	1308375.1	47167.74	910.58	157.59	20	3.5	18.9	8.4	20.9	3.8	23.2	5.6	32.3	41.2	32.3	41.2	32.3	41.2	32.3	41.2	32.3	41.2
1	L09	3	PIGN	NM_012327	sample	2.5515846257586	10.3169251517195	1.59899678808657	55546.6830748483	1010.47028711494	11.1901550910317	44.1382333108564	1.43940602265458	141510.128792987	1002.95716288865	1483	1256837.1	45241.85	892.28	154.29	18.4	3.8	17.7	9.1	19.1	4	23.5	5.1	32	38.5	32	38.5	32	38.5	32	38.5	32	38.5
1	L10	1	ERCC5	NM_000123	sample	2.90597014925373	10.5955223880597	1.23330330406635	50910.6126865672	1085.40807214247	13.2216417910448	55.234328358209	1.66228027530258	194511.552985075	1291.38582279165	1340	1307987.4	50472.62	900.39	169.16	19	2.4	21.3	7	20.6	3.6	29.4	0.9	36.8	46.3	36.8	46.3	36.8	46.3	36.8	46.3	36.8	46.3
1	L10	2	ERCC5	NM_000123	sample	2.40130624092888	9.41146589259797	1.38751033814028	46023.4513788099	942.750897890169	10.5464441219158	43.5703918722787	1.4235988789239	157118.411465893	1105.55302513107	1378	1148357.4	47324.97	840.25	163.82	16.8	3.8	18.9	10.9	18.2	4.4	25.9	2	30.6	39	30.6	39	30.6	39	30.6	39	30.6	39
1	L10	3	ERCC5	NM_000123	sample	2.26275115919629	9.15455950540958	1.26660362637767	48965.7596599691	960.299154718566	11.8377125193199	47.7681607418856	1.58055248796061	159245.989180835	1150.66158888833	1294	1225327.2	47033.02	866.87	159.89	18	2.3	18	7.5	18.4	3.7	25	5	31.1	43.7	31.1	43.7	31.1	43.7	31.1	43.7	31.1	43.7
1	L11	1	PHF6	NM_032335	sample	3.03912363067293	15.3661971830986	2.15042581565747	95987.2363067293	1288.84020926744	10.5007824726135	42.1862284820031	1.44925016189665	143274.040688576	1032.89950964297	1278	1335561.9	41882.35	1013.52	144.94	20.4	4	14.6	11	22.7	7.3	21.8	4.2	37.8	38.6	37.8	38.6	37.8	38.6	37.8	38.6	37.8	38.6
1	L11	2	PHF6	NM_032335	sample	3.20928270042194	14.9586497890295	2.2104438936522	91441.4016877637	1276.13539010351	10.4565400843882	43.2194092827004	1.540432983127	151380.135021097	1094.16697317263	1185	1280155	40302.67	989.7	142.08	17.6	5	14.6	10.8	21.1	8.2	20.8	1.2	38.5	39.1	38.5	39.1	38.5	39.1	38.5	39.1	38.5	39.1
1	L11	3	PHF6	NM_032335	sample	3.27768595041322	14.0247933884298	1.85656171384961	77526.7652892562	1157.39326494622	10.2347107438017	40.6694214876033	1.34938684782009	142819.731404959	1033.569204323	1210	1264055.5	41319.47	890.7	139.1	18.4	4	14.3	9.7	19.5	9.5	18.2	1.7	36.4	38	36.4	38	36.4	38	36.4	38	36.4	38
1	L12	1	BLM	NM_000057	sample	3.40152801358234	15.53480475382	1.67445465526814	93384.7308998302	1236.26649044578	8.50424448217317	34.8455008488964	1.27399284716178	121222.079796265	937.260210281945	1178	1479389	44272.06	1007.99	151.81	22	4.3	15.3	8.7	23	6.7	20.5	1.4	35.7	33.3	35.7	33.3	35.7	33.3	35.7	33.3	35.7	33.3
1	L12	2	BLM	NM_000057	sample	2.91789310611929	12.8737412858249	1.90261726272991	75279.0402788536	1207.4536273698	8.43144848954299	36.0635166537568	1.27926942471741	135031.126258714	923.883817406409	1291	1381717.7	43038.77	1017.18	148.95	21.1	4.6	15.5	10.9	23.2	4.3	19.4	2.1	34.2	32	34.2	32	34.2	32	34.2	32	34.2	32
1	L12	3	BLM	NM_000057	sample	2.21765145848915	10.26626776365	1.53368492585328	64119.9513836948	1136.46392257348	7.6282722513089	28.1675392670157	1.20212509612058	107023.003739716	964.937918253361	1337	1367836.4	46120.69	951.02	161.26	21.4	5.5	17.1	10.9	23.5	5.8	22.3	1.9	31	31.6	31	31.6	31	31.6	31	31.6	31	31.6
1	L13	1	ARID1A	NM_006015	sample	2.69480968858131	9.15017301038062	1.31308888031235	44688.1349480969	1051.99067601936	10.0726643598616	43.2048442906574	1.49498555926418	158199.311418685	1116.42336289532	1445	1222852.2	42463.87	881.26	147.64	18.7	3.5	15.8	9.3	21.2	5	21.3	1.5	33.6	39.5	33.6	39.5	33.6	39.5	33.6	39.5	33.6	39.5
1	L13	2	ARID1A	NM_006015	sample	2.27667140825036	8.33570412517781	1.17464521067637	40098.3762446657	843.053494741236	9.66216216216216	40.9374110953058	1.47568717976565	142046.854907539	1005.52377301399	1406	1067973.8	42722.34	763.03	149.39	15	3.4	15.3	8	14.2	8	20.6	2.7	28.7	36.3	28.7	36.3	28.7	36.3	28.7	36.3	28.7	36.3
1	L13	3	ARID1A	NM_006015	sample	2.46096401900883	10.214528173795	1.68887811727576	57014.921928038	1031.11590740566	10.1880515953836	43.0339443312967	1.45659920989213	149745.788866259	1045.01033100091	1473	1164035.5	42627.34	857.02	150.31	17	3.5	14.9	11.7	17.7	5.6	20.8	5	32.3	38.5	32.3	38.5	32.3	38.5	32.3	38.5	32.3	38.5
1	L14	1	EZH1	NM_001991	sample	2.63743910925539	9.89979123173278	1.43155440286037	49934.8281141267	1087.41821824024	12.7974947807933	51.9860821155184	1.51257589455118	180594.022268615	1144.68591990373	1437	1311277.3	43138.42	875.01	143.16	19.8	4.8	16.8	11.7	19.4	5.2	20.7	7.5	34.8	42.7	34.8	42.7	34.8	42.7	34.8	42.7	34.8	42.7
1	L14	2	EZH1	NM_001991	sample	2.47251845775226	8.90976210008203	1.21417594452478	41109.0672682527	939.745728538327	11.2026251025431	47.3552091878589	1.7042568186636	168791.377358491	1182.79109716534	1219	1129809	47454.68	815.43	164.33	16.3	4.1	17.9	7.3	17.6	5.8	23.8	1.3	32.1	43	32.1	43	32.1	43	32.1	43	32.1	43
1	L14	3	EZH1	NM_001991	sample	2.21130221130221	9.95495495495496	1.3968484809292	52828.6027846028	947.529646944669	10.1736281736282	41.1793611793612	1.37086881480308	142934.604422604	1038.88640797582	1221	1186447.1	42636.83	836.93	145.37	16.7	3.8	16.3	7.6	18.8	5.1	20.6	2.6	28.8	38.7	28.8	38.7	28.8	38.7	28.8	38.7	28.8	38.7
1	L15	1	ARID2	NM_152641	sample	2.1036308623298	7.89485627836611	1.47464794763878	46631.9372163389	927.782337672276	10.3872919818457	39.910741301059	1.33362988825656	130148.139939486	933.759630164092	1322	1007675.4	42443.96	715.71	140.88	14.8	3.7	15.7	11.1	13.4	8.4	19.8	6.4	32.6	36.6	32.6	36.6	32.6	36.6	32.6	36.6	32.6	36.6
1	L15	2	ARID2	NM_152641	sample	3.13640167364017	11.2	2.10027731516454	60536.1405857741	1184.40852886045	10.1112970711297	43.7238493723849	1.45545424854065	159839.418410042	1046.10336825639	1195	1140713.6	41910.99	853.11	143.01	16.9	4.4	14.1	11.1	18.7	7.2	20	8.6	39.7	37.2	39.7	37.2	39.7	37.2	39.7	37.2	39.7	37.2
1	L15	3	ARID2	NM_152641	sample	1.85536933581626	7.51024208566108	1.40113322613215	45806.4357541899	935.401778095837	9.83550589695841	37.812538795779	1.3681497203457	125479.589695841	951.016112010798	1611	1083135.6	40526.82	758.74	136.14	14	4.2	12.4	10.9	15.1	5.6	16.4	6	30.6	36.7	30.6	36.7	30.6	36.7	30.6	36.7	30.6	36.7
1	L16	1	FLT4	NM_002020	sample	2.95490506329114	13.0878164556962	2.04203311641321	72550.9699367089	1276.04195002865	9.29193037974684	39.0435126582278	1.33466626966414	150867.6875	1089.69303582136	1264	1374660.3	43972.71	1017.5	152.82	19.8	3.9	14.2	10.7	23.7	4	21.7	4.3	36.8	38.7	36.8	38.7	36.8	38.7	36.8	38.7	36.8	38.7
1	L16	2	FLT4	NM_002020	sample	3.29361370716511	13.5747663551402	1.51915555442159	73240.6191588785	1170.73736266684	9.95872274143302	45.006230529595	1.5376275571124	176431.54517134	1150.55550301245	1284	1370791.5	43994.72	987.13	156.74	21	4	16.3	8.6	22.7	5.6	22	3	33.5	37.8	33.5	37.8	33.5	37.8	33.5	37.8	33.5	37.8
1	L16	3	FLT4	NM_002020	sample	2.91281273692191	12.8263836239575	1.50999185574314	71072.8551933283	1119.92286071414	11.3434420015163	49.841546626232	1.62523471035516	193115.661865049	1226.18149506405	1319	1321619.9	44514.15	954.42	154.9	19.6	5.5	16.8	10.6	23.2	5.5	23.4	1.1	33.3	41.4	33.3	41.4	33.3	41.4	33.3	41.4	33.3	41.4
1	L17	1	RF	NA	Neutral	2.79675370501059	10.9019054340155	1.3502790391124	57914.6344389555	1031.92492257901	11.1566690190543	43.3069865913903	1.41646188042132	142425.702893437	1027.6419448017	1417	1314059.7	42710.15	876.63	141.02	19.4	2.6	15.5	7.8	19.5	3.6	19.9	2.4	33.6	40	33.6	40	33.6	40	33.6	40	33.6	40
1	L17	2	RF	NA	Neutral	3.21152263374486	14.8831275720165	1.79889692276677	88713.2938271605	1225.62874393743	12.2502057613169	50.2329218106996	1.7567184794066	171233.230452675	1217.47466892448	1215	1434937.7	47645.61	1007.39	162.89	22.4	4.1	20	6.7	22	4.4	25.8	1.5	37	45.3	37	45.3	37	45.3	37	45.3	37	45.3
1	L17	3	RF	NA	Neutral	2.39857142857143	10.7585714285714	1.62369044865916	65025.9378571429	1016.60547529168	10.2935714285714	39.8264285714286	1.34566780487921	130032.769285714	974.413529936869	1400	1191839.3	42644.94	860.54	142.64	16.9	3.4	14.2	9.3	19.1	5.4	19.4	2.4	31.5	38.4	31.5	38.4	31.5	38.4	31.5	38.4	31.5	38.4
1	L18	1	RF	NA	Neutral	2.1587982832618	7.90343347639485	1.19215846323751	39996.9763948498	900.191164506259	11.8676680972818	48.4721030042918	1.51917899697465	166878.052217454	1148.78841806136	1398	1138577.4	47443.13	802.71	160.31	15.9	3.9	19.5	8.9	16.5	6.3	27.3	0.8	30.5	42.6	30.5	42.6	30.5	42.6	30.5	42.6	30.5	42.6
1	L18	2	RF	NA	Neutral	2.82142857142857	10.7268907563025	1.45366191579766	52851.5805322129	1059.87040393708	11.6491596638655	46.6883753501401	1.52977599058089	162589.845238095	1134.29249830502	1428	1234139.1	46174.71	882.96	155.39	18.9	3.2	18.7	9.2	19.1	5.6	25.4	2.2	34.5	42.2	34.5	42.2	34.5	42.2	34.5	42.2	34.5	42.2
1	L18	3	RF	NA	Neutral	2.16081081081081	8.22162162162162	1.31874426435492	45263.7567567568	917.2091776165	12.5871621621622	48.6114864864865	1.3933245660301	157380.521621622	1061.81443297551	1480	1205200.1	44186.84	828.71	143.99	17.1	3.1	17.2	8.7	17.3	5.4	22.8	3.2	30	40.6	30	40.6	30	40.6	30	40.6	30	40.6
1	L19	1	RF	NA	Neutral	2.29088277858177	8.8082489146165	1.51370615333378	43199.1345875543	991.278354944232	11.3740955137482	44.5528219971056	1.61543026435301	146928.510130246	1085.35505408932	1382	1223519.1	47248.78	860.39	159.76	17.5	3.5	18.7	9.5	17.7	4.1	24.6	3.5	32.6	41.5	32.6	41.5	32.6	41.5	32.6	41.5	32.6	41.5
1	L19	2	RF	NA	Neutral	2.67814371257485	11.0995508982036	1.77702819561624	65447.7103293413	1092.69965560416	11.5838323353293	43.8555389221557	1.55264916803334	147086.136976048	1167.16723403569	1336	1333946.2	46239.79	962.79	156.32	20.1	2.8	18	5.8	20.3	5.2	24	3.9	33.6	44.8	33.6	44.8	33.6	44.8	33.6	44.8	33.6	44.8
1	L19	3	RF	NA	Neutral	2.87638888888889	11.0527777777778	1.51784983019532	61075.8076388889	1064.62753641081	11.3166666666667	45.7708333333333	1.39916760875843	152877.788888889	1044.7989582912	1440	1246383.1	43802.23	870.9	141.75	17.8	2.7	16	7.4	19.4	3.7	20.7	3.2	35.4	40.4	35.4	40.4	35.4	40.4	35.4	40.4	35.4	40.4
1	L20	1	RF	NA	Neutral	2.64232589587559	9.48478701825558	1.35857529595505	51109.8363759297	1016.61649060755	10.9790398918188	45.3400946585531	1.44930036135449	156467.181203516	1103.40109500695	1479	1217338.1	43620.22	884.42	146.88	18.1	3.1	15.8	10.1	18.3	4.2	22.7	4.9	32.7	40.4	32.7	40.4	32.7	40.4	32.7	40.4	32.7	40.4
1	L20	2	RF	NA	Neutral	2.75728920409771	10.9408983451537	1.33345328473665	59167.0409771474	1058.6224391964	11.2695035460993	44.5390070921986	1.47934543966842	148593.048069346	1094.68398693482	1269	1267597.4	45128.02	897.09	152.45	17.6	3.5	16.9	7.5	17.9	3.5	22.7	0.9	34.1	42.8	34.1	42.8	34.1	42.8	34.1	42.8	34.1	42.8
1	L20	3	RF	NA	Neutral	2.93998441153546	12.2961808261886	1.73865733014926	71677.1808261886	1055.85498463303	11.1387373343726	46.5876851130164	1.48999597505907	162494.380358535	1111.41061229542	1283	1263488.9	45307.23	911.87	155.16	17.1	4.8	16.3	10	18.7	5.1	22.7	1.3	32.5	40.6	32.5	40.6	32.5	40.6	32.5	40.6	32.5	40.6
1	L21	1	RF	NA	Neutral	3.44027565084227	12.7748851454824	1.40307479152372	69641.7335375191	1151.61013147908	13.6217457886677	56.4831546707504	1.74500314048389	200569.811638591	1307.08938471167	1306	1373873.1	45594.43	923.09	149.38	19.8	3.2	17.2	9.5	20.8	5.1	22	8.6	36	46.6	36	46.6	36	46.6	36	46.6	36	46.6
1	L21	2	RF	NA	Neutral	2.30414746543779	9.25213956550362	1.0878143138123	50420.2936142199	898.666644627909	11.5121790651745	47.1909150757077	1.54100991113341	168780.170506912	1120.83886540721	1519	1233207.3	45326.84	833.98	152.5	17.6	3.2	17.7	7.1	16	4.3	21.3	0.6	28.8	41.5	28.8	41.5	28.8	41.5	28.8	41.5	28.8	41.5
1	L21	3	RF	NA	Neutral	2.45519019987105	8.92972275950999	1.20430955943715	45283.3475177305	956.71227925675	11.1998710509349	43.5093488072211	1.42793212922083	141814.421018698	1045.97492643197	1551	1165805.6	41467.94	799.72	138.08	17	4.3	14.4	9.3	17.5	5.3	19.9	4.5	32.5	40	32.5	40	32.5	40	32.5	40	32.5	40
1	L22	1	RF	NA	Neutral	2.98735777496839	11.2433628318584	1.45454993565402	61642.7250316056	1068.35283280128	10.8097345132743	45.1257901390645	1.46812868689247	161603.850821745	1126.56568849811	1582	1245495.3	42213.79	888.79	146.84	18	4.4	15.7	9.1	19.3	4.7	20.9	3.9	34.2	40.8	34.2	40.8	34.2	40.8	34.2	40.8	34.2	40.8
1	L22	2	RF	NA	Neutral	2.80495123780945	10.0165041260315	1.1783419420284	47756.4861215304	983.754195476053	11.9347336834209	51.5138784696174	1.78213151219238	192721.79819955	1265.05802284493	1333	1293268.7	46568.57	879.71	159.83	19.1	2.9	18.3	8.6	19.7	4.4	24.2	6.3	31.9	43.1	31.9	43.1	31.9	43.1	31.9	43.1	31.9	43.1
1	L22	3	RF	NA	Neutral	2.53672727272727	9.128	1.33726085000804	44768.3854545455	993.947965665449	11.7287272727273	47.5861818181818	1.42132513144705	160870.885818182	1050.25902904132	1375	1265521.8	43683.07	841.31	142.33	20.1	4.6	17.1	11	19.3	6.4	20.9	4.9	32.5	40.4	32.5	40.4	32.5	40.4	32.5	40.4	32.5	40.4
1	M03	1	OTNT	NA	Neutral	2.07226980728051	7.26124197002141	1.19576842728867	36015.5877944325	956.408437491211	11.1129550321199	45.7125267665953	1.55067916734509	161688.616167024	1141.95417683277	1868	1205257.4	44751.6	856.15	151.63	17.8	5.2	18.7	11.2	20	8.4	24	7.9	31.1	41.4	31.1	41.4	31.1	41.4	31.1	41.4	31.1	41.4
1	M03	2	OTNT	NA	Neutral	2.2412656558998	9.22083058668425	1.69912489537246	50374.5860250494	1006.53621711681	10.4831905075808	40.5866842452208	1.45440965379431	136193.670402109	1118.67601872495	1517	1142374.2	41981.81	832.28	140.03	17.7	7.8	16	15.6	18.7	10.9	19.4	11.3	32.8	42.9	32.8	42.9	32.8	42.9	32.8	42.9	32.8	42.9
1	M03	3	OTNT	NA	Neutral	2.28424864212432	9.82800241400121	1.34213215055732	58881.1291490646	972.18903594691	10.1756185878093	40.2896801448401	1.43118088553177	138473.331321666	1129.77319363538	1657	1328081.4	44885.33	926.94	150.57	19.5	2.5	17	6.4	21.2	4.1	22.7	1	28.2	41.7	28.2	41.7	28.2	41.7	28.2	41.7	28.2	41.7
1	M04	1	OTNT	NA	Neutral	2.6264367816092	11.2241379310345	1.72370972830666	60858.6817528736	1141.53807482139	11.2823275862069	46.7859195402299	1.62778919374885	163761.221982759	1180.98036280853	1392	1281662.4	44496.87	935.89	152.35	18.8	3.2	17.2	10.3	21.4	3.6	24.1	5.4	36.5	43.6	36.5	43.6	36.5	43.6	36.5	43.6	36.5	43.6
1	M04	2	OTNT	NA	Neutral	2.00712896953986	10.8237200259235	1.88608548042496	67655.2352559948	993.462792714582	11.6202203499676	46.0836033700583	1.55383177883086	156543.681788723	1176.75482819355	1543	1259838.5	47328.24	922.7	158.03	17.8	3.1	20.2	7.8	18	5.2	25.7	0.8	28.2	43.6	28.2	43.6	28.2	43.6	28.2	43.6	28.2	43.6
1	M04	3	OTNT	NA	Neutral	3.18073047858942	12.1656171284635	1.58836727216644	64044.7613350126	1167.94944652604	10.9389168765743	45.794080604534	1.58583691275324	161633.785264484	1190.49331473397	1588	1364704.1	42274.69	997.82	144.74	21.1	3.6	15.9	10.8	24.1	4.7	22.2	4.9	35.2	42.4	35.2	42.4	35.2	42.4	35.2	42.4	35.2	42.4
1	M05	1	OTNT	NA	Neutral	2.42835481425322	10.1827141774071	1.31966361720177	54687.1258529189	965.135714571017	9.8786959818044	40.4078847611827	1.47333886514437	140075.651250948	1111.09496414987	1319	1226541.4	45163.36	903.81	156.02	17.1	2.5	15.8	7.2	19.8	3.6	22.8	3.3	29.7	41.5	29.7	41.5	29.7	41.5	29.7	41.5	29.7	41.5
1	M05	2	OTNT	NA	Neutral	3.11428571428571	12.3539682539683	1.68116487247886	66453.4301587302	1182.39853754378	11.2015873015873	48.2222222222222	1.67007403670941	174959.56031746	1229.93154630942	1260	1368696.5	46261.16	999.92	157.23	20.6	2.8	19	8.4	22	3.5	25.2	5.5	35.6	44.4	35.6	44.4	35.6	44.4	35.6	44.4	35.6	44.4
1	M05	3	OTNT	NA	Neutral	1.79473039215686	6.34191176470588	0.956465099741545	29518.4828431373	751.75942945738	9.89154411764706	40.4779411764706	1.34386594867145	137472.71752451	999.135962247681	1632	1022087.4	42988.61	748.64	151.67	13.3	4.8	16.5	11	15.7	7.7	23.8	2.2	25.6	37.9	25.6	37.9	25.6	37.9	25.6	37.9	25.6	37.9
1	M06	1	OTNT	NA	Neutral	2.15205843293493	7.57171314741036	1.10290662657008	34105.1706507304	876.892641336123	10.4747675962815	39.1706507304117	1.40755281168967	126102.360557769	1101.16070720086	1506	1151744.9	43970.05	829.54	150.32	16.3	2.5	17	9.5	18.3	4.7	23	7.7	29.5	43.3	29.5	43.3	29.5	43.3	29.5	43.3	29.5	43.3
1	M06	2	OTNT	NA	Neutral	2.44976399190829	8.99527983816588	1.28207508860034	43972.2690492245	1066.04333568023	11.6500337154417	50.2184760620364	1.63997363223868	182408.325016858	1222.11021862409	1483	1344474.8	50355.33	939.87	167.67	22.6	2.8	23.2	6.2	23.8	4.6	28.2	0.6	34.7	43.1	34.7	43.1	34.7	43.1	34.7	43.1	34.7	43.1
1	M06	3	OTNT	NA	Neutral	2.48834110592938	10.2331778814124	1.40374518751126	53391.7341772152	1018.87555007123	10.927381745503	47.3944037308461	1.54469109798948	166176.780812791	1140.79845947625	1501	1255022.3	44287.4	908.04	152.79	18.5	2.9	17.6	9.7	21.3	3.3	23.1	5.7	32.4	40.9	32.4	40.9	32.4	40.9	32.4	40.9	32.4	40.9
1	M07	1	OTNT	NA	Neutral	2.58761528326746	9.83135704874835	1.22633254266221	49880.6007905138	995.093723621141	10.4967061923584	41.731884057971	1.4812869386906	141628.667325428	1108.53127662312	1518	1260048.1	43785.95	880.04	150.14	18.2	2.4	16.6	7.8	20	5.7	21.6	4.4	31.8	41.4	31.8	41.4	31.8	41.4	31.8	41.4	31.8	41.4
1	M07	2	OTNT	NA	Neutral	2.56719503790489	9.44934527911785	1.37393559467812	46191.4328049621	955.361536914767	10.2405237767057	40.3480358373535	1.48040869740721	136376.747070986	1105.57133849255	1451	1245386.2	43507.02	853.97	147.09	17.4	3	16.3	7.9	18	5.4	21.5	1.4	30.6	41.5	30.6	41.5	30.6	41.5	30.6	41.5	30.6	41.5
1	M07	3	OTNT	NA	Neutral	2.60285528877352	10.6742375081116	1.4579709405118	61005.9974042829	1050.30410546447	10.5833874107722	46.4036340038936	1.66987205399793	169404.01752109	1172.49314494411	1541	1261047	44271.83	921.58	157.45	18.9	3.7	16.8	11.3	20.4	5.1	23	6	31.9	40.8	31.9	40.8	31.9	40.8	31.9	40.8	31.9	40.8
1	M08	1	OTNT	NA	Neutral	2.62527716186253	11.0458240946046	1.57208191264245	62669.243902439	1069.3443506876	11.4464153732446	49.0133037694013	1.68133161758017	177118.03917221	1175.81240563527	1353	1317034.5	46418.13	929.64	156.3	19.5	3.7	18.8	8.8	20.3	4.9	25.2	3.9	33.4	41.6	33.4	41.6	33.4	41.6	33.4	41.6	33.4	41.6
1	M08	2	OTNT	NA	Neutral	3.07872340425532	12.3929078014184	1.9027667236043	67426.0553191489	1190.95852337543	11.7425531914894	50.6843971631206	1.73387170957779	184332.489361702	1295.65489008911	1410	1363495.1	45113.43	990.04	158.1	20.2	3.3	18.4	11	22.6	5	23.8	5.7	36.7	44.7	36.7	44.7	36.7	44.7	36.7	44.7	36.7	44.7
1	M08	3	OTNT	NA	Neutral	2.37425348374253	9.87657597876576	1.17200350518527	54555.800928998	1013.94211496953	10.5388188453882	45.0776376907764	1.54008686597349	164021.497013935	1178.77824771915	1507	1313832.6	47046.77	929.31	163.27	19.9	4.3	18.6	8.4	20.6	3.8	25.5	0.8	31	41.2	31	41.2	31	41.2	31	41.2	31	41.2
1	M09	1	DNM2	NM_001005362	sample	1.5997383911053	6.05624591236102	1.29536181983417	28645.3721386527	791.074583746729	10.3675604970569	41.51209941138	1.41178691191709	139448.257684761	1062.97009728559	1529	957848.7	44369.65	716.37	156.39	12.7	3.2	16.9	10.8	14.8	6.1	24.3	5.1	27.1	39.2	27.1	39.2	27.1	39.2	27.1	39.2	27.1	39.2
1	M09	2	DNM2	NM_001005362	sample	2.17728319263239	9.26784343821949	1.26952547096308	53094.1811204912	912.760364807915	10.3983115886416	43.8219493476592	1.58856220175589	155357.204144282	1122.6333720831	1303	1048248.6	43068.04	804.7	151.3	12.7	3	14.6	9.5	16.1	7.1	20.8	3.9	30.1	40.9	30.1	40.9	30.1	40.9	30.1	40.9	30.1	40.9
1	M09	3	DNM2	NM_001005362	sample	2.20276816608997	9.03460207612457	1.32677438282587	49557.521799308	957.112465844958	10.7391003460208	45.3245674740484	1.55042138638857	165076.326643599	1156.54403959569	1445	1119102.8	43098.49	851.73	149.12	14.5	3.3	16.1	9.8	18.8	6.2	22.9	3.4	30.2	40.4	30.2	40.4	30.2	40.4	30.2	40.4	30.2	40.4
1	M10	1	PRF1	NM_005041	sample	2.05042527339004	6.89611178614824	1.28810418657478	34468.2156743621	891.553948079565	10.458687727825	44.3554070473876	1.48572995060943	154720.218712029	1055.45847152433	1646	1027808.7	40301.2	760.94	142.32	13.5	10.1	14.9	15.4	15.4	11.5	19.9	6.7	29.4	39.4	29.4	39.4	29.4	39.4	29.4	39.4	29.4	39.4
1	M10	2	PRF1	NM_005041	sample	2.34002590673575	8.19170984455959	1.27953545873813	37170.6541450777	947.235968811719	11.8853626943005	52.3639896373057	1.62270320315712	192040.550518135	1184.2319367875	1544	1167580.5	47743.99	840.35	161.3	17.9	3.7	19.3	8.2	18.4	4.1	25.1	1.1	33.2	41.8	33.2	41.8	33.2	41.8	33.2	41.8	33.2	41.8
1	M10	3	PRF1	NM_005041	sample	2.50720100187852	10.0231684408266	1.17085894312413	51690.7319974953	894.851691427696	10.5103318722605	43.5353788353162	1.36659042237835	148773.194113964	1022.2728642228	1597	1108930.4	39753.02	796.65	136.96	15.9	3.8	14.2	12.3	16.7	6.1	20.2	8.7	29.8	38.2	29.8	38.2	29.8	38.2	29.8	38.2	29.8	38.2
1	M11	1	DSN1	NM_024918	sample	2.84298070525615	11.523619427811	1.83372825686217	63926.4537591484	1111.11973136936	10.7079174983367	44.1503659347971	1.47692573231868	157002.857618097	1110.75692886058	1503	1227345.6	43771.19	915.5	148.03	18.2	4.9	15.9	11	20.9	5.5	21.7	1.9	33.7	40.1	33.7	40.1	33.7	40.1	33.7	40.1	33.7	40.1
1	M11	2	DSN1	NM_024918	sample	2.97667844522968	10.7399293286219	1.42583357961168	56753.6734982332	1107.34895970756	11.4148409893993	47.6586572438163	1.5054174337568	174117.103180212	1177.63409271537	1415	1327217.7	43077.16	931.13	145.18	20.4	4.2	16.5	10.7	21.8	4.2	20.4	3.6	35.5	41.8	35.5	41.8	35.5	41.8	35.5	41.8	35.5	41.8
1	M11	3	DSN1	NM_024918	sample	1.79478609625668	6.4572192513369	1.13634056688473	31681.3736631016	792.879153078363	10.091577540107	39.9819518716578	1.4105842706439	142237.825534759	1063.04764702808	1496	1107970.1	41462.56	765.36	137.75	16.2	4.4	14.5	13.1	16.5	5.9	17.8	11	25.9	39.6	25.9	39.6	25.9	39.6	25.9	39.6	25.9	39.6
1	M12	1	CBLB	NM_170662	sample	2.21961047683009	8.8885157824043	1.36513422976172	45188.7958361316	976.948471540163	10.5695097380792	40.2666218938885	1.48112986062426	132204.002014775	1082.34370609547	1489	1190224.2	40246.75	843.75	136.78	17.5	3.8	13.2	9.3	17.5	5.4	18	6.7	32.4	41.4	32.4	41.4	32.4	41.4	32.4	41.4	32.4	41.4
1	M12	2	CBLB	NM_170662	sample	2.90152063721941	12.632150615496	1.65821337433222	71212.58435916	1095.46219017768	11.0050687907314	45.6734250543085	1.58974024649057	153554.355539464	1102.66034988552	1381	1274932.3	41486.92	917.69	140.81	19.1	3.4	15.1	11.7	19.6	4.9	19.7	7.2	33.4	40.9	33.4	40.9	33.4	40.9	33.4	40.9	33.4	40.9
1	M12	3	CBLB	NM_170662	sample	2.49719495091164	12.187237026648	2.04518502700084	74445.0596072931	1165.30012958684	9.02103786816269	37.4172510518934	1.36324675612747	131214.788920056	1026.76413733165	1426	1246299.6	38752.65	970.33	135.68	18	4.2	12.8	12.4	21.3	4.8	18	3.6	34	36.8	34	36.8	34	36.8	34	36.8	34	36.8
1	M13	1	EP300	NM_001429	sample	2.68624833110814	10.9846461949266	1.73974760341107	59348.8251001335	1123.58840771506	11.8785046728972	51.1101468624833	1.4965156781995	188138.857810414	1141.83408377142	1498	1279970.9	44214.86	892.42	148.05	18.3	3.5	17.4	10.9	20	6.9	22.8	5.4	35.1	41.3	35.1	41.3	35.1	41.3	35.1	41.3	35.1	41.3
1	M13	2	EP300	NM_001429	sample	1.67351430667645	6.82245047688922	1.11205281800733	34071.0110051357	751.059406643317	12.3550990462216	51.4666177549523	1.57108855058927	186416.052824652	1172.47598454305	1363	1136954.8	47161.61	770.16	154.48	16	4.1	17.9	7.9	13.9	6.7	22	2.9	23.9	42.3	23.9	42.3	23.9	42.3	23.9	42.3	23.9	42.3
1	M13	3	EP300	NM_001429	sample	2.29381107491857	10.8078175895765	2.33285043015945	62004.461237785	1121.36628151017	11.8345276872964	49.6410423452769	1.57345164059571	174212.310749186	1085.29515737508	1535	1220689	43054.21	878.61	143.13	17	4.4	16.9	13.4	19	7.5	21.4	6.6	33	39	33	39	33	39	33	39	33	39
1	M14	1	PHOX2B	NM_003924	sample	3.35657894736842	12.3552631578947	1.4644024449243	61386.9651315789	1115.06280527918	10.6611842105263	44.7006578947368	1.43683471078812	161824.532894737	1086.37253738863	1520	1275838.3	42239.07	894.66	144.63	17.8	3.9	15.9	11.4	19.9	5.4	21	4.1	36.1	39.2	36.1	39.2	36.1	39.2	36.1	39.2	36.1	39.2
1	M14	2	PHOX2B	NM_003924	sample	2.68178740690589	9.75761679079215	1.50804368865157	48410.0440081246	1109.15715565803	11.3127962085308	47.637779282329	1.55680817456683	176092.072444144	1157.0662958569	1477	1283510.3	42335	914.6	143.33	20.3	2.8	15.4	10.1	21.4	3.9	20.3	6	35.3	40.7	35.3	40.7	35.3	40.7	35.3	40.7	35.3	40.7
1	M14	3	PHOX2B	NM_003924	sample	1.91320474777448	6.86053412462908	1.36775478546391	35352.3553412463	985.469556955023	12.8271513353116	55.0986646884273	1.7556595843789	204131.240356083	1265.01672533435	1348	1160526.4	43138	845.84	152.47	18.4	4.4	18.3	11.6	19.8	5.7	22.8	8.7	32.2	43.4	32.2	43.4	32.2	43.4	32.2	43.4	32.2	43.4
1	M15	1	LATS1	NM_004690	sample	1.86761565836299	6.4932384341637	1.28716736079513	31274.0896797153	803.350645449173	9.63701067615658	35.5074733096085	1.27460852414646	106741.351601423	881.231655843918	1405	991317.2	42582.31	721.45	141.41	12.4	2.6	14	7.5	13.9	6	19	1.9	29.6	37.7	29.6	37.7	29.6	37.7	29.6	37.7	29.6	37.7
1	M15	2	LATS1	NM_004690	sample	2.29442282749676	8.36251621271077	1.25247385465044	41736.7023346303	932.470663721375	11.8086900129702	42.7645914396887	1.38377172138429	130618.946822309	1038.81297496683	1542	1089927.7	44027.01	793.95	147.54	15	3.4	17.4	9.3	15.7	7	21.8	4.5	32.7	43	32.7	43	32.7	43	32.7	43	32.7	43
1	M15	3	LATS1	NM_004690	sample	2.28067700987306	7.40761636107193	1.33289293980592	36791.0973201693	849.2967635763	11.3124118476728	41.8892806770099	1.27259370455699	130593.12764457	950.95301048855	1418	1077201.6	42920.28	749.14	141.04	14.3	3.5	15.4	10.1	14.5	7	18.9	3.8	28.6	37.9	28.6	37.9	28.6	37.9	28.6	37.9	28.6	37.9
1	M16	1	CUL3	NM_003590	sample	3.01700921332388	13.7973068745571	2.08018544886225	84557.779588944	1191.59791686666	9.07299787384834	36.995747696669	1.3967014165561	126903.376328845	1023.55187427923	1411	1268660.2	41903.21	998.86	150.41	18.3	3.4	14.7	11.2	22.5	6.9	21.3	6.7	34.7	38.4	34.7	38.4	34.7	38.4	34.7	38.4	34.7	38.4
1	M16	2	CUL3	NM_003590	sample	2.07337526205451	8.03913347309574	1.14490747434348	42221.9357092942	853.08183078793	9.6450034940601	35.7009084556254	1.25955462166411	115949.890985325	995.027934052535	1431	1062637.7	43960.6	800.19	155.86	14.5	3.5	15.4	9.6	17.1	7.6	21.9	5.1	28.4	38.1	28.4	38.1	28.4	38.1	28.4	38.1	28.4	38.1
1	M16	3	CUL3	NM_003590	sample	2.19454414931802	9.94903086862886	1.53179179154836	61924.0258435032	928.166274116759	9.37688442211055	39.0021536252692	1.45454169219659	137304.834888729	1044.3138449006	1393	1138484.8	45444.42	860.78	162.25	15.6	3.9	16	7.9	17.7	6.1	24	0.4	26.7	37.8	26.7	37.8	26.7	37.8	26.7	37.8	26.7	37.8
1	M17	1	OTNT	NA	Neutral	2.4278038952317	10.4278038952317	1.70188201055496	60202.7864338482	1087.47602072877	11.5130960376091	45.6830087306917	1.59246824007101	155037.018804567	1181.44092929975	1489	1274167.6	47068.37	952.71	165.77	18.8	3.2	18.5	9.3	21.4	5.2	25.8	4	33	44.2	33	44.2	33	44.2	33	44.2	33	44.2
1	M17	2	OTNT	NA	Neutral	2.61300708306504	11.1268512556343	1.53300235779845	63250.9233741146	1052.41467514253	10.7475853187379	42.8654217643271	1.47922699884954	147131.762395364	1115.56420856074	1553	1290239.9	46208.69	939.45	161.25	18.2	3.7	17.2	8.1	19.5	5.2	23.7	2.9	32.1	41.5	32.1	41.5	32.1	41.5	32.1	41.5	32.1	41.5
1	M17	3	OTNT	NA	Neutral	1.72716417910448	6.5444776119403	1.20018740932941	32794.7820895522	832.503395440552	10.2817910447761	38.6919402985075	1.34460088957573	128343.303283582	1050.65092198567	1675	1162809.7	47711.11	834.8	159.67	16.9	4.7	19.9	11.3	20.4	6.2	24.9	5.4	26.1	41	26.1	41	26.1	41	26.1	41	26.1	41
1	M18	1	OTNT	NA	Neutral	2.29111405835544	9.28580901856764	1.25863558241523	49083.5318302387	896.803132377404	10.2738726790451	40.0722811671088	1.38376703223973	131838.084880637	1024.27102232074	1508	1188738.6	43256.52	850.31	148.05	16.6	3.3	15.6	10.7	18.1	4.8	21.7	4.6	28.4	40.6	28.4	40.6	28.4	40.6	28.4	40.6	28.4	40.6
1	M18	2	OTNT	NA	Neutral	2.43109987357775	10.1491782553729	1.39179299969619	57062.0733249052	1027.40323565724	11.6700379266751	44.0044247787611	1.51528856263006	141071.567635904	1129.62691689105	1582	1333512.8	43089	937.92	146.13	19.7	2.5	15.9	9.6	20.5	3	21	6.6	30.7	44.9	30.7	44.9	30.7	44.9	30.7	44.9	30.7	44.9
1	M18	3	OTNT	NA	Neutral	3.11583924349882	12.284475965327	1.48699462255952	69429.1481481481	1076.57438230725	12.2876280535855	51.6469661150512	1.71194243995177	178685.80929866	1231.94839311002	1269	1321554.9	44727.62	940.88	153.46	19.3	2.8	17.6	6.7	21.1	3.3	24	1.8	33.8	45.8	33.8	45.8	33.8	45.8	33.8	45.8	33.8	45.8
1	M19	1	OTNT	NA	Neutral	2.77769347496206	11.8474962063733	1.32544880032406	63724.9878603945	1078.00675385065	11.2738998482549	41.7238239757208	1.49996121358955	134621.449165402	1085.13212745688	1318	1366935.1	46099.32	974.51	155.59	19.7	2.7	18.5	8.2	20.8	3.9	24.4	1	32.1	42.3	32.1	42.3	32.1	42.3	32.1	42.3	32.1	42.3
1	M19	2	OTNT	NA	Neutral	1.70548780487805	5.95060975609756	1.00667218444222	28306.4719512195	762.354566296018	10.9707317073171	41.8109756097561	1.35110829001988	138078.063414634	1031.05524186558	1640	1155920.6	47927.99	773.14	156.13	16.2	3	19.5	6.2	16.9	4.9	24.6	1.2	26.5	39.3	26.5	39.3	26.5	39.3	26.5	39.3	26.5	39.3
1	M19	3	OTNT	NA	Neutral	2.11997526283241	7.83982683982684	1.07125548105598	39360.9449598021	871.405153744332	12.4829931972789	50.156462585034	1.49883662912947	166257.421150278	1129.15820773282	1617	1177211	43809.24	811.58	145.29	17.4	3.8	15.3	9.6	17.6	6.4	20.7	4.1	28	43.4	28	43.4	28	43.4	28	43.4	28	43.4
1	M20	1	OTNT	NA	Neutral	2.63831360946746	9.55473372781065	1.30279028721448	44884.6545857988	953.650621500502	11.1619822485207	44.103550295858	1.48282360693714	151306.643491124	1082.68593790036	1352	1197206.7	47782.42	854.71	162.63	18.1	3.7	18.7	8.4	19.7	5.2	24.8	1.6	31.9	40.4	31.9	40.4	31.9	40.4	31.9	40.4	31.9	40.4
1	M20	2	OTNT	NA	Neutral	2.25836758661186	8.23253082795068	1.14111010406079	42497.5554903112	900.684242026561	11.302407516148	45.1667645331767	1.48271354704488	153701.046388726	1116.76630864653	1703	1189890.3	46042.43	860.38	159.7	17.2	3.8	19	9.5	18.4	5.7	24.7	4.6	28.4	41.7	28.4	41.7	28.4	41.7	28.4	41.7	28.4	41.7
1	M20	3	OTNT	NA	Neutral	2.52431289640592	9.9830866807611	1.26889028189001	53422.8400281889	1001.0536516674	11.2205778717407	46.6828752642706	1.53457054656102	163053.932346723	1161.26403038027	1419	1260750.6	43863.01	913.35	148.92	17.5	3.2	15.4	8.9	20.3	4.8	22.2	2.3	31	42.6	31	42.6	31	42.6	31	42.6	31	42.6
1	M21	1	OTNT	NA	Neutral	2.50425671250819	8.03798297314997	1.20649988179905	36965.2364112639	955.254428816271	10.9816633922724	41.166339227243	1.39248712577131	133434.61951539	1038.80627641867	1527	1240373	45563.76	841.96	155.29	18.4	4.1	17	10.5	19.8	5.3	22.6	1.8	32.9	41.7	32.9	41.7	32.9	41.7	32.9	41.7	32.9	41.7
1	M21	2	OTNT	NA	Neutral	2.65531619179986	9.80750521195274	1.29625489362309	48908.1730368311	955.315952571369	10.728978457262	40.997915218902	1.46399402038052	130196.027102154	1021.54486815152	1439	1230925.4	41927.94	844.01	139.95	16.3	3.6	14.3	9.4	17.3	4.4	18.3	2.7	32.4	41.1	32.4	41.1	32.4	41.1	32.4	41.1	32.4	41.1
1	M21	3	OTNT	NA	Neutral	2.6401384083045	9.90449826989619	1.72105451133352	56396.6034602076	996.288215923009	10.7550173010381	44.8055363321799	1.47628018477335	152464.224221453	1058.96548953507	1445	1196399.9	42323.56	868.96	145.8	17.2	3.5	15.2	10.2	19.4	4.4	21	6.1	32.7	40.4	32.7	40.4	32.7	40.4	32.7	40.4	32.7	40.4
1	M22	1	OTNT	NA	Neutral	2.35465484483851	8.92273590880304	1.21743830692359	45702.7530082331	981.321916271821	12.3394553514883	49.3856871437619	1.52162076604293	170501.126662445	1139.67980417837	1579	1286321.9	45858.59	862.36	150.06	19.7	2.2	18.2	8.6	19.1	5.4	24.2	4.9	32.1	41.5	32.1	41.5	32.1	41.5	32.1	41.5	32.1	41.5
1	M22	2	OTNT	NA	Neutral	2.14867485455721	7.47575953458306	0.982968090012709	33698.3354880414	808.580532853864	10.8894634776988	41.0542986425339	1.40096862702708	131074.636069813	1063.67342098816	1547	1153280.3	46374.41	799.82	154.82	16	2.3	17.3	6.1	16.8	4.8	23.8	2.5	27.7	42.7	27.7	42.7	27.7	42.7	27.7	42.7	27.7	42.7
1	M22	3	OTNT	NA	Neutral	2.05661467359908	8.5892547660312	1.18107720551026	48074.2720970537	904.088205866434	10.4049682264587	41.4575389948007	1.41513141644426	136930.123627961	1039.13190866836	1731	1140450.7	40802.5	833.02	139.1	14.8	4	13.3	10.6	17.3	6	19.4	9.9	27.7	40.6	27.7	40.6	27.7	40.6	27.7	40.6	27.7	40.6
1	N03	1	PLK1	NA	Negative	3.55800293685756	19.7488986784141	2.72283214968612	128974.340675477	1671.90651998446	9.01468428781204	41.8032305433186	1.86345677848202	165203.864904552	1253.38211599501	681	1419442.4	45074.8	1229.53	170.14	21.4	7.3	17.9	15.9	28.8	4.1	28	3.7	42.9	43.2	42.9	43.2	42.9	43.2	42.9	43.2	42.9	43.2
1	N03	2	PLK1	NA	Negative	3.06462585034014	13.891156462585	2.56624782189087	77071.9387755102	1342.46441898691	7.74716553287982	37.90589569161	1.47703945945407	152229.370748299	996.810232020167	882	1000670.1	39987.35	938.06	161.96	15.5	19.3	16.2	25.9	22.3	17.5	23.4	1.7	38.9	33.1	38.9	33.1	38.9	33.1	38.9	33.1	38.9	33.1
1	N03	3	PLK1	NA	Negative	3.84210526315789	18.1533834586466	2.63296108089894	108016.852631579	1546.40538329646	9.53082706766917	40.9007518796993	1.66692241249715	145881.121804511	1084.73400315535	665	1328226.9	45208.48	1108.03	169.17	22.4	9.8	19.5	18.5	26.6	5.1	29.2	0.8	43.9	38.3	43.9	38.3	43.9	38.3	43.9	38.3	43.9	38.3
1	N04	1	PLK1	NA	Negative	4.32727272727273	25.2793388429752	4.7794118854956	175078.821487603	1994.04521592416	9.55702479338843	48.8661157024793	1.80849296886532	205354.636363636	1291.42362719984	605	1507053.5	46044.55	1361.82	173.92	22.5	9.6	20.5	22.1	35.2	4.3	30.7	4.5	47.8	39	47.8	39	47.8	39	47.8	39	47.8	39
1	N04	2	PLK1	NA	Negative	3	15.187270501836	2.82067477830796	97209.1676866585	1498.46710811626	9.24724602203182	42.1738066095471	1.48671823119084	158170.140758874	1045.33347330186	817	1240555.6	45286.44	1049.12	163.87	18.7	9.2	17.9	18.8	24	5	23	1.1	40.4	35.7	40.4	35.7	40.4	35.7	40.4	35.7	40.4	35.7
1	N04	3	PLK1	NA	Negative	2.83007334963325	15.4119804400978	2.90451381988779	103095.919315403	1411.34007285361	7.25916870415648	34.5403422982885	1.26515096778902	133808.031784841	920.182692027519	818	1021664.2	35597.2	1009.65	160.09	16.6	25.3	13.8	35.9	24.2	23.2	20.7	13.7	36.9	30	36.9	30	36.9	30	36.9	30	36.9	30
1	N05	1	PLK1	NA	Negative	3.59433962264151	19.9481132075472	3.04504225309954	134297.787735849	1629.57464556206	7.7877358490566	38.5589622641509	1.6123106470887	145001.912735849	1075.81265545436	424	1202812.7	41149.58	1114.57	162.65	18.9	16	17.5	27.1	26.2	8.7	24.8	13	43.6	36.1	43.6	36.1	43.6	36.1	43.6	36.1	43.6	36.1
1	N05	2	PLK1	NA	Negative	4.17507418397626	20.0682492581602	2.82907215678795	120735.540059347	1617.53616713361	9.47774480712166	44.0905044510386	1.70353317585324	165822.578635015	1266.16185123036	674	1453593.9	51202	1241.21	190.77	22.6	5	22.1	11.3	31	3.3	32.2	0.7	41.8	43.5	41.8	43.5	41.8	43.5	41.8	43.5	41.8	43.5
1	N05	3	PLK1	NA	Negative	3.44500846023689	18.0016920473773	3.79058686560532	109100.279187817	1709.59346603205	7.88663282571912	39.4957698815567	1.65917272882168	152650.045685279	1060.51471746811	591	1171737	42916.23	1155.96	172.21	19.5	12.5	19	23.4	29.3	7.8	25.9	2	45.5	34.3	45.5	34.3	45.5	34.3	45.5	34.3	45.5	34.3
1	N06	1	PLK1	NA	Negative	4.69883040935673	25.0847953216374	4.74162373316396	162464.444444444	2122.85205555302	8.71637426900585	39.8713450292398	1.37793808508803	146324.757309942	991.24514328492	342	1437899.2	47787.54	1351.08	183.41	24.3	9.6	21.1	25.4	35.7	2.9	26	2	51.2	33.3	51.2	33.3	51.2	33.3	51.2	33.3	51.2	33.3
1	N06	2	PLK1	NA	Negative	3.90243902439024	23.3719512195122	3.86492416049127	160355.154471545	1782.58151889991	8.39227642276423	39.8150406504065	1.63977460144737	146569.018292683	1119.01255613741	492	1323234.7	45405.67	1269.75	180.51	20.9	9.8	19.9	19.3	28.9	5.9	30.1	2.6	48	38.2	48	38.2	48	38.2	48	38.2	48	38.2
1	N06	3	PLK1	NA	Negative	3.6106346483705	17.598627787307	3.46929281129196	105749.967409949	1587.36441431289	7.92967409948542	41.327615780446	1.73293505000608	160417.590051458	1089.20204052216	583	1218964.3	43960.93	1129.05	167.31	20.1	6.9	17	18.4	28.8	2.6	25.9	3.3	42.5	38.8	42.5	38.8	42.5	38.8	42.5	38.8	42.5	38.8
1	N07	1	PLK1	NA	Negative	3.3950103950104	17.0644490644491	3.75098037245406	106377.126819127	1587.05225880371	9.74428274428274	45.9168399168399	1.47857985351721	165772.268191268	1026.26503808247	481	1212787.7	41945.26	1155.01	164.5	17.7	9.1	16	22.7	27	4.6	25.6	6.9	43.2	35.8	43.2	35.8	43.2	35.8	43.2	35.8	43.2	35.8
1	N07	2	PLK1	NA	Negative	4.00749063670412	20.001872659176	3.80510816586918	116800.548689139	1679.04585432293	7.67977528089888	39.2921348314607	1.56459408418029	162588.528089888	1063.5142326793	534	1226271.3	42255.43	1140.18	164.74	18.9	12.7	16.9	21.7	29	7.9	23.8	2.8	46.8	35	46.8	35	46.8	35	46.8	35	46.8	35
1	N07	3	PLK1	NA	Negative	2.34963325183374	13.1271393643032	3.52813951846082	69897.3398533007	1350.32967632842	6.57946210268949	35.2933985330073	1.47907395912353	145423.127139364	891.13541793525	409	932140.4	34739.75	963.71	140	13.4	14.4	12.5	32.3	24.4	6.4	19.6	5.1	38.9	30.6	38.9	30.6	38.9	30.6	38.9	30.6	38.9	30.6
1	N08	1	PLK1	NA	Negative	3.37721518987342	19.6101265822785	4.2207621836577	129256.124050633	1600.16721823274	6.5746835443038	30.2227848101266	1.12091901780521	107123.356962025	764.336096604026	395	1119673.6	36035.29	1125.83	141.3	18.2	12.4	12.9	27.3	25.8	6.3	18.5	9.4	41.8	28.1	41.8	28.1	41.8	28.1	41.8	28.1	41.8	28.1
1	N08	2	PLK1	NA	Negative	4.60902255639098	22.8984962406015	3.82635796579065	148044.830827068	1940.32897419717	7.18796992481203	38.984962406015	1.52929501936023	170918.526315789	1074.48498553664	266	1318400.5	42559.21	1238.68	167.85	20.7	15	19.9	25.2	32	3.8	26.3	2.3	51.9	32.7	51.9	32.7	51.9	32.7	51.9	32.7	51.9	32.7
1	N08	3	PLK1	NA	Negative	3.83613445378151	22.2794117647059	3.46826810386434	155723.949579832	1773.59556239998	8.54201680672269	44.8235294117647	1.65937656525218	183935.069327731	1134.94188656112	476	1549267.2	47631.5	1289.77	186.5	22.9	10.9	20.2	21.4	32.4	4	27.9	2.5	41.6	35.3	41.6	35.3	41.6	35.3	41.6	35.3	41.6	35.3
1	N09	1	CIC	NM_015125	sample	2.37722646310433	8.62849872773537	1.49268519703989	43966.9968193384	1048.44384554994	11.1310432569975	46.2334605597964	1.51985181281763	157729.545165394	1140.95273387236	1572	1137983.4	44605.54	843.69	155.37	17.9	3.6	17.8	9.8	19.7	5.3	25.5	2.7	34	42.1	34	42.1	34	42.1	34	42.1	34	42.1
1	N09	2	CIC	NM_015125	sample	2.60548523206751	9.37130801687764	1.42560843184562	42914.8333333333	1023.45437369213	12.4873417721519	51.5829817158931	1.57157025555398	178994.381153305	1157.36305439109	1422	1227028.6	46350.31	845.84	155.61	19.6	3.5	18.9	10.4	20.3	5.6	24.1	4	33.7	42.2	33.7	42.2	33.7	42.2	33.7	42.2	33.7	42.2
1	N09	3	CIC	NM_015125	sample	2.2376171352075	8.38755020080321	1.46685628843392	46452.8848728246	931.047741347829	10.710843373494	43.6880856760375	1.50660873620749	151155.815930388	1130.69359840473	1494	1167058.6	43856.25	833.56	154.36	15.9	4.6	16.9	10.5	18.3	5.1	24	2.6	30.4	41.7	30.4	41.7	30.4	41.7	30.4	41.7	30.4	41.7
1	N10	1	SMARCA4	NM_003072	sample	2.6380120886501	9.96440564137005	1.76600477898444	52143.0537273338	1060.16670200085	11.0792478173271	50.9818670248489	1.8211455388035	190584.149093351	1240.27761334129	1489	1135134.5	43706.43	870.78	159.66	15.5	3.7	17.3	9.7	19.9	6.1	24.8	2.2	33	42.8	33	42.8	33	42.8	33	42.8	33	42.8
1	N10	2	SMARCA4	NM_003072	sample	2.77364864864865	10.6614864864865	1.48454712584995	54593.2094594595	1051.72872832626	10.3358108108108	44.5243243243243	1.61016839374271	158110.54527027	1110.73380656629	1480	1174085	45199.97	866.72	158.21	16.8	2.8	17.9	9.3	18.9	5.7	24.5	4.9	34.1	40.9	34.1	40.9	34.1	40.9	34.1	40.9	34.1	40.9
1	N10	3	SMARCA4	NM_003072	sample	1.92307692307692	7.25086625086625	1.51357364765655	36728.9126819127	866.494069611406	11.0713790713791	42.5911295911296	1.36213540454987	137680.181566182	1024.43310790132	1443	1053976.6	42671.54	752.59	145.03	14.6	5.5	15.5	12.1	15.9	8.5	20	5.1	29.2	39.8	29.2	39.8	29.2	39.8	29.2	39.8	29.2	39.8
1	N11	1	DOT1L	NM_032482	sample	2.35044490075291	10.5181382614648	1.70743898316956	62828.977412731	1035.3608122504	10.5537303216975	41.1916495550992	1.50857301098187	138974.19028063	1071.49016090504	1461	1199540.6	43811.57	912.95	149.41	18.5	3.7	16.1	11.5	20.7	5.4	21.3	6.4	30.1	41.5	30.1	41.5	30.1	41.5	30.1	41.5	30.1	41.5
1	N11	2	DOT1L	NM_032482	sample	1.79039584685269	6.31213497728748	1.24517340764699	30010.1447112265	892.485243871538	11.6839714471123	44.9072031148605	1.49925457458098	145604.948085659	1122.44667560803	1541	1114601.6	44723.09	800.63	150.8	16	4.2	17.5	8.9	16.9	4.5	23	2.5	31.2	43.7	31.2	43.7	31.2	43.7	31.2	43.7	31.2	43.7
1	N11	3	DOT1L	NM_032482	sample	2.05989583333333	8.00716145833333	1.17687239749833	41779.9915364583	949.665632954406	10.7389322916667	42.9049479166667	1.58065051106983	150020.2578125	1146.13034164565	1536	1116345.2	43024.8	821.82	150.76	15.5	5.3	15.6	10.3	18.5	4.9	21.2	3.3	31.1	40.5	31.1	40.5	31.1	40.5	31.1	40.5	31.1	40.5
1	N12	1	XPC	NM_004628	sample	1.96867007672634	8.02813299232737	1.47105018024383	45683.8190537084	919.795105777639	10.1342710997442	37.8145780051151	1.26108878128761	126090.18797954	971.159314619077	1564	1081110.6	41114.58	767.02	136.2	14.2	3.6	13.2	9.6	15	6.3	17.3	3.1	29.1	36.4	29.1	36.4	29.1	36.4	29.1	36.4	29.1	36.4
1	N12	2	XPC	NM_004628	sample	2.26438356164384	9.25547945205479	1.53224833733915	50009.3205479452	955.05118590724	9.12602739726027	34.4678082191781	1.35867149747392	113044.460273973	944.85756578326	1460	1207460.2	42401.72	803.21	144.02	16.4	5.3	14.8	10.8	16.4	6.4	17.7	5.1	30.6	36	30.6	36	30.6	36	30.6	36	30.6	36
1	N12	3	XPC	NM_004628	sample	1.8448275862069	7.88455772113943	1.80590285119505	48498.4340329835	941.897285944522	10.4572713643178	41.3058470764618	1.50357258949576	141424.571964018	1050.44690495771	1334	1110689.1	43332.1	793.43	146.65	15.4	5.3	15.4	12.4	16.1	6.1	20.5	4.6	28.9	39	28.9	39	28.9	39	28.9	39	28.9	39
1	N13	1	EXT1	NM_000127	sample	2.62289325842697	8.83005617977528	1.36748091508121	39896.7226123596	1044.05770038398	12.7647471910112	56.4655898876404	1.71894037482706	217635.820926966	1303.12611173551	1424	1229443.9	47100.53	871.49	162	17	3.7	19	10.4	20.2	4.6	25.8	4.6	34.7	44.5	34.7	44.5	34.7	44.5	34.7	44.5	34.7	44.5
1	N13	2	EXT1	NM_000127	sample	2.15843373493976	6.92710843373494	1.22010641483862	32408.9265060241	842.747076056609	12.2253012048193	46.8475903614458	1.44045769475604	157676.459036145	1154.17642363952	1660	1133114.4	43872	767.34	146.47	15.7	3.3	16.9	8.6	15.2	5.2	22	1	30.1	44.3	30.1	44.3	30.1	44.3	30.1	44.3	30.1	44.3
1	N13	3	EXT1	NM_000127	sample	2.92761605035405	9.47049567269866	1.34597905633781	44524.4177812746	1059.98014751251	12.9441384736428	58.1337529504327	1.81732717797052	224593.172305271	1358.7832492131	1271	1231644.9	44560.64	869.3	154.76	17.5	3.9	17.9	12.2	20.7	4.7	24.5	6.9	34.5	45.2	34.5	45.2	34.5	45.2	34.5	45.2	34.5	45.2
1	N14	1	MSH6	NM_000179	sample	3.52888527257933	14.3352318958503	1.85269569041369	76644.2017900732	1241.39703915577	10.2563059397884	43.5646867371847	1.60048642529954	160582.706265256	1152.58586669273	1229	1318730.2	42819.57	965.16	149.02	20.8	3.9	15	8.8	21.5	5.8	21.1	5.1	36.9	41.5	36.9	41.5	36.9	41.5	36.9	41.5	36.9	41.5
1	N14	2	MSH6	NM_000179	sample	3.00537634408602	11.2755376344086	1.21119931486622	54974.8911290323	1054.56689234225	11.2963709677419	48.4811827956989	1.63605487542265	180199.366263441	1211.50508741245	1488	1281306.1	42459.35	892.2	146.06	19.2	3.5	16.5	9.5	20.3	6	20.4	5	34.3	42.9	34.3	42.9	34.3	42.9	34.3	42.9	34.3	42.9
1	N14	3	MSH6	NM_000179	sample	2.86902286902287	10.969507969508	1.3542326557965	60125.8669438669	1093.87533647808	10.6368676368676	45.2522522522523	1.54044719448522	163460.180873181	1153.47662109208	1443	1301597.3	41073.25	922.28	142.69	19.5	4.2	14.7	11.3	21.5	5.2	19.8	4.2	33.9	41.6	33.9	41.6	33.9	41.6	33.9	41.6	33.9	41.6
1	N15	1	FANCC	NM_000136	sample	2.0844277673546	8.05440900562852	1.29218009290647	39285.588492808	878.732307065052	9.86679174484052	38.2570356472796	1.21916948061766	126092.790494059	900.729974925681	1599	1142122.1	43546.27	797.78	144.89	15.3	3.1	15.2	9.9	16.9	6.5	19.6	2.9	29.3	35.9	29.3	35.9	29.3	35.9	29.3	35.9	29.3	35.9
1	N15	2	FANCC	NM_000136	sample	2.09503843466108	8.82529699510832	1.49811155331686	46586.8113207547	978.170038438266	10.7987421383648	39.1747030048917	1.25852576829195	124890.543675751	1006.76738172339	1431	1246304.6	46301.48	864.7	153.02	18.4	3.3	18.4	10.8	20.3	4.5	22.3	6.7	30	40.4	30	40.4	30	40.4	30	40.4	30	40.4
1	N15	3	FANCC	NM_000136	sample	2.20117570215545	9.06727629000653	1.3317593532505	48641.0222077074	935.480944173088	10.8386675375572	42.9340300457217	1.44303464461937	141626.775963423	1051.41206718745	1531	1178319	44836.93	860.79	153	16.9	3.6	17.2	9.7	18.6	4.7	23.2	4.7	29.2	40.6	29.2	40.6	29.2	40.6	29.2	40.6	29.2	40.6
1	N16	1	NCOR1	NM_006311	sample	2.57015590200445	9.61321455085375	1.18016214433897	50011.431328879	913.817820190642	9.65033407572383	36.6169265033408	1.33846265619098	122016.714922049	1045.33880634126	1347	1217628.3	45017.87	829.5	151.98	16.6	4.1	17.1	7.9	17.7	5.7	22	0.6	29.8	40.8	29.8	40.8	29.8	40.8	29.8	40.8	29.8	40.8
1	N16	2	NCOR1	NM_006311	sample	2.87509293680297	11.6505576208178	1.46819338271724	61002.7182156134	1083.00386641141	10.1650557620818	37.9628252788104	1.4155751319362	120753.962081784	1057.16689983539	1345	1231479	45162.94	891.34	158.42	16.9	4.5	18.7	9.4	18.7	6.8	24.5	1	34.9	41.9	34.9	41.9	34.9	41.9	34.9	41.9	34.9	41.9
1	N16	3	NCOR1	NM_006311	sample	2.79764532744665	12.7034584253127	1.87088248400062	69921.5680647535	1110.7408938531	10.4878587196468	40.560706401766	1.46884866593593	132969.162619573	1088.97541280782	1359	1289470.4	42133.03	954.41	147.22	18.8	4	16.2	14.5	22.4	4.3	21	13	33.7	41.6	33.7	41.6	33.7	41.6	33.7	41.6	33.7	41.6
1	N17	1	PLK1	NA	Negative	3.27837259100642	23.2655246252677	3.14311799008872	183121.629550321	1769.36346537482	7.19057815845824	34.779443254818	1.5209962019699	133221.237687366	968.133128244807	467	1522529.6	46082.44	1302.95	166.81	24.2	4.5	16.5	10.9	27.6	7.3	23.3	1.1	37	33.4	37	33.4	37	33.4	37	33.4	37	33.4
1	N17	2	PLK1	NA	Negative	3.57383966244726	21.4050632911392	2.40359641701231	146422.85443038	1474.19906968578	8.06962025316456	34.0485232067511	1.33301910231833	118702.078059072	930.977305364681	474	1387591.8	43907.5	1150.88	160.85	19.6	5.5	16.7	11	24.5	5.7	23.2	0.4	39.2	36.1	39.2	36.1	39.2	36.1	39.2	36.1	39.2	36.1
1	N17	3	PLK1	NA	Negative	3.62741312741313	20.96138996139	3.00972038260854	133561.996138996	1482.31660564742	9.08494208494209	41.6544401544402	1.53964826444382	164814.855212355	1118.8053745222	518	1372017.3	46098.27	1142.2	164.07	20.7	6.4	17.2	12.9	28.4	6.9	25.5	1.9	35.9	39.2	35.9	39.2	35.9	39.2	35.9	39.2	35.9	39.2
1	N18	1	PLK1	NA	Negative	3.24309392265193	19.621546961326	3.74504564671127	130430.439226519	1649.11971094148	7.4585635359116	35.8812154696133	1.72195031768877	138569.541436464	977.511531598135	362	1169111.8	41789.07	1076.97	159.28	18	8	15.7	16.9	25.4	6.1	23.5	1.4	40.9	34.5	40.9	34.5	40.9	34.5	40.9	34.5	40.9	34.5
1	N18	2	PLK1	NA	Negative	4.30125523012552	21.3598326359833	3.8276289287004	139299.280334728	1647.64441264496	7.6652719665272	38.0376569037657	1.60155382855193	144640.066945607	968.184892818319	478	1349688.6	42081.74	1171.09	156.03	19.9	6.1	16.1	14	28.2	5	21.3	2.3	40.6	34.7	40.6	34.7	40.6	34.7	40.6	34.7	40.6	34.7
1	N18	3	PLK1	NA	Negative	2.98518518518519	16.6172839506173	2.35114124127087	104413.385185185	1466.29778782678	8.39259259259259	38.4172839506173	1.51942512669802	141235.817283951	991.549275954651	405	1072671.1	40624.34	1062.63	156.72	16.3	8.9	16.8	17	25.9	6.9	24.2	1.7	41	34.8	41	34.8	41	34.8	41	34.8	41	34.8
1	N19	1	PLK1	NA	Negative	3.86173633440514	21.1575562700965	2.54914319740776	144775.967845659	1570.91106529006	7.0032154340836	34.7781350482315	1.29960520377368	137252.421221865	830.096673504254	311	1256159.4	37249.61	1120.19	143.42	19.9	12.9	12.5	20.3	26.4	8	19.3	2.6	40.8	27.3	40.8	27.3	40.8	27.3	40.8	27.3	40.8	27.3
1	N19	2	PLK1	NA	Negative	3.55656934306569	18.1496350364963	2.56487583973064	114286.167883212	1317.58811429884	9.39416058394161	42.9689781021898	1.5406961432412	155319.02189781	1026.88611880708	548	1278760.7	45180.7	1040.53	164.47	19.3	7.5	18.6	13.5	24.8	7.5	25.4	0.7	35.6	35.8	35.6	35.8	35.6	35.8	35.6	35.8	35.6	35.8
1	N19	3	PLK1	NA	Negative	3.724	20.876	2.76133113254939	143936.306	1582.767986452	7.976	37.012	1.54582277465614	135730.458	980.651343567016	500	1329853.9	39287.31	1134.65	152.31	19.4	7.2	12.6	13.8	27	6.6	21.2	4	41.4	36.8	41.4	36.8	41.4	36.8	41.4	36.8	41.4	36.8
1	N20	1	PLK1	NA	Negative	3.64539007092199	24.7352245862884	4.4281153457549	196569.09929078	1955.43238278595	7.70921985815603	38.4964539007092	1.65178287962213	155299.685579196	987.517352848772	423	1378971.6	45688.54	1331.95	177.75	19.9	7.8	18.4	17.3	30	7.3	25.5	0.5	42.3	33.6	42.3	33.6	42.3	33.6	42.3	33.6	42.3	33.6
1	N20	2	PLK1	NA	Negative	3.88743455497382	20.2434554973822	2.58709241040778	136690.130890052	1534.45136867279	8.50785340314136	42.869109947644	1.78801792340831	181750.070680628	1047.77934915081	382	1304269.5	46641.89	1132.26	175.27	20.2	12.8	17	20.9	25.4	7.9	24.9	3.4	40.8	32.5	40.8	32.5	40.8	32.5	40.8	32.5	40.8	32.5
1	N20	3	PLK1	NA	Negative	3.24428822495606	19.8822495606327	3.68165537927727	135755.499121265	1568.00104193168	8.45518453427065	37.4340949033392	1.43066009594021	136887.407732865	998.41820534362	569	1289859.4	44591.07	1168.85	172.17	19.9	9.5	15.8	16.9	27.9	5.6	23.6	2.5	37.1	35.3	37.1	35.3	37.1	35.3	37.1	35.3	37.1	35.3
1	N21	1	PLK1	NA	Negative	2.66611842105263	15.8273026315789	2.47348899980733	108147.819078947	1364.93193677399	7.50822368421053	30.53125	1.10742026635416	105860.251644737	846.124010772534	608	1104229.8	42753.21	1020	157.51	17.1	5.4	14.6	13.3	23.8	9	21.2	1.8	34	32.2	34	32.2	34	32.2	34	32.2	34	32.2
1	N21	2	PLK1	NA	Negative	4.72033898305085	22.8940677966102	2.5514258078758	152208.205508475	1679.70243023964	10.1737288135593	49.4067796610169	1.87880698469736	188835.055084746	1213.27405503416	472	1450936.6	48153.94	1212.19	180.4	23.5	7.6	20.3	11.7	31.4	5.1	31.1	0.2	43.4	41.3	43.4	41.3	43.4	41.3	43.4	41.3	43.4	41.3
1	N21	3	PLK1	NA	Negative	3.20793650793651	17.4873015873016	3.07856584841987	114044.517460317	1465.73714980976	8.28412698412698	38.384126984127	1.59875373482086	141184.774603175	968.331444014512	630	1197344.5	41461.42	1084.14	155.5	17.1	5.6	15.4	14.6	25.7	8.4	23.5	1.6	37.6	33.5	37.6	33.5	37.6	33.5	37.6	33.5	37.6	33.5
1	N22	1	PLK1	NA	Negative	3.23665480427046	17.6405693950178	2.4364401128469	118580.537366548	1388.57380779197	9.22064056939502	39.2580071174377	1.46544962754226	138987.24911032	1055.73212047983	562	1221644.6	44199.12	1062.71	164.29	18.5	5.3	15.8	11.6	23.8	6.6	25.6	1.1	37.9	37.5	37.9	37.5	37.9	37.5	37.9	37.5	37.9	37.5
1	N22	2	PLK1	NA	Negative	3.37096774193548	19.2508960573477	2.30536710336365	129127.426523297	1394.72208768175	8.87813620071685	41.6451612903226	1.56004144114686	156398.76702509	1074.21075889891	558	1216625.4	46249.69	1076.94	172.23	17.4	5.7	18.1	10.2	24	6.5	26.9	0.2	39.8	36.6	39.8	36.6	39.8	36.6	39.8	36.6	39.8	36.6
1	N22	3	PLK1	NA	Negative	3.29979466119097	16.5687885010267	2.77931851312889	95783.6694045175	1403.97931783159	8.40041067761807	40.1560574948665	1.33969533352779	150102.638603696	964.735300623462	487	1197812.4	45597.69	1029.94	167.92	18.5	3.9	15.6	11.3	27.3	8.6	24.2	0.2	37.2	34.9	37.2	34.9	37.2	34.9	37.2	34.9	37.2	34.9
