# Supplementary material for: TRACERx analysis identifies a role for FAT1 in regulating chromosomal instability and whole-genome doubling via Hippo signalling
Source: Nat Cell Biol. 2024 Dec 30;27(1):154–68. doi: 10.1038/s41556-024-01558-w (PMC11735399; doi:10.1038/s41556-024-01558-w)
Supplement: Supplementary file 17 — Statistical source data. [file 41556_2024_1558_MOESM17_ESM.zip › extended fig1/ext fig1A source/data/rawData/HU24hr_H4006_H2AX.txt]

screenPlateOrder	plateWell	screenReplicateNo	Content	ContentAnno	ContentType	replicate	MEAN_ObjectSpotTotalCountCh2	MEAN_ObjectSpotTotalAreaCh2	MEAN_ObjectSpotAvgAreaCh2	MEAN_ObjectSpotTotalIntenCh2	MEAN_ObjectSpotAvgIntenCh2	MEAN_Circ_TotalIntenCh2	MEAN_Circ_AvgIntenCh2
1	C03	1	53BP1	NA	Positive	1	2.76589595375723	8.13487475915222	1.15587024047325	29731.7071290944	905.773394661063	1172090.6	663.78
1	C03	2	53BP1	NA	Positive	2	3.36960985626283	11.5503080082136	1.31338090693493	59101.954825462	1164.63599247248	1301131.9	879.59
1	C03	3	53BP1	NA	Positive	3	2.99043977055449	8.74760994263862	1.37633672639792	36993.3499043977	1062.83589428096	1179678.1	769.26
1	C04	1	53BP1	NA	Positive	1	3.17111459968603	9.26216640502355	1.28135392146655	38660.9277864992	1217.12389830569	1407355.9	854.6
1	C04	2	53BP1	NA	Positive	2	2.59322033898305	7.06864406779661	1.05966265907497	25800.5601694915	957.79696155525	1174049.8	665.38
1	C04	3	53BP1	NA	Positive	3	3.44578313253012	10.3748326639893	1.59999617211816	43460.922356091	1255.20902794433	1385877.3	869.19
1	C05	1	53BP1	NA	Positive	1	2.68822170900693	7.70900692840647	1.33789895103522	31547.6789838337	1032.45511732119	1343456.2	749.67
1	C05	2	53BP1	NA	Positive	2	2.83673469387755	8.33446712018141	1.52906106694035	34985.731292517	1080.5448365058	1210387.4	710.33
1	C05	3	53BP1	NA	Positive	3	3.55479452054795	10.7694063926941	1.63308942697131	41701.4771689498	1230.57016789249	1285535.1	722.96
1	C06	1	53BP1	NA	Positive	1	3.5340206185567	9.78041237113402	1.28616215198088	37389.3649484536	1133.00281705069	1360469.1	728.13
1	C06	2	53BP1	NA	Positive	2	3.29512893982808	9.65186246418338	1.44816078922498	39352.1991404012	1094.59409938192	1218356.4	734.51
1	C06	3	53BP1	NA	Positive	3	3.11401098901099	9.8543956043956	1.62803576630188	44982.8873626374	1160.82406674463	1266672	802.43
1	C07	1	53BP1	NA	Positive	1	4.84224598930481	15.0855614973262	2.2826735044572	75104.256684492	1491.04527383167	1456977.8	999.82
1	C07	2	53BP1	NA	Positive	2	3.33374689826303	9.76550868486352	1.80063672014865	39279.6563275434	1267.07025954564	1300587.3	797.54
1	C07	3	53BP1	NA	Positive	3	3.67924528301887	12.6711590296496	2.06951707777558	67040.1549865229	1328.79811747499	1438248.1	908.68
1	C08	1	53BP1	NA	Positive	1	2.5708041958042	7.37587412587413	1.28810900879789	29976.7412587413	1011.67393708465	1188908.2	661.87
1	C08	2	53BP1	NA	Positive	2	3.31404958677686	11.7388429752066	2.31921244203019	70153.9768595041	1367.76794914239	1367697.8	909.86
1	C08	3	53BP1	NA	Positive	3	2.5818858560794	7.46898263027295	1.10522838027854	29869.2816377171	1015.28503071691	1309419.5	784.83
1	C09	1	PLCG2	NM_002661	sample	1	3.31617647058824	9.76838235294118	1.10535277684059	40491.8676470588	1065.69897626862	1229919.4	708.9
1	C09	2	PLCG2	NM_002661	sample	2	3.40821917808219	10.6703196347032	1.18232299496191	43210.9461187215	1079.13703812829	1189830	705.2
1	C09	3	PLCG2	NM_002661	sample	3	2.70114942528736	7.52490421455939	0.842831960049911	31575.0996168582	866.342869328304	1209158.3	692.73
1	C10	1	SETD2	NM_014159	sample	1	3.87328094302554	13.1335952848723	1.32745600206525	56280.7239685658	1127.32817317984	1345237.6	729.58
1	C10	2	SETD2	NM_014159	sample	2	4.1579476861167	12.8521126760563	1.2629614687151	50988.9698189135	1118.30722323293	1219522	679.46
1	C10	3	SETD2	NM_014159	sample	3	3.60162601626016	11.7306910569106	1.41280578323431	48480.6351626016	996.005607391723	1109628.2	601.74
1	C11	1	IKZF1	NM_001220765	sample	1	3.39697542533081	9.34310018903592	1.07353743669666	35296.4782608696	911.000595817428	1205301.1	628.71
1	C11	2	IKZF1	NM_001220765	sample	2	3.24313072439634	8.09075770191507	0.982522718253439	27464.6336386345	946.962549620809	1195121.7	621.73
1	C11	3	IKZF1	NM_001220765	sample	3	3.40526849037487	9.43363728470112	1.00031320507071	34607.8338399189	937.049604270242	1161347.5	606.57
1	C12	1	COL2A1	NM_033150	sample	1	2.73614557485525	8.0140612076096	1.02358894527347	29043.2812241522	860.291975667725	1112849.6	573.48
1	C12	2	COL2A1	NM_033150	sample	2	3.26616915422886	10.0414593698176	1.17906550270413	39810.8573797678	955.005154198172	1128180.4	614.04
1	C12	3	COL2A1	NM_033150	sample	3	3.67405355493998	10.7968605724838	1.11737110845325	42669.1763619575	1025.16182225193	1204414.6	656.85
1	C13	1	SMAD4	NM_005359	sample	1	2.98176291793313	7.72644376899696	1.12548932574374	29515.1724924012	1002.91589271933	1283320.1	672.34
1	C13	2	SMAD4	NM_005359	sample	2	3.25857519788918	8.75021987686895	1.09771765197966	30692.3157431838	934.014239560406	1094879.4	600.32
1	C13	3	SMAD4	NM_005359	sample	3	2.74872231686542	6.896933560477	0.992729490754049	22728.5936967632	955.038660624031	1237855.6	649.4
1	C14	1	FANCF	NM_022725	sample	1	3.12678571428571	9.70267857142857	1.12495783089486	42541.8517857143	985.029145166793	1177375.7	644.78
1	C14	2	FANCF	NM_022725	sample	2	3.77285318559557	10.482917820868	1.19350319727825	40763.5281625115	1071.29080521808	1248566.9	660.89
1	C14	3	FANCF	NM_022725	sample	3	3.52402957486137	10.2504621072089	1.2102196060876	38826.522181146	1007.90103841867	1204171.4	641.62
1	C15	1	Sep-12	NM_144605	sample	1	3.43027888446215	10.0149402390438	1.12840781023801	37699.3476095618	951.829759294324	1014316.9	562.76
1	C15	2	Sep-12	NM_144605	sample	2	3.06309148264984	10.4416403785489	1.26971126266029	50036.6803364879	987.136940080455	1027259.8	608.16
1	C15	3	Sep-12	NM_144605	sample	3	2.94409937888199	8.54761904761905	1.13123441718417	31615.2256728778	904.128730342629	956100.7	540.47
1	C16	1	GNPTAB	NM_024312	sample	1	3.37268993839836	9.24537987679672	1.03184958487026	35783.6683778234	1014.55342271668	1334928.8	730.62
1	C16	2	GNPTAB	NM_024312	sample	2	3.20277296360485	10.1646447140381	1.09733623718787	42710.6707105719	971.967959403687	1207627	663.92
1	C16	3	GNPTAB	NM_024312	sample	3	3.30207305034551	9.78183613030602	0.980996846595188	39437.3385982231	947.751864856057	1172103.8	631.07
1	C17	1	53BP1	NA	Positive	1	2.35005834305718	7.56709451575263	1.77122047335633	34551.430571762	1062.39548858808	1281254.1	764.22
1	C17	2	53BP1	NA	Positive	2	2.54329774614472	7.42111506524318	1.56495337921669	30748.3475682088	1050.90001551963	1161158	706.34
1	C17	3	53BP1	NA	Positive	3	4.04382470119522	14.2370517928287	2.14307316778921	77607.6135458167	1356.62990152028	1421662.8	952.51
1	C18	1	53BP1	NA	Positive	1	2	5.88855116514691	1.24636422502504	22019.968591692	914.806589836251	1093731	628.41
1	C18	2	53BP1	NA	Positive	2	3.0874861572536	9.10188261351052	1.46487919428888	34744.2181616833	1073.32477908109	1187965.4	654.44
1	C18	3	53BP1	NA	Positive	3	3.07714285714286	9.62142857142857	1.4584851641263	46859.9385714286	1096.62064553315	1169083	731.95
1	C19	1	53BP1	NA	Positive	1	4.45708955223881	11.9179104477612	1.36396172493764	47951.2350746269	1277.21012748694	1469442.3	879.6
1	C19	2	53BP1	NA	Positive	2	4.12078346028292	12.0435255712731	1.4932299787866	43808.1664853101	1181.37364773578	1231047.2	672.81
1	C19	3	53BP1	NA	Positive	3	3.04864359214219	8.19925163704397	1.44304985338887	32581.306828812	1047.15247212332	1080033.7	607.35
1	C20	1	53BP1	NA	Positive	1	4.03553299492386	12.502538071066	1.7249088824474	57631.2538071066	1264.71319659948	1353505.9	899.03
1	C20	2	53BP1	NA	Positive	2	2.96619411123228	7.6990185387132	1.29538823637441	28565.800436205	1039.31841104723	1140746.2	616.54
1	C20	3	53BP1	NA	Positive	3	3.11691542288557	11.4365671641791	1.96016722296891	51432.2139303483	1128.27513810268	1233967	761.23
1	C21	1	53BP1	NA	Positive	1	3	8.53085106382979	1.23587085341777	30922.8053191489	1044.65255690518	1153544	620.58
1	C21	2	53BP1	NA	Positive	2	3.3367198838897	11.4208998548621	2.11641866356472	56233.0885341074	1245.66112479063	1268736.1	841.21
1	C21	3	53BP1	NA	Positive	3	2.66800401203611	8.72016048144433	1.51383096882933	38291.5486459378	1051.26627790878	1121591.5	623.78
1	C22	1	53BP1	NA	Positive	1	3.52576235541535	9.76866456361724	1.66716553042095	37049.6088328076	1187.18082371739	1335074.4	734.68
1	C22	2	53BP1	NA	Positive	2	2.58724202626642	7.82739212007505	1.38128998871656	32205.5637898687	1054.56642280793	1099435.5	632.03
1	C22	3	53BP1	NA	Positive	3	3.4261744966443	11.1291946308725	1.56527514373474	48366.4211409396	1276.71647486995	1429596.7	879.81
1	D03	1	RAD51	NA	Positive	1	4.66243654822335	12.3197969543147	1.25730466849653	35797.8350253807	1143.55843908996	1457721.2	704.4
1	D03	2	RAD51	NA	Positive	2	5.76623376623377	15.2753246753247	1.27692617312009	49010.3558441558	1245.12156892496	1360349.7	673.61
1	D03	3	RAD51	NA	Positive	3	4.55259467040673	11.4277699859748	1.27199984167608	36738.0266479663	1199.42768568299	1339759.7	686.89
1	D04	1	RAD51	NA	Positive	1	5.76616915422886	15.8768656716418	1.47754054126476	56006.6281094527	1347.85194617503	1586858.5	791.36
1	D04	2	RAD51	NA	Positive	2	5.93814432989691	16.5476804123711	1.42754537217314	58059.8067010309	1361.18057314401	1517861.4	773.3
1	D04	3	RAD51	NA	Positive	3	6.48695652173913	19.6072463768116	1.63001871459113	73146.0275362319	1388.10421165266	1495405.6	748.15
1	D05	1	RAD51	NA	Positive	1	5.15847665847666	13.9766584766585	1.33135234123686	43382.2113022113	1238.47589477065	1421145.6	688.23
1	D05	2	RAD51	NA	Positive	2	4.7811320754717	11.8918238993711	1.25759591687447	38883.8968553459	1191.39926084864	1286687.1	651.69
1	D05	3	RAD51	NA	Positive	3	5.44710327455919	15.4256926952141	1.3714120719452	53291.1284634761	1284.83797807106	1399754.3	714.26
1	D06	1	RAD51	NA	Positive	1	5.77356181150551	16.2374541003672	1.4301807659818	55559.3696450428	1332.4364315726	1531035.9	733.34
1	D06	2	RAD51	NA	Positive	2	5.40560292326431	16.1546894031669	1.61589793356346	60186.299634592	1276.69332531282	1356019	710.39
1	D06	3	RAD51	NA	Positive	3	6.06693989071038	17.5724043715847	1.42135815704835	63528.1898907104	1325.84033328675	1465178.8	728.45
1	D07	1	RAD51	NA	Positive	1	4.45955882352941	12.6200980392157	1.77728618770113	44631.7536764706	1196.70187890414	1290493.2	693.15
1	D07	2	RAD51	NA	Positive	2	4.90874524714829	15.0405576679341	1.78659378013615	62217.1850443599	1308.93058981372	1379027.3	710.79
1	D07	3	RAD51	NA	Positive	3	6.10540915395284	18.5256588072122	1.52828846974284	67223.0513176144	1353.4515181241	1524891.3	753.38
1	D08	1	RAD51	NA	Positive	1	6.53211009174312	19.0471821756225	1.46212405818077	69720.2634338139	1339.20460913779	1619630	752.93
1	D08	2	RAD51	NA	Positive	2	5.48098159509202	16.1693251533742	1.73765694407898	63464.0036809816	1371.57287299143	1422474.3	741.31
1	D08	3	RAD51	NA	Positive	3	4.04221954161641	10.2967430639324	1.16176489039691	32620.3160434258	1114.8952901785	1309772.9	645.4
1	D09	1	SMC3	NM_005445	sample	1	3.0241935483871	9.01612903225806	1.22421144922747	33397.314516129	972.330237729928	1157852.6	660.19
1	D09	2	SMC3	NM_005445	sample	2	2.88470776621297	7.87269815852682	1.17274500646862	28435.8767013611	945.579468977672	1000084.9	561.03
1	D09	3	SMC3	NM_005445	sample	3	2.96919917864476	7.45379876796715	0.87489132151316	25788.4722792608	876.976474091206	1047177.1	583.56
1	D10	1	CHD8	NM_020920	sample	1	3.3487071977638	9.61076170510133	1.33618652974073	35819.7945492662	1076.23639607867	1175747.5	676.47
1	D10	2	CHD8	NM_020920	sample	2	3.61256544502618	10.1143106457243	1.1147069786944	37535.0828970332	1002.77127825154	1123100.2	646.16
1	D10	3	CHD8	NM_020920	sample	3	3.10422163588391	8.56596306068602	1.11450445111393	32255.5316622691	1030.7636439066	1182971.1	755.59
1	D11	1	COL5A2	NM_000393	sample	1	2.88729016786571	7.15427657873701	1.18223801401226	22885.6834532374	968.04362763394	1229595.1	611.83
1	D11	2	COL5A2	NM_000393	sample	2	3.04014272970562	9.50490633363069	1.16413928484702	37464.7288135593	931.14219644718	1147466.8	598.81
1	D11	3	COL5A2	NM_000393	sample	3	3.03639672429481	8.86533212010919	1.03609259528916	34898.084622384	940.385124692394	1203116.4	634.88
1	D12	1	BRCA2	NM_000059	sample	1	3.43202146690519	9.62343470483005	1.36133153841784	38741.9561717352	1116.72957457958	1243105.9	703.78
1	D12	2	BRCA2	NM_000059	sample	2	3.36850921273032	10.0887772194305	1.38622002487192	40787.810720268	1047.52693209786	1077947	630.71
1	D12	3	BRCA2	NM_000059	sample	3	3.07456140350877	8.93947368421053	1.19844460128303	37045.3973684211	1050.49731097268	1054687.8	636.64
1	D13	1	UBR5	NM_015902	sample	1	2.87833140208575	8.40787949015064	1.06312118912125	31775.2780996524	865.659857054491	1096719.2	607.71
1	D13	2	UBR5	NM_015902	sample	2	2.80346820809249	8.70173410404624	0.868551418485984	33897.7988439306	748.306237283028	1010986.9	575.53
1	D13	3	UBR5	NM_015902	sample	3	2.37727272727273	7.36931818181818	0.900482421392155	31680.4318181818	802.422440018574	1000551.1	566.56
1	D14	1	TET2	NM_017628	sample	1	2.51112943116241	7.46578730420445	0.984294221648461	28791.4682605111	839.59113880924	1100618.1	580.42
1	D14	2	TET2	NM_017628	sample	2	2.91066545123063	8.38195077484047	1.16627561087296	30781.1522333637	929.368341941858	1082107.5	590.21
1	D14	3	TET2	NM_017628	sample	3	3.10176125244618	8.10078277886497	0.972588671872039	25726.0870841487	881.899794932833	1049201.1	542.02
1	D15	1	AMER1	NM_152424	sample	1	2.21232876712329	6.19254185692542	1.1064746083818	24647.7343987823	818.988514264032	1009214.7	551.48
1	D15	2	AMER1	NM_152424	sample	2	2.6353982300885	7.61858407079646	1.13744040379203	29527.396460177	933.962902904595	1006810.2	553.03
1	D15	3	AMER1	NM_152424	sample	3	2.98668885191348	7.82945091514143	1.02629409622296	27949.1505823627	955.198233174642	1076688.4	593.84
1	D16	1	EXT2	NM_207122	sample	1	2.6556741028128	8.57613967022308	1.09026279683602	38144.8806983511	872.927858200787	999001.3	586.12
1	D16	2	EXT2	NM_207122	sample	2	2.79959718026183	8.13997985901309	1.06168127495144	30240.8247734139	865.380662635438	984414.1	557.54
1	D16	3	EXT2	NM_207122	sample	3	2.63481551561022	7.52885525070956	0.853302065942354	29596.9943235572	805.359047517139	935494.5	527
1	D17	1	RAD51	NA	Positive	1	4.83979974968711	13.09887359199	1.47274227819476	45582.0400500626	1203.9841259187	1429395.9	686.12
1	D17	2	RAD51	NA	Positive	2	5.0406852248394	14.0310492505353	1.33465883730067	46440.0717344754	1171.95116127461	1242028.9	615.77
1	D17	3	RAD51	NA	Positive	3	5.02638888888889	15.3777777777778	1.48429605529292	59560.1847222222	1196.93986471756	1240732	616.89
1	D18	1	RAD51	NA	Positive	1	4.69240348692404	11.7521793275218	1.26305045409855	36925.7546699875	1179.24307147538	1362515.7	677.32
1	D18	2	RAD51	NA	Positive	2	3.99666295884316	10.964404894327	1.20462487565258	40482.5583982202	1116.38752744605	1185017.4	624.29
1	D18	3	RAD51	NA	Positive	3	5.43520782396088	14.2836185819071	1.24321769664413	47403.2555012225	1242.9870486201	1430720.4	700.77
1	D19	1	RAD51	NA	Positive	1	6.32349323493235	17.6691266912669	1.71076403551205	61077.8413284133	1408.09905400029	1506752.3	730.76
1	D19	2	RAD51	NA	Positive	2	5.28950542822678	15.2605548854041	2.11174568834729	58109.5476477684	1351.85147187175	1304404.6	700.65
1	D19	3	RAD51	NA	Positive	3	6.01131541725601	16.1824611032532	1.45865605613849	54691.7934936351	1314.31630794289	1371221.1	671.58
1	D20	1	RAD51	NA	Positive	1	5.95920889987639	15.0754017305315	1.42650738845246	46888.7787391842	1285.41671874119	1386023.5	685.36
1	D20	2	RAD51	NA	Positive	2	5.16018845700825	13.3580683156655	1.31235660055402	43575.0294464075	1250.21860341828	1357353.2	663.98
1	D20	3	RAD51	NA	Positive	3	5.28763440860215	14.747311827957	1.43382653498836	49738.9086021505	1278.64214864147	1395122.4	663.44
1	D21	1	RAD51	NA	Positive	1	5.96890547263682	16.5460199004975	1.45642195919154	57718.2985074627	1344.22344608264	1581796.7	748.22
1	D21	2	RAD51	NA	Positive	2	5.51736972704715	13.8498759305211	1.36515824278879	45080.7990074442	1268.62275264354	1395832.9	670.14
1	D21	3	RAD51	NA	Positive	3	5.58846657929227	15.5530799475754	1.3394843852321	51739.627785059	1186.37824398722	1353224.1	644.53
1	D22	1	RAD51	NA	Positive	1	5.05875	14.55375	1.43889579351274	51345.075	1189.51346936413	1329858.3	648.96
1	D22	2	RAD51	NA	Positive	2	6.21052631578947	17.0640113798009	1.47194991884349	58668.8278805121	1338.34375810229	1395368.1	714.25
1	D22	3	RAD51	NA	Positive	3	6.82147477360931	19.8926261319534	1.55289244652715	68745.128072445	1350.72446201367	1368849.6	666.05
1	E03	1	RF	NA	Neutral	1	2.85636363636364	8.71909090909091	1.15435235197073	40509.1772727273	922.732571362605	1290424.7	701.38
1	E03	2	RF	NA	Neutral	2	2.92196776929601	8.24003392705683	1.13199777318843	34886.3808312129	947.843937086357	1128856	623.21
1	E03	3	RF	NA	Neutral	3	2.9068673565381	8.46472248353716	1.18886659837349	32776.5484477893	928.340261969921	1023205.4	611.1
1	E04	1	RF	NA	Neutral	1	2.45012366034625	7.98680956306678	1.06293227831178	36884.9497114592	868.593748482201	1151780.7	643.67
1	E04	2	RF	NA	Neutral	2	3.22040423484119	11.5274302213667	1.21669077711527	55940.0057747834	1027.36930929865	1144675.9	680.6
1	E04	3	RF	NA	Neutral	3	2.87177280550775	8.33476764199656	0.855376582431495	32128.3055077453	875.970591773413	1062491.3	594.54
1	E05	1	RF	NA	Neutral	1	2.96407185628743	9.10778443113773	1.13212033748883	39040.5320786997	992.246705589602	1205814.5	681.11
1	E05	2	RF	NA	Neutral	2	3.39964788732394	10.368838028169	1.24659433353776	41502.0757042254	1016.22141362298	1175365.6	654.23
1	E05	3	RF	NA	Neutral	3	3.4804469273743	10.5372439478585	1.13996210704966	39904.1173184358	982.218907132448	1144770.4	611.59
1	E06	1	RF	NA	Neutral	1	3.16303400174368	9.1848299912816	1.20134053730066	34958.0906713165	1010.63851875792	1235009.8	658.4
1	E06	2	RF	NA	Neutral	2	3.44708994708995	10.0467372134039	1.17733603975995	39992.7760141093	1009.60444977045	1157403.8	652.52
1	E06	3	RF	NA	Neutral	3	2.90787269681742	8.30402010050251	0.997038305576913	33442.4472361809	928.578721943677	1149714	634.07
1	E07	1	RF	NA	Neutral	1	4.50741525423729	12.2902542372881	1.44522335394409	46617.7595338983	1308.99117625208	1473152.9	734.3
1	E07	2	RF	NA	Neutral	2	3.10268948655257	9.12061939690301	1.19333482097961	35884.9934800326	1015.97594994925	1137180.2	627.08
1	E07	3	RF	NA	Neutral	3	1.74476987447699	4.34979079497908	0.662112927397944	14858.3615062762	650.406091331374	959013.7	521.03
1	E08	1	RF	NA	Neutral	1	3.21669793621013	9.34427767354597	1.15199590353046	34924.8939962477	1008.71577456525	1199112.7	668.55
1	E08	2	RF	NA	Neutral	2	3.06632653061224	9.70493197278912	1.3358867948466	39696.2414965986	1034.08535372901	1165486.9	650.38
1	E08	3	RF	NA	Neutral	3	1.82854406130268	4.46455938697318	0.684164506967485	16805.1091954023	773.888354053361	1165207.3	657.34
1	E09	1	MEX3C	NM_016626	sample	1	3.64651162790698	10.8474418604651	1.33027397100588	42908.111627907	1071.25522662497	1219756.8	660.39
1	E09	2	MEX3C	NM_016626	sample	2	3.08408679927667	10.2396021699819	1.53923576156662	48740.1292947559	1046.36502168344	1055813.9	615.66
1	E09	3	MEX3C	NM_016626	sample	3	2.62578899909829	7.70063119927863	0.937893797447504	32183.908025248	851.255651921317	1117267.7	624.92
1	E10	1	CDKN2C	NM_078626	sample	1	3.74777183600713	10.831550802139	1.28676871301743	40690.9777183601	1085.2993902773	1179345	657.01
1	E10	2	CDKN2C	NM_078626	sample	2	3.99456029011786	13.3689936536718	1.33647545901602	60765.274705349	1130.92652249179	1240041	720.67
1	E10	3	CDKN2C	NM_078626	sample	3	2.43619246861925	7.29811715481172	0.741692871184721	32039.9288702929	801.975484228102	1189074.4	690.5
1	E11	1	SPEN	NM_015001	sample	1	3.41774332472007	10.6459948320413	1.36526037849141	44267.6546080965	1113.03970435918	1201470.7	677.66
1	E11	2	SPEN	NM_015001	sample	2	3.67968056787933	10.9121561668146	1.05534210939714	39721.7586512866	988.258790350684	1127598.6	625.58
1	E11	3	SPEN	NM_015001	sample	3	3.24088888888889	9.71822222222222	1.00104023467531	41536.5715555556	939.311110977532	1115802	623.35
1	E12	1	ARID1B	NM_017519	sample	1	2.96394019349164	8.22691292875989	1.13118561813014	34056.4107299912	948.011211504602	1163982.4	606.5
1	E12	2	ARID1B	NM_017519	sample	2	3.27609108159393	9.61290322580645	1.09781728574567	39387.2144212524	976.99119414646	1107985.9	647.74
1	E12	3	ARID1B	NM_017519	sample	3	3.93103448275862	11.287045666356	1.14974551334717	43988.4920782852	1045.39869637098	1219842.8	672.45
1	E13	1	ERCC4	NM_005236	sample	1	2.94326923076923	7.55961538461538	1.23281584013219	28123.6653846154	1030.32321724396	1193741.8	657.13
1	E13	2	ERCC4	NM_005236	sample	2	2.74873096446701	8.69035532994924	1.38178732621092	38509.0981387479	922.563414070323	1032957.4	565.63
1	E13	3	ERCC4	NM_005236	sample	3	3.59107468123862	9.81420765027322	1.12719954494559	35235.0154826958	1021.42802271496	1214673.1	636.82
1	E14	1	ATR	NM_001184	sample	1	2.39659574468085	15.5106382978723	2.73298468170495	102440.466382979	1514.16333888843	1505487	1276.01
1	E14	2	ATR	NM_001184	sample	2	2.58813700918964	19.6532999164578	4.06123978635653	141755.49540518	1718.4549106453	1580378.1	1375.03
1	E14	3	ATR	NM_001184	sample	3	2.67492012779553	18.5670926517572	4.38912182067006	127164.004792332	1825.03435321582	1467210.4	1366.86
1	E15	1	STAG2	NM_006603	sample	1	3.29316239316239	7.77264957264957	0.975410776555942	24154.7846153846	1007.4852748271	1271495.8	641.94
1	E15	2	STAG2	NM_006603	sample	2	3.70346715328467	10.9051094890511	1.20886700174204	46436.572080292	1141.34114621959	1275727.9	712.37
1	E15	3	STAG2	NM_006603	sample	3	2.56535947712418	6.75490196078431	0.903160890863587	25528.7826797386	821.713233786881	1135199	610.57
1	E16	1	WRN	NM_000553	sample	1	2.94746895893028	8.61795606494747	1.22102648289706	35125.9388729704	1083.78337618255	1258448	675.72
1	E16	2	WRN	NM_000553	sample	2	2.97297297297297	8.44498069498069	1.09314690482389	31777.6747104247	941.393023377615	1127958.4	612.46
1	E16	3	WRN	NM_000553	sample	3	2.73212747631352	7.24375538329027	0.947749965049784	26225.9681309216	922.179229673488	1112593	580.21
1	E17	1	RF	NA	Neutral	1	3.30378657487091	9.63253012048193	1.26986174396649	36850.8881239243	1077.26800497314	1205709.4	637.53
1	E17	2	RF	NA	Neutral	2	3.35109170305677	8.49781659388646	1.11807355609403	28460.2663755459	1023.96287002234	1101849.1	582.03
1	E17	3	RF	NA	Neutral	3	2.89464442493415	8.17647058823529	1.16541415910163	31771.4468832309	964.737740706968	1051787.6	574.93
1	E18	1	RF	NA	Neutral	1	2.83526490066225	7.85844370860927	1.11827294988191	28763.8410596026	986.164241493001	1151884.6	615.32
1	E18	2	RF	NA	Neutral	2	3.01530612244898	8.81292517006803	1.25652228024996	31984.2950680272	1015.88552131804	1049526.9	555.59
1	E18	3	RF	NA	Neutral	3	3.45109612141653	9.98650927487352	1.32548175848665	38338.1028667791	1037.15922451263	1116269.9	597.17
1	E19	1	RF	NA	Neutral	1	2.69069572506287	6.86420787929589	1.15882698524643	22284.9312657167	887.599420861621	1033938.8	531.98
1	E19	2	RF	NA	Neutral	2	3.31684828164292	9.28918692372171	1.21316280946703	33003.1953059514	1006.12091430582	1143502.1	585.52
1	E19	3	RF	NA	Neutral	3	3.56986301369863	10.3086757990868	1.16170875796002	38010.0648401826	1024.85390418854	1170744.3	633.47
1	E20	1	RF	NA	Neutral	1	2.73697916666667	8.36458333333333	1.10772367435919	35210.8064236111	944.439741961965	1038817.1	583.95
1	E20	2	RF	NA	Neutral	2	3.06081668114683	9.0251954821894	1.15210468255423	38730.357949609	971.887569233581	1103214.3	601.51
1	E20	3	RF	NA	Neutral	3	3.47581441263574	8.45607107601185	1.08864470578896	26681.2240868707	1002.8791559754	1152302.6	616.21
1	E21	1	RF	NA	Neutral	1	4.84016393442623	13.7131147540984	1.33842130044907	51260.4057377049	1162.92426108496	1257026.5	624.12
1	E21	2	RF	NA	Neutral	2	4.77272727272727	14.3232323232323	1.46288044279535	51726.404040404	1214.67421538123	1304461.9	678.45
1	E21	3	RF	NA	Neutral	3	4.92247191011236	13.6876404494382	1.31179983928177	47661.2404494382	1199.13954925646	1256549.9	653.29
1	E22	1	RF	NA	Neutral	1	2.86754385964912	8.27017543859649	1.06811761713447	32018.7622807018	896.671286353515	1151301.7	603.9
1	E22	2	RF	NA	Neutral	2	3.03456998313659	10.0067453625632	1.25856115350662	40961.6543001686	986.570740553973	1178626.9	644.2
1	E22	3	RF	NA	Neutral	3	2.86818551668023	8.08055329536208	0.936747682154439	32525.2416598861	871.312196284309	1106667.1	592.93
1	F03	1	OTNT	NA	Neutral	1	3.11712511091393	9.1606033717835	1.0026825498224	35398.8518189885	967.845084933276	1251238.8	707.62
1	F03	2	OTNT	NA	Neutral	2	3.14658803706824	8.88711036225779	1.00990469261405	33798.7118786858	993.259649271544	1229233.4	675.01
1	F03	3	OTNT	NA	Neutral	3	3.48134667879891	10.3921747042766	1.0839473620799	39296.4604185623	1017.4044686296	1185595.5	665.31
1	F04	1	OTNT	NA	Neutral	1	2.68952234206472	7.20338983050847	0.958947189728924	25972.9930662558	897.832646928156	1166093.7	617.75
1	F04	2	OTNT	NA	Neutral	2	3.64279238440617	10.7053490480508	1.01767143407254	43645.7189483228	1026.05968521458	1362831.4	738.9
1	F04	3	OTNT	NA	Neutral	3	2.75115207373272	8.39078341013825	1.05637934930984	37058.0903225806	864.331439988826	1083958.4	637.2
1	F05	1	OTNT	NA	Neutral	1	3.01578531965272	8.04183109707972	1.15588458447494	29071.9123914759	1027.61940781949	1249590.5	657.81
1	F05	2	OTNT	NA	Neutral	2	3.50794912559618	9.67647058823529	1.03456798989634	35426.9992050874	976.684214704175	1184999	630.21
1	F05	3	OTNT	NA	Neutral	3	3.17097415506958	8.76838966202783	1.05382864862988	34407.9801192843	1017.81435630201	1194128.9	652.49
1	F06	1	OTNT	NA	Neutral	1	3.10482529118136	9.38602329450915	1.1534608547523	37943.387687188	986.912116284599	1239551.6	652.08
1	F06	2	OTNT	NA	Neutral	2	2.81098039215686	8.62980392156863	1.2114322217788	40407.3066666667	930.715407020512	1084568.1	626
1	F06	3	OTNT	NA	Neutral	3	2.9674582233949	9.52506596306069	1.40300136349106	42247.4863676341	1038.42967170368	1230616.4	692.52
1	F07	1	OTNT	NA	Neutral	1	3.22596153846154	9.48076923076923	1.34601526300537	35943.0080128205	1065.56432934804	1274097.9	660.68
1	F07	2	OTNT	NA	Neutral	2	3.61932938856016	11.8441814595661	1.21444203861412	50630.83234714	1106.2724772942	1272744	714.82
1	F07	3	OTNT	NA	Neutral	3	2.886925795053	8.38957597173145	1.05024140058591	33858.0053003534	956.94004513084	1159842.5	639.71
1	F08	1	OTNT	NA	Neutral	1	3.34466911764706	10.6580882352941	1.39619771286758	45566.3373161765	1099.40577858273	1360993	740.01
1	F08	2	OTNT	NA	Neutral	2	3.30744336569579	10.1860841423948	1.15993429273906	43412.2718446602	1055.8212937369	1241938.8	685.21
1	F08	3	OTNT	NA	Neutral	3	3.12582159624413	9.02910798122066	1.05860625083414	37520.0215962441	989.882386406235	1239236.6	674.64
1	F09	1	PTPRB	NM_002837	sample	1	3.22332317073171	9.01143292682927	1.00855159877272	33977.0640243902	983.239819722273	1231583.4	653.21
1	F09	2	PTPRB	NM_002837	sample	2	3.31742043551089	9.79061976549414	1.07541138421366	37946.7479061977	1031.60981281624	1249526	669.69
1	F09	3	PTPRB	NM_002837	sample	3	2.89412737799835	9.79404466501241	1.21851097471875	45763.593879239	995.043907323698	1096333.4	640.97
1	F10	1	WAS	NM_000377	sample	1	2.57081174438687	7.37392055267703	1.04911550350841	27932.3670120898	922.248547056458	1210690.1	634.75
1	F10	2	WAS	NM_000377	sample	2	3.02168674698795	8.23775100401607	1.00355614182849	31231.4248995984	956.20936679047	1151941.2	602.54
1	F10	3	WAS	NM_000377	sample	3	2.84930384930385	7.73546273546274	1.11289003804359	28363.6347256347	920.326902618762	1149478.9	609.64
1	F11	1	ODAM	NM_017855	sample	1	2.8042650418888	8.3000761614623	1.17790294260419	32954.3853769992	913.511751469571	1204631.5	638.72
1	F11	2	ODAM	NM_017855	sample	2	2.90990990990991	7.69287469287469	1.33959074269068	28147.8656838657	953.101268211331	1179771.4	603.66
1	F11	3	ODAM	NM_017855	sample	3	2.91753653444676	8.32254697286013	1.11734225524233	34175.0960334029	950.542465648048	1182483.9	639.83
1	F12	1	BRIP1	NM_032043	sample	1	3.28775167785235	8.87751677852349	1.13801801408197	30250.4320469799	996.947079911697	1185796.1	578.83
1	F12	2	BRIP1	NM_032043	sample	2	3.20458265139116	9.82651391162029	1.45279904049428	37527.8977086743	1040.68404451714	1108536.3	567.52
1	F12	3	BRIP1	NM_032043	sample	3	3.83827493261456	10.6891284815813	1.09855563514131	39152.9982030548	1066.46004511399	1246504.7	631.49
1	F13	1	ATRX	NM_138270	sample	1	3.32082216264522	8.54334226988382	1.03785072603462	31896.8302055407	1052.59422499651	1263820.4	679.64
1	F13	2	ATRX	NM_138270	sample	2	3.50647249190939	9.89401294498382	1.32247652471585	38202.3001618123	1083.19351381136	1181709	669.53
1	F13	3	ATRX	NM_138270	sample	3	3.64527629233512	11.2388591800357	1.2873252552891	44567.3841354724	1110.98953521644	1205580.2	680.39
1	F14	1	PLXNB2	NM_012401	sample	1	3.82446311858077	10.171802054155	1.02207127183479	38369.1083099907	1051.44233128361	1283719.1	687.7
1	F14	2	PLXNB2	NM_012401	sample	2	4.18814675446849	13.1063029162747	1.34433359816869	51382.8588899341	1127.37124645116	1256141.8	707.4
1	F14	3	PLXNB2	NM_012401	sample	3	3.60869565217391	10.2127659574468	1.00043491351776	38206	994.983073722795	1188176.7	654.04
1	F15	1	ZMYM2	NM_197968	sample	1	3.19263456090652	8.1756373937677	0.957059493688266	27867.5684608121	950.10236967203	1229733.7	625.1
1	F15	2	ZMYM2	NM_197968	sample	2	3.94153052450559	10.3086844368014	1.13682471215821	35789.3533963887	1051.91219835363	1267517.3	668.25
1	F15	3	ZMYM2	NM_197968	sample	3	3.07330316742081	9.01176470588235	1.06845787178922	35433.0968325792	955.499628341156	1225670.7	630.34
1	F16	1	MBD1	NM_015845	sample	1	3.29550561797753	10.0887640449438	1.20873539501387	41013.6516853933	956.105179971762	1079093.3	587.11
1	F16	2	MBD1	NM_015845	sample	2	4.05919661733615	13.438689217759	1.55851326421403	58724.6469344609	1068.01399998002	1142718.6	646.78
1	F16	3	MBD1	NM_015845	sample	3	3.41529411764706	10.1223529411765	1.14331146164276	39861.6929411765	1059.55724639955	1076012.3	632.08
1	F17	1	OTNT	NA	Neutral	1	2.86375779162956	7.59038290293856	1.02305969765248	27761.5770258237	948.052798975781	1278571.5	644.87
1	F17	2	OTNT	NA	Neutral	2	3.41228070175439	10.4315789473684	1.41938726470592	40948.4868421053	1085.6733480844	1145436.3	640.6
1	F17	3	OTNT	NA	Neutral	3	3.20970537261698	8.49913344887348	0.938324123730234	31542.2114384749	912.464926925484	1186637.2	622.72
1	F18	1	OTNT	NA	Neutral	1	2.84018619084562	7.34134988363072	1.11882970155693	24881.2211016292	970.262518280563	1131791.4	575.62
1	F18	2	OTNT	NA	Neutral	2	3.53541858325667	10.0441582336707	1.01253688526415	38896.8344066237	974.790195442987	1209882.7	626.46
1	F18	3	OTNT	NA	Neutral	3	2.79752066115702	8.58264462809917	1.04385012718663	37591.9099173554	949.628925394324	1149066.6	608.16
1	F19	1	OTNT	NA	Neutral	1	2.7320419693301	8.94269572235674	1.21863771733707	39605.00322841	1028.93588443751	1259288.1	687.82
1	F19	2	OTNT	NA	Neutral	2	2.79345088161209	7.55919395465995	1.01836595153846	27878.5264483627	969.819237023854	1140855.1	628.74
1	F19	3	OTNT	NA	Neutral	3	4.04901960784314	12.1827094474153	1.29681695733368	50808.6773618538	1131.23606585465	1315131.5	683.84
1	F20	1	OTNT	NA	Neutral	1	2.61586314152411	6.72083981337481	0.975667934031099	24014.1788491446	868.049248418969	1135495.9	594.89
1	F20	2	OTNT	NA	Neutral	2	3.44995864350703	10.095947063689	1.39038941903653	39941.3879239041	1012.57567583695	1180593	629.44
1	F20	3	OTNT	NA	Neutral	3	3.42942176870748	9.5187074829932	1.18835911326689	35295.2933673469	992.76536686159	1228685.4	652.71
1	F21	1	OTNT	NA	Neutral	1	3.36968085106383	9.91666666666667	1.18346528315878	38782.6737588652	1001.72887359824	1168095.5	615.48
1	F21	2	OTNT	NA	Neutral	2	3.07706093189964	8.53763440860215	1.03917349964916	29919.4435483871	942.415707345313	1162477.8	609.93
1	F21	3	OTNT	NA	Neutral	3	3.26758147512864	9.02572898799314	1.05272806240767	33245.2598627787	999.98204460677	1190041.2	632.11
1	F22	1	OTNT	NA	Neutral	1	3.46763202725724	10.8347529812606	1.26321050905837	44985.9224872232	986.222250535502	1265302.6	675.7
1	F22	2	OTNT	NA	Neutral	2	2.6852871754524	7.59323367427223	1.06423915833904	26904.3690007868	856.132022545562	1063425.3	571.21
1	F22	3	OTNT	NA	Neutral	3	2.84905660377358	7.31603773584906	0.938177928222309	24859.7562893082	841.968946320806	1061587.6	558.43
1	G03	1	RF	NA	Neutral	1	1.34944532488114	3.18541996830428	0.720765921630759	9147.06259904913	589.248565345038	892168.2	475.47
1	G03	2	RF	NA	Neutral	2	1.93037974683544	4.86347197106691	0.800627494948268	16645.5533453888	703.815665575042	966910.9	537.13
1	G03	3	RF	NA	Neutral	3	2.62695652173913	7.43478260869565	1.07530023921723	29283.8408695652	878.828911881012	1030347.8	569.46
1	G04	1	RF	NA	Neutral	1	2.63713798977853	9.27001703577513	1.16386949809254	46922.5400340716	1009.4172831147	1202029.7	709.14
1	G04	2	RF	NA	Neutral	2	1.86765857478465	6.35238841033673	1.16330067819602	28675.3492560689	749.731721401385	1012043.9	589.92
1	G04	3	RF	NA	Neutral	3	2.94563106796117	11.5708737864078	1.53225543646371	57171.0495145631	1009.55810320614	1205041.5	726.08
1	G05	1	RF	NA	Neutral	1	2.85566119273984	7.52290406222991	0.962330538752312	26924.9714779602	952.194006005256	1209900.6	638.42
1	G05	2	RF	NA	Neutral	2	3.21816479400749	8.58801498127341	1.16503839988326	31156.4962546817	1026.60736927132	1180530.7	637.07
1	G05	3	RF	NA	Neutral	3	2.76937984496124	8.03779069767442	1.10087348457064	32405.8585271318	944.637776181914	1020150.4	577.98
1	G06	1	RF	NA	Neutral	1	2.4924578527063	6.92369121561668	1.17543697983624	26139.5066548358	955.93107469434	1251686	663.82
1	G06	2	RF	NA	Neutral	2	2.96843853820598	8.74501661129568	1.05847994927035	33944.6569767442	965.078071948206	1125502.5	617.06
1	G06	3	RF	NA	Neutral	3	2.16335350043215	5.43647363872083	1.05064652983499	18279.0942091616	855.536107082378	1022741.5	544.29
1	G07	1	RF	NA	Neutral	1	3.21083172147002	12.78916827853	1.98917768069369	72661.5444874275	1160.98815501839	1297868.3	825.2
1	G07	2	RF	NA	Neutral	2	2.85208497246263	14.6317859952793	3.05175527555348	101093.293469709	1425.3757355609	1409127.5	1036.99
1	G07	3	RF	NA	Neutral	3	2.93542757417103	13.2347294938918	2.25367368540933	75385.8516579407	1297.64094723246	1307515.8	943.36
1	G08	1	RF	NA	Neutral	1	2.80884808013356	7.32387312186978	1.07050410664416	25588.918196995	966.35975956826	1166685.6	596.79
1	G08	2	RF	NA	Neutral	2	3.262100456621	9.68493150684932	1.17910344352066	37424.2684931507	963.843557935619	1083804.1	598.02
1	G08	3	RF	NA	Neutral	3	3.15039577836412	9.61301671064204	1.24503598426152	39465.4204045734	971.023165303291	1106535.2	613.45
1	G09	1	BRCA1	NM_007298	sample	1	4.26369545032498	12.1689879294336	1.48072477466356	46250.0594243268	1148.97206434327	1255027.5	681.68
1	G09	2	BRCA1	NM_007298	sample	2	3.33731019522777	10.970715835141	1.65509582532347	48885.7744034707	1157.09698291505	1081551.5	655.98
1	G09	3	BRCA1	NM_007298	sample	3	3.62913907284768	9.47587511825922	1.10305615395343	32340.0993377483	1017.81441637819	1070858.8	585.99
1	G10	1	ASXL1	NM_015338	sample	1	3.01165501165501	8.74980574980575	1.32079571405216	34320.4001554002	982.128115822864	1135258	616.68
1	G10	2	ASXL1	NM_015338	sample	2	3.39754098360656	10.2049180327869	1.17762395901421	41658.7131147541	1023.98743269711	1081771.2	602.41
1	G10	3	ASXL1	NM_015338	sample	3	2.84868977176669	8.53930684699916	1.35320361373693	33639.7480980558	1023.14891953671	1053628.4	589.7
1	G11	1	ASXL2	NM_018263	sample	1	3.0068085106383	8.84	1.22934610419656	34307.9744680851	972.898463910373	1144914.2	644.06
1	G11	2	ASXL2	NM_018263	sample	2	2.58377896613191	7.18716577540107	0.839290196736155	25373.8600713012	792.664435234928	1052654.4	554.13
1	G11	3	ASXL2	NM_018263	sample	3	3.27655502392345	8.18755980861244	1.03718408704328	28947.8009569378	987.255621278758	1195521	631.16
1	G12	1	TP53BP1	NM_005657	sample	1	3.38519447929737	8.93475533249686	1.36172277224583	31262.0464240903	1175.86597661481	1289786.7	741.31
1	G12	2	TP53BP1	NM_005657	sample	2	3.22302904564315	10.1327800829876	1.82512827472632	47500.75	1273.61527368745	1225421.6	772.43
1	G12	3	TP53BP1	NM_005657	sample	3	3.86762075134168	12.7620751341682	1.95170768688137	60623.7906976744	1354.62532448267	1402543	900.79
1	G13	1	FAT1	NM_005245	sample	1	3.59613526570048	10.7690821256039	1.45462587691316	45906.6898550725	1123.40315312183	1144307.6	656.74
1	G13	2	FAT1	NM_005245	sample	2	3.45123062898815	10.7329079307201	1.33145764482465	43413.7037374658	997.330732192617	1062374.1	603.82
1	G13	3	FAT1	NM_005245	sample	3	3.39509536784741	13.2275204359673	1.80324246565311	67250.4972752044	1172.562543927	1145864.2	727.8
1	G14	1	BAP1	NM_004656	sample	1	3.88538205980066	10.4277408637874	1.14078943144436	36079.9410299003	1091.41570417139	1305439.9	671
1	G14	2	BAP1	NM_004656	sample	2	3.6265164644714	11.0424610051993	1.23974179269916	41859.3968804159	1091.59885085856	1186878.7	676.09
1	G14	3	BAP1	NM_004656	sample	3	3.69721115537849	14.50796812749	2.56239346574853	76641.0378486056	1442.45022056402	1465990.1	1026.29
1	G15	1	ZNF516	NM_014643	sample	1	3.2448132780083	10.5819502074689	1.33761122958468	42212.2520746888	992.900042009352	1003088.7	595.34
1	G15	2	ZNF516	NM_014643	sample	2	3.56706652126499	10.7044711014177	1.32035083107671	39372.3882224646	1034.48964730235	1031788.6	569.89
1	G15	3	ZNF516	NM_014643	sample	3	3.23890462700661	9.23796033994334	1.04377215902757	33612.5731822474	964.405523915281	1071612.8	580.61
1	G16	1	GRIN2A	NM_000833	sample	1	3.59605026929982	9.25044883303411	1.15593524267284	30941.3509874327	1024.0085729044	1324154.5	662.97
1	G16	2	GRIN2A	NM_000833	sample	2	3.96921641791045	10.1753731343284	1.2742366349751	35943.6445895522	1165.10759807312	1345334.9	702.19
1	G16	3	GRIN2A	NM_000833	sample	3	3.16871704745167	8.13532513181019	1.12226654464355	28324.8875219684	962.570438972803	1199303.7	615.33
1	G17	1	RF	NA	Neutral	1	3.37023255813953	9.15906976744186	1.32926017655801	35625.9748837209	1110.69459266927	1339414.8	704.6
1	G17	2	RF	NA	Neutral	2	2.8140221402214	7.14391143911439	0.984555625644115	24338.7645756458	915.267848444376	1044968.6	557.65
1	G17	3	RF	NA	Neutral	3	2.60425183973835	7.08830744071954	0.947636711548138	27185.9509403107	833.577101908203	1011572.7	544.89
1	G18	1	RF	NA	Neutral	1	3.01320901320901	8.18803418803419	1.29630240198014	28165.0598290598	990.387055620335	1126424	586.97
1	G18	2	RF	NA	Neutral	2	3.73567151411463	9.57570573139435	1.14710769949898	33924.5551753636	1109.2476249041	1219432.5	656.56
1	G18	3	RF	NA	Neutral	3	0.835137385512073	1.90341382181515	0.447975534173891	4962.99916736053	381.129793349476	695156.6	356.9
1	G19	1	RF	NA	Neutral	1	3.47745571658615	9.99436392914654	1.26368427716419	34561.3615136876	1016.646294977	1177696.8	618.1
1	G19	2	RF	NA	Neutral	2	3.23135755258126	9.61663479923518	1.2409475782167	36302.1625239006	987.427937437795	1132695.8	647.7
1	G19	3	RF	NA	Neutral	3	3.44465648854962	10.219465648855	1.39697410467986	40878.2051526718	1075.14076132475	1150189.4	637.1
1	G20	1	RF	NA	Neutral	1	2.96232339089482	7.88932496075353	1.23579261026484	33341.8924646782	955.103554806631	1121030.7	599.42
1	G20	2	RF	NA	Neutral	2	4.01320754716981	11.1566037735849	1.19972519709481	40973.5094339623	1031.97753641215	1236720.1	678.34
1	G20	3	RF	NA	Neutral	3	3.72196900638104	10.8422971741112	1.14484815071138	41606.5387420237	1015.09668471201	1110015.6	619.17
1	G21	1	RF	NA	Neutral	1	3.01231310466139	8.60070360598065	1.12687343560416	32641.8425681618	941.062383805621	1121507.8	601.62
1	G21	2	RF	NA	Neutral	2	3.17309340188518	8.83547557840617	1.1303200020019	33703.8963153385	976.102387507673	1090799.8	594.31
1	G21	3	RF	NA	Neutral	3	3.5626767200754	10.0311027332705	1.24155308293662	37252.4769085768	992.676437174639	1102421.5	626.35
1	G22	1	RF	NA	Neutral	1	3.25082781456954	9.61009933774834	1.05497996888134	36701.5869205298	938.390306274422	1294047.2	654.04
1	G22	2	RF	NA	Neutral	2	3.28635147190009	9.89830508474576	1.09824245833562	40148.225691347	964.295047611464	1122221.3	602.54
1	G22	3	RF	NA	Neutral	3	3.14474845542807	9.82082965578111	1.1715109777951	44313.2144748455	976.865305271499	1174401	649.78
1	H03	1	CHEK1	NA	Positive	1	3.90127758420441	24.1254355400697	4.03389912757524	166905.325203252	1948.71176866405	1722004.2	1476.92
1	H03	2	CHEK1	NA	Positive	2	4.05611672278339	20.9090909090909	2.93761548994616	125080.746352413	1681.37719434419	1625828.3	1207.64
1	H03	3	CHEK1	NA	Positive	3	3.67637877211238	20.2892819979188	2.96469985136788	122582.551508845	1619.99647738068	1519817.2	1172.46
1	H04	1	CHEK1	NA	Positive	1	3.80149812734082	19.5168539325843	2.99949047130377	125423.056179775	1840.89329408794	1797158.5	1393.35
1	H04	2	CHEK1	NA	Positive	2	4.27941176470588	25.7262443438914	3.95235147426304	166342.564479638	1924.29149687782	1688266.9	1351.17
1	H04	3	CHEK1	NA	Positive	3	4.30324074074074	20.7199074074074	2.61195506530208	124541.168981481	1647.75005109661	1602401.1	1184.1
1	H05	1	CHEK1	NA	Positive	1	4.08177570093458	25.0595794392523	3.95122439890319	170147.203271028	2044.37353118541	1852262.2	1485.27
1	H05	2	CHEK1	NA	Positive	2	4.1281045751634	22.6169934640523	3.69535262561744	150945.282352941	1866.51017358841	1764082.1	1347.98
1	H05	3	CHEK1	NA	Positive	3	3.19425444596443	16.5608755129959	2.76257970305273	105987.824897401	1567.87178009524	1546862.8	1097.88
1	H06	1	CHEK1	NA	Positive	1	3.0061099796334	16.4144602851324	2.36381250519719	110789.50712831	1622.48370375604	1518019.3	1192.59
1	H06	2	CHEK1	NA	Positive	2	2.9860788863109	15.4512761020882	2.09099814422492	95339.1682134571	1554.76456508976	1517194.1	1191.16
1	H06	3	CHEK1	NA	Positive	3	3.51209677419355	19.8198924731183	3.9922902496565	136831.875	1761.26381530332	1593895.1	1228.58
1	H07	1	CHEK1	NA	Positive	1	3.79532814238042	20.2369299221357	3.38953429806018	125318.088987764	1897.0398095979	1622541.4	1279.62
1	H07	2	CHEK1	NA	Positive	2	4.48143405889885	21.932138284251	2.8668393193944	133404.909090909	1713.93599377166	1723860.8	1214.26
1	H07	3	CHEK1	NA	Positive	3	4.19582245430809	22.0809399477807	3.65817257563381	149537.613577023	1744.26661732049	1684562.6	1217.72
1	H08	1	CHEK1	NA	Positive	1	4.6496106785317	23.4516129032258	3.5305065044033	140510.700778643	2007.30298702631	1814153.8	1424.6
1	H08	2	CHEK1	NA	Positive	2	3.64054726368159	20.1679104477612	4.33566926403008	129858.893034826	1943.82610491217	1606733.9	1370.86
1	H08	3	CHEK1	NA	Positive	3	3.33529411764706	20.728431372549	3.65864353173633	134605.165686275	1756.97980202915	1466873.5	1268.87
1	H09	1	NOTCH2	NM_024408	sample	1	3.32203389830508	8.25847457627119	0.961493724622864	30023.3792372881	1051.73270700252	1318511.2	743.61
1	H09	2	NOTCH2	NM_024408	sample	2	3.74702108157654	10.9257561869844	1.24627816024788	42577.2905591201	1038.60293165043	1269616.7	681.19
1	H09	3	NOTCH2	NM_024408	sample	3	3.1652739090065	8.7372330547818	1.11259236916423	31098.9071494893	917.246009457856	1103544.2	603.23
1	H10	1	FANCM	NM_020937	sample	1	3.30618892508143	11.4408251900109	1.40499845192064	54096.8534201954	1041.27538993979	1255417.3	724.47
1	H10	2	FANCM	NM_020937	sample	2	3.65835140997831	11.0379609544469	1.2220343177466	45711.8264642082	1065.62042817511	1178040.8	688.94
1	H10	3	FANCM	NM_020937	sample	3	3.60072815533981	10.6432038834951	1.45710126687033	44188.8737864078	1091.98448414782	1206073	716.66
1	H11	1	RASA1	NM_022650	sample	1	3.28891050583658	9.24902723735408	0.993493053748858	34664.3832684825	984.317775019603	1231939.8	688.74
1	H11	2	RASA1	NM_022650	sample	2	3.94671741198858	11.5803996194101	1.30292619545443	43306.5889628925	1107.44536416848	1154202.6	700.17
1	H11	3	RASA1	NM_022650	sample	3	3.30268863833478	9.73113616652212	1.22689820599429	37887.9314830876	1047.76499857469	1205977.9	703.71
1	H12	1	KDM5C	NM_004187	sample	1	3.28963153384747	9.05912596401028	1.14540015603842	34720.6323907455	1016.25879723614	1246390.7	659.83
1	H12	2	KDM5C	NM_004187	sample	2	3.76306620209059	11.2456445993031	1.19741973064997	47026.0783972125	1074.77319254142	1319167	756.65
1	H12	3	KDM5C	NM_004187	sample	3	2.75609756097561	8.90876242095754	1.12099022820251	37612.1689250226	935.326975815014	1191215.8	640.05
1	H13	1	FAS	NA	sample	1	3.91237113402062	12.1975945017182	1.26798074033801	49223.9553264605	1071.50374820755	1216930.1	648.9
1	H13	2	FAS	NA	sample	2	4.62455830388693	14.071554770318	1.31278435369644	58023.3206713781	1180.35757946175	1258633.3	709.53
1	H13	3	FAS	NA	sample	3	3.55929038281979	11.1605975723623	1.34557443025018	46786.8702147526	1113.8304102028	1193994.9	681.45
1	H14	1	PTPRC	NR_052021	sample	1	3.57618213660245	9.35113835376532	1.13778115079431	36138.5429071804	1086.1441771859	1369406.2	734.62
1	H14	2	PTPRC	NR_052021	sample	2	4.33640552995392	12.673732718894	1.22895431363319	46687.4571428571	1097.65487554838	1253531.9	664.65
1	H14	3	PTPRC	NR_052021	sample	3	3.04106972301815	9.5577841451767	1.19888738133293	38059.6580706781	910.4598502301	1047248.6	591.99
1	H15	1	PTPRU	NM_133178	sample	1	3.20670391061453	9.38268156424581	1.15475139448405	43419.6396648045	1002.76692800401	1222687.8	633.74
1	H15	2	PTPRU	NM_133178	sample	2	3.56274131274131	10.957528957529	1.21886444585341	42109.3426640927	1022.84199178131	1224337.6	631.29
1	H15	3	PTPRU	NM_133178	sample	3	3.14925373134328	9.60261194029851	1.19730990108699	40861.2154850746	1003.63698023023	1116925	599.85
1	H16	1	FUBP1	NM_003902	sample	1	3.2162615255658	8.28415758591785	1.10677336895131	26996.8633696563	933.608247891222	1112717.3	564.44
1	H16	2	FUBP1	NM_003902	sample	2	3.37176050044683	10.0428954423592	1.1587863719579	39050.0116175156	999.386517264201	1161167.4	614.72
1	H16	3	FUBP1	NM_003902	sample	3	3.41056533827618	10.1853568118628	1.1262065507281	41315.9786839666	976.016807040484	1137026.8	607.7
1	H17	1	CHEK1	NA	Positive	1	3.59602649006623	16.7776726584674	2.54472190876348	98579.1409649953	1611.04197974678	1485098.2	1123.38
1	H17	2	CHEK1	NA	Positive	2	4.34649122807018	25.3026315789474	4.45466489676447	167829.845394737	2004.2805462016	1735973.3	1428.24
1	H17	3	CHEK1	NA	Positive	3	3.13688610240334	17.8474399164054	3.08679164074454	131473.102403344	1647.99475780645	1556317.7	1190.65
1	H18	1	CHEK1	NA	Positive	1	3.65041617122473	21.9785969084423	4.34050396664381	165232.831153389	1926.00023487599	1772755.3	1372.65
1	H18	2	CHEK1	NA	Positive	2	4.16365568544102	23.1381509032944	3.41862293841387	145586.201912859	1894.28908193431	1702402.4	1318.36
1	H18	3	CHEK1	NA	Positive	3	4.34924078091106	22.646420824295	2.94834754385276	146330.370932755	1805.09167343595	1633895.6	1203.01
1	H19	1	CHEK1	NA	Positive	1	4.44364012409514	25.5025853154085	3.22653556354038	161964.751809721	1992.18411791933	1801133.1	1421.45
1	H19	2	CHEK1	NA	Positive	2	3.35109717868339	18.4932079414838	3.28063390854737	127186.120167189	1763.9729451658	1555786.2	1246.43
1	H19	3	CHEK1	NA	Positive	3	4.19882352941177	21.3270588235294	3.72747494709449	123204.228235294	1910.98036096251	1573832.3	1304.76
1	H20	1	CHEK1	NA	Positive	1	3.93424036281179	22.592970521542	3.57636759480398	157763.984126984	1912.67011437157	1805743.7	1398.58
1	H20	2	CHEK1	NA	Positive	2	4.73848069738481	24.9265255292653	3.64059850830758	167054.729763387	2052.93846450416	1858590	1439.72
1	H20	3	CHEK1	NA	Positive	3	4.02278177458034	23.3585131894484	3.51232190609494	151406.737410072	1875.89283629411	1649649.5	1268.56
1	H21	1	CHEK1	NA	Positive	1	3.68678815489749	20.0501138952164	3.03642601741087	135147.578587699	1764.55604913675	1674538.2	1305.19
1	H21	2	CHEK1	NA	Positive	2	3.00951374207188	17.4873150105708	3.28911495467454	121285.532769556	1654.13262689155	1407126.2	1162.04
1	H21	3	CHEK1	NA	Positive	3	3.33036597428289	18.2393669634026	3.20400604829185	111423.798219585	1508.90658630309	1356464.7	1056.04
1	H22	1	CHEK1	NA	Positive	1	3.9508547008547	19.6463675213675	3.24349016913296	120063.287393162	1758.57813773469	1701152.3	1344.34
1	H22	2	CHEK1	NA	Positive	2	3.68735362997658	17.3536299765808	2.21210179663955	103590.612412178	1496.54418091831	1565277.4	1139.74
1	H22	3	CHEK1	NA	Positive	3	4.02508551881414	21.9076396807298	2.63870362950813	143594.777651083	1654.37068727494	1675344	1200.28
1	I03	1	RPA32	NA	Positive	1	2.80687563195147	10.169868554095	1.15993586687528	52260.593528817	996.995182574487	1436591.9	796.25
1	I03	2	RPA32	NA	Positive	2	3.69513513513514	11.4227027027027	1.06462606375199	44641.6389189189	1031.48602187399	1428548.1	753.6
1	I03	3	RPA32	NA	Positive	3	3.61794019933555	13.8859357696567	1.40615271678802	67233.6755260244	1189.42945911583	1484122.5	811.11
1	I04	1	RPA32	NA	Positive	1	4.1651376146789	17.1722731906218	1.94525471203968	86159.2212028542	1378.56768728657	1621812.1	929.85
1	I04	2	RPA32	NA	Positive	2	4.11269146608315	19.019693654267	1.90056293557822	98687.8041575492	1308.56569490714	1601329.7	895.43
1	I04	3	RPA32	NA	Positive	3	4.80327868852459	21.3466042154567	1.8551363261722	104869.823185012	1324.84705534692	1689702.1	906.85
1	I05	1	RPA32	NA	Positive	1	4.14316239316239	15.6431623931624	1.80856029889587	85128.6923076923	1279.18214304125	1506167.2	844.53
1	I05	2	RPA32	NA	Positive	2	4.11498973305955	15.1827515400411	1.97702709432418	72999.2310061602	1412.68598602661	1536378	899.46
1	I05	3	RPA32	NA	Positive	3	3.40765550239234	13.8650717703349	1.74550936897249	69090.8641148325	1142.13578787411	1440704.4	810.17
1	I06	1	RPA32	NA	Positive	1	4.06937033084312	17.8922091782284	1.87578572330417	93455.0480256137	1279.18163398069	1598237	889.64
1	I06	2	RPA32	NA	Positive	2	3.85418821096174	17.1302998965874	2.07892971321739	89581.7807652534	1316.1358590299	1537521.1	869.99
1	I06	3	RPA32	NA	Positive	3	2.3951367781155	9.07294832826748	1.13686134813214	41431.1438703141	865.213710712791	1265064.2	710.62
1	I07	1	RPA32	NA	Positive	1	3.17160367722165	11.9826353421859	1.78736920819041	62247.08886619	1195.33191772509	1490691.1	870.41
1	I07	2	RPA32	NA	Positive	2	3.19633225458468	12.0647249190939	1.37299623758022	56647.6245954693	1114.66327990772	1289246	719.69
1	I07	3	RPA32	NA	Positive	3	3.73654708520179	15.3710762331839	1.62099757971048	79686.0605381166	1315.56464353682	1481258.9	858.57
1	I08	1	RPA32	NA	Positive	1	4.05580357142857	14.1863839285714	1.81197160170216	71345.9877232143	1383.14678383323	1596084.4	915.45
1	I08	2	RPA32	NA	Positive	2	4.31277056277056	18.5919913419913	1.57013727218299	98472.9794372294	1291.91517835168	1515726.3	856.06
1	I08	3	RPA32	NA	Positive	3	4.31556503198294	19.1162046908316	2.12056754526872	95681.9466950959	1335.86401323265	1599759.8	891.03
1	I09	1	ARHGAP35	NM_004491	sample	1	2.95614722004699	7.88175411119812	1.08309688478971	26798.0274079875	936.202691056324	1278704	641.37
1	I09	2	ARHGAP35	NM_004491	sample	2	3.42214221422142	9.33393339333933	1.14129579002442	34701.8091809181	1024.35033889254	1310659.9	686.56
1	I09	3	ARHGAP35	NM_004491	sample	3	3.12534059945504	8.47411444141689	1.00825091630039	29574.7811080836	936.170729370509	1101706.4	592.72
1	I10	1	AHNAK	NM_024060	sample	1	3.40410132689988	10.9819059107358	1.14548933523667	45644.107358263	1040.67407726684	1233018.1	730.93
1	I10	2	AHNAK	NM_024060	sample	2	3.42871900826446	12.0764462809917	1.19082144912294	51443.6332644628	1000.14692718903	1111421.9	625.93
1	I10	3	AHNAK	NM_024060	sample	3	4.05620360551432	12.5546129374337	1.06539579901303	48526.0509013786	971.672114378868	1133894.3	637.03
1	I11	1	SH2B3	NM_005475	sample	1	2.13597972972973	5.05152027027027	0.809990434594846	15848.8310810811	798.493205171628	1103698	560.66
1	I11	2	SH2B3	NM_005475	sample	2	1.8933969769292	5.05568814638027	0.947874564237683	15401.9665871122	815.650833918562	976922.2	511.41
1	I11	3	SH2B3	NM_005475	sample	3	2.31135225375626	7.23956594323873	1.18583689316424	30038.0734557596	889.672871344162	1057410.9	563.57
1	I12	1	MSH2	NM_000251	sample	1	3.28624535315985	9.94052044609665	1.26791289228331	40740.4144981413	1032.02794470653	1266005.8	731.28
1	I12	2	MSH2	NM_000251	sample	2	3.15315315315315	11.0333333333333	1.35237239066162	48184.1747747748	1049.71727025558	1149979.2	665.94
1	I12	3	MSH2	NM_000251	sample	3	3.56754032258065	10.4445564516129	1.10327560289753	41763.1925403226	1094.21921055537	1251888.3	709.46
1	I13	1	NOTCH1	NM_017617	sample	1	2.6394913986537	7.07554225878833	1.36248989642572	28847.1264023934	993.761341222946	1219442.2	703.28
1	I13	2	NOTCH1	NM_017617	sample	2	3.25870646766169	10.8225538971808	1.35876572702616	49890.6077943615	1107.00522009502	1237572.9	712.56
1	I13	3	NOTCH1	NM_017617	sample	3	3.76530612244898	11.4053803339518	1.17743047934224	46892.939703154	1120.33500433491	1272585.4	724.5
1	I14	1	RAD51	NM_133487	sample	1	5.74802110817942	15.877308707124	1.49177201213122	52268.2295514512	1329.61283650344	1435262.3	730.56
1	I14	2	RAD51	NM_133487	sample	2	5.94955863808323	15.5094577553594	1.45575141585111	48632.5018915511	1346.69422672244	1337014.6	689.54
1	I14	3	RAD51	NM_133487	sample	3	5.29624838292367	14.8615782664942	1.40230544670436	56801.4489003881	1216.95322370182	1253615.8	660.41
1	I15	1	ZFHX4	NM_024721	sample	1	3.89567430025445	9.16539440203562	1.47884789367327	24966.4834605598	1141.64332574223	1314166.1	604.38
1	I15	2	ZFHX4	NM_024721	sample	2	2.6801724137931	6.48534482758621	1.04117937419871	20479.3448275862	911.004243337672	1135896	579.05
1	I15	3	ZFHX4	NM_024721	sample	3	3.01385281385281	7.83203463203463	1.17864942690984	31174.8225108225	1101.76883074271	1264953.8	653.05
1	I16	1	KMT2C	NM_170606	sample	1	2.37459016393443	6.27540983606557	0.894455833292431	22813.3237704918	879.685697763613	1099045	602.38
1	I16	2	KMT2C	NM_170606	sample	2	3.4	9.16354679802956	1.22308912059681	37510.9724137931	1079.14803048091	1229997.2	716.82
1	I16	3	KMT2C	NM_170606	sample	3	3.21877691645133	8.76399655469423	1.01788726307549	34457.2394487511	927.543921006353	1123616.7	615.32
1	I17	1	RPA32	NA	Positive	1	4.15646940822467	16.8826479438315	1.84716084579257	92055.3049147442	1408.63069678119	1690587.6	982.67
1	I17	2	RPA32	NA	Positive	2	4.41609195402299	16.7988505747126	1.43523395679656	81162.9114942529	1270.34246468723	1670960.9	873.6
1	I17	3	RPA32	NA	Positive	3	3.91902071563088	14.0263653483992	1.50102614024276	67514.1337099812	1267.1982664537	1515454.3	825.01
1	I18	1	RPA32	NA	Positive	1	4.54708520179372	18.2724215246637	2.50792031135194	98299.6860986547	1485.65634386086	1656143.1	997.42
1	I18	2	RPA32	NA	Positive	2	3.83568075117371	14.5140845070423	1.52292589017196	68535.4448356808	1250.51162256649	1522561	851.69
1	I18	3	RPA32	NA	Positive	3	3.49574468085106	14.4968085106383	1.65063989917932	78456.770212766	1175.01932950868	1522243	892.35
1	I19	1	RPA32	NA	Positive	1	3.42533081285444	11.7750472589792	1.53154863219762	50636.9527410208	1143.29759144334	1362248.1	761.9
1	I19	2	RPA32	NA	Positive	2	4.01388888888889	15.5636574074074	1.66885608214798	78831.9513888889	1380.66750233788	1588314.6	934.57
1	I19	3	RPA32	NA	Positive	3	3.24774774774775	12.5382882882883	1.47877074646542	60430.0259009009	1084.75384161535	1282220	709.22
1	I20	1	RPA32	NA	Positive	1	3.64920071047957	14.6509769094139	1.9034744994742	75829.6873889876	1373.23249003833	1525116.6	934.63
1	I20	2	RPA32	NA	Positive	2	3.57717391304348	15.6282608695652	1.96125863329984	88251.8663043478	1319.27681451901	1593698.6	897.79
1	I20	3	RPA32	NA	Positive	3	3.75731310942579	15.8808234019502	1.58745426573666	79829.5742145179	1263.78014745653	1453030	802.83
1	I21	1	RPA32	NA	Positive	1	4.69417989417989	17.0402116402116	1.93676016386456	74286.5587301587	1390.40924370321	1685271.4	910.47
1	I21	2	RPA32	NA	Positive	2	4.4416403785489	19.7234490010515	2.26801192090936	114041.136698212	1450.33689441401	1589138.7	915.08
1	I21	3	RPA32	NA	Positive	3	4.00193986420951	17.6110572259942	2.14388843877406	94103.9204655674	1323.6644470518	1422071.6	826.13
1	I22	1	RPA32	NA	Positive	1	4.79524886877828	24.0712669683258	2.3155519947344	134674.115384615	1437.3991022618	1815335.5	1032.02
1	I22	2	RPA32	NA	Positive	2	3.9062832800852	16.9211927582535	1.95682911167055	85766.7454739084	1294.27739855987	1525152.1	834.11
1	I22	3	RPA32	NA	Positive	3	4.56931818181818	17.85	1.59845002365563	89534.0329545455	1314.56071493574	1545426.1	879.85
1	J03	1	ATR	NA	Positive	1	2.24878048780488	14.320325203252	2.35935556141346	89230.8325203252	1403.62900431434	1581833.8	1306.68
1	J03	2	ATR	NA	Positive	2	2.76768488745981	16.9565916398714	2.84957054424827	108935.054662379	1565.31746621182	1496227	1194.37
1	J03	3	ATR	NA	Positive	3	2.93038493038493	19.5700245700246	3.664387134646	122729.063063063	1671.59742706438	1389578.9	1254.2
1	J04	1	ATR	NA	Positive	1	2.45176470588235	17.2674509803922	3.49887614267448	115586.062745098	1659.63194542455	1556400.4	1370.83
1	J04	2	ATR	NA	Positive	2	2.52029220779221	16.9131493506494	3.25156310335584	110645.571428571	1598.05599042722	1491831.6	1283.85
1	J04	3	ATR	NA	Positive	3	2.31713554987212	15.691389599318	3.05787669812443	102584.466325661	1509.43137607935	1408923	1213.81
1	J05	1	ATR	NA	Positive	1	2.66287878787879	18.144696969697	3.47643187268909	117542.889393939	1670.17508658845	1533846	1344.8
1	J05	2	ATR	NA	Positive	2	2.90509666080844	18.4534270650264	3.76151859846879	126762.192442882	1765.47919329587	1599574.3	1388.74
1	J05	3	ATR	NA	Positive	3	2.7655737704918	16.3524590163934	2.76300775391421	105897.190163934	1592.44096387252	1439827.1	1270.7
1	J06	1	ATR	NA	Positive	1	2.7475800446761	17.1228592702904	3.09809065967517	107771.638868206	1643.38123133687	1604429.2	1426.8
1	J06	2	ATR	NA	Positive	2	2.58730158730159	16.7962962962963	4.11791003808076	107836.714285714	1681.91310925809	1641119.7	1426.92
1	J06	3	ATR	NA	Positive	3	2.5331715210356	17.1148867313916	3.65700252221579	111812.525889968	1722.00302759	1571651	1391.4
1	J07	1	ATR	NA	Positive	1	2.49882720875684	16.078967943706	3.21814883077567	101936.096168882	1535.10781314527	1545057.2	1301.87
1	J07	2	ATR	NA	Positive	2	2.53218884120172	18.4403433476395	3.9607817302312	128970.507296137	1687.15113172764	1498658.4	1336.05
1	J07	3	ATR	NA	Positive	3	1.66172839506173	12.4946502057613	2.88096241708225	78689.7728395062	1292.38376644719	1373839.9	1242.34
1	J08	1	ATR	NA	Positive	1	1.9940119760479	11.9760479041916	2.25818220738814	68511.869011976	1263.32705843873	1327833.9	1161.26
1	J08	2	ATR	NA	Positive	2	1.94209354120267	13.0579064587973	2.77426659203485	75806.5753526355	1299.51171752411	1339243.9	1158.98
1	J08	3	ATR	NA	Positive	3	2.27029520295203	13.9760147601476	2.7104341567125	89617.4787822878	1450.50079611064	1494881.1	1273.28
1	J09	1	STIM1	NM_003156	sample	1	3.18515123739688	8.28230980751604	1.10545358117352	27750.0733272227	928.737543100305	1042976.5	554.38
1	J09	2	STIM1	NM_003156	sample	2	3.23434343434343	11.0232323232323	1.24364807729861	50972.9262626263	933.69297734955	1102863	600.5
1	J09	3	STIM1	NM_003156	sample	3	3.32021857923497	9.68306010928962	1.01464464405479	37209.8196721311	885.723041123059	1005617.7	562.1
1	J10	1	DICER1	NM_030621	sample	1	2.62959719789842	7.59982486865149	1.1401142388874	31370.9676007005	918.88293234665	1212949	635.23
1	J10	2	DICER1	NM_030621	sample	2	3.06893617021277	8.57106382978723	1.05777556664733	33813.0425531915	998.430993735398	1227268.4	647.53
1	J10	3	DICER1	NM_030621	sample	3	3.61784675072745	10.0960232783705	1.07448684891328	35230.9990300679	1002.73441498059	1214159.6	645.92
1	J11	1	PASK	NM_015148	sample	1	2.35871559633028	6.09357798165138	1.18053329672184	20773.5009174312	868.217905991503	1176336.8	627.79
1	J11	2	PASK	NM_015148	sample	2	3.34498207885305	9.18279569892473	1.12109145502097	33245.9892473118	977.629894998946	1187249.2	614.83
1	J11	3	PASK	NM_015148	sample	3	3.48918156161806	10.2916274694262	1.1407303546305	40968.4995296331	986.405868062665	1143717.6	614.69
1	J12	1	EZH2	NM_152998	sample	1	3.23333333333333	11.8430107526882	1.78159935710608	54054.3258064516	1095.50291175491	1104532.5	686.96
1	J12	2	EZH2	NM_152998	sample	2	2.63395810363837	9.24696802646086	1.31651651227401	41336.230429989	903.851241829198	966913.6	581.66
1	J12	3	EZH2	NM_152998	sample	3	3.01637666325486	9.75946775844422	1.13812958618017	40241.5609007165	942.827325821404	984352.3	563.96
1	J13	1	ATF7IP	NM_018179	sample	1	3.22571148184495	9.37095191364083	1.20810621774923	37649.7526987242	966.054270739575	1167387.3	618.58
1	J13	2	ATF7IP	NM_018179	sample	2	2.503663003663	7.68040293040293	1.16464252982171	30488.6611721612	886.401915421702	937682.4	525.27
1	J13	3	ATF7IP	NM_018179	sample	3	1.69862114248194	4.28824688115561	0.796956673373774	15018.8640840446	621.068347565839	637140.3	365.26
1	J14	1	RB1	NM_000321	sample	1	2.88261253309797	8.02206531332745	0.975556279382862	30733.3786407767	955.297382684454	1380323.7	719.88
1	J14	2	RB1	NM_000321	sample	2	3.3621766280107	10.1587867975022	1.12256707045917	40679.3684210526	1042.78517141379	1341653.9	716.44
1	J14	3	RB1	NM_000321	sample	3	3.3998127340824	9.27715355805243	1.09352388545309	33489.3848314607	1009.02632086442	1179081.5	634.03
1	J15	1	RPA2	NM_002946	sample	1	2.8427734375	10.7490234375	1.56412314564634	55001.58203125	1100.85224484621	1326848.3	739.99
1	J15	2	RPA2	NM_002946	sample	2	4.11316113161132	17.3542435424354	2.00885678118269	90882.6125461255	1327.18956551706	1569040.3	939.9
1	J15	3	RPA2	NM_002946	sample	3	4.23068181818182	18.5204545454545	1.67716418149006	95909.4204545455	1347.98624949299	1591998.1	877.64
1	J16	1	RPS2	NM_002952	sample	1	3.51406926406926	10.6547619047619	1.41716766948654	38620.2857142857	1034.60408688035	918725.5	544.22
1	J16	2	RPS2	NM_002952	sample	2	3.65799739921977	11.6371911573472	1.25983820804829	43366.8712613784	1033.8047068418	904608.9	540.88
1	J16	3	RPS2	NM_002952	sample	3	3.54972067039106	12.4793296089385	1.79417958275269	52270.7184357542	1082.75540446213	944903.4	571.36
1	J17	1	ATR	NA	Positive	1	2.41231488698363	19.0530007794232	3.86707782606467	125794.913484022	1649.52770611781	1547665.1	1319.87
1	J17	2	ATR	NA	Positive	2	2.38724727838258	17.6057542768274	3.2847165045943	115713.563763608	1513.38350972365	1461250.7	1242.57
1	J17	3	ATR	NA	Positive	3	2.31189427312775	16.8863436123348	3.74230392527663	118327.115418502	1626.51081459848	1418672.1	1272.58
1	J18	1	ATR	NA	Positive	1	2.54376012965964	15.8322528363047	3.14895185196402	96918.7868719611	1570.75632493071	1528326.6	1271.06
1	J18	2	ATR	NA	Positive	2	2.69176470588235	19.92	3.33661526931192	140955.800784314	1747.08281385834	1504265.3	1363.9
1	J18	3	ATR	NA	Positive	3	2.25672559569562	16.108378170638	3.22405599600702	111288.928516526	1539.32481009475	1447835	1201.6
1	J19	1	ATR	NA	Positive	1	2.66349206349206	20.6865079365079	4.31951078774269	145343.970634921	1879.70147704791	1650042.8	1487.33
1	J19	2	ATR	NA	Positive	2	2.38217054263566	17.6418604651163	3.36092326471541	122275.086821705	1550.73595154235	1412010	1226.2
1	J19	3	ATR	NA	Positive	3	2.73364485981308	16.4330218068536	2.81429266356046	107672.295950156	1528.74917513087	1477878.8	1160.21
1	J20	1	ATR	NA	Positive	1	2.45945945945946	20.2954954954955	4.35602298555538	152573.008108108	1733.19748244602	1670848.5	1396.25
1	J20	2	ATR	NA	Positive	2	2.80046224961479	20.0308166409861	4.27943006890624	140296.914483821	1826.85384202767	1567122.4	1407.31
1	J20	3	ATR	NA	Positive	3	2.71836419753086	16.6350308641975	3.43258032981442	107433.679783951	1553.2531040092	1559470.7	1244.2
1	J21	1	ATR	NA	Positive	1	2.82504012841091	16.2319422150883	3.13482684988537	94208.9028892456	1534.58763228526	1529071.6	1260.18
1	J21	2	ATR	NA	Positive	2	2.93128536782538	19.9765561843169	3.38470803367154	132919.354082458	1789.97350184865	1655142.4	1440.48
1	J21	3	ATR	NA	Positive	3	2.58990053557766	16.9464422341239	3.1042233157601	109344.078806427	1517.97122323227	1427621.9	1181.35
1	J22	1	ATR	NA	Positive	1	2.80526735833998	21.0766161213089	4.41771947928053	142443.340782123	1808.15012637045	1569569.7	1426.72
1	J22	2	ATR	NA	Positive	2	2.73318385650224	18.2002989536622	3.54302135023073	114198.479820628	1660.79281809873	1454098	1331.92
1	J22	3	ATR	NA	Positive	3	2.66271186440678	16.8525423728814	3.17571728463211	117391.377966102	1625.45073035506	1669771.1	1362.56
1	K03	1	OTNT	NA	Neutral	1	2.46961805555556	6.87065972222222	0.919638688015512	23652.4383680556	828.795452687829	1152325.6	600.66
1	K03	2	OTNT	NA	Neutral	2	3.11405109489051	9.90784671532847	1.32204795698037	41124.4844890511	1007.64275289722	1170917.5	675.97
1	K03	3	OTNT	NA	Neutral	3	3.11719500480307	10.3093179634966	1.00524704821605	43343.3919308357	933.352407710263	1162302.8	653.66
1	K04	1	OTNT	NA	Neutral	1	2.90044843049327	8.75605381165919	0.94161941798993	33446.0260089686	911.020805577113	1281154.9	697.07
1	K04	2	OTNT	NA	Neutral	2	3.18961253091509	9.49299258037922	1.07157649103952	36478.3248145095	953.726029729163	1198346.9	630.31
1	K04	3	OTNT	NA	Neutral	3	3.40927021696252	12.422090729783	1.11032104386586	55712.9773175542	1024.07195611337	1259342.1	738.97
1	K05	1	OTNT	NA	Neutral	1	3.53217821782178	9.43481848184818	1.04818258970035	32226.1295379538	974.141441146038	1213649.6	628.42
1	K05	2	OTNT	NA	Neutral	2	3.63072519083969	10.3473282442748	1.09899631148514	39705.5171755725	1049.19875999417	1284625.1	681.91
1	K05	3	OTNT	NA	Neutral	3	4.82041587901701	14.2136105860113	1.30545927259707	55636.6020793951	1192.77587107903	1418969.4	755.18
1	K06	1	OTNT	NA	Neutral	1	2.51124567474048	7.44117647058824	1.22684156758723	31600.2006920415	917.558735398187	1196823.9	651.22
1	K06	2	OTNT	NA	Neutral	2	3.38590308370044	9.41762114537445	1.07154853108267	33870.3594713656	997.284706833687	1233745.5	677.94
1	K06	3	OTNT	NA	Neutral	3	3.55745062836625	12.1508078994614	1.49354857096509	55922.0646319569	1130.42867051352	1340104.4	742.13
1	K07	1	OTNT	NA	Neutral	1	2.60035056967572	7.25854513584575	1.05582333157393	26999.4425942156	1009.05652996594	1272372.1	657.46
1	K07	2	OTNT	NA	Neutral	2	2.11219879518072	5.64759036144578	0.959553138671982	20301.6287650602	808.840356819225	1007531	549.7
1	K07	3	OTNT	NA	Neutral	3	2.16204118173679	6.06535362578335	0.972665517232677	24087.2685765443	821.664846579236	1102435.4	591.54
1	K08	1	OTNT	NA	Neutral	1	2.61893004115226	7.22222222222222	0.978197894245163	27020.1144032922	887.319723478345	1148431.5	601.54
1	K08	2	OTNT	NA	Neutral	2	3.79599618684461	10.4995233555767	1.13434851111398	39000.8417540515	1095.98400048449	1324125.6	697.45
1	K08	3	OTNT	NA	Neutral	3	2.88445378151261	8.49789915966386	1.26696864128654	33950.6533613445	970.69805968257	1183778.2	696.25
1	K09	1	RAD21	NM_006265	sample	1	4.25288562434418	13.1972717733473	1.76105195947489	52207.1920251836	1187.84846900585	1136461.1	615.95
1	K09	2	RAD21	NM_006265	sample	2	4.19286510590858	12.5997770345596	1.54840572901221	44849.6744704571	1166.16405061454	1049685.7	579.83
1	K09	3	RAD21	NM_006265	sample	3	4.2359437751004	12.7720883534137	1.68247256361631	49154.6495983936	1156.0390461186	1006561.7	572.56
1	K10	1	CUX1	NM_181500	sample	1	3.06063193851409	7.95730145175064	1.21383302117492	29271.8830059778	1011.405946885	1173256.3	625
1	K10	2	CUX1	NM_181500	sample	2	3.47144006436042	10.0152855993564	1.21940051734672	39051.6918744972	1003.30301002339	1207460.4	647.41
1	K10	3	CUX1	NM_181500	sample	3	2.79871912168344	10.2113449222324	1.35187946705463	48427.934126258	1005.11232412524	1159543.6	719.86
1	K11	1	POLE	NM_006231	sample	1	4.71153846153846	10.7567873303167	1.35008664337567	32520.4807692308	1230.22047564147	1769072.3	802.93
1	K11	2	POLE	NM_006231	sample	2	5.36150845253576	14.260078023407	1.4193120663859	54199.3810143043	1355.16094282103	1734539.5	829.84
1	K11	3	POLE	NM_006231	sample	3	4.47556142668428	12.2998678996037	1.30056122998369	44696.1017173052	1320.0122485614	1813076.4	883.33
1	K12	1	NCOA6	NM_014071	sample	1	3.56414922656961	10.5932666060055	1.2890379937888	41651.7934485896	1171.51075400842	1363272.5	752.12
1	K12	2	NCOA6	NM_014071	sample	2	3.03010577705452	8.50610252237592	1.05216197687998	32939.948738812	1011.26147794994	1151689.6	641.81
1	K12	3	NCOA6	NM_014071	sample	3	3.7466110531804	11.7799791449426	1.22460758445125	49664.0406673618	1177.86953817847	1292061.9	731.07
1	K13	1	APC	NM_000038	sample	1	2.4377923292797	7.62488306828812	1.47252040130257	34137.7184284378	836.287854539618	955399.9	559.14
1	K13	2	APC	NM_000038	sample	2	2.58307533539732	7.19504643962848	1.39516219495294	32084.5036119711	973.950418860826	1037115.3	603.22
1	K13	3	APC	NM_000038	sample	3	2.95177865612648	8.67667984189723	1.02479000735135	34698.8584980237	936.759509795145	979701.2	543.79
1	K14	1	CREBBP	NM_004380	sample	1	2.18886198547216	5.48668280871671	0.921791411516266	19219.4907183212	842.733276562784	1168826.7	604.07
1	K14	2	CREBBP	NM_004380	sample	2	2.84344766930519	9.78979771328056	1.48671138434648	50730.6569920844	974.109859426876	1222966.8	680.5
1	K14	3	CREBBP	NM_004380	sample	3	3.01977644024076	8.85898538263113	0.920813485159334	37044.562338779	968.376042690481	1167852.9	630.67
1	K15	1	MGA	NM_001080541	sample	1	2.09724950884086	4.93320235756385	1.10233040037304	16828.9587426326	860.592814153266	1253669.5	653.94
1	K15	2	MGA	NM_001080541	sample	2	2.63555114200596	7.58490566037736	1.03434440768965	28515.1638530288	916.787705884112	1101181.3	601.26
1	K15	3	MGA	NM_001080541	sample	3	2.34424695977549	6.34424695977549	0.977422135786245	22964.5799812909	857.406253034359	1013030.5	552.7
1	K16	1	CHEK1	NM_001274	sample	1	3.04212860310421	17.7594235033259	2.64301495066271	118554.513303769	1706.41266310197	1694064	1261.24
1	K16	2	CHEK1	NM_001274	sample	2	4.06293706293706	19.5629370629371	2.97486361187057	124960.166666667	1826.94762411391	1793005.2	1323.19
1	K16	3	CHEK1	NM_001274	sample	3	4.25081081081081	22.1989189189189	3.82763021916558	142000.262702703	1925.62146772675	1729546.1	1274.1
1	K17	1	OTNT	NA	Neutral	1	3.92493297587131	11.4101876675603	1.20457918368558	47239.5165326184	1050.00764606092	1388870.8	736.14
1	K17	2	OTNT	NA	Neutral	2	3.73836608066184	12.6111685625646	1.25374436325052	56629.2430196484	1081.3084109522	1356693.4	746.95
1	K17	3	OTNT	NA	Neutral	3	2.88395285584769	7.6038077969175	0.827685589105364	27571.6364460562	906.549045914587	1217645.9	656.3
1	K18	1	OTNT	NA	Neutral	1	2.91010273972603	7.97859589041096	1.25404650319137	32934.5496575342	966.798358664055	1230071.1	653
1	K18	2	OTNT	NA	Neutral	2	3.21332209106239	10.5168634064081	1.39769243861558	45660.6964586847	1008.90363648958	1200486.2	675.01
1	K18	3	OTNT	NA	Neutral	3	2.97570850202429	9.18866396761134	1.16687690186452	37901.179757085	936.888867404729	1179826.6	658.49
1	K19	1	OTNT	NA	Neutral	1	3.28894472361809	9.56700167504188	1.10531399674341	35233.1825795645	944.876949978231	1206178.3	632.54
1	K19	2	OTNT	NA	Neutral	2	2.6533827618165	7.95922150139018	1.04485604755862	29980.499536608	890.814491246869	1083462.5	580.24
1	K19	3	OTNT	NA	Neutral	3	2.76936466492602	8.02523933855526	1.08215627638753	30073.2001740644	934.719255878568	1133712.7	608.54
1	K20	1	OTNT	NA	Neutral	1	4.23196347031963	12.4264840182648	1.32637478239236	50341.9799086758	1121.7338125397	1391133.5	724.51
1	K20	2	OTNT	NA	Neutral	2	3.69109461966605	10.430426716141	1.01178995631207	38322.258812616	996.023561232157	1234522.5	643.41
1	K20	3	OTNT	NA	Neutral	3	2.98311111111111	9.46044444444444	1.23967475388324	43465.0008888889	1022.20972576164	1135469.8	624.7
1	K21	1	OTNT	NA	Neutral	1	3.24809483488569	8.58425063505504	0.969523482709332	34300.0677392041	999.336989856388	1336659	689.6
1	K21	2	OTNT	NA	Neutral	2	3.32490272373541	9.75486381322957	1.00362104252709	38070.7607003891	933.164385145133	1206269.7	633.57
1	K21	3	OTNT	NA	Neutral	3	3.47164948453608	9.90034364261168	1.0860043813685	35487.9836769759	975.220095402712	1080718.8	579.36
1	K22	1	OTNT	NA	Neutral	1	2.84435483870968	8.46935483870968	1.30482712911518	33756.6838709677	978.540029446265	1249134.8	643.81
1	K22	2	OTNT	NA	Neutral	2	3.69593345656192	12.1876155268022	1.33614823979243	52751.3123844732	1125.85651242991	1288915.2	692.47
1	K22	3	OTNT	NA	Neutral	3	3.2136170212766	9.66808510638298	1.12531383926997	40797.509787234	979.865757327458	1119044.9	608.25
1	L03	1	RF	NA	Neutral	1	3.00650406504065	8.66666666666667	1.02593318990422	33887.5	943.165059522385	1170009.2	642.79
1	L03	2	RF	NA	Neutral	2	2.46947549441101	7.89595872742906	1.20768181924467	32946.747205503	876.403724546097	1050672.1	608.3
1	L03	3	RF	NA	Neutral	3	2.92586352148273	8.01179443976411	0.887524483504257	29688.2308340354	916.244896543582	1113199	642.18
1	L04	1	RF	NA	Neutral	1	3.14110429447853	10.3470639789658	1.0937699618818	42321.6669588081	938.70779096472	1148478.5	651.61
1	L04	2	RF	NA	Neutral	2	3.09653092006033	9.92911010558069	1.19674844314144	39511.9125188537	968.538917417223	1134372.7	632.96
1	L04	3	RF	NA	Neutral	3	2.97942754919499	8.88819320214669	0.905844980277123	36400.2245080501	904.491078664782	1052993.4	634.85
1	L05	1	RF	NA	Neutral	1	2.94294770206022	8.1188589540412	1.1221448932785	30951.6331220285	946.359524015699	1197865.3	635.14
1	L05	2	RF	NA	Neutral	2	3.07535460992908	10.2535460992908	1.55755527222597	43002.1046099291	1050.92471003101	1181582.8	672.7
1	L05	3	RF	NA	Neutral	3	2.8323754789272	8.34195402298851	1.26978182011448	28996.8764367816	943.972226701158	1010725.1	576.44
1	L06	1	RF	NA	Neutral	1	3.06590724165989	9.26606997558991	1.19094126119974	36593.7632221318	977.91517074464	1182829.4	628.79
1	L06	2	RF	NA	Neutral	2	3.50934579439252	10.3616822429907	1.10279313518868	40674.4130841122	958.861080564103	1145114.9	615.16
1	L06	3	RF	NA	Neutral	3	2.92141623488774	8.2020725388601	1.01487780097599	33871.8730569948	936.240155697535	1175989.6	653.09
1	L07	1	RF	NA	Neutral	1	2.43279797125951	6.23753169907016	1.12654672399121	21558.2645815723	892.006276965403	1163957	577.61
1	L07	2	RF	NA	Neutral	2	2.20541958041958	5.79108391608392	0.972767299276937	21362.104020979	877.799565178087	1137238.9	605.21
1	L07	3	RF	NA	Neutral	3	1.79865771812081	4.54809843400447	0.794160886262624	14786.1722595078	712.230846151888	951900.9	522.43
1	L08	1	RF	NA	Neutral	1	2.16580756013746	5.56615120274914	0.961918066445273	20108.9570446735	812.702935707329	1144562.3	623.65
1	L08	2	RF	NA	Neutral	2	2.36876006441224	7.34460547504026	1.12213250635976	30753.7850241546	879.30027116882	1072784.3	583.66
1	L08	3	RF	NA	Neutral	3	3.91532258064516	12.6854838709677	1.24221933230557	50848.0201612903	991.362375783938	1221552.1	662.37
1	L09	1	PIGN	NM_012327	sample	1	2.61232765612328	7.1654501216545	0.951405835043424	26878.8499594485	892.190108696812	1200879.6	621.6
1	L09	2	PIGN	NM_012327	sample	2	2.84608915054668	8.09503784693019	1.37957087277939	29597.5147182506	998.971540900064	1144374.6	618.18
1	L09	3	PIGN	NM_012327	sample	3	2.79756097560976	8.15040650406504	1.52235408631507	36250.5390243902	1017.42229732373	1184398.6	675.03
1	L10	1	ERCC5	NM_000123	sample	1	3.30812324929972	10.8095238095238	1.24393260793656	44680.6862745098	955.670691915926	1248813.8	675.89
1	L10	2	ERCC5	NM_000123	sample	2	3.21838111298482	10.0472175379427	1.09228105992872	41774.9755480607	991.872630900973	1174593.9	635.87
1	L10	3	ERCC5	NM_000123	sample	3	2.9165170556553	9.1427289048474	1.08211737477282	39480.0834829443	915.875049418333	1180291.4	641.17
1	L11	1	PHF6	NM_032335	sample	1	2.71602434077079	8.60344827586207	1.33632856740828	34595.7281947262	947.836185408384	1117026.8	578.56
1	L11	2	PHF6	NM_032335	sample	2	3.45694022289767	9.70921985815603	1.53661293008824	37366.6767983789	1095.32301214566	1166109.5	620.33
1	L11	3	PHF6	NM_032335	sample	3	3.46003898635478	9.30214424951267	1.20149360934429	34405	1082.54731249685	1225821.9	658.47
1	L12	1	BLM	NM_000057	sample	1	2.73445732349842	8.09799789251844	1.19126791397704	36177.4394099052	1084.76008964182	1212126.5	614.38
1	L12	2	BLM	NM_000057	sample	2	2.77849860982391	7.40129749768304	1.10645464568183	29638.0074142725	982.674093690269	1072784.1	554.31
1	L12	3	BLM	NM_000057	sample	3	3.1190727081138	10.8155953635406	1.4858490112839	53622.2855637513	1049.12159570976	1094392.9	614.1
1	L13	1	ARID1A	NM_006015	sample	1	2.31639501438159	6.02684563758389	0.967696720550792	20282.5752636625	858.22779342933	1071327.1	525.24
1	L13	2	ARID1A	NM_006015	sample	2	2.52551574375679	7.02823018458198	1.12378676491042	26385.121606949	831.139197454609	992507.4	546.34
1	L13	3	ARID1A	NM_006015	sample	3	2.87927565392354	8.52313883299799	1.19410267930758	39528.5492957746	956.220147999675	1195573.1	661.17
1	L14	1	EZH1	NM_001991	sample	1	2.51374045801527	7.22671755725191	1.10826437601872	29538.0679389313	883.428865462922	1101803.7	600.35
1	L14	2	EZH1	NM_001991	sample	2	2.72516556291391	7.36754966887417	1.04242994218902	30023.8642384106	931.567837002899	1170390.3	613.2
1	L14	3	EZH1	NM_001991	sample	3	2.70949185043145	8.0431447746884	1.04456010038489	31959.9098753595	937.68298192319	1118441.9	619.93
1	L15	1	ARID2	NM_152641	sample	1	3.07471763683753	7.74109470026064	1.00028313035352	25841.7576020851	908.402761474525	1009016.4	564.3
1	L15	2	ARID2	NM_152641	sample	2	2.63651181744091	7.05541972290139	1.01361667908152	25806.2493887531	876.204425770104	963377.6	554.72
1	L15	3	ARID2	NM_152641	sample	3	2.95708955223881	8.47201492537313	0.939216491738091	31153.072761194	874.791923488144	953804.3	564.18
1	L16	1	FLT4	NM_002020	sample	1	2.16129032258065	5.72275501307759	0.836656611624978	21341.5335658239	836.372448290775	1196188.1	652.86
1	L16	2	FLT4	NM_002020	sample	2	2.930823117338	8.04553415061296	0.948612611968307	32312.9465849387	1008.21809919384	1231883	672.68
1	L16	3	FLT4	NM_002020	sample	3	3.28362573099415	9.12183235867446	1.2125380701829	35631.0321637427	1073.88620421785	1188591.5	691.11
1	L17	1	RF	NA	Neutral	1	3.41666666666667	8.7450495049505	0.980773450770291	30345.2334983498	929.711112734918	1232986.5	644.05
1	L17	2	RF	NA	Neutral	2	3.89259259259259	11.2842592592593	1.38776719963167	41431.3287037037	1092.51889503497	1208203	657.66
1	L17	3	RF	NA	Neutral	3	3.31916902738432	11.1822474032106	1.15584186207729	48135.1661945231	973.745381194331	1183820.2	643.39
1	L18	1	RF	NA	Neutral	1	3.92543859649123	13.281798245614	1.78341379622185	58936.9660087719	1102.59286366502	1379971.5	736.63
1	L18	2	RF	NA	Neutral	2	3.35108303249097	10.3745487364621	1.14873570856364	42344.8501805054	1027.34431541037	1172629.7	645.89
1	L18	3	RF	NA	Neutral	3	3.37325349301397	10.8902195608782	1.1705637338643	45342.75249501	963.370048311082	1212324.9	653.71
1	L19	1	RF	NA	Neutral	1	3.75548902195609	11.0359281437126	1.28139197360423	42967.5119760479	1078.73155065471	1280069.8	678.98
1	L19	2	RF	NA	Neutral	2	2.8251273344652	7.74702886247878	1.11493747662579	26571.6595925297	951.601791312625	1072318.2	589.33
1	L19	3	RF	NA	Neutral	3	3.01757469244288	7.93497363796134	1.09431558865176	26229.0175746924	956.760770862552	1085890	589.9
1	L20	1	RF	NA	Neutral	1	2.28668941979522	7.37542662116041	1.14566033312946	28845.6348122867	799.37249952326	984892	558.6
1	L20	2	RF	NA	Neutral	2	3.4488038277512	10.8334928229665	1.21698191178005	50040.0325358852	1006.51330573961	1212975.2	680.74
1	L20	3	RF	NA	Neutral	3	3.03694374475231	8.98572628043661	1.13391856537245	36179.1679261125	980.06467790923	1165500.8	647.13
1	L21	1	RF	NA	Neutral	1	3.12214411247803	8.57557117750439	1.11257841472294	32740.0843585237	1014.57417778596	1304119.6	666.42
1	L21	2	RF	NA	Neutral	2	3.27248677248677	8.74514991181658	1.11380018096456	31236.5114638448	967.261489661536	1125720.2	594.77
1	L21	3	RF	NA	Neutral	3	3.26382978723404	8.49276595744681	1.00485299848545	29556.7506382979	925.050219239528	1101771	568.81
1	L22	1	RF	NA	Neutral	1	2.7229894394801	7.76441917140536	1.17558570405215	34328.5060926076	907.399323735493	1193298.9	641.55
1	L22	2	RF	NA	Neutral	2	3.17948717948718	9.31623931623932	1.23955768566882	38590.8025641026	1023.36171962694	1109427.4	619.74
1	L22	3	RF	NA	Neutral	3	2.46434494195688	8.05721393034826	1.10153263346317	34800.1932006634	870.217283310265	1051145.6	572.03
1	M03	1	OTNT	NA	Neutral	1	2.52291325695581	7.59983633387889	1.13961158908695	33578.2021276596	947.907181999537	1153099.4	643.31
1	M03	2	OTNT	NA	Neutral	2	3.39673469387755	9.93469387755102	1.0517971768887	37913.8293877551	980.928192839102	1155892.2	627.67
1	M03	3	OTNT	NA	Neutral	3	3.50575730735164	11.0540301151461	1.20643617905423	43962.0124003543	1033.9344630065	1261815.7	680.4
1	M04	1	OTNT	NA	Neutral	1	2.2749063670412	5.54456928838951	0.845548618880049	17443.0382022472	770.951569374899	1039974.9	557.12
1	M04	2	OTNT	NA	Neutral	2	2.92433234421365	8.72626112759644	0.91548670720742	35585.6513353116	871.816678326278	1074798.4	581.75
1	M04	3	OTNT	NA	Neutral	3	3.08250226654578	10.298277425204	1.05350430662708	45915.9410698096	930.296165751064	1125819.9	637.65
1	M05	1	OTNT	NA	Neutral	1	3.24538258575198	11.2467018469657	1.39180294315344	51798.2691292876	1065.35866462047	977883.6	586.88
1	M05	2	OTNT	NA	Neutral	2	2.80839895013123	8.35083114610674	1.04934349439914	32595.4925634296	884.231082585238	1040620.5	589.53
1	M05	3	OTNT	NA	Neutral	3	2.19318181818182	6.06818181818182	0.909736435673111	22499.3828671329	790.944989294619	1054139.2	594.37
1	M06	1	OTNT	NA	Neutral	1	2.98447712418301	8.81617647058824	1.09430180879142	37823.9142156863	1010.29936826105	1235995.2	685.22
1	M06	2	OTNT	NA	Neutral	2	2.83261802575107	9.11158798283262	1.13564778804435	37718.3699570815	959.962080371016	1153785.9	673.9
1	M06	3	OTNT	NA	Neutral	3	3.04159292035398	8.43982300884956	0.980611560575839	33165.1283185841	987.458824002414	1163047.6	678.13
1	M07	1	OTNT	NA	Neutral	1	2.69057211925866	6.83078162771958	0.940895677395812	22165.1394037067	891.309267534312	1222104.1	626.74
1	M07	2	OTNT	NA	Neutral	2	3.23486088379705	9.36170212765957	1.22874607647086	36469.0139116203	1024.68120554909	1190435.4	652.43
1	M07	3	OTNT	NA	Neutral	3	2.15637530072173	6.30152365677626	1.02387829504782	26062.4619085806	832.279664183983	1102007.3	605.41
1	M08	1	OTNT	NA	Neutral	1	3.3033033033033	11.1401401401401	1.12631645775404	50149.2452452452	1057.46539774169	1374065.6	765.13
1	M08	2	OTNT	NA	Neutral	2	3.00678952473327	8.01745877788555	0.964456645062944	31781.1920465567	948.694143871392	1219057.2	652.91
1	M08	3	OTNT	NA	Neutral	3	2.78212765957447	7.79404255319149	0.944246719640265	28009.1855319149	892.671170106752	1152147.8	631.57
1	M09	1	DNM2	NM_001005362	sample	1	3.66488888888889	10.3271111111111	1.22826201069797	40558.984	983.764191298654	1209774.3	628.3
1	M09	2	DNM2	NM_001005362	sample	2	3.2666076173605	9.3348095659876	1.09004911240845	34946.4960141718	946.227127964042	1015495	564.04
1	M09	3	DNM2	NM_001005362	sample	3	3.39690721649485	9.50945017182131	1.46604905104643	31917.4450171821	956.479834294394	1069876.4	594.39
1	M10	1	PRF1	NM_005041	sample	1	2.79533678756477	7.55008635578584	0.954638027450771	27460.3946459413	907.168219609209	1144809.3	610.15
1	M10	2	PRF1	NM_005041	sample	2	2.62375339981868	7.40797824116047	1.09641754161927	26777.4723481414	853.183881163745	1007827.9	561.21
1	M10	3	PRF1	NM_005041	sample	3	3.09175257731959	8.75463917525773	0.977648351760346	32755.018556701	900.785679407816	1052247.7	571.82
1	M11	1	DSN1	NM_024918	sample	1	3.01259445843829	8.4911838790932	1.08938340350399	30855.7565071369	975.115762407694	1154951.7	629.32
1	M11	2	DSN1	NM_024918	sample	2	3.13075506445672	8.89963167587477	0.996059044053652	33706.4106813996	901.475288930944	1099560.1	600.74
1	M11	3	DSN1	NM_024918	sample	3	2.74180734856008	7.39126117179742	0.920024426782581	25252.3257199603	902.281798231096	1057622.8	592.26
1	M12	1	CBLB	NM_170662	sample	1	2.68312101910828	7.31687898089172	1.10141016742869	25614.8280254777	941.267604428341	1169950.7	612.27
1	M12	2	CBLB	NM_170662	sample	2	3.26075268817204	8.93189964157706	1.25224402110529	34627.0116487455	1095.89463120967	1167051	629.21
1	M12	3	CBLB	NM_170662	sample	3	3.05219012115564	9.16123019571295	1.15054716198083	38838.3122087605	946.021767852743	1048041	600.32
1	M13	1	EP300	NM_001429	sample	1	1.95673076923077	4.73557692307692	0.837588616263715	15274.8133012821	733.812003913452	1051807.4	523.7
1	M13	2	EP300	NM_001429	sample	2	2.39327883742053	7.188919164396	1.09143621211464	31428.4187102634	864.229051536867	1120432.2	585.98
1	M13	3	EP300	NM_001429	sample	3	3.2205754141238	9.63034001743679	1.09576985835013	36915.320836966	917.653676387421	1160359.3	603.17
1	M14	1	PHOX2B	NM_003924	sample	1	2.44453004622496	6.64098613251156	1.21438782200211	23942.7642526965	879.520264298831	1221412.8	666.04
1	M14	2	PHOX2B	NM_003924	sample	2	2.03288888888889	5.14755555555556	0.917218386599086	17162.688	825.333899789519	1148140.7	632.8
1	M14	3	PHOX2B	NM_003924	sample	3	2.76384839650146	8.26141885325559	0.986174916703484	32028.3401360544	920.85839134272	1143170.2	620.87
1	M15	1	LATS1	NM_004690	sample	1	3.64325323475046	10.3475046210721	1.3602860120256	40185.6487985213	1061.25265695796	1219200.1	654.62
1	M15	2	LATS1	NM_004690	sample	2	3.06314878892734	7.6704152249135	1.04755207948601	26648.7897923875	931.885125780306	1051582.8	562.46
1	M15	3	LATS1	NM_004690	sample	3	3.31037735849057	10.4009433962264	1.33964106612693	42441.7320754717	900.690212898122	1035614.8	573.29
1	M16	1	CUL3	NM_003590	sample	1	2.01078582434515	5.6502311248074	0.89836920108149	23091.7673343606	845.736611009831	1241295	705.42
1	M16	2	CUL3	NM_003590	sample	2	3.15123194562447	9.80033984706882	1.04608933062731	38889.5887850467	956.418847752408	1345828.9	742.86
1	M16	3	CUL3	NM_003590	sample	3	2.9478527607362	8.78834355828221	1.25058681775771	36928.3435582822	1054.44253658809	1341933.3	815.05
1	M17	1	OTNT	NA	Neutral	1	3.01173285198556	9.19945848375451	0.987381181935259	36660.6525270758	891.183848341933	1202118.7	620.04
1	M17	2	OTNT	NA	Neutral	2	2.74912280701754	8.08333333333333	1.40307574457841	35688.5859649123	935.455249777591	1148665.7	663.04
1	M17	3	OTNT	NA	Neutral	3	2.33710407239819	5.9630467571644	0.915200807227734	21471.6938159879	823.347104242875	1042551	564.37
1	M18	1	OTNT	NA	Neutral	1	3.29188255613126	11.1096718480138	1.17855166057995	47874.8816925734	986.516669233292	1287166.3	672.02
1	M18	2	OTNT	NA	Neutral	2	3.01051779935275	8.10275080906149	0.997422009315365	30563.6334951456	944.226193186448	1186324.8	638.16
1	M18	3	OTNT	NA	Neutral	3	3.41634241245136	9.59377431906615	1.27101933969978	35559.8513618677	1020.85981519243	1172316.2	655.86
1	M19	1	OTNT	NA	Neutral	1	2.6015625	7.21527777777778	0.931036635100828	26981.0442708333	843.751583298971	1178554.1	636.19
1	M19	2	OTNT	NA	Neutral	2	4.21901211556384	12.8890959925443	1.50099738331008	55635.1453867661	1199.69019034509	1349903.3	791
1	M19	3	OTNT	NA	Neutral	3	3	7.77821939586645	1.05264521823839	29461.4825119237	961.370711641804	1150257.3	621.85
1	M20	1	OTNT	NA	Neutral	1	2.95115681233933	7.94344473007712	0.939566572667611	29555.2305055698	941.432054373522	1188943.6	649.71
1	M20	2	OTNT	NA	Neutral	2	2.43925985518906	5.9798873692679	0.861164976502118	19888.6098149638	834.940552473775	1074243.8	582.48
1	M20	3	OTNT	NA	Neutral	3	2.90124555160142	7.55249110320285	0.83528902144005	27654.9946619217	844.071797209504	1149438.5	635.77
1	M21	1	OTNT	NA	Neutral	1	2.99591503267974	8.48529411764706	1.14470964251125	32723.5972222222	960.857560680287	1196619.5	626.58
1	M21	2	OTNT	NA	Neutral	2	3.02767102229055	8.03458877786318	1.01233831317947	31766.7401998463	925.769135067993	1104569.4	600.5
1	M21	3	OTNT	NA	Neutral	3	3.35263157894737	9.21754385964912	1.07512666542277	33716.4640350877	963.824664186069	1111348	587.4
1	M22	1	OTNT	NA	Neutral	1	2.59855769230769	7	1.05826768612384	22946.2692307692	841.906116711164	1114100.7	589.22
1	M22	2	OTNT	NA	Neutral	2	3.0902830910482	9.41928079571538	1.07089630023158	38621.1897475134	985.955837157731	1201557.2	656.88
1	M22	3	OTNT	NA	Neutral	3	3.3128295254833	8.84973637961336	0.999575225723073	31138.4525483304	995.196778854406	1173393.7	636.33
1	N03	1	PLK1	NA	Negative	1	3.27795031055901	9.24689440993789	1.25916407811459	34042.2826086957	960.265349526214	1017692.4	560.22
1	N03	2	PLK1	NA	Negative	2	4.10754716981132	12.811320754717	1.47985832054575	50563.8037735849	1182.24056442961	1115852.3	647.8
1	N03	3	PLK1	NA	Negative	3	4.42196531791908	17.2350674373796	1.92714253498146	86618.4450867052	1332.00958101398	1179470.8	722.68
1	N04	1	PLK1	NA	Negative	1	3.58887171561051	14.2797527047913	2.96016787643803	74803.9258114374	1282.26207968805	1078390.4	723.71
1	N04	2	PLK1	NA	Negative	2	3.88782051282051	13.1458333333333	1.96918008058042	53595.8846153846	1220.50743171885	954786.3	597.07
1	N04	3	PLK1	NA	Negative	3	3.7377358490566	11.3150943396226	1.1614396810012	44510.4830188679	1009.79001915864	1001380.1	603.19
1	N05	1	PLK1	NA	Negative	1	3.7984	17.5424	2.22721045763365	103032.2064	1321.23393855808	1242426.1	826.97
1	N05	2	PLK1	NA	Negative	2	4.24772313296903	16.5901639344262	1.94911331307937	72414.2276867031	1173.97594820117	1104911.3	665.78
1	N05	3	PLK1	NA	Negative	3	4.06434782608696	13.5217391304348	1.84442002245733	56691.8469565217	1206.93201312602	1041034.9	660.85
1	N06	1	PLK1	NA	Negative	1	4.01190476190476	15.1468253968254	1.99508185461729	71765.7341269841	1179.04347390653	1178864.5	704.79
1	N06	2	PLK1	NA	Negative	2	3.25373134328358	11.1321961620469	1.11008809621157	43126.6993603412	861.988759609529	840804.7	528.82
1	N06	3	PLK1	NA	Negative	3	5.21022727272727	19.2954545454545	1.36992117264316	82921.0795454545	1171.4706845461	1229047.5	701.71
1	N07	1	PLK1	NA	Negative	1	3.90371991247265	12.6214442013129	1.79438506176968	49650.181619256	1261.89377070279	1193835.5	708.54
1	N07	2	PLK1	NA	Negative	2	3.5673289183223	13.3399558498896	1.91277139383722	57747.9050772627	1056.39629142773	921845.5	602.8
1	N07	3	PLK1	NA	Negative	3	4.28888888888889	14.3247863247863	1.93675395498297	65787.905982906	1307.01579136493	1146873.4	706.04
1	N08	1	PLK1	NA	Negative	1	2.97154471544715	12.0487804878049	1.90238709368632	63483.5975609756	1028.04723071182	1182468.3	652.44
1	N08	2	PLK1	NA	Negative	2	3.33826638477801	13.3192389006343	1.4795394892341	59670.0401691332	1017.93348223773	1061627.2	632.4
1	N08	3	PLK1	NA	Negative	3	3.98275862068966	12.1443965517241	1.67607584862203	47240.3405172414	1220.27501667891	1088982.7	654.09
1	N09	1	CIC	NM_015125	sample	1	2.31800766283525	6.01226053639847	1.23510591782577	23436.185440613	819.410233239769	1136540.2	598.87
1	N09	2	CIC	NM_015125	sample	2	2.40538400633413	6.05225653206651	0.939698223475412	23623.1116389549	890.795013888522	1124911	611.35
1	N09	3	CIC	NM_015125	sample	3	2.49011532125206	7.66227347611203	1.00551666042754	35061.1598023064	870.328762036412	1122282.9	636.12
1	N10	1	SMARCA4	NM_003072	sample	1	2.0648882480173	4.83561643835616	0.823636058720153	14063.0879596251	773.632076811918	1035924.4	544.77
1	N10	2	SMARCA4	NM_003072	sample	2	2.36153846153846	5.95384615384615	0.922432544315473	21581.552991453	856.261413760158	1154611.7	608.21
1	N10	3	SMARCA4	NM_003072	sample	3	2.42821985233798	6.2428219852338	1.01135930914936	21788.4643150123	892.626820108521	1098640.5	598.97
1	N11	1	DOT1L	NM_032482	sample	1	2.66463414634146	6.45731707317073	0.996609076321973	20710.7865853659	946.76138111577	1214403.8	643.44
1	N11	2	DOT1L	NM_032482	sample	2	2.64417670682731	7.02248995983936	0.983066381902213	23034.778313253	886.519794668282	1062741.5	578.59
1	N11	3	DOT1L	NM_032482	sample	3	2.94874022589053	7.42745438748914	0.992190344846619	24592.7437011295	901.739049417256	1117645.9	591.4
1	N12	1	XPC	NM_004628	sample	1	3.1241935483871	12.7806451612903	2.20158137016024	67478.7225806452	1229.36935238204	1272058	840.98
1	N12	2	XPC	NM_004628	sample	2	2.97804054054054	8.03547297297297	1.06688809413441	29551.160472973	940.336736290026	1095950.3	595.76
1	N12	3	XPC	NM_004628	sample	3	2.551201011378	9.71934260429836	1.75007163230745	53828.3489254109	1033.36417161424	1152338.2	727.63
1	N13	1	EXT1	NM_000127	sample	1	4.11693171188026	11.7623947614593	1.21901520807395	43586.8755846586	1108.69445585573	1258110	651.87
1	N13	2	EXT1	NM_000127	sample	2	3.02522522522523	8.51531531531531	1.21367089668641	32863.045045045	955.681778797131	969050.1	549.9
1	N13	3	EXT1	NM_000127	sample	3	2.68530207394049	7.18845807033363	0.996639501538883	24332.876465284	885.568616107864	1006767.2	565.04
1	N14	1	MSH6	NM_000179	sample	1	3.0667215815486	7.8830313014827	1.06646337490566	29632.0716639209	960.209889369114	1101073.5	578.68
1	N14	2	MSH6	NM_000179	sample	2	3.16078066914498	8.30204460966543	1.05337508813848	27838.8048327138	956.369357588797	1082206.9	592.32
1	N14	3	MSH6	NM_000179	sample	3	3.1	8.70594059405941	1.13470923331606	31251.0336633663	862.794426040525	1034397.3	550.35
1	N15	1	FANCC	NM_000136	sample	1	2.81423290203327	7.97689463955638	1.01251033106175	29944.1404805915	898.289139653609	1103010.1	620.34
1	N15	2	FANCC	NM_000136	sample	2	2.94782608695652	7.89565217391304	1.08131328326259	27018.4947826087	927.195235675869	1049310.3	571.44
1	N15	3	FANCC	NM_000136	sample	3	3.01914241960184	8.15696784073507	1.0259238684883	31104.7817764165	963.221857096112	1139701.6	638.51
1	N16	1	NCOR1	NM_006311	sample	1	3.0402397260274	8.52739726027397	1.17354026127422	32513.6309931507	921.596634223465	1184642.1	607.21
1	N16	2	NCOR1	NM_006311	sample	2	3.02081526452732	7.87857762359063	0.972516227500286	28452.7250650477	889.966117794672	1105600.6	579.64
1	N16	3	NCOR1	NM_006311	sample	3	2.83110687022901	8.44465648854962	0.937532944647157	34240.6555343511	847.041863980937	1041593.5	591.08
1	N17	1	PLK1	NA	Negative	1	3.48126801152738	19.0662824207493	2.30851746628054	113516.426512968	1380.77648101502	1357768.7	922.32
1	N17	2	PLK1	NA	Negative	2	4.40888888888889	18.3911111111111	1.78993283422897	97296.9488888889	1273.158951635	1438133.8	890.08
1	N17	3	PLK1	NA	Negative	3	5.00225733634312	19.4469525959368	1.97849599931318	100813.189616253	1275.03362379501	1366626.3	807.73
1	N18	1	PLK1	NA	Negative	1	3.50534759358289	14.144385026738	1.41577735986395	75327.0855614973	1071.04125406924	1328889.4	775.39
1	N18	2	PLK1	NA	Negative	2	4.10831721470019	15.7678916827853	1.81995276081334	84785.7021276596	1235.72023082904	1372856.2	841.09
1	N18	3	PLK1	NA	Negative	3	3.46741573033708	15.5460674157303	1.78646909965298	90126.791011236	1133.72784831581	1161756.1	763.23
1	N19	1	PLK1	NA	Negative	1	4.71007371007371	21.5847665847666	3.25355675676902	131813.380835381	1496.58378944394	1668799.2	973.9
1	N19	2	PLK1	NA	Negative	2	4.4796573875803	20.3361884368308	2.40158874992495	116062.556745182	1344.10732387	1492907.9	951.3
1	N19	3	PLK1	NA	Negative	3	3.91326530612245	12.75	1.53534550946568	57763.5484693878	1195.29689027859	1241296.2	711.8
1	N20	1	PLK1	NA	Negative	1	4.05507246376812	22.5130434782609	3.27895941658266	147674.371014493	1619.70499650946	1518492	1042.49
1	N20	2	PLK1	NA	Negative	2	4.12737127371274	20.4471544715447	2.7748108237571	125603.769647696	1325.0448244402	1398626	959.73
1	N20	3	PLK1	NA	Negative	3	3.88235294117647	18.0483193277311	1.70155486571537	109950.481092437	1206.01733892615	1248603.8	787
1	N21	1	PLK1	NA	Negative	1	4.01980198019802	17.0435643564356	2.31442500404043	94768.6910891089	1309.62064235046	1354431.4	855.75
1	N21	2	PLK1	NA	Negative	2	4.45544554455446	19.3094059405941	2.06885371572896	116861.707920792	1432.68588635994	1406049.5	878.18
1	N21	3	PLK1	NA	Negative	3	4.37906137184116	15.187725631769	1.49004616905368	73899.4061371841	1264.62194547246	1360022.4	789.03
1	N22	1	PLK1	NA	Negative	1	4.17922077922078	20.5532467532468	2.59183158821852	126662.628571429	1447.42348863968	1455333.6	960.42
1	N22	2	PLK1	NA	Negative	2	4.57217847769029	26.7979002624672	3.84808491247926	178236.372703412	1656.32292492397	1682389.9	1159.82
1	N22	3	PLK1	NA	Negative	3	3.97355769230769	16.4879807692308	2.0285614537095	89493.8605769231	1199.81189890994	1352871.9	805.84
1	C03	1	53BP1	NA	Positive	4	5.1645390070922	17.0879432624113	1.73421549171847	73613.0411347518	1313.2935033875	1392581.9	847.06
1	C03	2	53BP1	NA	Positive	5	5.12464985994398	15.3823529411765	1.79866847717064	52826.0434173669	1255.50682931355	1370489	856.44
1	C03	3	53BP1	NA	Positive	6	5.36402266288952	16.8838526912181	1.88383346400536	69748.4560906516	1327.28225820643	1446737.4	904.52
1	C04	1	53BP1	NA	Positive	4	5.5	19.5867507886435	2.10174568952971	86993.4416403785	1387.12696841219	1472105.8	923.83
1	C04	2	53BP1	NA	Positive	5	5.54460966542751	18.1263940520446	1.52852100518314	63101.0390334573	1106.65870484909	1265114	663.93
1	C04	3	53BP1	NA	Positive	6	4.52226345083488	14.2421150278293	1.46461207889677	52668.2244897959	1069.76008799936	1209541.1	696.91
1	C05	1	53BP1	NA	Positive	4	6.08951406649616	19.6278772378517	1.8926950891822	67048.76342711	1322.30179619098	1396792.2	802.04
1	C05	2	53BP1	NA	Positive	5	4.69991823385119	14.3156173344235	1.66239185949016	53448.5519215045	1108.80631799775	1212967	670.05
1	C05	3	53BP1	NA	Positive	6	6.17840375586855	18.637558685446	1.63184831453818	61741.8018779343	1205.44968694968	1358905.2	711.13
1	C06	1	53BP1	NA	Positive	4	6.40759240759241	21.7892107892108	1.69305636965327	80880.8101898102	1256.9464750426	1335053.6	733.75
1	C06	2	53BP1	NA	Positive	5	4.5103734439834	17.3008298755187	2.54928979339055	79800.8008298755	1405.96684888551	1163497	827.95
1	C06	3	53BP1	NA	Positive	6	5.87312687312687	19.2957042957043	1.90124692154506	72358.5204795205	1338.28599405775	1376677.4	769.84
1	C07	1	53BP1	NA	Positive	4	5.48373983739837	17.3644986449865	2.03103429738932	70747.0474254743	1408.4376758761	1456983.5	930.61
1	C07	2	53BP1	NA	Positive	5	5.64521894548704	18.8623771224307	2.00798184734958	70128.3610366399	1232.63480160837	1259987	700.27
1	C07	3	53BP1	NA	Positive	6	5.45800524934383	17.1771653543307	2.14992557636598	63968.2414698163	1401.89000362579	1475434.3	909.48
1	C08	1	53BP1	NA	Positive	4	3.42924528301887	9.89033018867925	1.44407079785393	31035.7004716981	1009.31180068525	1210774	747.57
1	C08	2	53BP1	NA	Positive	5	4.81036269430052	13.8880829015544	1.65155764089879	45939.3139896373	1124.01411598082	1284468	724.61
1	C08	3	53BP1	NA	Positive	6	4.72659732540862	13.8959881129272	2.12651209521653	47561.8707280832	1315.56663425194	1278321.7	821.95
1	C09	1	PLCG2	NM_002661	sample	4	5.62290227048371	21.0987166831194	2.21180943896771	86524.9378084896	1145.65952297187	1222566.9	734.09
1	C09	2	PLCG2	NM_002661	sample	5	6.53065326633166	25.1597989949749	1.8550715002826	98524.1155778894	1218.3915769016	1410361	777.72
1	C09	3	PLCG2	NM_002661	sample	6	5.9375650364204	22.7315296566077	1.73433784503244	96367.9500520291	1171.08168200918	1357062.5	803.71
1	C10	1	SETD2	NM_014159	sample	4	5.87538304392237	22.5546475995914	1.81437732216707	88159.2839632278	1155.17918351767	1269599.1	673.66
1	C10	2	SETD2	NM_014159	sample	5	5.95575221238938	22.9272369714848	1.9445077738477	99049.5555555556	1239.74949689861	1373088	742.84
1	C10	3	SETD2	NM_014159	sample	6	5.72657004830918	20.8840579710145	1.88931060616747	83629.7990338164	1200.89113020353	1286068.9	733.99
1	C11	1	IKZF1	NM_001220765	sample	4	5.54705882352941	18.7647058823529	1.58627954024373	65806.3715686275	1133.40261886877	1299577.9	688.31
1	C11	2	IKZF1	NM_001220765	sample	5	5.7906976744186	18.7817531305903	1.42685737774003	71001.602862254	1124.21723075612	1381861	702.67
1	C11	3	IKZF1	NM_001220765	sample	6	4.91397849462366	16.2712985938792	1.77238799601657	62903.9222497932	1092.5006485695	1187393.9	638.11
1	C12	1	COL2A1	NM_033150	sample	4	6.43897637795276	21.3326771653543	1.83732331270617	73365.1368110236	1173.76417105641	1269585.2	703.04
1	C12	2	COL2A1	NM_033150	sample	5	5.97651663405088	21.660469667319	1.70495104101369	83459.9843444227	1159.46504205845	1367161	748.4
1	C12	3	COL2A1	NM_033150	sample	6	5.84278606965174	22.0238805970149	1.88359247162331	88326.5263681592	1185.83770785103	1353241	768.26
1	C13	1	SMAD4	NM_005359	sample	4	5.79404031551271	16.9307624890447	1.37801466140831	54768.4478527607	1151.26036420904	1432669.6	732.55
1	C13	2	SMAD4	NM_005359	sample	5	5.30548302872063	16.378590078329	1.5629289505369	57509.6562228024	1127.04031101711	1265397	682.6
1	C13	3	SMAD4	NM_005359	sample	6	4.875	12.941722972973	1.57249314175868	37819.0650337838	1067.52686027266	1214018.8	641.94
1	C14	1	FANCF	NM_022725	sample	4	5.87836490528415	19.1206380857428	1.75396383357291	64350.1316051844	1177.71223798717	1239322	703.57
1	C14	2	FANCF	NM_022725	sample	5	6.48381294964029	20.8057553956835	1.72732790643473	77311.0098920863	1239.12094794096	1396919	734.34
1	C14	3	FANCF	NM_022725	sample	6	5.79904306220096	18.8261562998405	1.7346713402448	73696.201754386	1185.38496479052	1318244.4	728.17
1	C15	1	Sep-12	NM_144605	sample	4	4.91345151199166	17.9332638164755	1.85981854560963	68278.9197080292	1023.72751534021	1032111.5	613.24
1	C15	2	Sep-12	NM_144605	sample	5	5.55750273822563	19.6527929901424	1.60211826357209	70279.3351588171	1048.07400523297	1169593	624.52
1	C15	3	Sep-12	NM_144605	sample	6	6.50165380374862	24.1201764057332	1.89842190928178	91852.2789415656	1216.55146209004	1274682.8	697.09
1	C16	1	GNPTAB	NM_024312	sample	4	5.47310847766636	16.6645396536007	1.44406101884739	57579.0601640839	1111.56875280221	1243761.8	656.44
1	C16	2	GNPTAB	NM_024312	sample	5	5.61151736745887	18.7769652650823	1.63169644060319	64361.2833638026	1091.80370788102	1216318	664.36
1	C16	3	GNPTAB	NM_024312	sample	6	5.67796610169492	18.2899197145406	1.54250406590544	63669.0642283675	1105.48686201626	1251845.6	675.58
1	C17	1	53BP1	NA	Positive	4	4.8081494057725	18.5568760611205	2.6216510953338	78443.0713073005	1335.68725454728	1319698.9	867.54
1	C17	2	53BP1	NA	Positive	5	4.63544018058691	14.0959367945824	1.67560054178223	50469.0677200903	1161.21493587953	1306798	744.88
1	C17	3	53BP1	NA	Positive	6	5.11895910780669	15.0408921933086	2.31942495782751	53523.6009913259	1354.105056073	1363081.7	836.17
1	C18	1	53BP1	NA	Positive	4	5.77657657657658	19.0306306306306	1.82829745437495	69954.5585585586	1297.72272110154	1243915	701.01
1	C18	2	53BP1	NA	Positive	5	5.40522875816994	21.2919389978214	2.37156423844587	94584.9411764706	1444.58081390519	1242404	872
1	C18	3	53BP1	NA	Positive	6	6.48141592920354	21.8353982300885	2.23522201454644	81286.0654867257	1502.8078501977	1500404	973.82
1	C19	1	53BP1	NA	Positive	4	6.45112016293279	22.3319755600815	2.05547369742915	80651.4470468432	1306.67566421569	1290903.4	718.99
1	C19	2	53BP1	NA	Positive	5	6.27514792899408	20.4896449704142	2.08726126885685	76558.4023668639	1379.64669566276	1402570	851.61
1	C19	3	53BP1	NA	Positive	6	4.67857142857143	14.6757518796992	1.59263638512454	48575.6691729323	1102.96443013651	1178504.9	639
1	C20	1	53BP1	NA	Positive	4	4.92572463768116	15.7173913043478	1.60129797800154	55686.5987318841	1106.50240383103	1167530.1	640.22
1	C20	2	53BP1	NA	Positive	5	6.20994475138122	21.2817679558011	1.87512007068158	85165.7992633517	1471.62744783299	1484929	964.52
1	C20	3	53BP1	NA	Positive	6	4.59032576505429	14.1263573543929	1.77563900399603	47989.1717670286	1135.93496275575	1171865.9	663.21
1	C21	1	53BP1	NA	Positive	4	5.30141843971631	16.3164893617021	1.77342489071311	55073.3359929078	1207.77337799093	1191218	645.63
1	C21	2	53BP1	NA	Positive	5	5.43939393939394	16.2638146167558	1.55640937890625	50240.367201426	1118.1265825416	1180072	626.78
1	C21	3	53BP1	NA	Positive	6	4.79609375	15.1140625	1.91378737457556	49745.7828125	1147.90866197077	1097670.6	576.26
1	C22	1	53BP1	NA	Positive	4	5.91428571428571	19.0133333333333	1.71703736529587	64533.2666666667	1198.77276918284	1265186.6	655.72
1	C22	2	53BP1	NA	Positive	5	4.94005102040816	15.4387755102041	2.02165393489939	53094.4056122449	1315.82757986863	1273042	756.71
1	C22	3	53BP1	NA	Positive	6	5.46628757108042	18.9423233143786	1.771166910548	71849.2128350934	1191.40415463636	1264804.6	676.8
1	D03	1	RAD51	NA	Positive	4	7.9840848806366	23.0755968169761	1.79899872845599	68914.2440318302	1313.40777724521	1389155.9	706.22
1	D03	2	RAD51	NA	Positive	5	8.88700564971751	29.1158192090395	1.70955238052829	97243.6723163842	1347.13546290558	1631930	763.39
1	D03	3	RAD51	NA	Positive	6	6.64780600461894	19.3741339491917	1.6235703342343	66602.5912240185	1279.4091492497	1487438.1	751.02
1	D04	1	RAD51	NA	Positive	4	8.68865740740741	32.0659722222222	2.0986366982344	123436.193287037	1479.83469504299	1670304.9	830
1	D04	2	RAD51	NA	Positive	5	8.09079445145019	27.3947036569987	1.87749481361497	93042.8385876419	1415.92053055897	1561878	799.3
1	D04	3	RAD51	NA	Positive	6	7.68998793727382	24.7901085645356	1.85727200072307	83900.4342581423	1356.04750740066	1515324.5	754.08
1	D05	1	RAD51	NA	Positive	4	8.45625841184388	26.3835800807537	2.03351543215001	79049.0753701211	1297.59212525059	1323775.4	653.89
1	D05	2	RAD51	NA	Positive	5	8.44962216624685	24.8224181360202	1.81183434451195	78019.8765743073	1320.02055587555	1485185	728.46
1	D05	3	RAD51	NA	Positive	6	8.36298421807748	26.1850789096126	1.81051593827959	86009.593974175	1320.03469288743	1563907.8	743.2
1	D06	1	RAD51	NA	Positive	4	7.32270408163265	24.609693877551	1.86982672633818	85436.3801020408	1274.11102199384	1387122.5	685.71
1	D06	2	RAD51	NA	Positive	5	7.08982683982684	20.4220779220779	1.59910831370592	63268.9145021645	1229.80324589477	1363406	679.89
1	D06	3	RAD51	NA	Positive	6	8.30486358244365	25.5800711743772	1.78507502775598	76649.8398576512	1283.00066633885	1378088.6	690.85
1	D07	1	RAD51	NA	Positive	4	8.06290115532734	27.3170731707317	1.91594896486407	89847.6546854942	1346.27184225187	1372553.3	711.45
1	D07	2	RAD51	NA	Positive	5	8.48435544430538	26.9048811013767	1.82464723980729	82897.8548185231	1345.33617352636	1442645	698.45
1	D07	3	RAD51	NA	Positive	6	8.00362756952842	28.764207980653	2.02901817891822	111938.315598549	1433.25689712069	1547816.2	825.39
1	D08	1	RAD51	NA	Positive	4	7.95610425240055	25.1275720164609	2.21034317641369	84509.9231824417	1379.18495304949	1350995.8	744.08
1	D08	2	RAD51	NA	Positive	5	7.64797507788162	27.0794392523364	2.23810740030654	105910.710280374	1451.10018585126	1471222	826.45
1	D08	3	RAD51	NA	Positive	6	7.30660377358491	23.373820754717	1.79042586558918	76839.1497641509	1281.51578417773	1387097	706.16
1	D09	1	SMC3	NM_005445	sample	4	5.89443920829406	19.363807728558	1.73728989105086	67881.21866164	1165.28569188459	1142616	644.79
1	D09	2	SMC3	NM_005445	sample	5	4.86379018612521	15.7986463620981	1.53758020754842	53766.1345177665	1048.28898478136	1095583	599.59
1	D09	3	SMC3	NM_005445	sample	6	5.66225680933852	16.2396887159533	1.35619166830426	49081.8910505837	1033.9061827787	1167084.1	624.52
1	D10	1	CHD8	NM_020920	sample	4	6.25959780621572	21.0658135283364	1.69384264123948	76684.978976234	1217.01922407143	1301435.4	716.33
1	D10	2	CHD8	NM_020920	sample	5	5.73928258967629	20.673665791776	2.07503201646051	76749.5853018373	1227.18999716728	1209722	693.75
1	D10	3	CHD8	NM_020920	sample	6	6.4176245210728	20.7394636015326	1.58647509390104	68696.30651341	1189.2177753611	1228363.9	692.12
1	D11	1	COL5A2	NM_000393	sample	4	5.07022222222222	16.0062222222222	1.39106510398111	55386.5742222222	1057.53476689522	1286510	650.03
1	D11	2	COL5A2	NM_000393	sample	5	5.16013628620102	17.6311754684838	1.47572248715945	64677.9199318569	1092.99920037293	1312220	665.6
1	D11	3	COL5A2	NM_000393	sample	6	4.89491242702252	14.3152627189324	1.45938260598537	46079.7839866555	1057.17840794548	1239757.7	631.65
1	D12	1	BRCA2	NM_000059	sample	4	5.19489361702128	18.2170212765957	1.89103514967192	66362.7804255319	1188.44003025637	1114836.9	640.67
1	D12	2	BRCA2	NM_000059	sample	5	5.35847457627119	19.9	2.07998391945132	77059.6533898305	1231.03528789654	1224421	690.81
1	D12	3	BRCA2	NM_000059	sample	6	5.33854166666667	15.6137152777778	1.67810600098524	50719.9722222222	1152.13651457529	1238867	671.97
1	D13	1	UBR5	NM_015902	sample	4	4.49935815147625	15.2631578947368	1.56150292086083	59892.0667522465	983.633298873529	1141610.2	668.65
1	D13	2	UBR5	NM_015902	sample	5	5.11893203883495	17.7742718446602	1.90170347233224	71387.8070388349	1095.62967325755	1154446	666.48
1	D13	3	UBR5	NM_015902	sample	6	4.46821515892421	14.1577017114914	1.80184811810621	52179.0305623472	1012.76010855979	1063546.6	620.31
1	D14	1	TET2	NM_017628	sample	4	5.34629294755877	17.5940325497288	1.72976569224094	59371.3128390597	1048.06326268762	1154963.1	627.52
1	D14	2	TET2	NM_017628	sample	5	5.08554319931565	15.4841745081266	1.44795330244153	54877.7818648417	1045.36395611881	1200231	625.04
1	D14	3	TET2	NM_017628	sample	6	5.1120527306968	15.3483992467043	1.46911778898485	49305.2542372881	1015.74824745046	1168537.5	610.6
1	D15	1	AMER1	NM_152424	sample	4	4.30714916151809	14.4527802294793	1.62667855410929	52100.5428067079	995.067499569979	1073073.9	613.61
1	D15	2	AMER1	NM_152424	sample	5	4.64926022628373	13.9617058311575	1.60631929538502	45377.816362054	1014.61751942566	1119154	619.96
1	D15	3	AMER1	NM_152424	sample	6	4.90809443507589	14.8693086003373	1.51972881918235	50029.5151770658	1001.27399122974	1104396.1	602.65
1	D16	1	EXT2	NM_207122	sample	4	4.7810707456979	16.1586998087954	1.3467452157992	56588.7313575526	991.511198728072	1043958.4	582.04
1	D16	2	EXT2	NM_207122	sample	5	4.02551521099117	13.883218842002	1.71306208995598	53452.6427870461	947.456964261819	1000413	565.97
1	D16	3	EXT2	NM_207122	sample	6	4.2667964946446	15.5637779941577	1.75555782584866	64464.164556962	994.989230097453	1015423.5	607.33
1	D17	1	RAD51	NA	Positive	4	7.3861985472155	21.5774818401937	1.86585097547904	62112.1537530266	1252.49819139821	1277209.8	652.2
1	D17	2	RAD51	NA	Positive	5	8.56662180349933	29.1709286675639	2.0960291106191	103879.537012113	1433.93156850069	1543563	814.57
1	D17	3	RAD51	NA	Positive	6	8.61917443408788	27.607190412783	1.98002739423975	90604.4753661784	1403.40697617043	1579403.5	782.2
1	D18	1	RAD51	NA	Positive	4	7.82037533512064	26.2788203753351	1.9371057125491	96326.7801608579	1358.47497432031	1398655.8	739.07
1	D18	2	RAD51	NA	Positive	5	7.72768361581921	24.0079096045198	1.81946127572561	77874.8644067797	1341.47269725633	1384080	686.92
1	D18	3	RAD51	NA	Positive	6	9.44961240310078	33.7403100775194	2.09732167523562	124182.976744186	1424.14849464304	1587714.1	771.95
1	D19	1	RAD51	NA	Positive	4	7.46300448430493	22.2062780269058	1.85939118659494	63507.1524663677	1298.70938424442	1267805.6	630.63
1	D19	2	RAD51	NA	Positive	5	10.3017817371938	34.1458797327394	1.95110919606149	115590.168151448	1442.41409106964	1611607	782.96
1	D19	3	RAD51	NA	Positive	6	8.6484076433121	27.659872611465	2.04025801608398	89987.7656050955	1367.84767918894	1482579.9	735.61
1	D20	1	RAD51	NA	Positive	4	8.25167037861915	24.7249443207127	2.04169925382243	70927.4587973274	1379.76080744221	1366870.2	675.16
1	D20	2	RAD51	NA	Positive	5	9.0233918128655	29.0152046783626	2.08601919437631	100592.439766082	1465.20225181024	1494328	758.49
1	D20	3	RAD51	NA	Positive	6	7.56356968215159	23.0586797066015	2.20424622689912	71970.1894865526	1340.97368901829	1349350	748.02
1	D21	1	RAD51	NA	Positive	4	7.95466666666667	25.424	1.91726392397812	84712.124	1363.67228459989	1365128.9	749.55
1	D21	2	RAD51	NA	Positive	5	8.00755939524838	23.267818574514	1.62940184279747	70033.0475161987	1299.8877318597	1437364	686.11
1	D21	3	RAD51	NA	Positive	6	8.63197969543147	27.5710659898477	2.06868926209371	88106.5088832487	1440.24991665646	1557936.1	760.21
1	D22	1	RAD51	NA	Positive	4	7.38529088913282	23.1778265642151	1.850197949881	82009.0878155873	1319.48554206469	1475876.6	742.5
1	D22	2	RAD51	NA	Positive	5	8.72008324661811	28.1040582726327	1.92779010389454	100167.986472425	1410.22338525768	1502087	750.8
1	D22	3	RAD51	NA	Positive	6	7.72924648786718	24.1507024265645	1.79234959858806	79548.9795657727	1324.63352904398	1354844.6	707.65
1	E03	1	RF	NA	Neutral	4	5.25806451612903	18.5246679316888	1.99063431950612	75149.4155597723	1121.84990731185	1278422.9	726.39
1	E03	2	RF	NA	Neutral	5	5.36184210526316	16.8050986842105	1.39887033092958	59160.4514802632	1053.33218315613	1232420	665.32
1	E03	3	RF	NA	Neutral	6	4.4304084720121	12.8003025718608	1.10906925910538	41639.3729198185	918.249886881563	1204766.1	648.3
1	E04	1	RF	NA	Neutral	4	5.63045337895637	17.988879384089	1.48046619208649	63790.1334473909	1134.60456600613	1275178.5	720.46
1	E04	2	RF	NA	Neutral	5	5.74751131221719	20.1067873303167	1.5882950273303	79733.3647058824	1133.1981487953	1313996	717.78
1	E04	3	RF	NA	Neutral	6	7.71243523316062	25.3963730569948	1.73713581878942	94001.2240932642	1364.45276725357	1558237	813.45
1	E05	1	RF	NA	Neutral	4	5.22508896797153	18.9697508896797	1.72532514030275	74820.8496441281	1151.58076234959	1242370.2	684.2
1	E05	2	RF	NA	Neutral	5	5.57617021276596	18.0008510638298	1.63332526891463	61554.8485106383	1109.66266658123	1279991	676.77
1	E05	3	RF	NA	Neutral	6	5.68724279835391	17.1407407407407	1.52055917036027	60232.0592592593	1155.79472824089	1286398.4	705.49
1	E06	1	RF	NA	Neutral	4	5.31914893617021	19.3455319148936	1.67073183392905	73897.2723404255	1151.15796319788	1220909.2	669.19
1	E06	2	RF	NA	Neutral	5	5.72148288973384	20.9648288973384	1.67341950431031	85833.7965779468	1140.81894878511	1292627	731
1	E06	3	RF	NA	Neutral	6	5.59917695473251	19.0888888888889	1.70035027585695	71000.895473251	1137.47424737845	1261759.2	712.37
1	E07	1	RF	NA	Neutral	4	5.6646288209607	18.7781659388646	1.68640112192276	69925.5336244542	1204.81728399851	1286993.9	723.52
1	E07	2	RF	NA	Neutral	5	5.80288461538462	21.0413461538462	1.9339106270133	81342.4673076923	1266.13966831624	1318425	745.27
1	E07	3	RF	NA	Neutral	6	4.80103359173127	15.8759689922481	1.40544936234331	59159.1972437554	1060.4450844166	1265882.3	664.9
1	E08	1	RF	NA	Neutral	4	5.23455684870188	16.7457475380483	1.52664151031195	60239.1584601611	1136.46384713905	1323829.8	716.69
1	E08	2	RF	NA	Neutral	5	5.74978577549272	22.8920308483291	2.1125218214164	102884.240788346	1301.83824787499	1426102	798.67
1	E08	3	RF	NA	Neutral	6	5.06152433425161	18.692378328742	1.67003687919474	71306.4058769513	1136.59482054445	1226312.2	676.34
1	E09	1	MEX3C	NM_016626	sample	4	6.44190476190476	21.6990476190476	1.74259763343305	77555.5161904762	1221.71771611047	1320165.2	695.7
1	E09	2	MEX3C	NM_016626	sample	5	5.69741379310345	20.5836206896552	1.99607630111478	79350.3793103448	1217.39486266278	1202065	685.25
1	E09	3	MEX3C	NM_016626	sample	6	5.42114537444934	19.4440528634361	1.76704697161014	73959.5629955947	1161.90927156907	1304252.4	727.88
1	E10	1	CDKN2C	NM_078626	sample	4	6.35886402753873	23.6394148020654	1.80479292969076	91008.1936316695	1259.32777260355	1257968.2	787.47
1	E10	2	CDKN2C	NM_078626	sample	5	5.72649572649573	20.7606837606838	1.72776874473826	78186.517948718	1176.10308154519	1250736	740.58
1	E10	3	CDKN2C	NM_078626	sample	6	5.08093994778068	21.822454308094	1.84734955046519	96458.6631853786	1185.58622751436	1252470.3	729.66
1	E11	1	SPEN	NM_015001	sample	4	6.45875706214689	21.8892655367232	1.66760386082847	78536.0214689266	1248.36828941304	1363274.4	787.18
1	E11	2	SPEN	NM_015001	sample	5	6.08712871287129	22.0742574257426	1.62060406414767	81428.6217821782	1101.27732553276	1245591	674.87
1	E11	3	SPEN	NM_015001	sample	6	6.62109025915996	24.4343163538874	1.82944710451445	94664.1590705987	1269.79661869621	1354103.6	743.67
1	E12	1	ARID1B	NM_017519	sample	4	5.53327787021631	18.4267886855241	1.52537522539696	65083.9958402662	1135.29732036054	1227399.6	686.96
1	E12	2	ARID1B	NM_017519	sample	5	5.44623655913979	17.8378136200717	1.59375103607544	65057.9399641577	1161.18596858213	1256634	688.95
1	E12	3	ARID1B	NM_017519	sample	6	5.02875112309075	18.6738544474394	1.7663529811682	72944.1958670261	1140.46319987489	1263159.1	718.69
1	E13	1	ERCC4	NM_005236	sample	4	5.22524101665206	17.2401402278703	1.56126250504047	61060.0455740578	1065.69015602138	1092317.3	604.04
1	E13	2	ERCC4	NM_005236	sample	5	6.56110154905336	22.750430292599	2.41460990458785	92393.4905335628	1472.44531050731	1468706	935.77
1	E13	3	ERCC4	NM_005236	sample	6	5.77054794520548	17.271404109589	1.64583282189899	60597.3767123288	1151.70153497925	1291332.6	686.53
1	E14	1	ATR	NM_001184	sample	4	4.62469337694195	31.0809484873262	4.81137721770974	180429.375306623	1991.01390974274	1619247.7	1386.23
1	E14	2	ATR	NM_001184	sample	5	5.35411020776874	33.0162601626016	5.51105391463565	196745.846431798	2086.54593615181	1778888	1471.47
1	E14	3	ATR	NM_001184	sample	6	4.56724267468069	27.1562734785875	4.14132130243015	157040.163786627	1876.15349810969	1701291.4	1436.21
1	E15	1	STAG2	NM_006603	sample	4	6.50635208711434	22.4954627949183	1.63578486370317	77632.5408348457	1167.88489158455	1286037	705.86
1	E15	2	STAG2	NM_006603	sample	5	5.52733686067019	18.8536155202822	1.69560800233093	68363.1437389771	1154.89774728079	1277631	702.2
1	E15	3	STAG2	NM_006603	sample	6	6.0464504820333	19.7984224364592	1.63729325715228	73734.74057844	1240.29412858769	1361610.9	744.27
1	E16	1	WRN	NM_000553	sample	4	5.70322580645161	20.9376344086022	1.92145995006428	85280.6021505376	1226.72600123216	1302994.1	714.63
1	E16	2	WRN	NM_000553	sample	5	4.77998345740281	16.3052109181141	1.87588017599872	60327.582299421	1108.71066281937	1149128	618.56
1	E16	3	WRN	NM_000553	sample	6	4.87087912087912	18.3232600732601	1.64989297219301	69806.9597069597	1067.937620008	1245629.4	688.67
1	E17	1	RF	NA	Neutral	4	5.72405063291139	20.1308016877637	1.99126741149462	74388.6421940928	1219.27185319223	1225437.1	692.85
1	E17	2	RF	NA	Neutral	5	5.70045248868778	19.731221719457	1.64132278206648	70620.4814479638	1252.19206351634	1337171	719.95
1	E17	3	RF	NA	Neutral	6	4.67851239669421	15.2876033057851	1.4810614054386	56751.5033057851	1046.68223223643	1160503.2	652.1
1	E18	1	RF	NA	Neutral	4	5.54821894005213	21.3423110338836	2.00614978403077	87950.8271068636	1129.46855724327	1256446.5	699.52
1	E18	2	RF	NA	Neutral	5	5.27922624053827	16.8132884777124	1.57314384874544	55085.2010092515	1130.56066740144	1228120	654.91
1	E18	3	RF	NA	Neutral	6	5.92439243924392	21.5463546354635	1.73988278077458	86459.1818181818	1169.02766384695	1286664.4	724.69
1	E19	1	RF	NA	Neutral	4	4.72281776416539	15.2534456355283	1.78972022624045	53092.4027565084	1096.22126676729	1146843.8	645.89
1	E19	2	RF	NA	Neutral	5	5.58298582151793	18.8398665554629	1.71552507245099	66046.5437864887	1184.20296062741	1224721	641.52
1	E19	3	RF	NA	Neutral	6	8.63125763125763	28.0659340659341	1.98657098063742	92897.1428571429	1445.10248617462	1493285.9	744.26
1	E20	1	RF	NA	Neutral	4	6.12965964343598	20.0470016207455	1.55384032385929	69472.6572123177	1124.91231822206	1235363.3	664.4
1	E20	2	RF	NA	Neutral	5	6.28686327077748	23.6505808757819	1.86469878013761	93271.9571045576	1263.48169676327	1358998	757.82
1	E20	3	RF	NA	Neutral	6	5.28500823723229	16.4200988467875	1.64805138871076	57796.1112026359	1146.13848575534	1265719.7	682.07
1	E21	1	RF	NA	Neutral	4	7.21660649819495	25.6642599277978	1.96216086817982	97405.4524669073	1410.47736586066	1469797.3	828.03
1	E21	2	RF	NA	Neutral	5	7.33479692645445	25.7266739846323	1.94518579683921	92149.4193194292	1280.44419904786	1406887	708.62
1	E21	3	RF	NA	Neutral	6	7.94507772020725	25.2010362694301	1.84543407880745	82178.3968911917	1329.98572165374	1419882.1	718.48
1	E22	1	RF	NA	Neutral	4	5.13858267716535	17.0456692913386	1.55022975420353	62999.2015748031	1130.80776216665	1218581.1	654.27
1	E22	2	RF	NA	Neutral	5	5.60094637223975	18.8533123028391	1.51022707671999	71089.4842271293	1081.90824203696	1238487	650.14
1	E22	3	RF	NA	Neutral	6	6.25778546712803	20.2525951557093	1.77343139020546	73254.991349481	1180.90315854468	1345516	728.82
1	F03	1	OTNT	NA	Neutral	4	5.16279069767442	18.8845822566753	1.61240640916361	71805.9121447028	1102.81142418947	1234642.8	684.18
1	F03	2	OTNT	NA	Neutral	5	4.77649958915366	17.9531635168447	1.83703703172407	74130.5439605587	1032.74528980389	1273751	693.06
1	F03	3	OTNT	NA	Neutral	6	5.47515808491418	18.5636856368564	1.47891623495717	64733.6296296296	1069.44549606246	1247806.4	670.72
1	F04	1	OTNT	NA	Neutral	4	5.0377524143986	17.4381035996488	1.427285462613	63340.6927129061	1053.61561189222	1174471.7	646.6
1	F04	2	OTNT	NA	Neutral	5	5.55217748562038	19.8134757600657	1.53360658288947	81556.9548069022	1105.19292133913	1375974	740.24
1	F04	3	OTNT	NA	Neutral	6	5.1733561058924	19.401366353544	1.61743238646564	76093.8830059778	1143.88926570427	1380782.9	767.29
1	F05	1	OTNT	NA	Neutral	4	5.35289256198347	17.6322314049587	1.54141492174631	64874.8421487603	1130.69372993892	1287413.2	686.55
1	F05	2	OTNT	NA	Neutral	5	5.18678414096916	18.9753303964758	1.59909558044627	80183.3885462555	1098.20560649419	1276177	703.89
1	F05	3	OTNT	NA	Neutral	6	5.79082568807339	19.705504587156	1.61596035379482	70404.7091743119	1180.60512242198	1368774.3	754.71
1	F06	1	OTNT	NA	Neutral	4	5.86142001710864	21.8964927288281	2.06692485658365	82959.2668947819	1236.48619366916	1311869	739
1	F06	2	OTNT	NA	Neutral	5	6.27325581395349	23.6414728682171	2.05169085047375	92249.3062015504	1281.83967182996	1480877	794.68
1	F06	3	OTNT	NA	Neutral	6	6.05105633802817	20.3882042253521	1.62477470669113	72527.9128521127	1144.65358003605	1327834.3	704.77
1	F07	1	OTNT	NA	Neutral	4	4.66839378238342	15.1139896373057	1.40586388696799	55761.1511226252	1043.2305530766	1185446.6	635.69
1	F07	2	OTNT	NA	Neutral	5	6.30213160333642	22.2066728452271	1.54309171852877	89883.9332715477	1256.78101300737	1477574	801.33
1	F07	3	OTNT	NA	Neutral	6	4.73356401384083	14.2076124567474	1.26723601913408	48146.8442906574	985.332213296671	1215080.7	647.48
1	F08	1	OTNT	NA	Neutral	4	5.36558219178082	18.8133561643836	1.65631369333935	76573.6772260274	1183.8870774069	1309643.1	737.71
1	F08	2	OTNT	NA	Neutral	5	4.93585780525502	16.7109737248841	1.7787502824843	61234.0355486862	1118.33604067041	1188774	661.11
1	F08	3	OTNT	NA	Neutral	6	4.41506276150628	14.8719665271967	1.55612394595317	56834.6025104603	1023.46317134116	1222498.2	674.8
1	F09	1	PTPRB	NM_002837	sample	4	5.62589285714286	19.9026785714286	1.93085354991607	81988.4776785714	1284.70267909101	1281801.7	726.54
1	F09	2	PTPRB	NM_002837	sample	5	5.91457753017642	20.7344475394615	2.30068735779824	81439.9034354689	1261.28842728864	1348382	797.19
1	F09	3	PTPRB	NM_002837	sample	6	6.33059360730594	21.9159817351598	1.76961169453401	82765.1461187215	1229.01680969903	1439664.9	768.46
1	F10	1	WAS	NM_000377	sample	4	5.54173622704508	19.0717863105175	1.6275535105527	70263.8146911519	1161.82286808279	1255041.8	681.65
1	F10	2	WAS	NM_000377	sample	5	5.30702446724546	16.5627466456196	1.52318852090149	57402.6274664562	1122.81460640245	1255013	678.19
1	F10	3	WAS	NM_000377	sample	6	4.57131474103586	14.0756972111554	1.43753583438599	48227.435059761	979.708429857779	1124216	597.4
1	F11	1	ODAM	NM_017855	sample	4	5.2320819112628	15.8626279863481	1.60779817111578	56015.8848122867	1130.55074545211	1228903.7	673.51
1	F11	2	ODAM	NM_017855	sample	5	5.67282958199357	18.0683279742765	1.55228944021378	61659.5474276527	1146.48401717115	1294616	674.13
1	F11	3	ODAM	NM_017855	sample	6	5.37872340425532	17.9387234042553	1.52948534565264	63994.269787234	1066.96181397401	1219346.2	644.21
1	F12	1	BRIP1	NM_032043	sample	4	5.36856368563686	18.063233965673	1.65869273521636	64654.1924119241	1167.23721169166	1221703.7	636.4
1	F12	2	BRIP1	NM_032043	sample	5	5.47977941176471	17.890625	1.818852977429	63367.1194852941	1136.7858641032	1179831	626.59
1	F12	3	BRIP1	NM_032043	sample	6	5.06151288445553	16.2377389858687	1.57663671698649	60014.9808811305	1140.39605225777	1235606.7	665.62
1	F13	1	ATRX	NM_138270	sample	4	5.97874149659864	20.7704081632653	2.03919365457433	79025.4489795918	1249.24911814823	1298192.8	753.16
1	F13	2	ATRX	NM_138270	sample	5	5.80574324324324	20.6368243243243	1.82379050542884	78166.6722972973	1224.16467699185	1279721	733.8
1	F13	3	ATRX	NM_138270	sample	6	5.97914691943128	20.5137440758294	1.82204652806031	78224.945971564	1227.8235528373	1325179.2	744.41
1	F14	1	PLXNB2	NM_012401	sample	4	6.34981343283582	23.7313432835821	1.90225824071554	93750.5960820896	1236.41856899067	1354904.8	764.93
1	F14	2	PLXNB2	NM_012401	sample	5	5.32949876746097	18.8997534921939	1.5327626703449	68872.0797041906	1045.46177466567	1151790	647.47
1	F14	3	PLXNB2	NM_012401	sample	6	6.12611717974181	20.6981132075472	1.78306412517465	81476.5163853029	1216.11685040801	1304144.9	730.23
1	F15	1	ZMYM2	NM_197968	sample	4	6.4353813559322	20.3580508474576	1.69005778820767	67433.1112288136	1216.38304584249	1299146.5	730.41
1	F15	2	ZMYM2	NM_197968	sample	5	4.88443616029823	15.2488350419385	1.40388307376555	52510.9403541472	1028.60908533924	1141110	625.39
1	F15	3	ZMYM2	NM_197968	sample	6	5.47916666666667	17.3888888888889	1.69544664466578	61118.3364197531	1127.73766492679	1209450.7	668.83
1	F16	1	MBD1	NM_015845	sample	4	4.95613048368954	15.8076490438695	1.85995458196536	54019.3948256468	1131.19133448195	1083213.4	640.32
1	F16	2	MBD1	NM_015845	sample	5	7.70987654320988	27.4543209876543	1.82797194653497	101245.839506173	1332.84223257878	1459732	777.7
1	F16	3	MBD1	NM_015845	sample	6	5.41875	20.4802083333333	2.06848384721187	78202.909375	1126.82062284554	1147804.3	638.17
1	F17	1	OTNT	NA	Neutral	4	5.90535714285714	21.3875	1.77828613556979	78945.3758928571	1185.58355843938	1272873.9	699.8
1	F17	2	OTNT	NA	Neutral	5	5.82493125572869	19.7717690192484	1.75800924323838	70989.0293308891	1187.69713017757	1312283	702.97
1	F17	3	OTNT	NA	Neutral	6	5.56731583403895	17.0313293818798	1.66817387896301	62670.4894157494	1125.31920858128	1340205.3	724.08
1	F18	1	OTNT	NA	Neutral	4	6.06170598911071	22.2840290381125	1.84503969442022	84847.9936479129	1221.20085306142	1280319.5	725.38
1	F18	2	OTNT	NA	Neutral	5	6.30190311418685	22.8434256055363	1.80410077702021	86176.0259515571	1177.62053703357	1311473	691.69
1	F18	3	OTNT	NA	Neutral	6	5.12339331619537	17.2553556126821	1.66141382572984	67054.9100257069	1131.73899025219	1318589	735.1
1	F19	1	OTNT	NA	Neutral	4	5.79175050301811	19.3370221327968	1.73897889688841	69320.5020120724	1196.83468779208	1284958.3	728.83
1	F19	2	OTNT	NA	Neutral	5	4.93009868421053	15.1652960526316	1.48533019010193	50781.9309210526	1108.38998220296	1266796	664.11
1	F19	3	OTNT	NA	Neutral	6	4.96813353566009	16.0842185128983	1.7333911528233	59654.7253414264	1135.19515122531	1302183.3	667.93
1	F20	1	OTNT	NA	Neutral	4	5.49864498644986	18.0433604336043	1.52557037148805	62259.5040650407	1125.58462689352	1243932.5	655.44
1	F20	2	OTNT	NA	Neutral	5	6.22128060263653	22.4284369114878	1.76148097192289	84075.6892655367	1199.6421958379	1331738	733.23
1	F20	3	OTNT	NA	Neutral	6	5.21044045676998	17.5872756933116	1.54697934554486	62862.4420880914	1088.56370435675	1201855.5	639.93
1	F21	1	OTNT	NA	Neutral	4	5.74016468435499	19.0914913083257	1.67023127546823	69615.4437328454	1136.24837313651	1279341.1	687.73
1	F21	2	OTNT	NA	Neutral	5	5.56525423728814	19.3186440677966	1.81393915576794	70387.8898305085	1177.95547594732	1339922	713.99
1	F21	3	OTNT	NA	Neutral	6	5.93771043771044	19.0976430976431	1.78039767452624	67720.8577441078	1180.9168056232	1346197.4	727.88
1	F22	1	OTNT	NA	Neutral	4	4.98699311400153	16.2915072685539	1.40495432795936	56945.5371078806	1040.94633510387	1231485.3	644.81
1	F22	2	OTNT	NA	Neutral	5	5.35920726672172	17.0677126341866	1.66490873721489	59229.853014038	1042.89235952331	1215685	655.44
1	F22	3	OTNT	NA	Neutral	6	4.93615257048093	15.7446102819237	1.45356225022778	52143.1475953566	1037.26047019845	1165437	633.86
1	G03	1	RF	NA	Neutral	4	4.6996336996337	16.9111721611722	1.44054251973569	64655.4432234432	1031.83807222494	1210331.5	682.66
1	G03	2	RF	NA	Neutral	5	5.09001956947162	16.2857142857143	1.43996603400784	59372.1506849315	1180.59486806083	1286909	756.7
1	G03	3	RF	NA	Neutral	6	5.00900900900901	14.7981981981982	1.38693689868057	49920.4567567568	1003.20541114053	1170459.2	624.52
1	G04	1	RF	NA	Neutral	4	4.85688729874776	20.9838998211091	2.41403556245858	99429.4373881932	1225.16774954345	1217311.9	750.78
1	G04	2	RF	NA	Neutral	5	4.89905090595341	23.381363244176	2.34235088343862	109661.992234685	1225.49031840737	1294281	800.79
1	G04	3	RF	NA	Neutral	6	5.23733108108108	19.6410472972973	1.62333975731463	80997.8673986487	1155.87221028062	1315493.2	756.22
1	G05	1	RF	NA	Neutral	4	4.83050847457627	15.2347457627119	1.64989764139077	52813.5491525424	1055.08778892635	1129674.6	609.06
1	G05	2	RF	NA	Neutral	5	4.85202639019793	15.7577756833176	1.47145473835041	54560.6361922714	1018.69749046768	1196889	639.96
1	G05	3	RF	NA	Neutral	6	4.93004484304933	17.2896860986547	1.62121323650417	66557.3677130045	1113.04823222686	1207401.9	661.09
1	G06	1	RF	NA	Neutral	4	5.38461538461539	17.8986425339367	1.65415258683145	66285.2407239819	1117.50928068215	1184864.5	679.25
1	G06	2	RF	NA	Neutral	5	5.23529411764706	20.3963800904977	1.77580798739797	84767.1755656109	1148.71336767635	1276151	707.24
1	G06	3	RF	NA	Neutral	6	5.72669683257919	20.4090497737557	1.76823490645084	81921.0959276018	1182.61415849512	1319998.7	741.51
1	G07	1	RF	NA	Neutral	4	5.20566631689402	29.7250786988457	3.44796342626052	165702.898216159	1594.44793737178	1531467.1	1086.83
1	G07	2	RF	NA	Neutral	5	5.46872461413485	27.6734362307067	2.55261796564489	140708.844841592	1398.12248079769	1447085	954.08
1	G07	3	RF	NA	Neutral	6	5.3393470790378	23.5403780068729	2.57652809758232	113462.261168385	1398.76280788464	1501801.6	932.8
1	G08	1	RF	NA	Neutral	4	5.63628472222222	19.8489583333333	1.75779103936267	73559.3697916667	1186.37009005568	1236062	687.72
1	G08	2	RF	NA	Neutral	5	5.89463781749765	20.5296331138288	1.94989224494306	76665.9266227658	1162.82255471512	1258550	689.23
1	G08	3	RF	NA	Neutral	6	5.49698535745047	19.5607235142119	1.58091546034458	74186.2911283376	1129.68164278901	1298782.3	706.19
1	G09	1	BRCA1	NM_007298	sample	4	6.14899713467049	21.5377268385864	1.79028843724093	77987.1690544413	1240.26228400041	1225590.7	681
1	G09	2	BRCA1	NM_007298	sample	5	6.71688034188034	25.0779914529915	2.06574019654892	92651.9903846154	1320.19078649938	1279947	703.44
1	G09	3	BRCA1	NM_007298	sample	6	5.92913385826772	21.8311461067367	1.86356592634043	83222.2003499563	1249.64968379885	1210499.8	679.44
1	G10	1	ASXL1	NM_015338	sample	4	5.55659397715472	17.6002076843198	1.96809227910117	65319.4745586708	1209.70110077527	1319157.9	777.83
1	G10	2	ASXL1	NM_015338	sample	5	5.81662149954833	19.9277326106594	1.62432671605738	75448.4254742547	1121.16784949053	1230705	658.81
1	G10	3	ASXL1	NM_015338	sample	6	5.17666126418152	17.7171799027553	1.77347670144141	65711.8946515397	1178.4517900498	1230570.9	672.01
1	G11	1	ASXL2	NM_018263	sample	4	5.73275862068965	18.2164750957854	1.9314684803756	65015.2672413793	1176.42172607798	1300465	689.37
1	G11	2	ASXL2	NM_018263	sample	5	5.75136612021858	20.4398907103825	1.68071493223015	78524.1876138434	1148.07822898372	1326992	707.87
1	G11	3	ASXL2	NM_018263	sample	6	5.08473221422862	15.9496402877698	1.4388479963171	53825.2110311751	1086.35988597976	1259151.2	681.11
1	G12	1	TP53BP1	NM_005657	sample	4	5.7092050209205	18.7991631799163	2.02628130586	66359.0219665272	1305.40578804494	1335732.2	779.74
1	G12	2	TP53BP1	NM_005657	sample	5	6.50390189520624	21.9866220735786	1.82891807990713	77493.2396878484	1285.25248233289	1353360	725.21
1	G12	3	TP53BP1	NM_005657	sample	6	5.98781549173194	20.5639686684073	1.97873982665114	75135.3664055701	1309.20185626258	1339352.1	732.03
1	G13	1	FAT1	NM_005245	sample	4	4.78399228543877	20.3481195756991	2.07537626659079	89442.2545805207	1159.71032895049	1184876.1	703.11
1	G13	2	FAT1	NM_005245	sample	5	5.37796086508754	22.4737384140062	2.00242937465752	94914.2605561277	1154.50794363936	1202617	684.87
1	G13	3	FAT1	NM_005245	sample	6	5.33682207421503	19.2454804947669	1.71185797250403	72330.8896289248	1137.8413465483	1180030.9	696.39
1	G14	1	BAP1	NM_004656	sample	4	5.01104972375691	16.5878453038674	1.74640287239695	65443.6099447514	1254.90834325548	1279402.9	803.57
1	G14	2	BAP1	NM_004656	sample	5	6.51443298969072	25.9762886597938	1.7487322474801	102550.804123711	1263.42716465097	1403359	774.54
1	G14	3	BAP1	NM_004656	sample	6	5.14972273567468	18.9630314232902	1.60009785110848	74479.112754159	1143.96385089312	1301289	731.25
1	G15	1	ZNF516	NM_014643	sample	4	5.7174638487208	21.5305895439377	1.78356799470035	87280.8998887653	1110.94432153888	1164562.5	669.09
1	G15	2	ZNF516	NM_014643	sample	5	6.88336933045356	24.2548596112311	1.68588474825708	86213.8315334773	1215.83270193252	1256998	695.7
1	G15	3	ZNF516	NM_014643	sample	6	5.44552319309601	19.0744336569579	1.72587518866012	72572.4757281553	1137.75323115921	1162678.3	650.16
1	G16	1	GRIN2A	NM_000833	sample	4	6.94894894894895	22.1521521521522	1.78174545864123	74491.8608608609	1265.6606281076	1380551.6	727.12
1	G16	2	GRIN2A	NM_000833	sample	5	7.21894093686354	24.7881873727088	2.32634633104397	91441.4409368635	1331.85801693333	1415210	762.31
1	G16	3	GRIN2A	NM_000833	sample	6	6.07186147186147	18.4077922077922	1.58751614273563	68053.3696969697	1168.98136398138	1352156.9	719.35
1	G17	1	RF	NA	Neutral	4	5.46153846153846	19.6315289648623	1.78583752435296	73468.7682811016	1153.86789126724	1206959.7	664.61
1	G17	2	RF	NA	Neutral	5	6.58500435919791	21.1203138622493	1.90043201340862	74677.2650392328	1251.30898587115	1263041	708.42
1	G17	3	RF	NA	Neutral	6	4.93062605752961	15.1285956006768	1.53369516307915	51965.5016920474	1096.42702755803	1205012	626.88
1	G18	1	RF	NA	Neutral	4	6.0793795620438	21.2618613138686	1.74158929878664	83640.5638686131	1224.70219874876	1282282.8	705.56
1	G18	2	RF	NA	Neutral	5	6.74347434743474	22.5571557155716	1.76536277663518	76985.7848784878	1248.01924017234	1313718	701.23
1	G18	3	RF	NA	Neutral	6	5.85992217898833	18.9581712062257	1.556748159717	64825.8793774319	1123.90550700281	1248183.1	670.69
1	G19	1	RF	NA	Neutral	4	5.43925985518906	16.6830249396621	1.57590847357619	57035.9316170555	1107.86488074905	1172603.4	645.06
1	G19	2	RF	NA	Neutral	5	5.44890829694323	17.0323144104804	1.55581135929366	58860.5493449782	1145.92750457767	1189101	646.12
1	G19	3	RF	NA	Neutral	6	4.46783161239079	14.6497220015886	1.92503321321452	53285.8030182685	1032.28414147506	1130464.8	614.19
1	G20	1	RF	NA	Neutral	4	6.06023102310231	23.0783828382838	1.85859988941782	90735.50330033	1142.31488872212	1284765	714.69
1	G20	2	RF	NA	Neutral	5	6.46666666666667	21.7084577114428	1.58927071334413	81829.9253731343	1190.83336091999	1355050	786.06
1	G20	3	RF	NA	Neutral	6	5.94060211554109	20.4540276647681	1.97046127168759	74645.3425549227	1205.42451032546	1321778.2	738.66
1	G21	1	RF	NA	Neutral	4	5.07547169811321	15.4734950584007	1.73733636821928	53902.8427672956	1069.08542946464	1124887.4	623.13
1	G21	2	RF	NA	Neutral	5	5.0016849199663	16.8534119629318	1.57470777521916	60071.650379107	1101.9080940711	1233612	667.99
1	G21	3	RF	NA	Neutral	6	4.94644351464435	15.7138075313808	1.4523662587866	52268.6292887029	992.099890945723	1139944.8	601.68
1	G22	1	RF	NA	Neutral	4	4.79765625	16.2015625	1.70791557589307	61863.996875	1107.95779749659	1147013.9	632.15
1	G22	2	RF	NA	Neutral	5	4.85617597292724	19	2.06936838471227	80448.7047377327	1110.66071254575	1171133	662.96
1	G22	3	RF	NA	Neutral	6	5.40267857142857	18.5473214285714	1.87891695508015	76117.1544642857	1181.4098406164	1329498.9	739.35
1	H03	1	CHEK1	NA	Positive	4	5.63995726495726	28.7211538461538	3.32215594175368	158280.271367521	1760.54667940839	1622419.5	1195.09
1	H03	2	CHEK1	NA	Positive	5	5.47374062165059	31.4640943193998	4.08397115282808	169322.739549839	1848.58038477244	1676064	1219.16
1	H03	3	CHEK1	NA	Positive	6	6.07383279044517	33.3821932681868	3.70212438224004	172399.482084691	1782.16374062063	1733193.1	1231.53
1	H04	1	CHEK1	NA	Positive	4	5.87854710556186	33.1975028376844	3.87925492526709	184177.652667423	1860.15956892632	1626376.1	1231.89
1	H04	2	CHEK1	NA	Positive	5	5.79272326350606	35.8180815876516	4.70394834260845	209224.359426681	1948.72368873912	1799459	1346.39
1	H04	3	CHEK1	NA	Positive	6	5.71258671952428	33.4331020812686	5.33958870324279	191822.124876115	2053.41659345261	1675980	1390.32
1	H05	1	CHEK1	NA	Positive	4	6.90344827586207	39.9144827586207	4.41128020940234	233943.347586207	2178.74079974326	1916834.8	1469.61
1	H05	2	CHEK1	NA	Positive	5	5.14	29.5388888888889	4.35063830089034	174051.957777778	1858.41229110343	1640897	1274.53
1	H05	3	CHEK1	NA	Positive	6	5.2947259565667	25.9782833505688	3.7975700170205	140877.96483971	1789.60250021079	1682996.7	1219.31
1	H06	1	CHEK1	NA	Positive	4	5.48311990686845	30.1525029103609	4.48398967955351	174846.895227008	1924.66588783393	1599303.1	1242.7
1	H06	2	CHEK1	NA	Positive	5	5.82599355531686	33.4919441460795	4.03599029483245	186655.756176155	1885.7974457093	1766366	1321.55
1	H06	3	CHEK1	NA	Positive	6	5.77317554240631	31.6065088757396	3.93959963427985	172332.189349112	1898.92862957065	1645969.4	1307.09
1	H07	1	CHEK1	NA	Positive	4	6.05869565217391	35.3260869565217	4.8923627445745	197796.775	1973.29556961769	1620236.5	1293.91
1	H07	2	CHEK1	NA	Positive	5	6.15618448637317	32.1394129979036	3.91830708965365	168498.381551363	1824.04386434667	1634720	1211.18
1	H07	3	CHEK1	NA	Positive	6	7.10419161676647	39.7796407185629	4.68891956784896	213186.354491018	2137.03838106029	1882349	1463.92
1	H08	1	CHEK1	NA	Positive	4	5.62910798122066	29.6056338028169	3.77623258005493	152337.116197183	1760.62884343015	1557193.7	1155.2
1	H08	2	CHEK1	NA	Positive	5	7.1702380952381	44.1202380952381	5.22028632501517	247513.651190476	2092.30217733951	1818762	1423.53
1	H08	3	CHEK1	NA	Positive	6	5.94809688581315	36.3552479815456	4.06637007498747	212398.818915802	1998.73658679231	1875797.4	1363.85
1	H09	1	NOTCH2	NM_024408	sample	4	5.85759162303665	24.0649214659686	1.76461213480916	100674.048167539	1232.59084972073	1379225.7	767.53
1	H09	2	NOTCH2	NM_024408	sample	5	6.0503663003663	20.4514652014652	1.84954939392438	80173.1749084249	1234.55298262107	1349247	772.22
1	H09	3	NOTCH2	NM_024408	sample	6	5.0933014354067	16.0255183413078	1.7396422806621	57028.4082934609	1183.21038523971	1210401.9	740.8
1	H10	1	FANCM	NM_020937	sample	4	5.92807192807193	21.8061938061938	1.69991198039664	83115.8491508492	1194.20863688128	1231199.8	734.12
1	H10	2	FANCM	NM_020937	sample	5	5.47239263803681	18.5869120654397	1.53771210030869	66023.9110429448	1121.79441853951	1215130	680.91
1	H10	3	FANCM	NM_020937	sample	6	5.90722761596548	21.6073354908306	1.77535194576961	81595.9320388349	1249.26127356005	1256190.7	738.24
1	H11	1	RASA1	NM_022650	sample	4	5.7703141928494	20.7930660888407	1.92830246469799	83435.83531961	1352.66287651287	1372350.5	857.73
1	H11	2	RASA1	NM_022650	sample	5	5.99805068226121	20.6861598440546	1.56899588692129	76386.8274853801	1216.08451124109	1382932	808.7
1	H11	3	RASA1	NM_022650	sample	6	5.10481099656357	16.7379725085911	2.10303163242347	61656.4475945017	1259.21080178512	1231465.6	750.42
1	H12	1	KDM5C	NM_004187	sample	4	5.86014625228519	19.8546617915905	1.60594939264693	69274.9168190128	1194.47999953455	1300084.3	725.96
1	H12	2	KDM5C	NM_004187	sample	5	5.77851711026616	18.3802281368821	1.48830712158096	65063.1368821293	1165.20078998392	1319962	733.86
1	H12	3	KDM5C	NM_004187	sample	6	6.40433553251649	22.7219604147031	1.75749049576357	86688.6644674835	1277.65374246367	1469655.3	802.92
1	H13	1	FAS	NA	sample	4	5.91420400381316	21.6348903717827	1.84360606353119	79608.5071496663	1242.10421167811	1286218.6	726.74
1	H13	2	FAS	NA	sample	5	6.38485158648925	24.2579324462641	2.11302214810805	99332.0870010235	1253.38340022307	1329947	738.56
1	H13	3	FAS	NA	sample	6	5.72607879924953	18.9662288930582	1.80643014267112	65441.8208255159	1187.4425745348	1199132.7	676.24
1	H14	1	PTPRC	NR_052021	sample	4	6.84294871794872	25.4551282051282	1.75829801483923	94374.5384615385	1260.52190446892	1400247.6	743.11
1	H14	2	PTPRC	NR_052021	sample	5	5.92494929006085	21.3600405679513	1.69424302599132	78100.2768762677	1217.35817165684	1307495	722.99
1	H14	3	PTPRC	NR_052021	sample	6	6.61538461538462	21.952036199095	1.66308358972601	75594.8714932127	1210.73768716498	1388980.8	740.05
1	H15	1	PTPRU	NM_133178	sample	4	5.34392014519056	17.6769509981851	1.75463834964334	61000.8039927405	1086.10875843166	1212481.4	633.63
1	H15	2	PTPRU	NM_133178	sample	5	5.35621521335807	19.3469387755102	1.85486126999643	73258.2894248609	1102.75275428385	1196875	604.95
1	H15	3	PTPRU	NM_133178	sample	6	4.83008573655495	14.5650818394388	1.52955694992361	48486.6703039751	1104.72860200486	1289601.7	644.25
1	H16	1	FUBP1	NM_003902	sample	4	6.19691470054446	18.7658802177858	1.69445294813361	62216.0843920145	1202.64557624073	1248518.2	660.61
1	H16	2	FUBP1	NM_003902	sample	5	4.94485981308411	15.3214953271028	1.55739076816967	52550.1093457944	1099.35557591823	1170850	619.01
1	H16	3	FUBP1	NM_003902	sample	6	5.84196663740123	18.6892010535557	1.49256683414696	64280.1773485514	1109.94539692563	1184408.4	654.37
1	H17	1	CHEK1	NA	Positive	4	5.71218487394958	28.1397058823529	3.26751300398766	141097.841386555	1827.11716610796	1657289.5	1240.69
1	H17	2	CHEK1	NA	Positive	5	7.02488151658768	35.1291469194313	4.29815539045037	188194.261848341	1995.10425963611	1774204	1276.52
1	H17	3	CHEK1	NA	Positive	6	5.5793731041456	29.0940343781598	3.90872241837757	159694.205257836	1881.50641238393	1652257.8	1259.84
1	H18	1	CHEK1	NA	Positive	4	6.28466257668712	33.0036809815951	3.71465966668798	182351.334969325	1970.07777678223	1714354.8	1288.94
1	H18	2	CHEK1	NA	Positive	5	4.6707779886148	23.3567362428842	3.10980463276755	121468.768500949	1542.26772705966	1321886	1038.9
1	H18	3	CHEK1	NA	Positive	6	6.18858307849134	36.5545361875637	4.75894447720019	223249.585117227	2130.83850568312	1790913.2	1443.1
1	H19	1	CHEK1	NA	Positive	4	5.48577929465301	29.5551763367463	3.71266136648365	170798.757679181	1825.1146041225	1596393.9	1214.35
1	H19	2	CHEK1	NA	Positive	5	6.33184855233853	38.8062360801782	4.73101237339632	218951.15701559	2004.6130782516	1751410	1304.32
1	H19	3	CHEK1	NA	Positive	6	7.22066198595787	36.9037111334002	4.1447513137637	178146.728184554	1915.19720413204	1767725.9	1301.02
1	H20	1	CHEK1	NA	Positive	4	5.77037773359841	32.2077534791253	4.59866401173023	176847.726640159	1881.12524443811	1575277.5	1200.23
1	H20	2	CHEK1	NA	Positive	5	6.70954356846473	36.2997925311203	4.81388151468132	205778.528008299	2144.0964586002	1811128	1397.77
1	H20	3	CHEK1	NA	Positive	6	6.07282608695652	35.9195652173913	5.07025179200139	198618.811956522	2071.12472394093	1864677.9	1453.75
1	H21	1	CHEK1	NA	Positive	4	6.05251875669882	32.2250803858521	4.35879817718301	181848.293676313	1953.27224568365	1696763.2	1287.49
1	H21	2	CHEK1	NA	Positive	5	5.13064833005894	28.0304518664047	4.39584283945998	158235.852652259	1736.93848062766	1580211	1167.53
1	H21	3	CHEK1	NA	Positive	6	5.8978021978022	34.1648351648352	4.92959640614843	194627.037362637	2011.38627193892	1679321.6	1359.46
1	H22	1	CHEK1	NA	Positive	4	5.03346456692913	25.4438976377953	3.21582813283025	132972.832677165	1619.67019483786	1441275.6	1067.48
1	H22	2	CHEK1	NA	Positive	5	6.30144927536232	34.2115942028986	4.72075934936537	197035.958454106	2028.8392870819	1751317	1319.35
1	H22	3	CHEK1	NA	Positive	6	4.96669750231267	23.2913968547641	3.1129284640754	115610.586493987	1600.02137445688	1430430.1	1053.04
1	I03	1	RPA32	NA	Positive	4	6.0080831408776	29.2794457274827	2.17514474769219	133791.707852194	1380.37490538809	1671773.6	913.36
1	I03	2	RPA32	NA	Positive	5	4.84527518172378	25.5856697819315	2.65538636134779	122506.10384216	1426.44124562359	1553015	918.97
1	I03	3	RPA32	NA	Positive	6	5.77077077077077	26.041041041041	2.13135848347687	108648.544544545	1296.74164549765	1544309.3	862.34
1	I04	1	RPA32	NA	Positive	4	6.18065887353879	36.2518597236982	3.68092843734795	180573.630180659	1603.37634817707	1810261.6	1083.79
1	I04	2	RPA32	NA	Positive	5	6.01987447698745	31.5627615062762	3.2912869633594	152611.042887029	1555.9953304569	1713200	995.65
1	I04	3	RPA32	NA	Positive	6	5.87807486631016	28.5379679144385	3.2802774042426	124642.532620321	1474.3403791965	1577394.6	904.43
1	I05	1	RPA32	NA	Positive	4	6.00783874580067	27.4154535274356	2.87424289052435	120871.694288914	1394.88150375588	1521220.9	858.47
1	I05	2	RPA32	NA	Positive	5	5.95100222717149	30.0300668151448	2.73820865614749	136007.076837416	1396.91035602205	1604494	831.47
1	I05	3	RPA32	NA	Positive	6	6.7786333012512	31.4302213666987	3.09449468885467	148448.717035611	1563.7306122995	1736832.1	984.76
1	I06	1	RPA32	NA	Positive	4	5.63208556149733	24.6064171122995	2.2330248899042	102969.942245989	1297.50516055551	1452138	807.42
1	I06	2	RPA32	NA	Positive	5	6.1593023255814	35.0360465116279	3.02761586714738	169604.060465116	1462.00568315012	1678196	945.64
1	I06	3	RPA32	NA	Positive	6	6.2991452991453	34.6623931623932	5.1536098553201	197159.5	1860.09229291355	1538262.4	1168.71
1	I07	1	RPA32	NA	Positive	4	5.99520383693046	30.8489208633094	3.7220241131568	151529.76498801	1514.75346213796	1715031.8	1022.65
1	I07	2	RPA32	NA	Positive	5	6.31065759637188	32.656462585034	2.89675203903514	162881.060090703	1568.99125044438	1772606	1007.26
1	I07	3	RPA32	NA	Positive	6	6.3375796178344	28.692144373673	2.91369920321505	132228.770700637	1487.14806406597	1577900.4	907.28
1	I08	1	RPA32	NA	Positive	4	5.70068027210884	30.5510204081633	2.76532760108611	150122.303854875	1490.12135957707	1637399.3	971.41
1	I08	2	RPA32	NA	Positive	5	6.11475409836066	29.8918032786885	2.96905462670852	135044.283060109	1450.87949945208	1571032	903.37
1	I08	3	RPA32	NA	Positive	6	5.9593657086224	27.4380574826561	2.4374085110378	119543.49950446	1429.29535516319	1658801.1	931.48
1	I09	1	ARHGAP35	NM_004491	sample	4	5.58355916892502	18.6964769647696	1.76954562880998	65423.044263776	1121.28218845155	1214235.8	633.34
1	I09	2	ARHGAP35	NM_004491	sample	5	5.38432835820895	17.6268656716418	1.42614899259917	64980.7369402985	1103.27130030659	1331478	704.3
1	I09	3	ARHGAP35	NM_004491	sample	6	5.23197219808862	16.4578627280626	1.67172806085508	63120.6880973067	1056.84659378626	1198142.2	636.47
1	I10	1	AHNAK	NM_024060	sample	4	6.39549180327869	24.140368852459	1.77355881783485	85307.5952868852	1152.84791347332	1250642.2	684.28
1	I10	2	AHNAK	NM_024060	sample	5	5.80662393162393	20.7435897435897	1.67963934297534	76089.1752136752	1183.38656399506	1215723	693.64
1	I10	3	AHNAK	NM_024060	sample	6	6.15874524714829	20.4762357414449	1.62698868720086	71061.2442965779	1114.10429453599	1267200.5	696.77
1	I11	1	SH2B3	NM_005475	sample	4	5.7495840266223	17.9051580698835	1.54211351448388	58440.0948419301	1110.27039269758	1235078.2	649.46
1	I11	2	SH2B3	NM_005475	sample	5	4.30593978844589	13.2514239218877	1.4125959506102	46547.2481692433	1009.80586852962	1195280	624.57
1	I11	3	SH2B3	NM_005475	sample	6	4.42163355408389	13.1272994849154	1.41217957035836	44777.2207505519	1022.55748610707	1119166.6	608.05
1	I12	1	MSH2	NM_000251	sample	4	5.13224637681159	18.7952898550725	1.63017895257958	76540.7291666667	1185.3993554305	1219324.6	730.79
1	I12	2	MSH2	NM_000251	sample	5	5.85412667946257	20.9712092130518	1.6283773987237	77250.7562380038	1152.74540811833	1353346	743.77
1	I12	3	MSH2	NM_000251	sample	6	5.3862959285005	19.9900695134062	1.88434322189609	81876.7626613704	1250.6778500639	1332434.1	778.47
1	I13	1	NOTCH1	NM_017617	sample	4	5.09852216748769	17.1789819376026	1.49052737626111	64651.1666666667	1124.21729243718	1260397	683.66
1	I13	2	NOTCH1	NM_017617	sample	5	5.4582651391162	18.0310965630115	1.82732303014689	68373.7414075286	1170.56231841164	1322378	750.69
1	I13	3	NOTCH1	NM_017617	sample	6	5.15809968847352	18.285046728972	1.82045746774383	70208.0366043614	1207.68584919453	1267612.5	723.58
1	I14	1	RAD51	NM_133487	sample	4	8.95822454308094	28.2167101827676	2.12180917396591	90784.0339425587	1461.09669638346	1421026.1	751.75
1	I14	2	RAD51	NM_133487	sample	5	8.88176100628931	30.914465408805	2.52498721599842	108871.289308176	1487.11397818127	1518845	842.3
1	I14	3	RAD51	NM_133487	sample	6	8.01551312649165	25.8878281622912	1.80811282586254	81583.9701670644	1304.58994657973	1343920.6	695.62
1	I15	1	ZFHX4	NM_024721	sample	4	6.34205426356589	18.2403100775194	1.64014048527305	57303.0813953488	1293.82345874897	1399834.3	721.59
1	I15	2	ZFHX4	NM_024721	sample	5	5.61696178937558	16.2879776328052	1.61196562406489	54069.0540540541	1157.57297116656	1364017	688.87
1	I15	3	ZFHX4	NM_024721	sample	6	5.42364532019704	14.287684729064	1.39723006885879	42563.3024630542	1127.58827123388	1287819.9	675.65
1	I16	1	KMT2C	NM_170606	sample	4	6.09032258064516	20.2792626728111	1.55028259164939	72981.4847926267	1187.85031843145	1332727	737.17
1	I16	2	KMT2C	NM_170606	sample	5	4.85012701100762	14.8281117696867	1.33215768870544	50445.7917019475	1024.16344427374	1199909	671.54
1	I16	3	KMT2C	NM_170606	sample	6	4.44897959183673	12.8797376093294	1.30038945192181	47044.4766763848	992.450428177043	1249006.3	654.04
1	I17	1	RPA32	NA	Positive	4	6.4207389749702	30.1334922526818	2.69245229784867	136965.076281287	1460.14927828223	1619342.3	938.03
1	I17	2	RPA32	NA	Positive	5	5.40972222222222	23.3164682539683	2.15552175384564	103187.951388889	1360.84666473732	1476441	797.28
1	I17	3	RPA32	NA	Positive	6	5.87558685446009	27.5129107981221	2.67763397079533	122413.172535211	1509.81073336935	1605926.2	895.55
1	I18	1	RPA32	NA	Positive	4	5.92315680166147	33.4288681204569	3.28816479200773	158977.920041537	1566.72805523199	1692785.1	990.23
1	I18	2	RPA32	NA	Positive	5	5.72821576763485	31.5736514522822	3.15635756712306	156343.51659751	1541.6354053099	1696751	1001.72
1	I18	3	RPA32	NA	Positive	6	5.00795228628231	24.1968190854871	2.50491556530441	111412.839960239	1314.61993650866	1488233.7	851.35
1	I19	1	RPA32	NA	Positive	4	5.92532795156408	30.853683148335	3.07529911917604	137880.885973764	1512.67997145258	1629763.6	952.8
1	I19	2	RPA32	NA	Positive	5	6.21975582685905	29.3640399556049	2.62970675188315	137832.006659267	1427.25673392318	1697487	923.61
1	I19	3	RPA32	NA	Positive	6	5.32153392330383	23.4631268436578	2.61291342071278	112833.772861357	1340.87659560071	1457023	813.63
1	I20	1	RPA32	NA	Positive	4	5.66171792152704	29.6320254506893	3.1471532705891	157838.434782609	1534.45080428595	1646244.8	955.65
1	I20	2	RPA32	NA	Positive	5	6.05383022774327	28.7857142857143	2.27101609895821	136483.120082816	1458.17503738599	1584734	911
1	I20	3	RPA32	NA	Positive	6	6.33949945593036	31.8890097932535	3.13129555296969	161471.967355822	1590.49156119109	1686892.4	1045.02
1	I21	1	RPA32	NA	Positive	4	5.98057259713701	29.9887525562372	2.56615132641006	135316.718813906	1440.47958675566	1683663.6	900.84
1	I21	2	RPA32	NA	Positive	5	6.2133971291866	29.5578947368421	2.60174425984012	133114.514832536	1411.29407400107	1622123	904.86
1	I21	3	RPA32	NA	Positive	6	5.5625	27.7536231884058	2.94437776666709	132664.358695652	1504.36302514184	1569163.7	955.23
1	I22	1	RPA32	NA	Positive	4	5.61511627906977	28.6441860465116	2.53503340098843	150002.725581395	1471.75214751417	1590013.4	959.66
1	I22	2	RPA32	NA	Positive	5	6.19423692636073	34.6318036286019	2.93918867786064	175082.07470651	1488.01170919861	1681456	965.04
1	I22	3	RPA32	NA	Positive	6	6.55700934579439	31.8065420560748	3.98968175496228	154082.575700935	1650.94354909334	1700159.6	1062.97
1	J03	1	ATR	NA	Positive	4	4.33215234720992	23.5048715677591	3.35850330679533	126405.50044287	1695.37835861231	1550129.5	1233.95
1	J03	2	ATR	NA	Positive	5	5.24080882352941	32.3878676470588	5.12250742555078	194995.899816176	2002.33582854861	1868823	1419.72
1	J03	3	ATR	NA	Positive	6	4.87572493786247	28.125932062966	4.27074872350823	150563.749792875	1919.66901246398	1663875.4	1404.87
1	J04	1	ATR	NA	Positive	4	4.48641765704584	26.4125636672326	4.73190364347077	148847.248726655	1881.63538523922	1717732.7	1368.14
1	J04	2	ATR	NA	Positive	5	4.86439195100612	29.9833770778653	4.66239359674793	165304.487314086	1942.48850959696	1680902	1456.47
1	J04	3	ATR	NA	Positive	6	4.49655700076511	26.9839326702372	4.43126078635525	144199.67482785	1924.98966666151	1597222.8	1407.57
1	J05	1	ATR	NA	Positive	4	4.83517495395948	30.4419889502762	4.76612420170883	186200.244935543	2044.5297839488	1784342.4	1511.1
1	J05	2	ATR	NA	Positive	5	4.18229954614221	25.2556732223903	4.52528258586632	140466.040847201	1890.58629721937	1604779	1369.79
1	J05	3	ATR	NA	Positive	6	3.96650717703349	26.0510366826156	4.47980371539376	149049.301435407	1873.25768916439	1689928.1	1414.27
1	J06	1	ATR	NA	Positive	4	4.13427856547123	22.1951626355296	3.2680711975322	121962.061718098	1775.52185375134	1618014.1	1305.35
1	J06	2	ATR	NA	Positive	5	4.24124203821656	26.2070063694268	4.2357131795823	151915.730095541	1877.75388867991	1615424	1367.91
1	J06	3	ATR	NA	Positive	6	3.70648967551622	19.9255162241888	3.71235825722531	102832.028023599	1616.68450865109	1500156.9	1214.8
1	J07	1	ATR	NA	Positive	4	3.56905158069884	24.373544093178	4.83979236225335	141311.099833611	1803.46664575053	1563706	1369.9
1	J07	2	ATR	NA	Positive	5	4.39984532095901	23.2428460943542	3.3447388908397	120716.099767981	1805.22700090944	1684030	1345.81
1	J07	3	ATR	NA	Positive	6	4.39018867924528	27.5524528301887	4.77481011512661	154777.066415094	2045.04008878381	1647770.5	1496.86
1	J08	1	ATR	NA	Positive	4	4.53386103781882	30.259454705365	4.81345600417701	179087.874230431	2001.28406038812	1682938.8	1466.83
1	J08	2	ATR	NA	Positive	5	4.91073124406458	30.1073124406458	4.82722337859048	188155.877492877	2008.82039771435	1777420	1410.49
1	J08	3	ATR	NA	Positive	6	5.03515263644773	31.4098057354302	4.86565717164501	181850.589269195	1991.52195583834	1695257.5	1432.63
1	J09	1	STIM1	NM_003156	sample	4	4.63791374122367	16.0150451354062	1.48673812412558	58478.4974924774	949.467522323427	993684.1	552.72
1	J09	2	STIM1	NM_003156	sample	5	5.11354166666667	19.1104166666667	1.62623086957467	72398.1427083333	1049.88293902721	1125100	606.61
1	J09	3	STIM1	NM_003156	sample	6	4.4423828125	15.927734375	1.73605055377099	59846.927734375	1021.09272848463	1078794.8	570.22
1	J10	1	DICER1	NM_030621	sample	4	4.41915641476274	16.3031634446397	1.55717335804112	64137.4692442882	1055.54724777338	1095513.8	624.53
1	J10	2	DICER1	NM_030621	sample	5	5.59452296819788	17.9054770318021	1.31564987480597	63360.9540636042	1077.73724213891	1308573	699.14
1	J10	3	DICER1	NM_030621	sample	6	6.08903467666354	22.2539831302718	1.87298219619892	84445.0018744142	1231.85723342405	1375374.1	740.9
1	J11	1	PASK	NM_015148	sample	4	3.54553903345725	10.7676579925651	1.30034516783398	40485.7425650558	955.481484044508	1080329	587.09
1	J11	2	PASK	NM_015148	sample	5	4.72429906542056	14.0710280373832	1.45771227918512	47525.6560747664	1047.823557412	1124237	611.41
1	J11	3	PASK	NM_015148	sample	6	4.19754170324846	12.6172080772608	1.37451660977215	43342.5689201054	961.728222457544	1138140.1	599.85
1	J12	1	EZH2	NM_152998	sample	4	4.77211238293444	17.3132154006244	1.56807116444873	66557.4276795005	1062.44922977787	1077291.1	656.06
1	J12	2	EZH2	NM_152998	sample	5	5.44287268770403	19.1719260065288	1.70331564693891	74631.0576713819	1092.31670922342	1172769	672.54
1	J12	3	EZH2	NM_152998	sample	6	4.65024154589372	16.4193236714976	1.56530028397166	67139.7806763285	1051.7547349508	1076664.5	630.99
1	J13	1	ATF7IP	NM_018179	sample	4	5.43898156277436	17.5750658472344	1.97366711399416	60094.440737489	1167.2375983601	1149839.1	633.58
1	J13	2	ATF7IP	NM_018179	sample	5	5.66167664670659	19.5578842315369	1.98934153255066	70323.3023952096	1135.25957144731	1166016	611.49
1	J13	3	ATF7IP	NM_018179	sample	6	4.64932735426009	16.5121076233184	2.05931513994387	70549.4780269058	1090.32131848659	1093497.3	614.7
1	J14	1	RB1	NM_000321	sample	4	6.39039665970772	20.9634655532359	1.9376852354304	80086.6294363257	1284.18684791104	1398927.4	765.71
1	J14	2	RB1	NM_000321	sample	5	5.78146853146853	17.506993006993	1.43690447918393	60483.4501748252	1192.01878484117	1341964	717.55
1	J14	3	RB1	NM_000321	sample	6	6.19148936170213	21.5309898242368	1.72073900511744	76367.2469935245	1219.46377312576	1410199.6	753.54
1	J15	1	RPA2	NM_002946	sample	4	5.16495901639344	24.858606557377	2.42344170915285	113776.177254098	1357.94162333413	1506606	873.13
1	J15	2	RPA2	NM_002946	sample	5	4.58403361344538	19.8539915966387	1.99480258072428	83676.262605042	1223.57938687389	1373696	768.22
1	J15	3	RPA2	NM_002946	sample	6	5.89802631578947	24.2916666666667	2.6697701589155	101509.161184211	1430.76977270129	1543581.4	909.54
1	J16	1	RPS2	NM_002952	sample	4	5.29073482428115	20.4813631522897	1.82829173442763	73565.2630457934	1080.79555363679	963337.9	579.78
1	J16	2	RPS2	NM_002952	sample	5	5.53817271589487	20.0312891113892	1.92913662082935	72477.0150187735	1168.8535610415	1061604	680.38
1	J16	3	RPS2	NM_002952	sample	6	5.93790849673203	21.5435729847495	1.97407789382226	83477.8692810458	1125.38018549659	1001907.5	635.67
1	J17	1	ATR	NA	Positive	4	5.07577174929841	32.9691300280636	5.44394585309432	199494.163704397	2165.22316765426	1837162.9	1550.62
1	J17	2	ATR	NA	Positive	5	3.56707317073171	20.09375	3.25839798311655	106999.763719512	1506.70101055698	1392681	1076.1
1	J17	3	ATR	NA	Positive	6	4.67565359477124	29.8570261437909	4.92363090859566	174646.736111111	2094.41267205872	1671639.9	1440.95
1	J18	1	ATR	NA	Positive	4	4.00889679715302	26.1975088967972	4.07479775844156	154171.715302491	1821.64825150885	1640842	1321.96
1	J18	2	ATR	NA	Positive	5	4.09090909090909	24.9446280991736	4.42089311608353	144717.401652893	1747.03437678094	1537556	1277.55
1	J18	3	ATR	NA	Positive	6	4.51802179379715	28.4392288348701	4.81639070885688	159331.387259011	1807.6150402472	1543832.6	1285.83
1	J19	1	ATR	NA	Positive	4	4.26072329688814	26.3052985702271	4.35493404424535	151861.70058873	1831.52264087298	1642190.6	1325.04
1	J19	2	ATR	NA	Positive	5	3.84835355285962	24.8370883882149	4.70677081530126	137053.714038128	1627.23369227618	1446991	1238.4
1	J19	3	ATR	NA	Positive	6	3.0536231884058	19.4673913043478	3.98881695266528	111250.615942029	1621.72664612595	1363386.6	1202.53
1	J20	1	ATR	NA	Positive	4	4.36113499570077	26.1238177128117	4.20199904128305	150551.527085125	1838.01707312381	1592812.2	1294.36
1	J20	2	ATR	NA	Positive	5	3.78676988036594	23.5967628430683	3.54182162819677	135610.695285011	1745.31094334181	1505488	1270.45
1	J20	3	ATR	NA	Positive	6	3.82115085536547	24.4307931570762	4.38397267841281	136699.402021773	1738.47836283529	1474466.4	1276.23
1	J21	1	ATR	NA	Positive	4	4.82700421940928	31.1839662447257	4.84147160217391	173889.129957806	1962.32817831212	1708159.6	1449.6
1	J21	2	ATR	NA	Positive	5	4.26695526695527	29.0750360750361	5.82566026003771	171166.210678211	1993.20882007443	1473566	1423.2
1	J21	3	ATR	NA	Positive	6	4.35326953748006	21.8341307814992	3.69545484306577	109851.496012759	1631.41405798081	1485191.3	1188.36
1	J22	1	ATR	NA	Positive	4	4.24859154929577	27.5570422535211	4.92167014041048	153933.959859155	1834.24469017111	1543815.2	1321.6
1	J22	2	ATR	NA	Positive	5	4.21065182829889	26.7329093799682	3.85305352399939	148650.612082671	1774.94309677751	1579646	1312.57
1	J22	3	ATR	NA	Positive	6	4.83162863886703	31.2258064516129	5.63685705474665	180254.690007868	2039.39343223252	1730195.3	1486.06
1	K03	1	OTNT	NA	Neutral	4	5.16378525932666	19.5641492265696	1.92517965044656	80225.5959963603	1145.45311287243	1302665.4	723.63
1	K03	2	OTNT	NA	Neutral	5	5.20756234915527	17.7409493161706	1.40864783757701	68116.4577634755	1091.69214551763	1281092	719.24
1	K03	3	OTNT	NA	Neutral	6	5.3461853978671	17.9204265791632	1.5889321760433	68610.1132075472	1163.98117876161	1329461.4	724.52
1	K04	1	OTNT	NA	Neutral	4	6.25432999088423	22.3783044667274	1.6375692456456	89944.1358249772	1234.55306045427	1407392.7	768.31
1	K04	2	OTNT	NA	Neutral	5	5.53767123287671	17.9905821917808	1.55448351730402	65909.3407534247	1144.86872760276	1293095	712.86
1	K04	3	OTNT	NA	Neutral	6	6.0168776371308	19.0708860759494	1.56563397139107	71938.8168776371	1186.42890596295	1328931.8	738.93
1	K05	1	OTNT	NA	Neutral	4	5.22147083685545	15.8275570583263	1.46036905795965	56260.3879966188	1062.1964413325	1212420.9	649.98
1	K05	2	OTNT	NA	Neutral	5	5.45099667774086	17.0390365448505	1.36432179048037	60278.9792358804	1077.41124100593	1348139	708.42
1	K05	3	OTNT	NA	Neutral	6	4.26518391787853	12.7057313943541	1.44554087451954	47396.4285714286	992.631845412181	1165260.1	620.08
1	K06	1	OTNT	NA	Neutral	4	5.20836965998256	15.2964254577158	1.3440660488814	50973.0523103749	1034.10997639806	1203747.8	651.36
1	K06	2	OTNT	NA	Neutral	5	5.46551724137931	18.3247126436782	1.49183892350265	65681.1848659004	1147.86477199436	1310933	711.84
1	K06	3	OTNT	NA	Neutral	6	6.18040293040293	21.7738095238095	1.69643040627182	78590.0879120879	1180.54248614574	1393675.1	763.67
1	K07	1	OTNT	NA	Neutral	4	4.73734729493892	15.0314136125654	1.62433827682595	53596.4293193717	1103.88464957483	1188023.9	658.03
1	K07	2	OTNT	NA	Neutral	5	5.27322834645669	17.1952755905512	1.92574868362487	63282.9921259843	1190.47970637606	1318164	711.84
1	K07	3	OTNT	NA	Neutral	6	5.13576158940397	15.8203642384106	1.44123450369796	56132.8559602649	1099.41680873851	1377809.2	704.49
1	K08	1	OTNT	NA	Neutral	4	5.49579124579125	17.1161616161616	1.44545987694919	58704.8409090909	1099.02907279085	1249236	681.67
1	K08	2	OTNT	NA	Neutral	5	5.38	19.3836363636364	1.71858325116819	80258.4390909091	1199.04424698489	1323858	738.12
1	K08	3	OTNT	NA	Neutral	6	4.57507987220447	14.7531948881789	1.50843880831549	56335.7787539936	1048.24658582824	1235638.7	663.86
1	K09	1	RAD21	NM_006265	sample	4	5.85062611806798	19.9454382826476	2.03037799864238	70528.3300536673	1235.06566237052	1100328	606.53
1	K09	2	RAD21	NM_006265	sample	5	6.44390243902439	21.7190243902439	2.22530100320822	74175.0331707317	1325.9988510844	1184028	648.87
1	K09	3	RAD21	NM_006265	sample	6	6.77686796315251	21.8526100307062	2.30522870520588	72825.5731832139	1335.37255507974	1153493.8	630.13
1	K10	1	CUX1	NM_181500	sample	4	6.06204081632653	21.9624489795918	1.7561376189069	86383.7297959184	1203.20713727565	1324807.1	750.8
1	K10	2	CUX1	NM_181500	sample	5	6.32744924977935	22.5622241835834	1.88151426755778	92065.105913504	1289.61176060882	1418028	804.1
1	K10	3	CUX1	NM_181500	sample	6	6.15180102915952	23.1337907375643	2.16381215673109	93003.0471698113	1330.50310316363	1416336.3	810.72
1	K11	1	POLE	NM_006231	sample	4	10.8337378640777	30.4029126213592	2.00828436862449	90645.6966019417	1573.13748026244	1845650	904.05
1	K11	2	POLE	NM_006231	sample	5	11.4667444574096	33.6942823803967	1.96856607105131	105776.516919487	1671.78580852476	2099743	1013.93
1	K11	3	POLE	NM_006231	sample	6	11.9387019230769	34.46875	1.76916895291235	106969.725961538	1612.90900409497	2021303	993.36
1	K12	1	NCOA6	NM_014071	sample	4	5.33024118738404	21.6094619666048	2.07988859053094	90576.099257885	1277.27659766796	1228008.9	748.09
1	K12	2	NCOA6	NM_014071	sample	5	5.84205856255546	23.8988464951198	2.17138300440807	93701.190771961	1309.51032905955	1327035	780.38
1	K12	3	NCOA6	NM_014071	sample	6	5.77677841373671	22.2346688470973	2.19160072615453	86297.688470973	1294.55571404552	1389451.1	800.16
1	K13	1	APC	NM_000038	sample	4	5.33367983367983	15.8866943866944	1.50517453078146	58382.58004158	1083.82046844099	1052997.6	608.63
1	K13	2	APC	NM_000038	sample	5	5.60474631751227	16.9672667757774	1.3554497605432	53760.6292962357	1018.72226459442	1026876	556.65
1	K13	3	APC	NM_000038	sample	6	4.67527386541471	13.6729264475743	1.49374179009455	46966.0281690141	1047.08440160601	1081741.8	613.02
1	K14	1	CREBBP	NM_004380	sample	4	6.34421888790821	20.8402471315093	1.60573512208202	77273.0450132392	1189.70205130655	1309988	722.91
1	K14	2	CREBBP	NM_004380	sample	5	5.85383903792784	20.2146160962072	1.61361997045997	74048.2405180389	1119.71884657264	1298373	717.61
1	K14	3	CREBBP	NM_004380	sample	6	5.79278445883441	19.8251618871415	1.50630387198775	78008.0212765957	1218.38368799227	1404310.8	755.12
1	K15	1	MGA	NM_001080541	sample	4	5.22715173025732	18.0479148181012	1.64627706670348	64083.3904170364	1037.05568627676	1187865	628.88
1	K15	2	MGA	NM_001080541	sample	5	4.76929824561403	14.4561403508772	1.61980896159012	52810.5526315789	1047.42810900889	1293320	707.42
1	K15	3	MGA	NM_001080541	sample	6	5.4453125	15.5564236111111	1.71556531721577	49675.1510416667	1159.49718677107	1382645	737.35
1	K16	1	CHEK1	NM_001274	sample	4	6.05460750853242	28.6575654152446	3.29940260761996	145462.905574517	1760.56688638451	1610766	1161.39
1	K16	2	CHEK1	NM_001274	sample	5	5.89078498293515	29.5813424345848	3.79529173398723	170629.972696246	1996.17760167283	1719518	1314.43
1	K16	3	CHEK1	NM_001274	sample	6	6.25731707317073	35.3426829268293	5.2281561579744	208778.862195122	2219.90036467174	1784793.4	1514.18
1	K17	1	OTNT	NA	Neutral	4	5.950864422202	18.6951774340309	1.70795269529348	64617.1237488626	1120.25933414623	1221186.1	655.94
1	K17	2	OTNT	NA	Neutral	5	5.47197106690778	16.7775768535262	1.45734787327731	56274.8499095841	1137.83939226193	1270459	694.41
1	K17	3	OTNT	NA	Neutral	6	5.64957264957265	18.874358974359	1.75119167016168	73806.0803418803	1210.91723844428	1357943.2	749.84
1	K18	1	OTNT	NA	Neutral	4	5.50954356846473	18.2780082987552	1.50623222014452	64808.6058091286	1087.02364049763	1204777.3	661.91
1	K18	2	OTNT	NA	Neutral	5	5.68112014453478	21.0433604336043	2.21527509093323	90711.5519421861	1241.32665535561	1400250	772.19
1	K18	3	OTNT	NA	Neutral	6	4.79712746858169	17.0870736086176	1.61074364041497	65459.013464991	1065.56951424746	1239013.3	671.95
1	K19	1	OTNT	NA	Neutral	4	5.85806451612903	18.5483870967742	1.73357273809289	66444.7087557604	1181.87400992377	1301558.3	701.52
1	K19	2	OTNT	NA	Neutral	5	5.14471403812825	16.0216637781629	1.47272738449771	53823.1022530329	1064.85366510123	1216429	653.51
1	K19	3	OTNT	NA	Neutral	6	5.61847733105218	18.4679213002566	1.52493429708482	64750.0153977759	1109.93542715624	1290631.9	686.45
1	K20	1	OTNT	NA	Neutral	4	4.9430823117338	15.2381786339755	1.31252400175137	52099.3056042032	1034.96017753874	1209846.7	649.31
1	K20	2	OTNT	NA	Neutral	5	5.28198433420366	17.2697998259356	1.50206011797254	62360.6718885988	1129.00082121094	1270200	698.41
1	K20	3	OTNT	NA	Neutral	6	5.35686876438987	17.0636991557943	1.49606647163082	58930.2371450499	1111.10528570275	1242051.1	690.68
1	K21	1	OTNT	NA	Neutral	4	4.98388396454472	15.1337630942788	1.30491105985546	49699.8557614827	973.034596434047	1102691.1	577.33
1	K21	2	OTNT	NA	Neutral	5	5.7392578125	20.138671875	1.75159098152369	76226.99609375	1163.1783302862	1322430	710.68
1	K21	3	OTNT	NA	Neutral	6	3.83989941324392	14.0075440067058	1.74155229491438	58364.3403185247	1123.35820033999	1256831.4	789.48
1	K22	1	OTNT	NA	Neutral	4	5.18281381634372	18.8205560235889	1.59378060775209	69915.4060657119	1077.90988904017	1247055.1	675.63
1	K22	2	OTNT	NA	Neutral	5	5.75354609929078	18.4689716312057	1.58528196470979	67374.6320921986	1116.57903660667	1293407	669.12
1	K22	3	OTNT	NA	Neutral	6	5.01145662847791	16.6546644844517	1.49991639960115	60881.6063829787	1046.31368670121	1252519.4	661.76
1	L03	1	RF	NA	Neutral	4	5.4757785467128	17.6782006920415	1.46627151260654	61470.4169550173	1053.52097133183	1172820.3	638.37
1	L03	2	RF	NA	Neutral	5	5.30907534246575	18.7765410958904	1.66853689436931	71276.3647260274	1167.43535969042	1277070	695.07
1	L03	3	RF	NA	Neutral	6	6	21.5599268069533	1.85417014213838	83320.1903019213	1200.30824988864	1296869.1	736.84
1	L04	1	RF	NA	Neutral	4	5.82575107296137	21.6008583690987	1.73249279983373	84299.5751072961	1193.85347204355	1240663.8	710.93
1	L04	2	RF	NA	Neutral	5	5.688	19.3048888888889	1.68701048857416	72235.2586666667	1137.98756076923	1308518	726.29
1	L04	3	RF	NA	Neutral	6	5.39848357203033	19.0345408593092	1.62212372284164	72172.2299915754	1087.46764958888	1271230.8	692.87
1	L05	1	RF	NA	Neutral	4	5.530749789385	16.9974726200505	1.61919063913471	61283.7902274642	1128.71343618424	1225429.7	657.38
1	L05	2	RF	NA	Neutral	5	5.08601346297681	16.189229618549	1.50827234616345	55386.7853403141	1082.88608158029	1214931	649.27
1	L05	3	RF	NA	Neutral	6	5.21466905187835	18.0420393559928	1.63294266475424	65426.4230769231	1099.80246799537	1199312.1	655.92
1	L06	1	RF	NA	Neutral	4	5.20164986251146	19.4912923923006	2.00681212612004	75869.2254812099	1134.57869861709	1192626.1	657.29
1	L06	2	RF	NA	Neutral	5	5.19227608874281	17.8216926869351	1.65762029788318	65249.9087921118	1120.75171333082	1225107	672.46
1	L06	3	RF	NA	Neutral	6	4.6457654723127	16.9951140065147	1.44002406838729	68833.2320846906	1015.80917986595	1202404.8	674.1
1	L07	1	RF	NA	Neutral	4	5.13541666666667	16.6572916666667	1.64576012302385	61085.4197916667	1064.77628794724	1131440.7	642.37
1	L07	2	RF	NA	Neutral	5	4.77661431064572	15.3577661431065	1.41368321741741	55363.6003490401	1029.25102348646	1187021	658.43
1	L07	3	RF	NA	Neutral	6	5.49958228905597	18.78111946533	1.82916853295915	74856.328320802	1144.972547596	1265015	710.68
1	L08	1	RF	NA	Neutral	4	4.7175572519084	14.7681297709924	1.3683204529056	53701.9541984733	1042.4984212631	1174401.4	646.29
1	L08	2	RF	NA	Neutral	5	4.19574844995571	14.3002657218778	1.36133234512694	55473.7316209035	1016.83328658712	1185981	640.41
1	L08	3	RF	NA	Neutral	6	4.66475095785441	16.6187739463602	1.68298005582249	67450.7308429119	1042.50815409016	1218258.1	686.37
1	L09	1	PIGN	NM_012327	sample	4	5.34721065778518	17.7651956702748	1.74297047911147	63105.5462114904	1173.62228922969	1343479.8	712.3
1	L09	2	PIGN	NM_012327	sample	5	5.14553191489362	16.8434042553192	1.77596394268817	63879.4110638298	1151.86246821343	1368289	752.24
1	L09	3	PIGN	NM_012327	sample	6	5.28425531914894	16.1931914893617	1.43336049024496	55625.1319148936	1114.57448539194	1338609.9	712.81
1	L10	1	ERCC5	NM_000123	sample	4	6.44147465437788	21.8276497695853	1.71896487915986	85964.5870967742	1259.38039776835	1347374.9	784.55
1	L10	2	ERCC5	NM_000123	sample	5	5.05397987191217	16.80054894785	1.49416265569857	65395.6056724611	1096.0766943093	1317482	722.48
1	L10	3	ERCC5	NM_000123	sample	6	5.92475940507437	20.1277340332458	1.57247158485903	73145.2659667542	1194.6870352436	1384339.1	742.37
1	L11	1	PHF6	NM_032335	sample	4	5.77541899441341	21.545251396648	2.02960122457003	77492.5150837989	1177.52576907663	1181890.3	638.32
1	L11	2	PHF6	NM_032335	sample	5	6.24925521350546	21.6335650446872	1.80494745365062	81567.5789473684	1252.74875763979	1341202	706.35
1	L11	3	PHF6	NM_032335	sample	6	6.48780487804878	22.1208907741251	1.8225158226011	79953.7868504772	1208.70133398601	1286317.5	687.16
1	L12	1	BLM	NM_000057	sample	4	5.85170340681363	20.6282565130261	1.7196828096784	76286.748496994	1147.15733753727	1199191.7	657.22
1	L12	2	BLM	NM_000057	sample	5	4.9297124600639	18.877529286475	1.64241625105746	76342.6570820021	1076.09556961526	1125874	623.72
1	L12	3	BLM	NM_000057	sample	6	5.97718253968254	20.3234126984127	2.03169062705714	72516.6369047619	1172.64908669826	1174995.1	652.63
1	L13	1	ARID1A	NM_006015	sample	4	6.46695557963164	20.3098591549296	1.66833621368408	70324.3412784399	1244.58429255613	1297996.3	684.37
1	L13	2	ARID1A	NM_006015	sample	5	5.95475966069746	19.0358152686145	1.64445622208023	70986.3939679548	1161.17216489676	1224758	651.04
1	L13	3	ARID1A	NM_006015	sample	6	4.515625	14.8887867647059	1.681449151056	57162.7674632353	1024.20941671115	1152058.6	622.54
1	L14	1	EZH1	NM_001991	sample	4	5.10902896081772	16.6839863713799	1.62902455695062	61361.3441226576	1126.03826819244	1213325.7	665.61
1	L14	2	EZH1	NM_001991	sample	5	5.90909090909091	20.9818181818182	1.88806823050777	79247.5965367965	1185.79054797427	1292136	688.13
1	L14	3	EZH1	NM_001991	sample	6	5.12780082987552	16.8082987551867	1.50791492960502	61868.8290456432	1109.67889793587	1208198	658.58
1	L15	1	ARID2	NM_152641	sample	4	4.79805996472663	16.0996472663139	1.5323622828333	57398.639329806	1061.45525033823	1058473.2	630.7
1	L15	2	ARID2	NM_152641	sample	5	4.92582897033159	16.4005235602094	1.59213479028307	59900.6029668412	1061.91703125546	1027200	602.32
1	L15	3	ARID2	NM_152641	sample	6	5.48637137989779	16.5545144804089	1.34389910684263	57459.0715502555	1070.26091548758	1159771.4	654.58
1	L16	1	FLT4	NM_002020	sample	4	4.55196304849885	13.5173210161663	1.40312059850798	47575.5535026944	1025.47962787588	1139535.5	642
1	L16	2	FLT4	NM_002020	sample	5	6.30714916151809	21.1968225948808	1.68547229040732	75614.8879082083	1148.11972272724	1323664	713.8
1	L16	3	FLT4	NM_002020	sample	6	4.818401937046	17.4245359160613	1.46273280476325	64557.8442292171	1067.0495455181	1234917.7	683.66
1	L17	1	RF	NA	Neutral	4	5.40721196130167	17.6068601583113	1.61066779211723	61050.4054529463	1049.89044044632	1137992.5	624.73
1	L17	2	RF	NA	Neutral	5	6.03356367226061	21.7946692991116	1.77809153964864	83755.9230009872	1178.46622597996	1338514	725.3
1	L17	3	RF	NA	Neutral	6	5.66318785578748	17.9810246679317	1.58300350851362	65287.435483871	1079.76194022773	1258491.7	686.03
1	L18	1	RF	NA	Neutral	4	5.173775671406	16.6714060031596	1.7228412164017	60828.7266982622	1121.78839097427	1190008.9	677.13
1	L18	2	RF	NA	Neutral	5	5.27796901893287	17.566265060241	1.65355739614333	61542.508605852	1101.2258380057	1213011	659.77
1	L18	3	RF	NA	Neutral	6	5.16335350043215	18.0916162489196	1.84926933399732	69754.7735522904	1154.1618560746	1258795.9	693.32
1	L19	1	RF	NA	Neutral	4	5.22513089005236	18.1125654450262	1.92574895095594	73013.4458987784	1213.56714342014	1279586.4	714.97
1	L19	2	RF	NA	Neutral	5	5.79094076655052	19.6759581881533	1.55132322374552	71338.9216027875	1114.82295975623	1205157	655.79
1	L19	3	RF	NA	Neutral	6	4.57072368421053	14.4350328947368	1.36202775342124	51448.4235197368	999.988661341302	1161898	623.13
1	L20	1	RF	NA	Neutral	4	5.4443359375	19.763671875	1.6660688464558	73852.7412109375	1117.40769260255	1217293.2	658.88
1	L20	2	RF	NA	Neutral	5	6.48623063683305	24.6600688468158	1.82310240173052	95671.9388984509	1217.31778271196	1327220	728.17
1	L20	3	RF	NA	Neutral	6	4.9327868852459	14.4254098360656	1.37337800381568	46477.6819672131	1023.9533324831	1201367.1	636.34
1	L21	1	RF	NA	Neutral	4	6.77490774907749	21.7370848708487	1.72865156477626	74866.8643911439	1181.94994997659	1269274.3	676.47
1	L21	2	RF	NA	Neutral	5	5.43682906688687	17.8018166804294	1.54107706773109	62249.4954582989	1077.21750137653	1245315	661.27
1	L21	3	RF	NA	Neutral	6	5.01517706576729	15.8693086003373	1.47745542055644	54881.8903878583	1059.20959202125	1207460.6	627.21
1	L22	1	RF	NA	Neutral	4	5.2522671063479	15.6669414674361	1.56673167881478	52094.7864798021	1067.40837451774	1150953.2	618.11
1	L22	2	RF	NA	Neutral	5	5.64440589765828	18.4006938421509	1.6137672257172	64522.5854293148	1124.58787082926	1282403	678.17
1	L22	3	RF	NA	Neutral	6	5.26550218340611	18.764192139738	1.77215558461917	67314.4689956332	1100.17154655197	1241510.1	658.92
1	M03	1	OTNT	NA	Neutral	4	4.20973154362416	13.4286912751678	1.36022568814518	50134.894295302	987.101542192872	1106931.8	609.43
1	M03	2	OTNT	NA	Neutral	5	5.41034482758621	17.0258620689655	1.43974042208705	61653.2043103448	1114.63086063254	1359341	723.21
1	M03	3	OTNT	NA	Neutral	6	4.90264730999146	15.2058070025619	1.27091339262732	53255.2066609735	1016.07687149939	1264024.2	673.9
1	M04	1	OTNT	NA	Neutral	4	5.25535420098847	17.4736408566722	1.46537289686218	64913.8154859967	1088.53055749657	1247693.1	693.54
1	M04	2	OTNT	NA	Neutral	5	5.0349593495935	16.3276422764228	1.4405371977834	61257.6642276423	1123.77010080819	1370275	769.02
1	M04	3	OTNT	NA	Neutral	6	4.23985507246377	13.4159420289855	1.31818329058636	50002.0637681159	1009.03509750505	1214422.7	650.32
1	M05	1	OTNT	NA	Neutral	4	5.56382978723404	17.2960992907801	1.55629770031901	59725.4361702128	1127.81791668595	1234685	678.77
1	M05	2	OTNT	NA	Neutral	5	4.23172628304821	12.3732503888025	1.35712142327515	41164.9307931571	969.722385870756	1131701	607.29
1	M05	3	OTNT	NA	Neutral	6	4.89704641350211	14.7620253164557	1.49591004685127	50491.1856540084	1027.46285368167	1196232.7	645.1
1	M06	1	OTNT	NA	Neutral	4	4.6522423288749	15.0896931549961	1.48935398465739	54249.3139260425	1005.00698072966	1159261.8	646.41
1	M06	2	OTNT	NA	Neutral	5	4.92254733218589	18.4526678141136	1.88862303851847	75885.4586919105	1130.67625367697	1265688	726.47
1	M06	3	OTNT	NA	Neutral	6	4.9505033557047	16.4244966442953	1.25351197376704	60459.8213087248	1037.87603658025	1335124.5	717.34
1	M07	1	OTNT	NA	Neutral	4	5.37062937062937	17.3793706293706	1.50926719702082	63759.3426573427	1132.58741194253	1343285.9	725.37
1	M07	2	OTNT	NA	Neutral	5	4.77234242709313	16.5014111006585	1.33961936819984	65209.9604891816	1033.99423903765	1248683	687.56
1	M07	3	OTNT	NA	Neutral	6	5.00616740088106	19.0176211453744	1.70200731490544	77650.9127753304	1125.51850777764	1272806	738.79
1	M08	1	OTNT	NA	Neutral	4	4.7842064112588	15.4824081313526	1.42535467700958	57008.7185301016	1045.25274327282	1225474.2	663.65
1	M08	2	OTNT	NA	Neutral	5	4.8652312599681	16.9688995215311	1.55063646999321	63977.2807017544	1068.94031392293	1277228	703.89
1	M08	3	OTNT	NA	Neutral	6	4.13234200743494	14.1635687732342	1.41050539492654	53024.3405204461	1016.08913193212	1158043.7	635.82
1	M09	1	DNM2	NM_001005362	sample	4	5.04882629107981	14.8244131455399	1.49926176933674	48029.2122065728	1054.5772983082	1202976.4	655.18
1	M09	2	DNM2	NM_001005362	sample	5	4.31255265374895	12.8719460825611	1.37458564710014	46379.9283909014	998.091992856954	1167584	636.33
1	M09	3	DNM2	NM_001005362	sample	6	5.20794824399261	14.1201478743068	1.24134746903696	43080.1719038817	1031.11001954024	1244119.8	633.3
1	M10	1	PRF1	NM_005041	sample	4	5.34657398212512	17.1618669314796	1.45968013582483	58636.8023833168	1048.22912304632	1148893.9	602.27
1	M10	2	PRF1	NM_005041	sample	5	5.09519650655022	16.1222707423581	1.61635666396807	55826.1213973799	1049.15267932856	1149126	634.96
1	M10	3	PRF1	NM_005041	sample	6	4.7144089732528	15.6669542709232	1.39344901202377	55156.187230371	985.121320841434	1120754.7	588.35
1	M11	1	DSN1	NM_024918	sample	4	4.79637618636756	14.7187230371009	1.55603017149206	52975.0931837791	1020.31659225121	1063001.5	586.25
1	M11	2	DSN1	NM_024918	sample	5	5.44362969752521	17.5508707607699	1.833940864413	65075.0971585701	1142.51393061138	1190018	699.38
1	M11	3	DSN1	NM_024918	sample	6	5.21773485513608	15.4995610184372	1.67492035541449	53969.1861281826	1114.18499116885	1198249.1	678.75
1	M12	1	CBLB	NM_170662	sample	4	4.99838839645447	15.9468170829976	1.90311249501998	58022.3779210314	1094.44825749685	1134073.7	628.97
1	M12	2	CBLB	NM_170662	sample	5	5.56503378378378	18.4527027027027	1.76192770452857	65658.2635135135	1193.20086143403	1220294	668.33
1	M12	3	CBLB	NM_170662	sample	6	5.19805194805195	15.9788961038961	1.63339034954026	55091.237012987	1103.05727007744	1179281.1	664.53
1	M13	1	EP300	NM_001429	sample	4	4.73625498007968	14.3609561752988	1.42459850513985	53375.2215139442	1014.10291527598	1187812.1	596.43
1	M13	2	EP300	NM_001429	sample	5	4.63559322033898	14.9033898305085	1.45119373519403	56043.2711864407	1026.55880449362	1202757	617.8
1	M13	3	EP300	NM_001429	sample	6	4.59655485040798	15.0190389845875	1.44054956314454	55563.4179510426	1038.48179575822	1259708.4	628.33
1	M14	1	PHOX2B	NM_003924	sample	4	5.45240431795878	18.5593719332679	1.58502963583881	68863.715407262	1159.73397058244	1360547	729.2
1	M14	2	PHOX2B	NM_003924	sample	5	4.23172628304821	14.2993779160187	1.44966400394515	54594.8312597201	968.972139684488	1164256	651.16
1	M14	3	PHOX2B	NM_003924	sample	6	4.01296456352636	12.0726015557476	1.33890618275709	40443.5341400173	965.731627791076	1199449.2	653.39
1	M15	1	LATS1	NM_004690	sample	4	4.69310344827586	13.2379310344828	1.29839631128224	40295.575	996.030943637905	1064048.4	576.55
1	M15	2	LATS1	NM_004690	sample	5	5.94230769230769	19.1634615384615	1.67108547833621	65730.3288461538	1146.32464883342	1206743	686.7
1	M15	3	LATS1	NM_004690	sample	6	4.86758383490972	15.7274290627687	1.58355276047387	57428.5950128977	1080.13544193659	1176381.2	647.8
1	M16	1	CUL3	NM_003590	sample	4	4.58269065981148	16.9314481576692	1.69254995212842	70226.0419880034	1147.1760713099	1346932.2	785.1
1	M16	2	CUL3	NM_003590	sample	5	5.25311812179017	17.2861335289802	1.80549196632621	65880.9104915627	1162.10956988626	1339718	766.77
1	M16	3	CUL3	NM_003590	sample	6	4.96177237185056	16.7132927888792	1.46952308518654	68858.4717636838	1191.78105548054	1415964	787.55
1	M17	1	OTNT	NA	Neutral	4	4.69174977334542	15.9401631912965	1.5603030989941	63826.3309156845	1035.45192463937	1251796.3	698.63
1	M17	2	OTNT	NA	Neutral	5	4.73923444976077	14.9800637958533	1.34422589762533	53932.4561403509	1023.13594425913	1249604	689.42
1	M17	3	OTNT	NA	Neutral	6	5.01475409836066	14.977868852459	1.40171189195809	50998.912295082	1044.62661574657	1186593.6	628.18
1	M18	1	OTNT	NA	Neutral	4	5.41016652059597	18.3347940403155	1.67293605767537	64582.3093777388	1124.21941016691	1193826	655.04
1	M18	2	OTNT	NA	Neutral	5	5.24020016680567	18.2301918265221	1.42196685177071	69630.3386155129	1113.11973450487	1335385	698.59
1	M18	3	OTNT	NA	Neutral	6	5.04874086108855	16.8147847278635	1.54941864214868	63224.2388302193	1078.07560019846	1249680.6	686.17
1	M19	1	OTNT	NA	Neutral	4	4.0828125	12.74765625	1.29647074873089	43436.8375	919.883974516488	1042310.1	570.21
1	M19	2	OTNT	NA	Neutral	5	5.07069846678024	16.179727427598	1.41961137709976	56999.5042589438	1089.18630603957	1228129	665.37
1	M19	3	OTNT	NA	Neutral	6	4.42293906810036	12.5304659498208	1.32010807977273	41651.2716845878	984.006501460451	1183379.4	615.14
1	M20	1	OTNT	NA	Neutral	4	4.70366972477064	16.1091743119266	1.64286585257097	62093.1266055046	1116.3896717811	1269427.7	741.37
1	M20	2	OTNT	NA	Neutral	5	4.74596182085169	15.3568281938326	1.46364626589782	54764.6035242291	1033.77698647202	1178861	647.44
1	M20	3	OTNT	NA	Neutral	6	4.77862595419847	16.1306191687871	1.41922533189303	58830.0135708227	1046.89875885613	1234139.2	649.07
1	M21	1	OTNT	NA	Neutral	4	5.97423887587822	19.9476971116315	1.53174356621977	69401.8235753318	1117.39229001896	1324669.9	679.21
1	M21	2	OTNT	NA	Neutral	5	5.80784955028618	19.4881439084219	1.74086769760561	69508.4587080949	1130.13717819869	1323937	708.63
1	M21	3	OTNT	NA	Neutral	6	5.07212317666126	16.581847649919	1.89314782436451	62993.7212317666	1096.73712361334	1209354	652.31
1	M22	1	OTNT	NA	Neutral	4	5.30678466076696	17.9756637168142	1.74231164463344	64303.4174041298	1137.20659440728	1239853.8	661.28
1	M22	2	OTNT	NA	Neutral	5	4.76551226551227	14.6356421356421	1.3810957481185	48288.06998557	1030.96071619787	1110013	587.63
1	M22	3	OTNT	NA	Neutral	6	4.77757520510483	14.2260711030082	1.45005098037709	50930.6536007293	1078.52007413016	1225600.8	678.65
1	N03	1	PLK1	NA	Negative	4	7.2027027027027	31.7331081081081	3.10678116824126	143332.596283784	1520.99576485689	1350442.1	854.68
1	N03	2	PLK1	NA	Negative	5	6.71725571725572	26.6756756756757	2.4882156318597	109163.61954262	1434.89614581835	1384702	843.77
1	N03	3	PLK1	NA	Negative	6	6.41929824561404	23.3140350877193	2.53968306693215	90295.2473684211	1336.77707462284	1143764.1	750.84
1	N04	1	PLK1	NA	Negative	4	6.7651376146789	27.9614678899083	2.59575078285679	122482.735779817	1394.7702491108	1293797.6	791.71
1	N04	2	PLK1	NA	Negative	5	6.42622950819672	28.8524590163934	2.67526580652706	126187.60291439	1474.79102411683	1295300	794.77
1	N04	3	PLK1	NA	Negative	6	5.28571428571429	24.2061688311688	3.01940507474201	116895.068181818	1390.06122780624	1153587.7	743.1
1	N05	1	PLK1	NA	Negative	4	6.64358108108108	27.2094594594595	2.2997786446948	111028.861486486	1366.09463571473	1239228.4	736.96
1	N05	2	PLK1	NA	Negative	5	7.41924959216966	30.1712887438825	2.37479891515923	125439.327895595	1391.47139806198	1360956	807.45
1	N05	3	PLK1	NA	Negative	6	7.25636942675159	25.0222929936306	2.21275807183764	99819.2850318471	1468.25104565716	1291562.8	779.33
1	N06	1	PLK1	NA	Negative	4	5.23818897637795	25.1299212598425	3.20931093951868	118972.742125984	1400.69270129523	1175349.1	810.05
1	N06	2	PLK1	NA	Negative	5	5.53097345132743	24.0761061946903	2.86555978622897	106530.451327434	1386.8749504027	1152215	773.02
1	N06	3	PLK1	NA	Negative	6	6.06185567010309	24.5478645066274	2.98106282154548	101113.882179676	1428.06618596969	1231836.3	773.84
1	N07	1	PLK1	NA	Negative	4	5.09322033898305	22.4350282485876	2.15428423013431	99010.5918079096	1162.74938132268	1083028.3	684.95
1	N07	2	PLK1	NA	Negative	5	6.39065817409766	24.0339702760085	2.36004435845176	88700.3524416136	1446.86291746176	1281333	810.23
1	N07	3	PLK1	NA	Negative	6	5.22065727699531	19.9342723004695	2.38065176568919	80076.1674491393	1260.81995203997	1052631.2	633.43
1	N08	1	PLK1	NA	Negative	4	5.29580573951435	20.8609271523179	2.34372668146139	85569.766004415	1257.89614922933	1153999.8	714.29
1	N08	2	PLK1	NA	Negative	5	6.787728026534	28.6351575456053	2.23130326936096	131422.578772803	1345.88998526985	1415992	808.29
1	N08	3	PLK1	NA	Negative	6	6.06361829025845	27.1908548707753	2.63787316795946	128867.825049702	1449.67051702882	1284299.1	847.85
1	N09	1	CIC	NM_015125	sample	4	5.52473498233216	16.5538869257951	1.49319085544961	55172.4567137809	1102.86557550144	1203142.4	654
1	N09	2	CIC	NM_015125	sample	5	4.74137931034483	14.9154351395731	1.5579739964029	53832.447454844	1029.36000503085	1184929	618.11
1	N09	3	CIC	NM_015125	sample	6	4.52595419847328	13.687786259542	1.54651259945114	50281.2404580153	1041.56448174248	1188710.3	671.99
1	N10	1	SMARCA4	NM_003072	sample	4	4.71034482758621	13.2827586206897	1.30020384822727	43008.7405172414	1024.22624717116	1176644.1	628.88
1	N10	2	SMARCA4	NM_003072	sample	5	4.57760814249364	16.2273112807464	1.83344801903833	64046.1908396947	1081.29751196036	1273658	718.23
1	N10	3	SMARCA4	NM_003072	sample	6	5.13854489164087	16.2066563467492	1.41456266598457	55202.3072755418	1058.403235417	1235493.2	639.4
1	N11	1	DOT1L	NM_032482	sample	4	4.67649536647009	16.4296545914069	1.66367017755599	60429.7169334457	1060.20571883414	1212216.4	649.47
1	N11	2	DOT1L	NM_032482	sample	5	5.51015625	16.05390625	1.36021209480481	51098.159375	1091.01315648253	1255203	657.89
1	N11	3	DOT1L	NM_032482	sample	6	4.57712765957447	14.0576241134752	1.38883420842956	47314.2455673759	1003.52188426389	1231368.4	649.34
1	N12	1	XPC	NM_004628	sample	4	4.88213491475167	14.6538176426983	1.57607116311561	47433.8991845812	1078.35998667391	1127070.6	614.33
1	N12	2	XPC	NM_004628	sample	5	5.53092783505155	16.2822164948454	1.45367399618819	53438.3569587629	1087.32947722937	1298713	755.78
1	N12	3	XPC	NM_004628	sample	6	4.57589984350548	13.5586854460094	1.46614297901689	45503.4233176839	990.704685835615	1117385.9	632.86
1	N13	1	EXT1	NM_000127	sample	4	4.67921568627451	15.4682352941176	1.46063832116677	56142.5521568627	989.176934664487	1056112.7	568.3
1	N13	2	EXT1	NM_000127	sample	5	5.44052044609665	18.2778810408922	1.57372937181105	67872.8921933086	1052.28613680737	1144386	620.67
1	N13	3	EXT1	NM_000127	sample	6	5.54545454545455	17.0503089143866	1.59850351042892	60626.2603706973	1128.64635473907	1188415.7	664.33
1	N14	1	MSH6	NM_000179	sample	4	4.6448132780083	13.9875518672199	1.34342495107723	44728.5269709544	985.764444260611	1028426.1	543.91
1	N14	2	MSH6	NM_000179	sample	5	5.04882017900732	17.0691619202604	1.64483464216192	65806.3759153784	1078.21989332504	1142887	652.74
1	N14	3	MSH6	NM_000179	sample	6	3.94444444444444	11.3922056384743	1.17084657584273	35320.7520729685	841.181060394274	901119.6	478.47
1	N15	1	FANCC	NM_000136	sample	4	5.38783894823336	15.430566967954	1.33284782008172	48118.7608874281	1057.70246916084	1249853.7	648.39
1	N15	2	FANCC	NM_000136	sample	5	5.35688729874776	16.4499105545617	1.41813565978881	55083.3944543828	1077.97883770229	1296265	707.8
1	N15	3	FANCC	NM_000136	sample	6	5.04515599343186	14.6444991789819	1.44035316198131	49152.9334975369	1039.21377611252	1174684.6	627.79
1	N16	1	NCOR1	NM_006311	sample	4	5.23124448367167	18.1694616063548	1.65825470592957	66638.5286849073	1126.81255356781	1247827.5	679.09
1	N16	2	NCOR1	NM_006311	sample	5	4.87848784878488	15.3906390639064	1.43966017663162	54565.0477047705	1010.52046311389	1176928	623.28
1	N16	3	NCOR1	NM_006311	sample	6	5.5936188077246	18.79932829555	1.7380879675589	69336.9437447523	1033.95561659919	1256041.8	672.71
1	N17	1	PLK1	NA	Negative	4	6.45824847250509	24.7107942973523	1.96773298168571	117866.83503055	1274.70776248331	1456550.2	844.58
1	N17	2	PLK1	NA	Negative	5	5.50513347022587	24.8993839835729	2.95076400796443	122444.049281314	1381.37125761463	1464254	925.94
1	N17	3	PLK1	NA	Negative	6	5.48232323232323	25.1616161616162	2.3491917894813	140304.310606061	1469.48474679337	1344789.8	895.85
1	N18	1	PLK1	NA	Negative	4	5.71146245059289	24.6699604743083	2.51891507816725	116247.059288538	1260.47412759783	1290467.6	764.36
1	N18	2	PLK1	NA	Negative	5	6.350622406639	23.9875518672199	2.4643720626991	101959.842323651	1433.71824924167	1478755	855.62
1	N18	3	PLK1	NA	Negative	6	5.91571753986333	27.1799544419134	2.65944323212021	143555.733485194	1469.20875203746	1508283.8	882.03
1	N19	1	PLK1	NA	Negative	4	4.44021739130435	20.5489130434783	3.34767077734286	111801.798913043	1310.88646011475	1189636.5	834.3
1	N19	2	PLK1	NA	Negative	5	6.57215189873418	28.5493670886076	2.01638291900997	132884.865822785	1332.5191480834	1418967	843.81
1	N19	3	PLK1	NA	Negative	6	5.84210526315789	25.5679824561403	4.16698142618508	129348.89254386	1532.24253401797	1387032.4	920.02
1	N20	1	PLK1	NA	Negative	4	5.02439024390244	21.7560975609756	2.25358445282658	109944.088180113	1294.6405247624	1393827.9	832.68
1	N20	2	PLK1	NA	Negative	5	5.54625550660793	24.6123348017621	2.45945069129026	111661.960352423	1389.75510430859	1322818	812.81
1	N20	3	PLK1	NA	Negative	6	6.81410256410256	27.4893162393162	2.73478201114405	137900.694444444	1394.35849426767	1537899.1	869.49
1	N21	1	PLK1	NA	Negative	4	7.2737556561086	26.2443438914027	1.98246491009066	113111.300904977	1428.52603609738	1591250.6	875.6
1	N21	2	PLK1	NA	Negative	5	6.37122969837587	25.5730858468677	2.51336702617318	122303.262180974	1298.86747590986	1365328	803.03
1	N21	3	PLK1	NA	Negative	6	5.63452914798206	26.02466367713	2.69312789877909	132409.109865471	1350.49159831887	1324395.4	838.16
1	N22	1	PLK1	NA	Negative	4	5.48672566371681	34.0353982300885	4.68107603679415	221435.084955752	1658.53550998855	1776090.3	1112.34
1	N22	2	PLK1	NA	Negative	5	4.0455764075067	19.7747989276139	2.75659799441066	108998.383378016	1173.88927783118	1216662	808.25
1	N22	3	PLK1	NA	Negative	6	6.12649164677804	28	2.74435190294333	148002.92601432	1500.06907187251	1493697	954.99
1	C03	1	53BP1	NA	Positive	7	5.19480519480519	18.5207792207792	1.8925090875192	81839.2077922078	1505.02723714701	1478713.6	908.14
1	C03	2	53BP1	NA	Positive	8	5.83644859813084	18.8177570093458	1.89047745186633	77641.2686915888	1525.86633672771	1657410	974.71
1	C03	3	53BP1	NA	Positive	9	4.24851569126378	11.8507209499576	1.40784985160978	41478.7294317218	1165.62837751332	1331503	728.23
1	C04	1	53BP1	NA	Positive	7	4.78761061946903	17.8672566371681	2.33218957871966	83519.3351769912	1432.96509216627	1457322.3	860.82
1	C04	2	53BP1	NA	Positive	8	4.91780821917808	16.7328767123288	1.78815438995169	69098.2945205479	1310.79579182794	1343621	714.53
1	C04	3	53BP1	NA	Positive	9	4.70729537366548	15.153024911032	1.68365474641735	66464.3318505338	1367.46471498435	1436552	805.25
1	C05	1	53BP1	NA	Positive	7	4.84733606557377	16.9252049180328	2.16017630381301	73713	1477.24590790225	1422016.8	900.88
1	C05	2	53BP1	NA	Positive	8	4.40788267644363	13.7231897341888	1.60600847890628	56466.2997250229	1191.27959603735	1424438	753.68
1	C05	3	53BP1	NA	Positive	9	5.29456625357483	14.7550047664442	1.8049613001952	54940.2888465205	1334.71279856652	1425125	766.32
1	C06	1	53BP1	NA	Positive	7	5.72727272727273	18.7827626918536	2.23481425701231	84559.3659976387	1491.20455408384	1561727.6	943.34
1	C06	2	53BP1	NA	Positive	8	4.17281553398058	14.5106796116505	2.38218289528243	58367.9601941748	1313.30109858636	1343424	819.29
1	C06	3	53BP1	NA	Positive	9	4.50789096126255	13.0459110473458	1.29556079051932	52823.5868005739	1177.17281185312	1263930	782.75
1	C07	1	53BP1	NA	Positive	7	6.03470437017995	21.5334190231362	2.82483979399941	97665.7570694087	1727.60516454487	1643589	1109.27
1	C07	2	53BP1	NA	Positive	8	5.09031413612565	16.2971204188482	1.75729460550178	66026.5772251309	1552.00881000533	1581183	967.59
1	C07	3	53BP1	NA	Positive	9	5.93811074918567	23.4837133550489	3.93842614680528	135861.286644951	1886.13554151294	1696317	1171.21
1	C08	1	53BP1	NA	Positive	7	5.03389830508475	19.5459411239964	1.97303520501109	91900.3184656557	1405.44078357441	1424866.9	807.91
1	C08	2	53BP1	NA	Positive	8	6.32534246575342	25.4760273972603	2.86035531872123	125362.191780822	1809.00157105483	1515011	1105.39
1	C08	3	53BP1	NA	Positive	9	4.72282076395691	14.1185112634672	1.63229568490857	58316.2468168462	1253.52661979525	1422460	793.03
1	C09	1	PLCG2	NM_002661	sample	7	5.6365202411714	18.6124031007752	1.72530193772646	76240.097329888	1297.52526372334	1420980.8	812.99
1	C09	2	PLCG2	NM_002661	sample	8	5.00777873811582	17.9135695764909	1.69861128010431	80832.2273120138	1275.64844334364	1489501	861.74
1	C09	3	PLCG2	NM_002661	sample	9	5.21481481481482	19.482304526749	1.61151460694154	93367.2674897119	1291.99741139401	1581676	864.79
1	C10	1	SETD2	NM_014159	sample	7	6.18743961352657	24.2096618357488	2.07550560915715	108027.028985507	1437.55849745486	1479167.9	787.66
1	C10	2	SETD2	NM_014159	sample	8	5.23046875	19.84375	1.58246750763063	88788.15625	1190.22703480634	1491645	781.27
1	C10	3	SETD2	NM_014159	sample	9	6.16761133603239	22.285020242915	1.82804450273587	96206.0558704453	1323.05331465838	1634909	830.66
1	C11	1	IKZF1	NM_001220765	sample	7	4.64906580016247	15.7238017871649	1.65503086283677	64523.6441917141	1161.96194871136	1311729.3	696.65
1	C11	2	IKZF1	NM_001220765	sample	8	5.328165374677	19.9095607235142	1.92136740656103	87771.2222222222	1229.70122661793	1404887	761.8
1	C11	3	IKZF1	NM_001220765	sample	9	5.56324582338902	17.5624502784407	1.53713991954311	70867.1042163882	1218.99710418147	1541764	760.66
1	C12	1	COL2A1	NM_033150	sample	7	5.37459283387622	17.0513029315961	1.49816295698654	61746.5635179153	1187.72099875759	1284191.1	661.05
1	C12	2	COL2A1	NM_033150	sample	8	5.10292812777285	16.3487133984028	1.6462880608407	68627.2546583851	1218.74004508111	1471719	767.66
1	C12	3	COL2A1	NM_033150	sample	9	5.0927684441198	16.8444119795471	1.49577278771464	70666.6822498174	1221.60119870368	1455701	766.33
1	C13	1	SMAD4	NM_005359	sample	7	6.17687661777394	18.9637618636756	1.84099667482456	72691.7911993098	1463.21923129925	1560813.8	845.16
1	C13	2	SMAD4	NM_005359	sample	8	4.42583333333333	14.1075	1.57082045583592	57074.9075	1222.81953892141	1436095	805.52
1	C13	3	SMAD4	NM_005359	sample	9	1.56220472440945	4.16299212598425	0.818538813876247	16638.6779527559	633.758138733503	1056931	555.39
1	C14	1	FANCF	NM_022725	sample	7	5.99493243243243	19.8851351351351	1.89593679788553	77376.6478040541	1367.20689859598	1405083.3	758.94
1	C14	2	FANCF	NM_022725	sample	8	5.89236111111111	19.0086805555556	1.88770503501221	81992.0772569444	1297.50881602567	1487801	800.12
1	C14	3	FANCF	NM_022725	sample	9	4.31254695717506	12.6814425244177	1.32252965220542	47517.305785124	1083.56053898315	1354627	690.95
1	C15	1	Sep-12	NM_144605	sample	7	5.8325404376784	20.1874405328259	1.81336969133966	89520.7963843958	1229.94790149309	1278945.8	704.6
1	C15	2	Sep-12	NM_144605	sample	8	5.74367436743674	19.8877887788779	1.65073816871772	79950.3476347635	1209.30424989814	1308263	680.46
1	C15	3	Sep-12	NM_144605	sample	9	5.31136580706781	19.1012416427889	2.13601196536037	90707.2425978988	1263.03494771973	1346397	793.78
1	C16	1	GNPTAB	NM_024312	sample	7	6.3382737576286	23.6730601569311	1.9265936930455	106256.585004359	1443.47413762112	1543336.8	861.68
1	C16	2	GNPTAB	NM_024312	sample	8	5.78189300411523	17.2971193415638	1.40214890044825	64770.9061728395	1212.9635029969	1443539	731.35
1	C16	3	GNPTAB	NM_024312	sample	9	5.28784489187174	18.3989560029829	1.51418077012632	79323.4168530947	1227.46873989477	1455789	777.24
1	C17	1	53BP1	NA	Positive	7	5.5	20.03264604811	1.92650973932302	92487.7680412371	1372.2598458301	1375995.6	726.15
1	C17	2	53BP1	NA	Positive	8	5.34310532030402	15.2595005428882	1.75165160960049	57428.3018458198	1374.26356387297	1423108	807.13
1	C17	3	53BP1	NA	Positive	9	4.2850430696946	12.0657791699295	1.41973548754872	39224.6162881754	1126.56079934988	1313922	666.6
1	C18	1	53BP1	NA	Positive	7	7.0718954248366	24.390522875817	2.50348743137003	115569.009803922	1884.97985894767	1710124.8	1113.5
1	C18	2	53BP1	NA	Positive	8	6.95467422096317	22.3937677053824	2.15407990462572	92337.6147308782	1544.91302586455	1516322	916.39
1	C18	3	53BP1	NA	Positive	9	4.85822784810127	14.7071729957806	1.50976426428592	55934.0540084388	1221.32959267143	1446904	761.85
1	C19	1	53BP1	NA	Positive	7	6.38011049723757	18.0486187845304	1.61955616787848	61530.0187845304	1444.0725078779	1536663.7	823.41
1	C19	2	53BP1	NA	Positive	8	5.78096040438079	18.921651221567	1.99818278946525	82930.2131423757	1427.98300152783	1505629	824.26
1	C19	3	53BP1	NA	Positive	9	5.62525252525253	16.3848484848485	1.69457553929882	57407.3626262626	1315.31625506726	1495953	841.09
1	C20	1	53BP1	NA	Positive	7	6.76099426386233	25.9330783938815	2.28492320219372	127541.801147228	1750.89532675697	1534783.9	1025.7
1	C20	2	53BP1	NA	Positive	8	5.8453488372093	17.7151162790698	2.2983830826985	73217.7651162791	1521.42276614048	1485853	897.12
1	C20	3	53BP1	NA	Positive	9	5.25757575757576	14.7333333333333	1.46761929557084	50310.0651515152	1182.01434304009	1310645	738.73
1	C21	1	53BP1	NA	Positive	7	5.57386934673367	16.905527638191	1.72032655995262	61626.7306532663	1385.20066884191	1421202.4	754.22
1	C21	2	53BP1	NA	Positive	8	5.01771956856703	14.9352850539291	1.61078218347941	53498.3936825886	1260.75805332962	1331859	676.27
1	C21	3	53BP1	NA	Positive	9	5.24106463878327	17.5855513307985	1.92394125039876	72612.8015209125	1321.32163984664	1406898	751.9
1	C22	1	53BP1	NA	Positive	7	5.66009852216749	21.737684729064	3.0569227868261	118429.368226601	1762.32499261296	1589617.8	1012.14
1	C22	2	53BP1	NA	Positive	8	4.90137328339576	14.5555555555556	1.58159418605807	52313.1310861423	1408.62022720267	1438602	828.1
1	C22	3	53BP1	NA	Positive	9	4.80213903743315	14.0013368983957	1.90876473463156	54828.25	1414.30583367521	1414431	839.35
1	D03	1	RAD51	NA	Positive	7	8.24125874125874	27.3181818181818	2.09872075383589	103395.51048951	1600.91446327572	1777320.1	885.23
1	D03	2	RAD51	NA	Positive	8	7.65311004784689	25.5837320574163	2.11355116564399	105198.093301435	1529.46754005405	1749565	885.15
1	D03	3	RAD51	NA	Positive	9	9.05005959475566	30.0893921334923	2.13404958843732	118621.939213349	1592.57033006322	1825518	884.7
1	D04	1	RAD51	NA	Positive	7	10.3737517831669	37.1669044222539	2.16548842611287	156677.854493581	1767.0920284821	1964221	988.61
1	D04	2	RAD51	NA	Positive	8	7.93090452261307	26.0891959798995	2.02122489890626	95144.0427135678	1550.52515501399	1586919	805.51
1	D04	3	RAD51	NA	Positive	9	8.9975	31.885	1.97549302087094	122995.61625	1535.45603691463	1777300	855.63
1	D05	1	RAD51	NA	Positive	7	6.98865069356873	25.7780580075662	1.99999385244923	108418.829760404	1492.54039015239	1658642.6	824.9
1	D05	2	RAD51	NA	Positive	8	8.80339805825243	28.9211165048544	2.01220052467377	103263.638349515	1581.61394259688	1713713	831.06
1	D05	3	RAD51	NA	Positive	9	8.17982989064399	27.6986634264885	2.05302877036451	109197.866342649	1543.20577024266	1723319	859.79
1	D06	1	RAD51	NA	Positive	7	8.41426927502877	26.6962025316456	1.90301960447275	98846.6363636364	1545.04058824686	1633407.2	827.33
1	D06	2	RAD51	NA	Positive	8	8.21223470661673	25.980024968789	2.07570507550167	100149.037453184	1572.33969621817	1728000	866.09
1	D06	3	RAD51	NA	Positive	9	8.9828641370869	29.5275397796818	1.77880240170957	110479.689106487	1517.99745583369	1828432	873.27
1	D07	1	RAD51	NA	Positive	7	9.27725118483412	33.8696682464455	2.27347136587317	144330.983412322	1738.60113089095	1822326.4	942.39
1	D07	2	RAD51	NA	Positive	8	8.62770562770563	29.7806637806638	2.0700090985198	114349.363636364	1622.04380724002	1847271	891.39
1	D07	3	RAD51	NA	Positive	9	7.54708994708995	23.037037037037	1.79005802169583	77015.2063492063	1420.1422278076	1642433	816.24
1	D08	1	RAD51	NA	Positive	7	8.23313609467456	31.9325443786982	2.11529633505283	128626.950295858	1609.14168574666	1706144.4	870.25
1	D08	2	RAD51	NA	Positive	8	5.68557213930348	16.918407960199	1.25323500966389	60863.9751243781	1118.05224816807	1325521	648.88
1	D08	3	RAD51	NA	Positive	9	7.40799031476998	24.6162227602906	1.86154908770509	97315.9358353511	1520.09899601662	1759243	886.19
1	D09	1	SMC3	NM_005445	sample	7	5.7735368956743	19.7014418999152	1.77328215909088	80857.1221374046	1337.52342825199	1335305.9	739.99
1	D09	2	SMC3	NM_005445	sample	8	5.12953795379538	15.5585808580858	1.51096860404754	55647.452970297	1148.38107732526	1257560	641.02
1	D09	3	SMC3	NM_005445	sample	9	5.44608223429015	17.933281613654	1.70100011575913	72481.0954228084	1243.99814734929	1339691	738.99
1	D10	1	CHD8	NM_020920	sample	7	6.14424635332253	23.0121555915721	2.03301673983185	101357.19286872	1505.00373992997	1465459	837.22
1	D10	2	CHD8	NM_020920	sample	8	5.03125	15.7058823529412	1.61561280652613	63488.1700367647	1327.61226572841	1388465	785.9
1	D10	3	CHD8	NM_020920	sample	9	6.2862509391435	21.2261457550714	1.71053997186661	83757.2216378663	1351.16841980397	1426541	762.11
1	D11	1	COL5A2	NM_000393	sample	7	5.29411764705882	20.0603318250377	2.10737129048826	91476.4728506787	1331.89193303504	1310811.2	726.7
1	D11	2	COL5A2	NM_000393	sample	8	4.479802143446	14.20197856554	1.53146774644374	54155.3149216818	1132.92925838476	1344032	676.89
1	D11	3	COL5A2	NM_000393	sample	9	4.65679574791192	14.9073652239939	1.47317360901794	56254.1708428246	1132.29959414073	1404021	707.56
1	D12	1	BRCA2	NM_000059	sample	7	5.62424763542562	19.804815133276	1.78101758716693	81729.165950129	1389.31150738962	1401082.1	776.06
1	D12	2	BRCA2	NM_000059	sample	8	5.15567484662577	17.5720858895706	1.72384764209928	74275.9294478528	1301.97708964839	1447856	778.6
1	D12	3	BRCA2	NM_000059	sample	9	5.24145962732919	17.6622670807453	1.92508931114952	79065.9177018633	1384.95935194637	1437285	786.37
1	D13	1	UBR5	NM_015902	sample	7	5.10752688172043	19.9569892473118	2.04548381921754	100417.098924731	1284.44090687611	1436872.8	822.79
1	D13	2	UBR5	NM_015902	sample	8	4.26958831341301	12.6653386454183	1.45385532356429	46708.3652058433	1105.71956767313	1220856	679.66
1	D13	3	UBR5	NM_015902	sample	9	4.8357628765792	15.2837706511176	1.66677751532251	63041.4518950437	1124.80031821756	1294598	686.54
1	D14	1	TET2	NM_017628	sample	7	5.78001833180568	19.7708524289643	1.76316066276915	79654.9853345555	1305.73271786153	1445926.5	743.35
1	D14	2	TET2	NM_017628	sample	8	5.26573998364677	16.7309893704007	1.62188845460643	63980.8667211774	1179.18785380292	1353022	693.29
1	D14	3	TET2	NM_017628	sample	9	5.6046511627907	19.317562149158	1.65621056047914	78772.8235765838	1208.8282004502	1415074	728.76
1	D15	1	AMER1	NM_152424	sample	7	5.19449378330373	16.6429840142096	1.65562993190311	69549.6465364121	1219.14387040996	1217736.5	679.15
1	D15	2	AMER1	NM_152424	sample	8	4.353428786737	14.3112283345893	1.51129557279336	57019.3805576488	1068.53338968442	1145967	624.74
1	D15	3	AMER1	NM_152424	sample	9	4.26701570680628	13.8339566192969	1.57689477080144	59837.4921465969	1071.84073521007	1236708	672.73
1	D16	1	EXT2	NM_207122	sample	7	4.90511627906977	19.5088372093023	2.03179701617164	91873.4	1231.94193385225	1187653.4	706.5
1	D16	2	EXT2	NM_207122	sample	8	4.06974637681159	15.2155797101449	1.66111205552798	66987.5389492754	1086.44935393561	1094607	622.5
1	D16	3	EXT2	NM_207122	sample	9	3.94315245478036	13.4418604651163	1.81980082338485	60466.4194659776	1047.44175015765	1198454	647.48
1	D17	1	RAD51	NA	Positive	7	8.52205005959476	29.911799761621	1.98049367639167	114286.346841478	1523.24099196812	1662060.6	793.13
1	D17	2	RAD51	NA	Positive	8	8.21604938271605	24.3962962962963	1.855397817917	78558.0975308642	1485.11702077845	1645530	799.95
1	D17	3	RAD51	NA	Positive	9	7.82642777155655	24.8432250839866	1.77115343764684	94485.4927211646	1387.3062448776	1728746	852.87
1	D18	1	RAD51	NA	Positive	7	9.28980099502488	31.3283582089552	1.84673304861646	120108.355721393	1587.15188228681	1847191	891.1
1	D18	2	RAD51	NA	Positive	8	8.56133828996282	28.0557620817844	2.1973620761279	104989.531598513	1591.00160328014	1730796	842.96
1	D18	3	RAD51	NA	Positive	9	7.59450549450549	25.3197802197802	2.11526666300818	100609.873626374	1468.68610662893	1590532	782.19
1	D19	1	RAD51	NA	Positive	7	10.0555555555556	33.79	2.33560816712339	131585.958888889	1703.44720822047	1806438.7	903.43
1	D19	2	RAD51	NA	Positive	8	8.49387755102041	26.0136054421769	1.83099958123245	91156.412244898	1526.29872625162	1703365	842.56
1	D19	3	RAD51	NA	Positive	9	9.91774383078731	31.6157461809636	1.92754901801192	112884.398354877	1617.42589873683	1933552	922.05
1	D20	1	RAD51	NA	Positive	7	9.60315533980583	34.0995145631068	2.33651749513765	136128.256067961	1677.78927187876	1758749.9	852.47
1	D20	2	RAD51	NA	Positive	8	7.52885906040268	24.3892617449664	2.28788525059048	96579.3489932886	1521.76102709952	1558251	856.82
1	D20	3	RAD51	NA	Positive	9	9.18888888888889	30.5777777777778	2.09671461036027	113185.445555556	1563.88955601762	1712730	820.38
1	D21	1	RAD51	NA	Positive	7	9.38351648351648	29.1318681318681	1.93501060146029	103899.831868132	1594.2035033987	1645395.1	809.68
1	D21	2	RAD51	NA	Positive	8	8.43950361944157	26.17683557394	2.0002574327493	100550.826266805	1538.90851889956	1661684	850.17
1	D21	3	RAD51	NA	Positive	9	9.80260047281324	31.4432624113475	2.25844407470871	115402.367612293	1578.29287185801	1875132	908.32
1	D22	1	RAD51	NA	Positive	7	7.6183368869936	23.8454157782516	2.10087495244158	87747.4157782516	1543.8654673559	1562697.8	775.41
1	D22	2	RAD51	NA	Positive	8	8.61178045515395	26.9263721552878	2.67467949633563	97769.5046854083	1578.6960937702	1744007	881.24
1	D22	3	RAD51	NA	Positive	9	8.45367412140575	27.9627263045793	2.20604844410784	98960.2193823216	1368.77605050282	1503755	733.3
1	E03	1	RF	NA	Neutral	7	4.60018132366274	19.1178603807797	1.64389405848643	91960.7388939257	1229.70658902947	1410215.1	803.36
1	E03	2	RF	NA	Neutral	8	5.8769592476489	20.3683385579937	1.76066782750589	82667.9004702194	1296.48514436281	1506617	809.88
1	E03	3	RF	NA	Neutral	9	4.75957620211899	15.9242053789731	1.40742200183882	64116.8386308068	1160.38151919068	1424137	772.66
1	E04	1	RF	NA	Neutral	7	5.71450858034321	20.1255850234009	1.57467504994831	80329.0920436818	1330.416885214	1480132.1	824.05
1	E04	2	RF	NA	Neutral	8	5.66965085049239	21.762757385855	1.75992474444982	99839.3410922113	1351.89001194125	1495594	865.36
1	E04	3	RF	NA	Neutral	9	5.61822660098522	18.9129720853859	1.43267633960819	84628.1929392447	1272.36227434839	1480842	798.03
1	E05	1	RF	NA	Neutral	7	2.07259528130672	5.03992740471869	0.828447630950803	14199.7631578947	689.540593074556	944472.9	512.98
1	E05	2	RF	NA	Neutral	8	6.20692640692641	21.6554112554113	1.70419088879519	90420.6813852814	1346.72417975075	1565845	825.76
1	E05	3	RF	NA	Neutral	9	5.36900958466454	18.8761980830671	1.92754265346727	86615.6741214058	1274.17970319638	1450931	802.6
1	E06	1	RF	NA	Neutral	7	9.76541554959786	36.8498659517426	2.21186263729482	146489.194369973	1753.85536966211	1921182	957.31
1	E06	2	RF	NA	Neutral	8	5.32328990228013	17.578990228013	1.53171999411149	72813.588762215	1273.84323708336	1446587	779.64
1	E06	3	RF	NA	Neutral	9	4.51117519826965	14.1860129776496	1.34808283781935	56302.9747656813	1087.1402135496	1294783	678.16
1	E07	1	RF	NA	Neutral	7	5.68744588744589	18.7454545454545	1.59556232228537	73832.7766233766	1316.68352404655	1454912.3	777.88
1	E07	2	RF	NA	Neutral	8	4.76299212598425	15.4385826771654	1.48191253735493	64934.3960629921	1187.67600783966	1445974	772.12
1	E07	3	RF	NA	Neutral	9	4.68382352941176	15.1433823529412	1.65251850507189	64584.3455882353	1235.53213402608	1466473	766.89
1	E08	1	RF	NA	Neutral	7	5.18052057094878	17.9109991603694	1.51046105930665	76452.8312342569	1279.12188813447	1404963.2	777.04
1	E08	2	RF	NA	Neutral	8	5.45385906040268	18.2969798657718	1.51434451420325	73083.3070469799	1276.24997811	1519011	796.86
1	E08	3	RF	NA	Neutral	9	4.59470636889992	14.616211745244	1.65631957450265	64470.4954507858	1239.49354433096	1503843	841.64
1	E09	1	MEX3C	NM_016626	sample	7	5.53776160145587	20.2438580527752	1.76462907237134	89615.3621474067	1363.98632929086	1480143	806.47
1	E09	2	MEX3C	NM_016626	sample	8	5.02049530315969	16.4901793339026	1.4372859852563	73923.365499573	1231.92729943248	1400687	767.26
1	E09	3	MEX3C	NM_016626	sample	9	5.29698942229455	19.9625711960944	1.63980369023618	85666.0431244915	1213.66955024293	1364558	727.36
1	E10	1	CDKN2C	NM_078626	sample	7	5.54905660377359	21.4075471698113	1.78084805478909	98376.4613207547	1361.30948276661	1393975.1	832.39
1	E10	2	CDKN2C	NM_078626	sample	8	5.62542662116041	19.8481228668942	1.57608027348638	89348.9906143345	1283.56455458343	1467706	812.19
1	E10	3	CDKN2C	NM_078626	sample	9	5.18926758520667	20.2277012327774	2.14348987384312	101836.638868745	1334.8487038863	1454951	855.09
1	E11	1	SPEN	NM_015001	sample	7	6.0326409495549	22.1177052423343	2.27477581608187	96749.706231454	1363.61564749082	1405333.9	796.17
1	E11	2	SPEN	NM_015001	sample	8	5.71532091097308	22.1532091097308	1.77943741061148	95840.9265010352	1316.61852161195	1405943	784.73
1	E11	3	SPEN	NM_015001	sample	9	5.78611111111111	24.3638888888889	1.85204842808729	119222.880555556	1405.97301008065	1579423	872.51
1	E12	1	ARID1B	NM_017519	sample	7	5.38010657193606	18.9360568383659	1.57729498049742	76724.986678508	1246.09618782763	1351165.1	759.78
1	E12	2	ARID1B	NM_017519	sample	8	5.40640809443508	19.0193929173693	1.77163701757553	85693.3271500843	1292.55634345283	1467928	812.24
1	E12	3	ARID1B	NM_017519	sample	9	5.2152209492635	15.9157119476268	1.78706447418936	64926.612111293	1241.47254726922	1358357	724.41
1	E13	1	ERCC4	NM_005236	sample	7	6.13877118644068	19.3368644067797	1.95486490559241	75904.561440678	1400.51195082413	1446786.9	827.09
1	E13	2	ERCC4	NM_005236	sample	8	4.96302382908792	14.608052588332	1.76961872939956	54916.8101889893	1218.24034313575	1335569	663.81
1	E13	3	ERCC4	NM_005236	sample	9	4.62941176470588	14.7411764705882	1.41448368094505	56266.4213235294	1147.08665476111	1318088	683.86
1	E14	1	ATR	NM_001184	sample	7	4.449177877429	26.2847533632287	4.97224016032358	157330.855754858	2100.40395690362	1728140.5	1533.26
1	E14	2	ATR	NM_001184	sample	8	4.02059025394647	24.3514070006863	4.35992730243743	145925.953328758	2050.71994100479	1725236	1555.37
1	E14	3	ATR	NM_001184	sample	9	3.96491228070175	27.3879892037787	5.22888024373757	176628.51417004	2146.65185301078	1802390	1630.93
1	E15	1	STAG2	NM_006603	sample	7	5.72081218274112	17.3930384336476	1.66100488570879	63129.946337926	1289.26131928544	1330044.6	722.74
1	E15	2	STAG2	NM_006603	sample	8	5.17094703049759	14.8804173354735	1.58756911945051	57360.6235955056	1264.79543286378	1365545	732.26
1	E15	3	STAG2	NM_006603	sample	9	5.37848297213622	17.9404024767802	1.65244788383276	72421.6191950464	1278.59942880563	1466329	782.68
1	E16	1	WRN	NM_000553	sample	7	4.91069849690539	18.7206012378426	1.74850546046152	84837.3872679045	1302.68117551444	1371693.8	758.54
1	E16	2	WRN	NM_000553	sample	8	5.42597898758357	19.1012416427889	1.56302632508069	83118.1795606495	1312.32571146591	1585978	825.65
1	E16	3	WRN	NM_000553	sample	9	5.45170193192272	17.4802207911684	1.75868821632183	76709.9558417663	1368.23895599106	1632096	841.4
1	E17	1	RF	NA	Neutral	7	5.31932021466905	18.4713774597496	1.78540344963388	78462.8747763864	1277.52423835877	1297420	710.5
1	E17	2	RF	NA	Neutral	8	4.77489539748954	15.2543933054393	1.59260451692314	63621.5138075314	1252.10499716283	1342882	714.75
1	E17	3	RF	NA	Neutral	9	5.07697893972404	16.9920116194626	1.62577425609219	69413.3086419753	1238.76332845017	1409373	757.97
1	E18	1	RF	NA	Neutral	7	5.9650406504065	19.4162601626016	1.63847136122482	79428.6634146342	1339.15946361468	1439815.8	801.64
1	E18	2	RF	NA	Neutral	8	6.06802120141343	20.6360424028269	1.61581523196144	83896.8754416961	1337.79894574201	1513837	814.57
1	E18	3	RF	NA	Neutral	9	5.33167907361456	16.9330024813896	1.49542727619639	67017.3093465674	1217.14756569767	1449774	741.24
1	E19	1	RF	NA	Neutral	7	6.58540772532189	21.3124463519313	1.80663486918391	81139.1081545064	1329.88399751122	1470323.4	769.05
1	E19	2	RF	NA	Neutral	8	4.27633711507293	12.0834683954619	1.40491353947754	43589.868719611	1110.40040614484	1249284	664.81
1	E19	3	RF	NA	Neutral	9	4.26446280991736	12.3493613824192	1.37100778850577	47012.3636363636	1163.07552374511	1348157	725.51
1	E20	1	RF	NA	Neutral	7	8.544	29.1106666666667	2.18092415479927	120804.033333333	1687.6306281961	1640986.4	865.89
1	E20	2	RF	NA	Neutral	8	5.18295543393276	16.5652853792025	1.68401037934093	67517.5121188428	1230.36110760795	1298169	690.54
1	E20	3	RF	NA	Neutral	9	4.36330935251799	13.5798561151079	1.48563958138043	58136.0928057554	1164.15570442079	1367219	725.71
1	E21	1	RF	NA	Neutral	7	9.05219454329775	33.1731909845789	3.23814347126251	141088.889679715	1766.92314366172	1693285.3	882.1
1	E21	2	RF	NA	Neutral	8	7.80469583778015	28.5827107790822	2.01856393149023	113309.342582711	1518.55634807099	1623055	822.99
1	E21	3	RF	NA	Neutral	9	6.20802005012531	20.4168755221387	1.91116554224824	82169.2915622389	1362.14209554553	1393993	728.03
1	E22	1	RF	NA	Neutral	7	8.24535679374389	28.4525904203324	2.91307964497702	115443.810361681	1643.02625194364	1596421.9	824.74
1	E22	2	RF	NA	Neutral	8	5.95769881556684	19.1598984771574	1.61580060279763	76065.9703891709	1299.10044207462	1430343	788.99
1	E22	3	RF	NA	Neutral	9	5.03576537911302	17.0722460658083	1.80608680619935	78401.0228898426	1293.34124268392	1465906	791.64
1	F03	1	OTNT	NA	Neutral	7	4.95896147403685	18.1767169179229	1.5146663291994	77946.3316582915	1165.57842042819	1400790.1	784.66
1	F03	2	OTNT	NA	Neutral	8	5.58425063505504	19.6629974597798	1.64258042720506	87421.3700254022	1308.037458765	1494486	834.55
1	F03	3	OTNT	NA	Neutral	9	3.93110949963742	11.9586656997825	1.60650131562406	50483.8585931835	1143.48859717182	1382722	760.37
1	F04	1	OTNT	NA	Neutral	7	5.47479376718607	21.6489459211732	2.0507655485998	100886.218148488	1441.04973616749	1550950.1	874.84
1	F04	2	OTNT	NA	Neutral	8	5.08841940532081	17.471048513302	1.60678319176856	74184.7973395931	1321.45351519905	1493014	802.84
1	F04	3	OTNT	NA	Neutral	9	5.68786549707602	19.9722222222222	1.73943550668635	85109.3698830409	1327.33186421156	1527844	819.78
1	F05	1	OTNT	NA	Neutral	7	5.69223907225691	19.1391614629795	1.51245977631347	78255.1239964318	1257.22789369589	1371439.5	767.73
1	F05	2	OTNT	NA	Neutral	8	6.75793991416309	23.7665236051502	1.76325230043334	102159.556223176	1420.26805356218	1682078	875.45
1	F05	3	OTNT	NA	Neutral	9	6.35844567803331	22.1189532117367	1.71173077313244	95090.4226804124	1248.49664601344	1613027	831.52
1	F06	1	OTNT	NA	Neutral	7	5.74163879598662	22.3595317725753	2.02977909385828	106227.643812709	1407.06499634593	1535917.3	902.04
1	F06	2	OTNT	NA	Neutral	8	5.70752324598478	18.6889264581572	1.758000168412	76289.3584108199	1249.13828485688	1398175	743.91
1	F06	3	OTNT	NA	Neutral	9	5.12046332046332	17.2131274131274	1.6992189307406	72439.3752895753	1251.086137194	1415379	767.17
1	F07	1	OTNT	NA	Neutral	7	5.71107266435986	18.5181660899654	1.55787527349845	73271.865916955	1311.45875240654	1500402.9	805.59
1	F07	2	OTNT	NA	Neutral	8	5.29315960912052	17.7190553745928	1.46166909703609	76308.917752443	1271.30362616287	1499374	815.4
1	F07	3	OTNT	NA	Neutral	9	5.03805175038052	16.796803652968	1.4703670247091	74725.7047184171	1222.23255450918	1534564	809.62
1	F08	1	OTNT	NA	Neutral	7	5.21617021276596	19.2782978723404	1.80169053396773	88316.1259574468	1372.44087906406	1503579.4	837.44
1	F08	2	OTNT	NA	Neutral	8	4.20084033613445	14.7823529411765	2.1074419482883	68394.6722689076	1190.16275146628	1398840	793.31
1	F08	3	OTNT	NA	Neutral	9	4.46576433121019	14.4554140127389	1.26597050061351	57031.4474522293	1071.21941835706	1377063	705.22
1	F09	1	PTPRB	NM_002837	sample	7	5.64354697102722	20.3687445127305	1.9192347870976	95994.356453029	1352.78891935578	1507030.9	838.36
1	F09	2	PTPRB	NM_002837	sample	8	6.35289323553382	24.7563162184189	2.03256853469542	121337.62999185	1467.64860406096	1757356	958.27
1	F09	3	PTPRB	NM_002837	sample	9	5.17251461988304	19.4451754385965	2.18016300869823	93577.0657894737	1425.21016611466	1557224	893.64
1	F10	1	WAS	NM_000377	sample	7	6.19271758436945	18.9822380106572	1.65630255693824	71469.2904085258	1404.67351658308	1478111.5	814.16
1	F10	2	WAS	NM_000377	sample	8	4.82430213464696	15.4039408866995	1.36064098831483	59923.2824302135	1168.07745795878	1415019	743.22
1	F10	3	WAS	NM_000377	sample	9	4.86856264411991	15.2106072252114	1.32018190425292	57402.3097617218	1130.85353101141	1339741	686.66
1	F11	1	ODAM	NM_017855	sample	7	5.74307958477509	19.0692041522491	1.64389724136121	71629.7205882353	1267.75623265772	1434803.1	752.23
1	F11	2	ODAM	NM_017855	sample	8	4.767929089444	15.7888799355359	1.61357350037295	67035.3883964545	1178.73148753722	1345014	724.46
1	F11	3	ODAM	NM_017855	sample	9	5.09970238095238	16.5669642857143	1.42684012057543	70730.7165178571	1222.81914931831	1514518	784.55
1	F12	1	BRIP1	NM_032043	sample	7	5.58914728682171	20.5891472868217	1.93104919170447	89098.1705426357	1373.22683646418	1407668.2	786.11
1	F12	2	BRIP1	NM_032043	sample	8	4.88452285485164	15.4025661587811	1.57814857793035	59894.6367281476	1202.03259406352	1385255	706.1
1	F12	3	BRIP1	NM_032043	sample	9	4.9983429991715	15.2891466445733	1.51271840161453	54976.7829328915	1146.9978495784	1345152	677.88
1	F13	1	ATRX	NM_138270	sample	7	6.45335658238884	22.5387968613775	1.92627759434082	100164.002615519	1472.37830650254	1575219.4	863.91
1	F13	2	ATRX	NM_138270	sample	8	5.66753022452504	17.9594127806563	1.76546706098122	71155.0993091537	1356.93708208538	1414411	767.63
1	F13	3	ATRX	NM_138270	sample	9	6.45432692307692	20.9615384615385	1.70843051426608	89787.577724359	1410.4738039087	1652846	887.78
1	F14	1	PLXNB2	NM_012401	sample	7	7.11181818181818	28.1181818181818	2.30366331053945	136418.039090909	1603.61058580069	1674626.8	972.99
1	F14	2	PLXNB2	NM_012401	sample	8	6.7010582010582	22.8977072310406	1.63779462192796	93446.975308642	1384.02020122153	1522975	797.61
1	F14	3	PLXNB2	NM_012401	sample	9	6.37670068027211	23.4583333333333	1.85140936120356	103557.958333333	1386.46333117979	1688987	907.14
1	F15	1	ZMYM2	NM_197968	sample	7	6.98026905829596	22.7587443946188	1.79803163028075	88471.3865470852	1397.56995691112	1543183.5	813.11
1	F15	2	ZMYM2	NM_197968	sample	8	5.42589703588144	16.8845553822153	1.62392809751142	63582.4625585023	1277.24105950258	1411149	749.05
1	F15	3	ZMYM2	NM_197968	sample	9	5.19397501836885	14.9338721528288	1.48332282141784	55752.5238795004	1187.22964184629	1477550	742.2
1	F16	1	MBD1	NM_015845	sample	7	6.04070407040704	20.0484048404841	1.86346401833881	79327.9064906491	1332.19451240158	1315338.4	717.65
1	F16	2	MBD1	NM_015845	sample	8	5.73259334006054	18.6912209889001	1.53026185677992	73079.9424823411	1271.02177507874	1338082	724.03
1	F16	3	MBD1	NM_015845	sample	9	5.16480446927374	15.8566108007449	1.35807956688996	58337.5055865922	1110.633553782	1231362	650.33
1	F17	1	OTNT	NA	Neutral	7	6.46989966555184	21.7433110367893	1.75977369254937	87437.0033444816	1369.95040138281	1486156	784.23
1	F17	2	OTNT	NA	Neutral	8	5.14634146341463	17.8980836236934	1.57659328243718	79778.1141114983	1248.46007639077	1476196	803.08
1	F17	3	OTNT	NA	Neutral	9	5.37824267782427	19.4970711297071	1.60303720911173	85191.4476987448	1247.54785877107	1526711	797.24
1	F18	1	OTNT	NA	Neutral	7	5.7814845704754	21.5145954962469	1.85981022656757	95462.7706422018	1329.30681572065	1417010.2	768.26
1	F18	2	OTNT	NA	Neutral	8	5.35244519392917	17.7141652613828	1.65157438647102	71229.8389544688	1260.07106751607	1439875	774.86
1	F18	3	OTNT	NA	Neutral	9	5.53719655442443	20.5794831636648	1.72285892748477	94100.7642913078	1331.30946635317	1568239	820.54
1	F19	1	OTNT	NA	Neutral	7	5.19816819317236	18.3072439633639	1.82974924536117	83289.1856786012	1306.70094472833	1430180	782.28
1	F19	2	OTNT	NA	Neutral	8	4.66944024205749	16.3971255673222	1.79593637125171	72032.6036308623	1243.37158117238	1408559	756.94
1	F19	3	OTNT	NA	Neutral	9	4.56335003579098	14.3543307086614	1.62463140926492	57354.1460272011	1249.99581496869	1411664	756.52
1	F20	1	OTNT	NA	Neutral	7	5.13086989992302	17.5311778290993	1.90587919070845	74660.9430331024	1299.89700442817	1365946.1	736.56
1	F20	2	OTNT	NA	Neutral	8	5.45401822700911	16.8301574150787	1.62201874050419	65251.487986744	1312.44232496347	1514166	789.69
1	F20	3	OTNT	NA	Neutral	9	4.30311614730878	12.9582152974504	1.1878130950314	49207.2811614731	1058.86695093858	1304508	677.98
1	F21	1	OTNT	NA	Neutral	7	6.21531100478469	21.3979266347687	1.99374957317728	90288.2272727273	1417.02383697783	1592357.8	851
1	F21	2	OTNT	NA	Neutral	8	5.67450980392157	19.1874509803922	1.66486085415817	74679.217254902	1259.03145453188	1385803	707.18
1	F21	3	OTNT	NA	Neutral	9	5.23868312757202	16.6879286694102	1.68269822420403	64715.6454046639	1239.87226088358	1426271	762.88
1	F22	1	OTNT	NA	Neutral	7	5.29918032786885	18.4655737704918	1.45318986825019	81970.7540983607	1141.8086213754	1320985.3	699.24
1	F22	2	OTNT	NA	Neutral	8	4.68160377358491	16.2154088050314	1.58856662217467	74338.2547169811	1234.39046585205	1362330	761.24
1	F22	3	OTNT	NA	Neutral	9	4.81119402985075	15.1611940298507	1.42677382087749	57853.5955223881	1147.08649709866	1430220	729.48
1	G03	1	RF	NA	Neutral	7	5.385266723116	18.7197290431837	1.58068904951367	76692.5656223539	1258.21681340918	1405346.2	743.08
1	G03	2	RF	NA	Neutral	8	4.99848484848485	17.7090909090909	1.67249608156094	86843.6303030303	1323.86730599046	1522588	857.87
1	G03	3	RF	NA	Neutral	9	4.88187221396731	16.3959881129272	1.54797256911251	67671.6092124814	1178.58702963756	1427086	750.87
1	G04	1	RF	NA	Neutral	7	5.67200674536256	22.1669477234401	2.03901034884462	98895.0177065767	1372.41573225125	1493957.5	818.47
1	G04	2	RF	NA	Neutral	8	5.85040797824116	24.2184950135993	2.69405786215242	124052.347234814	1523.60968088132	1618252	971.2
1	G04	3	RF	NA	Neutral	9	5.30710659898477	21.4153976311337	2.0386038063378	102565.100676819	1293.22734565254	1485884	861.72
1	G05	1	RF	NA	Neutral	7	5.02712477396022	16.5081374321881	1.58861835031126	68509.0153707052	1244.50504333723	1378636	768.93
1	G05	2	RF	NA	Neutral	8	5.2150084317032	17.0059021922428	1.57679303683723	66104.5649241147	1215.58514372983	1363719	725.57
1	G05	3	RF	NA	Neutral	9	5.51136363636364	17.2916666666667	1.72279483619277	71812.5333333333	1281.99047009437	1459880	789.36
1	G06	1	RF	NA	Neutral	7	5.09654062751408	16.9646017699115	1.8861267379244	73434.2003218021	1341.21481448135	1487667.7	800.03
1	G06	2	RF	NA	Neutral	8	4.87558685446009	17.3591549295775	1.51115616895058	77809.8106416275	1172.87646152413	1400071	742.29
1	G06	3	RF	NA	Neutral	9	4.62638230647709	14.9304897314376	1.4391378948007	67955.1990521327	1197.33393473389	1476111	782.77
1	G07	1	RF	NA	Neutral	7	6.53977272727273	23.96875	1.85581669758823	105073.822916667	1439.42104786149	1525021	828.69
1	G07	2	RF	NA	Neutral	8	4.23148936170213	24.3123404255319	4.60943075218639	155759.90212766	1839.54049792339	1712582	1290.13
1	G07	3	RF	NA	Neutral	9	4.73666940114848	16.8876127973749	1.80432437400351	78222.9827727646	1256.70958219564	1447908	803.69
1	G08	1	RF	NA	Neutral	7	6.31629955947137	21.5242290748899	1.8568319487817	92467.6237885463	1432.71115996496	1567484.9	851.82
1	G08	2	RF	NA	Neutral	8	5.83192567567568	20.0777027027027	1.8399670787452	92312.6106418919	1367.34642074903	1541500	851.33
1	G08	3	RF	NA	Neutral	9	4.77445652173913	13.1295289855072	1.40529801160039	45327.1032608696	1177.95150969146	1494927	793
1	G09	1	BRCA1	NM_007298	sample	7	5.22886989553656	16.5565052231719	1.95394638871809	62642.9572649573	1339.97418542877	1252763.2	689.27
1	G09	2	BRCA1	NM_007298	sample	8	6.66459627329193	25.4853593611358	1.93813846903609	112430.2635315	1498.32628694902	1569782	873.97
1	G09	3	BRCA1	NM_007298	sample	9	5.91773308957952	17.4405850091408	1.90860926358136	66358.0274223035	1418.47351512978	1516912	845.6
1	G10	1	ASXL1	NM_015338	sample	7	5.35803571428571	20.7660714285714	1.82847946631037	95618.3008928571	1351.26876495033	1463868.3	824.55
1	G10	2	ASXL1	NM_015338	sample	8	5.40046118370484	19.2697924673328	1.75696797019097	75604.5126825519	1209.22793517541	1309144	704.81
1	G10	3	ASXL1	NM_015338	sample	9	5.57979953739399	17.9151888974557	1.61836926172427	70359.9059367772	1218.73077182475	1402260	724.89
1	G11	1	ASXL2	NM_018263	sample	7	5.70265324794145	18.7337602927722	1.53706966671376	73283.1390667887	1169.52798853047	1411741.9	724.67
1	G11	2	ASXL2	NM_018263	sample	8	5.15798764342454	16.0388349514563	1.46572424234812	69524.5039717564	1204.69247175575	1389473	737.69
1	G11	3	ASXL2	NM_018263	sample	9	4.98736059479554	16.1754646840149	1.54299745031663	64832.2513011152	1209.54532285265	1411759	745.47
1	G12	1	TP53BP1	NM_005657	sample	7	6.22921914357683	20.7867338371117	2.02475171068089	81104.7573467674	1500.43958087228	1450645.5	795.01
1	G12	2	TP53BP1	NM_005657	sample	8	5.3563829787234	16.4021276595745	1.77898344585219	62730.3212765957	1420.98999502048	1484281	844.1
1	G12	3	TP53BP1	NM_005657	sample	9	6.05548549810845	19.9722572509458	2.61532243350782	85775.0567465322	1669.53482407609	1551848	1014.71
1	G13	1	FAT1	NM_005245	sample	7	5.20525869380831	20.0814249363868	2.00417773507722	89134.7141645462	1328.26416660882	1240456	721.83
1	G13	2	FAT1	NM_005245	sample	8	5.35611510791367	20.4361510791367	2.00526816620107	85695.0080935252	1289.67869989418	1251382	703.29
1	G13	3	FAT1	NM_005245	sample	9	5.86222627737226	22.0638686131387	1.98025472509609	104953.850364964	1419.41837903218	1414314	810.48
1	G14	1	BAP1	NM_004656	sample	7	6.17298347910593	22.7405247813411	2.05761555997296	98415.7725947522	1461.59858381794	1522321	873.34
1	G14	2	BAP1	NM_004656	sample	8	5.75881870385562	22.3289581624282	2.22747328343856	105662.264971288	1432.24135718346	1478485	832.11
1	G14	3	BAP1	NM_004656	sample	9	5.58187863674148	19.3308395677473	1.80296707260639	86274.7896924356	1341.55742611799	1542765	851.65
1	G15	1	ZNF516	NM_014643	sample	7	6.12028301886792	22.1132075471698	1.66291049302562	89490.7016509434	1269.42990950343	1276947.2	692.3
1	G15	2	ZNF516	NM_014643	sample	8	5.9513358778626	20.0772900763359	1.64285654001358	80094.7213740458	1309.84586451815	1347094	725.85
1	G15	3	ZNF516	NM_014643	sample	9	5.74595469255663	19.1982200647249	1.64760560941958	76740.109223301	1189.88974034	1295890	688.88
1	G16	1	GRIN2A	NM_000833	sample	7	6.94229035166817	24.5184851217313	1.84815580643788	101512.075743913	1416.2359184592	1621540.4	855.29
1	G16	2	GRIN2A	NM_000833	sample	8	6.0897552130553	18.3155031731641	1.54722102009648	69630.4206708976	1250.37224747657	1513003	764.25
1	G16	3	GRIN2A	NM_000833	sample	9	5.75691056910569	18.5788617886179	1.81065910616416	74569.3536585366	1337.29021775216	1557233	825.56
1	G17	1	RF	NA	Neutral	7	6.20615128844555	19.3690773067332	1.79395430329108	77539.9118869493	1380.09241001821	1508366.4	777.28
1	G17	2	RF	NA	Neutral	8	6.02757502027575	17.5352798053528	1.62010070291741	64527.8815896188	1280.28865602328	1433186	748.33
1	G17	3	RF	NA	Neutral	9	4.72792022792023	14.4195156695157	1.45876642518082	56696.6196581197	1136.73327900183	1409471	745.37
1	G18	1	RF	NA	Neutral	7	6.18367346938776	21.6734693877551	1.84824990466875	92849.0523513753	1358.62004373088	1369879.5	718.79
1	G18	2	RF	NA	Neutral	8	5.65587734241908	17.8313458262351	1.73277439390263	72061.4957410562	1317.25563206631	1440884	752.38
1	G18	3	RF	NA	Neutral	9	6.36885865457294	20.3968253968254	1.5940065304661	87400.4202569917	1356.55035078292	1593257	836.56
1	G19	1	RF	NA	Neutral	7	5.36632083000798	17.2083000798085	1.53965535914191	70051.1588188348	1277.45954002818	1477712.1	779.37
1	G19	2	RF	NA	Neutral	8	5.40141342756184	16.0007067137809	1.67766646163619	58559.2869257951	1282.02353073389	1435844	754
1	G19	3	RF	NA	Neutral	9	5.44567062818336	17.5916808149406	1.5425142754608	74324.5899830221	1259.42300259738	1442090	746.68
1	G20	1	RF	NA	Neutral	7	5.38183279742765	20.2379421221865	2.08865496128239	94258.0136655949	1382.17243091978	1416934.8	795.9
1	G20	2	RF	NA	Neutral	8	5.49685039370079	17.6968503937008	1.90314410482443	72659.6023622047	1328.53842965237	1361725	719.72
1	G20	3	RF	NA	Neutral	9	5.20611798980335	17.4406409322651	1.86089900670593	73203.7851420248	1242.44909179801	1371571	726.7
1	G21	1	RF	NA	Neutral	7	5.27454110135674	16.6695929768555	1.58279654698328	63176.0127693536	1224.21259882876	1265908.3	684.57
1	G21	2	RF	NA	Neutral	8	5.36006415396953	17.6246992782678	1.65019095738021	70308.8853247795	1247.24194275515	1321685	688.1
1	G21	3	RF	NA	Neutral	9	5.46572104018913	17.3861308116627	1.47981981027272	67260.2663514578	1208.38611359376	1445716	748.89
1	G22	1	RF	NA	Neutral	7	6.49056603773585	21.5608919382504	1.73576258548421	84608.641509434	1285.63704315748	1379742.6	738.02
1	G22	2	RF	NA	Neutral	8	4.90124359912217	15.5954645208486	1.50000436033754	62246.3343087052	1184.25756648973	1361864	708.36
1	G22	3	RF	NA	Neutral	9	4.75163874726875	15.6168973051712	1.42033358025022	62935.2818645302	1092.57479693936	1375850	718.07
1	H03	1	CHEK1	NA	Positive	7	5.92105263157895	32.6473684210526	4.17079232689547	200907.825263158	2128.2488410134	2008087.9	1443.73
1	H03	2	CHEK1	NA	Positive	8	6.10910910910911	34.5445445445445	4.78603931718198	221838.1001001	2343.24587464557	2051528	1623.7
1	H03	3	CHEK1	NA	Positive	9	6.31517960602549	39.1019698725377	5.66562024211807	260119.954808806	2551.6070412161	2203466	1763.37
1	H04	1	CHEK1	NA	Positive	7	5.42857142857143	32.9114285714286	5.23765983426714	210215.79047619	2262.39541961156	1908751.4	1564.57
1	H04	2	CHEK1	NA	Positive	8	5.81863230921705	33.2527254707631	4.6396961011262	205079.949454906	2293.76349691257	1975223	1566.28
1	H04	3	CHEK1	NA	Positive	9	5.57856399583767	35.7502601456816	5.48134802899683	235230.048907388	2414.93890203201	1899418	1658.36
1	H05	1	CHEK1	NA	Positive	7	6.62422360248447	36.3695652173913	4.33097341612403	223511.873706004	2283.80029571955	1981071.1	1528.49
1	H05	2	CHEK1	NA	Positive	8	7.27470141150923	38.214983713355	4.04852664711362	238535.186753529	2453.85684251121	2103393	1664.92
1	H05	3	CHEK1	NA	Positive	9	5.80765456329735	37.0971540726202	5.33504665895371	254997.352306183	2536.87948571897	2150835	1731.22
1	H06	1	CHEK1	NA	Positive	7	6.41339491916859	38.7113163972286	4.99904147723276	250734.531177829	2363.67834730132	2045662.6	1589.03
1	H06	2	CHEK1	NA	Positive	8	5.64323189926548	31.6904512067156	5.37692986879273	210837.341028332	2427.49313208816	2040621	1698.3
1	H06	3	CHEK1	NA	Positive	9	5.75803402646503	35.3090737240076	4.30148795534188	237954.034971645	2397.68613442117	2013228	1728.86
1	H07	1	CHEK1	NA	Positive	7	6.40993071593534	38.4087759815243	4.45386268776528	240743.139722864	2427.60109034235	2070944.8	1708.92
1	H07	2	CHEK1	NA	Positive	8	6.40340909090909	36.9045454545455	4.45633924062197	237181.620454545	2341.51978195493	2009686	1563.32
1	H07	3	CHEK1	NA	Positive	9	6.09744779582367	39.7412993039443	6.01856027062091	255666.915313225	2397.02225482307	2008490	1666.03
1	H08	1	CHEK1	NA	Positive	7	6.46973094170404	38.2858744394619	4.83318787111285	233909.456278027	2291.07113713739	1929105.2	1515.82
1	H08	2	CHEK1	NA	Positive	8	5.63032191069574	30.3032191069574	4.9517744781681	186459.920041537	2027.08716301065	1792707	1410.43
1	H08	3	CHEK1	NA	Positive	9	5.36424474187381	32.8671128107075	5.04429116058674	207614.971319312	2360.78197082816	1854880	1627.28
1	H09	1	NOTCH2	NM_024408	sample	7	5.63504968383017	20.4281842818428	1.70777432378655	92737.6811201445	1353.91125944403	1509978.2	835.33
1	H09	2	NOTCH2	NM_024408	sample	8	7.04057709648332	25.1109107303877	1.96958937939053	110171.474301172	1492.9618354043	1616637	919.27
1	H09	3	NOTCH2	NM_024408	sample	9	5.7078125	19.2953125	1.61263528421605	81753.78515625	1339.23593864565	1528559	812.31
1	H10	1	FANCM	NM_020937	sample	7	6.79175050301811	27.2354124748491	2.20566504211686	125008.201207243	1470.18638930352	1568379.9	896.59
1	H10	2	FANCM	NM_020937	sample	8	6.23431952662722	22.3420118343195	1.81076501557258	95763.1727810651	1412.89269401005	1531054	907.01
1	H10	3	FANCM	NM_020937	sample	9	6.3553488372093	21.1758139534884	1.7920419531778	90196.1572093023	1417.50726489653	1611517	889.1
1	H11	1	RASA1	NM_022650	sample	7	6.1139896373057	23.7616580310881	2.07569370071907	104472.418825561	1421.16908316848	1435079.2	855.25
1	H11	2	RASA1	NM_022650	sample	8	5.74425969912906	19.0150435471101	1.9370849821269	76380.2280285036	1366.97195027554	1421597	796.19
1	H11	3	RASA1	NM_022650	sample	9	6.43350168350168	22.1734006734007	1.89157317678599	89930.287037037	1445.48249405646	1540722	861.65
1	H12	1	KDM5C	NM_004187	sample	7	6.7025641025641	21.2051282051282	1.78885931551596	83535.7712820513	1564.40268838864	1713358.7	992.12
1	H12	2	KDM5C	NM_004187	sample	8	6.08956916099773	19.3151927437642	1.80116373464701	77099.0419501134	1382.19963474099	1569374	886
1	H12	3	KDM5C	NM_004187	sample	9	5.50919732441472	17.5852842809365	1.50383972808465	67417.7943143813	1296.00811861891	1530383	820.9
1	H13	1	FAS	NA	sample	7	6.88045738045738	23.4158004158004	1.8070540833785	92272.3866943867	1435.52501159703	1482812.5	849.53
1	H13	2	FAS	NA	sample	8	5.65939597315436	18.4270134228188	1.56726541296885	70252.3246644295	1225.63418299562	1364476	711.91
1	H13	3	FAS	NA	sample	9	6.71641791044776	21.3898156277436	1.5935636746361	82853.0237050044	1331.06798993023	1540426	818.39
1	H14	1	PTPRC	NR_052021	sample	7	6.73263888888889	25.2109375	1.9905091932552	103235.802083333	1429.23951069325	1518122.1	794
1	H14	2	PTPRC	NR_052021	sample	8	5.73285841495993	20.0569902048086	1.79435765639607	83795.0053428317	1302.30217965169	1461917	768.2
1	H14	3	PTPRC	NR_052021	sample	9	5.86541737649063	19	1.51772492755199	72049.5902896082	1234.27262926994	1509868	753.91
1	H15	1	PTPRU	NM_133178	sample	7	6.16497975708502	24.4767206477733	2.37854200017588	114150.271255061	1443.83502506191	1564057	839.41
1	H15	2	PTPRU	NM_133178	sample	8	5.52578268876611	20.7633517495396	1.91101862829706	99471.2476979742	1305.68636758574	1429384	757.05
1	H15	3	PTPRU	NM_133178	sample	9	6.0948905109489	20.5099061522419	1.74612632053387	87899.0594369134	1357.52674605883	1646851	872.7
1	H16	1	FUBP1	NM_003902	sample	7	6.51141166525782	24.1978021978022	1.9780112060211	104293.180050719	1398.52230189671	1457641.4	770.55
1	H16	2	FUBP1	NM_003902	sample	8	5.65139116202946	18.2340425531915	1.49755718664869	69379.8977086743	1157.3035922532	1276420	643.87
1	H16	3	FUBP1	NM_003902	sample	9	4.48744460856721	14.4335302806499	1.63862558412738	59262.3389955687	1145.76282467614	1243311	655.81
1	H17	1	CHEK1	NA	Positive	7	6.71921749136939	37.6064441887227	4.66104846136816	240505.322209436	2431.08043917483	2016205	1541.34
1	H17	2	CHEK1	NA	Positive	8	6.35113636363636	34.6329545454545	5.03481285718153	216667.890909091	2425.90491507551	2165541	1656.89
1	H17	3	CHEK1	NA	Positive	9	4.75965250965251	27.8870656370656	4.16625801514122	181373.88996139	2220.3577012035	1885191	1547.73
1	H18	1	CHEK1	NA	Positive	7	7.60023866348449	42.0250596658711	4.93335096198262	262522.168257757	2485.91392435678	2014379.7	1595.52
1	H18	2	CHEK1	NA	Positive	8	4.53290529695024	26.2736757624398	4.84291125019055	164473.419743178	1943.26229889582	1514950	1304.73
1	H18	3	CHEK1	NA	Positive	9	6.2635009310987	35.9655493482309	4.57178945919842	225968.88547486	2383.29679256787	2081988	1634.62
1	H19	1	CHEK1	NA	Positive	7	6.39630390143737	36.3182751540041	5.13582562829914	226941.928131417	2366.09772743546	1952225	1561.73
1	H19	2	CHEK1	NA	Positive	8	6.46687054026504	36.8042813455657	5.38877193473757	240319.422018349	2490.80311891682	2030063	1728.96
1	H19	3	CHEK1	NA	Positive	9	6.11365807067813	32.4804202483286	4.62371784455096	207664.242597899	2373.36029705151	1946796	1603.29
1	H20	1	CHEK1	NA	Positive	7	6.777	39.966	5.90716908984328	268474.75	2502.3269606777	2093353.5	1656.02
1	H20	2	CHEK1	NA	Positive	8	5.86354166666667	31.5302083333333	4.91135317294648	194910.678125	2257.3415588909	1814867	1475.56
1	H20	3	CHEK1	NA	Positive	9	6.34615384615385	33.3550295857988	3.9962289744416	194909.051282051	2249.86697067551	2041591	1536.36
1	H21	1	CHEK1	NA	Positive	7	6.0734126984127	32.4811507936508	4.63048518171052	207260.900793651	2145.238655834	1894819.8	1425.89
1	H21	2	CHEK1	NA	Positive	8	5.61808510638298	28.0308510638298	3.98780330106962	174394.926595745	2121.58919293276	1893285	1446.26
1	H21	3	CHEK1	NA	Positive	9	6.01411509229099	32.5895765472313	4.62933161895796	199038.346362649	2263.47219873248	1994485	1576.29
1	H22	1	CHEK1	NA	Positive	7	6.2271714922049	34.1926503340757	4.46970990593556	223595.781737194	2126.21679091161	2055039.3	1448.16
1	H22	2	CHEK1	NA	Positive	8	4.69939183318853	28.2814943527368	4.05783269203747	192201.263249348	2071.37657969277	1764580	1443.07
1	H22	3	CHEK1	NA	Positive	9	5.64556962025316	32.6903602726388	5.03763235071415	210088.70399221	2526.04835643512	1965244	1723.43
1	I03	1	RPA32	NA	Positive	7	5.05460750853242	27.7519908987486	3.42706267479296	164942.472127418	1672.83753551435	1753973.5	1127.86
1	I03	2	RPA32	NA	Positive	8	5.20856102003643	24.540072859745	2.82231727437729	127372.006375228	1576.69459785969	1741403	1037.97
1	I03	3	RPA32	NA	Positive	9	5.1487826871055	21.6862037871957	2.52627190996835	110728.001803427	1489.02993662999	1693733	1008.15
1	I04	1	RPA32	NA	Positive	7	5.61802575107296	25.3701716738197	2.50350163144998	128429.372317597	1633.57822084692	1803324	1013.11
1	I04	2	RPA32	NA	Positive	8	5.45373134328358	26.3442786069652	2.45128878761635	131047.502487562	1622.96130765428	1874996	1058.24
1	I04	3	RPA32	NA	Positive	9	6.85615079365079	34.2678571428571	3.35694143203766	183652.35515873	1923.4018797546	2215383	1251.37
1	I05	1	RPA32	NA	Positive	7	5.43450479233227	25.9084132055378	2.76234290920564	137682.916932907	1569.81261917295	1743282.4	987.92
1	I05	2	RPA32	NA	Positive	8	6.42776735459662	31.0234521575985	2.94774320196028	170360.935272045	1830.33470912118	2002775	1170.55
1	I05	3	RPA32	NA	Positive	9	6.27896613190731	29.7843137254902	2.89567805422666	152910.914438503	1676.13198034706	2021107	1109.99
1	I06	1	RPA32	NA	Positive	7	5.79680150517404	29.4844778927563	3.03045100164077	152981.261523989	1635.14818910994	1845731.7	1015.04
1	I06	2	RPA32	NA	Positive	8	6.09423076923077	30.1980769230769	3.87728998531917	157731.296153846	1802.09258289081	1947312	1130.04
1	I06	3	RPA32	NA	Positive	9	6.66410009624639	30.7959576515881	3.27686291159932	158785.363811357	1802.87712611089	2001168	1193
1	I07	1	RPA32	NA	Positive	7	6.20828667413214	32.9484882418813	3.17583211795208	163067.993281075	1687.59442849184	1822683.2	1025.04
1	I07	2	RPA32	NA	Positive	8	5.83266129032258	29.773185483871	3.26728823226919	170885.405241935	1804.10346361263	1822367	1078.04
1	I07	3	RPA32	NA	Positive	9	6.62934362934363	33.6833976833977	3.19472703531277	180684.813706564	1826.00717361921	2115424	1212.96
1	I08	1	RPA32	NA	Positive	7	5.83711747285291	32.4817374136229	2.79770493197557	186507.418558736	1789.71965241585	1939888.7	1158.59
1	I08	2	RPA32	NA	Positive	8	4.72809667673716	25.8006042296073	3.15780491500703	154733.98388721	1688.31335300176	1802512	1077.66
1	I08	3	RPA32	NA	Positive	9	6.93743693239152	29.0383451059536	2.8471233489749	147077.539858729	1769.03625268501	1954453	1151.21
1	I09	1	ARHGAP35	NM_004491	sample	7	5.34435962680238	17.050042408821	1.80262971379399	67812.3299406276	1255.15600105257	1387996.9	750.74
1	I09	2	ARHGAP35	NM_004491	sample	8	4.62009419152276	12.9905808477237	1.30858241584302	46786.3602825746	1172.49884051709	1418486	711.07
1	I09	3	ARHGAP35	NM_004491	sample	9	5.09685039370079	14.6874015748032	1.35685041922671	57459.5582677165	1147.05522270462	1457491	740.88
1	I10	1	AHNAK	NM_024060	sample	7	5.41309012875537	20.7671673819743	1.81262972521548	89073.9495708155	1275.65057777814	1264932.2	726.47
1	I10	2	AHNAK	NM_024060	sample	8	6.79220779220779	23.215367965368	1.58283232443776	95044.0995670996	1321.75626713016	1520446	797.14
1	I10	3	AHNAK	NM_024060	sample	9	5.08730158730159	17.2460317460317	1.61691603019189	73041.3615520282	1177.16636617806	1274851	691.92
1	I11	1	SH2B3	NM_005475	sample	7	4.96706827309237	15.1156626506024	1.6646947466609	56534.9598393574	1285.73572201715	1363962.7	718.1
1	I11	2	SH2B3	NM_005475	sample	8	4.77831715210356	13.6124595469256	1.50226624581514	48331.9029126214	1218.65649189947	1339871	704.62
1	I11	3	SH2B3	NM_005475	sample	9	4.83428981348637	14.596843615495	1.56637946986376	54148.8780487805	1236.0856047129	1331871	687.83
1	I12	1	MSH2	NM_000251	sample	7	5.17165668662675	21.9880239520958	2.17444590907665	106438.720558882	1450.98261220384	1442558.1	881.37
1	I12	2	MSH2	NM_000251	sample	8	5.04995617879053	18.9693251533742	1.92940117101552	89580.8571428571	1423.72936700011	1419448	841.45
1	I12	3	MSH2	NM_000251	sample	9	5.3970473970474	20.5501165501165	1.9503449261	96553.7358197358	1363.05579710267	1542727	913.93
1	I13	1	NOTCH1	NM_017617	sample	7	5.16334991708126	18.4187396351575	1.72566963090383	82200.8805970149	1269.24856591284	1337315.4	795.08
1	I13	2	NOTCH1	NM_017617	sample	8	4.7015873015873	14.9769841269841	1.58892761146979	60111.3301587302	1244.59153404851	1377267	766.05
1	I13	3	NOTCH1	NM_017617	sample	9	4.86885245901639	16.2235469448584	1.67119506444	68876.3092399404	1318.88847413239	1484049	818.44
1	I14	1	RAD51	NM_133487	sample	7	8.97766097240473	29.4507227332457	2.27361337168933	108373.149802891	1690.62492281047	1637841.5	848.66
1	I14	2	RAD51	NM_133487	sample	8	8.55389908256881	26.7775229357798	2.10372651319153	94845.9839449541	1590.74208109085	1583723	825.32
1	I14	3	RAD51	NM_133487	sample	9	9.3953216374269	30.7906432748538	2.05534036904406	115906.560233918	1647.32410015257	1820342	887.95
1	I15	1	ZFHX4	NM_024721	sample	7	6.08890925756187	17.8918423464711	1.71967157743118	69459.609532539	1374.24909754412	1498727.2	749.71
1	I15	2	ZFHX4	NM_024721	sample	8	5.07225913621262	14.6029900332226	1.73604698322211	61932.5249169435	1296.45348180545	1401198	738.01
1	I15	3	ZFHX4	NM_024721	sample	9	5.28453947368421	14.4070723684211	1.371061061245	54064.7319078947	1235.00967342685	1459419	724.73
1	I16	1	KMT2C	NM_170606	sample	7	5.03189066059226	16.4160971905847	1.66287390719862	65492.7904328018	1281.5040677603	1296515	731.27
1	I16	2	KMT2C	NM_170606	sample	8	4.93533123028391	13.6443217665615	1.27937566674019	49058.7610410095	1177.18321137158	1407525	756.01
1	I16	3	KMT2C	NM_170606	sample	9	5.86909693454847	18.7564208782104	1.49768983989	73267.2908036454	1316.16049883616	1568025	842.72
1	I17	1	RPA32	NA	Positive	7	6.39377085650723	29.8743047830923	2.77508476493115	159174.115684093	1705.28124026565	1927726.7	1094.93
1	I17	2	RPA32	NA	Positive	8	5.42729083665339	23.9601593625498	2.95626373841548	117705.476095618	1654.45613612971	1898559	1083.18
1	I17	3	RPA32	NA	Positive	9	5.61152263374486	28.2296296296296	3.87209849006707	168151.623045267	1900.93881496615	1943469	1209.64
1	I18	1	RPA32	NA	Positive	7	5.81086729362591	30.7847439916405	2.83895471906249	165863.404388715	1646.87843312872	1738505.7	1016.57
1	I18	2	RPA32	NA	Positive	8	5.35	26.7794117647059	2.74979610756299	155138.252941176	1672.25215931606	1754278	1048.45
1	I18	3	RPA32	NA	Positive	9	6.11171662125341	31.6657584014532	3.50160117321055	189796.215258856	1824.75684292821	2137493	1252.39
1	I19	1	RPA32	NA	Positive	7	6.52262443438914	33.7918552036199	3.1174586869953	179496.806561086	1716.70211426878	1979545.8	1116.06
1	I19	2	RPA32	NA	Positive	8	4.6626213592233	18.7750809061489	2.08878613310493	88004.2734627832	1327.44288595397	1419079	780.5
1	I19	3	RPA32	NA	Positive	9	5.81231671554252	28.5386119257087	2.80029410172503	147474.721407625	1755.39200835395	1878421	1105.06
1	I20	1	RPA32	NA	Positive	7	6.69775280898876	33.714606741573	3.49170415129803	179759.564044944	1892.62690981795	2040366.7	1176.01
1	I20	2	RPA32	NA	Positive	8	6.50577124868835	30.7019937040923	2.83658824633617	165797.576075551	1737.09392348463	1958584	1112.59
1	I20	3	RPA32	NA	Positive	9	5.84046345811052	31.5311942959002	3.95861802573907	193228.689839572	1941.61092405431	1929196	1252.36
1	I21	1	RPA32	NA	Positive	7	6.01311084624553	34.0870083432658	3.83962299934513	198464.933253874	1874.59329149631	1788363.7	1116.55
1	I21	2	RPA32	NA	Positive	8	7.28421052631579	32.0294736842105	2.73643104056797	162322.904210526	1791.1006128372	1971261	1106.47
1	I21	3	RPA32	NA	Positive	9	6.03022222222222	31.8408888888889	3.68403990567495	172928.164444444	1763.5003551715	1969759	1170.87
1	I22	1	RPA32	NA	Positive	7	6.96436781609195	35.5701149425287	3.66684623023385	189489.255172414	1901.42914829683	1936059.3	1207.24
1	I22	2	RPA32	NA	Positive	8	6.19246435845214	33.4195519348269	3.16520015867124	179494.776985743	1738.44704102747	1984889	1109.59
1	I22	3	RPA32	NA	Positive	9	5.5748502994012	27.4242942686056	3.00417782346476	144640.672369547	1662.5179886308	1791788	1055.2
1	J03	1	ATR	NA	Positive	7	3.71982443306511	25.3606437454279	4.73409826762301	158567.593269934	1958.53013483985	1706770.5	1488.37
1	J03	2	ATR	NA	Positive	8	4.65221017514595	24.8098415346122	3.97587928062203	155009.148457048	2046.44569685214	1977749	1529.54
1	J03	3	ATR	NA	Positive	9	4.04819277108434	27.0937081659973	4.30941637006954	176231.410307898	2149.37901587395	1830700	1616.93
1	J04	1	ATR	NA	Positive	7	4.65370231862378	28.1959611069559	4.60678021062948	164666.750186986	2087.36026263361	1749440	1478.12
1	J04	2	ATR	NA	Positive	8	3.35340314136126	25.4096858638743	4.9414550507004	164516.597513089	2123.45495108802	1675437	1604.93
1	J04	3	ATR	NA	Positive	9	3.67859600825877	26.8864418444597	4.81681576872432	173809.957329663	2136.63564117061	1770108	1674.64
1	J05	1	ATR	NA	Positive	7	4.46682279469165	26.4894613583138	4.28977563249585	165167.974238876	2247.24311899101	1841152.6	1608.2
1	J05	2	ATR	NA	Positive	8	3.71596244131455	24.6666666666667	4.3333973759792	156176.047730829	1977.85760334962	1809980	1518.54
1	J05	3	ATR	NA	Positive	9	4.3823743627094	29.9016751638747	4.39526408210313	196630.31609614	2211.35245768138	1971111	1723.16
1	J06	1	ATR	NA	Positive	7	3.08846990572879	19.7701232777375	3.91875405483535	122835.338651197	1769.53050571838	1657588.6	1524.93
1	J06	2	ATR	NA	Positive	8	3.8048422597212	24.9332355099046	4.54581637917416	171722.98972854	2164.57038428964	1782194	1606.58
1	J06	3	ATR	NA	Positive	9	3.70914326853852	24.0763138948884	4.6173312636936	152951.385889129	1995.66947042224	1733218	1505.22
1	J07	1	ATR	NA	Positive	7	3.96630934150077	27.2075038284839	4.8136207720359	174544.448698315	2131.41714405463	1714705.9	1612.42
1	J07	2	ATR	NA	Positive	8	3.55691642651297	19.457492795389	3.26395184475393	115075.9870317	1758.38662836243	1595927	1327.55
1	J07	3	ATR	NA	Positive	9	3.44527532290959	22.3215499660095	3.61458154325301	138008.640380693	1840.29376204357	1589329	1434.31
1	J08	1	ATR	NA	Positive	7	3.83506805444355	24.546837469976	4.04835433650688	150887.053642914	2025.95961578945	1716915.5	1483.27
1	J08	2	ATR	NA	Positive	8	3.55022831050228	23.4627092846271	4.36903915735211	145023.760273973	1933.10100779274	1682986	1534.16
1	J08	3	ATR	NA	Positive	9	3.78312412831241	25.602510460251	4.37750078042618	160992.366108787	2184.32607990049	1748288	1666.2
1	J09	1	STIM1	NM_003156	sample	7	5.53698074974671	19.1357649442756	1.79522703385842	74675.327254306	1259.8534480642	1263579.5	686.36
1	J09	2	STIM1	NM_003156	sample	8	5.20590951061865	16.2234533702678	1.48887121856202	62985.6140350877	1152.71652186976	1168512	622.46
1	J09	3	STIM1	NM_003156	sample	9	4.63067694944302	15.1799485861183	1.43692088082986	60863.7977720651	1075.16217859192	1155446	607.97
1	J10	1	DICER1	NM_030621	sample	7	6.56272401433692	21.2715053763441	1.71481148008239	85103.4811827957	1382.63368881863	1613534.6	849.68
1	J10	2	DICER1	NM_030621	sample	8	5.06727574750831	15.1029900332226	1.51147315651834	56025.0481727575	1249.53726444462	1447551	759.76
1	J10	3	DICER1	NM_030621	sample	9	5.64918032786885	19.9524590163934	1.51682380001996	87101.2991803279	1314.79324679501	1632061	847.66
1	J11	1	PASK	NM_015148	sample	7	4.74147217235188	15.0466786355476	1.39912632671734	59221.1956912029	1194.42531964365	1357972.8	724.82
1	J11	2	PASK	NM_015148	sample	8	6.22172751558326	19.1647373107747	1.39576032476795	76165.6723063223	1320.31633383753	1620737	849.52
1	J11	3	PASK	NM_015148	sample	9	6.01899256812552	19.766308835673	1.41428548222467	81859.5895953757	1256.24604644828	1603169	823.81
1	J12	1	EZH2	NM_152998	sample	7	4.5858310626703	16.6503178928247	1.48345259038232	68177.366030881	1132.07164068935	1114060.6	640.68
1	J12	2	EZH2	NM_152998	sample	8	5.11428571428571	18.0164835164835	1.5124113702034	81787.3791208791	1196.30563766078	1283655	707.77
1	J12	3	EZH2	NM_152998	sample	9	5.06538461538462	18.2528846153846	1.75080924630817	78900.5913461538	1204.46389002773	1318660	735.5
1	J13	1	ATF7IP	NM_018179	sample	7	6.26399253731343	21.9216417910448	1.76421093487251	89943.5736940299	1345.08225302238	1361654.4	724.46
1	J13	2	ATF7IP	NM_018179	sample	8	5.55147058823529	17.8795955882353	1.81511237389086	67919.4990808824	1306.80981474198	1350036	716.82
1	J13	3	ATF7IP	NM_018179	sample	9	5.5042735042735	16.7140637140637	1.58365370100999	65026.121989122	1262.17160276247	1348597	709.37
1	J14	1	RB1	NM_000321	sample	7	5.2208904109589	18.5025684931507	2.3719404702226	82617.2465753425	1389.49354990243	1394711.9	824.42
1	J14	2	RB1	NM_000321	sample	8	4.94161184210526	16.25	1.67420185321993	65257.7335526316	1356.11065199724	1537792	819.41
1	J14	3	RB1	NM_000321	sample	9	4.84955028618152	16.028618152085	1.65401191949617	66038.1251022077	1245.71823562378	1544119	793.22
1	J15	1	RPA2	NM_002946	sample	7	6.21030494216614	30.5205047318612	2.74103833707608	169856.18086225	1765.6999228062	1946344.5	1114.75
1	J15	2	RPA2	NM_002946	sample	8	6.05898876404494	27.2116104868914	2.89193574321463	146056.675093633	1747.60099167021	1925657	1094.6
1	J15	3	RPA2	NM_002946	sample	9	5.53731343283582	27.2712906057946	3.88479226598683	161338.783143108	1887.18706861817	1948055	1240.26
1	J16	1	RPS2	NM_002952	sample	7	6.00744680851064	23.6127659574468	2.41234976911018	106454.646808511	1374.18204212314	1146918.5	708.26
1	J16	2	RPS2	NM_002952	sample	8	5.31537598204265	18.0796857463524	1.61211760602899	67411.9932659933	1152.60329532454	1015066	604.73
1	J16	3	RPS2	NM_002952	sample	9	6.22264150943396	19.5311320754717	1.56054569102184	70054.5169811321	1218.67782339264	1146482	633.69
1	J17	1	ATR	NA	Positive	7	4.21299921691464	27.4917776037588	4.8550051469726	168325.621769773	2145.38033720722	1815791	1600.86
1	J17	2	ATR	NA	Positive	8	3.52787579393084	22.7762879322512	4.28641350228112	139350.105151729	2037.60817958851	1738516	1543.3
1	J17	3	ATR	NA	Positive	9	3.46354166666667	23.7154947916667	4.17052857624809	143511.340494792	1914.94561302254	1656315	1472.8
1	J18	1	ATR	NA	Positive	7	4.35032362459547	26.4223300970874	4.23953935928253	160253.788834951	2112.65781502898	1718946.4	1570.7
1	J18	2	ATR	NA	Positive	8	3.10322580645161	20.2612903225806	4.11517294652602	128962.120645161	1847.69537852406	1574926	1388.49
1	J18	3	ATR	NA	Positive	9	4.21527272727273	28.7723636363636	4.84837630175749	192429.569454545	2211.32404942825	1870914	1639.47
1	J19	1	ATR	NA	Positive	7	4.20792079207921	33.266501650165	6.35039745812069	231421.791254125	2451.31866106738	1990771.9	1831.72
1	J19	2	ATR	NA	Positive	8	4.23371335504886	30.7890879478827	5.30881072591906	216213.342833876	2299.45786090523	1871734	1754.85
1	J19	3	ATR	NA	Positive	9	4.31344262295082	30.527868852459	5.56164215265703	197704.233442623	2215.78512321625	1763165	1656.53
1	J20	1	ATR	NA	Positive	7	4.03528468323978	27.0024057738573	5.02065121577244	166071.81074579	2109.62828443558	1788039.2	1570.06
1	J20	2	ATR	NA	Positive	8	3.69036697247706	23.3715596330275	4.23790776614687	142414.527522936	2025.82032034281	1745186	1521.41
1	J20	3	ATR	NA	Positive	9	4.09212481426449	30.1002971768202	5.48394731699926	192934.774888559	2287.70356916132	1878639	1760.25
1	J21	1	ATR	NA	Positive	7	5.26872964169381	30.4894136807818	4.88285059513364	179677.461726384	2155.78753175145	1928509.7	1508.02
1	J21	2	ATR	NA	Positive	8	4.51993980436418	32.9066967644846	5.71427926467407	213817.557562077	2310.03238370554	1790129	1664.2
1	J21	3	ATR	NA	Positive	9	3.75017064846416	24.758361774744	4.48162833556685	148593.062798635	1973.89591528115	1638361	1490.52
1	J22	1	ATR	NA	Positive	7	4.53303303303303	32.8701201201201	5.80442005154172	212077.381381381	2305.97812066637	1912292.1	1707.29
1	J22	2	ATR	NA	Positive	8	3.85610561056106	27.9953795379538	5.40086214498588	170883.693069307	2126.09995092976	1660724	1601.49
1	J22	3	ATR	NA	Positive	9	4.58478401031593	30.4049000644745	5.41387048642751	183264.836879433	2313.88797050787	1808072	1698.06
1	K03	1	OTNT	NA	Neutral	7	5.0976	18.1496	1.57982050610968	76806.9016	1254.80599700474	1449936.6	790.44
1	K03	2	OTNT	NA	Neutral	8	5.06634692246203	16.7817745803357	1.48663250710978	68852.9592326139	1254.88221674873	1466203	781.58
1	K03	3	OTNT	NA	Neutral	9	4.74136664217487	15.8772961058046	1.34026689285645	69084.6891991183	1202.27169813033	1528585	798.52
1	K04	1	OTNT	NA	Neutral	7	5.02785265049416	20.8176100628931	1.89471948946304	99256.5318957772	1318.92805931117	1415886.1	848.48
1	K04	2	OTNT	NA	Neutral	8	5.71926910299003	19.1004983388704	1.58945305578208	78868.9559800664	1277.65220134727	1578601	829.7
1	K04	3	OTNT	NA	Neutral	9	5.11831442463533	16.9611021069692	1.45834290696417	70646.5818476499	1221.69391987447	1495556	777.23
1	K05	1	OTNT	NA	Neutral	7	4.85885608856089	15.0608856088561	1.96453030286522	61531.7140221402	1223.95564810623	1391352.9	761.67
1	K05	2	OTNT	NA	Neutral	8	4.9299674267101	15.3973941368078	1.5044149376357	61329.0268729642	1185.89186448183	1339418	709.65
1	K05	3	OTNT	NA	Neutral	9	5.99012567324955	18.5152603231598	1.43111635339856	77213.2621184919	1300.27084674219	1692357	872.8
1	K06	1	OTNT	NA	Neutral	7	5.49203688181056	21.6571668063705	2.15252958114299	106921.413243923	1495.85866396308	1674759.4	971.14
1	K06	2	OTNT	NA	Neutral	8	6.01816530426885	18.6257947320618	1.50200117959882	72391.8038147139	1297.4979735351	1573318	816.23
1	K06	3	OTNT	NA	Neutral	9	3.51491477272727	24.7329545454545	4.34681775077116	160782.583806818	1910.00608308655	1778845	1569.23
1	K07	1	OTNT	NA	Neutral	7	5.33363228699552	19.8529147982063	1.84981927267153	92349.266367713	1339.6001092896	1456571.3	814.66
1	K07	2	OTNT	NA	Neutral	8	4.89871086556169	14.9208103130755	1.58663607111505	58742.0893186004	1260.78827426584	1405888	752.63
1	K07	3	OTNT	NA	Neutral	9	4.3601997146933	14.0142653352354	1.35897171856437	61832.5221112696	1163.01551190932	1546950	790.15
1	K08	1	OTNT	NA	Neutral	7	4.72459270752521	14.8502715283165	1.68989260818509	61399.6958882855	1279.90745553583	1370501.5	760.49
1	K08	2	OTNT	NA	Neutral	8	5.63201471941122	17.7350505979761	1.50515947694583	72321.3109475621	1341.01278478691	1493033	810.67
1	K08	3	OTNT	NA	Neutral	9	4.4175642087821	14.6031483015742	1.48251464165848	65782.1052195526	1154.67140893953	1421423	740.64
1	K09	1	RAD21	NM_006265	sample	7	7.2046908315565	26.6044776119403	2.22047049478909	111695.217484009	1544.15874354463	1309451.7	753.1
1	K09	2	RAD21	NM_006265	sample	8	5.68172484599589	19.5071868583162	2.0423239643212	79333.5369609856	1296.54683256538	1233183	679.05
1	K09	3	RAD21	NM_006265	sample	9	6.61710398445092	24.1166180758018	2.27150768066328	106566.206997085	1433.18987108796	1350088	765.27
1	K10	1	CUX1	NM_181500	sample	7	6.45669291338583	23.4286964129484	1.85128384770153	99399.4251968504	1439.63266214272	1523005.8	831.16
1	K10	2	CUX1	NM_181500	sample	8	5.41212121212121	18.3393939393939	1.60697460130511	83402.1037878788	1340.52896332599	1498767	840.64
1	K10	3	CUX1	NM_181500	sample	9	5.34440433212996	17.9638989169675	1.48012966492022	75419.9306859206	1202.45913071848	1375436	736.43
1	K11	1	POLE	NM_006231	sample	7	13.3072625698324	37.6173184357542	2.06812690172206	130770.328212291	1960.12109146379	2360287.5	1091.52
1	K11	2	POLE	NM_006231	sample	8	10.8663594470046	32.5357142857143	2.04342409018994	112111.39516129	1750.97836678438	2156503	1022.65
1	K11	3	POLE	NM_006231	sample	9	10.0910112359551	29.876404494382	1.90425148616792	103831.546067416	1653.99465842599	2160026	1015.87
1	K12	1	NCOA6	NM_014071	sample	7	6.28636779505947	23.4300091491308	2.05609983702804	109529.851784081	1518.44978934696	1601911.3	917.99
1	K12	2	NCOA6	NM_014071	sample	8	6.17533039647577	22.5929515418502	2.08110835276729	102478.818502203	1470.41466781556	1494344	875.8
1	K12	3	NCOA6	NM_014071	sample	9	4.96094325718497	18.695652173913	2.34284945580989	93415.7420781135	1361.42969649594	1444193	841.43
1	K13	1	APC	NM_000038	sample	7	5.46324786324786	15.234188034188	1.47420973371313	53228.8102564103	1246.45875979654	1208672.4	652.43
1	K13	2	APC	NM_000038	sample	8	4.53955901426719	15.1271076523995	2.48747963626047	67246.3942931258	1448.97183102871	1420317	922.15
1	K13	3	APC	NM_000038	sample	9	4.60523560209424	14.8565445026178	2.25007552481117	70368.1790575916	1364.1533079293	1305674	803.4
1	K14	1	CREBBP	NM_004380	sample	7	5.25947767481045	16.1819713563606	1.5728311497425	66759.6823925864	1276.42037979929	1399551.1	752.73
1	K14	2	CREBBP	NM_004380	sample	8	5.25583203732504	15.9961119751166	1.40447290876593	64791.767496112	1231.19210520632	1417188	768.72
1	K14	3	CREBBP	NM_004380	sample	9	5.42812742812743	17.3512043512044	1.71721118316811	73699.0155400155	1326.92362913827	1518756	813.57
1	K15	1	MGA	NM_001080541	sample	7	5.83618090452261	17.635175879397	1.66076069359162	66109.8974874372	1354.9825586172	1470314.9	786.12
1	K15	2	MGA	NM_001080541	sample	8	5.31878088962109	17.825370675453	1.49869818698791	67006.6515650741	1253.77691683221	1448761	745.72
1	K15	3	MGA	NM_001080541	sample	9	5.1142578125	13.2451171875	1.36899230085628	44752.154296875	1269.12035179	1524304	787.05
1	K16	1	CHEK1	NM_001274	sample	7	6.51883353584447	39.0643985419198	5.42687671488113	258024.19927096	2540.6758019755	2136233.4	1667.06
1	K16	2	CHEK1	NM_001274	sample	8	5.8521327014218	33.2739336492891	4.02318772600837	210040.721327014	2294.10317973985	2017526	1621.48
1	K16	3	CHEK1	NM_001274	sample	9	5.24556737588652	31.8767730496454	4.47753069276823	193413.680851064	2203.50871684527	1926656	1542.48
1	K17	1	OTNT	NA	Neutral	7	5.71326449563145	19.2907069102462	1.52206939672807	79503.6227164416	1232.36565340271	1391091.7	744.01
1	K17	2	OTNT	NA	Neutral	8	5.46888694127958	17.2813321647677	1.58057929544403	75322.5758106924	1315.43981286787	1480500	785.66
1	K17	3	OTNT	NA	Neutral	9	4.55177743431221	13.4003091190108	1.4323692914076	46600.8469860896	1118.58804108178	1337365	674.29
1	K18	1	OTNT	NA	Neutral	7	5.53321201091902	18.6405823475887	1.48939506480633	75048	1264.7814040461	1489854.6	789.32
1	K18	2	OTNT	NA	Neutral	8	5.39628732849072	18.3793381759483	1.77485367877218	83055.6860371267	1269.8231213446	1369281	748.44
1	K18	3	OTNT	NA	Neutral	9	5.34451219512195	17.9672256097561	1.79956673470407	77205.34375	1302.23589413552	1517077	806.21
1	K19	1	OTNT	NA	Neutral	7	5.50039339103068	19.2832415420928	2.11180839854574	83405.6640440598	1343.50872410671	1383560.9	755.75
1	K19	2	OTNT	NA	Neutral	8	5.00085984522786	16.1349957007739	1.4089379021518	63390.0034393809	1198.45221800321	1512542	769.86
1	K19	3	OTNT	NA	Neutral	9	5.56374355195284	18.0309506263817	1.70101500268168	75592.8703021371	1302.56406255049	1472176	775.55
1	K20	1	OTNT	NA	Neutral	7	7.52544031311155	26.9804305283757	2.15726092455039	113298.844422701	1568.52753803797	1657323	938.19
1	K20	2	OTNT	NA	Neutral	8	5.45326409495549	18.4688427299703	1.78772162946269	72407.6023738872	1258.41123348526	1323610	700.15
1	K20	3	OTNT	NA	Neutral	9	6.11747430249633	22.6497797356828	1.86391304662246	97835.6284875183	1318.23070525848	1528469	817.23
1	K21	1	OTNT	NA	Neutral	7	7.04761904761905	23.6767399267399	1.76890324047746	99559.9706959707	1409.18380601831	1663231.1	858.37
1	K21	2	OTNT	NA	Neutral	8	5.68873668188737	19.3401826484018	1.81996923858332	81920.4345509893	1350.18389273976	1494138	785.44
1	K21	3	OTNT	NA	Neutral	9	5.11614956245028	18.2561654733492	1.96848382562456	82569.0246618934	1297.47058345061	1464711	824.79
1	K22	1	OTNT	NA	Neutral	7	4.75641025641026	16.2028657616893	1.57420756019454	68116.9856711915	1186.83592798816	1290934.8	702.67
1	K22	2	OTNT	NA	Neutral	8	5.24132730015083	17.5120663650075	1.586393862777	70910.8438914027	1186.44501764671	1247499	668.63
1	K22	3	OTNT	NA	Neutral	9	5.89133858267717	18.4937007874016	1.63814623388211	77422.0094488189	1303.39762945476	1530427	815.25
1	L03	1	RF	NA	Neutral	7	5.03896103896104	17.9731601731602	1.64358741480303	77957.1896103896	1287.58921252353	1428829.3	793.63
1	L03	2	RF	NA	Neutral	8	5.54628099173554	19.0347107438017	1.92388896982802	82854.8652892562	1299.2988878242	1382255	803.54
1	L03	3	RF	NA	Neutral	9	5.14137033824805	17.4336513443192	1.37926613450621	78128.5698178664	1180.54786669919	1535441	816.21
1	L04	1	RF	NA	Neutral	7	6.20833333333333	23.125	1.63725269280728	102517.875	1366.29170731567	1504271	830.48
1	L04	2	RF	NA	Neutral	8	5.83973834832379	21.0482420278005	1.70170555254691	88116.5887162715	1302.95145811527	1498925	823.23
1	L04	3	RF	NA	Neutral	9	4.98870967741935	18.3693548387097	1.79460330404139	87305.7330645161	1189.96330843256	1365450	762.13
1	L05	1	RF	NA	Neutral	7	5.44495412844037	18.0651376146789	1.79385450574481	74351.2844036697	1315.62844287114	1410147.5	766.48
1	L05	2	RF	NA	Neutral	8	4.72626176218991	15.059880239521	1.44988324475489	60798.4525235244	1221.6356772223	1446706	756.25
1	L05	3	RF	NA	Neutral	9	4.49280575539568	13.6539568345324	1.31696990263453	57660.6158273381	1126.57805628616	1425327	750.47
1	L06	1	RF	NA	Neutral	7	5.77670753064799	19.1479859894921	1.8933237080632	76292.5551663748	1363.03308549639	1446926.8	774.41
1	L06	2	RF	NA	Neutral	8	5.21361502347418	16.1744913928013	1.43694644097053	63783.8513302034	1219.8684462175	1380090	724.43
1	L06	3	RF	NA	Neutral	9	5.02592301649647	16.1241162608013	1.59007790636759	65057.2710133543	1163.43309781397	1448771	776.56
1	L07	1	RF	NA	Neutral	7	4.76987839101964	15.6538821328344	1.55455847795716	63056.0926099158	1251.71332564479	1342772.1	731.74
1	L07	2	RF	NA	Neutral	8	4.9887459807074	17.0546623794212	1.64274725710568	78199.7805466238	1254.97335642639	1470690	790.4
1	L07	3	RF	NA	Neutral	9	4.47389558232932	14.7935742971888	1.5183674227286	59907.1196787149	1211.26991079834	1391867	740.03
1	L08	1	RF	NA	Neutral	7	4.7751677852349	15.9194630872483	1.80250927289632	63523.9379194631	1242.64001077798	1313411.7	715.73
1	L08	2	RF	NA	Neutral	8	5.05254091300603	18.2790697674419	1.70942189052492	82363.0947459087	1319.85470208953	1466215	795.34
1	L08	3	RF	NA	Neutral	9	5.4501582278481	18.1368670886076	1.65310459470896	75009.2950949367	1301.87456675787	1461486	786.14
1	L09	1	PIGN	NM_012327	sample	7	6.35626102292769	21.542328042328	1.91392482379449	87083.8439153439	1457.53803617723	1566869	829
[truncated: 161 more rows]
