# Supplementary material for: TRACERx analysis identifies a role for FAT1 in regulating chromosomal instability and whole-genome doubling via Hippo signalling
Source: Nat Cell Biol. 2024 Dec 30;27(1):154–68. doi: 10.1038/s41556-024-01558-w (PMC11735399; doi:10.1038/s41556-024-01558-w)
Supplement: Supplementary file 17 — Statistical source data. [file 41556_2024_1558_MOESM17_ESM.zip › extended fig1/ext fig1A source/data/rawData/IR3Hr_H1944_53BP1.txt]

screenPlateOrder	plateWell	replicateNo	Content	ContentAnno	ContentType	MEAN_ObjectSpotTotalCountCh2	MEAN_ObjectSpotTotalAreaCh2	MEAN_ObjectSpotAvgAreaCh2	MEAN_ObjectSpotTotalIntenCh2	MEAN_ObjectSpotAvgIntenCh2	MEAN_ObjectSpotTotalCountCh3	MEAN_ObjectSpotTotalAreaCh3	MEAN_ObjectSpotAvgAreaCh3	MEAN_ObjectSpotTotalIntenCh3	MEAN_ObjectSpotAvgIntenCh3	ValidObjectCount	MEAN_Circ_TotalIntenCh2	MEAN_Circ_TotalIntenCh3	MEAN_Circ_AvgIntenCh2	MEAN_Circ_AvgIntenCh3	percentHIGH_Circ_TotalIntenCh2	percentLOW_Circ_TotalIntenCh2	percentHIGH_Circ_TotalIntenCh3	percentLOW_Circ_TotalIntenCh3	percentHIGH_Circ_AvgIntenCh2	percentLOW_Circ_AvgIntenCh2	percentHIGH_Circ_AvgIntenCh3	percentLOW_Circ_AvgIntenCh3	percentHIGH_SpotAvgAreaCh2	percentLOW_SpotAvgAreaCh2	percentHIGH_SpotAvgAreaCh3	percentLOW_SpotAvgAreaCh3	percentHIGH_SpotAvgIntenCh2	percentLOW_SpotAvgIntenCh2	percentHIGH_SpotAvgIntenCh3	percentLOW_SpotAvgIntenCh3	percentHIGH_SpotCountCh2	percentLOW_SpotCountCh2	percentHIGH_SpotCountCh3	percentLOW_SpotCountCh3	percentHIGH_SpotTotalAreaCh2	percentLOW_SpotTotalAreaCh2	percentHIGH_SpotTotalAreaCh3	percentLOW_SpotTotalAreaCh3	percentHIGH_SpotTotalIntenCh2	percentLOW_SpotTotalIntenCh2	percentHIGH_SpotTotalIntenCh3	percentLOW_SpotTotalIntenCh3
1	C03	1	53BP1	NA	Positive	18.7504725897921	123.056710775047	9.3327120264515	446755.349716446	3229.56219679809	2.37618147448015	7.99243856332703	1.29999799470064	16939.4366729679	806.87753046287	529	1788476	41939.49	1753.3	166.98	9.5	8.3	0	80.7	8.9	8.9	0	91.7	14.6	9.8	0	91.3	10.2	8.9	0	99.2	7.9	9.5	0.4	91.5	8.9	7.6	0	96.4	12.3	6	0	95.7
1	C03	2	53BP1	NA	Positive	18.2517985611511	114.569784172662	7.644852919211	416326.299280576	3181.86747949588	2.09208633093525	8.15971223021583	1.23029386122849	25050.0302158273	852.94830031781	695	1832496	52531.04	1738.86	206.87	11.4	9.1	0.4	62.9	7.5	11.2	0.4	74.4	12.7	13.7	0.1	90.2	8.6	12.5	0	95.7	7.6	11.8	0.1	93.1	6.8	12.5	0	94.7	10.2	8.9	0.1	93.5
1	C03	3	53BP1	NA	Positive	19.7989323843416	131.777580071174	8.67820428027639	523433.227758007	3441.22805800514	2.57829181494662	9.08007117437722	1.49751052002534	24738.2028469751	954.12779871309	562	2104986	47730.89	1890.38	184.06	13	5.3	0.4	77.8	7.8	8	0.2	87.9	13.9	11	0	92	9.6	9.1	0.4	98	8.9	9.3	0.2	92.9	8.7	7.5	0.4	96.8	13.9	6	0.4	95.7
1	C04	1	53BP1	NA	Positive	19.155303030303	119.431818181818	8.38860760018659	440565.876893939	3229.09502417544	2.59280303030303	9.00568181818182	1.31546579003727	20913.634469697	839.954626871584	528	1825089	47989.59	1773.56	192.46	11	9.5	0.2	72.7	9.5	9.3	0.8	83.7	15.7	13.1	0.2	91.3	9.5	10.8	0	97.7	9.3	11.4	0.2	89.6	8.7	12.1	0.2	94.3	11.2	9.1	0	93
1	C04	2	53BP1	NA	Positive	19.5491651205937	121.480519480519	7.37855970230903	459765.942486085	3331.38552716719	2.81076066790353	10.3654916512059	1.50060497951903	29004.9703153989	1004.66627828855	539	1887894	48468.55	1804.04	189.8	10.6	8.9	0.4	73.3	7.8	8.3	0.2	82.6	12.6	12.2	0	89.4	9.6	8.7	0	96.7	8.9	8.3	0.4	90.7	8.9	10.6	0	93.5	11.5	7.1	0	92.8
1	C04	3	53BP1	NA	Positive	19.1301369863014	132.678082191781	9.79416110510925	570875.956621005	3686.33730714129	3.47945205479452	14.3196347031963	1.85196986175987	47777.4315068493	1240.80970714228	438	2115759	57107.23	2053.26	226.93	16	10.3	0.7	54.3	17.1	12.8	0.5	65.8	18.9	12.6	0.7	86.1	16.2	13.9	0.5	93.6	8.9	11.6	0.7	87.2	11.6	12.8	0.2	92.5	18.7	11	0.7	90.6
1	C05	1	53BP1	NA	Positive	18.7859327217125	125.214067278287	10.1403365261141	506007.134556575	3461.26399310527	2.32874617737003	9.21100917431193	1.24455355788933	31007.6131498471	852.57200461285	654	1919343	52751.59	1928.15	212.31	13.8	8.1	0.9	63	12.4	8.3	0.8	74.8	15.9	12.4	0	90.4	12.4	9.6	0.5	96	8.7	13.1	0.3	90.2	10.6	9.6	0.6	94.3	15.7	7.5	0.6	93.6
1	C05	2	53BP1	NA	Positive	18.0337620578778	113.120578778135	7.59968015024877	438724.636655949	3334.48628356859	2.32475884244373	8.27491961414791	1.2441177836697	21767.8585209003	876.101798853564	622	1843472	51486.87	1794.14	204.13	11.6	11.3	0.5	66.6	11.4	15	0	74	15.8	18.6	0	90.8	12.1	15.8	0	96.6	6.6	13.3	1	93.9	9.6	17.8	0	95	14.8	13.2	0	94.1
1	C05	3	53BP1	NA	Positive	19.1914893617021	129.164410058027	9.21969801408035	510778.593810445	3559.24076856808	3.0889748549323	12.1411992263056	1.63854564984139	34423.4564796905	1049.52954779073	517	1928194	46785.9	1959.41	186.17	11.4	9.7	0.6	69.2	11.2	11	0.8	79.7	16.1	9.5	0.2	89.9	11.6	11	0	95.4	9.5	10.8	1.2	89.7	11	8.1	0.2	93.4	14.9	4.6	0.2	92.5
1	C06	1	53BP1	NA	Positive	18.4748201438849	128.767386091127	9.19290429489904	536586.345323741	3543.2164275866	3.57074340527578	13.7745803357314	1.96040084695204	37647.1342925659	1254.45614022916	417	2005233	56493.08	1936.08	221.89	12.9	7.2	0.5	54.2	13.7	7.4	0	67.1	20.4	8.9	0	83.2	14.4	7.2	0	95.2	5.5	13.4	0	84.9	10.8	7.7	0.2	91.4	16.8	5.8	0	89
1	C06	2	53BP1	NA	Positive	17.9915397631134	116.380710659898	8.41661363514958	474072.455160744	3403.62373632736	2.00507614213198	7.3756345177665	1.18527704309573	22104.2571912014	817.827660369269	591	1916413	48232.55	1857.4	192.55	13.7	11.3	0.3	71.1	11.3	14.2	0.2	79.4	14.4	16.2	0.3	92.4	12	16.2	0.2	97.8	8	14.2	0.3	95.4	10.3	17.1	0.2	96.3	13.7	12.5	0.3	95.9
1	C06	3	53BP1	NA	Positive	17.7640264026403	127.021452145215	10.1156038128585	558557.306930693	3746.79394239714	3.28877887788779	13.5280528052805	1.70922516432443	41540.3844884488	1141.60356865802	606	2057513	54726.06	2064.13	216.02	14	9.1	0.5	59.9	15.2	11.6	0.2	68.2	19.3	12.2	0.3	86.6	17	11.6	0.3	95	6.1	13.7	0.7	87	9.6	11.9	0.2	91.4	16.7	9.1	0.5	89.4
1	C07	1	53BP1	NA	Positive	18.7425742574257	130.066831683168	9.17684428306271	515210.339108911	3421.642101392	3.01237623762376	11.0891089108911	1.61590395232027	27094.7945544554	993.367980424697	404	1913712	47608.84	1868.37	189.9	11.6	7.9	0	69.6	12.4	7.2	0	79.7	16.6	6.7	0	87.9	11.6	8.2	0	96.8	5.9	9.9	0	86.6	11.4	7.7	0	92.8	15.6	4.7	0	90.3
1	C07	2	53BP1	NA	Positive	19.1829521829522	124.035343035343	8.72208712554875	481363.675675676	3340.65596731785	2.5987525987526	8.55717255717256	1.18945818237018	19930.4844074844	856.705893453784	481	1940964	48672.47	1881.19	195.2	12.9	10.6	0.2	70.5	12.9	14.1	0.2	77.3	14.6	14.1	0	92.1	13.1	13.5	0	98.1	7.5	12.1	0.2	90.2	10.4	11.2	0	93.8	15	9.1	0	93.3
1	C07	3	53BP1	NA	Positive	19.5213903743315	136.911764705882	9.33896642974476	560969.756684492	3626.90735024451	3.14973262032086	11.7379679144385	1.78971583327333	34325.8422459893	1150.14349314933	374	2099942	54365.83	2011.51	211.45	14.7	7.8	0.8	59.1	11.2	9.1	0.8	73.3	16.8	9.9	0.5	90.1	13.9	9.4	0.5	96.3	9.9	8.3	1.6	91.7	12.6	7.2	0	94.7	16.8	5.6	0.3	94.1
1	C08	1	53BP1	NA	Positive	18.628	133.728	9.36045657360993	558169.036	3664.04945703092	3.126	11.47	1.52280878870234	35679.862	1103.97336068155	500	2062464	54026.78	2030.28	217.23	15.2	2.4	0.6	61.8	17.6	2.4	0.6	66.6	21.8	5.4	0.4	89	17.4	3.2	0.2	95	6.6	8.4	1	88.4	12	3	0.4	93.2	20.2	1.8	0.4	91.6
1	C08	2	53BP1	NA	Positive	18.3231707317073	125.758130081301	9.60610943813023	531002.345528455	3559.62378760758	2.89227642276423	11.3577235772358	1.44961438238968	32133.2195121951	980.052431192024	492	2048916	50878.08	2004.82	198.76	14.6	7.3	0.4	64.6	11.8	11.4	0.2	78.7	18.9	13.4	0	87.8	13.8	13.4	0	94.7	7.7	12.2	1.2	90.4	13	9.6	0.2	93.1	16.3	5.9	0.2	90.7
1	C08	3	53BP1	NA	Positive	19.5986696230599	145.733924611973	10.4914185110756	643294.767184036	3838.5571210465	3.6940133037694	14.5587583148559	1.83640109575068	42234.3059866962	1214.97641419262	451	2294406	55329.18	2198.04	214.47	17.5	6.2	1.3	56.5	16.9	8.2	0.4	69.2	21.5	7.8	0	87.4	17.5	8.2	0	94	8.4	11.5	1.3	86.7	16	6.9	0	90.5	23.9	5.5	0	89.8
1	C09	1	PLCG2	NM_002661	sample	18.7318681318681	114.395604395604	6.82282671909759	438617.967032967	3237.71417949731	15.0967032967033	105.127472527473	6.77191272234719	551764.931868132	4539.69105604033	455	1852635	121075.95	1761.63	488.24	13.2	13	18.2	8.8	10.8	9.9	19.6	5.7	9.9	11	5.3	13.6	10.5	11.9	6.2	12.3	7.9	12.5	8.6	14.3	8.1	12.7	8.6	15.6	13	9.7	11	8.6
1	C09	2	PLCG2	NM_002661	sample	18.5933014354067	116.05023923445	7.7793030323131	480302.976076555	3398.10904627835	14.4210526315789	102.94976076555	6.91213098329206	588028.69138756	4855.07233679533	418	1918679	118353.04	1884.3	479.98	12.7	14.8	17.5	10	10.5	15.6	19.6	8.4	10.8	11.7	8.4	17	10.3	15.8	12.7	9.6	8.6	12	10	19.9	10	15.6	7.4	16.5	13.9	10	16	10
1	C09	3	PLCG2	NM_002661	sample	18.2984126984127	127.301587301587	9.30009199869921	542292.415873016	3612.74293239673	14.7396825396825	119.079365079365	7.82734767883339	701949.022222222	5120.48684324763	315	2114956	124787.67	2017.31	489.58	13	11.4	17.5	6.7	11.1	10.8	16.5	4.4	13	8.6	9.2	11.7	10.2	10.2	12.1	10.5	7.9	13.7	12.7	18.7	11.4	13	10.8	14	14.6	8.9	18.1	8.9
1	C10	1	SETD2	NM_014159	sample	19.6441351888668	129.220675944334	7.59468047958313	532385.419483101	3562.15000337912	15.8687872763419	119.341948310139	7.22411775044006	698187.087475149	4971.33926256013	503	2092182	132202.58	1972.19	521.8	17.9	8	22.3	8.5	15.5	6.6	23.1	7.6	15.7	6.8	6	12.1	14.5	7	14.5	10.5	11.1	8.9	11.1	14.1	12.3	6.6	11.5	13.9	19.7	4.8	19.9	8.2
1	C10	2	SETD2	NM_014159	sample	19.2557471264368	124.166666666667	8.67612788960646	529821.143678161	3562.37421756339	14.9051724137931	106.068965517241	6.85963394216549	574621.979885057	4582.72388653724	348	2113891	128918.29	2019.51	507.85	17.5	10.3	19.3	8.3	12.6	8.6	22.4	4	9.8	11.8	7.8	17.2	13.8	10.3	9.8	11.8	10.3	11.8	14.1	21.3	14.4	11.5	11.2	20.7	17	8.3	15.5	12.4
1	C10	3	SETD2	NM_014159	sample	18.5911214953271	132.420560747664	9.68391144978541	577886.093457944	3757.00452063072	14.803738317757	113.61214953271	7.41297964090895	660370.481308411	4962.38725948447	428	2140963	120839.79	2161.68	499.57	15.4	11	15.9	7.9	15.7	5.4	17.1	3.7	16.1	4.7	5.1	12.9	15.4	5.6	11.7	11.4	7.7	11.9	12.4	16.6	13.1	10.3	9.6	15.2	18.5	6.8	17.1	8.6
1	C11	1	IKZF1	NM_001220765	sample	17.7564935064935	113.480519480519	8.3228961123134	419903.301948052	3194.71974126144	14.3668831168831	102.353896103896	6.86264298878193	528509.594155844	4509.65595215215	308	1697095	107028.78	1709.85	423.14	10.4	10.7	10.7	11	11.7	9.7	10.7	7.8	15.6	10.4	5.8	14	12.3	13.6	6.5	9.7	5.8	11.7	5.2	14.3	8.8	8.1	4.9	14.9	14.9	6.5	10.7	9.1
1	C11	2	IKZF1	NM_001220765	sample	17.8504672897196	112.227414330218	9.34834774518423	453643.763239875	3348.72490181008	13.9127725856698	100.570093457944	6.89645102233216	501738.785046729	4278.36704496888	321	1842987	98532.49	1835.31	401.71	9	8.4	7.8	12.5	8.7	8.4	10.3	11.8	11.2	13.4	6.5	15.3	9.3	11.5	5.9	14.3	6.9	12.5	9.7	21.8	6.5	14.6	5.3	18.1	11.5	9	9.7	11.5
1	C11	3	IKZF1	NM_001220765	sample	17.7386363636364	118.522727272727	10.1819298524217	494006.390151515	3515.83908133045	14.1022727272727	107.916666666667	7.36550292875615	588327.458333333	4747.73717933106	264	1920381	108393.3	1983.71	438.56	10.2	11.7	12.1	6.8	8.3	10.2	12.1	6.4	15.2	10.6	4.9	14.4	10.2	12.1	6.8	11	6.1	12.5	9.5	20.5	9.8	11.7	5.7	15.5	10.2	8.3	8.7	11.4
1	C12	1	COL2A1	NM_033150	sample	17.1904761904762	105.48033126294	7.73977453340916	400938.008281573	3164.66594419086	14.4182194616977	107.554865424431	7.19163099476697	607689.287784679	4826.73513922619	483	1720372	125717.99	1721.17	500.46	10.1	10.8	17.8	8.3	11	12.8	17.2	6.8	10.8	13	6.2	12.2	10.4	12.4	12.2	11.6	4.6	11.8	5.6	14.3	7.5	13.5	7.2	12.6	11.6	9.1	15.5	8.3
1	C12	2	COL2A1	NM_033150	sample	17.6403712296984	97.1113689095128	5.84657499437983	340748.842227378	2963.83674089041	13.8538283062645	91.6867749419954	6.42286398430114	454524.083526682	4309.45852092151	431	1647051	116153.05	1595.35	468.05	8.8	17.4	14.6	6.3	4.4	18.1	14.4	5.6	5.8	20.9	3.7	14.8	5.6	19.7	5.1	14.8	7.4	13.2	6.5	21.8	6.3	23	5.3	18.3	7.4	16.5	8.4	10.7
1	C12	3	COL2A1	NM_033150	sample	18.0389294403893	114.068126520681	7.76812189299756	423553.187347932	3296.63129870844	14.9002433090024	120.574209245742	8.13625543667703	705517.756690998	5199.08619704107	411	1817501	120069.71	1786.35	466.76	9	12.4	15.1	6.1	7.8	12.4	13.6	5.6	9.7	8.8	11.7	8.5	7.8	10.7	14.4	8.3	5.1	9.2	9.5	13.4	7.8	11.9	9.2	10.7	10	6.6	19.2	5.4
1	C13	1	SMAD4	NM_005359	sample	18.1970021413276	114.186295503212	6.97420744942379	413884.929336188	3223.59775078886	13.4860813704497	93.3982869379015	6.45938770420276	473965.334047109	4292.13316977726	467	1804137	101523.82	1780.23	407.06	11.1	9.2	7.9	10.1	10.1	6.2	5.8	4.3	10.5	10.5	6.2	19.1	8.4	7.5	3.4	13.1	6.2	11.6	4.7	22.1	9.6	11.3	6	20.3	14.8	7.9	7.9	13.1
1	C13	2	SMAD4	NM_005359	sample	17.0154109589041	103.878424657534	9.49680383562424	448775.953767123	3439.01193861434	13.1215753424658	87.0188356164384	6.17725663638825	447565.267123288	4265.32837374859	584	1970460	111701.97	1881.84	432.88	12	10.1	13.4	11	10.3	10.1	12.3	10.1	9.9	15.1	4.3	20.9	10.8	10.6	5.3	15.1	5.5	15.2	8.2	26.7	6.8	20.9	6.3	24.8	11.1	11.5	9.2	14.2
1	C13	3	SMAD4	NM_005359	sample	19.2458233890215	121.200477326969	7.93672681249538	471568.778042959	3457.78752679929	14.6945107398568	101.44630071599	6.76028132408851	538494.980906921	4645.59695257493	419	1966654	111508.55	1923.58	435.69	10	6.9	10	7.9	11.2	8.8	11	5	12.9	10.3	4.1	15.8	11	9.8	6.4	9.1	7.9	7.2	11.5	16.5	7.4	8.6	5	17.9	12.9	6.7	9.3	11
1	C14	1	FANCF	NM_022725	sample	18.0429594272076	108.343675417661	6.66870507942559	384280.863961814	3046.82424571651	15.1073985680191	101.73031026253	6.56715830792148	507955.470167064	4406.66358182709	419	1674537	105398.92	1640.39	422.17	8.6	14.6	8.1	7.6	9.3	13.1	8.6	5.7	8.4	13.1	2.4	15.5	9.5	11.9	4.5	12.4	7.2	12.4	6.2	11.5	6.2	15.8	3.8	13.8	10.3	10.5	7.9	7.4
1	C14	2	FANCF	NM_022725	sample	17.0909090909091	102.830866807611	8.22783446908975	389736.744186047	3267.048907945	13.6997885835095	91.6300211416491	6.48033483407875	442216.505285412	4188.17222918057	473	1660637	101353.5	1777.67	428.9	8.5	14.6	9.1	15.2	7	13.7	13.5	12.3	9.9	14.2	4.2	16.9	8.2	13.5	5.5	14	5.1	13.7	7.4	20.7	6.6	18	3.4	17.5	10.4	12.5	7.8	9.7
1	C14	3	FANCF	NM_022725	sample	18.7736720554273	124.450346420323	8.45880932530037	511265.829099307	3482.94468864099	14.8198614318707	107.057736720554	7.00899572573956	574348.644341801	4636.20423378954	433	2002898	107678.59	1943.74	436.66	11.5	11.3	9.9	8.8	12	10.6	11.1	5.5	12.7	10.4	4.4	15.9	11.3	9.5	6.9	10.9	9	11.5	12.9	21	10.2	11.5	9.5	18	12.7	8.3	11.5	11.1
1	C15	1	Sep-12	NM_144605	sample	17.9722222222222	115.423076923077	7.64947956705294	424792.557692308	3223.77464705361	14.5042735042735	113.662393162393	7.65179077754172	675091.726495727	5153.09930702497	468	1793114	122058.62	1725.8	462.77	10.5	6	13.9	3.8	8.5	7.1	12.2	2.8	12	8.3	9	10.7	8.1	8.1	15.8	8.1	4.7	7.9	3.8	13	8.1	8.3	8.1	13.5	13.2	4.3	18.8	8.5
1	C15	2	Sep-12	NM_144605	sample	17.9042056074766	112.39953271028	8.83038014016786	439837.964953271	3382.28345887673	15.1822429906542	120.890186915888	7.93518895746188	701263.030373832	5097.25502848273	428	1885313	122870.22	1836.67	471.59	13.6	10.7	18.2	6.3	8.9	12.9	17.5	4.4	10.5	12.1	10	9.1	10.5	12.4	9.8	6.1	5.4	10.7	10.5	15.9	6.5	14.5	12.9	11.4	12.4	8.9	19.9	6.3
1	C15	3	Sep-12	NM_144605	sample	18.9802955665025	128.174876847291	8.95963156211599	526625.246305419	3678.30189853379	15.4605911330049	127.135467980296	8.12102435216288	788704.751231527	5444.34447859902	406	2112220	124951.32	2054.44	469.87	14.5	5.2	17.2	4.7	11.1	4.9	14.8	4.4	12.8	5.9	11.3	9.4	13.5	5.4	16.7	7.1	7.4	7.6	13.5	15.8	9.9	6.9	12.1	11.8	16	3.7	23.4	7.1
1	C16	1	GNPTAB	NM_024312	sample	17.2606177606178	105.631274131274	7.51991288276936	395964.627413127	3207.94307423819	13.1795366795367	90.7258687258687	6.32376419925518	470261.277992278	4314.18444039752	518	1692145	102699.49	1702.68	410.65	9.7	13.3	8.3	9.5	10.8	11.8	8.7	6.4	13.3	13.9	2.9	21.2	12.2	13.7	6	15.1	4.6	13.9	4.6	20.8	7.3	16.8	6	24.1	12.5	12.2	9.3	17
1	C16	2	GNPTAB	NM_024312	sample	19.5226666666667	122.981333333333	9.29484945951342	512598.730666667	3470.1303765703	15.08	108.917333333333	6.80198100204313	599129.354666667	4546.25558953984	375	2085053	114676.01	1999.08	457.07	16	10.1	12.8	13.1	14.4	9.1	13.1	12.3	11.5	10.1	6.9	17.6	12.3	11.5	12	17.1	9.9	9.9	14.4	22.1	12	13.1	11.2	18.1	15.5	6.9	17.1	13.1
1	C16	3	GNPTAB	NM_024312	sample	20.1377672209026	127.814726840855	8.64878539716593	529724.118764846	3587.42570065633	15.4180522565321	113.508313539192	7.22083115928306	623248.456057007	4742.87417823247	421	2108380	115872.93	2061.71	451.03	13.5	9.7	13.5	12.4	12.6	8.6	13.1	9.7	12.1	11.6	6.2	16.9	11.6	10.7	9.3	10.7	9.7	10.2	12.1	18.5	9.5	10.2	9.7	15.7	16.9	6.9	14.5	11.4
1	C17	1	53BP1	NA	Positive	19.7931034482759	143.114224137931	8.28703962503054	594822.536637931	3622.81521909572	3.11637931034483	12.2672413793103	1.65239736441805	34926.7715517241	1090.92841335914	464	2188743	54660.13	2066.37	213.7	21.3	6.7	0.4	58.4	17.9	4.7	0.2	71.3	18.8	6.2	0.2	86.6	14.9	5.4	0.2	93.8	10.1	8	0	87.5	17	5.4	0	91.8	23.9	3.4	0.2	89.9
1	C17	2	53BP1	NA	Positive	17.6482617586912	121.036809815951	11.5216135558524	539408.235173824	3691.8568565883	2.07770961145194	7.06543967280164	1.12393521389788	17158.0777096115	760.853827322626	489	2058305	44754.54	2111.29	181.38	15.1	12.5	0.2	74.6	14.7	7.4	0	84.5	18.6	15.1	0	92.6	15.5	11.5	0	98.4	8.2	17.4	0.2	93.5	12.3	15.3	0	96.3	19.4	11.2	0	95.9
1	C17	3	53BP1	NA	Positive	18.492673992674	138.531135531136	9.9329131025722	626754.752747253	3965.37916281323	3.22893772893773	12.3186813186813	1.55792208957785	34433.9212454212	1048.783280127	546	2250928	52164.95	2252.63	209.42	15.8	6.6	0.4	62.1	19.6	7.1	0.2	73.1	25.5	8.4	0.2	89.4	20	5.5	0	94.9	7	13.2	0.7	88.5	11.9	8.6	0	93.4	23.3	5.5	0	91.9
1	C18	1	53BP1	NA	Positive	18.595652173913	133.067391304348	9.39396278995888	550004.345652174	3609.60236543955	2.64130434782609	9.52826086956522	1.4812486968525	25092.8543478261	967.83738644407	460	2067108	50037.22	2029.07	200.77	15.7	7.4	0.7	70.7	17.4	6.1	0.9	81.1	20.7	10	0.2	87.2	17.6	7.6	0.2	96.5	7.2	9.8	0.2	89.1	13.7	7.8	0	93.7	21.7	6.5	0.2	92.6
1	C18	2	53BP1	NA	Positive	19.2984749455338	134.464052287582	8.89484060421695	555022.736383442	3635.81009777399	3.28758169934641	12.2287581699346	1.60707868927833	34499.4662309368	1116.85107774736	459	2162371	54584.16	2077.8	214.93	15.9	5.9	1.1	60.8	14.4	5.2	0.2	69.9	19.6	9.8	0	88.7	14.8	6.8	0	94.3	9.4	10.7	0.9	88.2	11.1	7	0	92.2	19.6	4.8	0	90
1	C18	3	53BP1	NA	Positive	19.9290780141844	150.026004728132	9.67811173930548	673077.432624114	4004.29763853489	3.42316784869976	12.6146572104019	1.65065253688448	36529.3096926714	1142.24707349186	423	2396563	52960.57	2334.74	207.97	18.9	6.9	1.9	61.9	19.4	4.3	1.4	70.9	25.8	6.4	0.2	91.7	21.5	5.2	0	95.7	10.9	10.4	1.2	87.7	14.2	5.7	0.2	91.7	25.8	4.3	0.2	91.3
1	C19	1	53BP1	NA	Positive	18.9204339963834	138.023508137432	10.3727607825643	604925.213381555	3859.40332424321	3.24231464737794	11.5189873417722	1.53605548823226	30003.6998191682	1070.45659167711	553	2131109	50281.61	2164.31	197.97	17.7	6.3	0.2	67.1	20.4	4.5	0	75.4	24.4	5.4	0	87.3	21.9	5.6	0	96.9	8.7	12.5	0.5	86.4	14.6	5.8	0.2	92.2	24.2	4.3	0.2	89.9
1	C19	2	53BP1	NA	Positive	19.9465346534653	138.70099009901	8.42208223492098	559556.304950495	3592.73566124626	3.18613861386139	11.1960396039604	1.52232332100542	27290.8653465347	996.647302271804	505	2108884	49492	2031.69	196.81	14.9	7.1	0.8	70.3	13.9	5.3	0.2	77.4	19.8	9.1	0	89.3	13.5	6.1	0	96.8	8.3	10.3	0.8	89.3	15.2	7.5	0	93.5	21	4.6	0	92.1
1	C19	3	53BP1	NA	Positive	19.3627906976744	152.13488372093	11.4261950076764	725623.951162791	4184.71399952715	3.95116279069767	17.3325581395349	1.91312190895583	53953.5953488372	1236.75043265567	430	2420524	56425.71	2463.66	225.8	19.1	4.7	0.5	55.6	20.7	2.1	0.5	64.9	26.3	5.3	0.2	85.6	22.6	4.4	0	90.2	6.5	10.7	0.7	83.3	16	5.3	0	88.1	26.3	3.5	0	85.8
1	C20	1	53BP1	NA	Positive	19.2549889135255	144.871396895787	9.00587893167005	597450.006651885	3698.65229690509	3.3880266075388	11.2505543237251	1.73380886910625	25521.1463414634	1129.99692682969	451	2082466	49269.89	2065.94	192.98	16.9	3.5	0.4	67.2	20.2	4	0.2	79.6	26.2	5.3	0	86.5	19.7	5.3	0	97.3	6.4	6.9	0.9	87.4	16.6	4.2	0	94.2	24.2	2.7	0	92.9
1	C20	2	53BP1	NA	Positive	19.0731070496084	144.114882506527	9.95235477299365	650249.375979112	3910.23630326248	4.31070496083551	17.0052219321149	1.95102944518569	45783.4699738903	1272.35838242618	383	2263451	54152.36	2209.75	214.9	19.8	9.1	1.3	57.4	17.8	7	0.3	67.6	24	7.8	0.5	83.6	21.7	7.3	0	93.5	10.4	12.5	1.3	84.1	17	8.4	0.5	88	26.6	5.5	0.3	86.2
1	C20	3	53BP1	NA	Positive	18.9477272727273	146.729545454545	9.90066243629305	671163.938636364	4031.85471083578	3.92272727272727	15.0159090909091	1.89879005461288	45542.4068181818	1246.06659584454	440	2299883	54084.55	2334.82	226.17	15.2	6.1	0.9	61.8	18.6	3.9	1.8	69.5	21.4	3.4	0	88	19.5	4.3	0.2	95.5	8.4	9.3	1.8	86.4	12.3	5.2	0.5	91.6	20.9	3	0.2	89.3
1	C21	1	53BP1	NA	Positive	19.2278978388998	134.732809430255	8.11540690772417	535807.206286837	3517.15563721043	3.06483300589391	10.6011787819253	1.65504449665731	27167.4813359528	1141.89128009218	509	2013212	53161.1	1947.66	211.08	15.3	5.3	0.6	61.1	15.5	5.5	0.2	70.3	20.2	8.1	0	87.8	15.7	5.9	0	98	8.6	7.1	0.2	90.2	14.9	5.7	0.2	94.1	21.4	4.1	0.2	92.5
1	C21	2	53BP1	NA	Positive	20.0658823529412	148.456470588235	8.76577811149833	615767.025882353	3725.31943406749	3.08235294117647	11.0047058823529	1.60995341276219	26582.8494117647	1029.39796240292	425	2210124	48181.37	2094.3	187.21	17.6	6.6	0.7	73.9	14.6	3.5	0	80.7	23.5	7.3	0.2	88.5	17.2	4	0	97.6	8.9	9.9	0.5	89.2	16.9	5.4	0.2	92.5	23.8	3.5	0	92
1	C21	3	53BP1	NA	Positive	19.741452991453	148.982905982906	10.2027045320259	667362.273504274	4001.27772719357	4.17521367521368	15.707264957265	1.84310374517735	42770.1858974359	1248.88281243678	468	2298375	57147.48	2313.62	224.75	15.6	3.6	1.1	60.3	18.4	3	0.9	69.7	25.4	7.3	0	88	20.1	3.8	0	95.7	8.1	8.5	1.7	85.5	13.9	4.7	0.2	91.5	25	2.4	0.2	90
1	C22	1	53BP1	NA	Positive	19.281045751634	132.368191721133	8.27259357189964	513605.17211329	3435.80353152239	3.29411764705882	11.8344226579521	1.56198759359851	30462.4553376906	1076.19730869726	459	1909887	52462.06	1901.77	213.14	12.6	8.5	0.7	60.3	14.8	6.8	0.4	72.3	18.1	9.2	0	90	15	8.3	0	95.2	10	12.2	1.1	88.2	11.8	6.8	0.4	94.3	16.1	4.4	0	91.7
1	C22	2	53BP1	NA	Positive	18.1247600767754	130.777351247601	9.10003025795015	532537.63915547	3613.7431146007	3.43570057581574	13.1151631477927	1.57708390492004	38578.7332053743	1057.08826738396	521	1997088	50136.62	2021.34	197.83	10.9	7.3	1.2	68.9	13.2	8.4	0.8	76.4	20.9	7.7	0.2	87.9	13.6	8.6	0.4	96.4	7.1	10.7	1.2	86.4	9.8	8.3	0.6	92.1	16.9	5.2	0.6	90.2
1	C22	3	53BP1	NA	Positive	19.5496828752643	148.209302325581	10.1573453149003	658707.541226216	3896.31725627366	2.71458773784355	11.0084566596194	1.5143980967096	31586.866807611	978.425154841643	473	2322831	52725.41	2286.92	212.22	17.8	5.9	0.8	60.7	21.1	5.3	0.8	71.7	24.9	8.7	0	88.8	20.9	9.1	0	96	8.9	11	1.3	90.9	14	5.7	0.2	94.5	23.3	4.9	0	93
1	D03	1	RAD51	NA	Positive	20.8277511961722	130.846889952153	9.19240642344982	488454.19138756	3183.95400475439	17.0095693779904	127.344497607655	6.88383856705007	742259.397129187	4883.26093950927	209	1998170	160031.1	1741.49	576.12	20.6	12	39.7	6.7	10.5	16.7	33	5.7	10.5	8.6	2.4	14.4	8.6	17.2	13.4	10	15.3	12	15.3	13.4	17.2	12	18.2	17.7	19.6	9.6	26.8	10
1	D03	2	RAD51	NA	Positive	21.28125	129.517857142857	6.38262455778316	431399.9375	2974.09382559114	17.7276785714286	135.03125	7.40532452051006	758965.741071429	4982.36820837427	224	1966308	154742.12	1609.62	550.61	16.1	13.8	33.5	4.9	4.5	17.9	24.6	2.2	7.1	10.3	7.1	8.5	3.6	17.4	9.4	4.9	17	11.6	24.6	12.1	18.8	15.6	19.2	9.4	15.2	11.6	24.6	6.2
1	D03	3	RAD51	NA	Positive	21.1902834008097	134.562753036437	6.44898704223066	480175.457489879	3146.06992323637	17.3198380566802	137.453441295547	7.82016277366364	861075.376518219	5398.74561505754	247	2053756	159439.71	1698.18	585.31	17.8	10.9	34.8	3.2	5.3	17	23.9	3.2	8.5	7.3	9.7	12.6	4.5	12.1	17.4	7.7	14.6	8.5	23.9	14.6	16.6	12.6	21.1	13.8	17.4	8.9	29.1	6.9
1	D04	1	RAD51	NA	Positive	20.020979020979	137.888111888112	8.77996475595186	577389	3450.83977305948	17.0909090909091	127.951048951049	7.0967048640363	704761.370629371	4719.76915115964	143	2211724	161307.5	1945.92	582.49	27.3	7	38.5	7	21.7	11.2	34.3	4.2	12.6	7	4.9	13.3	15.4	11.2	9.8	14	11.9	12.6	14	10.5	18.2	7.7	12.6	13.3	25.2	6.3	23.8	10.5
1	D04	2	RAD51	NA	Positive	22.1935483870968	138.732718894009	10.706872852906	530044.290322581	3400.89599391384	18.4423963133641	138.428571428571	7.22097251591914	812108.465437788	5087.17608943134	217	2230022	160653.36	2006.36	565.07	21.2	9.2	35	6.9	10.1	18	32.3	7.4	7.8	6.9	6.5	12.4	8.3	16.1	15.2	7.8	19.4	9.7	29	12.4	20.7	8.8	19.8	11.5	18.4	6.9	29	6.5
1	D04	3	RAD51	NA	Positive	17.6057692307692	123.855769230769	11.5261830825517	574943.5625	3592.27478937869	15.2019230769231	121.783653846154	7.54168346198668	775077.807692308	5185.64349630378	208	2175032	154085.61	2083.28	593.48	18.3	17.8	34.6	7.7	13	19.2	32.7	3.8	13	12	10.6	16.3	15.4	18.8	15.9	13	9.6	18.3	17.8	24	16.8	21.2	14.9	20.2	17.3	14.4	22.1	13.9
1	D05	1	RAD51	NA	Positive	21.9039145907473	132.185053380783	6.95667895880556	445662.943060498	2928.08876978624	18.7508896797153	138.91103202847	7.06112489291491	810403.971530249	5000.30795651965	281	1947628	154454.88	1527.67	544.24	23.1	16.4	33.8	5.7	8.5	20.6	24.9	4.6	6	9.6	5.3	13.2	6.8	20.3	14.9	9.6	19.6	10	20.3	9.6	18.1	11.7	23.1	11.7	17.8	9.3	29.2	7.8
1	D05	2	RAD51	NA	Positive	20.4125	132.1625	9.35322266907043	542447.4125	3421.68865124397	17.5708333333333	138.620833333333	7.30939153552845	856546.320833333	5193.83012900695	240	2197209	153134.49	1864.26	527.04	25.4	15.8	35.8	7.5	14.2	18.8	24.6	5.8	14.2	9.6	6.2	14.2	13.3	18.3	17.1	8.8	16.7	13.3	25.4	13.3	19.2	16.2	25.4	11.7	20	10.4	33.3	9.2
1	D05	3	RAD51	NA	Positive	20.977358490566	132.264150943396	8.69138470909991	504581.143396226	3243.33149337515	17.5207547169811	129.675471698113	7.06173492903446	743955.316981132	4953.72121619152	265	2098153	150743.43	1754.81	528.34	18.1	10.6	26.8	5.3	7.9	23	21.9	4.2	7.2	11.7	3.4	16.2	8.7	19.6	8.3	11.7	14.3	8.3	23	12.5	13.2	13.6	15.1	14.7	15.5	10.6	20.8	9.8
1	D06	1	RAD51	NA	Positive	20.9906542056075	132.822429906542	8.48424752456468	495927.948598131	3154.93224395411	17.6728971962617	141.635514018692	7.58242819664792	877474.504672897	5364.12379120928	214	2072759	159499.87	1706.51	565.34	19.2	12.1	31.8	5.1	7.9	10.7	26.6	4.7	8.4	9.8	8.4	10.7	7	10.7	17.3	7	15	12.6	17.3	12.1	18.7	12.6	21.5	11.2	18.7	8.9	29	8.9
1	D06	2	RAD51	NA	Positive	21.4385964912281	135.118421052632	7.6801953820453	567105.24122807	3444.10513234439	17.2149122807018	129.741228070175	7.03886444358117	783106.26754386	5074.97518870792	228	2314553	150870.21	1880.8	553.39	22.8	8.3	31.6	6.6	14	14.9	24.1	3.1	9.6	10.5	9.2	17.1	13.6	10.5	18.4	10.5	15.4	11.8	23.7	18	19.7	13.2	21.5	17.1	21.1	7.5	28.1	11.4
1	D06	3	RAD51	NA	Positive	20.1836734693878	130.616326530612	9.34926330330805	514877.081632653	3439.04189440628	17.9510204081633	154.318367346939	8.52151346249929	1027636.99183673	6114.94263320321	245	2151532	169266.21	1866.99	621.32	18	6.5	38	2.9	7.8	10.2	34.7	2.9	8.6	6.5	8.2	7.8	9.4	8.6	25.3	4.5	13.5	10.2	26.5	12.2	12.7	9.4	22.4	7.3	14.3	6.1	36.7	5.3
1	D07	1	RAD51	NA	Positive	20.7627118644068	130.940677966102	7.26480329586814	482143.745762712	3117.31097289262	17.728813559322	141.877118644068	7.95738002644869	846560.665254237	5347.85557722465	236	2031937	152161.93	1645.09	544.26	15.3	9.3	32.2	5.5	7.6	14.4	23.3	3.4	8.5	9.3	10.6	8.5	8.9	13.6	18.2	5.1	14.4	10.6	16.1	8.9	16.9	11	17.8	7.2	17.8	8.5	32.2	4.7
1	D07	2	RAD51	NA	Positive	22.1888111888112	132.926573426573	6.47595477277623	502699.171328671	3228.98588135858	17.9160839160839	140.248251748252	7.60501506680048	816264.167832168	5221.97597003547	286	2192020	161306.21	1776.44	591.31	20.3	13.6	34.6	5.6	8.4	19.6	26.9	3.5	6.3	11.2	6.6	8.7	7.3	16.1	15.7	7.7	17.1	9.1	25.5	13.6	17.1	14	24.1	9.4	16.8	11.2	29	6.3
1	D07	3	RAD51	NA	Positive	20.3091787439614	128.545893719807	7.62019487452614	486230.106280193	3212.36982154874	16.4830917874396	125.874396135266	7.33605254666951	704694.985507246	4826.89754500192	207	2024071	140464.57	1743.82	515.86	15.9	9.2	26.6	8.7	6.8	15.9	21.7	8.2	9.2	9.2	5.8	17.4	6.3	14.5	6.8	12.1	15.5	9.7	22.7	18.4	15.5	10.6	15.5	16.4	14.5	7.7	19.3	9.7
1	D08	1	RAD51	NA	Positive	19.2058823529412	126.741176470588	8.88653810928353	527325.029411765	3265.09597153138	16.2117647058824	127.417647058824	7.14394560692896	728925.682352941	4813.87380847449	170	2009463	130546.95	1810.35	470.36	18.8	12.4	21.8	11.2	7.6	13.5	15.3	8.8	10.6	9.4	2.9	13.5	7.6	14.1	11.8	11.8	12.9	12.4	14.7	14.1	18.2	11.2	14.1	11.8	17.1	10.6	24.1	11.2
1	D08	2	RAD51	NA	Positive	19.3044982698962	122.996539792388	7.07180040382435	465526.425605536	3101.44733567348	16.8339100346021	132.352941176471	7.7775134207741	764627.228373702	5136.03944210976	289	1944895	147833.57	1668.48	560.61	14.2	15.9	29.1	4.8	6.2	17	29.4	2.8	7.6	10	9.7	8.3	5.2	18	13.1	8	12.1	12.1	18	14.5	13.1	15.9	19.4	8.3	12.5	12.5	26.3	4.2
1	D08	3	RAD51	NA	Positive	20.2687224669604	131.449339207048	9.08661601947911	550646.660792952	3532.22323277402	16.8281938325991	142.31718061674	7.86114659588171	899109.735682819	5219.98718344527	227	2232228	164286.84	1999.67	599.69	21.1	14.5	35.7	10.6	11.9	13.2	32.2	7.9	11.9	10.1	9.7	15.4	11.5	12.3	15.9	13.7	13.7	11.5	20.3	18.5	17.6	15.9	22.5	16.3	18.1	9.7	29.5	12.3
1	D09	1	SMC3	NM_005445	sample	18.0990476190476	125.411428571429	10.8754150587432	556055.097142857	3570.01991587804	14.727619047619	111.571428571429	7.27971952487715	662366.601904762	5014.78615164608	525	2070498	133825.24	2030.2	522.2	13.9	8	20	6.1	14.5	9.3	21.3	5	17.5	10.7	9.9	13.3	14.5	9	15.2	11.6	7.2	10.3	7.4	12.8	12	9.1	8.6	13.9	17.1	6.5	16.8	8.6
1	D09	2	SMC3	NM_005445	sample	17.9972899728997	126.653116531165	12.2956241791237	561954.737127371	3605.90929403565	14.4959349593496	110.693766937669	7.32158087485266	641007.468834688	4894.95544884488	369	2062495	127082.41	2042.88	488.18	12.5	11.1	20.9	6.8	13	13.3	19.5	5.4	17.6	10.6	10	14.4	14.9	14.4	14.1	11.7	5.4	11.4	10	15.7	10.3	9.8	8.4	14.1	16	7.9	17.1	10
1	D09	3	SMC3	NM_005445	sample	17.9282407407407	131.050925925926	11.9695020786881	607230.358796296	3816.55501991114	14.9421296296296	116.641203703704	7.62721949460406	701244.652777778	5204.07397847013	432	2225230	135742.32	2241.4	544.69	15.5	8.6	22.7	4.6	13.9	10.9	23.4	2.8	18.3	8.1	9	14.6	13.7	9	15.3	9.3	6	8.8	11.8	16.7	10.9	8.3	8.6	14.6	16	5.8	19.7	9.7
1	D10	1	CHD8	NM_020920	sample	19.2147147147147	131.412912912913	8.28612197102452	525402.252252252	3522.87331090822	14.012012012012	89.533033033033	6.21504427175344	398040.216216216	3917.65353004029	666	1966447	87839.82	1957.33	360.92	14.3	7.2	4.5	14.3	14.6	5.3	5.7	14.9	14.6	6.6	2.3	15.8	13.7	6.2	2.7	17.3	7.2	9.2	4.2	15	12.2	5.3	3.8	17.4	21.5	3.6	4.4	9.2
1	D10	2	CHD8	NM_020920	sample	20.4460317460317	135.279365079365	7.79369103702657	513475.084126984	3454.74391407507	14.6365079365079	91.9492063492063	6.20716456461639	408200.253968254	3978.5022078632	630	2019803	87452.58	1952.87	347.45	15.1	5.6	4.9	16	10.3	3	4.3	16.3	15.7	6	2.2	14	10.3	3.8	2.2	14.4	8.3	7.5	8.9	15.9	12.4	4.6	4.1	15.1	17.9	2.1	4.6	7.1
1	D10	3	CHD8	NM_020920	sample	19.3906882591093	135.376518218623	8.65303626815703	563925.556680162	3759.71170334162	14.3805668016194	98.0627530364372	6.77357915219212	458174.289473684	4142.32056336777	494	2124102	94047.51	2173.04	392.79	14.4	7.5	4.5	9.3	15.4	4.9	5.3	7.7	17.6	8.9	4.7	15.6	16.4	7.1	2.2	14.4	8.1	9.5	9.9	19.4	11.1	7.1	5.1	16.4	19.4	5.9	6.7	10.9
1	D11	1	COL5A2	NM_000393	sample	19.1971830985915	116.901408450704	7.31529064575764	422089.701877934	3173.60113129548	15.5845070422535	111.694835680751	7.14831794536244	589832.678403756	4686.02143315167	426	1795547	116377.19	1710.3	455.73	12.4	13.1	13.4	6.3	10.6	14.6	12	4	11.7	10.1	5.4	9.6	11.5	12.2	7.5	9.9	8	11.5	10.8	13.6	10.8	10.6	7.5	10.6	14.1	8.2	11	6.1
1	D11	2	COL5A2	NM_000393	sample	18.914201183432	118.609467455621	7.07596896889319	442975.704142012	3295.43987576231	14.8816568047337	109.529585798817	7.06211641724244	586005.035502959	4578.92687918129	338	1905291	114874.09	1783.75	438.14	10.4	8.3	15.7	9.5	8.6	10.9	15.1	8.3	11.2	12.1	5	12.7	9.8	11.5	8.9	10.9	8.9	10.9	11.8	18.3	8	13	9.2	12.7	13	8.3	13.9	8.3
1	D11	3	COL5A2	NM_000393	sample	19.018927444795	121.422712933754	7.67057959581998	458730.965299685	3270.07894143581	15.0599369085174	112.085173501577	6.95884042562578	623454.90851735	4657.04341849243	317	1925410	121959.74	1874.99	470.23	10.1	12.3	15.5	6.9	9.5	11.7	14.8	3.8	11	12	3.2	17.4	8.5	11	7.3	12.6	8.5	11.7	15.1	17.7	8.2	12.3	10.1	18	12.6	10.1	12.9	12.6
1	D12	1	BRCA2	NM_000059	sample	19.8753056234719	118.168704156479	7.10673893221039	422580.464547677	3065.57029339971	15.4596577017115	102.865525672372	6.52069870716144	524818.875305624	4367.62890266308	409	1801931	103546.16	1636.96	395.36	10.8	11	9.5	9	9	13.2	9.5	9.5	5.1	11.7	3.9	17.8	5.9	12.2	5.9	13.4	12	9.3	9.3	13.4	11	11	6.8	15.6	12.5	7.8	11.2	9.3
1	D12	2	BRCA2	NM_000059	sample	19.2446555819477	120.560570071259	7.99116399205011	472965.372921615	3329.54215867217	15.6912114014252	116.852731591449	7.31669517456878	637254.517814727	4783.45571226346	421	2004778	119207.48	1844.71	458.91	15	9.7	15.9	7.4	9.5	8.3	14	6.2	7.6	7.6	6.4	12.6	7.4	10	9.7	12.4	9	10	13.1	15.4	11.9	10.5	11.4	12.4	13.5	6.7	18.3	9.3
1	D12	3	BRCA2	NM_000059	sample	20.328313253012	130.930722891566	7.5628410524131	523363.222891566	3564.46956512681	16.4789156626506	115.861445783133	6.79591376739358	612295.174698795	4604.30924434368	332	2090323	113925.96	1979.34	426.56	15.4	6	12.7	7.8	10.8	6.3	9.6	8.4	10.2	8.4	3.6	16.9	9.9	7.2	5.4	11.7	11.1	4.2	16.9	12.3	13	7.2	12.3	14.5	15.1	4.2	14.5	9.6
1	D13	1	UBR5	NM_015902	sample	15.5725490196078	92.1058823529412	6.97386185785493	354672.180392157	2809.22068843425	14.7647058823529	121.796078431373	8.13763893329101	807724.235294118	5746.17811147007	255	1521052	166886.14	1509.17	680.89	5.9	25.1	41.6	4.7	6.3	31	45.1	2.7	7.8	20	16.5	12.2	6.7	31.4	25.9	8.6	3.1	21.2	5.1	14.9	6.7	25.1	12.5	13.7	8.6	20	27.5	7.5
1	D13	2	UBR5	NM_015902	sample	16.3706293706294	105.786713286713	9.3973808558264	412590.520979021	3119.37527209758	14.8076923076923	123.79020979021	7.99442644712477	776489.762237762	5293.15739096698	286	1703479	145869.45	1659.15	563.3	10.5	21	31.5	9.1	7.7	25.5	30.8	8	11.2	10.8	14.7	11.5	7.3	26.6	22.4	9.8	6.3	18.9	11.2	17.8	8.7	19.6	16.1	12.9	10.1	15	29.4	9.4
1	D13	3	UBR5	NM_015902	sample	16.7239263803681	104.122699386503	12.2822985903235	457282.107361963	3358.90174127498	14.8159509202454	127.769938650307	8.22824923180459	824891.374233129	5547.57836622376	326	1864627	161193.19	1943.52	626.03	11.7	19.9	33.7	6.7	9.8	26.1	30.7	5.5	7.7	14.4	8.6	8	7.7	27	18.1	8.6	6.4	16.3	12	19.6	6.7	21.2	15	13.8	10.4	17.2	23.9	9.8
1	D14	1	TET2	NM_017628	sample	18.6444906444906	104.906444906445	7.31609223184989	354330.864864865	2903.03659166192	15.7422037422037	110.975051975052	7.08411266704559	555381.632016632	4510.7187205491	481	1631341	106083.23	1493.76	396.4	8.1	12.3	10.4	5.8	4.8	18.1	8.3	7.9	6.2	11.6	4.8	8.1	4	15.6	4.6	11.2	7.7	8.3	7.9	7.9	6.4	11.4	6	9.1	7.7	7.9	11.4	5
1	D14	2	TET2	NM_017628	sample	18.3786231884058	110.221014492754	8.30868548203452	413310.567028986	3247.37985741968	14.9981884057971	106.951086956522	6.83711034462067	586073.161231884	4704.15931528159	552	1740531	105659.76	1770	412.08	7.1	9.6	12.1	13.2	9.6	14.5	10.1	12.9	8.9	13.4	5.4	16.7	8.5	15.2	12.3	13.4	7.1	9.6	11.4	17.2	6.5	12.1	8.3	15.4	11.2	8.5	15.6	12
1	D14	3	TET2	NM_017628	sample	18.4351687388988	112.678507992895	8.92956810628234	443715.55062167	3314.22647918596	15.4404973357016	109.078152753108	6.90950817349113	565569.168738899	4536.12376173332	563	1831750	110977.18	1837.67	442.17	8.7	11.2	12.4	9.4	10.5	16.3	13.9	8.9	10.5	14.6	4.6	14.4	9.6	15.8	7.5	11.9	7.3	9.2	11.4	15.6	5.9	13.3	7.6	14.2	9.8	9.8	12.3	9.2
1	D15	1	AMER1	NM_152424	sample	17.6641221374046	111.101781170483	7.9280172562675	414436.572519084	3254.2301347302	14.2544529262087	102.447837150127	6.97793233180427	540274.572519084	4584.01173320454	393	1711888	102437.63	1808.27	416.24	8.9	8.1	8.9	6.6	12	7.9	9.9	4.8	12	10.7	6.9	15.8	11.5	10.4	7.6	12.2	4.1	10.9	3.8	13.5	6.6	9.4	4.8	14	12.2	6.1	10.9	10.4
1	D15	2	AMER1	NM_152424	sample	18.1439588688946	111.956298200514	7.50874281675507	431253.092544987	3310.55373374245	14.4370179948586	95.2365038560411	6.37384981167483	470908.696658098	4255.33419316148	389	1822840	97714.16	1834.54	391.64	10.8	10.5	9.3	14.9	9.3	11.1	8.5	12.3	11.6	13.9	2.6	17.7	9	11.6	4.4	17	6.4	10.5	7.5	20.3	7.2	13.9	4.6	19.3	11.1	8.5	9.5	12.6
1	D15	3	AMER1	NM_152424	sample	18.29	125.465	8.46622104300377	516502.6525	3533.56159944502	14.4475	104.485	6.97941197392857	534848.7825	4474.54179669579	400	1924937	103139.95	1981.15	422.75	10.5	10.5	8.8	9.2	10.2	9	10	6.5	12.8	7.2	3.5	13.8	11.8	10	4.5	11	4.5	7.8	8.8	18.5	9	8.8	6	15.8	14.5	6.5	8.5	10
1	D16	1	EXT2	NM_207122	sample	19.3297587131367	108.281501340483	6.22786842134138	351348.581769437	2869.97624227548	16.2868632707775	116.769436997319	6.88372484845289	640970.573726542	4677.62591244882	373	1643832	140509.98	1515.22	532.28	7	10.2	25.7	8	8	15.3	22.8	5.6	8.6	18.2	5.9	16.9	7.8	19.3	9.4	13.9	10.5	10.2	15	14.5	6.7	11.3	11.5	16.6	9.7	10.2	19.6	10.2
1	D16	2	EXT2	NM_207122	sample	19.0929487179487	112.653846153846	7.35092881196547	423170.163461538	3174.57660582067	16.5192307692308	125.076923076923	7.43658702728718	740993.28525641	5181.81843906887	312	1880717	149074.65	1762.99	573.3	14.4	13.8	32.4	6.4	12.5	17.6	29.5	5.1	9.9	17	9	14.1	10.9	18.6	15.7	8.7	9.3	11.5	18.9	15.1	9.6	17.9	16.3	13.5	12.8	11.9	26.3	6.7
1	D16	3	EXT2	NM_207122	sample	19.3804347826087	121.927536231884	7.5696567097317	458754.333333333	3259.86945688067	15.8007246376812	117.996376811594	6.95349579080842	659058.97826087	4692.79328202616	276	1947778	123026.84	1867.58	474.59	15.2	10.5	16.3	10.1	8.3	9.8	16.7	8.7	10.5	13.4	3.3	17	8.7	13.8	9.1	14.5	9.1	10.5	16.7	18.5	9.8	11.2	10.1	17.8	14.9	8.3	13.4	12.3
1	D17	1	RAD51	NA	Positive	19.7016129032258	127.826612903226	8.09537128400166	464370.830645161	3085.43335718109	16.3508064516129	131.407258064516	7.58619112069121	799616.971774194	5101.06595908104	248	1958062	154881.09	1677.39	558.98	17.7	10.1	36.3	7.3	10.5	14.9	30.2	6.5	10.1	6.5	11.7	14.1	7.7	15.3	19	11.7	11.3	10.9	14.5	15.7	16.5	8.1	19.8	12.5	16.9	6.9	27.4	10.9
1	D17	2	RAD51	NA	Positive	20.0716981132075	126.003773584906	8.18402241984282	470041.618867925	3306.32296951913	16.6452830188679	124.766037735849	6.94722464749242	710875.833962264	4770.28555631366	265	1951032	137494.91	1869.56	508.04	15.5	13.2	27.9	9.8	10.9	11.3	23	4.9	9.1	8.3	5.7	17.4	10.2	12.8	12.8	12.1	10.9	10.9	18.9	16.6	14.3	10.9	20.4	14.7	15.1	8.7	24.2	11.3
1	D17	3	RAD51	NA	Positive	17.7638376383764	120.878228782288	7.05074892496878	487383.335793358	2978.07530067047	14.6309963099631	111.885608856089	6.08925964099552	696839.099630996	4309.24470535883	271	1905426	134901.81	1655.94	499.73	16.2	25.8	28.4	18.8	12.5	27.3	21.8	17	11.4	20.3	7	31	10.7	27.3	14.4	24.4	11.4	24	20.3	29.5	11.4	22.5	18.8	31	16.6	20.7	24	24
1	D18	1	RAD51	NA	Positive	20.0183486238532	136.440366972477	8.89362951423428	565686.325688073	3331.21425249063	17.454128440367	139.229357798165	7.56195548116219	882152.775229358	5347.57584233808	218	2155285	165413.41	1854.65	621.61	20.2	11.5	37.2	6	11	11	33.5	4.1	13.8	8.3	9.2	11.5	11	10.6	18.8	8.7	13.8	12.8	17.9	15.1	18.3	11.5	21.6	12.8	20.2	9.2	30.7	9.2
1	D18	2	RAD51	NA	Positive	21.0864197530864	143.456790123457	9.9341883163876	576310.465020576	3480.70043155186	17.8230452674897	139.156378600823	7.45709779459098	837438.20164609	5225.39484991784	243	2278651	159286.39	1941.74	576.07	25.1	10.7	35.4	6.2	11.9	11.9	31.7	4.1	11.9	3.3	9.1	11.5	10.3	8.2	16	7	17.7	10.7	27.6	15.2	21	10.3	26.3	12.8	21	6.6	30	8.6
1	D18	3	RAD51	NA	Positive	21.029702970297	152.20297029703	10.0174433110894	674887.99009901	3911.81712534539	17.3910891089109	149.064356435644	8.36128206443391	968643.594059406	5636.77742471245	202	2460339	163651.77	2301.08	608.56	24.8	7.9	38.1	5.9	17.3	8.4	32.2	4.5	14.9	4.5	10.9	11.4	17.8	9.4	20.3	7.4	15.3	13.4	24.8	16.3	20.8	8.4	22.3	12.4	26.7	6.4	37.6	7.9
1	D19	1	RAD51	NA	Positive	19.0772357723577	136.30487804878	9.16326322193729	616096.430894309	3521.83279096839	16.5081300813008	123.723577235772	6.89651499190711	752764.43902439	5076.89867444206	246	2271228	160891.34	2004.26	612.73	24	12.2	32.1	8.1	17.9	10.6	32.9	4.5	12.6	7.3	5.7	15	15.9	11.8	14.2	11.8	11.4	14.2	14.6	17.1	21.1	13.8	19.1	15	22	9.3	25.2	12.6
1	D19	2	RAD51	NA	Positive	21.3026819923372	147.662835249042	10.4930705067345	636359.088122605	3614.27895137503	17.8735632183908	147.865900383142	7.95399816923979	973817.735632184	5682.53455831026	261	2398408	168065.81	2038.13	597.5	24.5	8.8	42.1	6.1	12.6	10.7	33.3	5.7	14.6	6.5	13	12.6	15.3	10.7	27.2	8.4	16.1	10.7	24.5	14.6	21.5	7.7	28.7	13	23.8	5	40.2	8.4
1	D19	3	RAD51	NA	Positive	22.8351063829787	162.398936170213	11.070293334804	681772.691489362	3796.20346395608	18.8989361702128	156.904255319149	7.76543647149398	1004068.21808511	5431.70307082937	188	2485382	163683.39	2228.8	566.03	31.4	6.9	33.5	8	12.8	5.3	30.9	5.9	13.8	5.9	10.6	13.3	12.2	6.9	20.2	10.6	18.1	10.1	29.8	12.2	25.5	6.9	31.4	11.2	28.7	3.7	37.2	10.1
1	D20	1	RAD51	NA	Positive	20.5191489361702	133.693617021277	8.41151697384162	492266.706382979	3209.16182272918	17.5404255319149	146.625531914894	7.77780302153645	979129.595744681	5539.96917496963	235	1949097	157695.37	1739.7	585.89	19.1	13.2	34.5	8.1	14.5	14.5	31.9	6.4	11.1	8.5	11.1	13.2	13.2	13.2	25.5	11.1	15.7	12.3	19.1	14.5	20.4	9.8	27.2	12.8	22.1	6.8	37.9	11.1
1	D20	2	RAD51	NA	Positive	19.4274509803922	122.596078431373	7.93467796886319	422751.662745098	2837.49930525028	16.6705882352941	134.333333333333	7.71435877312989	809910.658823529	5207.23140339293	255	1674611	153135.48	1528.47	585.97	12.5	28.2	36.1	7.1	11.4	31.4	34.5	5.9	11.8	12.5	9	11.4	10.6	32.5	18.8	10.6	10.2	14.5	18.8	14.9	13.3	14.1	20.4	12.2	14.5	17.6	30.2	8.6
1	D20	3	RAD51	NA	Positive	18.5481171548117	130.037656903766	9.45669713965452	575794.506276151	3589.48973788035	16.3430962343096	135.221757322176	8.26518840846041	906893.393305439	5720.31416824323	239	2197128	160955.21	1981.13	629.67	20.1	13.8	33.5	4.6	12.6	13.8	33.1	2.9	13.8	7.1	10.9	10.9	13.4	11.7	24.3	8.4	10.9	14.6	19.7	17.6	13	11.3	20.9	12.1	20.5	8.8	30.5	7.1
1	D21	1	RAD51	NA	Positive	19.9214285714286	121.225	6.90353652254732	425736.967857143	3070.77972081494	17.3464285714286	137.353571428571	7.70694118206552	833516.357142857	5297.97653729718	280	1869736	156310.78	1639.57	590.01	16.8	12.9	31.4	4.3	10	15	31.8	3.6	7.5	9.3	8.9	8.9	10.7	14.6	13.9	8.9	10.4	10.4	14.6	10.7	13.2	10.4	20	10.4	15	8.6	32.1	7.1
1	D21	2	RAD51	NA	Positive	19.6378600823045	128.489711934156	10.4421810907623	520577.193415638	3637.93967400553	15.9012345679012	126.028806584362	7.00249948438743	762003.316872428	4796.40479392338	243	2076716	129066.19	2017.36	479.82	20.2	12.8	23.9	14	13.2	11.5	19.3	11.5	14	8.6	10.7	21	13.6	12.8	18.9	15.2	13.6	16	19.8	19.8	11.9	11.1	19.3	18.5	16.9	6.2	26.3	15.2
1	D21	3	RAD51	NA	Positive	22.9759036144578	146.642570281125	8.7661537616858	551374.220883534	3373.1917344022	18.8714859437751	161.016064257028	8.30195413069788	1006204.67068273	5586.70923364431	249	2279450	161237.37	1898.71	561.54	20.9	4.4	31.7	5.2	8	12	24.9	2	6.4	5.6	10.8	8.8	7.2	11.6	17.3	6.8	19.3	5.6	25.3	11.2	16.5	6	25.7	10	17.7	4.8	35.3	6.8
1	D22	1	RAD51	NA	Positive	20.1459854014599	124.270072992701	7.9796075037029	424210.375912409	2958.10167452208	17.6423357664234	141.109489051095	7.56571157085928	846833.602189781	5085.74531312518	274	1829838	161694.61	1561.35	569.66	14.2	13.5	35.8	8.4	6.6	17.9	31.4	8.4	7.3	8.8	7.3	12	7.3	16.8	14.6	13.1	13.1	11.3	15.7	11.3	14.2	10.9	21.2	11.7	14.2	9.9	29.9	8
1	D22	2	RAD51	NA	Positive	19.6878787878788	127.230303030303	8.00168829946037	527124.212121212	3387.38645663404	17.1484848484848	137.487878787879	7.8274167486563	847443.533333333	5387.98212554217	330	2121252	150866.57	1845.72	571.57	18.8	10	33.9	7.3	10	15.2	31.8	6.4	8.8	6.7	9.1	10.6	10	13.9	19.4	6.4	12.7	9.1	19.4	12.4	13.9	10.6	19.4	9.7	15.8	7.3	29.1	6.7
1	D22	3	RAD51	NA	Positive	19.3595505617978	118.352059925094	9.69456405988025	443576.573033708	3132.49787690152	17.4644194756554	140.87265917603	7.38176791426251	849225.071161049	4910.59543736836	267	1813089	155106.25	1735.45	548.59	14.2	19.9	31.1	10.9	10.1	28.5	26.2	9.7	13.5	18	10.5	16.9	10.1	29.2	13.5	13.5	17.2	17.2	22.8	18	12	18.7	21.7	16.1	13.5	16.1	28.5	15
1	E03	1	RF	NA	Neutral	19.4406196213425	107.676419965577	6.12739341266847	364986.235800344	2929.01902671801	14.4457831325301	98.0516351118761	6.59171789735115	460949.60757315	4121.46445476121	581	1632622	101289.54	1538.01	394.71	8.3	13.4	9	10.3	5.7	15.8	8.3	9	5.7	13.4	2.9	13.8	5.9	15.3	3.4	16.9	8.8	9.8	5.7	12.9	7.9	11.9	5	15.8	9	9.5	7.1	10.5
1	E03	2	RF	NA	Neutral	18.187134502924	104.140350877193	6.0152557361225	349228.153996101	2949.02173706297	14.7485380116959	104.013645224172	7.11734325970444	514454.996101364	4483.45598057713	513	1556451	100670.83	1517.83	400.58	7.6	20.1	9	11.5	4.5	22	8	8.2	6.2	14	5.3	10.1	5.5	20.3	4.9	10.7	6.6	11.3	10.1	18.3	6.4	17.7	5.7	11.3	7.6	15	7.8	5.3
1	E03	3	RF	NA	Neutral	18.425	109.770833333333	8.07985848615841	421136.716666667	3327.92912490191	15.0916666666667	112.016666666667	7.45014367356866	593265.847916667	4743.91120402736	480	1815069	117433.75	1849.06	466.05	10.6	10.2	14.6	7.9	9.6	11.2	16.9	8.1	8.1	10.6	6	9.8	10	10.8	7.7	9.2	7.7	9.8	11.2	15.4	6.9	12.1	7.3	12.1	10	6.9	11.2	5.4
1	E04	1	RF	NA	Neutral	21.3474576271186	139.237288135593	6.4832482348789	511392.966101695	3153.55491549175	18.4025423728814	160.177966101695	8.72400288213665	1115132.55508475	6207.99251542606	236	2153309	194133.5	1742.64	697.28	21.2	8.1	50	2.5	11.4	11	45.3	1.3	10.2	10.2	16.5	7.2	9.7	11.9	35.6	4.2	14.8	8.5	17.4	7.2	18.6	10.6	29.2	5.9	19.1	7.6	44.5	3.8
1	E04	2	RF	NA	Neutral	18.2082514734774	106.347740667976	7.8038847753396	420295.561886051	3236.40302332712	15.4774066797642	108.408644400786	6.94697521307603	565913.683693517	4567.88457524444	509	1753980	108635.08	1731.45	431.08	9.8	17.3	13.2	8.8	8.1	19.3	12.6	8.1	9	14.5	5.9	11.2	7.1	18.3	8.8	10.2	8.3	12.2	12.8	14.9	6.9	17.3	8.8	11.6	10	11.4	13.4	7.5
1	E04	3	RF	NA	Neutral	18.0336134453782	110.871848739496	7.85254513309075	448601.00210084	3388.10576363591	15.1701680672269	114.279411764706	7.72078438710583	634615.651260504	4970.14215023124	476	1866041	114506.38	1834.06	457.06	10.7	11.6	12.6	4.4	10.3	14.5	13	2.9	10.3	13.2	6.5	8.4	10.5	12.4	9.5	5.9	4.8	10.9	11.3	16.6	6.5	14.7	6.1	10.3	10.5	9.9	12	3.8
1	E05	1	RF	NA	Neutral	19.32	112.915294117647	6.73747618629679	386520.905882353	3020.07527612008	15.6635294117647	114.230588235294	7.38520280124293	597649.447058824	4720.31940824854	425	1670731	117418.22	1628.25	464.64	7.5	11.1	13.4	4	8.7	12.5	13.9	4.2	10.4	12	5.6	9.4	8.5	15.1	9.2	8.9	8	9.2	7.5	7.3	7.5	9.9	7.5	7.1	10.6	7.8	12.9	4.9
1	E05	2	RF	NA	Neutral	18.4378585086042	104.768642447419	7.01532261986317	397720.298279159	3242.68483055306	14.585086042065	98.8699808795411	6.70401555148968	491644.195028681	4373.85612250497	523	1780335	107933.63	1821.58	437.46	9.8	13.4	13	10.7	9.8	17.6	11.9	9.6	9.4	17.4	4.4	12.8	7.6	16.6	5	12.8	8	11.5	10.3	17.8	6.1	16.8	6.3	14.9	9.8	12.2	8.8	8.4
1	E05	3	RF	NA	Neutral	17.7573529411765	112.481617647059	8.22023602370481	465726.082720588	3405.23369772475	14.1838235294118	94.0974264705882	6.55956471509865	463331.832720588	4271.75849314523	544	1869770	105020.19	1920.51	433.86	12.9	13.6	9	8.6	12.3	13.8	11	6.6	11.9	14.7	2.8	18.2	12.3	15.3	3.7	14.5	6.2	12.3	10.5	20.2	8.3	16.2	4	20.6	13.1	11.2	5.9	11.9
1	E06	1	RF	NA	Neutral	18.8921568627451	115.041666666667	7.92153027231387	437008.284313725	3294.80996707588	15.1813725490196	109.281862745098	7.08173161490306	581479.213235294	4641.99145212452	408	1882595	113324.39	1781.73	427.44	14.2	5.6	14.5	6.1	11	8.1	13	5.1	11.5	10.8	6.1	14.5	10.3	7.4	7.6	13.5	8.3	9.8	8.3	14.2	9.6	8.3	7.1	13.7	12.5	5.6	12.3	10.8
1	E06	2	RF	NA	Neutral	18.3369963369963	103.298534798535	7.19987951825389	381716.216117216	3131.55523121953	14.6245421245421	97.5695970695971	6.6361546363183	478749.386446886	4269.21120186848	546	1743483	107446.68	1733.88	420.29	10.8	13.6	12.1	10.1	7.5	17.4	11.4	10.1	7.1	17.4	2.9	15	7.7	19.8	4.8	15	7	8.4	12.1	17.2	7.3	16.3	7.5	15.9	9.7	11	8.8	9.7
1	E06	3	RF	NA	Neutral	17.5119305856833	108.984815618221	8.3438190932267	446743.405639913	3433.36345779709	14.8134490238612	104.691973969631	7.12371881269684	518756.965292842	4439.35194025926	461	1854823	102572.52	1922.14	422.51	9.1	11.7	8.9	11.5	8.9	7.6	10.4	10.8	10	11.7	4.3	11.5	9.5	9.3	4.3	8.5	5.9	11.3	11.5	18.2	5.6	14.5	6.1	13.2	10	8.7	6.9	7.4
1	E07	1	RF	NA	Neutral	18.8392070484582	110.438325991189	7.85918986363733	386505.579295154	3079.47897958346	14.568281938326	96.8810572687225	6.48203741140592	467275.037444934	4154.17815583258	454	1653112	102405.31	1655.59	396.6	9	13.7	9	10.6	7	11.2	8.4	8.8	9	11	4.2	16.5	7.3	12.3	3.7	15.6	6.6	9.9	5.3	13.7	6.4	9.3	4.4	15.2	10.8	7	7	9.7
1	E07	2	RF	NA	Neutral	18.6352530541012	108.8184991274	6.99525101507365	401452.094240838	3236.96004589213	14.3089005235602	95.5078534031414	6.53478190233211	478390.167539267	4383.46798649145	573	1804286	112000.41	1797.39	444.21	11.3	7.5	11.7	8.9	8.6	11.7	11.5	5.6	9.1	15	4	13.6	7.7	13.6	5.1	9.6	7.7	9.1	8.4	17.8	7	14.5	5.1	15.5	11.7	8.9	7.5	7.7
1	E07	3	RF	NA	Neutral	18.4657534246575	113.854452054795	7.68408869685417	437210.59760274	3354.11236705925	15.0325342465753	106.328767123288	7.08028464432363	540677.690068493	4529.82178805882	584	1838141	105396.12	1823.28	413.27	8.9	8.7	9.4	8.2	8.6	11.6	9.2	5.8	10.8	12.5	3.3	12	8.9	11.1	4.1	10.3	7	8.4	11.1	14.9	7	11.5	6.2	11.8	11	8	8.4	7.5
1	E08	1	RF	NA	Neutral	19.0633484162896	116.004524886878	7.22446099740017	454278.036199095	3263.17401717326	14.9185520361991	102.373303167421	6.65123790012214	538694.617647059	4509.2101555874	442	1906662	111397.74	1803.89	447.02	12.4	9.3	12	8.6	11.3	11.1	12.9	6.8	8.4	11.8	4.3	15.2	10.2	9.7	7.5	12	7.2	8.6	7.2	14.3	9.3	9.5	7.7	16.5	12.9	6.6	10.9	9
1	E08	2	RF	NA	Neutral	18.865234375	111.328125	6.57322561815354	386355.578125	3142.84831216896	14.958984375	101.154296875	6.71385135778776	502055.560546875	4379.45212883803	512	1730273	107017.82	1718.08	431.51	8.8	11.1	12.1	8.2	5.9	10.7	12.7	6.4	8.2	12.5	3.9	12.5	6.4	12.5	6.1	11.1	7	10.7	12.3	17.6	6.4	11.3	8.4	14.5	8.8	7	10.9	7.8
1	E08	3	RF	NA	Neutral	19.4863636363636	122.590909090909	8.87574656572064	498377.195454545	3440.8436688437	15.7727272727273	113.120454545455	7.0346352479176	594237.379545455	4611.06386155805	440	1967768	109885.35	1905.24	424.65	12.3	8.9	10.5	9.8	10.7	12.5	11.1	9.8	11.4	13.4	3.4	14.8	11.4	14.1	6.8	12.5	9.8	8.4	15.5	13.4	10.9	12	8.6	12.3	13.9	7	11.6	9.3
1	E09	1	MEX3C	NM_016626	sample	18.5144124168514	109.964523281596	7.08244981905951	401289.461197339	3088.92418681791	14.7516629711752	99.7583148558758	6.65965897652097	493406.831485588	4365.32268853018	451	1738813	106937.86	1652.85	413.3	10	12.6	8.9	10	9.3	13.7	9.3	9.1	8.4	12.4	2.4	11.8	7.8	14.6	3.8	12.4	9.1	12	5.5	13.3	8.6	14.2	5.1	13.7	12.9	11.3	8.2	8.9
1	E09	2	MEX3C	NM_016626	sample	18.0235849056604	109.853773584906	6.73710179426038	394006.617924528	3128.75215425472	14.5542452830189	101.865566037736	6.82233075599704	524444.877358491	4520.09665694926	424	1720609	106811.98	1698.52	420.47	7.5	13.2	10.1	9.7	6.4	11.1	10.1	8.7	8.3	12.7	5.4	12.5	6.4	13.4	6.8	9.2	4.7	10.1	9.9	16	6.6	13.9	6.1	14.6	9.4	10.4	10.6	7.5
1	E09	3	MEX3C	NM_016626	sample	18.4382470119522	113.406374501992	7.82842362234445	435750.687250996	3261.36261311087	15.3486055776892	109.139442231076	7.03152225154843	553374.370517928	4536.64955858401	502	1845930	112522.46	1808.89	444.96	8.4	9.8	11	7.2	7.2	15.1	11.2	4.8	11	13.5	3.6	12.7	8.8	15.3	3.4	9.4	5.6	10.2	11.6	15.1	7	13.3	6	12.9	9.6	11.4	8	6.8
1	E10	1	CDKN2C	NM_078626	sample	17.2424242424242	125.429752066116	11.968939416775	575959.17630854	3851.45794132847	13.870523415978	102.110192837466	6.87329456610078	586291.650137741	4699.8606566797	363	2081535	111980.49	2171.28	451.57	18.5	8.5	11.8	10.7	21.5	4.7	13.8	8	21.5	9.6	8	18.5	19.3	5.5	10.7	14.3	5.5	14.9	6.1	18.5	14.9	11	8.3	20.1	24	7.4	14.6	14.9
1	E10	2	CDKN2C	NM_078626	sample	18.5405405405405	120.342342342342	8.82435239421146	487480.882882883	3591.05272608367	15.033033033033	114.603603603604	7.57268954711069	630855.087087087	4899.8443933396	333	1932341	114433.61	2018.99	462.06	11.7	5.7	13.2	8.7	12.3	5.7	14.7	6.9	11.1	7.2	9	10.5	10.8	5.4	11.1	9	6.9	7.8	11.4	14.1	8.4	8.4	7.2	9.6	14.1	3	14.7	6
1	E10	3	CDKN2C	NM_078626	sample	18.2454545454545	128.869696969697	8.66012528118634	542455.018181818	3812.49320989673	14.430303030303	120.045454545455	8.35573427765701	718959.627272727	5438.87457286822	330	2072439	123846.27	2155.22	506.51	15.2	6.1	17.3	5.5	15.2	4.5	17.3	4.2	18.5	7.6	11.2	5.2	15.5	6.1	13.9	3.6	6.7	8.2	9.7	16.4	7.6	7.3	8.5	8.8	16.4	4.8	17.6	4.2
1	E11	1	SPEN	NM_015001	sample	18.3522975929978	105.050328227571	7.01535288083017	347738.203501094	2919.04527583348	14.3610503282276	103.35886214442	7.10019423502737	540081.129102845	4635.05089826173	457	1577507	103710.9	1526.53	408.61	7.4	16.6	13.3	17.9	6.8	16.2	11.6	13.8	5.7	11.6	5	11.8	5.9	15.3	7	10.3	9	12.5	6.3	17.7	7.7	15.1	4.6	16	9.2	9.8	10.5	9.8
1	E11	2	SPEN	NM_015001	sample	17.8457943925234	104.885514018692	7.97539383518899	380341.476635514	3067.13495782412	15.1518691588785	111.471962616822	7.19042667466717	649439.925233645	5073.20214511502	428	1738189	134252.56	1658.19	518.55	9.3	13.6	25	6.8	7	17.5	22	3.5	7	15.2	8.6	12.6	7.2	19.4	15.2	6.3	6.5	11	11	15.2	5.8	17.8	12.4	12.9	9.1	12.1	20.3	8.2
1	E11	3	SPEN	NM_015001	sample	18.9353233830846	120.502487562189	7.57447216007913	456315.584577114	3277.56879156922	15.1293532338308	119.529850746269	7.80761263627904	706246.470149254	5239.05232267732	402	1861100	126740.99	1762.86	502.83	10.2	7.2	16.9	4.7	6.5	13.7	15.9	3.7	11.4	8.7	7	12.4	7.5	13.9	14.7	8.7	6.2	8.5	11.2	11.9	9	9.5	9.2	10.9	10.9	6.2	18.7	7
1	E12	1	ARID1B	NM_017519	sample	20.2747252747253	111.279120879121	6.65194206240854	370174.89010989	2931.10624175666	15.8615384615385	109.404395604396	6.91800302983392	568638.85054945	4640.9939015059	455	1777305	122223.95	1577.99	451.57	12.3	11	15.4	5.9	7.9	14.9	11.4	4.4	4.8	18.5	6.2	13	7.7	14.9	6.6	7	12.3	8.8	10.1	12.1	9	14.5	9.2	9.9	12.3	11.4	11.6	6.8
1	E12	2	ARID1B	NM_017519	sample	18.9946619217082	111.580071174377	7.18460575278658	403262.516014235	3116.66908339506	15.3398576512456	101.829181494662	6.48260982140159	503963.37366548	4354.96650778396	562	1793149	106865.69	1724.16	411.79	11.9	11.2	10.9	5.7	6.8	14.8	9.4	5.5	7.8	16.2	3.4	13.7	6	16.7	3.9	11.9	8.4	10.9	12.5	15.5	9.3	17.1	6.9	13.5	11.2	12.5	9.6	9.1
1	E12	3	ARID1B	NM_017519	sample	19.2904929577465	116.049295774648	7.84080685045315	430170.355633803	3244.16375292642	15.4524647887324	103.551056338028	6.5691471201333	535278.241197183	4548.86587959533	568	1842131	111318.3	1827.9	448.7	11.1	14.4	12.1	9.3	7.6	12.1	11.4	6.7	8.3	14.4	2.3	13.9	8.3	13.6	5.5	8.8	8.6	10.7	13.4	16.5	9.2	14.8	6.9	16.4	11.4	10.7	8.3	8.6
1	E13	1	ERCC4	NM_005236	sample	19.8130434782609	113.695652173913	6.81315570169793	382714.073913043	2973.26913717591	15.9826086956522	116.173913043478	7.27888580252592	642826.004347826	4919.85223830999	460	1719105	126785.06	1599.85	488.22	8.7	10	17.8	4.8	8	12.8	17.4	3.7	7.6	10.9	5.4	11.7	7.6	15	10.4	8.3	7.4	7.6	9.3	10	6.3	9.8	8.7	10.9	9.6	7.2	14.8	6.5
1	E13	2	ERCC4	NM_005236	sample	19.3156626506024	120.392771084337	7.70485809372244	443687.479518072	3170.00753437155	15.6361445783133	114.631325301205	7.07571193778831	623302.990361446	4673.22783219058	415	1824685	119557.62	1754.74	457.5	11.1	13.5	17.3	7	8.4	13	15.2	7	10.1	13.5	7.5	12.3	8.4	16.6	11.3	10.4	10.6	11.6	13.3	16.6	11.6	12.8	12	12	12.5	9.6	18.3	8.2
1	E13	3	ERCC4	NM_005236	sample	18.4577922077922	124.474025974026	11.6656147174089	555594.327922078	3704.14788936686	14.6818181818182	114.711038961039	7.52168020262085	662296.675324675	4851.14063942465	308	2089754	123643.19	2147.92	486.81	13.6	7.5	20.5	8.1	9.7	8.1	19.5	6.5	13	7.8	7.1	15.3	10.4	10.4	10.4	12	7.5	9.7	13	18.8	11.4	9.4	10.4	14	14	5.5	15.6	10.7
1	E14	1	ATR	NM_001184	sample	17.9572864321608	115.286432160804	6.98234048197366	438297.846733668	3214.53622131695	14.5427135678392	106.190954773869	7.0121211552461	584097.060301508	4673.5163439619	398	1836589	115660.7	1752.6	445.25	14.6	8.5	14.3	7.5	13.6	10.3	12.6	4.3	11.3	13.3	6.5	13.8	11.1	11.1	10.8	11.8	5.5	10.1	6.3	14.3	10.6	12.6	7.3	16.8	15.8	10.1	14.6	11.6
1	E14	2	ATR	NM_001184	sample	18.4625468164794	116.294007490637	8.12675001798717	463117.616104869	3416.8279320049	14.9700374531835	105.310861423221	6.92222690519209	561962.677902622	4702.73946811618	534	1914143	119105.71	1904.03	463.86	13.9	6.6	16.1	6.2	11.4	10.7	14.4	5.4	9.9	8.8	6.7	13.5	9.6	9.9	8.2	9.9	6.9	7.5	9.9	13.7	7.7	9.6	7.5	11.8	12.9	4.7	12.5	7.9
1	E14	3	ATR	NM_001184	sample	17.9976798143852	121.412993039443	12.2003258189075	559387.658932715	3637.5765639386	14.4802784222738	103.888631090487	6.99490983226072	527407.016241299	4416.68034033122	431	2073597	104542.87	2034.1	395.44	12.3	5.8	9	8.1	10.7	11.8	6.5	9	12.3	11.8	5.6	16.7	11.1	11.1	5.6	13.2	4.9	8.8	7.7	17.4	10.2	10.4	5.6	16.9	13.2	7.7	8.1	10.2
1	E15	1	STAG2	NM_006603	sample	19.2817955112219	119.234413965087	7.9255220030823	436228.783042394	3218.28854118118	15.1895261845387	110.506234413965	7.24331590537326	555291.740648379	4542.58314573385	401	1753812	102414.74	1749.72	412.76	12.5	9.7	9.7	7.2	9	9.5	8.5	8.2	11	10	5.5	8	8.7	10.2	6	8	7.7	8	5.5	9.7	9.7	7.5	5.7	8.5	12.7	6.7	9.7	4.7
1	E15	2	STAG2	NM_006603	sample	18.5648148148148	114.835648148148	8.48199254807254	474881.907407407	3414.91901591349	14.5578703703704	98.8240740740741	6.48212222958461	487280.613425926	4258.82240828743	432	1976210	107760.71	1876.46	418.97	13.7	10.4	10.9	8.8	10.6	11.3	11.1	9	11.6	15	3.7	16.2	10	12	4.2	13.2	6.9	10	10.2	18.1	9.3	14.4	6.9	16.2	12	10.6	10	9.7
1	E15	3	STAG2	NM_006603	sample	18.4926253687316	122.442477876106	9.76221388111444	516576.707964602	3515.40844774299	14.5162241887906	110.902654867257	7.37517350095008	609319.398230089	4726.410981408	339	2009859	116251.57	2018.07	474.8	12.1	12.4	15.6	8.3	12.1	10.3	16.2	5	12.1	12.4	6.2	12.1	11.5	11.2	8.3	9.1	7.7	13.9	10.6	17.1	9.4	13	8.8	15.6	13	11.5	12.4	9.1
1	E16	1	WRN	NM_000553	sample	18.9782608695652	116.459627329193	8.27333125585341	430239.00310559	3247.71224428673	15.0465838509317	108.714285714286	6.94878780639639	580827.158385093	4572.26724880308	322	1843224	111635.52	1783.61	429.48	12.4	6.5	11.5	7.8	12.1	6.2	9.9	7.8	13	10.6	5.3	14.6	10.9	8.4	9	12.4	6.8	9.3	7.1	12.4	10.2	7.1	8.4	12.4	14.6	4.3	12.1	8.4
1	E16	2	WRN	NM_000553	sample	18.9887640449438	113.957865168539	6.94008102338021	423310.266853933	3230.77934925869	15.7247191011236	110.241573033708	7.1045476111193	579556.376404494	4717.65130518553	356	1846813	115134.18	1795.7	450.55	10.4	10.4	16	7.3	6.7	11.5	16	6.2	7.9	11.5	6.2	11	7.9	13.5	9.8	8.7	6.5	9.3	11.8	10.4	7.3	13.5	6.7	9	10.1	9.3	12.6	5.3
1	E16	3	WRN	NM_000553	sample	19.5457227138643	125.218289085546	7.6590648114995	477968.504424779	3411.09692117776	15.5014749262537	113.058997050147	7.34504407938082	592219.943952802	4660.27019150582	339	1999536	115711.37	1936.06	448.16	13.3	5.9	11.2	4.4	10.9	7.1	11.2	3.8	10.6	7.7	6.5	12.1	9.7	8.3	6.5	11.5	7.7	6.5	13	14.2	8	8.3	6.5	10.9	12.7	5.6	11.5	6.2
1	E17	1	RF	NA	Neutral	18.2807625649913	114.767764298094	8.81550719093034	461719.474870017	3334.61298012346	14.57712305026	96.7573656845754	6.27470228202696	496911.020797227	4367.379183347	577	1896322	103744.62	1855.37	412.35	12	9.4	10.4	10.4	12.8	11.8	8.8	9.9	11.6	12.3	3.5	16.5	11.6	12.7	5.9	13	6.6	10.6	6.9	17.3	9.9	13	7.1	18.7	14.6	9.5	12	12.7
1	E17	2	RF	NA	Neutral	18.3176691729323	118.872180451128	11.2085878703784	505779.998120301	3583.33418345896	14.0357142857143	92.6917293233083	6.03190113620353	486567.859022556	4272.80429926806	532	1996220	109966.28	2016.37	426.91	13.7	8.8	13.3	11.3	12.8	8.6	11.3	8.6	13.5	11.1	3.9	21.8	13	10.7	6.4	18.2	6.4	13.7	10.3	21.8	8.8	13.2	7	22.7	16	8.5	10.5	16
1	E17	3	RF	NA	Neutral	19.4930966469428	124.495069033531	9.04304770292855	507143.420118343	3556.93589764775	14.9822485207101	109.199211045365	7.05288917556613	590707.270216963	4702.37676966016	507	1988276	115763.18	2027.02	460.63	12.2	7.7	13.8	7.9	10.3	7.5	13	4.9	9.7	9.5	3.6	13.4	9.9	6.9	8.5	11	9.3	8.1	11.4	14.8	9.5	9.3	6.9	14.2	12.6	5.3	11.4	9.9
1	E18	1	RF	NA	Neutral	17.8661290322581	108.191935483871	7.63577980254592	402927.537096774	3255.08213607622	14.0951612903226	95.4741935483871	6.54304981604974	492730.203225806	4443.19023061901	620	1742810	103197.51	1765.25	421.36	9	9	10	8.2	9.7	7.3	10.3	6.6	8.9	8.4	3.2	13.5	9	7.4	6.3	10.8	5	11.1	5.6	14.2	6.5	10.5	4.4	15.6	10	7.1	8.4	9.4
1	E18	2	RF	NA	Neutral	18.7557692307692	118.640384615385	7.48380144406738	451206.35	3442.01310476949	14.2961538461538	99.9346153846154	6.89880196142365	525380.582692308	4627.8226556619	520	1886319	99394.24	1915.6	407.42	10.6	8.7	9	10.6	11.2	7.5	9	10	10	8.5	6	13.8	11.3	7.5	9.2	11.5	7.5	9.4	10.8	19.2	8.5	10.6	6.7	14.4	12.7	6.2	11.5	8.1
1	E18	3	RF	NA	Neutral	18.5136842105263	118.934736842105	9.5738885448736	494224.562105263	3571.12746624814	14.7115789473684	105.68	6.9914278010393	550080.225263158	4398.99912849803	475	1986053	111173.03	2072.75	438.37	11.4	8.4	13.1	7.6	11.2	7.4	12.4	7.6	11.8	12	5.9	16.4	12	12	5.1	12.8	7.4	10.3	10.7	17.1	6.5	11.2	5.9	14.3	14.1	6.9	9.1	11.4
1	E19	1	RF	NA	Neutral	18.9635974304069	110.188436830835	6.63624194160203	385573.550321199	3072.86583611852	14.2612419700214	88.9807280513919	6.02626485195743	435332.815845824	4255.24305993776	467	1736916	104744.49	1651.33	412.41	10.5	10.3	9.9	8.4	9.9	10.3	9.2	6.9	8.1	14.8	2.6	19.1	8.6	9.9	5.1	12.8	8.1	8.8	5.8	14.3	7.3	12.4	3	18.6	12.8	8.8	5.6	10.1
1	E19	2	RF	NA	Neutral	21.2063492063492	137.480158730159	8.78593910776211	532513.936507936	3455.15462261865	16.8412698412698	125.968253968254	6.91220572619137	764855.738095238	5146.07621713257	252	2186383	149358.58	1901.13	552.55	20.2	8.7	32.1	7.9	9.9	9.9	26.2	5.6	7.5	7.5	4.8	12.7	9.9	8.3	16.7	9.1	17.5	9.1	20.2	14.7	17.1	8.7	19	15.5	17.9	7.1	26.6	9.5
1	E19	3	RF	NA	Neutral	22.5514018691589	162.906542056075	8.1462252422619	725783.387850467	3756.72842586625	18.8785046728972	158.785046728972	8.24067563313126	1069962.69158879	5944.638151384	214	2722253	170611.81	2153.03	604.78	25.7	6.5	36.4	4.2	14	3.3	33.2	2.8	12.1	3.3	8.9	8.9	15	4.7	24.3	6.5	20.6	8.9	28	13.1	19.6	8.4	26.2	8.9	22.4	3.7	36.4	7.5
1	E20	1	RF	NA	Neutral	19.0460829493088	113.562211981567	8.11428679230159	431735.820276498	3211.66790126877	14.5092165898618	98.6958525345622	6.53577869540249	529001.267281106	4564.63092149036	434	1871525	116285.77	1786.06	446.62	13.4	7.4	15.7	9.9	8.5	8.3	15	10.6	8.3	13.6	4.4	16.8	9.2	11.5	8.8	12.2	7.6	9	6.5	13.4	8.1	8.5	5.8	14.5	12	6	12	9.9
1	E20	2	RF	NA	Neutral	18.5891304347826	111.958695652174	8.64137382599447	440514.647826087	3405.62703180498	14.4804347826087	99.3826086956522	6.72203781740381	519294.845652174	4582.25551234202	460	1871084	107530.55	1907.01	428.73	10.4	8.3	10.9	6.5	10.2	7.6	10	4.8	8.7	11.7	4.8	14.1	9.8	8.3	6.7	9.1	5.4	9.6	8.9	17.6	6.5	10.2	4.1	14.1	10.7	6.1	9.6	8.7
1	E20	3	RF	NA	Neutral	19.2448036951501	123.593533487298	8.59089699929315	511099.912240185	3565.15067979422	15.3672055427252	111.9792147806	7.31996632102374	600774.965357968	4730.15086222002	433	2037766	119042.03	2037.44	467.14	13.6	7.9	12.7	6	10.6	9	12.2	3.9	11.1	13.2	5.1	12.5	11.3	11.3	8.1	8.5	7.6	9.2	13.4	13.6	9	11.3	8.3	11.3	14.1	7.4	11.8	5.5
1	E21	1	RF	NA	Neutral	18.160071942446	112.982014388489	8.89795779287818	428126.996402878	3291.56154678416	14.455035971223	100.767985611511	6.75803567155627	536568.384892086	4553.23881026456	556	1824554	118520.51	1828.8	484.61	10.6	9.7	15.8	6.8	12.4	5.6	17.3	5.4	11.7	9.4	3.6	14	10.8	8.1	7.4	11.9	6.5	10.3	4.5	13.3	7.9	8.8	6.1	14.7	13.8	5.2	10.8	7.7
1	E21	2	RF	NA	Neutral	19.7632850241546	126.888888888889	8.03198101621407	552619.190821256	3623.54122417069	15.3574879227053	105.760869565217	6.63106177284378	554048.596618357	4521.91443120721	414	2163763	119809.72	2092.57	476.53	17.1	8.2	16.4	9.2	14.3	6.5	15.7	6.5	12.8	11.6	3.4	12.6	13.8	8.7	6	10.9	11.1	11.1	13.8	14.3	12.3	9.9	9.4	14	18.4	6	12.8	9.2
1	E21	3	RF	NA	Neutral	19.5202312138728	123.304431599229	8.49409282716096	497376.786127168	3540.37448043251	15.2138728323699	104.518304431599	6.75113598506719	558133.082851638	4619.78757692901	519	2044881	119512.44	2022.97	473.32	13.3	6.4	14.6	6.6	12.1	6.6	16.4	5	9.8	10.8	4.2	15.8	12.3	8.7	7.3	12.9	10.2	8.7	12.7	15.4	9.8	9.4	6.2	16.8	15	6.4	10.2	10.4
1	E22	1	RF	NA	Neutral	18.6608695652174	108.026086956522	6.35967710630829	390813.193043478	3070.9658262928	15.2034782608696	104.12347826087	6.90009259343541	527619.19826087	4567.61440465902	575	1697190	110033.78	1653.79	441.15	10.3	11.7	11.1	7.1	8.3	11	10.8	6.8	8.3	12.2	5.2	11.1	7.7	12.9	7.1	8.7	7.3	9.6	6.8	9.6	7	10.6	4	11.7	10.1	8.9	9.7	5.2
1	E22	2	RF	NA	Neutral	18.688	115.916	7.31398194567943	445610.498	3363.46989963466	14.974	106.268	7.07820348269736	576989.782	4765.60247499223	500	1844262	116871.63	1881.33	479.87	10.8	9.8	16.4	7.8	11.4	9	18	5.8	11.8	11	5.4	9.6	11.6	10	9.8	8.4	8.2	11	10.8	14.8	8.2	12	7.8	10.8	12.6	6.8	14.4	6.4
1	E22	3	RF	NA	Neutral	22.061135371179	145.864628820961	7.91567307076542	576046.772925764	3514.2172727169	18.1397379912664	149.668122270742	8.27600525833885	947183.515283843	5593.81499603438	229	2318584	169095.27	2077.87	642.37	24.5	8.3	34.1	4.8	15.7	7	35.4	1.3	13.5	4.4	11.8	7	12.2	6.6	21	7	16.2	7.9	24	10.9	17.9	7.4	23.1	7.9	25.8	7	35.8	4.4
1	F03	1	OTNT	NA	Neutral	17.8857142857143	106.953846153846	7.35899826252126	396391.92967033	3168.29418162547	14.0989010989011	99.4725274725275	7.13600822525733	510168.575824176	4457.62834437991	455	1674078	107132.16	1731.88	439.33	9	13.8	11.9	12.5	10.5	11	14.9	11.6	12.3	11.9	7.3	13.4	9.7	10.8	7	13.2	7	13.8	5.9	18	7.3	11.9	3.7	14.9	9.5	9.5	9.9	10.3
1	F03	2	OTNT	NA	Neutral	18.1980392156863	104.009803921569	6.84210329174876	365797.392156863	3042.095640152	14.621568627451	103.6	7.00072168247428	548278.374509804	4586.28748382946	510	1631619	108243.02	1618.37	426.92	6.3	17.3	12	9.8	7.1	20.8	11	5.5	8	16.1	7.6	14.7	6.7	19.6	8.8	13.3	6.9	11.2	10.4	15.5	5.9	17.6	6.1	14.1	8	12	12	8.8
1	F03	3	OTNT	NA	Neutral	18.3229398663697	112.062360801782	8.16797803831816	426436.766146993	3151.89947386834	14.641425389755	98.3429844097996	6.60468119965453	459845.293986637	4122.00318199253	449	1790430	96864.27	1705.65	380.56	9.6	15.8	6.7	12.7	6.2	20.9	6.5	12.2	9.4	12	2.2	16.7	6.7	19.4	2.4	17.4	8	14	11.8	20	8.7	17.1	5.6	18.3	8.9	10.2	6	10.9
1	F04	1	OTNT	NA	Neutral	17.7410881801126	108.992495309568	6.85754773539376	403956.544090056	3159.42479027193	14.187617260788	104.87617260788	7.13191083883337	558750.397748593	4516.54135131594	533	1689734	101086.86	1675.3	396.81	11.1	13.3	10.5	16.1	9.8	12.6	10.1	16.1	10.9	9.6	6	12.8	10.5	12.8	7.5	14.8	8.1	13.9	9	18.6	10.7	12	7.9	15.9	12.8	9.4	12.2	10.1
1	F04	2	OTNT	NA	Neutral	18.3575757575758	110.09696969697	6.73823083958147	414166.345454545	3198.40607435295	14.9171717171717	109.563636363636	7.05419897498929	598068.323232323	4665.23562318336	495	1827218	112973.91	1748.47	444.29	11.3	15.2	12.9	7.3	7.1	15.8	12.5	6.1	6.5	13.5	6.3	13.1	6.7	16	10.1	12.5	7.7	11.1	11.9	18.2	7.5	18	9.9	14.7	10.9	13.3	14.9	10.7
1	F04	3	OTNT	NA	Neutral	18.5557768924303	115.320717131474	7.17298394265198	457411.025896414	3445.02394744556	15.1135458167331	114.197211155378	7.59526131065677	633894.874501992	4817.3946272868	502	1918665	113555.12	1887.59	447.02	12.5	12.9	14.1	7.4	10.8	12.9	13.1	6.6	11.8	13.1	8	12.5	12.9	12.9	11.2	11	8.8	11.2	12.7	17.5	8.8	15.1	9	16.3	12	10.2	14.7	8.2
1	F05	1	OTNT	NA	Neutral	18.0393374741201	108.660455486542	6.66602576440508	389864.095238095	3209.44072310879	14.4741200828157	108.896480331263	7.4849614681711	587566.507246377	4823.73156229566	483	1670655	111259.75	1748.19	459.13	8.5	10.6	13	8.1	10.4	7.2	15.5	6.4	9.5	10.4	7	9.3	10.1	8.1	8.1	7	5.6	8.7	5.8	9.9	7.2	9.3	6.8	11	11.2	6.8	12.4	5.8
1	F05	2	OTNT	NA	Neutral	18.8055555555556	112.388888888889	7.42272488067705	419366.689393939	3308.72661167215	14.5681818181818	102.517676767677	6.86558908592867	514651.641414141	4404.12804133026	396	1812569	100634.56	1793.14	398.16	10.1	9.6	8.1	7.1	8.8	12.4	7.8	4.8	10.1	11.6	6.8	16.4	9.3	11.6	4.8	10.9	7.8	9.1	11.1	19.4	7.1	11.4	7.8	14.9	10.9	7.8	10.4	11.1
1	F05	3	OTNT	NA	Neutral	17.9328703703704	111.951388888889	6.79670576947931	413767.435185185	3237.85158196234	14.5578703703704	103.405092592593	6.97975298263645	525059.219907407	4402.61132880702	432	1754299	104677.37	1766.25	416.93	9.7	15.7	10.9	11.3	9.7	14.8	8.6	8.1	11.8	13.7	4.6	16.2	9.3	17.1	5.8	13.4	6.9	12.5	11.6	19.4	8.3	16.4	7.2	18.8	11.1	12	9.7	12
1	F06	1	OTNT	NA	Neutral	18.5707434052758	117.62829736211	7.04975303572972	456763.326139089	3327.56427702169	14.8249400479616	105.112709832134	7.1131729515811	534043.369304556	4534.70278874216	417	1854101	106773.03	1811.79	415.04	12.5	7.9	7.7	5.5	13.2	7.7	9.1	5.5	12.2	12	7.2	12	13.7	9.8	5	10.1	6.5	6	5.8	12.2	7.9	10.8	4.6	13.4	16.3	7	8.4	7.4
1	F06	2	OTNT	NA	Neutral	17.5479452054795	111.970319634703	8.68572200961921	451478.378995434	3421.86344447394	13.6712328767123	94.9771689497717	6.70846626588646	475510.232876712	4296.56363019596	438	1800791	99280.59	1860.21	403.76	11	9.6	10	10.3	10.3	9.1	9.1	9.4	12.8	11.2	5.7	14.8	12.8	9.1	5.9	14.2	5.9	12.8	7.5	19.9	7.5	12.1	5.5	16	13.9	8.2	9.1	11.6
1	F06	3	OTNT	NA	Neutral	19.2141176470588	131.590588235294	9.91189605685932	563932.72	3691.23596856538	15.0141176470588	114.261176470588	7.54309740238797	634167.952941176	4795.84429260429	425	2107623	112582.69	2120.57	443.48	14.1	8	11.5	7.5	13.9	7.5	12.9	5.9	14.4	8.2	6.4	13.4	13.2	8.7	9.9	12	6.8	8	10.6	14.8	10.6	8.2	8.5	12.5	18.4	5.4	13.2	8.2
1	F07	1	OTNT	NA	Neutral	19.8746736292428	129.268929503916	8.74761435733819	518012.091383812	3470.52785734525	15.2506527415144	107.240208877285	6.75655537701511	553820.154046997	4445.26021649107	383	1986909	108055.49	1908.28	422.3	16.2	6.5	11.2	8.4	13.1	4.4	9.9	7.8	12.5	7.6	4.7	16.4	12.3	6	5.7	14.1	10.4	8.6	8.6	13.3	12.3	6.8	6.5	15.9	16.7	4.2	11	10.4
1	F07	2	OTNT	NA	Neutral	17.562363238512	108.564551422319	7.89522176783687	413081.317286652	3252.31175936856	13.8446389496718	95.1925601750547	6.67673898376585	505870.842450766	4348.86404774404	457	1726771	102455.88	1784.89	420.19	8.3	15.8	9.6	9.6	8.5	16.2	10.5	7.9	10.9	14.4	6.6	18.6	9.2	17.3	9.2	17.1	5.9	13.8	8.3	21.9	7.4	17.1	6.1	19.3	9.8	11.4	10.9	11.4
1	F07	3	OTNT	NA	Neutral	18.3308641975309	117.254320987654	8.98284454430738	488486.091358025	3417.16846488279	14.1382716049383	101.716049382716	6.91762668425601	509089.920987654	4326.97336412283	405	1918910	100041.19	1921.15	405.21	11.1	12.1	9.1	10.1	9.9	13.1	9.1	9.4	10.9	11.9	4.4	16.3	9.1	12.3	4.2	14.8	7.4	10.9	9.1	18.3	7.9	11.6	6.7	19.3	12.1	7.4	10.1	11.6
1	F08	1	OTNT	NA	Neutral	18.6088082901554	116.766839378238	10.6047676477693	449932.077720207	3347.568808234	14.2279792746114	102.448186528497	7.10330918334784	534135.487046632	4399.65348298098	386	1768825	98230.7	1829.64	394.83	11.9	9.1	9.8	11.1	10.4	8.3	9.6	10.6	13.5	10.9	8.8	14.5	10.4	9.8	7.5	15.3	8.8	11.1	5.4	16.8	8.3	8.8	7	14.2	13.7	7.3	12.7	8.5
1	F08	2	OTNT	NA	Neutral	17.1612903225806	107.311059907834	9.02820680487038	422351.089861751	3316.36669792182	12.9216589861751	84.241935483871	5.88401325322198	411337.278801843	3969.88690707195	434	1789779	106076.93	1853.63	428.67	8.8	12.7	11.1	13.4	10.8	12.9	13.1	10.6	12.9	15.4	3.2	25.3	11.5	14.7	4.6	24.2	4.4	13.6	8.3	27.2	6.7	16.4	2.8	28.6	12	12.4	5.8	18.9
1	F08	3	OTNT	NA	Neutral	18.1888888888889	117.855555555556	8.76056253675235	487334.716666667	3670.44545923637	14.1305555555556	105.197222222222	7.10999796783191	591483.138888889	4821.67488950972	360	2012107	110415.98	2064.93	446.6	12.8	7.5	10.8	10.8	12.8	7.8	11.9	8.6	13.1	8.6	5	15.6	12.8	7.2	9.7	10.6	5.8	11.7	12.2	21.7	7.8	12.8	6.7	18.9	12.5	6.7	12.5	12.5
1	F09	1	PTPRB	NM_002837	sample	17.7246753246753	111.166233766234	7.43881811144796	419796.015584416	3231.88825153006	14.5636363636364	108.971428571429	7.19614111833592	611318.012987013	4758.06508076793	385	1739959	114455.69	1731	443.25	9.1	12.5	13.2	6.2	11.2	14.8	11.4	4.7	13.5	13.8	6.2	13.2	11.2	14.8	10.1	12.2	5.2	11.7	6.2	12.2	7.5	13	8.8	13.2	13	9.1	15.1	8.6
1	F09	2	PTPRB	NM_002837	sample	17.8827586206897	109.28275862069	6.45037818799722	410795.275862069	3202.57373422889	14.1954022988506	98.7701149425287	6.64809196144223	505875.147126437	4377.52574333676	435	1802865	107916.28	1769.4	422.04	12.6	14.9	12.9	10.6	8.7	15.9	11.5	9	8.7	16.1	6.7	16.6	8.7	17.2	5.7	14.9	6.2	13.6	10.8	23.2	9.2	18.6	7.1	17.7	12.6	14.9	11.3	13.1
1	F09	3	PTPRB	NM_002837	sample	18.0308285163777	113.753371868979	7.57418876591688	453276.487475915	3349.16205417043	14.4258188824663	103.645472061657	7.01109754834853	514418.377649326	4338.32002807076	519	1827824	104326.23	1844.62	416.71	10.2	16.4	9.2	11.8	10	16	10.2	9.2	10.6	12.7	4.2	14.5	9.8	15.4	5.4	13.3	7.1	13.1	9.2	18.7	9.1	15.2	5.8	17	12.5	11.8	7.9	10
1	F10	1	WAS	NM_000377	sample	19.0212201591512	115.236074270557	7.32415496274672	399957.787798408	3057.82455041464	15.8912466843501	120.445623342175	7.57536331421294	669950.225464191	4839.76446053061	377	1712538	114189.42	1660.16	438.48	10.1	6.1	13.5	6.9	6.9	9.8	12.5	8	8	8.2	8.5	9.3	6.1	9.8	11.7	8.5	7.2	7.2	7.4	7.4	8.2	6.6	11.1	8.2	11.4	5.6	17.5	5
1	F10	2	WAS	NM_000377	sample	18.7678571428571	108.71875	7.09860698272691	406479.850446429	3203.37897120143	14.1517857142857	90.921875	6.17994138315084	474937.075892857	4478.34103247421	448	1809109	111864.91	1738.11	439.25	9.4	10.7	11.6	7.1	7.6	12.3	11.2	4.9	7.8	15	3.6	19.2	7.4	13.2	7.4	13.2	7.8	8.5	8.3	19.4	8.5	13.8	5.6	20.3	9.8	8.7	8	12.7
1	F10	3	WAS	NM_000377	sample	19.523613963039	120.137577002053	7.57466864472572	458803.667351129	3262.2768049414	15.8151950718686	112.669404517454	7.03098928979596	622327.030800821	4792.20583720779	487	1906855	110914.85	1791.64	427.97	12.1	12.9	10.5	7.2	8.2	15	10.7	6.6	9.7	13.3	6.4	14.4	8.8	15.4	9.2	10.7	10.1	10.3	15.2	18.1	9.4	12.9	8.2	16	11.3	9.4	13.3	9.7
1	F11	1	ODAM	NM_017855	sample	18.5973684210526	117.947368421053	9.52556741311557	478542.389473684	3328.06390652405	14.3789473684211	96.4710526315789	6.31809983261686	473680.868421053	4141.49006887756	380	1877604	101591.58	1833.18	398.35	12.4	13.2	9.2	15.8	13.7	11.8	7.9	12.1	15.3	11.6	3.9	19.7	12.1	12.6	3.4	16.8	8.7	14.5	9.2	18.7	11.3	13.2	7.6	20.5	16.6	9.5	8.9	13.7
1	F11	2	ODAM	NM_017855	sample	18.2459349593496	112.329268292683	6.71690267992719	419697.56097561	3237.39442963365	14.1991869918699	96.9126016260163	6.65565808581409	492078.278455285	4446.95269800866	492	1786504	98693.98	1764.35	402.07	9.6	11.8	7.3	7.5	9.6	13.2	7.3	5.7	10.2	12.4	4.3	13.4	9.3	12.4	5.1	9.6	7.5	11.4	10.2	19.3	7.5	15.4	5.1	15	12.2	10.6	8.5	8.7
1	F11	3	ODAM	NM_017855	sample	18.4315068493151	119.351598173516	8.79353080036768	482934.506849315	3478.18894861136	14.2648401826484	102.737442922374	6.87467244134652	551736.351598174	4594.17961930836	438	1937890	108025.63	1957.46	430.23	11.9	13.5	10.5	10.3	9.4	12.6	10.7	7.3	10.7	8.9	4.1	16	9.6	11.6	5.9	11.4	7.8	13.2	11.2	21.2	8.9	14.4	6.6	19.9	13.2	9.6	10.7	12.1
1	F12	1	BRIP1	NM_032043	sample	17.52	110.435789473684	7.89940169274137	415556.185263158	3155.34644133832	13.3810526315789	94.7263157894737	6.73230841290752	517706.246315789	4616.96766224197	475	1718979	113551.94	1706.62	467.15	9.3	12	13.7	8.6	7.6	10.1	17.3	6.9	12.6	13.7	5.7	17.5	8.2	12.8	8.2	12	6.3	16.6	6.7	25.5	9.1	13.3	5.9	21.1	12.6	10.3	10.7	14.7
1	F12	2	BRIP1	NM_032043	sample	19.1044176706827	112.04016064257	6.53923364104219	394957.835341365	3171.27459738501	14.0943775100402	93.4417670682731	6.40581728495424	470052.080321285	4426.13153452137	498	1780671	110886.55	1725.29	450.92	10.2	13.5	11	6	7.8	11.4	12	4.4	7	12.4	3.4	16.5	7.4	14.1	5.4	8.6	7.2	8.4	10.4	21.1	6.8	13.9	6	18.9	9.6	8.8	8.6	11
1	F12	3	BRIP1	NM_032043	sample	19.384912959381	121.682785299807	8.32896815356467	495199.446808511	3470.04897759432	15.4777562862669	111.851063829787	7.06840626013899	614942.98065764	4783.68590405329	517	1994340	111744.68	1974.58	452.46	13.2	10.8	12.4	8.3	12	9.5	13.2	5.4	10.8	14.1	4.6	15.7	11.4	12	8.9	10.3	8.5	11.8	15.7	17.8	10.3	13.5	9.1	16.4	14.9	9.9	14.1	11
1	F13	1	ATRX	NM_138270	sample	18.4041450777202	113.295336787565	7.93333531761684	387910.777202073	3060.65677235972	14.2772020725389	96.9844559585492	6.57289037088535	461366.852331606	4137.5709520603	386	1668464	99771.3	1671.35	396.01	9.1	10.9	9.3	11.9	8.3	10.4	8	11.1	9.6	9.3	2.8	14.5	8	11.1	3.4	17.4	7.3	9.6	5.4	14.8	7.8	8.3	5.2	17.4	11.7	6.7	5.4	11.1
1	F13	2	ATRX	NM_138270	sample	18.5244299674267	124.811074918567	9.16190644498472	504685.589576547	3640.39852742766	15.2182410423453	116.035830618893	7.64517305763887	657517.03257329	5024.74138295061	307	1959433	121264.81	2093.36	494.05	12.7	9.1	16.9	10.1	16.9	6.2	17.9	7.2	14.3	8.8	10.1	10.4	14.7	6.8	14.3	8.8	8.1	11.1	11.4	14.7	11.1	8.8	8.1	11.4	20.5	5.5	17.6	7.5
1	F13	3	ATRX	NM_138270	sample	19.01875	134.18125	8.45379209154307	557288.09375	3701.63142789971	14.428125	107.665625	7.11738245371043	566698.421875	4475.20417741353	320	2095304	112365.14	2137.29	443.47	13.4	7.5	10	8.4	16.9	6.6	11.2	7.2	16.9	5.6	5.6	15.9	18.1	7.8	5.3	14.1	8.1	6.6	11.2	17.2	11.9	6.6	6.6	14.7	20	5.3	9.7	11.9
1	F14	1	PLXNB2	NM_012401	sample	17.3311546840959	102.527233115468	8.46450752690377	387584.333333333	3016.28025310867	14.640522875817	100.891067538126	6.53295772698131	519281.259259259	4427.64300134259	459	1602976	115132.03	1608.89	457.3	7.4	16.3	13.9	7.6	7.8	17.9	13.9	4.1	9.2	16.6	2.6	16.8	7.2	18.1	5	11.8	6.5	12.9	4.8	15.7	6.8	17.4	5	18.1	10.5	12.6	10.9	10.9
1	F14	2	PLXNB2	NM_012401	sample	18.849765258216	123.068075117371	11.1802557829711	520972.549295775	3364.99636145919	14.8145539906103	94.4929577464789	5.93527643820038	472289.685446009	4139.26469405621	426	1943913	108140.17	1942.84	418.72	11.5	14.8	11.5	9.4	11.5	20.4	9.2	6.3	12.7	12	4.5	22.8	11.5	21.1	5.4	17.8	8.2	10.8	13.1	21.6	12.7	13.4	7	23.5	16	9.4	10.8	16.2
1	F14	3	PLXNB2	NM_012401	sample	18.510752688172	122.39247311828	8.64541935124903	513419.10483871	3471.01007895697	15.0698924731183	106.043010752688	6.79312341101974	565488.478494624	4574.17197582859	372	1925657	117387.55	1991.71	484.14	10.8	12.6	12.9	7.8	12.4	9.9	15.6	5.6	14	11.3	5.6	18.3	11.8	14.8	7	11.6	7	10.8	12.6	20.4	9.1	11.8	7.8	18.8	13.7	7.5	13.7	11.8
1	F15	1	ZMYM2	NM_197968	sample	20.8395721925134	132.967914438503	7.99841986712898	530360.748663102	3341.28180035097	15.3903743315508	108.585561497326	6.78153231201839	561299.037433155	4459.43800749911	374	2087505	122638.79	1869.89	454	17.1	4.8	15.2	8.6	12.6	6.1	13.4	6.1	10.7	7.5	3.2	14.2	11	6.7	5.6	14.4	12.3	7.8	9.4	12.8	16	5.6	7	14.2	17.4	4.8	11.8	9.4
1	F15	2	ZMYM2	NM_197968	sample	19.0969827586207	124.051724137931	8.38320683276169	497300.683189655	3443.98407041074	15.1918103448276	109.32974137931	7.09254236227093	607450.480603448	4809.26855433895	464	2027766	118205.11	1941.71	467.69	15.1	9.7	14.4	6.9	12.3	8.2	14.4	5	10.8	10.6	7.1	14.2	11.4	9.5	10.6	9.3	8.4	8.8	12.7	19.8	11	11.2	9.9	15.3	16.4	7.3	16.2	8.2
1	F15	3	ZMYM2	NM_197968	sample	19.3552941176471	127.715294117647	8.16232986803383	509964.291764706	3445.84132725727	14.4729411764706	101.868235294118	6.67825314295535	528038.352941177	4410.07128434244	425	2015019	110475.59	1992.63	453.43	14.4	10.6	13.6	9.4	10.8	7.1	13.2	8.7	10.6	8.7	3.8	20	9.2	8.7	5.9	15.8	7.5	9.9	10.8	21.4	13.6	9.9	8	22.8	14.6	5.9	11.1	13.4
1	F16	1	MBD1	NM_015845	sample	18.652027027027	113.304054054054	8.37303116577698	456096.179054054	3232.5145568808	14.7162162162162	107.790540540541	6.86576889696133	609493.793918919	4610.96835993083	296	1856836	117515.27	1807.56	456.05	12.2	10.5	17.2	9.5	10.1	11.8	15.2	9.1	9.1	16.6	8.4	15.9	7.8	15.5	12.2	15.2	9.1	11.1	8.8	14.2	10.5	15.5	12.2	18.6	13.9	11.1	17.6	10.5
1	F16	2	MBD1	NM_015845	sample	19.3322259136213	131.262458471761	9.31766511088604	549474.644518272	3629.03948214083	15.2292358803987	117.285714285714	7.36790678802968	664730.255813953	4823.13839946602	301	2059628	118340.04	2095	479.22	17.3	8.6	17.6	9	15.3	7.6	18.3	3.7	15.9	7.6	12	16.3	14.6	9.6	12.6	12.6	10.3	10.3	14.6	16.6	14	9.3	13.6	16.3	18.6	5.6	19.9	11.6
1	F16	3	MBD1	NM_015845	sample	19.0807453416149	125.158385093168	10.1143608166629	519974.251552795	3528.03180418201	15.3509316770186	118.298136645963	7.78919623985964	698005.913043478	5075.97357792376	322	2069849	128163.7	2062.18	521.71	13.7	8.7	16.1	9	14.6	9.6	17.7	6.2	11.8	10.2	8.7	14.3	13.4	10.9	12.7	11.8	9.6	11.8	11.8	19.3	11.8	11.5	9.9	15.2	13.7	6.8	18.3	9.3
1	F17	1	OTNT	NA	Neutral	19.0120240480962	115.865731462926	6.44710776413304	420667.941883768	3144.94479318795	14.6953907815631	97.5050100200401	6.4377122849204	485463.71743487	4291.50299107089	499	1808201	106742.32	1685.54	413.78	11	8.8	11.2	7.8	10.2	8.4	10.6	7.6	9.2	9.8	2.8	15.8	9.8	9	4.6	14.4	8.8	8	5.6	11.6	9	9.2	6	14.2	11	6	9.8	8.8
1	F17	2	OTNT	NA	Neutral	19.0534069981584	122.941068139963	9.72537419548848	496288.854511971	3433.18421667406	14.4346224677716	100.699815837937	6.5798044143303	503338.093922652	4259.69752124886	543	1950795	99629.63	1935.79	397.64	11.8	9.8	7.7	13.1	9	8.7	8.7	10.5	12.9	9.4	4.2	16	9.4	10.1	5.2	16.8	8.8	9.9	13.1	19	10.7	11.2	7.4	17.3	14	7	10.3	12
1	F17	3	OTNT	NA	Neutral	18.5657276995305	127.326291079812	11.7610277464967	559373.94600939	3638.72455499246	15.0211267605634	108.75117370892	7.03661735339336	577750.664319249	4578.94263413743	426	2105169	102922.4	2092.31	405.91	13.4	9.4	9.4	13.4	11.7	8.9	6.8	12.2	12.9	8.2	5.6	16.4	12	8.9	7	13.4	6.8	10.1	10.8	15	10.6	10.1	7	15.7	15.5	7.5	9.9	10.3
1	F18	1	OTNT	NA	Neutral	18.0095969289827	111.694817658349	7.06495701530044	422052.143953935	3254.65136618638	14.5143953934741	102.42802303263	6.80391050450602	544918.07293666	4582.82025147484	521	1786527	104751.24	1726.4	411.47	13.2	9.8	10	8.8	10.9	11.9	9.6	7.9	10.6	13.8	4	15.4	10	12.7	6.7	13.2	5.6	11.1	6.3	15.5	9.2	11.5	6.5	14.8	15	9.2	11.5	10.7
1	F18	2	OTNT	NA	Neutral	19.367681498829	121.786885245902	8.42657123660385	467800.606557377	3385.60624674559	14.9274004683841	107.48243559719	6.95286720047037	575603.304449649	4632.04808114353	427	1930623	112506.89	1913.94	444.78	11.9	8.9	11	6.8	8.4	6.1	11.9	4.4	9.4	10.5	6.3	11.7	8.2	8.4	6.8	8.2	8.2	8.4	10.3	15.9	10.5	11.2	8.2	13.3	14.1	7.5	13.6	7.3
1	F18	3	OTNT	NA	Neutral	17.4238921001927	117.763005780347	8.46526291924323	488263.774566474	3621.75009196167	13.9248554913295	96.9884393063584	6.70757582295856	488182.842003854	4340.06979257919	519	1898574	98042.14	2041.86	409.98	12.1	10.2	7.1	12.3	12.9	8.1	9.2	9.6	13.5	9.2	3.9	17.1	13.3	8.7	4.6	13.9	4.6	12.1	9.1	22.5	8.9	13.9	5.2	21	15.4	9.1	8.3	11.8
1	F19	1	OTNT	NA	Neutral	19.05078125	120.146484375	7.96763984344955	461584.837890625	3369.24339142094	14.64453125	104.181640625	6.92704421347186	552727.130859375	4704.23762878923	512	1864329	108350.82	1819.36	421.41	14.3	6.4	12.1	7.2	10.2	5.5	9.6	6.1	12.3	8.8	2.5	12.1	11.7	7.2	6.6	8.8	6.6	7.2	6.1	10.7	10.4	7	6.6	11.5	16.4	4.5	10.7	6.2
1	F19	2	OTNT	NA	Neutral	19.0502183406114	122.548034934498	7.92794535374658	474285.718340611	3460.43734655936	14.1135371179039	93.7554585152838	6.25609052881279	462530.989082969	4191.98421451286	458	1872424	98743.15	1893.17	395.64	10	8.1	9.6	12.2	12.4	9.2	9	10.5	12.4	10.5	3.3	17	11.6	9.8	5.5	15.3	9.2	9.4	9.6	19.4	9.2	10	5.9	19	14.2	6.8	9.8	12.9
1	F19	3	OTNT	NA	Neutral	18.9019607843137	128.674019607843	8.79933023274061	538684.367647059	3738.24270413655	14.1421568627451	97.5073529411765	6.7050565160727	512907.355392157	4505.78812079293	408	2091771	103801.86	2155.66	422.98	16.2	6.9	9.3	13.2	13.5	5.4	11.8	9.1	14.2	8.3	2.5	20.3	14.7	6.1	5.6	15	7.1	9.6	8.8	22.1	11.3	7.4	4.4	21.1	17.9	5.1	9.6	12.7
1	F20	1	OTNT	NA	Neutral	18.4022662889518	114.776203966006	8.19451694042336	434440.135977337	3181.18151768053	14.1246458923513	98.056657223796	6.60757962400962	503483.399433428	4364.10632472752	353	1758150	111775.05	1748.66	436.09	11.9	11.6	13.6	8.2	10.5	13	13.6	6.2	11	13.3	5.4	17.6	10.8	14.7	6.2	13.9	6.5	9.6	5.7	15.3	10.2	13	6.5	18.7	13.3	10.2	9.9	11.9
1	F20	2	OTNT	NA	Neutral	18.8227091633466	121.486055776892	7.65851988004477	471804.352589641	3499.43539942615	14.1792828685259	96.7290836653386	6.75967531547974	510353.27689243	4717.96855575625	502	1909923	103899.7	1936.26	420.71	10.6	5.2	10	7.8	11.6	5.2	8.4	4.4	13.1	7.4	3.8	14.7	12.9	5.4	7.2	9.8	5.4	6.8	7.2	16.3	8	7	4.8	13.5	14.7	3	10.4	8
1	F20	3	OTNT	NA	Neutral	18.3491271820449	126.206982543641	10.3969834649078	546862.563591022	3660.6024428779	14.7980049875312	103.336658354115	6.73645192389312	549211.758104738	4604.63197186515	401	2037914	105068.93	2102.95	424.67	14	7.5	9.2	9.5	14.5	7.5	10	7	15.7	8.7	5.2	16	15	8.2	8.5	12.5	7	10.2	12.2	17.2	12.2	8.2	6.5	17	17.5	5	10.7	11.5
1	F21	1	OTNT	NA	Neutral	18.9910913140312	113.659242761693	6.77757043833777	405583.452115813	3207.37414895238	14.9554565701559	109.456570155902	7.21070220698483	578965.334075724	4674.00389138045	449	1734443	113213.99	1733.68	447.81	9.4	8	14.3	7.1	8.7	7.8	14.3	4.9	9.8	7.3	4.7	12	8.7	8.9	6.5	6.7	7.6	9.6	6.2	12	7.8	7.3	8.7	10.7	11.4	5.1	12.7	6
1	F21	2	OTNT	NA	Neutral	18.0037735849057	114.48679245283	7.82245366095005	470505.777358491	3420.08348867823	14.4754716981132	102.51320754717	6.96452838017319	519913.854716981	4394.78728461304	530	1864108	101967.95	1909.32	421.37	11.9	12.8	10.4	11.3	11.3	9.1	12.1	8.7	10.9	11.1	7.2	13.4	11.3	10.9	5.8	12.8	6.2	10.2	10.4	17.5	7.5	12.6	7.5	15.7	11.5	7.4	10.8	7.4
1	F21	3	OTNT	NA	Neutral	18.8787878787879	129.266666666667	7.9580510261236	535072.542424242	3630.40214745655	14.5212121212121	107.684848484848	7.29296959811266	600300.587878788	4776.786149568	330	2083995	115339.96	2048.22	454.28	13.6	10.6	15.2	7.6	13.3	8.2	12.1	6.1	14.2	8.8	7.6	16.4	13	9.4	10.6	14.2	5.5	7.6	10.3	22.4	9.1	9.4	7	19.7	15.8	7.3	13	12.1
1	F22	1	OTNT	NA	Neutral	17.5429769392034	104.373165618449	6.99848627015259	367584.924528302	3068.34764474611	14.0062893081761	96.0859538784067	6.72360547128518	479882.465408805	4371.01690355483	477	1605775	102579.16	1644.54	421.09	8.4	13.2	10.3	11.9	8.8	9.9	11.9	9	9	14.9	4.8	14.5	7.5	15.7	4.4	12.8	5	11.7	4.4	15.1	6.5	13.8	3.6	14.5	9.2	10.3	10.1	9.2
1	F22	2	OTNT	NA	Neutral	18.9055555555556	119.722222222222	7.87925895714685	470850.408333333	3391.05314315195	15.3083333333333	113.752777777778	7.4926339080519	636166.227777778	4996.49528236616	360	1894385	115539.61	1891.27	469.33	11.4	9.7	12.8	5.8	10.3	8.1	16.4	4.4	9.7	8.3	9.2	9.2	10.8	10	12.2	6.9	5.8	7.2	11.7	14.7	8.6	8.9	9.2	10.8	12.8	5.6	15.6	5
1	F22	3	OTNT	NA	Neutral	19.0285714285714	131.671428571429	8.43416883671586	573770.245714286	3730.99413330949	15.22	121.725714285714	7.79429204830661	708401.568571429	5013.60194542513	350	2163341	114217.97	2144.94	452.12	13.4	8.6	16	13.7	15.4	5.4	16.3	12.3	13.7	7.4	9.4	10.6	14.9	7.1	14	10.9	7.7	7.7	11.1	14.6	9.1	7.1	9.1	12.9	16.3	4.3	17.1	8.9
1	G03	1	RF	NA	Neutral	17.8220140515222	114.124121779859	8.72523247645453	454795.925058548	3293.91399717408	13.5901639344262	90.7728337236534	6.33082780621983	430256.1264637	4073.91542731894	427	1775577	94972.36	1780.86	367.84	11.5	12.6	7.3	14.1	12.6	15.2	6.1	12.6	13.8	11	2.8	17.1	13.1	14.3	2.6	16.9	6.1	11.9	3.5	17.3	9.4	12.6	3.5	18	15	8	6.1	12.6
1	G03	2	RF	NA	Neutral	18.1825242718447	103.598058252427	6.46701509575684	349661.687378641	2944.6245615676	14.0466019417476	93.7961165048544	6.48599184918881	427881.058252427	3984.82849356916	515	1614300	97160.7	1589.32	386.16	6.6	14.8	7.4	10.1	6.8	19.4	6	8	8.7	14.8	3.9	15.5	6.4	20.4	1.7	17.7	7.6	11.7	8.7	20.2	6.2	15.3	3.7	16.1	8	11.1	5.8	11.3
1	G03	3	RF	NA	Neutral	18.1867145421903	102.357271095153	6.72727364223744	362778.263913824	3039.16056425065	14.1633752244165	95.0610412926391	6.40944951442103	470811.010771993	4218.75794594075	557	1685034	110599.97	1642.62	432.22	6.5	15.6	10.2	8.4	5.7	18.7	10.4	8.4	6.5	16.5	2.2	17.8	5.4	18.3	3.4	17.2	7.5	12.7	9.7	20.3	3.6	19	4.8	22.1	5.7	14.5	7.4	14.2
1	G04	1	RF	NA	Neutral	18.66796875	113.146484375	8.30075971625038	434219.794921875	3269.76092381969	15.048828125	104.5546875	6.74634124216669	532530.169921875	4418.50846794689	512	1808316	110688.72	1807.81	430.85	11.3	13.5	11.7	9.6	11.3	11.3	12.5	6.6	10	11.3	5.1	14.1	10.2	11.3	6.2	11.3	10.2	11.1	9.2	14.8	9.2	9.6	6.6	13.1	13.3	6.6	10.2	8.8
1	G04	2	RF	NA	Neutral	17.5086705202312	105.279383429672	7.37411633415836	407432.591522158	3209.66543480215	14.5838150289017	104.85549132948	7.23612624025048	537246.011560694	4561.94615974206	519	1706734	108252.63	1717.69	444	9.1	15.8	12.1	10	6.6	17.1	14.6	7.1	9.6	13.3	8.7	12.3	7.5	16.4	7.7	9.4	5.6	14.1	11.2	18.5	7.5	17.5	7.1	12.9	10.4	12.3	11.8	8.1
1	G04	3	RF	NA	Neutral	18.5183946488294	106.463210702341	6.43971090571418	380291.83277592	3194.00603225706	15.195652173913	105.163879598662	6.94638424166321	541613.54180602	4627.12189884429	598	1709601	112238.59	1735.43	449.45	7.5	12.9	13	6.4	6.7	16.4	13.7	4.3	7.7	15.4	3.7	13	7.4	16.1	5.4	10.4	7.9	8.9	13.2	15.1	5.4	16.6	5.7	13.9	8.7	12.4	8.9	7.5
1	G05	1	RF	NA	Neutral	18.7946428571429	110.988839285714	7.92179927461833	421601.330357143	3191.21519072941	14.28125	91.9040178571429	6.10003947419029	442370.214285714	4140.95324996023	448	1813274	109304.15	1700.8	419.3	12.5	9.8	9.2	6.7	9.6	11.4	7.8	5.8	8.5	15.6	1.6	17.2	8.7	11.8	1.6	14.1	8.5	11.8	6.7	16.5	9.4	12.9	5.4	19.4	12.5	10.7	6.2	11.6
1	G05	2	RF	NA	Neutral	18.1762376237624	109.69702970297	7.55120043763204	414566.97029703	3242.21879209092	14.0039603960396	88.1841584158416	6.18145938027325	425331.837623762	4275.6440083503	505	1755292	92094.42	1725.23	367.53	9.1	12.5	6.7	13.1	7.3	14.7	5.3	12.3	9.5	13.7	3	17.8	7.3	13.3	4	11.5	5.3	9.7	8.3	19.8	8.7	16.6	2.8	19.6	11.7	9.7	5	10.9
1	G05	3	RF	NA	Neutral	18.3503787878788	109.926136363636	6.50304953675739	414631.024621212	3221.13928961949	13.6988636363636	92.5814393939394	6.6161649137384	447647.899621212	4209.91444473968	528	1823244	97157.13	1737.72	389.93	7.6	13.4	7.4	10.2	5.5	19.1	8	10.2	7.4	12.5	3.4	18	6.4	16.3	4.4	16.7	7	9.3	6.1	17.8	5.7	15	3	18.9	7	10.4	5.9	11.2
1	G06	1	RF	NA	Neutral	17.4813359528487	99.9823182711198	7.07080199106473	399298.373280943	3333.79842014193	13.4616895874263	87.8742632612967	6.25297953828398	483858.939096267	4691.60410020319	509	1827886	112225.49	1781.33	448.31	10.6	8.8	14.5	10	10.4	10	13.2	7.9	10.8	16.1	2.6	20.6	11.6	9.6	9.4	10.8	5.9	14.9	3.7	17.3	5.5	13.9	2.8	19.8	9.2	9.6	8.3	11.4
1	G06	2	RF	NA	Neutral	19.5772200772201	117.859073359073	7.63080288250606	443688.61969112	3307.24161719394	14.2779922779923	93.9073359073359	6.28587114496167	495611.258687259	4498.06523333574	518	1891131	106674.21	1798.01	412.93	12.2	9.1	12.7	11.2	9.7	11	9.5	9.5	9.3	10.4	4.6	16.4	8.7	10.2	7.3	11.6	10	11.8	11	20.3	10.2	10.8	6.2	18.3	12.2	6.9	10	12.4
1	G06	3	RF	NA	Neutral	18.690036900369	112.405904059041	8.54889895953825	447438.271217712	3391.06293340063	14.3634686346863	97.0756457564576	6.54996010671557	518856.466789668	4646.36684859837	542	1972625	102556.29	1838.66	399.44	10.7	9.8	7.6	11.6	7.2	8.5	8.3	10.1	7.2	13.7	2.6	17.5	7	7.7	6.5	10	7.7	9.8	10.3	20.3	6.8	15.1	4.2	21.4	9.6	7.4	11.3	11.4
1	G07	1	RF	NA	Neutral	18.5205183585313	115.168466522678	10.2669747517706	464240.291576674	3405.51363979981	14.7213822894168	105.755939524838	6.81144344394357	545502.686825054	4382.34281992762	463	1856072	102394.14	1846.45	396.52	11	10.6	11.2	13	11.4	8	8.6	11.4	10.6	10.8	4.5	12.1	11	7.8	5.4	13.8	7.1	11.4	7.1	14.3	8.6	11.4	7.1	13.6	13.8	6.9	11	10.4
1	G07	2	RF	NA	Neutral	18.8438133874239	116.002028397566	7.78419937957869	450650.724137931	3349.42578378507	13.6855983772819	92.079107505071	6.45592685929033	430510.395537525	4040.36914975719	493	1865643	95674.72	1834.76	371.33	10.3	9.9	8.9	14	8.9	12.2	7.3	11.6	9.7	12.2	3.7	17.4	9.9	11.8	3.2	15.6	7.9	10.1	7.5	23.9	9.5	13.6	4.3	19.1	12.6	8.9	6.5	13.2
1	G07	3	RF	NA	Neutral	18.3793103448276	109.843920145191	6.71979184729368	389757.226860254	3124.91698363079	14.3339382940109	100.188747731397	6.83051518068549	488985.270417423	4248.07988345059	551	1718086	102200.79	1681.72	409.04	8	15.1	8.2	11.1	5.6	14.9	8.5	11.1	7.8	16.2	3.8	15.8	6.2	16.9	5.1	15.8	7.3	9.6	9.6	18.5	5.4	17.2	4.9	19.1	7.6	12	6.5	11.4
1	G08	1	RF	NA	Neutral	18.2244094488189	110.830708661417	8.52307144511568	445946.137795276	3333.12845339612	14.7775590551181	110.253937007874	7.21734720261707	604960.003937008	4737.51138245315	508	1828337	114433.83	1834.98	472.04	11.4	10.4	13.8	9.1	10.6	11	17.5	7.1	8.7	10.8	6.1	12.2	10	11	9.4	13.4	6.3	11	5.1	14.2	7.3	10.4	7.1	14.2	12.6	8.5	14.6	9.8
1	G08	2	RF	NA	Neutral	19.2349726775956	118.231329690346	7.93542523722747	445909.460837887	3361.98800993197	15.0109289617486	108.162112932605	7.1132657250055	555702.382513661	4511.40253092148	549	1880323	108788.73	1877.93	436.75	11.5	7.3	11.1	6.9	8.4	7.7	12.4	4.2	8.7	10	6.2	10.9	7.8	9.3	6.9	10	7.1	7.8	10.6	14.4	8.4	8.2	7.5	11.7	12	5.6	12.2	8.6
1	G08	3	RF	NA	Neutral	18.6739130434783	119.622529644269	7.77859803841457	486691.988142292	3437.60191849934	15.1798418972332	109.48418972332	7.18496772847829	583690.802371542	4764.13158989991	506	1966461	110314.93	1926.21	434.29	11.1	12.5	10.3	8.7	12.1	12.8	12.1	8.3	11.5	10.3	4.2	12.8	10.9	12.8	7.7	10.3	8.7	10.9	13.4	15.4	9.5	12.8	5.9	11.1	13.6	8.9	9.7	6.7
1	G09	1	BRCA1	NM_007298	sample	19.0716981132075	122.520754716981	8.43122715497016	461341.883018868	3235.04979821091	16.0528301886792	125.924528301887	7.58600237579015	687646.611320755	4758.53996307549	265	1865623	121892.83	1711.15	454.2	15.5	11.3	17.7	9.8	9.4	10.2	15.1	7.2	10.6	6.4	6.8	9.1	7.9	8.3	11.3	10.6	9.4	12.1	10.9	11.7	11.7	10.2	11.3	9.8	15.5	8.3	15.8	7.2
1	G09	2	BRCA1	NM_007298	sample	17.946587537092	115.649851632047	6.40498746242009	449884.284866469	2924.75543504335	14.5489614243323	109.988130563798	6.43229659558528	611811.427299703	4246.45877229421	337	1863765	133996.3	1700.56	569.69	16	23.7	25.5	8	8	26.1	32.3	5	9.2	17.8	7.1	23.4	8	25.5	13.4	23.4	10.1	21.1	15.7	25.5	13.1	24	17.8	23.7	14.8	20.2	24.3	19.3
1	G09	3	BRCA1	NM_007298	sample	19.3273381294964	129.39928057554	9.78048603693308	509679.597122302	3551.86535169015	15.4892086330935	123.629496402878	7.30462496989673	682567.399280576	4615.95058972057	278	1962015	124572.7	1969.03	476.59	16.5	9.4	21.6	10.8	10.8	14.4	17.6	9.4	9.7	5	6.5	15.1	11.2	11.9	9.7	15.1	9.4	11.2	14.4	14	9	6.1	14.7	16.5	17.6	5.4	20.1	12.6
1	G10	1	ASXL1	NM_015338	sample	19.7702349869452	126.344647519582	8.42876166020948	480588.415143603	3374.81873027829	15.6631853785901	116.480417754569	7.2755006996562	650659.046997389	4791.41868281767	383	1922547	122385.5	1844.3	467.84	14.4	6.5	18	8.9	11.5	7.6	15.9	7.6	13.6	8.6	8.1	12.5	11.2	8.9	10.7	9.7	10.2	10.4	9.7	11.2	11.5	5.5	11.2	11	16.7	4.4	16.7	7.6
1	G10	2	ASXL1	NM_015338	sample	19.0911161731207	117.389521640091	8.78979300391055	425830.571753986	3239.23965622872	14.6036446469248	102.615034168565	6.69867510983934	507123.170842825	4096.79059185573	439	1808181	91886.97	1773.77	358.45	8.7	10.3	7.3	19.6	7.1	10.7	8	20.5	9.8	10.5	6.6	17.5	7.1	12.8	5.9	20.3	8	11.6	11.8	20	7.1	11.2	8.2	16.9	10.7	7.1	10.7	10.9
1	G10	3	ASXL1	NM_015338	sample	19.8430769230769	138.686153846154	11.8274676767803	632755.486153846	3825.16490943573	15.1415384615385	114.636923076923	7.42906037004146	608854.587692308	4691.14894919111	325	2290314	114928.32	2264.96	453.96	13.8	7.1	10.8	9.5	13.5	4.3	12.3	8.3	12.9	4.9	5.5	10.2	12.6	5.2	6.2	8.3	9.2	9.8	12.3	16	11.7	7.7	10.2	12.6	15.4	4.9	12	7.7
1	G11	1	ASXL2	NM_018263	sample	17.5438596491228	104.317738791423	7.96185525537317	367121.220272904	2962.86888133554	14.0253411306043	95.8947368421053	6.42223211573709	478868.986354776	4208.2118000665	513	1616302	119416.26	1596.65	470.36	9.6	14.8	17.3	11.7	6.4	15.4	16.6	8.2	8.4	13.3	3.5	16.6	6.4	16.4	5.1	17.3	6	11.7	6.8	16.8	6.8	13.8	6.2	20.1	8.6	10.3	9.2	13.1
1	G11	2	ASXL2	NM_018263	sample	18.0464216634429	109.288201160542	8.36683967117222	427549.936170213	3218.81531362461	13.9980657640232	99.9690522243714	6.74172920359433	513861.350096712	4326.88121764306	517	1823639	116533.84	1763.15	459.82	10.6	13.5	18.8	10.4	7	12.6	16.4	7.5	9.9	15.9	5.4	17.2	9.1	16.4	6.8	16.1	8.3	13.5	11.8	25.5	8.5	18.4	9.7	20.7	10.6	12.8	13.2	13.7
1	G11	3	ASXL2	NM_018263	sample	19.1186868686869	117.924242424242	6.86616764541541	441439.54040404	3295.23800365396	15.2222222222222	109.621212121212	7.0299077395395	566930.277777778	4607.82216398705	396	1859674	118940.02	1783.21	484.47	9.8	13.1	14.9	5.6	7.8	12.1	16.2	4.3	10.1	11.9	5.6	11.4	7.8	11.4	5.1	10.4	9.3	11.9	11.6	18.7	8.6	12.6	7.6	15.7	11.1	8.6	10.4	10.1
1	G12	1	TP53BP1	NM_005657	sample	19.0021978021978	136.38021978022	8.6851824596524	555032.248351648	3619.73529608724	3.42197802197802	13.2945054945055	1.6611078113002	37268.6527472527	1068.85820579707	455	1999409	48643.55	2012.38	195.78	14.7	7	0.2	71.6	18.2	5.7	0	77.4	21.8	10.3	0.2	84.8	17.1	7.7	0	94.5	7.9	9.7	0.7	86.4	13.8	8.8	0	90.8	24.4	7.3	0	89
1	G12	2	TP53BP1	NM_005657	sample	19.433734939759	147.142168674699	13.0369918203059	669538.720481928	3923.71535886585	3.86024096385542	14.7710843373494	1.88379651474593	40847.5831325301	1262.56810477914	415	2345817	51007.81	2296.17	201.99	19.5	6.3	0.2	69.2	17.1	4.3	0	74.9	22.7	7	0	83.9	17.8	4.3	0	93.3	9.2	12.8	1.4	86.5	15.2	6.5	0.2	89.9	23.6	4.3	0	88.7
1	G12	3	TP53BP1	NM_005657	sample	17.4341252699784	130.838012958963	8.26058909167698	569391.30237581	3422.36109860516	3.38876889848812	13.0539956803456	1.71220201966632	34486.86825054	1094.29722174672	463	1992634	49502.09	1960.18	203.98	16.6	21.4	0.2	64.4	15.8	19	0.9	71.9	21.2	19.9	0	88.6	17.7	18.4	0	96.3	9.5	21.2	1.5	87.7	14.3	20.1	0	91.6	21.6	17.5	0	90.7
1	G13	1	FAT1	NM_005245	sample	20.5081585081585	131.710955710956	10.3061503044491	530434.004662005	3433.01047873751	16.5967365967366	120.659673659674	7.14229165539213	638081.375291375	4570.59827337329	429	1986964	127811.51	1913.39	503.23	16.8	9.8	19.1	7.5	13.3	11.2	20	4	13.8	7.5	5.6	10.5	13.5	12.1	7.9	9.3	13.1	10	11.9	11.2	15.9	6.8	12.4	10.7	18.6	5.6	15.2	6.5
1	G13	2	FAT1	NM_005245	sample	17.8069498069498	110.013513513514	7.54524500507674	424525.27027027	3314.67649035275	14.8822393822394	102.776061776062	6.68258157562246	519218.847490348	4319.3093419463	518	1761090	113986.6	1891.71	463.14	12	15.1	15.6	10.8	11	13.5	14.3	8.7	11.2	11.6	4.2	15.4	11.2	14.7	6.2	14.7	6	14.5	11.2	18.7	7.7	16.8	7.3	18.1	11.4	10.6	10.6	10.8
1	G13	3	FAT1	NM_005245	sample	19.3313008130081	124.363821138211	8.6147483015877	483296.74796748	3424.5691728045	15.5731707317073	110.672764227642	7.03775669775262	588413.585365854	4609.35189572414	492	1927853	112553.22	1882.49	450.65	12.6	12.4	12	9.1	9.6	9.8	12.4	5.7	11.8	8.7	6.1	13.8	8.7	9.1	8.3	10.8	10.2	10.8	14.4	15.7	11.2	9.1	7.7	13.8	12.6	6.7	13.6	8.7
1	G14	1	BAP1	NM_004656	sample	19.3228782287823	120.850553505535	7.45774897287405	455151.284132841	3343.6251896335	15.3763837638376	117.837638376384	7.62754210493072	675467.878228782	5023.61746332209	542	1884311	126718.71	1841.33	496.34	13.7	8.3	19	5.9	12.5	4.4	20.5	4.1	11.3	6.3	8.3	9	11.6	5.4	14	7.4	9.6	9.2	6.6	10.5	10.3	8.1	8.7	10.1	16.2	5.2	19.4	5.7
1	G14	2	BAP1	NM_004656	sample	19.2391930835735	132.449567723343	9.56303973295248	588455.227665706	3724.6002913233	15.3400576368876	114.674351585014	7.25549640971103	660279.76945245	4978.72249963252	347	2221537	124449	2157.97	480.62	18.7	8.9	21	9.2	13.8	6.1	16.7	5.5	16.4	10.4	5.8	12.7	13.3	8.1	12.4	6.6	8.1	11.2	11.8	18.2	15	9.5	11.2	14.7	18.2	6.1	18.4	8.9
1	G14	3	BAP1	NM_004656	sample	18.6136363636364	123.575757575758	8.51990820681558	524776.068181818	3682.92524664806	14.8181818181818	113.965909090909	7.52003335417171	664446.954545455	5087.00241004948	528	2077196	127207.43	2123.73	509.53	12.3	7.8	18.2	7.2	13.8	7.2	21	4.7	12.9	12.3	6.1	12.1	13.3	8.1	12.3	10.4	6.8	11.2	10.8	18.6	8.9	9.3	7.4	14.2	12.1	7.6	14.8	9.3
1	G15	1	ZNF516	NM_014643	sample	19.5358024691358	125.133333333333	8.09608401022617	476683.920987654	3354.66259833895	15.8765432098765	114.953086419753	7.00709018139134	600712.745679012	4584.87724795458	405	1973622	119533.92	1861.99	448.49	16	7.7	15.1	9.6	15.8	8.6	12.6	7.9	11.4	8.4	3.2	10.9	14.3	8.4	7.7	8.1	8.9	8.4	8.9	9.6	12.1	8.6	10.1	8.9	17	6.4	14.3	6.7
1	G15	2	ZNF516	NM_014643	sample	19.1316614420063	129.131661442006	9.15335100542601	537519.10031348	3647.01813921128	15.1943573667712	113.003134796238	7.21181717368534	632905.789968652	4914.60480350969	319	2088089	116433.82	2057.78	449.59	17.6	7.5	18.2	8.5	13.5	7.2	16.6	9.1	12.9	7.8	7.2	11.6	14.4	6.6	10.7	8.5	5.6	8.8	9.7	15.7	10.7	9.7	9.1	11.3	19.4	5.3	16.9	7.5
1	G15	3	ZNF516	NM_014643	sample	18.8850574712644	130.853448275862	9.45586459478335	543924.037356322	3711.14774167983	15.4224137931034	117.847701149425	7.44446993394164	657577.790229885	4831.62195544326	348	2100776	119554.7	2175.84	487.69	14.9	8.3	15.2	6.9	15.2	3.2	17	5.2	15.2	6.3	4.9	11.2	12.9	5.2	10.3	12.4	6	10.3	11.5	14.7	11.8	8.3	9.5	14.1	15.5	4.3	14.9	8.3
1	G16	1	GRIN2A	NM_000833	sample	18.4428274428274	107.638253638254	7.46348711966172	382498.365904366	3082.47353841822	14.7775467775468	107.139293139293	7.06849436059889	557153.417879418	4500.01913459158	481	1667059	111543.75	1678.64	439.45	8.5	14.1	12.3	12.3	7.3	11.2	12.9	10	11.4	13.9	6.9	12.5	7.3	13.5	5.8	13.5	7.5	11.9	7.5	15.6	7.3	12.5	8.9	14.1	10.4	8.9	11.9	10
1	G16	2	GRIN2A	NM_000833	sample	18.9438502673797	119.33422459893	7.54468273474285	448522.874331551	3275.78223849045	15.3850267379679	117.697860962567	7.55217294671831	658152.885026738	4865.38030812644	374	1809116	109933.83	1816.72	440.81	10.7	12.8	12	8	9.9	11	13.6	6.7	10.2	11.5	8.6	9.9	8.6	11.8	12.3	11	8.3	9.9	12.6	16	10.4	12	11	11	13.4	9.1	15.5	7.2
1	G16	3	GRIN2A	NM_000833	sample	19.736231884058	128.324637681159	8.48774138039627	521394.579710145	3569.12766594841	16.0782608695652	131.823188405797	7.95820726119605	805254.420289855	5236.96225304007	345	2066187	133801.21	2048.53	499.51	14.2	9.6	20.9	7.5	12.2	12.8	19.4	3.5	12.5	8.1	9.9	11.3	13	11.3	16.8	9.6	10.1	11.9	17.4	16.2	11.3	9.6	15.4	12.5	16.2	6.4	23.5	9.6
1	G17	1	RF	NA	Neutral	18.3259911894273	113.466960352423	8.93603090545697	440833.482378855	3328.28197453764	14.6211453744493	98.65859030837	6.59456467222224	469804.455947137	4170.58639818427	454	1821552	104968.09	1845.67	414.08	11	8.4	11	9.7	12.1	10.4	9.9	8.6	11.7	11.9	4.4	13.2	11.7	10.6	4.2	14.3	7.3	9.9	4.8	12.8	9	10.6	4.8	12.3	15	7.5	8.6	7.3
1	G17	2	RF	NA	Neutral	18.5779467680608	113.376425855513	6.54978671322225	423259.125475285	3274.5160057606	14.2490494296578	94.2471482889734	6.45762215202181	468250.275665399	4361.79973743485	526	1805988	108503.71	1826.66	447.67	9.3	11	12.4	8.2	9.5	9.3	13.1	6.5	11	10.8	3.4	14.8	8.7	10.6	7.2	11.6	6.3	10.6	9.5	18.8	8	10.3	4.4	16.3	10.5	7.2	9.1	9.3
1	G17	3	RF	NA	Neutral	18.0392798690671	114.620294599018	8.42600446294528	454636.327332242	3399.87141693938	14.0769230769231	95.3240589198036	6.48097508231223	459608.001636661	4111.23337777878	611	1865145	99491.02	1929.43	403.21	11	11.6	8.2	10.6	10.8	11	9	8.2	10.3	12.6	3.3	19.1	8.7	11.9	2.8	17.8	6.5	10	9.8	21.1	7.7	14.6	3.8	20.8	11.5	11	6.2	15.4
1	G18	1	RF	NA	Neutral	18.697247706422	122.387155963303	8.18296718938675	490453.310091743	3465.70315825631	14.6697247706422	101.910091743119	6.85986220707466	522027.355963303	4532.36744470156	545	1912782	109455.19	1966.28	449.75	13.8	7	11.9	9	14.5	5.7	14.9	6.1	13	9.2	5.7	11.6	13.4	6.1	5	10.3	7.3	9.4	7.7	13.2	11.6	6.8	6.4	13	15.4	4	9.2	7.2
1	G18	2	RF	NA	Neutral	19.7024291497976	128.953441295547	8.41506028549151	512109.198380567	3417.16101800729	15.1983805668016	104.115384615385	6.71651422544346	547552.989878542	4512.17224195789	494	2004238	109321.14	1927.2	427.77	12.8	9.9	12.8	10.5	11.9	11.1	11.7	8.1	11.9	9.1	5.5	16	11.9	10.9	8.9	12.3	8.9	10.9	14	17.6	12.6	10.1	8.1	14	16.4	6.9	13.6	9.1
1	G18	3	RF	NA	Neutral	19.0338645418327	122.946215139442	7.86805134077422	485498.252988048	3473.45943386693	14.6454183266932	107.713147410359	7.23339390161284	562291.432270916	4628.8251761817	502	1926344	110880.17	1979.87	447.64	10	7.4	10.8	6.6	9.8	3.8	12.4	4.6	10.8	7.4	3.8	11.2	9.8	6.2	5.6	10.6	7	6.6	9	12.5	8	8	5	12.7	12.7	5	10.4	7.6
1	G19	1	RF	NA	Neutral	19.0788912579957	117.174840085288	7.22535317563652	432010.584221748	3230.97634186801	15	104.586353944563	6.92976187902922	529258.66098081	4470.23129245726	469	1778358	100105.7	1744.82	402.24	9.4	7.7	7.9	9.4	10	7	7.9	8.7	10.2	8.3	4.1	12.8	8.7	8.3	6.6	13.6	7.2	9	6.4	10.2	9	7.5	5.3	11.7	11.5	5.8	9.6	8.1
1	G19	2	RF	NA	Neutral	18.6811224489796	131.47193877551	10.8882187167647	584819.224489796	3729.95611666255	15.0229591836735	105.132653061224	6.96296440363645	557251.323979592	4564.37428037225	392	2152643	110629.56	2139.57	439.98	17.3	8.7	12.2	7.9	15.8	9.2	13.3	6.9	18.1	7.9	5.9	13.3	15.3	9.9	6.6	10.2	8.9	12.2	13.5	16.1	13	8.7	8.2	14.3	19.9	7.4	14	7.9
1	G19	3	RF	NA	Neutral	18.9502164502165	125.012987012987	7.93577019860245	499347.0995671	3521.1106321141	14.8181818181818	103.634199134199	7.00656526190245	533256.12987013	4555.206929207	462	1976919	112072.7	1989.22	457.77	12.1	6.5	13.2	7.6	12.6	5.8	13	6.1	13.4	7.1	4.1	11.3	12.8	6.9	7.6	10.4	6.3	6.7	10.4	16.2	8	7.1	4.3	12.3	13.9	4.3	10.4	8
1	G20	1	RF	NA	Neutral	19.4322916666667	125.658854166667	7.39115494302816	490195.903645833	3507.83112756882	15.4765625	111.291666666667	7.17893982884075	598539.481770833	4768.41398987333	384	1965366	110219.82	1942.44	431.87	16.4	3.4	13	4.9	15.9	3.9	12.2	6	13.3	5.7	4.4	9.1	15.4	4.4	8.9	8.1	8.6	7.6	8.1	7.6	11.2	4.9	8.9	6.8	18.8	2.6	13.5	3.6
1	G20	2	RF	NA	Neutral	18.0515222482436	121.566744730679	7.38127527922239	477805.070257611	3420.59863861518	15.0117096018735	112.700234192037	7.47272688451305	625667.765807963	4844.52230702321	427	1887771	117931.94	1929.92	471.64	12.6	9.1	15.2	7.7	11	8.4	16.9	3	14.5	8.7	10.3	11.9	10.5	9.4	11.7	9.6	5.6	9.1	12.6	12.9	10.5	8.2	10.8	9.6	13.6	5.6	16.9	6.3
1	G20	3	RF	NA	Neutral	19.2583120204604	126.196930946292	8.02570687541489	528670.58056266	3606.38843041238	15.5524296675192	116.222506393862	7.52203632158367	626627.895140665	4783.52585732468	391	2053488	116249.37	2077.59	471.33	13.8	8.7	12.8	7.4	11.3	6.1	15.1	5.1	12.3	9.7	5.6	10.2	12.3	6.9	8.2	7.2	8.2	8.7	12	12.8	10	10	9.7	10	15.3	6.4	13.6	5.9
1	G21	1	RF	NA	Neutral	18.7208333333333	115.385416666667	7.93485395010182	455710.339583333	3251.38180515853	14.2166666666667	93.0708333333333	6.2198589838681	470005.904166667	4295.24824866418	480	1823936	107332.57	1777.68	422.57	11.5	9.2	11	10.6	12.3	11.5	11.2	9	10	12.5	2.3	16.2	11.7	12.1	4.2	14.4	7.7	9.2	7.1	14.6	10.2	10	4.8	18.3	15.2	7.9	7.1	10.2
1	G21	2	RF	NA	Neutral	19.234375	118.216517857143	7.60908594902396	450973.707589286	3311.29580547605	15.34375	105.745535714286	6.8720715915761	531690.9375	4478.25331352175	448	1859327	103009.71	1804.6	407.91	10.5	9.8	11.4	10.9	6	9.2	11.8	9.2	7.4	10.3	4	8.9	6.5	10.5	5.1	7.6	6.9	8.7	10.5	13.6	8.7	9.8	5.8	10.9	11.8	7.1	11.4	5.4
1	G21	3	RF	NA	Neutral	19.2607076350093	131.666666666667	9.42607736579083	582705.525139665	3706.58152878057	15.4115456238361	108.232774674115	6.85410698836418	569801.851024209	4577.942129223	537	2143687	114814.94	2157.27	455.24	14.2	5.2	12.5	9.5	14.2	6.7	11.7	6.3	13	9.1	4.8	14.5	13.8	8.2	6.7	9.7	7.6	6.9	10.2	13.2	10.2	7.8	6.7	13.4	15.8	5	10.8	7.8
1	G22	1	RF	NA	Neutral	17.4438405797101	100.740942028986	6.77215552333154	352522.865942029	3009.26405684236	14.2427536231884	98.1286231884058	6.77235231084978	515187.108695652	4569.0385173903	552	1594839	113172.8	1608.19	468.51	6.9	15.4	11.4	8	8	13.9	14.7	4.2	6.9	12.1	4	10.7	6.9	14.3	7.8	10.7	4.5	11.1	5.4	14.9	4.3	15.6	4.3	14.7	9.1	10.3	8.5	8.7
1	G22	2	RF	NA	Neutral	18.4207547169811	117.662264150943	8.06035485576213	483625.879245283	3522.71960332424	14.8660377358491	104.907547169811	6.90322457799369	551627.743396226	4612.42644563842	530	1957094	117807.28	1988.37	472.21	14.5	8.1	16.6	7.7	11.7	6.6	17.5	4.7	12.3	11.5	6.2	14	11.3	9.1	8.1	11.5	6	9.6	10.9	16.6	9.6	12.3	8.1	12.3	14.5	9.1	14	8.5
1	G22	3	RF	NA	Neutral	18.7770419426049	121.858719646799	9.00970366723908	519567.818984547	3672.40585061716	14.3796909492274	103.807947019868	7.05905463086491	566342.253863135	4718.00185132834	453	2074222	116205.98	2114.07	471.21	12.6	5.5	13.2	6.8	14.3	5.7	13.7	5.5	11.5	10.8	6.4	15.9	12.8	6.8	7.3	12.4	6.2	9.1	9.1	18.1	9.3	10.4	6.6	19	14.1	6.8	10.6	9.5
1	H03	1	CHEK1	NA	Positive	19.2752808988764	179.904494382022	36.6495112239746	1231406.54494382	4674.5495921706	15.1348314606742	113.488764044944	6.46532902922717	643928.123595506	4233.57631124708	178	3682590	136205.03	3280.03	506.42	39.9	9	29.2	9	32.6	7.3	23.6	8.4	24.7	7.9	8.4	29.2	28.7	10.1	10.1	26.4	15.7	20.2	16.3	25.3	34.3	9	15.7	24.2	41	7.9	20.2	22.5
1	H03	2	CHEK1	NA	Positive	19.1296296296296	168.185185185185	27.9062619082608	1159867.05925926	4763.70487606936	14.8962962962963	105.440740740741	5.82804873230951	584033.781481482	4077.9980986098	270	3634762	134920.53	3202.11	505.57	37.8	12.6	24.4	11.9	31.9	10.7	23	10.4	24.1	11.9	8.1	33.7	30	12.2	8.5	25.9	14.8	22.2	22.6	31.5	31.1	15.6	17.8	31.1	34.1	11.1	21.5	26.7
1	H03	3	CHEK1	NA	Positive	19.0165745856354	171.834254143646	26.0784543057744	1075556.04972376	4478.56086371337	16.6187845303867	131.303867403315	7.53436292841207	782877.784530387	4908.67974803813	181	3532615	144774.71	3005.66	523.63	38.7	8.3	28.2	7.2	30.9	9.9	24.3	6.6	21.5	8.3	7.7	17.7	27.1	11.6	13.3	9.9	12.2	12.7	22.1	15.5	29.8	12.2	18.8	14.4	35.9	9.4	24.9	11
1	H04	1	CHEK1	NA	Positive	19.7510548523207	174.497890295359	29.0480388946442	1148646.45991561	4571.19453448971	16.0548523206751	122.379746835443	6.84930375695973	768535.261603376	4984.58360257826	237	3654253	153402.97	3009.13	551.52	36.3	6.3	32.5	6.3	31.2	5.1	27	4.6	24.5	8	8	25.3	30.4	5.9	17.7	14.8	11	15.2	13.5	20.3	28.7	6.8	18.1	24.5	34.6	4.2	25.7	17.7
1	H04	2	CHEK1	NA	Positive	19.1041666666667	166.804166666667	26.4789654515625	1106409.54166667	4885.37910807274	15.3125	131.883333333333	7.46270275082273	895107.783333333	5137.68231335749	240	3359403	154984.38	3347	594.27	38.3	12.5	35.8	10.4	32.9	7.1	32.9	6.7	24.6	9.2	15	22.9	30.8	9.2	24.6	22.5	13.8	18.3	21.7	23.8	27.1	12.9	24.6	23.8	34.2	9.6	35	20
1	H04	3	CHEK1	NA	Positive	18.3951219512195	195.887804878049	42.1808113605245	1477245.78536585	5403.5727818521	15.9609756097561	136.253658536585	7.26894913648348	895401.019512195	5023.27079695827	205	4272808	149173.51	3776.28	549.84	43.9	8.8	32.7	10.2	38.5	8.3	26.3	6.8	30.7	7.3	13.7	27.8	36.6	8.3	21.5	18	13.7	22	24.4	22.9	34.6	9.3	26.8	24.4	40	7.8	35.6	22
1	H05	1	CHEK1	NA	Positive	18.2890995260664	171.165876777251	32.1926757359468	1252445.20379147	4940.74808501644	14.2322274881517	103.919431279621	6.04950499706905	615404.246445498	4495.32928091849	211	3986373	139009.22	3303.48	508.22	40.8	7.6	24.2	7.1	37	6.6	19.4	6.6	25.1	11.4	6.6	29.4	31.8	7.6	13.7	18	11.8	22.7	11.4	28	28.9	14.7	15.6	31.8	37.4	10.9	20.4	22.7
1	H05	2	CHEK1	NA	Positive	20.4198113207547	185.297169811321	32.7793227766552	1253756.99528302	5033.13785045358	15.4481132075472	112.396226415094	6.20542746639694	643805.745283019	4495.38940147605	212	3928576	127781.44	3384.17	463.33	40.1	7.5	19.3	9.4	35.8	8	13.2	8	25.5	7.5	6.6	25.9	34	8.5	10.4	19.3	17.5	16.5	18.9	24.5	34	8	18.9	26.9	38.7	7.1	22.6	21.2
1	H05	3	CHEK1	NA	Positive	18.8791666666667	177.341666666667	32.9993087587988	1209727.49166667	4622.50658171204	15.0875	108.008333333333	6.32297712640524	600600.020833333	4327.82002639976	240	3750528	132370.05	3219.27	513.47	32.9	15	20.4	10.8	30	10	20.8	7.9	22.1	10	7.5	26.7	26.7	11.2	8.3	19.6	15	20.4	20	27.5	29.2	12.9	11.2	26.7	31.7	10	15.8	21.7
1	H06	1	CHEK1	NA	Positive	18.4159663865546	165.344537815126	28.9981714286831	1200337.47058824	5037.7279115137	13.8697478991597	95.6596638655462	5.9608822560535	603044.420168067	4773.05813984499	238	3915939	145128.74	3511.37	544.88	40.8	10.9	28.2	10.1	38.2	8.4	25.2	6.7	24.4	12.6	8	33.6	34.9	7.6	18.5	17.2	13.9	23.9	10.9	29.8	30.7	16.4	11.8	35.3	37.8	11.3	21.8	23.9
1	H06	2	CHEK1	NA	Positive	19.1355140186916	182.023364485981	33.3012350757516	1292918.00934579	5148.70005577931	14.5607476635514	102.668224299065	5.98051867083483	632965.677570093	4733.2568439005	214	4040965	137914.02	3389.27	492.87	43.5	4.2	27.6	12.1	34.6	4.2	19.6	10.7	28	7	7	28	33.6	3.7	14.5	17.3	14	16.8	15.4	25.2	30.8	5.1	14	26.2	38.3	3.7	22.4	21
1	H06	3	CHEK1	NA	Positive	18.8730158730159	180.571428571429	32.1535375627087	1288301.39153439	5053.39787711525	14.4285714285714	103.603174603175	6.06660301970959	666413.82010582	4839.07547658502	189	4153288	148149.22	3402.11	541.93	38.6	12.2	30.2	12.7	34.4	9.5	25.9	10.1	25.9	10.6	6.9	34.4	32.3	6.9	15.3	19	13.8	19.6	21.2	29.1	29.1	15.9	15.9	33.3	38.1	10.6	23.8	24.9
1	H07	1	CHEK1	NA	Positive	20.1228070175439	186.434210526316	34.4018983429866	1306397.15789474	4906.50422233529	17.3333333333333	132.44298245614	6.8575534693026	769286.552631579	4708.78373318289	228	4036262	148304.37	3390.5	551.43	39.5	7.9	35.1	7.9	33.8	6.1	26.3	6.1	28.5	8.8	9.2	23.7	32.5	6.6	11.4	15.8	16.2	19.3	21.5	17.5	32.5	10.1	22.4	20.2	39	6.6	27.6	16.7
1	H07	2	CHEK1	NA	Positive	18.2020202020202	193.666666666667	42.6043775511832	1508304.16161616	5413.82713770434	14.8989898989899	113.651515151515	6.34985477678094	673389.964646465	4463.47213520453	198	4457278	139184.72	3824.57	504.32	38.9	11.6	26.8	13.1	38.9	6.6	19.2	12.6	30.8	8.6	10.6	29.3	36.4	7.1	12.6	21.2	12.6	21.7	20.7	28.3	34.3	10.6	18.2	27.8	40.9	5.6	23.7	23.7
1	H07	3	CHEK1	NA	Positive	17.9010416666667	183.963541666667	36.454537920305	1384938.859375	5271.91933370197	14.515625	104.932291666667	5.91201591726099	587779.677083333	3979.37562885411	192	4045230	126721.4	3751.35	477.25	40.1	12	20.8	14.6	37.5	10.9	16.1	10.4	32.3	9.9	5.2	37.5	36.5	8.9	8.3	30.2	16.1	23.4	20.8	29.7	34.4	13.5	17.2	36.5	42.7	10.9	17.7	28.6
1	H08	1	CHEK1	NA	Positive	20.375	176.388392857143	27.4670789761178	1135059.48214286	4593.40520204464	16.6964285714286	134.129464285714	7.09069394713237	822936.625	4945.4657176392	224	3594257	159639	3109.52	619.57	37.1	11.2	40.2	8.5	30.4	5.4	36.2	7.1	25	9.8	12.5	23.2	25.9	7.1	18.8	16.5	18.8	22.3	17.4	21.9	30.8	10.3	23.7	23.2	34.4	9.4	34.4	21
1	H08	2	CHEK1	NA	Positive	19.5247933884298	188.528925619835	29.6034030942187	1309304.41735537	5053.77208574451	15.7479338842975	125.847107438017	7.2082285362419	781606.524793388	4976.64024343879	242	3920688	145393.83	3428.01	542.94	42.1	6.6	31.8	7.9	36.4	5.8	23.6	5	26	7	13.2	21.9	33.5	6.2	21.1	15.3	15.3	19	19	21.5	34.3	9.1	21.9	21.1	40.1	5.8	32.2	18.2
1	H08	3	CHEK1	NA	Positive	18.2690058479532	215.666666666667	49.5081790300742	1711360.57894737	5900.58460997729	15.6491228070175	125.941520467836	6.69012315799334	854433.040935672	4904.95933800903	171	4832693	153324.85	4309.06	570.2	47.4	8.8	29.8	9.9	45.6	1.8	26.9	10.5	39.8	8.2	12.9	35.7	44.4	7	24	24	14	26.9	21.1	28.7	43.9	12.9	21.6	28.7	49.1	8.8	31	24.6
1	H09	1	NOTCH2	NM_024408	sample	18.6906318082789	120.520697167756	8.69335913895985	482942.217864924	3455.11833006866	14.359477124183	103.61220043573	7.07484028867783	547312.22875817	4513.13649631242	459	1924323	110765.07	1902.99	428.16	15.7	6.8	12.6	9.4	13.5	7	11.5	8.3	13.5	8.3	6.5	15.9	12.4	7.4	6.8	15	7.8	8.7	6.8	14.2	10.2	7.6	8.3	12.9	16.3	5.4	12	8.5
1	H09	2	NOTCH2	NM_024408	sample	19.2514395393474	124.355086372361	9.15326023407506	511054.833013436	3541.74630048779	14.510556621881	107.00575815739	7.18818394179103	580650.255278311	4604.89426796271	521	2022951	106698.03	1962.78	412	13.8	7.1	11.5	11.1	10.6	8.1	11.3	9.8	10.7	7.3	10.2	14.6	11.3	8.4	11.9	12.7	8.8	9.4	9.4	17.7	8.8	8.8	9.2	15.7	15.2	5.2	16.3	10.9
1	H09	3	NOTCH2	NM_024408	sample	19.681233933162	128.154241645244	7.64968764945587	490926.377892031	3463.25923726444	15.1182519280206	114.308483290488	7.65306252430568	617760.095115681	4866.86079669794	389	1967972	111703.5	1930.13	438.68	12.1	7.2	12.6	5.7	10.3	8	10.8	6.2	10	6.9	7.5	10.5	10.3	8.2	9.5	9.5	8.2	8.2	9	12.3	10.5	6.7	5.7	9	14.9	4.6	12.1	5.9
1	H10	1	FANCM	NM_020937	sample	19.1013824884793	118.453917050691	9.89752283560156	440045.785714286	3186.95320412001	15.315668202765	105.350230414747	6.63332409102135	541156.956221198	4395.69818369075	434	1754394	109945.94	1759.11	424.89	10.8	11.5	11.5	10.8	10.4	11.8	12	7.4	9.2	9.9	3.7	14.5	9	14.5	5.1	14.5	7.4	11.1	7.4	13.1	9.9	10.1	8.1	13.4	14.3	9.2	11.1	8.8
1	H10	2	FANCM	NM_020937	sample	17.9965095986038	107.033158813264	7.3301054748609	385282.22513089	3056.87365376637	14.3001745200698	96.2687609075044	6.42382226865888	458599.32460733	4098.40987102611	573	1641253	102522.31	1636.9	415.45	8.4	17.8	10.3	10.5	6.5	18	9.1	6.3	7.2	13.3	4	19	6.5	20.2	4	18.8	5.8	11.5	9.9	20.1	6.8	17.5	5.6	20.4	9.6	13.8	7.3	12.9
1	H10	3	FANCM	NM_020937	sample	18.5982721382289	115.950323974082	8.85717502840419	452303.233261339	3228.69810231788	14.6501079913607	102.54211663067	6.81045024313846	521277.213822894	4383.46025326617	463	1800934	111865.67	1829.39	454.92	11	16.6	12.1	8.9	7.8	17.5	13.6	6.3	9.3	11.9	5.6	19	8.4	17.3	5.2	16.6	7.8	12.5	11.2	19.4	9.1	15.1	6.3	20.1	10.6	11	9.5	11.4
1	H11	1	RASA1	NM_022650	sample	18.4989939637827	109.651911468813	7.78420251359742	400327.303822938	3074.68336864351	14.0905432595573	98.7665995975855	6.77756067709795	480628.036217304	4288.4137097993	497	1705306	100318.45	1648.74	393.02	9.3	12.5	9.7	9.1	8.9	13.1	8.7	7.4	8	12.5	3.4	12.7	8.2	14.1	3.4	13.1	7.4	11.5	5.6	16.3	5.8	11.5	5.2	16.9	10.3	7.4	6	10.3
1	H11	2	RASA1	NM_022650	sample	18.536312849162	111.178770949721	7.1595353596329	421967.07821229	3201.276673792	14.5959031657356	99.6256983240224	6.59977948013584	489257.824953445	4307.89309354185	537	1766699	104981.88	1759.2	421.79	8.4	13.2	11.2	9.9	6.3	14.5	12.5	9.7	8.8	13	3.4	15.3	6.5	13.6	4.7	12.1	6.9	8.9	10.8	20.5	6.5	14.3	8.2	15.8	8	10.1	9.3	10.8
1	H11	3	RASA1	NM_022650	sample	18.7022587268994	118.431211498973	9.97858832240657	493165.550308008	3500.03659744788	14.8767967145791	98.5318275154004	6.36278505968946	486087.967145791	4164.07981486631	487	1895604	104926.07	1953.7	422.16	11.1	9	10.7	11.5	10.3	10.1	10.1	10.1	12.3	12.5	2.9	17.5	10.9	10.9	4.3	14.6	8.2	9.7	11.9	16.8	8.4	9.9	5.5	18.1	13.1	7	7.8	10.3
1	H12	1	KDM5C	NM_004187	sample	18.3940345368917	109.992150706436	7.37248660980031	396129.519623234	3141.06159832644	14.9450549450549	104.811616954474	6.84192926915859	559467.405023548	4598.40859511308	637	1708363	114306.46	1676.87	442.26	10.4	10.7	14.1	8.3	8.3	12.6	11.9	6.3	9.4	9.9	4.4	13.8	8.6	13.5	6.8	11.8	7.5	10.8	7.7	14	8.9	11.1	7.5	13.8	12.2	7.1	12.6	9.3
1	H12	2	KDM5C	NM_004187	sample	18.7323135755258	113.508604206501	6.71344028036553	415875.686424474	3231.59225245571	14.6883365200765	103.91586998088	7.00146601048038	549267.917782027	4632.04580651458	523	1787672	108336.56	1759.8	431.79	10.5	9.6	12	10.1	7.1	9.9	12.4	7.6	8.6	9.9	5.9	13.6	7.5	9.8	9	9.4	6.7	8	11.7	17.2	8.8	12	7.6	13	11.9	6.5	12.8	7.1
1	H12	3	KDM5C	NM_004187	sample	19.0479452054795	117.53595890411	7.4821502799511	454267.066780822	3367.4423277069	15.2808219178082	107.02397260274	6.98700642181483	569456.330479452	4696.97659560342	584	1914286	110270.42	1885.46	428.76	11.3	10.1	12.2	8.9	8.9	11.5	9.9	7.7	11.5	11.1	3.8	14.9	9.4	13	6.7	11.6	8.7	8.9	11.8	16.1	7.7	12	6.2	17	11	8.7	9.9	9.6
1	H13	1	FAS	NA	sample	18.8630434782609	115.402173913043	7.44846197092996	427432.947826087	3237.64972839865	14.3978260869565	104.508695652174	6.96225333703193	575766.42173913	4645.11421664733	460	1809629	115907.73	1770.77	454.77	12.6	8.3	15	9.3	12.2	8.7	17	10	9.3	10	6.7	16.3	10	9.1	9.6	13.3	8.7	10.2	5	16.7	9.3	9.6	7.6	16.3	14.3	7.6	13.5	10.7
1	H13	2	FAS	NA	sample	19.4095427435388	115.922465208748	6.48985185507454	416572.685884692	3163.0222521406	15.0994035785288	107.091451292247	6.8313988964265	581486.268389662	4680.67706300742	503	1814128	118960.34	1718.55	461.92	11.1	11.9	14.3	7.6	7.8	9.3	13.5	5	9.7	11.9	6.6	13.9	6.8	9.5	8.9	11.7	10.7	10.9	12.7	18.1	9.3	13.5	9.7	15.1	11.3	9.1	14.9	10.7
1	H13	3	FAS	NA	sample	19.3243243243243	127.616216216216	8.32053865282905	514287.181081081	3582.79050877552	15.0324324324324	120.224324324324	7.92292214083898	699085.918918919	5165.53911941623	370	2020995	123685.09	2044.58	491.76	11.4	9.2	15.9	5.7	11.4	4.9	15.7	6.2	11.6	9.7	9.5	10.8	12.4	7	14.1	9.2	7.8	9.5	11.4	14.1	9.2	9.7	9.5	11.9	14.1	5.7	18.9	7.8
1	H14	1	PTPRC	NR_052021	sample	19.2231985940246	113.124780316344	7.60978464879091	416905.356766257	3233.42588610631	14.871704745167	108.312829525483	6.98746271249526	588168.69771529	4684.82882239052	569	1852290	125102.13	1825.19	497.23	12.7	7.6	16.5	5.8	10.9	7	18.6	2.6	10	12.8	5.6	14.4	10.9	9.3	7	11.2	9.3	11.1	7.4	16.2	7.4	12	9.1	18.1	13.4	8.1	14.2	10.2
1	H14	2	PTPRC	NR_052021	sample	19.3810316139767	115.232945091514	6.80166336428959	430235.823627288	3294.38587843744	15.1946755407654	105.602329450915	6.86774165885039	568117.362728785	4736.49960523158	601	1919203	126271.16	1854.89	510.52	12.3	10.6	19.6	8.7	8.3	11	22.6	6.2	7.2	11.6	5	13.8	10	11.5	9.5	9.3	9.8	10.8	12.1	17.8	9.2	15.8	7.7	14	13.3	10.1	12.8	8.3
1	H14	3	PTPRC	NR_052021	sample	20.0365384615385	132.357692307692	8.22011054786769	578420.948076923	3767.43882390365	15.9980769230769	120.280769230769	7.47461574826265	695813.665384615	5140.083041594	520	2256722	133119.23	2227.7	531.41	14.8	5	21.7	3.8	16.3	2.5	23.3	3.1	12.1	10.8	6.7	11.3	14.8	4.2	11.2	4.8	9.2	8.3	16.5	15	11.3	7.9	11.5	12.5	16.7	4.4	18.5	6.9
1	H15	1	PTPRU	NM_133178	sample	19.4021543985637	120.456014362657	7.45728279477282	464529.779174147	3342.60467534672	14.245960502693	95.181328545781	6.64945522347722	466872.610412926	4258.1528934601	557	1910898	105951.86	1850.66	409.6	11.7	7.7	11.3	8.8	13.5	8.1	9.3	7.9	10.2	8.3	4.7	15.8	11.8	8.3	4.7	16.7	8.4	8.3	4.1	14.4	7.4	7.9	4.3	15.1	14	5.9	9	9
1	H15	2	PTPRU	NM_133178	sample	19.5647921760391	128.471882640587	8.03731065729237	500053.542787286	3539.21010576999	14.7310513447433	106.977995110024	7.06113309987851	556684.327628362	4531.59344133529	409	2045124	108373.87	1987.39	423.88	15.9	7.1	12	10	12.7	5.1	10	6.4	13.4	7.8	7.1	14.9	13.4	5.9	6.8	11.7	11.2	9.5	13.9	20.3	13.2	8.8	9.3	17.4	18.3	4.4	13.7	10.5
1	H15	3	PTPRU	NM_133178	sample	19.0088495575221	127.022123893805	8.70018704322672	504800.471238938	3540.33369394622	14.4137168141593	106.280973451327	7.20347125128005	551894.849557522	4479.02189824597	452	1999812	104862.18	2028.26	417.11	13.1	8.8	8.4	8.8	10.8	7.3	7.1	6.4	10.6	5.5	5.1	13.5	10.6	7.7	5.1	13.7	7.7	10.4	9.7	19	9.7	8.2	6.9	18.8	15.3	5.8	10.4	9.7
1	H16	1	FUBP1	NM_003902	sample	18.9410569105691	106.756097560976	6.68286988746801	358482.853658537	3064.3855198763	14.7845528455285	113.565040650407	7.49586529447312	666529.904471545	5043.49947591979	492	1758039	129932.42	1642.18	476.32	10	7.9	18.9	4.5	7.1	10	16.5	3.7	7.1	11.6	8.7	10.8	5.5	10.4	14	9.8	7.9	7.3	6.7	12	5.1	9.6	11.4	13.8	8.1	6.1	18.5	8.5
1	H16	2	FUBP1	NM_003902	sample	18.6407185628743	109.171656686627	6.84746226169081	391556.423153693	3064.23232489606	15.1477045908184	113.419161676647	7.4134348439299	629963.129740519	4873.72611326913	501	1766976	121886.02	1711.54	477.57	9.6	12.4	17.8	8	7	14	18.6	6.6	7.8	19.2	6.8	11.6	6.8	17.4	11.8	10.6	7.2	11.2	12.6	16.4	8.2	16.8	10.6	11.4	10.6	12.4	16.6	6.4
1	H16	3	FUBP1	NM_003902	sample	18.2615384615385	117.569230769231	8.96239396803143	476682.857142857	3553.27927419038	14.3472527472527	115.195604395604	8.00589215096619	687533.362637363	5107.7900416659	455	1984010	123919.9	2051.53	482.18	12.1	8.4	16.3	5.7	10.3	6.4	16.7	3.5	9.9	10.3	10.5	12.1	9.9	7.7	14.7	10.1	5.7	12.1	13	21.5	8.6	12.1	10.8	14.3	11.9	6.2	18.9	9
1	H17	1	CHEK1	NA	Positive	18.8647058823529	188.3	35.2133081615903	1382175.27058824	4924.41911127413	15.2176470588235	117.417647058824	6.72048684363446	683258.223529412	4451.04495540293	170	4250844	144287.98	3428.79	531.99	38.2	8.2	34.7	11.8	35.9	7.1	29.4	11.8	26.5	6.5	11.8	30.6	31.8	8.2	13.5	23.5	11.8	18.8	11.2	20	32.4	10	19.4	25.3	36.5	7.6	27.1	19.4
1	H17	2	CHEK1	NA	Positive	18.6363636363636	181.941176470588	31.2430630460206	1275568.87165775	4862.57236287039	16.3689839572193	119.887700534759	6.6440369676119	687440.85026738	4553.58489010598	187	3826259	143981.46	3338.68	528.33	36.4	10.7	31.6	8	32.6	9.1	25.7	7.5	28.3	11.2	9.1	24.6	33.2	9.6	12.3	17.1	12.3	18.7	21.4	20.9	29.9	12.3	18.7	23	35.3	10.2	26.2	18.7
1	H17	3	CHEK1	NA	Positive	19.8072916666667	206.432291666667	44.0228234214911	1518527.02604167	5546.05264110917	15.8333333333333	129.59375	7.01534580877789	800159.677083333	4799.0356780343	192	4503119	152173.97	3999.29	563.01	44.3	4.2	30.7	6.2	38.5	2.1	23.4	4.2	30.7	3.6	10.4	27.6	37	3.1	15.6	21.4	15.1	17.7	21.4	21.9	38	4.7	25.5	27.1	42.7	2.1	29.2	21.9
1	H18	1	CHEK1	NA	Positive	19.7004048582996	180.643724696356	27.4978684956158	1269233.26315789	4702.41121998559	15.6558704453441	113.101214574899	6.51564309450788	641390.182186235	4475.79806306523	247	3884859	150329.04	3233.85	550.71	35.2	6.1	34	6.5	32	4	28.3	2.8	21.1	7.7	7.3	27.9	26.7	5.3	8.9	19	12.1	14.2	13.8	19	30	6.5	13.4	22.7	34.4	5.3	19	17.8
1	H18	2	CHEK1	NA	Positive	17.9704142011834	175.011834319527	28.087159172443	1198256.61538462	4807.84631041817	14.5147928994083	104.698224852071	6.16393479297696	584679.25443787	4272.16886825466	169	3677809	138753.91	3301.43	541.34	37.9	12.4	30.2	11.8	34.9	7.1	27.8	9.5	26.6	11.8	8.9	31.4	33.1	10.1	11.8	26.6	14.8	21.9	20.7	30.8	32	16.6	14.8	30.2	36.7	13	20.1	24.3
1	H18	3	CHEK1	NA	Positive	18.7126436781609	214.804597701149	50.9338664703062	1705946.37931034	5993.830718151	17.2528735632184	134.206896551724	7.24804634678941	851590.856321839	5101.9236985653	174	4976338	170652.52	4497.51	635.96	47.7	4	36.2	5.7	44.3	3.4	33.9	4.6	36.8	5.7	12.1	26.4	41.4	4.6	20.7	15.5	12.1	22.4	25.9	20.7	39.1	5.2	25.3	20.7	47.1	4	33.9	16.1
1	H19	1	CHEK1	NA	Positive	18.5964125560538	192.264573991031	45.4595592753321	1428280.74887892	5298.47980947445	16	120.878923766816	6.91963212752745	747675.97309417	4932.60299371626	223	4280438	147458.94	3780.61	555.08	42.6	6.3	27.8	9.4	40.4	4.9	27.4	7.2	28.3	5.4	11.2	23.8	36.3	4.5	17.9	14.3	12.1	19.7	14.3	19.3	36.8	6.7	17.9	21.1	45.3	5.4	27.8	18.8
1	H19	2	CHEK1	NA	Positive	19.2571428571429	204.428571428571	46.7357927324808	1601382.68571429	5530.50125087514	15.9571428571429	117.680952380952	6.30124008928272	638374.638095238	4146.8107373081	210	4838769	124224.4	3969	445.83	47.1	6.2	23.8	13.3	43.8	3.8	15.7	12.4	30	6.7	6.7	27.1	37.6	4.8	9	19	17.6	21.9	23.3	23.8	39	9	17.6	23.8	46.7	5.7	20	20.5
1	H19	3	CHEK1	NA	Positive	18.7738095238095	185.428571428571	35.3911732999364	1302209.51190476	5193.2870321012	16.0119047619048	133.291666666667	7.55098274130898	838448.797619048	5086.11366418275	168	3944041	152142.23	3637.97	566.37	37.5	7.1	36.3	8.9	35.1	4.8	29.8	7.1	27.4	4.2	12.5	20.2	32.1	4.8	18.5	15.5	13.1	17.3	20.8	18.5	31.5	7.1	21.4	20.8	36.9	4.8	28	17.3
1	H20	1	CHEK1	NA	Positive	18.695	190.605	41.2388398039382	1430620.585	5177.86845232665	16.24	122.48	6.91825526085615	701724.795	4543.9046200907	200	4371995	146179.65	3660.35	545.87	41	7	29.5	7.5	33.5	5	25.5	8.5	29.5	4.5	8	22	32.5	5.5	11	17	16	21.5	15	20	34.5	8.5	20.5	19.5	40	4.5	23.5	15.5
1	H20	2	CHEK1	NA	Positive	18.7486338797814	182.863387978142	35.434734240482	1310653.07650273	5147.52387964201	15.4699453551913	119.672131147541	6.7853940718365	733432.551912568	4741.32459064882	183	3953475	145498.56	3512	550.41	38.3	7.7	34.4	10.4	37.7	3.8	29	6	32.2	9.3	13.1	23.5	36.1	6.6	16.9	21.3	12.6	19.1	20.8	22.4	31.7	10.4	23.5	26.2	39.9	6.6	30.1	19.1
1	H20	3	CHEK1	NA	Positive	19.6691176470588	188.235294117647	19.8854897474287	1170798.29411765	4943.2738235187	16.2720588235294	148.779411764706	8.22662357152903	1010084.96323529	5513.0127602822	136	3429388	155685.72	3144.01	563.11	38.2	8.1	33.8	9.6	37.5	4.4	27.9	8.1	30.9	4.4	15.4	16.9	35.3	5.1	24.3	14	11	11.8	25	19.9	33.8	6.6	25.7	18.4	40.4	5.1	42.6	16.9
1	H21	1	CHEK1	NA	Positive	18.12	162.817777777778	28.9827942122269	1050476.36444444	4221.00140481923	15.7644444444444	114.577777777778	6.14673575573015	649152.946666667	4264.85663723204	225	3267103	131157.9	2827.67	481.91	29.3	14.2	24.9	16.4	27.1	17.3	22.2	14.7	22.7	13.8	7.1	25.8	26.7	16.4	9.3	22.7	12.4	26.2	17.3	23.6	28	16.9	17.8	25.3	32.4	15.1	22.2	21.8
1	H21	2	CHEK1	NA	Positive	18.7063829787234	186.523404255319	41.0168841911935	1367994.55744681	5057.02975207406	15.5234042553191	117.174468085106	6.71270434785037	709128.195744681	4784.99710287317	235	4087941	140131.6	3535.55	539.6	38.3	9.8	26.8	6.4	35.3	6.8	25.5	4.7	29.4	6.4	9.8	23	31.9	6	18.3	16.6	9.8	15.7	22.1	21.3	32.8	7.7	18.3	23.4	37	4.3	28.5	16.6
1	H21	3	CHEK1	NA	Positive	19.973544973545	189.873015873016	39.2183211532653	1371276.84126984	5182.16095389232	17.6666666666667	132.613756613757	7.06341382648107	788940.238095238	4931.74787968445	189	4184637	159338	3627.18	583.86	37	4.8	29.6	6.3	35.4	4.2	26.5	5.3	25.9	7.9	6.9	25.4	31.7	5.8	10.1	12.7	13.8	13.8	25.9	14.8	30.2	7.4	19.6	19	37	4.8	22.2	14.8
1	H22	1	CHEK1	NA	Positive	19.6172839506173	162.01646090535	31.6755151297904	1036008.70781893	4372.50524402907	17.0658436213992	123.452674897119	7.12675522460881	727829.279835391	5055.9261033994	243	3348703	152522.66	2908.48	578.93	30.5	9.5	33.3	4.5	27.6	8.2	32.5	2.9	23.9	11.1	9.1	20.2	27.2	9.5	15.6	10.7	13.6	15.6	15.6	15.6	23.9	10.3	16.9	15.6	29.2	8.6	25.1	10.7
1	H22	2	CHEK1	NA	Positive	19.2173913043478	184	34.6724409859208	1270860	4997.3307541008	16.0434782608696	115.454106280193	6.54200584400915	674889.913043478	4578.62152309048	207	3910110	147564.33	3488.61	552.63	36.7	6.8	30	7.2	33.8	5.8	29	6.8	29.5	6.8	9.2	27.1	31.4	7.2	15	21.3	15.5	16.9	20.3	20.3	31.9	10.1	17.9	22.7	37.2	6.8	24.2	19.8
1	H22	3	CHEK1	NA	Positive	18.8591549295775	178.676056338028	18.415929931377	1159950.50704225	4727.83625137056	16.0211267605634	126.584507042254	7.6383151512341	759525.507042254	5057.40454611285	142	3557669	145402.45	3119.18	567.96	35.2	12	28.9	10.6	33.1	5.6	31	7.7	28.9	7	12	16.9	30.3	5.6	15.5	11.3	9.9	15.5	18.3	20.4	28.9	10.6	17.6	18.3	38.7	5.6	25.4	15.5
1	I03	1	RPA32	NA	Positive	20.8622950819672	208.154098360656	25.8910691382941	1497273.3147541	4851.38593242877	18.2622950819672	124.183606557377	6.4979580887985	700458.350819672	4734.10695827445	305	4342011	150336.66	3362.82	544.35	45.2	11.1	31.8	4.9	38.7	9.8	22.3	1.6	28.2	10.5	4.6	24.3	35.4	8.5	9.8	12.8	21.6	14.4	24.6	15.7	41	10.5	20	17.7	44.3	7.5	24.6	14.4
1	I03	2	RPA32	NA	Positive	18.72030651341	176.04214559387	32.2754738775019	1251935.34099617	4750.36997678208	15.6819923371648	107.858237547893	6.12805749875215	611055.67816092	4446.47852091744	261	3883654	135403.25	3201.95	497.2	36.4	11.5	27.2	8.4	33.7	11.9	18.8	5.7	24.9	12.6	6.9	28	31	12.6	8.8	18.4	13.4	21.8	20.7	27.6	31	18	16.5	27.2	34.5	11.5	20.7	20.7
1	I03	3	RPA32	NA	Positive	20.7434944237918	208.338289962825	30.3254015430564	1512207.35315985	5262.79836786018	16.6468401486989	113.092936802974	6.16417213165975	591130.925650558	4278.95165514295	269	4519836	136995.52	3695.13	486.05	48.7	7.1	23	4.5	43.1	9.7	14.9	4.1	30.9	7.4	4.5	29.7	40.1	10.4	5.9	16	20.1	16.7	24.5	20.1	41.6	12.3	14.5	26.4	46.1	8.9	15.6	19.7
1	I04	1	RPA32	NA	Positive	20.985559566787	225.083032490975	32.8544479155964	1732880.23104693	5445.30073067157	17.956678700361	116.906137184116	5.75017492776796	615029.545126354	4178.79642310579	277	4995862	137030.8	3843.08	488.16	50.5	9	28.5	7.6	45.8	8.3	18.8	4.7	34.7	9.4	4	30	43.3	8.3	5.1	20.6	21.7	18.8	26.4	20.9	45.8	10.1	18.8	26.7	49.8	8.7	19.5	20.2
1	I04	2	RPA32	NA	Positive	19.7080291970803	217.890510948905	38.687940135617	1773966.81386861	5503.08630457493	18.1532846715328	126.594890510949	6.35790408694755	739599.032846715	4832.31022252112	274	5014068	156082.19	3926.2	554.02	46	5.5	34.3	5.5	39.1	8.8	27.4	6.6	32.8	9.5	5.5	25.9	39.4	10.6	13.9	14.2	13.9	16.8	32.8	19	40.1	10.9	22.3	23	43.4	7.3	28.5	17.5
1	I04	3	RPA32	NA	Positive	20.6121673003802	209.463878326996	33.7805963909118	1547037.54372624	5201.10646525132	18.0570342205323	129.619771863118	6.8425336045087	744234.821292776	4841.87131018467	263	4441201	141429.67	3596.79	508.62	44.5	10.3	28.9	3.8	38.8	9.9	20.5	3.4	30.4	8.4	7.2	24.7	37.3	9.1	12.9	12.9	19	15.6	26.6	15.2	40.7	11	19.4	18.3	42.6	8	25.9	13.7
1	I05	1	RPA32	NA	Positive	20.9112903225806	190.690860215054	23.6152617189216	1285344.18817204	4808.56285097386	16.9166666666667	120.077956989247	6.275521440299	683877.475806452	4529.71692879971	372	3807289	143459.92	3243.94	544.33	42.7	7.5	29.6	9.9	37.9	8.3	23.1	7.8	28	8.3	5.4	27.4	34.4	8.6	12.6	20.4	21.2	16.4	23.4	22.6	36.6	7.8	18.8	25.5	40.6	5.6	26.3	21.8
1	I05	2	RPA32	NA	Positive	20.6453333333333	202.845333333333	35.0295966165621	1475527.43466667	5164.97652402806	16.7386666666667	113.92	6.03556540367797	618992.912	4362.21576985092	375	4342686	140956.84	3652.95	511.89	45.6	6.9	25.1	7.2	38.4	6.4	20.8	4.3	28.8	7.5	6.1	29.6	34.7	5.1	8.3	16.8	17.9	16	29.1	22.1	40.8	8.8	19.7	26.1	43.2	5.6	22.7	19.5
1	I05	3	RPA32	NA	Positive	20.7480916030534	208.274809160305	24.6481926269755	1520511.12722646	5176.19579074846	17.2748091603053	116	5.92349598115461	621871.198473282	4198.69684094133	393	4314131	129388.44	3553.03	472.89	44.5	10.7	20.6	8.1	39.2	11.2	15.3	7.9	30.3	8.9	2.3	29.8	36.1	9.2	6.9	22.6	19.6	18.1	28.2	25.4	39.4	10.9	18.8	28.8	42.5	8.9	18.8	21.1
1	I06	1	RPA32	NA	Positive	20.1290322580645	205.184750733138	37.1001326287721	1546165.86217009	5421.74032727017	16.524926686217	111.008797653959	6.04661343939944	598843.744868035	4288.92333009562	341	4357941	132211.99	3775.19	492.95	47.5	6.2	23.2	8.2	42.5	4.7	19.1	6.5	33.1	5.9	6.2	26.1	41.6	5	7	17.9	14.7	17.3	17.3	18.5	38.1	6.5	16.7	23.5	45.2	3.2	17.6	17.6
1	I06	2	RPA32	NA	Positive	21.0490196078431	207.808823529412	28.0811672705841	1481012.18137255	5280.68331887991	17.4411764705882	113.955882352941	5.71111445534224	597354.884803922	4086.46987686245	408	4248502	136323.67	3623.6	489.82	46.6	6.4	25.7	10.8	41.4	5.6	19.9	9.6	34.3	8.1	3.9	27	38	6.6	6.9	21.6	21.6	16.9	30.1	24.5	41.2	7.6	20.6	24.3	45.3	5.6	19.4	19.4
1	I06	3	RPA32	NA	Positive	20.9373601789709	208.07158836689	32.0263429734682	1538151.06711409	5300.04196768286	16.1700223713647	103.306487695749	5.5526176199612	560628.684563758	4249.03961796064	447	4542418	151723.46	3790.06	551.99	45.4	8.7	31.8	6.3	39.8	7.2	26	5.6	31.3	11.2	3.1	36.2	36	8.1	7.2	20.4	20.6	16.6	24.2	26	39.8	11.4	12.8	32.2	43	6.9	16.3	24.8
1	I07	1	RPA32	NA	Positive	20.3597359735974	218.178217821782	25.3621052509854	1592066.0660066	5264.54161233068	16.8052805280528	108.973597359736	5.83075085404725	598124.108910891	4303.50796794433	303	4377433	138961.64	3615.58	514.02	48.5	8.6	25.4	8.6	44.2	5.9	22.1	6.9	37.6	6.6	5.9	33	41.9	8.3	9.9	21.5	16.8	18.2	21.8	24.1	41.6	8.3	15.2	28.7	46.5	6.9	20.1	21.8
1	I07	2	RPA32	NA	Positive	20.3387096774194	209.854838709677	30.1605486833508	1519197.41935484	5126.83069672726	17.8709677419355	120.012096774194	6.06777383787992	661046.524193548	4393.47679779526	248	4449474	130258.96	3493.97	463.08	44.4	8.9	20.2	10.1	39.9	9.3	16.5	9.3	31.5	6	5.6	27	41.1	7.7	11.7	16.9	14.9	15.7	25	16.5	39.9	9.3	18.5	19.8	44.8	6.9	22.2	15.3
1	I07	3	RPA32	NA	Positive	20.0841121495327	234.799065420561	40.6629612428128	1904341.43457944	5841.70398395619	18.0046728971963	128.738317757009	6.40611727831684	742670.686915888	4587.3559679459	214	5372748	146648.95	4176.37	528.54	52.8	8.9	28.5	8.4	42.5	7.5	20.6	6.5	42.1	5.1	6.5	27.6	41.1	7	9.8	19.2	16.8	21.5	35.5	23.8	46.3	8.4	24.3	24.8	50.9	7	26.2	18.7
1	I08	1	RPA32	NA	Positive	19.8586956521739	221.594202898551	30.7824695547691	1662215.60869565	5388.48699023308	17.6775362318841	122.525362318841	6.38792896818259	680226.34057971	4555.63463722532	276	4567072	142433.64	3779.46	519.14	48.6	7.6	27.5	8.3	44.9	6.5	19.2	4	38	5.8	5.1	23.9	42.4	6.2	9.1	14.9	16.3	17.4	22.5	16.3	42.4	6.5	19.6	20.3	45.7	5.4	22.5	16.3
1	I08	2	RPA32	NA	Positive	22.2419928825623	229.85409252669	22.171511376785	1587224.9430605	5139.87001309251	18.846975088968	128.309608540925	6.40494215710278	690802.868327402	4508.1513410401	281	4485147	141259.33	3544.52	509.42	49.8	7.5	27.4	7.1	45.6	7.8	19.6	6.8	36.7	8.9	5.3	22.4	42.7	7.1	10	16.7	20.6	12.8	31.3	17.8	45.2	6.4	22.4	18.1	49.1	6	25.3	13.2
1	I08	3	RPA32	NA	Positive	19.9142857142857	215.967857142857	39.7826765379997	1670677.39285714	5411.94664642586	18.2321428571429	124.65	6.21706957299071	705993.428571429	4622.88543680554	280	4755102	146103.17	3845.01	539.92	46.8	12.5	28.6	6.8	40.4	8.6	23.9	4.6	32.1	5.4	3.2	26.1	38.2	7.9	10.4	14.6	16.8	19.6	30.4	20.7	40.4	12.1	18.9	22.1	44.3	6.8	20.7	17.1
1	I09	1	ARHGAP35	NM_004491	sample	18.718045112782	114.535714285714	7.0761229538629	414063.657894737	3188.86006315256	14.0526315789474	93.1766917293233	6.55838161062135	426210.27443609	4060.9265049754	532	1736103	92790.55	1726.67	364.67	10	10.7	5.3	12.2	11.3	10.2	4.5	11.7	11.8	9.2	3.9	13.3	10	9.8	1.1	14.1	6.8	10.5	3	14.8	7.9	9.4	3.6	14.7	12.2	6.8	4.7	8.8
1	I09	2	ARHGAP35	NM_004491	sample	18.0916271721959	113.50868878357	8.1592148166807	457563.410742496	3422.15084060551	14.2401263823065	96.73775671406	6.64000795479802	468860.710900474	4242.60258149646	633	1870111	102578.03	1911.17	411.29	12	9	9.5	12.6	12.3	10.3	10.4	11.7	12	12	4.6	15	12.2	12.2	4.4	14.8	5.4	9	8.4	17.9	7	12.5	5.2	14.1	13.3	8.4	8.4	8.8
1	I09	3	ARHGAP35	NM_004491	sample	18.469387755102	126.530612244898	8.63595118406146	514296.459183673	3596.36059420648	14.2918367346939	99.5551020408163	6.97298718180787	478886.981632653	4290.70567737621	490	1954319	89093.88	2028.65	361.9	11.6	8.4	5.7	15.1	10.4	6.5	4.7	13.1	13.1	7.3	3.9	14.3	11.6	6.9	3.5	13.1	5.9	9.8	8	17.8	7.6	9.2	4.1	16.3	13.5	5.7	5.7	10.6
1	I10	1	AHNAK	NM_024060	sample	17.8333333333333	104.064102564103	8.40904605526601	404220.764957265	2824.11849327546	15.2884615384615	115.388888888889	6.91369725978968	653360.658119658	4618.24894582614	468	1668048	128592.26	1571.15	498.49	11.1	24.6	20.9	10.5	7.3	33.8	19.7	9.4	8.1	25.2	7.5	17.3	6.6	34.4	10.7	15.6	10.9	19.7	12.4	20.1	10	24.1	12.2	17.7	11.3	22	17.1	13.7
1	I10	2	AHNAK	NM_024060	sample	19.2704402515723	108.437106918239	8.8596273232786	397654.779874214	2964.32866087089	16.3805031446541	117.424528301887	7.02484548123575	620902.188679245	4636.92188453467	318	1751926	117838.68	1612.15	442.92	9.7	15.4	15.4	7.5	7.2	31.1	13.2	7.2	6.3	18.2	6.6	11.9	7.2	32.7	9.4	10.4	9.7	9.7	16	12.9	9.1	18.9	11.3	11	10.4	15.7	16	7.5
1	I10	3	AHNAK	NM_024060	sample	18.9064171122995	101.478609625668	6.95339035074359	339503.026737968	2663.5156016406	16.5026737967914	125.724598930481	7.41297066111122	677088.879679144	4705.09044344034	374	1608748	129293.14	1434.33	485.39	6.1	23	19	6.7	4.8	37.7	16.6	5.6	4.8	25.7	6.4	11.5	4	40.9	9.4	9.6	9.9	14.4	16.3	12.8	5.6	25.1	12.6	12	6.1	23.3	16.6	7.2
1	I11	1	SH2B3	NM_005475	sample	17.4492753623188	105.033816425121	7.71700026909149	363464.256038647	3022.38506318126	14.2608695652174	97.8574879227053	6.55832463750468	475047.714975845	4154.54738436896	414	1548192	102379.48	1614.2	396.48	7	16.9	10.4	14.7	7	15.7	9.9	14.7	10.1	9.9	2.7	14.7	7.5	15.7	4.8	17.1	5.8	11.1	5.1	15	7.7	11.6	6	13.8	9.2	7.5	8.7	9.4
1	I11	2	SH2B3	NM_005475	sample	17.6690265486726	104.189380530973	7.91923792195712	367372.982300885	3078.67898815196	14.1256637168142	98.4	6.85696643687433	495065.130973451	4382.30392566585	565	1625577	101604.58	1664.52	404.86	6.5	14.5	10.1	10.8	5.5	13.6	9	11	7.6	14.5	5.5	13.6	5.5	14.2	4.6	13.6	5.7	11.2	10.6	20.4	5.8	16.3	5.3	15	7.4	11.2	8.1	9.7
1	I11	3	SH2B3	NM_005475	sample	19.2105263157895	124.344298245614	8.90151307111446	495112.103070175	3443.7046550055	14.5372807017544	101.921052631579	6.77409156021282	506316.473684211	4345.25358486969	456	1982440	98528.6	1897.42	373.08	9.9	7.5	7	9.4	9.6	10.5	4.6	10.1	12.5	7.2	3.9	15.8	9.6	11	3.1	13.2	7.9	8.1	9.6	18.2	7.7	7.9	4.6	16.7	12.9	5.5	7.5	11.6
1	I12	1	MSH2	NM_000251	sample	18.9845261121857	119.090909090909	8.25128382030649	446499.705996132	3272.69531355373	15.0754352030948	111.671179883946	7.26382938595225	616696.825918762	4831.09157944781	517	1864452	119801.01	1858.85	482.63	11.8	7.2	13.9	7	9.7	5.8	17	6	8.7	8.3	6	13.2	7.5	7.4	10.4	10.4	7	7.5	6.4	10.8	8.5	6	8.9	11.2	13	3.9	15.1	7
1	I12	2	MSH2	NM_000251	sample	18.2644628099174	120.328512396694	7.50784052045544	498184.902892562	3614.98251512187	13.8574380165289	101.847107438017	7.20620280420768	552307.555785124	4763.89111623703	484	2005315	112958.82	2041.09	448.8	16.3	10.5	13.2	7.9	16.9	7.6	13	4.5	12.4	8.7	6.4	13.2	17.1	7.6	8.3	9.7	6	9.5	7.4	21.9	9.7	11.4	7.2	14.5	18.4	7.2	11.8	9.3
1	I12	3	MSH2	NM_000251	sample	18.5623471882641	119.511002444988	7.7608695498323	464401.753056235	3484.14851421352	14.4034229828851	112.418092909535	7.72568052295722	636477.339853301	4935.76558137457	409	1922488	116367.23	1971.16	466.29	9.8	8.1	14.2	10.8	11.5	7.3	15.4	8.1	9.8	8.1	9	10.3	11.5	7.3	10.3	10.8	6.4	7.3	8.3	14.7	7.6	10	6.6	13	11.7	5.6	14.9	8.6
1	I13	1	NOTCH1	NM_017617	sample	18.826	116.114	7.8027592426866	421570.67	3223.59631199799	14.754	111.604	7.54251499538713	638361.68	5105.50434569822	500	1796147	125892.95	1756.9	502.69	9.4	7	17.2	5.2	9.2	5.8	19	3.4	11.6	8.2	8	8.8	10.2	7.2	11.8	5.8	6	8.4	3.8	11.2	8	8.2	6.6	10.2	11.2	5.2	14.8	5.4
1	I13	2	NOTCH1	NM_017617	sample	18.7183770883055	120.775656324582	9.3715854194321	490448.658711217	3476.04318288537	14.5847255369928	102.038186157518	6.78196418345874	538115.653937947	4537.67299821985	419	1915034	107581.43	1938.24	435.55	13.6	11.5	12.4	12.9	12.2	9.5	12.9	9.3	13.1	8.4	6.2	14.6	12.9	10.3	8.4	10.5	8.6	12.4	12.9	21	10.3	11.9	8.4	15.8	16	7.4	11.5	10.7
1	I13	3	NOTCH1	NM_017617	sample	19.1923076923077	129.194871794872	10.0784862322496	535010.402564103	3609.60575745084	15.3717948717949	119.676923076923	7.77160401371996	677670.284615385	5013.46601538484	390	2067509	115394.8	2057.44	452.08	13.3	5.9	14.1	9.2	11.8	5.9	13.1	8.2	13.3	7.7	6.2	11	11.8	6.2	10	9.2	6.4	8.5	10.8	13.8	10.8	7.9	9.7	10.5	15.1	3.8	17.7	6.9
1	I14	1	RAD51	NM_133487	sample	21.5094936708861	134.582278481013	6.98798340824084	453605.20886076	3001.46577611128	17.5253164556962	131.183544303797	7.12214584454492	733300.775316456	4890.45446989231	316	1956884	148264.44	1567.1	513.93	19.3	11.7	31.6	4.4	6	13.3	22.8	5.4	5.7	7.6	5.1	10.8	5.1	12	10.4	7.6	17.1	9.5	16.5	10.4	19.3	10.1	17.7	11.7	20.9	7.9	23.7	8.2
1	I14	2	RAD51	NM_133487	sample	20.7883959044369	137.914675767918	10.2653116361263	567836.679180887	3510.81694936444	16.877133105802	136.040955631399	7.80140143386821	821884.982935154	5300.19090618105	293	2243237	153666.32	2025.8	565.28	23.2	7.2	32.1	6.1	10.2	9.9	28.3	5.1	9.6	7.8	10.9	11.3	9.2	10.2	17.4	7.8	16.7	9.9	21.8	12.3	17.1	8.5	22.9	9.9	17.1	5.8	29.7	6.8
1	I14	3	RAD51	NM_133487	sample	21.8823529411765	153.287197231834	9.36882061731144	626138.698961938	3504.8713101612	17.6539792387543	144.235294117647	7.85222543995108	870536.847750865	5292.01398577215	289	2368374	150668	1989.66	553.13	26.3	8.3	29.8	4.5	11.4	9.3	24.6	3.8	9.3	4.8	7.6	13.5	12.1	11.1	17.6	8	16.6	8.7	23.2	13.5	24.2	9.3	22.5	11.8	25.6	7.6	31.5	9.3
1	I15	1	ZFHX4	NM_024721	sample	20.0649350649351	131.719851576994	8.17154220559598	505055.460111317	3296.36114941082	15.7736549165121	107.515769944341	6.58926629434168	517681.241187384	4194.48274365946	539	1883260	110140.36	1793.86	416.35	13.5	9.6	10.4	7.4	12.2	10	9.5	6.5	13.7	7.6	2.4	14.3	12.2	9.1	4.1	17.1	9.3	8.7	6.5	9.6	13.5	7.8	8.5	13.7	18.7	5.9	11.5	8.5
1	I15	2	ZFHX4	NM_024721	sample	19.256351039261	121.907621247113	7.37870633500983	453444.778290993	3274.13569581549	15.0646651270208	110.838337182448	7.10439524586948	589695.990762125	4556.95620664606	433	1784522	98022.63	1760.22	384.92	9.9	13.6	10.4	20.8	9.5	12.9	10.2	18.9	11.1	9.9	6.5	13.2	8.3	13.6	8.8	13.9	8.8	9.9	12.9	17.6	9.2	10.2	9.5	15.9	13.6	7.4	16.2	9.9
1	I15	3	ZFHX4	NM_024721	sample	18.7390180878553	123.348837209302	8.4396098920288	512124.302325581	3456.23783041491	14.5322997416021	99.0439276485788	7.07559392928378	471665.568475452	4141.09843709534	387	1939180	96142.31	1926.19	392.11	12.1	14.7	5.4	12.9	11.6	9.8	7.2	8	13.4	11.6	3.1	15.2	13.4	11.9	2.1	15.8	7.2	14	12.9	20.4	11.1	13.2	5.7	18.3	15.2	11.1	6.5	11.4
1	I16	1	KMT2C	NM_170606	sample	18.3638443935927	121.711670480549	10.6725910166344	495171.979405034	3409.24676201285	14.6590389016018	106.224256292906	6.99800543039985	550852.279176201	4517.37067053049	437	1873014	107745.39	1892.02	431.34	12.4	9.4	11.9	8.7	12.4	7.8	11.9	8.5	12.6	9.6	4.6	13.5	12.8	12.1	5.5	12.6	5	10.5	6.2	17.4	10.5	8.2	6.9	13.5	16.9	5.9	10.8	9.8
1	I16	2	KMT2C	NM_170606	sample	18.3519417475728	112.509708737864	8.17546300934222	433968.599514563	3333.40115956767	14.7645631067961	102.628640776699	6.65954995647204	528169.555825243	4359.47689217932	412	1778697	108734.18	1893.62	447.97	11.4	16	10.9	9.7	10.9	11.7	13.6	6.3	12.1	14.3	5.3	16	10.2	14.3	7.5	15.5	8	13.3	12.4	19.7	8	16.5	8	15.8	11.7	10.9	12.4	10.4
1	I16	3	KMT2C	NM_170606	sample	19.7892561983471	140.181818181818	10.0048694754686	588426.780991736	3838.46587156128	15.6322314049587	132.107438016529	8.1599394743661	790138.144628099	5191.42439532558	242	2160237	123092.49	2222.86	477.99	15.7	5	19	7.4	13.6	4.5	17.4	4.5	14	5.4	11.6	11.2	13.6	4.1	17.4	9.1	7.9	9.5	14	14.5	14	7	12.4	11.2	17.4	4.5	21.5	8.3
1	I17	1	RPA32	NA	Positive	20.41	194.733333333333	30.1765255647084	1320879.01666667	4882.79222564552	16.3666666666667	109.176666666667	5.51564568012888	575071.353333333	3938.07753901078	300	4143952	136217.83	3364.39	489.68	47.3	6.7	26.3	10	43	5	21	9.7	30	9.7	4.3	30.3	36	8.7	6	23	18.3	19.7	21.7	24	37.7	12.3	16.3	28.3	43.7	9	18	24
1	I17	2	RPA32	NA	Positive	21.96875	221.67578125	29.052083368302	1619057.02734375	5426.48610076863	18.69921875	127.6875	6.27860681672298	744569.63671875	4754.57678987539	256	4810037	151732.61	3800.94	530.25	49.2	3.9	32.4	7	45.3	4.3	23.8	3.9	32.8	6.6	6.6	28.9	44.1	4.7	12.9	14.5	19.9	12.9	32.4	18	43.4	7.8	23.8	19.5	46.9	3.9	29.3	15.6
1	I17	3	RPA32	NA	Positive	19.6394557823129	225.442176870748	38.6012105979296	1812300.05442177	5709.6968294939	17.4421768707483	116.37074829932	6.29134673752643	638178.707482993	4510.59505139683	294	5128704	142619.05	4093.42	522.11	48.6	6.8	23.8	4.8	45.2	8.2	21.4	2.7	34.7	7.5	5.4	30.6	43.2	6.8	7.5	20.4	18	19	26.5	18.7	43.9	9.5	16.7	27.2	45.9	5.4	18	18
1	I18	1	RPA32	NA	Positive	21.4110671936759	225.770750988142	38.2186391338379	1670244.27272727	5477.80958746151	17.7154150197628	129.351778656126	6.63936949724943	801886.300395257	4939.21871834227	253	5015869	165945.47	3946.28	595.66	54.5	5.5	39.5	5.1	47	2.8	33.2	7.5	34.8	5.5	9.9	26.9	45.8	3.2	16.6	16.2	21.3	17	23.7	20.2	45.5	7.5	24.5	23.7	49.8	4.3	31.6	18.2
1	I18	2	RPA32	NA	Positive	21.0510204081633	200.054421768707	25.471223074253	1405465.01360544	4999.93344746142	17.5816326530612	115.690476190476	6.06492410541754	627305.540816327	4323.94415541077	294	4260110	139830.39	3475.9	513.63	44.9	8.2	27.9	8.5	38.4	5.4	20.7	6.5	29.3	9.2	5.8	32	36.1	7.1	10.9	21.4	17.7	16	25.2	19.7	37.4	10.2	18	24.5	41.8	7.1	21.8	19
1	I18	3	RPA32	NA	Positive	20.7816091954023	214.264367816092	28.2398251578683	1559770.21072797	5377.04783406	18.1072796934866	130.218390804598	6.76061391232772	768221.501915709	4851.16415114032	261	4640060	159426.61	3805.3	577.84	45.2	5.7	35.2	7.7	44.1	6.1	30.3	5.7	34.1	5.7	6.5	24.9	40.6	6.5	11.5	15.3	16.9	16.5	29.1	18.8	37.5	9.2	19.5	21.5	43.7	6.1	25.7	16.1
1	I19	1	RPA32	NA	Positive	19.7063197026022	213.182156133829	32.9140485111969	1609339.65055762	5439.06034473925	16.6505576208178	111.840148698885	6.02185766824111	631966.498141264	4475.88771690901	269	4448073	139243.54	3781.87	522.45	43.9	5.9	29	8.2	44.2	4.1	27.1	7.4	36.4	4.8	5.9	30.1	42.8	3	11.9	18.6	16.4	14.9	19.7	19.3	41.3	5.2	16	25.3	45.7	3	20.1	18.6
1	I19	2	RPA32	NA	Positive	20.0079365079365	212.460317460317	30.240520574124	1585743.40873016	5288.11077026655	17.4087301587302	126.666666666667	6.63608375086932	745977.476190476	4753.2453542818	252	4579355	157122.58	3674.37	558.76	44.8	7.1	36.9	6.7	39.3	5.2	33.3	4.4	32.1	6	7.9	22.2	37.3	6.7	15.5	15.5	13.9	15.9	27	20.6	40.1	9.9	23.4	20.6	43.7	7.1	28.6	15.1
1	I19	3	RPA32	NA	Positive	20.6108786610879	223.334728033473	30.8408699555236	1691221.23430962	5426.8964053285	19.1673640167364	140.405857740586	6.99491960586644	830490.29707113	4960.71944130865	239	4722551	152377.62	3747.25	538.82	43.1	7.5	33.1	7.5	40.2	5.9	24.3	5.9	35.6	5.4	5.9	22.6	39.3	7.5	13	15.5	13.8	13	33.1	15.5	39.3	6.7	23.8	19.2	43.1	5	28.9	15.9
1	I20	1	RPA32	NA	Positive	19.2145922746781	207.360515021459	34.0759257627522	1616538.65236051	5405.84481151936	16.7811158798283	126.454935622318	7.05167692092473	817255.879828326	5236.13792350844	233	4646645	160686.76	3768.1	587.55	47.2	6.9	34.3	4.7	43.8	5.6	31.8	3.9	36.1	6.4	10.3	25.8	41.2	7.3	21.9	15	13.3	18.5	16.7	18	37.3	9.4	20.2	22.7	44.6	7.3	32.6	15.9
1	I20	2	RPA32	NA	Positive	20.8755980861244	220.722488038278	26.783395042633	1640264.33014354	5421.80397605021	18.755980861244	140.052631578947	7.15996050578211	894789.076555024	5279.81087414581	209	4689646	171050.21	3813.46	624.34	49.3	6.7	43.1	6.2	46.4	6.7	39.7	3.8	32.1	8.1	12	21.1	41.6	6.7	21.5	12	18.7	16.3	30.6	15.8	44	8.1	28.2	15.3	47.4	5.7	36.4	12.9
1	I20	3	RPA32	NA	Positive	18.7794676806084	214.722433460076	37.050143737611	1626768.40684411	5498.04186352029	17.0722433460076	117.855513307985	6.58412544163082	656400.615969582	4556.73992909588	263	4588934	145326.52	3896.45	553.53	46	9.9	29.7	5.3	50.6	6.8	28.1	4.9	40.7	6.8	8.7	29.7	47.1	6.8	9.9	18.3	14.8	17.9	25.9	21.7	41.4	8.4	17.1	23.6	49.4	6.5	19.8	17.9
1	I21	1	RPA32	NA	Positive	20.89	211.636666666667	31.4715866319427	1527948.14666667	5259.94304664725	19.2	143.073333333333	7.12520369064046	859998.76	5060.40934938268	300	4469399	155256.44	3659.52	561.83	46	6	32	7	40.3	2.3	27.7	5.7	32.7	5.7	8.3	17.3	38	2.7	14.7	11.7	18.3	18	27.3	13	41.7	5.7	23.3	15	45	3.3	28.7	11.3
1	I21	2	RPA32	NA	Positive	19.7003610108303	211.028880866426	41.9025411757013	1611586.54873646	5534.41942985764	17.7870036101083	126.837545126354	6.64829153017345	736694.36101083	4737.19523288863	277	4657707	149274.85	3917.45	573.78	45.8	9	36.5	8.3	42.2	5.1	32.9	5.1	33.2	3.6	7.6	24.9	40.8	6.5	13.4	13	15.5	18.4	31	22.7	39.4	10.1	25.3	22.4	46.2	7.6	29.2	16.6
1	I21	3	RPA32	NA	Positive	18.0986547085202	224.215246636771	45.9099805306533	1871401.73991031	6163.54518196283	18.8923766816144	143.578475336323	7.102681555718	912292.578475336	5250.85640925897	223	5214391	151108.34	4431.59	555.25	51.1	8.5	31.4	8.1	52.9	4	27.4	5.8	44.8	8.1	9	21.5	50.7	5.8	18.4	13	13	22.9	33.2	17	45.3	10.3	27.8	18.4	52.5	7.2	36.3	15.7
1	I22	1	RPA32	NA	Positive	20.14696485623	220.207667731629	39.662936481075	1743799.11821086	5577.86257106197	18.517571884984	131.686900958466	6.68453288804767	784411.702875399	4954.41571650376	313	4907462	159849.78	4024.88	590.01	48.9	4.8	39	6.1	45	4.8	32.3	5.4	35.5	8.3	8.6	24	41.9	5.1	12.1	12.1	17.9	17.9	24.3	14.7	42.8	8	22.4	17.6	47	5.1	27.2	13.7
1	I22	2	RPA32	NA	Positive	19.6743295019157	213.95785440613	30.2798382894627	1646109.3908046	5480.5391447007	18.3563218390805	145.475095785441	7.58484192545654	946067.24137931	5444.84776496833	261	4603553	163198.02	3783.79	605.8	43.7	6.9	36	6.5	42.9	4.6	33.7	5	36.4	6.1	14.6	18	41.4	5.4	23	10	14.9	17.6	29.1	17.6	38.7	8.4	28.4	15.7	45.6	4.2	37.2	12.6
1	I22	3	RPA32	NA	Positive	18.9746376811594	226.652173913043	35.12119939167	1839316.72826087	6093.21227197304	17.8768115942029	137.108695652174	7.32214584321344	913828.300724638	5481.47316042649	276	4981162	171871.61	4333.75	645.7	47.8	5.1	40.6	4	49.6	5.8	36.6	1.8	40.9	4.7	12	19.2	48.6	4.7	22.1	10.9	12.3	18.8	30.1	17	42.4	7.6	23.9	17.8	49.6	4.7	31.9	15.2
1	J03	1	ATR	NA	Positive	17.0127970749543	101.972577696527	8.00638259770918	381243.197440585	2992.46314495569	13.8409506398537	91.8976234003656	6.3772629000835	439167.18464351	4157.83194301122	547	1607416	105885.2	1590.89	427.11	8.6	17.4	12.2	10.1	8.8	18.8	11.2	7.1	9.1	14.6	2.9	17.2	8.6	17	3.8	15.4	5.5	12.1	4.6	16.1	6.2	15.9	4.4	19.9	11.2	11.3	5.9	11.3
1	J03	2	ATR	NA	Positive	16.9622641509434	102.969811320755	8.35171966502182	390711.418867925	3008.05859614281	14.3867924528302	100.950943396226	6.85758005312814	491885.61509434	4309.62422373194	530	1653578	104752.11	1593.74	400.35	8.7	17.7	11.7	9.8	5.8	23.6	10.8	9.6	8.7	15.3	3.8	13.6	5.8	21.9	5.1	13	4	11.9	7.2	15.7	7	17.7	5.5	15.1	7.2	13.8	8.1	8.7
1	J03	3	ATR	NA	Positive	18.3610038610039	112.658301158301	6.73336294664824	407969.938223938	3078.94448148852	14.7297297297297	105.826254826255	7.07958759614856	542935.833976834	4478.96347310608	518	1736541	107045.01	1627.59	406.11	9.8	17	12	7.7	7.3	25.5	10.2	10.2	7.7	10.4	5.2	15.1	7.3	18.7	6.4	14.9	7.1	9.8	10.6	15.6	8.3	16	6	16.2	11.4	11.8	10.8	9.1
1	J04	1	ATR	NA	Positive	17.3108695652174	104.384782608696	9.98784994884261	404617.817391304	3130.29931913929	14.4282608695652	100.495652173913	6.79889606142934	518096.095652174	4455.35286923865	460	1698979	113004.14	1682.91	433.3	11.7	14.3	16.3	8.9	10	15.7	11.1	7.2	10.7	15.2	4.3	13.5	9.3	17.8	6.1	12.2	8	15.9	6.5	15.9	7.8	14.3	6.3	13.7	11.3	12.2	10	9.6
1	J04	2	ATR	NA	Positive	17.3667205169628	103.86591276252	8.25680529619408	372599.512116317	2936.78634037797	14.3231017770598	103.495961227787	7.00216002339044	548376.205169628	4523.87707392372	619	1595511	110194.39	1572.88	431.12	7.9	19.9	12	10.5	6.6	25.5	12.4	9.2	7.9	13.2	5.5	15.5	5.7	23.3	7.9	16.5	5	11	6.6	17.6	6	15.7	6	16.5	7.1	12.3	12.6	11.3
1	J04	3	ATR	NA	Positive	17.3044280442804	104.988929889299	8.21616956438509	436844.531365314	3270.93525618453	14.3284132841328	100.212177121771	6.88434749629239	517343.376383764	4523.74808121158	542	1817164	108890.13	1808.08	435.54	10.1	17.5	10.7	10.5	9.4	21.4	10.9	8.7	10.1	18.5	4.6	16.6	8.9	21	6.8	13.1	5.2	13.8	9.4	21	7	19.2	5.4	18.3	10.5	12.7	8.7	12.7
1	J05	1	ATR	NA	Positive	17.5867620751342	112.649373881932	8.74267876032308	445350.876565295	3219.64571635133	14.3059033989267	99.1967799642218	6.66635264097818	487113.352415027	4233.60255669672	559	1788672	104993.35	1761.84	409.44	10.7	9.7	10.7	9.7	9.5	11.3	10.6	9.5	10.7	9.7	3.2	14.1	9.5	13.2	4.1	15.6	5.2	9.8	5	12.7	6.8	10.2	5	16.3	10.9	7.3	9.1	9.3
1	J05	2	ATR	NA	Positive	16.5720930232558	98.4263565891473	7.75729395290122	408694.16124031	3165.02112695485	12.9813953488372	81.7720930232558	5.86026212116425	379965.389147287	3892.97120795625	645	1745849	103209.8	1709.32	405.66	10.7	20	10.1	13	8.8	23.3	9.5	11.9	7.8	20.5	2.8	20.8	8.2	23.6	2.9	20	5.6	15	6.8	25.4	7.3	24.8	3.6	23.9	9.5	19.8	5.7	16.9
1	J05	3	ATR	NA	Positive	18.281914893617	111.808510638298	7.95223374834228	411608.159574468	3189.91732387226	14.7482269503546	101.11524822695	6.73018014581379	485290.280141844	4270.22738728455	564	1693640	95944.44	1713.68	375.85	6.2	13.5	9	12.9	6.9	16.7	7.3	14.5	10.5	12.4	2	14.4	7.1	15.8	2	13.8	6	8.7	10.3	16	5.9	11.3	3.7	14.7	7.8	9	6.4	9.8
1	J06	1	ATR	NA	Positive	17.541095890411	112.837899543379	11.101398167298	460606.956621005	3309.47647314491	14.5342465753425	109.22602739726	7.27147338816329	580962.488584475	4631.97487587298	438	1808242	109810.77	1813.76	427.32	12.8	11.4	11.9	8	11.4	12.3	10.5	7.1	13.9	12.8	6.6	12.6	10	12.3	8.7	12.6	4.1	10.5	4.8	13.5	9.1	8.9	6.4	12.8	13.9	6.2	12.8	8.9
1	J06	2	ATR	NA	Positive	17.6581027667984	108.588932806324	7.14081245481749	410835.343873518	3187.99806251654	13.8774703557312	99.2608695652174	6.93788338420342	511420.66798419	4439.65998498184	506	1761424	103134.54	1734.76	397.78	10.3	10.7	10.1	7.5	8.1	14.2	8.1	7.5	9.7	14.4	7.1	16.8	8.7	14.8	7.7	13.4	5.1	8.7	7.1	18.2	8.1	13.6	5.1	15	11.1	9.3	9.5	10.7
1	J06	3	ATR	NA	Positive	18.0866290018832	112.363465160075	8.98817661590645	451123.323917137	3255.96490158147	14.9020715630885	106.489642184557	7.0706990443176	540679.72693032	4513.2980211469	531	1813437	104444.55	1778.25	405.77	9.2	11.9	9.2	9	8.1	17.9	9	8.5	7.9	14.1	4.9	12.4	7	17.1	6	10.9	5.5	9.4	9	14.1	7	15.4	4.9	14.7	10.5	10.7	8.3	7.7
1	J07	1	ATR	NA	Positive	17.7087794432548	108.76017130621	8.15125840357099	401601.959314775	3089.19928584372	14.5224839400428	99.5481798715203	6.72927143675845	487617.308351178	4201.88090544777	467	1651378	102506.09	1634.22	398.67	9.4	13.7	12.2	12.6	9.4	15.8	10.3	11.8	11.1	10.9	7.1	17.1	11.1	17.3	4.5	18.8	5.1	12.4	6.9	15.4	7.9	13.5	5.6	17.3	12	10.3	10.5	11.1
1	J07	2	ATR	NA	Positive	17.9798657718121	116.420581655481	9.69567479955115	491053.637583893	3339.00671023119	13.6241610738255	88.1275167785235	6.24104849604586	423074.948545861	4112.3804002267	447	1964137	101973.9	1846.39	387.65	13.2	12.5	9.2	8.9	10.1	16.1	8.5	8.9	13	16.6	4	20.4	10.7	17	3.4	16.1	4.9	10.3	5.8	22.1	9.8	15.9	2.7	21.7	13.2	11.9	6	12.8
1	J07	3	ATR	NA	Positive	17.9171717171717	112.941414141414	9.18679728777562	455276.347474747	3267.20148977664	13.6808080808081	88.9212121212121	6.33976807381732	411372.474747475	4047.40810195257	495	1822103	92589.68	1815.84	373.78	9.9	14.3	5.9	17.8	9.5	17.6	6.3	19.8	8.9	11.9	3.8	20.4	8.7	17.4	2.6	18.8	5.7	11.7	8.9	22.6	7.3	12.7	2.6	22.8	10.5	10.1	3.4	13.7
1	J08	1	ATR	NA	Positive	17.8673469387755	111.627551020408	8.12558081686238	426281.323979592	3108.04668410362	14.5561224489796	103.826530612245	6.818982461102	548541.040816327	4459.09839943763	392	1708842	103799.21	1717.05	401.9	9.9	12.2	10.2	12	11	15.3	10.2	10.5	10.5	13.3	5.6	14.8	10.2	16.3	8.7	14.3	5.9	10.2	5.9	13.5	8.4	12	7.7	15.3	13.3	10.2	11.5	11
1	J08	2	ATR	NA	Positive	17.6315789473684	112.165071770335	7.92344301704197	469256.581339713	3374.1241221923	14.2392344497608	97.8971291866029	6.70525034240197	515097.179425837	4524.3131223182	418	1940128	112004.74	1864.38	433.93	12	12	13.4	6.5	10	12.7	10.5	6.5	9.6	12.4	5	15.1	10.3	13.4	8.1	12.2	5.3	9.6	8.1	19.4	7.2	15.1	5.5	16.5	12	9.3	10.5	10.5
1	J08	3	ATR	NA	Positive	17.959266802444	115.837067209776	9.33024804188931	474264.213849287	3391.29686008092	14.7902240325866	107.688391038697	7.03460233092966	562599.272912424	4537.84042789518	491	1904558	108969.49	1890.18	415.67	11	10.8	12.2	9.4	9	16.5	10.2	9	11.2	12.2	4.5	13.8	9.6	15.3	6.9	12.2	5.9	9.6	10.2	15.1	7.9	12.8	5.5	15.5	11.8	11.2	10.6	10.6
1	J09	1	STIM1	NM_003156	sample	19.3452380952381	125.064285714286	8.18576247479542	500650.828571429	3363.43499206318	15.6595238095238	114.357142857143	7.19753497863667	615977.564285714	4678.76340167794	420	1925599	121557.96	1912.78	501.87	16	10.5	16.7	8.8	13.6	10.7	19.3	4.8	11.9	11.2	6.2	14.3	11.2	12.6	10.5	14.5	10	11.4	10.5	15.2	13.1	9.5	12.4	16.7	17.6	7.6	16.4	11.2
1	J09	2	STIM1	NM_003156	sample	19.9975786924939	124.246973365617	8.73309414539437	499475.8062954	3384.83201424847	15.7312348668281	118.728813559322	7.26209015007142	659102.803874092	4839.20029517517	413	2026248	126693.81	1931.17	499.18	15.5	9.2	21.8	7.3	9.7	9.7	20.8	6.1	8.5	9.7	5.8	12.3	8	11.1	9.7	10.4	9	9.7	15.7	15.7	10.7	9	14.3	13.3	14.3	6.8	17.9	9
1	J09	3	STIM1	NM_003156	sample	19.7598039215686	129.186274509804	8.44156159681483	502643.159313725	3503.0080668874	15.8137254901961	123.754901960784	7.75313657596918	692824.289215686	4911.70289686271	408	1990742	120055.38	1978.36	476.01	13	11.8	15	8.3	9.1	6.6	12.7	4.9	11.3	3.2	7.4	8.1	9.1	6.1	10.5	8.8	9.8	8.8	15	14.7	10.3	8.3	11	11.5	15.2	3.9	15.9	6.9
1	J10	1	DICER1	NM_030621	sample	18.1605263157895	121.213157894737	9.32782150072027	491539.963157895	3467.13689085373	14.4026315789474	104.526315789474	6.99289592223873	549408.378947368	4561.59545120027	380	1855763	103748.98	1892.45	410	12.9	10.8	9.5	12.1	15.5	9.2	10	10.5	14.2	9.2	4.7	11.8	14.7	7.6	7.4	11.8	6.1	11.3	6.3	14.7	9.7	8.7	5.8	13.2	15.3	6.3	12.1	9.5
1	J10	2	DICER1	NM_030621	sample	19.1017441860465	128.145348837209	8.99274839057327	526684.093023256	3552.42792344719	14.6627906976744	104.453488372093	7.01692312192464	513308.325581395	4369.58432268878	344	1989632	100526.17	2021.94	407.08	16.6	11	7.8	10.2	14	11	9.3	5.8	16	9.3	5.5	10.5	14.8	11	3.5	11.6	7.6	13.1	12.5	19.5	12.5	8.7	6.7	14	18.6	6.4	8.4	9
1	J10	3	DICER1	NM_030621	sample	18.2518159806295	123.36803874092	8.27439712028985	494839.605326877	3494.5959482507	14.2469733656174	105.668280871671	7.1852760444981	558486.404358353	4493.61540354367	413	1909797	105707.78	1993.9	426.31	8	7.5	9.9	11.4	12.1	7.7	11.4	10.9	13.1	9.9	6.3	14.3	11.6	9.9	7.3	14	6.3	10.2	10.4	16.7	7.3	11.1	6.3	15.5	13.8	7	11.1	9.7
1	J11	1	PASK	NM_015148	sample	19.5105042016807	120.571428571429	6.63721287564499	431321.863445378	3180.09469149687	15.0672268907563	107.834033613445	6.88526991933821	572357.728991597	4532.26111652895	476	1792143	104173.37	1717.35	411.9	10.9	10.7	10.5	11.3	9.2	10.9	8.4	8.4	11.1	9.7	4.8	14.3	10.1	10.1	8	13.4	9.7	10.7	9.2	14.5	10.7	9.5	9.5	14.1	14.5	6.9	13.9	9.5
1	J11	2	PASK	NM_015148	sample	19.5299145299145	126.606837606838	7.53374874666035	483638.226495727	3458.78693018278	15.1517094017094	107.153846153846	6.91148742657717	564798.480769231	4593.55904941683	468	1943227	107579.79	1901.56	416.86	13.2	8.1	11.5	7.9	11.8	7.5	10	6.4	12.2	9	6.2	12.6	11.1	8.5	7.7	11.8	9	7.5	12.4	17.7	10.7	8.8	10.5	12.2	16.5	7.3	14.7	6.8
1	J11	3	PASK	NM_015148	sample	18.8387755102041	123.544897959184	9.09284714197658	496184.953061224	3585.14903982734	14.8632653061224	109.308163265306	7.17428541555382	581089.8	4656.27990139467	490	1989221	112698.83	2051.3	448.18	11.4	11	12.2	8.8	11.6	6.7	12	4.7	13.5	9.8	5.3	13.9	12.2	7.6	5.9	12.7	7.3	10.6	10.8	18.6	9.6	11.2	8.8	17.6	14.7	5.5	11.8	10.4
1	J12	1	EZH2	NM_152998	sample	18.4823848238482	122.848238482385	7.98763106036395	464927.986449865	3372.34562917355	14.5934959349593	107.043360433604	7.24213207601811	554217.490514905	4529.71067986135	369	1868412	106070.62	1855.79	424.86	12.2	7.6	11.4	8.9	11.1	7.3	10.8	6.8	13.8	10	7.3	12.7	12.2	7.6	6.5	12.2	7.9	10.3	8.4	13	10.8	6.8	7.3	11.7	15.4	5.1	11.1	8.4
1	J12	2	EZH2	NM_152998	sample	18.6062176165803	130.647668393782	8.64106229475493	548347.668393782	3646.14781571931	13.8367875647668	101.598445595855	6.83819362053491	536023.10880829	4342.18334739769	386	2069347	104923.97	2054.54	418.35	17.4	8.8	13.7	11.9	16.6	5.2	12.4	8.3	16.3	7.5	8.3	17.1	16.6	6.7	8.8	16.3	8	11.1	9.8	23.3	13.7	10.6	8.8	19.2	19.7	5.4	14	13.2
1	J12	3	EZH2	NM_152998	sample	18.796992481203	135.93984962406	11.2276428345339	603599.80075188	3865.09151951782	14.9398496240601	114.665413533835	7.39942858702125	608308.597744361	4495.22205862819	266	2197286	109557.88	2212.67	428.65	18	8.6	10.9	13.9	15.8	6.8	11.3	12.4	18.4	6.4	8.3	12.8	18.4	7.1	7.9	15	10.2	12.8	12	18	12.4	7.5	11.7	15.8	19.2	4.5	13.9	10.9
1	J13	1	ATF7IP	NM_018179	sample	18.7995689655172	129.984913793103	9.86551642844446	531154.903017241	3576.54712415189	14.9762931034483	113.185344827586	7.3893425130466	636117.665948276	4844.56047154744	464	2005141	120129.38	1993.29	490.67	16.2	7.3	16.2	7.3	16.6	5	19	4.1	15.5	4.3	7.5	12.1	15.1	4.3	10.6	10.1	9.5	9.3	7.8	12.1	12.1	6.9	9.1	11.9	19.6	4.3	16.8	8.2
1	J13	2	ATF7IP	NM_018179	sample	19.8135964912281	129.418859649123	7.09801915496465	479608.298245614	3380.58038669314	15.3771929824561	108.495614035088	6.98836176106832	587118.903508772	4751.06272347719	456	1979632	116256.26	1899.93	455.29	12.9	7.7	15.6	5.7	12.1	5.3	14	3.3	10.5	6.4	6.6	15.4	10.3	6.4	10.7	12.9	8.8	7.7	13.2	14	9.6	7.7	7.9	14	13.8	4.6	15.8	9.6
1	J13	3	ATF7IP	NM_018179	sample	19.4582132564842	145.083573487032	11.2094536175966	672037.671469741	4022.69368515864	15.1325648414986	115.968299711816	7.47685724738591	642141.913544669	4815.73481896204	347	2355827	120948.57	2390.12	505.31	21.6	6.9	17.6	6.1	19.6	5.2	18.7	4.3	17.9	5.8	7.2	12.4	20.7	6.6	8.9	10.4	9.5	8.9	12.4	14.7	15.3	8.6	8.4	15.3	27.4	5.8	15.3	8.1
1	J14	1	RB1	NM_000321	sample	18.0745233968804	104.178509532062	7.38752548649353	372229.731369151	3090.05524315499	14.7660311958406	111.675909878683	7.45083700601513	604433.897746967	4870.56961180155	577	1634645	106724.29	1662.23	426.7	8.1	12.1	10.4	8.5	8.5	11.3	9.7	5.9	6.4	12.7	5.4	9.4	7.1	12.8	6.9	8	5.9	10.2	6.2	12.3	5.4	12.3	5.9	11.6	8.8	9.2	12.7	7.6
1	J14	2	RB1	NM_000321	sample	19.615652173913	116.179130434783	7.25218011923264	439276.4	3247.80760423226	15.7478260869565	112.217391304348	7.06236952432136	592999.32173913	4736.97434599724	575	1854364	109501.74	1803.57	426.8	10.6	9.4	10.4	8.7	9.2	12.3	10.8	6.3	9.4	11	4.9	11	9	13.4	5.9	8.5	9.6	7.8	14.1	13.2	8.2	10.4	8.3	10.4	11	6.6	12	6.1
1	J14	3	RB1	NM_000321	sample	18.7978339350181	117.848375451264	7.43603184471302	448615.564981949	3394.74388087838	15.6263537906137	110.880866425993	7.0884136602652	607088.25631769	4906.11125546788	554	1868331	110694.56	1893.96	441.46	7.9	9	8.5	7	8.5	9.2	9.6	5.1	9.9	10.5	4.5	12.1	8.5	10.3	6.9	7.2	6.7	9.6	13.7	13.9	6.9	13.4	6.5	13.2	11	8.1	12.6	6.1
1	J15	1	RPA2	NM_002946	sample	20.996855345912	203.745283018868	30.3925027131916	1438579.28301887	5078.97956677518	17.122641509434	115.424528301887	6.01378482581912	617063.974842767	4317.4152639051	318	4172424	135406.56	3466.13	502.47	42.1	6.6	23.3	7.5	42.5	6.6	20.8	8.2	31.8	7.9	4.1	25.8	38.4	7.5	6.9	18.2	15.7	16.7	19.8	18.9	38.7	7.9	15.1	22.3	43.1	6.3	20.4	18.2
1	J15	2	RPA2	NM_002946	sample	20.2063492063492	220.888888888889	33.2331719671289	1778272.1031746	5695.59311317778	17.2896825396825	116.190476190476	5.98690257025245	642921.595238095	4386.51662978472	252	4883720	131584.75	4050.72	480.97	46	6.7	21	6.3	42.5	7.9	14.7	5.2	35.3	11.1	6	28.2	41.7	8.3	9.1	15.5	17.1	16.3	27	21.4	43.3	8.7	20.6	24.6	46.4	5.6	20.2	20.6
1	J15	3	RPA2	NM_002946	sample	19.9221183800623	214.507788161994	27.6552950341782	1559268.14953271	5354.83987002441	16.8442367601246	121.591900311526	6.60124001259677	668463.15576324	4391.51931181976	321	4385404	127186.79	3677.6	472	46.7	10	22.4	10	44.5	6.5	16.5	10.6	34.6	7.2	7.5	28	39.6	7.2	8.1	23.1	15.6	18.7	27.4	21.8	40.5	9.7	16.8	25.2	47.4	7.2	21.8	19.3
1	J16	1	RPS2	NM_002952	sample	18.0365296803653	122.328767123288	10.7140473646459	502296.461187215	3361.03356010249	15.8447488584475	120.196347031963	7.29904582573296	667270.694063927	4722.57395243875	219	1886226	130794.86	1874.12	517.3	14.6	15.5	21	8.7	10.5	12.8	22.8	8.2	14.6	9.1	7.3	11	11.9	12.8	11.9	13.7	5	13.7	9.1	14.6	12.3	12.3	13.2	12.3	16	8.2	20.5	8.2
1	J16	2	RPS2	NM_002952	sample	21.1101321585903	142.837004405286	7.71318647278575	571057.352422907	3486.82045209817	18.3392070484582	138.088105726872	7.432097785831	776775.691629956	5040.23697814023	227	2212039	146355.7	2022.01	545.76	18.9	7.5	30.8	6.6	15	6.6	24.7	5.7	13.7	5.7	6.6	7.5	12.3	8.4	10.1	7.5	8.8	6.2	23.3	9.3	16.3	7.5	18.1	6.6	21.6	4.8	25.1	5.7
1	J16	3	RPS2	NM_002952	sample	19.5	131.594736842105	8.54649533137395	523090.542105263	3400.73631504331	16.9421052631579	127.447368421053	7.37364890195723	742062.5	4869.83902865116	190	2113213	151849.67	1991.29	567.62	12.6	13.2	30.5	8.4	13.2	13.2	31.1	4.7	9.5	10	9.5	16.3	11.6	15.3	12.1	11.6	8.9	12.1	20	17.4	9.5	10.5	15.3	13.7	15.3	8.9	21.1	9.5
1	J17	1	ATR	NA	Positive	17.9690721649485	114.226804123711	8.22928533437947	431461.032989691	3215.19020480733	14.1628865979381	103.014432989691	7.00099178127619	540462.358762887	4469.15023668515	485	1747411	101957.39	1737.11	402.22	10.7	14	8.7	13.6	10.5	11.5	8.7	9.9	12.2	9.9	7.4	14	8.9	13.8	8.5	15.1	6.8	12.8	5.8	16.5	8.7	11.8	6.8	18.6	12.6	9.9	10.9	11.1
1	J17	2	ATR	NA	Positive	17.7707317073171	118.434146341463	9.36515552952022	508667.363414634	3582.9090451379	14.0975609756098	98.1219512195122	6.86179712994017	494297.895121951	4322.91648604909	410	1967059	109367.07	2046.03	425.55	12.7	8.8	13.4	10.7	14.6	12.7	12	11	16.3	9	6.3	16.6	14.4	12	5.1	15.1	4.9	12.2	8.3	19.5	9	10.5	5.1	17.3	15.6	8.5	9.8	11.7
1	J17	3	ATR	NA	Positive	18.6978922716628	122.68149882904	8.49544718087741	491993.658079625	3412.823364752	14.9695550351288	104.36299765808	6.69193025037117	533418.306791569	4354.98573044186	427	1970244	116323.06	1955.63	468.22	12.2	10.1	13.1	7.7	10.5	11	16.6	5.6	13.8	11.7	4.9	19.9	11	10.8	5.6	15.5	6.1	10.3	10.8	18	8.9	11.5	7.5	18	11.9	8	9.8	14.1
1	J18	1	ATR	NA	Positive	16.9616438356164	107.452054794521	6.90522130819405	433787.221917808	3207.32373531679	14.4	111.315068493151	7.70221740059909	625793.536986301	4990.63629406358	365	1734628	115473.59	1751.62	468.98	7.9	12.1	14	7.1	9.9	12.1	16.7	4.7	11.8	12.3	9	9	8.8	12.3	12.6	7.4	4.7	11	3.6	11.2	7.1	12.1	6.8	9	10.4	7.7	13.7	6.8
1	J18	2	ATR	NA	Positive	18.283185840708	120.603982300885	9.474622208192	507281.433628319	3500.2632266609	15.3097345132743	109.433628318584	7.05863523919012	594351.871681416	4761.54006010215	452	1946026	110503.83	1952.82	423.58	14.4	10.6	13.1	8	13.5	11.1	11.1	4.6	14.8	10.6	6.2	17.3	13.1	11.9	11.1	12.6	7.1	10.4	12.4	14.2	10.2	12.8	7.7	15	16.6	8	14.6	10
1	J18	3	ATR	NA	Positive	18.5611111111111	123.8	8.70773255507078	510592.047222222	3515.36689434531	15.4027777777778	116.194444444444	7.45726334591696	643210.636111111	4892.42863173246	360	2017237	121444.98	2018.77	480.93	12.8	8.9	16.1	6.9	11.1	11.1	13.1	6.4	12.8	10.3	6.7	11.1	10.6	13.9	11.1	8.6	5.8	9.2	13.1	12.8	8.9	11.4	10.3	11.9	13.1	8.6	15.6	8.3
1	J19	1	ATR	NA	Positive	17.9441535776614	114.031413612565	8.70897735025133	448745.42408377	3212.0105929297	14.6753926701571	105.08202443281	7.02486850795671	575050.502617801	4761.24999047175	573	1738199	115336.39	1775.51	448.81	9.8	10.8	13.4	6.6	10.5	11.5	12.7	5.9	10.5	8.7	6.5	12.7	9.8	14.3	10.3	8	4.9	9.2	6.5	12.7	8.4	9.8	7.9	12.7	13.4	7.7	12.7	7
1	J19	2	ATR	NA	Positive	18.4231805929919	121.827493261456	8.41600977442251	506098.501347709	3535.45835601406	14.8840970350404	113.433962264151	7.56306036731208	656605.978436658	5061.11241399059	371	1977716	125716.96	2001.54	508.66	14.6	10	18.1	6.2	14.3	5.9	20.2	2.4	15.4	10.2	10.2	11.9	13.5	7.8	16.4	8.6	8.6	8.6	8.6	17.5	10.8	11.3	9.7	12.7	15.9	8.1	18.1	6.2
1	J19	3	ATR	NA	Positive	18.1597633136095	119.846153846154	10.3728621234648	506202.340236686	3590.63160284719	14.6065088757396	107.656804733728	7.221627236271	589735.775147929	4696.27501418212	338	1986061	123296.3	2069.16	499.18	14.5	10.1	14.2	6.2	13.3	7.7	17.8	5.3	13.9	10.9	7.1	14.2	12.7	8.6	10.4	11.8	8.3	12.7	9.8	18.9	9.5	11.2	6.8	16	16	7.4	13	9.2
1	J20	1	ATR	NA	Positive	18.8136363636364	108.115909090909	6.02285206502959	358424.556818182	2966.92194900583	15.1613636363636	111.829545454545	7.25030850333263	577613.672727273	4556.51931588324	440	1667668	119385.39	1575.82	463.12	8.6	9.1	16.6	7	7	12.3	15.2	6.4	8.2	11.4	6.1	11.6	6.4	12.7	7.3	10.9	6.8	9.3	5.2	11.8	5.9	9.5	9.1	11.1	7.7	6.4	12.7	8
1	J20	2	ATR	NA	Positive	18.2292993630573	116.656050955414	8.03939799508713	468405.50955414	3273.53056369782	15.6709129511677	110.471337579618	6.87801272569298	563682.569002123	4436.6503794481	471	1885279	118836.31	1835.74	457.72	13.4	13	15.5	8.9	10.6	15.1	14.4	6.6	12.1	14.4	5.7	14	10.8	14.2	7.9	12.1	5.7	10.6	11.9	13	10.2	15.7	8.5	13.2	14.2	11.5	13.2	8.7
1	J20	3	ATR	NA	Positive	17.3263157894737	125.673684210526	11.1736190383878	558996.185964912	3708.52975720938	14.2315789473684	113.494736842105	7.9236364629331	631089.21754386	4792.3331814783	285	2052769	109101.4	2137.06	447.1	13	8.1	14	10.5	16.5	10.9	13.3	7	18.9	7	13.7	11.6	16.8	9.5	11.6	12.6	5.6	14	9.5	19.6	9.8	10.5	9.1	11.9	16.1	6.3	14.7	8.4
1	J21	1	ATR	NA	Positive	18.8883826879271	120	8.92818366131792	482491.437357631	3337.21470026109	15.6605922551253	122.277904328018	7.8446510660545	733520.498861048	5313.59746830473	439	1925721	142353.85	1890.24	535.79	13.7	8.2	26.2	4.3	12.5	7.5	24.4	3	11.2	8.9	10.3	8	10.5	9.6	16.6	6.6	8.2	8.7	8.2	11.8	11.8	8.7	12.8	8.7	14.8	5.7	21.6	5
1	J21	2	ATR	NA	Positive	17.8574108818011	118.007504690432	7.68234953774505	492384.288930582	3432.49032759393	14.7485928705441	108.622889305816	7.33514841759847	595297.553470919	4736.3860361111	533	1924601	115283.41	1908.26	448.82	12.8	12.8	14.1	7.5	14.1	13.3	13.3	5.4	14.1	12.4	8.3	12.2	13.9	12.8	12	11.4	4.7	9.9	9.6	16.9	10.1	14.6	8.1	14.3	14.4	10.1	14.4	7.9
1	J21	3	ATR	NA	Positive	18.4376657824934	120.254641909814	7.24390551106366	491929.25994695	3443.70166974287	15.0928381962865	111.501326259947	7.47347990643514	634656.665782493	4949.45348165303	377	1967569	124434.56	1947.99	492.44	11.7	14.1	15.6	6.9	10.6	11.7	17.2	2.9	11.7	11.1	7.2	11.1	11.9	10.3	10.9	8.2	7.2	9.5	11.1	15.6	9.3	14.1	8.5	11.4	13.3	9.8	15.1	6.9
1	J22	1	ATR	NA	Positive	17.2352	110.0176	8.84685400783929	445267.8576	3238.61795501134	14.4624	102.6496	7.18590734321388	546518.312	4626.39261868647	625	1768684	111079.5	1771.01	455.57	10.2	10.6	11.2	7.5	10.6	14.2	12.6	8.6	12.2	13.6	6.1	12.5	11.4	13.9	7.5	10.7	4.8	10.7	4.8	12.3	8.2	11.4	4.6	13.4	11.4	8.3	10.9	8.3
1	J22	2	ATR	NA	Positive	18.2793176972281	117.46908315565	8.45408818716889	468500.67803838	3338.24425540433	15.592750533049	121.377398720682	7.7526556946126	719475.164179105	5268.20574939192	469	1921289	135490.57	1862.46	526.94	13.2	12.4	24.1	6	11.3	11.7	22.8	4.5	11.9	10.9	9	9.6	10.9	11.9	17.7	6.6	7.5	9.6	11.9	13	10.4	14.3	11.5	8.7	14.3	9.8	20.9	5.1
1	J22	3	ATR	NA	Positive	17.9078212290503	128.315642458101	9.16290857703264	592945.712290503	3808.10683275678	15.5865921787709	122.994413407821	7.8376202875246	722293.921787709	5215.71637687505	358	2185187	127964.4	2203.97	504.89	15.6	5.6	17.3	6.7	15.9	4.5	17.9	2.2	17	8.7	8.7	11.5	16.2	7.5	13.1	7	6.4	9.2	13.1	10.3	11.7	10.3	8.9	9.5	16.8	6.4	17	5.9
1	K03	1	OTNT	NA	Neutral	18.781746031746	112.571428571429	7.9213143749628	407919.672619048	3153.29377257155	15.156746031746	109.039682539683	7.14685951677742	542697.212301587	4453.31741144451	504	1705728	104305.13	1711.96	406.94	8.5	10.5	9.5	7.3	7.1	11.5	8.9	7.5	8.5	9.9	3	9.3	8.3	12.1	4.6	11.7	6.5	8.7	6.2	9.5	6.9	9.9	7.3	9.1	10.7	6.7	11.1	5.2
1	K03	2	OTNT	NA	Neutral	18.206976744186	111.281395348837	6.65671642737304	400259.01627907	3046.81657763802	14.1116279069767	99.9558139534884	6.97661087791763	468224.153488372	4162.88207520185	430	1636930	92659.46	1647.96	375.83	7.2	19.3	5.6	11.2	7	18.6	6.5	9.1	7.9	13	4.7	10.9	7	18.1	3.7	16	6.3	10.2	6.7	17	6.5	13.3	3.3	14.2	8.4	10	7	7.7
1	K03	3	OTNT	NA	Neutral	18.3163716814159	108.424778761062	6.88709356833734	398828.422566372	3201.02628869287	14.4115044247788	106.526548672566	7.2862171359135	537533.732300885	4473.60238506473	452	1686011	97992.91	1755.88	392.82	6	14.8	6.4	10.6	7.7	18.4	6.9	9.3	8.4	15.3	5.5	12.6	7.3	17	3.8	11.9	6	11.3	11.1	17	4.9	15.7	5.3	14.2	7.5	12.6	7.7	9.7
1	K04	1	OTNT	NA	Neutral	19.9236276849642	121.441527446301	6.65081390489849	463576.840095465	3331.81701062246	15.7112171837709	120.505966587112	7.58734887182642	660409.840095465	4819.86879594384	419	1955697	122162.82	1856.18	479.52	11.2	9.5	16.2	6.9	11	6.4	16.5	3.6	11	11.9	6.7	8.6	11.2	7.9	11.9	10	10.7	8.4	9.5	11.9	8.8	8.8	11.7	9.8	14.3	6.2	16.5	6
1	K04	2	OTNT	NA	Neutral	18.0051369863014	115.359589041096	9.00428576778185	478782.636986301	3377.89726255729	14.3818493150685	100.868150684932	6.85788517658583	513176.678082192	4472.59807713076	584	1854274	97011.82	1868.98	394.42	11.5	16.6	9.2	17.3	12.7	15.6	9.8	16.1	12.5	12.8	4.6	11.6	11.6	15.9	6.5	13.2	6.7	11.6	11	19.9	10.1	14.2	7	14	13.7	11.3	9.8	9.1
1	K04	3	OTNT	NA	Neutral	17.9694244604317	116.926258992806	8.25346559792191	475615.508992806	3441.91232684637	14.3651079136691	109.460431654676	7.51754419388778	592047.723021583	4820.22495236014	556	1851608	102046.36	1895.53	412.67	8.8	12.2	6.3	10.4	10.3	9.7	8.8	10.4	8.8	8.8	4.9	11.7	9.7	9.2	6.8	9.4	4.7	10.4	8.6	16.7	7.9	13.1	6.3	14.7	10.4	7	9.9	7.7
1	K05	1	OTNT	NA	Neutral	18.7140287769784	113.872302158273	7.9775890922533	428232.115107914	3289.41810109753	14.6474820143885	107.312949640288	7.08632569465967	566571.652877698	4571.56620020909	556	1718726	102752.18	1751.07	419.71	10.8	12.8	10.8	11	8.8	8.5	11	8.6	9.5	9.9	4.3	12.4	8.5	7.9	7	11.3	7.6	9	6.3	14.7	9.4	9.7	7.6	13.3	12.9	5.8	12.8	8.3
1	K05	2	OTNT	NA	Neutral	18.0744466800805	112.539235412475	7.49552549505974	424016.637826962	3265.36429579195	14.0060362173038	94.4808853118712	6.62366362764363	453200.857142857	4214.29993897298	497	1726648	93951.85	1743.85	375.55	8.9	14.1	6.8	13.3	8.9	16.7	7.4	13.1	10.3	11.1	4	15.3	8.9	13.7	3.4	15.3	6.8	11.7	9.1	21.3	7.8	12.5	4	15.7	10.9	9.9	7.4	10.3
1	K05	3	OTNT	NA	Neutral	19.5331905781585	117.321199143469	6.73608097514878	426208.364025696	3230.51147171557	15.5781584582441	113.873661670236	7.26058650600119	597866.451820128	4623.77223539949	467	1820747	104778.94	1718.94	405.03	10.5	10.9	10.9	9.4	7.1	14.8	7.9	10.3	7.1	10.9	6.4	12.2	7.5	10.7	7.5	11.3	9.9	8.8	14.1	14.8	7.3	10.5	9.6	13.3	10.1	7.3	11.6	8.4
1	K06	1	OTNT	NA	Neutral	17.8125	110.756048387097	8.74242027449028	443099.090725806	3350.33422271209	13.5423387096774	92.1451612903226	6.37479131207228	452138.955645161	4114.13878201729	496	1783566	92439.25	1790.62	370.54	10.7	11.9	6.5	17.1	11.9	10.5	7.3	16.5	13.5	12.1	2.4	19	10.9	9.5	4.8	19.6	7.7	14.5	4.8	19.8	7.9	11.7	5.2	21.8	14.3	7.9	7.7	14.7
1	K06	2	OTNT	NA	Neutral	20.531512605042	125.281512605042	7.4191444791756	467261.407563025	3310.871188889	15.5420168067227	109.756302521008	6.94608818286603	565000.294117647	4565.94025771302	476	1915942	105733.75	1814.61	410.63	13.4	11.6	10.5	11.1	8.8	8.2	8.2	9.9	8.4	8.8	5.3	12.6	9	10.1	5.9	11.3	9.9	10.9	14.1	16.6	13.2	9.2	9.2	13	13.2	5.5	13.2	7.4
1	K06	3	OTNT	NA	Neutral	18.1273486430063	105.286012526096	7.1893654409712	392788.096033403	3150.19765935844	13.8517745302714	93.9164926931106	6.50769050842064	479368.774530271	4374.04093213563	479	1671541	95460.59	1628.59	379.25	10	23.6	6.7	12.5	6.3	25.3	6.1	11.5	6.7	16.3	3.1	19.6	7.1	22.3	5.2	14.8	7.1	10.2	8.4	20.3	7.9	18	5.2	22.5	10.6	14	7.7	13.4
1	K07	1	OTNT	NA	Neutral	18.3661971830986	110.114688128773	7.50224735943792	387234.61971831	3125.22098727584	14.2474849094567	95.4567404426559	6.57704169521919	495759.303822938	4550.65203462094	497	1668241	103118.19	1658.85	414.79	7.4	10.1	10.1	7.8	7.8	11.1	10.3	8	9.7	9.9	1.6	16.7	8.5	8.7	6.8	10.5	5.2	8	3.4	13.1	7	7.2	3.8	15.3	9.5	4.8	9.7	8.5
1	K07	2	OTNT	NA	Neutral	17.5764705882353	107.209411764706	8.38612903745384	421538.197647059	3339.25545674193	12.7905882352941	85.0258823529412	6.22012607671883	448293.221176471	4366.92119832717	425	1804817	99376.73	1811.38	394.98	9.2	10.4	9.6	14.1	8.5	10.1	9.2	14.8	8.9	12.5	5.2	23.3	8.2	10.1	5.6	15.5	7.1	13.4	8.5	30.6	5.9	16.2	4.9	26.4	10.6	9.9	7.8	16.5
1	K07	3	OTNT	NA	Neutral	18.9659685863874	119.5	7.2775255676863	434659.32460733	3272.49167566669	14.9476439790576	110.560209424084	7.36594176528316	565197.102094241	4585.06018995053	382	1813321	102212.32	1794.75	407.71	7.1	12.3	7.9	8.6	8.4	12	8.9	6.8	11.5	8.6	5.8	11.3	8.1	13.6	5	12.3	5.8	8.1	11.8	14.1	6.5	8.9	5.2	12.3	11.3	6.5	9.9	7.1
1	K08	1	OTNT	NA	Neutral	18.5492610837438	117.113300492611	8.06763965915897	486108.650246305	3353.57769109853	14.5394088669951	94.4408866995074	6.43506485258306	501093.564039409	4707.41352423896	406	1897557	98918.09	1790.08	390.31	12.6	10.8	7.1	11.8	11.3	9.6	6.7	9.1	11.3	10.6	2.7	16.7	11.6	8.1	7.9	7.9	7.6	10.6	5.2	14.3	9.6	11.1	3.2	14	15	6.4	7.6	9.6
1	K08	2	OTNT	NA	Neutral	18.3882978723404	115.720744680851	8.82133059528643	468532.377659574	3520.00536729207	13.3643617021277	90.1196808510638	6.39954659975208	484675.268617021	4607.59293081987	376	1927046	103261.97	1903.15	403.58	12.2	8.2	10.1	9.8	10.9	8.5	8.5	10.6	9.8	10.1	3.5	16.2	10.1	8.5	8.2	9	5.9	10.6	6.9	20.7	7.4	12.2	3.7	18.9	14.1	6.9	8.5	10.1
1	K08	3	OTNT	NA	Neutral	19.3366533864542	118.850597609562	7.13120144665043	442697.109561753	3244.79165451379	15.5776892430279	108.155378486056	6.96746800538699	564591.615537849	4624.33441795201	502	1840466	103555.25	1780.19	403.68	9	9.4	7.8	9.8	7.6	14.9	8	8.6	10.2	15.5	5.2	15.3	8.8	14.3	6.8	11.4	7.6	8.8	13.1	13.7	8.8	12.7	5	14.5	12	9.6	10.2	7.2
1	K09	1	RAD21	NM_006265	sample	16.440414507772	148.538860103627	13.7957403302942	775973.844559585	4384.63545563729	13.2487046632124	120.523316062176	8.36695735495458	788213.191709845	5464.91452303363	193	2534200	148322.1	2615.32	600.19	23.8	8.3	27.5	7.8	25.9	3.1	32.1	5.7	34.7	3.6	18.7	15	30.6	4.1	24.4	8.8	4.1	15	5.2	19.7	20.2	6.2	10.4	16.6	30.6	3.6	29.5	11.9
1	K09	2	RAD21	NM_006265	sample	17.1411290322581	156.592741935484	12.1774639538157	765349.97983871	4255.68453983701	14.1572580645161	130.189516129032	8.87799956467695	830068.213709677	5480.3991252576	248	2561579	156523.67	2570.31	632.9	23	8.9	36.7	7.7	27.8	5.2	37.5	4	37.1	4.4	22.6	10.1	28.6	4.4	26.2	10.1	6.9	12.5	10.1	23.4	18.1	7.7	20.6	14.5	33.5	4.4	33.9	10.9
1	K09	3	RAD21	NM_006265	sample	16.5970873786408	159.626213592233	14.4326953990311	874773.082524272	4787.41142872227	13.6019417475728	127.349514563107	8.97143737811956	844351.067961165	5585.42605929372	206	2687774	142996.61	2798.74	567.89	24.3	7.3	28.2	7.3	31.1	5.3	28.6	6.8	40.8	4.4	17.5	10.7	35.4	5.3	21.8	10.7	5.3	23.8	9.7	25.7	15.5	5.8	14.6	14.6	34.5	3.4	25.7	11.2
1	K10	1	CUX1	NM_181500	sample	19.6876640419948	135.771653543307	10.7626589255098	558360.971128609	3647.75844024679	15.9606299212598	119.61154855643	7.52017301479842	621125.813648294	4663.87455290698	381	2013853	110434.86	2098.44	433.29	15.2	5	9.2	7.1	17.8	3.9	10	3.9	16.3	5.2	6.3	7.3	15.7	4.5	6.6	8.4	8.7	9.4	8.7	10.5	13.6	4.2	7.1	8.4	21.3	2.9	11.5	5.2
1	K10	2	CUX1	NM_181500	sample	18.8456057007126	130.194774346793	8.54125833043329	535540.451306413	3706.26653210424	14.7672209026128	105.361045130641	6.95665375269183	543835.916864608	4512.35872296057	421	2043156	102717.58	2141.71	417.26	13.1	7.4	8.8	9.5	15.7	5.5	11.4	7.6	19	5.9	5	13.8	15	6.7	7.1	13.5	6.7	10	12.1	18.1	10.7	7.6	7.8	13.5	20	5	11.4	9
1	K10	3	CUX1	NM_181500	sample	18.7474489795918	131.785714285714	10.5625555673065	578777.540816327	3843.29306608879	14.5841836734694	108.849489795918	7.6235683761432	544436.400510204	4561.27519146331	392	2123464	101033.79	2245.84	410.91	11.7	3.3	6.9	6.1	14.3	3.6	7.4	5.4	14.8	5.4	6.1	9.9	16.8	4.8	5.6	9.7	5.1	6.4	9.4	13.5	8.9	5.1	3.8	9.4	17.3	2.8	6.9	6.9
1	K11	1	POLE	NM_006231	sample	22.1174496644295	166.969798657718	16.3157990341704	984273.845637584	4221.6491857016	17.1543624161074	121.38255033557	6.42192540640938	719881.969798658	4759.20088841428	298	3195389	154412.86	2745.31	554.43	35.6	10.1	33.2	10.7	26.5	7.7	24.8	7	19.5	13.4	4.4	23.8	26.2	10.4	13.8	16.1	21.5	16.1	19.1	20.8	26.8	14.8	20.1	23.8	31.5	10.7	24.8	15.8
1	K11	2	POLE	NM_006231	sample	23.8537859007833	176.425587467363	16.458440551223	1010620.20104439	4233.00098777182	17.1227154046997	112.221932114883	5.92865224588161	606650.352480418	4482.90427381979	383	3353003	147827.58	2687.44	514.93	36.6	5.7	31.9	7	24	6.3	23.2	6.5	18.5	11	2.6	21.1	24.8	6.5	7	14.6	26.4	9.9	25.6	18.5	28.7	6.8	12.3	20.4	33.2	5.2	15.4	15.4
1	K11	3	POLE	NM_006231	sample	23.9905956112853	172.322884012539	13.332952015069	948702.739811912	4028.12824319053	18.3197492163009	130.191222570533	6.95398089663657	730925.664576803	4727.64761264407	319	3214994	144190.79	2560.84	517.7	32.6	11	27.3	11.3	24.1	12.9	22.6	11.9	16.3	16.3	5	21.3	20.4	16	10.3	12.5	23.5	10	29.5	14.7	25.7	11.9	20.4	15.7	29.2	9.4	21.3	11.6
1	K12	1	NCOA6	NM_014071	sample	19.1927710843373	131.039156626506	8.27933266138324	515162.692771084	3516.15469407507	14.3493975903614	100.265060240964	6.92575298662394	488944.5	4275.37776493486	332	1937788	100397.2	1961.27	405.91	15.1	6.6	11.1	13.3	16	4.5	13	10.8	17.5	5.4	4.2	13.9	13.9	5.4	6	14.8	9.3	7.8	6.9	13.3	12	6	6	13	19.9	3	8.4	7.5
1	K12	2	NCOA6	NM_014071	sample	19.2437357630979	128.726651480638	8.27736974295319	517289.398633257	3512.93478635352	14.7790432801822	110.259681093394	7.33845621344934	595828.302961276	4684.60906232586	439	1989384	105904.38	1981.75	417.34	13	9.3	11.8	8.9	9.6	6.2	11.4	7.7	12.8	8.4	8.2	11.4	9.6	7.3	10.3	11.6	8	8.2	9.8	16.6	10.7	7.7	8.7	12.8	14.4	5.2	15.7	7.7
1	K12	3	NCOA6	NM_014071	sample	19.4434782608696	140.646376811594	8.34177547203323	593209.457971015	3763.67201376254	15.5507246376812	117.098550724638	7.60931831222957	615584.657971015	4692.40909134631	345	2158882	104987.51	2147.07	411.81	16.2	7.2	9.6	8.1	15.4	5.5	7.8	5.8	15.1	6.1	6.1	11.9	15.4	5.2	6.1	9.3	7	7.5	13.6	14.5	13.9	6.7	8.7	12.8	20	3.5	11.9	7.5
1	K13	1	APC	NM_000038	sample	19.8630136986301	126.591780821918	7.21265138931757	487585.698630137	3292.80849782139	14.9123287671233	105.843835616438	6.95849326753522	520170.531506849	4328.20107609507	365	1870736	103640.98	1839.47	423.29	12.9	16.2	10.1	11.5	14.5	10.1	13.2	6.6	12.9	15.1	5.5	12.3	12.1	12.1	4.7	11.8	11.5	12.9	11.2	18.6	12.9	13.7	8.8	16.4	19.2	11.2	9.9	9.3
1	K13	2	APC	NM_000038	sample	18.4970760233918	126.654970760234	9.22751127785477	527499.976608187	3583.63376697831	14.5818713450292	106.549707602339	7.03835115635932	565030.891812866	4505.69810137977	342	1952902	110234.32	2022.83	453.25	16.1	14.9	13.5	14.3	17.3	14.3	13.2	7.3	18.1	11.7	10.2	12.9	16.1	14.6	8.8	14.9	8.5	13.5	10.5	21.9	12.9	14.3	9.9	19.3	19	12.3	14.9	10.5
1	K13	3	APC	NM_000038	sample	18.8810198300283	135.524079320113	11.4455173526966	635769.971671388	3957.62710817264	14.3909348441926	102.609065155807	6.92813134390522	530803.934844193	4320.77501188078	353	2204077	105305.83	2278.31	421.89	17.6	9.1	9.9	9.6	16.1	5.1	9.6	9.3	17.8	10.2	7.1	18.7	18.4	6.8	4.8	20.4	9.6	11.6	12.2	23.2	12.7	7.9	6.2	19.8	19	5.1	9.1	13.9
1	K14	1	CREBBP	NM_004380	sample	18.8112840466926	117.852140077821	7.78026393669769	447388.424124514	3275.07254555092	15.7801556420233	126.817120622568	7.9871936026119	781302.356031128	5472.56069078276	514	1795537	125626.28	1802.69	522.27	13	10.5	19.5	7	10.1	9.1	21.2	5.3	9.3	8.8	8.4	6.8	9.7	8.6	19.3	6.4	8.8	11.1	8.8	10.7	9.3	9.9	12.6	7.4	13.6	6.4	24.3	5.1
1	K14	2	CREBBP	NM_004380	sample	19.0339943342776	120.42209631728	8.3031664502462	457979.940509915	3369.0891083232	16.3116147308782	123.359773371105	7.64084667048803	675714.184135977	4941.34952002886	353	1896544	118357.95	1886.56	479.3	14.7	10.5	16.4	10.2	10.8	8.8	18.4	6.8	11	7.9	9.9	5.9	10.8	11.3	13.6	7.4	8.8	9.9	16.7	13.6	10.5	9.6	13	6.5	15.3	7.4	19	4
1	K14	3	CREBBP	NM_004380	sample	18.4726890756303	119.665966386555	7.40819452676691	482261.285714286	3440.8626371905	15.7226890756303	121.264705882353	7.54099920347208	687582.077731092	4996.27845958801	476	1925940	120969.96	1982.17	500.64	12.2	14.5	16.2	6.7	13.9	12.8	17	2.5	11.8	12.8	5.5	11.1	12.8	13.2	12.2	9.9	6.7	11.6	13.9	15.1	8.8	12.2	10.9	12.6	15.1	9.2	15.5	8.2
1	K15	1	MGA	NM_001080541	sample	19.7700934579439	116.775700934579	8.60591900392213	460183.291588785	3216.6096099235	14.803738317757	95.5457943925234	6.18039729094771	449509.014953271	4051.26517359889	535	1854254	107046.05	1811.07	426.19	13.6	12	11.8	11.6	12	12.5	11.8	12.9	8.6	17.6	3	18.7	11.2	15.9	3.2	20.4	9.9	9.5	7.5	15.9	10.8	11.8	5.4	18.1	15.7	9.7	6.5	13.6
1	K15	2	MGA	NM_001080541	sample	20.0972515856237	123.279069767442	9.46334040003953	507359.67230444	3499.83838536137	15.5792811839323	104.215644820296	6.61950917080361	524433.619450317	4442.23710843415	473	2013995	111154.61	2005.41	456.05	14.6	9.1	11.8	8.9	11	7.2	13.3	9.5	10.1	11.4	4	13.7	11.8	9.1	6.1	12.3	11.4	9.9	14.2	16.7	10.6	9.5	6.3	12.7	14.4	7.4	9.7	8.5
1	K15	3	MGA	NM_001080541	sample	17.95	117.313461538462	9.0970669693997	497451.953846154	3488.77234696963	14.5980769230769	94.0961538461538	6.23982957705022	439776.748076923	4009.29215557472	520	1864216	99833.26	1993.15	424.69	9.6	12.9	7.9	13.3	12.9	12.3	10.6	10.8	13.5	12.9	3.1	20.4	13.5	13.7	2.3	20	6.9	12.9	12.3	20	9	13.8	5	21.3	15.2	10	5.4	14.6
1	K16	1	CHEK1	NM_001274	sample	19.1621621621622	200.048648648649	30.1288738873508	1439489.03243243	5123.44420776117	15.9081081081081	123.432432432432	6.79351474984735	771192.340540541	4824.19520545977	185	4098691	144445.19	3503.54	526.35	42.2	9.2	27	10.8	38.9	3.8	22.7	11.4	30.3	5.9	10.3	25.9	36.2	3.8	18.9	17.3	12.4	14.6	15.7	20.5	37.8	8.6	23.2	22.2	43.8	5.4	30.8	16.8
1	K16	2	CHEK1	NM_001274	sample	18.1455399061033	188.985915492958	40.2068320911681	1406161.90140845	5331.4893126995	16	129.164319248826	7.51574640753514	831546.901408451	5156.47979251189	213	4259711	146408.73	3672.08	551.02	39.9	7	31.5	7.5	44.1	4.7	29.6	5.6	32.9	8.5	13.6	20.7	39.9	5.6	23.5	13.1	12.7	19.2	20.7	20.7	34.3	9.9	22.1	19.7	43.7	5.2	31.5	15.5
1	K16	3	CHEK1	NM_001274	sample	19.3388429752066	178.884297520661	31.2234875677607	1199562.63223141	4773.10482494256	16.9214876033058	132.512396694215	7.35631386769831	835854.198347107	5103.95704956594	242	3769193	146307.34	3185.73	549.38	34.7	7.9	28.1	9.1	32.6	9.5	24.4	7.4	24.4	8.7	9.9	20.7	28.9	9.1	18.6	14	10.7	15.3	21.9	18.6	27.7	7.9	22.3	17.4	33.5	5.8	30.6	14
1	K17	1	OTNT	NA	Neutral	19.2921914357683	125.904282115869	9.48617595013646	496366.377833753	3425.32907513481	15.7833753148615	115.045340050378	7.40375492914727	605555.478589421	4717.63629731748	397	1892073	103489.35	1906.2	414.48	13.9	8.8	9.6	11.6	9.6	4.8	11.6	9.1	13.6	6	7.6	11.6	10.6	5.8	7.3	12.3	10.6	9.1	10.1	10.3	11.8	6.3	10.3	10.8	14.4	4	13.1	6
1	K17	2	OTNT	NA	Neutral	19.203125	123.205357142857	8.07392906212647	492998.232142857	3410.95739863726	15.1138392857143	103.752232142857	6.78126664457263	521567.569196429	4353.73370678722	448	1944388	102662.19	1907.63	405.62	13.2	10	9.8	11.4	9.8	10.3	10.5	8.9	10.7	12.1	5.4	15	10.7	10.7	6.2	15.4	8.9	8.7	12.3	16.1	11.4	13.2	6.2	14.3	12.3	9.8	10.9	9.2
1	K17	3	OTNT	NA	Neutral	18.3390663390663	129.884520884521	10.212397715506	554274.196560197	3747.49492038346	14.4594594594595	109.390663390663	7.40987528290386	585455.479115479	4685.64332741961	407	2025162	101075.34	2118.58	421.33	11.8	8.1	6.9	12	12.8	5.7	7.9	11.1	14.5	5.7	4.9	11.8	13	5.4	9.1	11.3	5.2	10.3	10.1	17	9.6	7.9	5.9	12.8	15	4.4	10.1	8.8
1	K18	1	OTNT	NA	Neutral	18.1533613445378	117.021008403361	8.19669249563078	462857.271008403	3356.44101813094	14.9327731092437	104.871848739496	6.80727720700839	512392.911764706	4270.14941304683	476	1828323	95764.41	1807.86	380.26	11.3	9.7	7.1	17.2	12	9.9	7.1	20	9.9	7.1	2.3	11.3	12	8.6	4	13.4	5.9	9.5	6.5	13	9.5	8.2	6.1	12.4	13.2	5.9	9	8.8
1	K18	2	OTNT	NA	Neutral	18.306	122.428	9.06971763861903	524290.636	3618.88468969823	14.874	105.158	6.95459363351462	538309.04	4531.89665504431	500	1948402	96615.78	2026.94	396.47	11.8	9.8	8.6	14.4	15.4	8.6	8.6	12.4	15	12	6	12.6	17.6	9.2	8.2	12.2	6.2	11.6	10.8	15.8	10.6	11.2	6.8	14.8	17.2	7.6	13	7.6
1	K18	3	OTNT	NA	Neutral	18.472972972973	125.249034749035	9.58920597245981	543404.694980695	3703.24507221079	14.546332046332	100.432432432432	6.72358395729887	503767.66023166	4329.34873995828	518	2036461	100462.23	2091.1	404.54	15.1	10.2	9.5	12.2	14.1	7.5	9.3	10.4	16.4	9.3	4.2	17.2	14.9	8.9	4.2	17.8	7.3	9.1	9.3	19.3	11.8	9.7	5.4	19.5	18.1	5.6	8.7	12.4
1	K19	1	OTNT	NA	Neutral	18.7923076923077	115.103846153846	7.81078603061572	424939.815384615	3240.64235012845	15.1673076923077	108.965384615385	7.12499880769995	590512.198076923	4806.92539719821	520	1738270	112116.77	1761.59	450.09	10.4	12.7	15.4	9.2	10.2	10	15	6.5	12.1	10.6	5.8	10.8	11.3	10	10	10.4	7.9	10.2	6.7	11.9	8.1	10.2	6.3	10.6	12.7	7.5	12.1	6.5
1	K19	2	OTNT	NA	Neutral	18.5678233438486	126.211356466877	9.09300242729304	535057.586750789	3627.48242055589	14.8927444794953	111.170347003155	7.27999219414236	588056.684542587	4571.66017976313	317	2019414	105688.69	2015.02	418.94	15.8	9.8	12	9.8	15.5	7.6	11.7	6	15.8	7.9	7.9	11.4	13.9	8.2	10.4	13.2	9.1	11.4	12.6	20.8	11.7	10.1	9.1	12.6	17	7.9	16.1	9.1
1	K19	3	OTNT	NA	Neutral	19.8121546961326	136.024861878453	10.5559021228339	590996.762430939	3757.1552188665	15.4419889502762	117.745856353591	7.58342407781976	634975.080110497	4809.54148394211	362	2157617	122596.93	2181.13	496.17	15.2	6.9	15.5	6.1	14.9	6.4	16.9	6.4	15.2	8.3	6.9	9.4	14.9	7.7	9.1	7.2	8.3	9.4	11.9	14.9	11	7.2	8.8	9.4	16.9	5.2	14.4	6.1
1	K20	1	OTNT	NA	Neutral	18.873786407767	117.167475728155	6.55388635802207	426516.148058252	3230.27230246806	14.9441747572816	112.441747572816	7.58816161442654	610637.27184466	4823.51943990934	412	1780372	112220.03	1733.7	441.09	10.7	8.3	11.7	6.8	9.2	6.8	11.4	5.1	9.5	8.7	7	8	9.2	7.3	10.2	9	6.1	7	6.1	11.9	7.8	8.7	8	9.5	13.3	6.8	14.3	7.3
1	K20	2	OTNT	NA	Neutral	19.2325	125.3325	8.95595960827347	516202.2325	3554.26677942343	15.1625	103.835	6.70626601612021	525512.8125	4410.40169717295	400	1990416	104870.28	2008.5	417.34	12	9.5	11.2	10.2	12	6.5	10.5	9	11.2	9.2	4	13	10.8	7.8	6	13	7.2	9.8	12	15.5	10	9.5	6.8	14	13.8	5.8	11	8.5
1	K20	3	OTNT	NA	Neutral	18.8645833333333	128.3046875	8.72270752783022	561415.4921875	3700.16434673754	15.0911458333333	114.052083333333	7.49500043415623	630540.828125	4846.10187981002	384	2105030	117661.64	2121.35	472.32	15.1	10.2	14.3	7.8	16.4	6.5	15.6	4.9	15.1	7.6	6.2	12.8	14.8	7.8	9.6	10.4	7	8.9	12.2	18.2	10.7	10.9	9.4	13.5	16.7	5.7	12.8	8.3
1	K21	1	OTNT	NA	Neutral	19.1496350364963	114.828467153285	6.71231476450386	401819.908759124	3130.26367770967	14.5711678832117	99.9762773722628	6.72506490835035	499492.881386861	4334.89180134926	548	1728283	112258.97	1694.07	441.57	8.8	7.5	11.5	7.7	8	9.3	12.8	5.3	9.3	11.1	5.3	15.9	8.8	11.1	4.9	13.5	6.6	8.8	5.1	15.7	8.2	8.8	6.8	15.9	11.1	6.2	10.2	10.4
1	K21	2	OTNT	NA	Neutral	19.1440677966102	123.95593220339	9.31856165653435	486416.169491525	3414.61156802503	15.5101694915254	107.550847457627	6.77987065033402	551041.205084746	4479.82100675026	590	1910136	106082.49	1930.45	420.67	11	8.6	12.7	12.4	11.7	7.3	12.2	9.8	11.9	8.8	5.3	14.9	10.2	8.8	5.9	12	8.5	9.5	14.2	14.2	8.1	8.8	9.3	13.2	13.4	6.1	11.9	8.8
1	K21	3	OTNT	NA	Neutral	18.1309297912713	119.61669829222	8.44133615255902	485555.620493359	3596.67393330902	14.0740037950664	98.4800759013283	6.81601992317802	516120.508538899	4539.27873757414	527	1920725	106267.66	2043.22	434.42	11.8	8.9	9.7	10.8	12.9	7.2	11.8	8.7	12.9	7	4.6	16.3	11.2	6.5	6.6	12.7	4.4	8.2	8	17.5	7.6	8.5	4.2	17.8	13.7	5.3	9.3	11.6
1	K22	1	OTNT	NA	Neutral	18.7576335877863	115.286259541985	7.05240164637951	425084.698473282	3250.61999159116	15.4904580152672	115.440839694656	7.40951093305431	621211.036259542	4780.71816992354	524	1755288	112475.8	1780.87	447.17	11.3	8.2	12.4	7.4	10.7	8	13.4	4	11.5	8.2	7.1	10.3	10.9	9.5	8.4	8.4	6.5	8.4	6.5	9.9	8	8.2	9	9.7	13.2	6.3	15.3	5.3
1	K22	2	OTNT	NA	Neutral	18.5695364238411	121.461368653422	8.64367359729646	502116.611479029	3558.69960348014	14.841059602649	107.373068432671	7.21202455102941	578562.450331126	4730.50578934021	453	1942901	106812.46	1986.2	431.87	13.2	10.6	11	10.4	13.7	8.4	11.3	6.2	12.6	11.5	8.2	12.1	15.2	10.4	10.4	9.7	7.9	8.6	10.4	15.2	10.6	10.4	8.2	12.8	17	7.9	15	7.7
1	K22	3	OTNT	NA	Neutral	18.3388235294118	124.496470588235	7.93624406969519	509666.978823529	3614.17252495419	15.2564705882353	119.094117647059	7.82009620644649	671012.835294118	4887.54925885721	425	1993387	112600.22	2024.84	454.06	13.2	10.4	12.7	7.8	14.6	9.9	12.5	6.8	15.8	12	8.2	11.3	14.8	12.2	11.3	10.6	7.1	10.8	14.1	17.2	9.6	11.5	12.7	13.6	16.9	8.5	17.4	7.8
1	L03	1	RF	NA	Neutral	19.0344827586207	110.137931034483	6.9143281527228	400713.843103448	3153.8064940237	14.5637931034483	102.872413793103	6.98223055037525	491566.556896552	4215.10376327808	580	1650917	98179.44	1707.16	404.06	9.3	12.9	8.6	17.8	9	10.3	9.3	15	9.1	14.3	4.1	10.3	9.1	11.7	4.1	14.5	9.5	10.3	7.6	15.3	9.7	11.7	5.2	13.6	12.6	8.6	7.4	10.2
1	L03	2	RF	NA	Neutral	18.2056603773585	105.911320754717	6.53233342089476	374921.30754717	3004.24558752003	14.2188679245283	92.3207547169811	6.37246037899056	425092.59245283	4011.9540603475	530	1680874	100524.09	1617.35	397.64	8.7	15.8	10.8	14.2	7.7	19.8	10.6	15.3	8.3	16	5.3	18.5	7.2	19.8	2.3	18.5	6	10.2	8.7	20.2	6.2	14.7	4	18.5	9.1	11.5	6	12.3
1	L03	3	RF	NA	Neutral	18.0839260312945	102.308677098151	7.27097506129474	380323.880512091	3100.07657193551	13.7112375533428	95.1963015647226	6.69194003607743	457851.664295875	4117.29351791515	703	1671230	100669.32	1692.79	397.24	6.7	16.1	7.8	8.8	6.8	20.9	7.4	10.4	7.5	19.3	3.4	19.1	6.3	21.9	3.6	16.8	6.3	12.9	8.8	22.9	4.8	20.1	5.1	20.9	7.1	14.4	6.3	14.7
1	L04	1	RF	NA	Neutral	18.916820702403	108.595194085028	7.29638720662818	388915.351201479	3120.06841511898	15.2846580406654	109.293900184843	7.21699012296547	570082.212569316	4685.88335870634	541	1684836	111597.56	1680.66	440.93	9.8	10.2	13.5	7.2	10	10.9	14.2	4.8	10.4	15	4.4	8.7	9.2	12.8	7.9	9.4	7.8	9.6	7.4	10.9	7.4	11.5	6.8	9.6	10.5	8.1	12	5.7
1	L04	2	RF	NA	Neutral	17.7682242990654	101.618691588785	6.33779690409732	354564.635514019	3051.88184693929	14.0598130841122	97.7009345794392	6.78652298452178	499499.998130841	4449.92226633558	535	1638018	104790.12	1667.96	428.13	6.2	17.6	9	9.7	7.5	17.4	10.5	6.5	6.9	16.6	5.6	15	5.8	16.3	7.1	12.7	6.4	11.6	7.5	18.5	4.3	20.2	4.5	15.5	6.4	15.1	9.3	10.7
1	L04	3	RF	NA	Neutral	17.6252631578947	110.385263157895	9.72729840203567	436585.804210526	3400.89458661615	13.9621052631579	111.475789473684	7.96414173921248	625061.145263158	4813.54142847671	475	1807895	111038.83	1879.89	441.76	8.6	13.5	12.6	13.9	8.8	12.2	13.1	10.5	8.8	10.7	8	12	10.1	11.2	9.3	12	6.7	11.2	9.3	21.3	7.4	12.2	8.6	15.6	9.9	7.8	14.5	9.5
1	L05	1	RF	NA	Neutral	17.1376306620209	98.1306620209059	5.9406477322653	337977.933797909	2929.39831832787	13.5087108013937	90.7299651567944	6.35123468423244	436594.24912892	4111.68942095569	574	1517385	93229.7	1545.25	378.65	6.6	18.3	7.5	12.7	7.8	17.4	7.8	12.2	8	17.9	3	16	7.1	17.6	4.5	15.2	5.1	13.4	3.7	16.7	4.4	15.5	3.5	17.1	8.9	11.8	5.4	10.5
1	L05	2	RF	NA	Neutral	18.1238532110092	106.347094801223	8.50635861303467	416355.837920489	3191.21851257227	13.5535168195719	88.6850152905199	6.27707818308764	423847.805810398	4115.37536721732	654	1719764	102476.87	1720.56	415.5	7.8	15.6	10.1	12.2	8.6	16.4	10.9	11	8.4	14.8	3.1	17.6	8.9	15.4	3.7	18	6.4	13	7.3	22.8	6.4	15.6	4.3	20.6	8.9	11.5	6.1	13.1
1	L05	3	RF	NA	Neutral	18.3855855855856	107.89009009009	7.2284790917722	412493.093693694	3173.48070314701	14.4252252252252	97.6504504504505	6.54191612768444	470990.625225225	4195.28562375384	555	1731944	98007.12	1703.34	401.15	8.3	17.5	9	18.6	6.8	18.2	8.3	18.7	7.7	15	3.1	16.6	6.7	18.4	4	15.9	7.9	10.1	9.5	17.7	6.5	16.9	5.6	16.8	7.9	11.7	6.1	11.4
1	L06	1	RF	NA	Neutral	18.8298611111111	113.315972222222	6.53675939728762	434142.145833333	3191.62615156059	14.5538194444444	96.0850694444444	6.40631398963089	479261.545138889	4344.36057417443	576	1824234	105210.88	1694.23	407.18	10.2	12	10.2	8.9	10.1	11.5	9.7	6.8	11.8	14.2	3.1	14.9	10.1	12.5	5.4	11.5	8.7	9.9	8	16.3	9.4	11.8	6.2	16.7	12.5	8.5	8.2	10.6
1	L06	2	RF	NA	Neutral	18.9240069084629	108.773747841105	6.65922540305108	390155.322970639	3114.15484393814	14.3264248704663	92.8428324697755	6.26380047067089	434762.694300518	4068.82869998163	579	1767758	103282.77	1696.97	406.76	9.7	12.1	10.7	11.2	7.1	13.5	10	11.1	7.6	13.5	2.2	17.1	7.1	13.8	3.6	18.1	8.1	7.3	8.1	19	6.2	14.2	4.7	18.7	8.5	10.4	6.7	11.2
1	L06	3	RF	NA	Neutral	18.91	109.998	7.59477297817888	405742.586	3216.26380045575	14.852	104.45	6.87867438412545	521272.36	4373.45286584232	500	1718468	94580	1726.15	367.15	7.4	13	5.4	16	5.8	20.6	4.8	17.6	7.8	15	3.4	15	7	17.8	5.8	14.6	6.8	9.2	9.4	15.2	5.4	13.4	7.4	14.4	9.2	10.2	9.4	9.8
1	L07	1	RF	NA	Neutral	19.1617933723197	110.267056530214	7.29944565235536	404738.01754386	3200.65418718572	14.6569200779727	96.1559454191033	6.38827160840714	488352.56920078	4449.37291577068	513	1767787	105471.44	1718.04	418.15	10.1	11.3	9.4	8.8	10.3	12.1	9.6	5.3	9.4	14.8	3.7	15.4	10.9	11.3	6.8	11.5	9.4	11.3	6.2	13.1	8.4	14.2	4.3	14.2	12.5	9.6	8.8	8.8
1	L07	2	RF	NA	Neutral	19.65	111.267391304348	7.09756865105296	395983.715217391	3177.78566797911	13.9304347826087	89.0586956521739	6.18277837334805	457906.995652174	4521.27650694586	460	1796875	102280.12	1694.96	395.11	9.3	8.9	7.6	9.3	7.2	14.3	5	7.2	7	15.7	2.2	17.8	7.2	13	6.3	12	9.3	9.3	8.3	20.2	6.7	13	3	18.7	10.7	10.7	6.1	12.2
1	L07	3	RF	NA	Neutral	19.0265957446809	110.218085106383	6.94924790151305	393292.968085106	3158.60345122012	14.7101063829787	98.7845744680851	6.55651927879517	482387.938829787	4260.18231084242	376	1734135	101550.09	1701.14	410.71	7.4	16	8.5	11.4	6.9	15.7	10.1	10.9	7.2	13.8	2.7	19.1	6.9	15.7	4.5	16.8	8.8	9.6	9.3	16.5	5.6	16.2	3.7	19.4	8.2	9.8	6.6	10.4
1	L08	1	RF	NA	Neutral	17.916114790287	105.459161147903	7.29651930324813	399378.476821192	3102.57333926801	14.0772626931567	92.2582781456954	6.15279532123206	455906.282560706	4119.91893807921	453	1710281	102643.22	1678.01	409.57	10.2	13.5	11.3	11.9	10.6	17.9	10.2	11.9	8.6	15.5	3.1	20.5	10.4	17.2	4.9	22.5	7.7	11.9	7.1	17.9	7.5	15.9	4.9	22.5	11.7	12.4	9.7	14.3
1	L08	2	RF	NA	Neutral	18.234521575985	106.780487804878	6.48697277687814	405989.25891182	3316.90816476292	13.5272045028143	81.46904315197	5.75742460157791	408543.317073171	4357.31560093333	533	1828982	98025.5	1797.38	392.42	11.4	12.6	8.6	14.8	8.8	11.4	8.1	9.9	8.6	12.8	1.5	22.5	8.8	10.9	5.3	11.8	6.4	9.9	6.8	22.5	7.3	17.4	3.4	24	11.1	10.3	5.6	13.3
1	L08	3	RF	NA	Neutral	17.6708333333333	104.975	6.84664264415172	393109.441666667	3255.97609333255	14.1895833333333	100.460416666667	7.16012925276695	517298.745833333	4599.59039650056	480	1724195	106742.62	1794.78	452.51	8.1	14.2	9.6	9.4	7.1	12.9	12.9	7.1	7.7	16	3.8	13.1	8.8	12.9	7.1	11.5	5.6	10.8	8.1	18.8	6.2	16.7	4.4	14.8	8.5	9.4	6.7	8.3
1	L09	1	PIGN	NM_012327	sample	18.8109756097561	109.809451219512	7.28269006190237	402848.865853659	3121.06848405803	14.8292682926829	105.814024390244	7.12187542844157	534734.765243902	4564.02933029633	656	1654766	101266.36	1658.42	413.89	8.5	13.6	7.5	9.8	8.4	15.4	9.5	7.5	10.2	17.4	5.2	10.1	8.4	16.3	5.6	10.7	8.5	10.2	5.6	12.2	7	13.1	5.2	11.4	10.5	9.9	8.4	7.2
1	L09	2	PIGN	NM_012327	sample	19.0462962962963	111.663580246914	7.01342305428307	411770.473765432	3209.9559378654	15.4135802469136	110.924382716049	7.23466060399291	571214.740740741	4648.56972539503	648	1823827	114129.99	1777.85	445.28	11.9	11.3	11.7	5.1	8.8	15.4	11.9	3.4	9	17.3	5.9	9.1	9.1	17.6	7.9	7.1	9.1	11.7	13	15.4	8.3	16.4	8.2	10.6	12.3	12.5	12	6.6
1	L09	3	PIGN	NM_012327	sample	19.1057692307692	114.841346153846	7.98605809759812	463513.100961538	3388.61431099902	15.2003205128205	113.366987179487	7.40578777514042	589785.251602564	4696.64368723906	624	1886541	110199.61	1889.97	439.18	9.5	11.4	12	6.7	9.5	12	11.9	6.1	10.3	14.6	3.8	10.1	9.8	12.5	4.6	9.6	8.5	8.5	12.5	14.1	8	12.8	7.1	11.1	11.5	10.1	9.6	6.2
1	L10	1	ERCC5	NM_000123	sample	19.1325581395349	111.962790697674	6.30775748782729	401687.253488372	3106.80853605194	15.7186046511628	115.16976744186	7.3005964685069	609119.223255814	4662.83329039785	430	1735907	111851.69	1634.65	437	10.2	12.8	12.3	9.5	7.9	10.7	12.1	7.7	10.2	12.3	6	9.5	8.4	11.6	9.5	11.4	9.3	11.9	9.5	12.1	9.1	13.3	9.8	10.9	11.4	9.8	16	6.7
1	L10	2	ERCC5	NM_000123	sample	19.0755208333333	120.8671875	7.26567692302879	479827.4140625	3456.55404119333	14.8125	104.434895833333	6.9083931127295	512470.361979167	4372.52004897225	384	1899913	102541.27	1936.96	419.25	12.2	8.6	10.9	8.3	13	7.6	11.2	8.1	12.5	11.5	4.7	11.2	12.8	10.4	5.2	11.7	10.2	9.6	10.7	16.7	10.7	9.1	6.2	14.8	14.1	7	10.2	10.4
1	L10	3	ERCC5	NM_000123	sample	18.1339130434783	116.900869565217	7.27298508268109	453291.973913044	3416.42934450163	14.6573913043478	108.450434782609	7.4270173093665	563067.556521739	4657.08295987297	575	1828543	111454.97	1909.4	460.9	8.3	12.2	12.2	9.2	10.4	8.9	13.4	7	12.7	9.6	5.9	13	9.9	11.3	5	11.3	5.9	9.7	9.7	16.7	6.6	12.2	6.4	14.6	11.7	7.3	10.4	8.2
1	L11	1	PHF6	NM_032335	sample	19.5064516129032	132.612903225806	9.72800637510933	538699.558064516	3570.33682387602	15.7032258064516	120.641935483871	7.40519196989894	670987.329032258	4680.34693520247	310	2011653	123985.46	2000.31	473.96	13.9	5.8	16.5	7.1	16.8	5.2	15.8	7.1	17.7	7.4	6.1	12.3	15.2	5.8	11.6	13.2	8.7	9.4	8.1	11.3	13.5	5.5	11.3	9.4	20.3	2.9	16.5	8.4
1	L11	2	PHF6	NM_032335	sample	19.264367816092	129.509578544061	8.79695555198844	506087.720306513	3531.54069211766	15.4597701149425	124.72030651341	8.0616368562393	723248.325670498	5087.01698196679	261	1952924	122393.5	1976.82	476.38	11.9	6.1	15.3	6.1	11.9	6.5	17.6	5	11.9	5	12.6	10	10.7	5.7	14.2	10.3	6.9	8.4	10.7	13.8	10.3	6.1	11.9	9.6	14.2	4.6	21.5	6.5
1	L11	3	PHF6	NM_032335	sample	19.1342105263158	125.463157894737	8.03158157816791	494182.147368421	3475.39127264544	15.65	115.276315789474	7.13138589500148	619681.342105263	4684.58877665236	380	1932931	121400.38	1937.44	491.27	11.8	10.5	18.4	10.3	11.8	10	19.2	8.2	11.8	9.7	4.2	13.9	11.3	8.9	7.1	12.6	6.3	10	14.2	16.1	10.3	9.2	7.9	17.1	16.1	6.1	11.8	9.2
1	L12	1	BLM	NM_000057	sample	18.5055865921788	116.150837988827	9.0170672524505	471684.315642458	3351.36504140345	15.2122905027933	122.720670391061	7.84073534014745	698847.667597765	4897.84139546485	358	1843198	119572.07	1823.6	462.09	12.3	12.8	17.6	10.1	11.5	13.1	13.4	6.7	12.6	14.8	10.9	13.1	12.6	14.2	12.8	12.8	9.5	14.2	8.4	15.4	9.2	12.3	13.7	14.8	17	10.1	20.9	9.8
1	L12	2	BLM	NM_000057	sample	18.5432098765432	118.841975308642	7.58536562541437	465107.688888889	3367.68786033186	15.5012345679012	121.711111111111	7.80281449493766	688701.980246914	5025.08606795334	405	1902726	129176.15	1858.36	501.72	12.3	13.3	19.8	4.4	9.4	13.8	20.2	3.5	12.3	9.4	12.6	8.4	10.6	14.3	13.3	8.6	7.4	9.4	13.3	14.6	8.4	12.3	11.1	10.1	13.1	9.1	20.2	6.7
1	L12	3	BLM	NM_000057	sample	18.1198156682028	121.548387096774	11.9837103830588	533130.244239631	3542.26975474681	15.3041474654378	124.516129032258	7.64768304523338	661859.940092166	4564.34144615017	217	1948668	114208.38	2026.05	443.19	13.4	17.5	11.5	9.7	12.4	17.5	12.4	7.8	14.7	12.9	5.5	10.6	11.5	17.5	7.8	11.5	7.8	17.1	12.4	13.8	11.5	17.5	12.4	11.1	15.2	13.4	14.3	9.7
1	L13	1	ARID1A	NM_006015	sample	19.3364269141531	115.914153132251	7.02019892087983	402426.800464037	3134.70930901689	15.4385150812065	108.505800464037	6.94596404282244	547023.946635731	4414.0758355953	431	1662151	105168.16	1667.72	404.34	7.7	11.1	10.4	10.4	8.4	10.4	8.4	7.9	11.1	10.9	6.3	14.2	10	10.7	5.6	13.7	8.1	7.4	8.1	10.7	6.5	7.7	7.9	11.4	10.9	5.8	10.9	7.7
1	L13	2	ARID1A	NM_006015	sample	19.4158004158004	118.189189189189	7.07662555465936	429597.293139293	3167.52271042609	15.4407484407484	109.790020790021	7.02769320828096	572013.372141372	4523.03163561211	481	1816596	113055.5	1717.94	439.64	12.5	13.9	14.1	8.5	9.1	15.6	11.9	5.6	10.6	13.7	6.4	14.1	9.1	16	8.1	15	9.4	10.2	14.1	15.4	10.4	13.9	10	15.2	13.7	10.6	16.4	8.5
1	L13	3	ARID1A	NM_006015	sample	18.9125412541254	114.240924092409	7.28607314632883	423825.226072607	3180.32132627805	14.542904290429	102.547854785479	6.94799255404871	520907.617161716	4390.00034283364	606	1732342	103598.58	1751.47	413.37	6.8	14.2	10.9	12.4	6.6	15.7	10.2	10.2	7.8	12.2	4.1	15.7	7.1	16	5.9	15	7.4	9.2	9.9	18	6.4	13.5	6.1	19.1	8.9	9.9	8.6	11.9
1	L14	1	EZH1	NM_001991	sample	18.0774647887324	111.12676056338	7.93534440390749	399084.819248826	3194.34565054697	14.5845070422535	110.927230046948	7.3702890306229	587735.962441315	4685.67690064179	426	1656434	111268.88	1759.15	449.54	9.9	11.5	14.1	10.8	9.6	10.6	13.8	8.5	8.7	10.3	5.9	7.5	7.7	10.6	7	8.7	7.5	10.3	4.2	11	7.3	11.3	5.4	8.7	11.7	7.7	9.9	6.3
1	L14	2	EZH1	NM_001991	sample	18.7334630350195	112.677042801556	8.95323244561084	464207.182879377	3330.062735875	15.0136186770428	100.758754863813	6.48289373906286	500034.391050584	4277.82070185806	514	1902871	111959.75	1872.31	438.11	13.6	11.9	13.6	9.1	11.5	14.4	12.6	6.4	11.3	16.3	4.1	17.7	11.5	17.1	4.5	14.4	7.4	10.7	11.1	17.7	9.7	15.6	5.1	17.5	13.8	10.7	8.8	10.9
1	L14	3	EZH1	NM_001991	sample	18.5102459016393	114.512295081967	7.58085214737178	442430.647540984	3330.87102590212	14.6495901639344	104.555327868852	7.11635751381604	548494.780737705	4614.78934201819	488	1828769	106552.16	1855.44	424.52	9.4	11.9	11.9	9	9.6	13.9	11.7	9.8	10.7	15.6	4.9	13.7	8.8	14.5	8	13.3	6.6	9.2	10.7	18.6	7	14.5	5.5	15.2	12.1	11.1	8.8	11.5
1	L15	1	ARID2	NM_152641	sample	18.750418760469	110.028475711893	7.68283322456633	418193.165829146	3196.61775764554	14.5628140703518	97.8442211055276	6.52338890567739	477320.237855946	4236.3956167114	597	1719715	96615.46	1754.03	387.71	9	12.6	7.9	12.1	11.4	12.1	7.4	9.7	9.5	15.2	4	15.9	10.1	12.2	5	15.2	7.4	11.1	7.5	14.6	7	13.6	6.4	17.1	11.9	9.9	9.7	11.4
1	L15	2	ARID2	NM_152641	sample	19.1864406779661	115.292978208232	7.94184438734242	432629.404358354	3266.26355684825	15.1573849878935	108.130750605327	7.04150105646567	544032.08716707	4476.7156439316	413	1785506	105168.92	1816.12	415.58	10.2	12.3	9	8	10.2	11.1	9.2	6.1	9.9	14.5	6.3	12.3	10.4	12.6	7.3	10.4	8.7	9.9	9.2	15	9.7	13.3	7.5	10.2	14	8.7	10.4	7
1	L15	3	ARID2	NM_152641	sample	19.2599206349206	123.388888888889	8.53737345537551	493347.275793651	3481.35983194932	15.1825396825397	108.458333333333	7.04018183601465	564987.871031746	4560.69844842881	504	1943483	105366.34	2002.33	419.69	12.1	11.7	10.3	8.7	11.5	11.9	9.7	7.9	11.7	10.5	4.4	13.5	10.5	13.3	7.3	12.5	8.9	9.7	14.9	16.5	9.9	13.1	7.7	12.7	13.5	8.7	11.9	9.5
1	L16	1	FLT4	NM_002020	sample	19.2169421487603	119.969008264463	10.4004354676748	501505.518595041	3345.94819660649	15.9152892561983	115.663223140496	7.05573270746026	610554.826446281	4575.50577905715	484	1905252	118073.15	1871.1	469.57	13.4	14.7	15.3	8.3	11.8	11.4	16.5	8.3	12	13.8	6.6	13.6	11.6	16.3	8.1	12.8	10.5	12.6	11	12.2	11.6	12.6	12	13	14.9	9.7	16.5	8.7
1	L16	2	FLT4	NM_002020	sample	18.7046548956661	110.85393258427	7.01659018973227	420617.481540931	3225.71718466847	15.0128410914928	103.873194221509	6.87482234323489	548394.390048154	4653.02228300684	623	1800320	113206.62	1776.64	457.11	10.8	13.2	12	6.1	9.5	13.3	13.3	3.9	10	14.8	4.8	12	10.1	15.1	7.4	9.8	7.2	10.6	10.3	16.2	8.8	14.3	7.4	13.5	12.4	10	11.9	6.4
1	L16	3	FLT4	NM_002020	sample	19.4043583535109	125.314769975787	10.0314464088859	537162.627118644	3645.91299299351	16.0169491525424	120.254237288136	7.3657990568968	667401.036319613	4903.89028791404	413	2102523	115753.57	2092.56	456.8	15.3	8.7	13.1	7.5	12.1	7	12.8	5.8	12.8	9.4	6.1	11.1	12.3	8.7	8.7	7.5	8.7	9.7	17.2	15.5	10.9	9.9	11.4	12.1	16.7	5.3	15.7	7
1	L17	1	RF	NA	Neutral	17.6341059602649	103.003311258278	7.12060311847449	382045.428807947	2957.2767014817	13.7367549668874	90.1026490066225	5.77804154755441	444184.589403973	3881.39230934073	604	1635385	94825.59	1612.76	382.78	9.9	18.2	10.4	19.7	8.9	19.5	9.8	18.7	9.1	21.5	3.1	22.4	8.6	18.9	4.8	23.3	7.8	18.2	7.3	23.2	7.3	18.4	6.1	22.7	10.8	15.6	8.8	18.9
1	L17	2	RF	NA	Neutral	18.7367491166078	116.037102473498	7.46509763266223	447347.697879859	3338.4412875067	14.7667844522968	101.455830388693	6.86071455940395	509803.745583039	4459.45376965287	566	1905316	109094.59	1891.36	431.77	11	9.2	14	14	11	8	14.7	12.2	10.6	11	6	12.5	10.1	9	5.7	12	6.7	6.9	9	15.5	6.9	11	5.7	14.8	11.8	7.2	9.7	9
1	L17	3	RF	NA	Neutral	20.1679389312977	124.893129770992	7.53368957536875	466251.47519084	3353.51810555976	15.6908396946565	107.587786259542	6.89626497310277	557203.979007634	4547.3996759963	524	1947404	109071.28	1886	426	11.3	8.6	10.7	9.4	9.7	8	11.8	9.7	10.5	9.4	4	16.4	10.1	9	7.1	12.2	11.6	8	14.3	13.7	9.2	8.6	6.1	13.9	13.2	5.2	9.5	7.8
1	L18	1	RF	NA	Neutral	16.7615780445969	106.41166380789	7.57594748667873	400337.581475129	3184.44003995301	14.4614065180103	103.934819897084	6.96688132317097	533392.778730703	4450.16938714645	583	1703061	103470.84	1734.46	416.6	10.1	11.3	10.3	10.1	10.5	12.2	10.3	10.6	10.6	11	4.3	12	8.4	13.2	7.2	13.4	3.3	11.5	4.8	12.2	6.9	12.2	6.3	13.2	11.3	9.8	11.1	8.9
1	L18	2	RF	NA	Neutral	19.7082405345212	125.106904231626	7.77437022586761	477383.269487751	3474.84130012903	15.4097995545657	115.19153674833	7.4726037177165	614818.848552339	4755.73539500053	449	1915411	102353.66	1955.11	412.36	12	7.8	9.6	10.5	11.6	5.3	10.9	6.2	10.2	7.1	7.6	10	11.6	4.2	9.1	8.7	10	5.3	12.7	12.7	9.8	5.6	9.1	8.7	15.4	2.9	14.7	4.7
1	L18	3	RF	NA	Neutral	18.2848484848485	113.993939393939	7.74940147641048	458238.997979798	3559.820761909	14.8909090909091	105.410101010101	7.13672317342732	527235.939393939	4458.63020453997	495	1901589	101745.84	1975.68	416.83	11.5	8.1	7.3	9.1	10.9	5.3	8.5	6.5	12.7	10.7	5.5	11.3	11.5	7.5	4.8	9.9	6.5	8.5	11.5	18.2	6.1	10.3	5.9	13.1	11.5	6.5	9.1	8.3
1	L19	1	RF	NA	Neutral	18.5706214689266	116.203389830508	7.07352873045552	472651.576271186	3362.13998051196	14.7193973634652	104.781544256121	6.9454447016754	559055.005649718	4630.20637482415	531	1870623	111198.48	1837.97	445.99	12.8	10.5	12.1	7.3	13.2	9.8	12.1	6.4	12.2	11.3	6.6	13	12.1	11.7	7.2	10.5	8.1	10.2	7.5	13.4	9.8	9.8	8.1	12.2	14.5	7.7	12.2	7.9
1	L19	2	RF	NA	Neutral	19.0589473684211	121.625263157895	7.7716061328829	484030.835789474	3463.20732701811	15.2694736842105	106.610526315789	6.97039597595288	554353.597894737	4576.37248709103	475	1928667	111859.28	1945.62	465.45	13.1	9.9	13.9	8	12.6	6.9	16.2	5.1	12.6	9.7	5.3	12.6	11.8	8.2	7.6	11.6	8.2	10.1	12.2	16	10.9	10.5	7.4	13.7	14.1	6.7	11.8	8.4
1	L19	3	RF	NA	Neutral	19.0099403578529	120.097415506958	7.72086926210707	458739.286282306	3343.15040042506	14.7693836978131	105.411530815109	6.91199141727686	543380.858846918	4426.4591354331	503	1846538	106880.25	1910.07	427.91	8.3	11.1	9.7	9.7	9.1	12.1	12.7	10.3	11.7	12.3	3.2	15.1	9.5	12.3	5.4	17.7	7.2	10.5	10.1	16.1	7	12.3	4.8	15.3	11.3	9.3	10.3	8.9
1	L20	1	RF	NA	Neutral	18.2290388548057	105.756646216769	5.8942217480041	380510.777096115	2963.05647361231	15.0511247443763	110.21472392638	7.28495849603535	593290.431492843	4765.75404424145	489	1663793	119383.18	1597.1	485.28	9.6	14.7	16.6	4.5	7.8	14.3	19.2	2.7	6.7	14.9	7.4	10.2	8	16.4	9.2	7.2	7.2	11.7	6.7	9.4	6.1	16.6	7.4	10.4	10	12.1	12.3	5.1
1	L20	2	RF	NA	Neutral	18.1046698872786	113.012882447665	8.67946701709855	448343.333333333	3443.08419167654	14.4895330112721	99.5056360708535	6.57501225635738	516160.066022544	4425.52674185366	621	1848093	110788.16	1985.03	449.91	11.1	8.7	12.6	7.9	12.9	8.1	13	6.8	11.3	14.8	4.3	16.4	11	11.6	6.1	12.1	7.1	10.3	8.5	15.8	7.9	15.5	6	14.7	14.5	9.5	11.1	10
1	L20	3	RF	NA	Neutral	19.6444444444444	124.202469135802	7.26554206914503	506162.283950617	3470.8153108743	15.3802469135802	112.824691358025	7.27978971215108	612071.992592593	4789.33242987005	405	1979000	113958.25	1986.11	458.97	11.1	8.6	14.6	6.7	11.4	7.9	15.8	6.7	9.6	9.1	5.9	12.6	10.6	10.9	7.7	9.9	6.9	6.4	11.1	12.3	8.1	8.9	5.9	12.3	13.3	4.9	12.6	7.9
1	L21	1	RF	NA	Neutral	17.8302180685358	109.222741433022	7.62289264838545	408184.908099688	3182.21182803212	14.7071651090343	102.708722741433	6.78400512020848	520863.221183801	4408.30765607633	642	1694223	100015.22	1730.1	406.98	9.3	13.6	9.8	16.7	7	11.2	11.2	14	9	11.8	3.9	13.1	7.3	11.1	6.9	11.7	5.6	11.1	6.9	11.8	6.9	12.3	6.2	12.9	10.6	8.9	10.6	8.9
1	L21	2	RF	NA	Neutral	18.6814310051107	115.318568994889	7.09676547950996	433865.36286201	3284.70883338317	14.8313458262351	98.3407155025554	6.53251996766804	480128.521294719	4300.9459331285	587	1796020	102060.87	1829.58	412.19	9.5	8.9	10.7	7.8	8.7	10.7	11.1	6.1	9.9	11.2	4.1	14.5	8.5	11.2	5.1	14.5	4.9	7	9	13.3	6.8	10.7	5.3	13.6	11.4	6.6	8.9	9
1	L21	3	RF	NA	Neutral	19.24	122.564	6.83215880898813	486224.894	3460.48729304927	15.68	113.614	7.28550244449033	595114.362	4649.79493809469	500	1958319	111630.55	1951.08	450.8	9.6	9.6	10.8	7.6	11	9.2	11.8	7.6	10.6	9.8	4.8	11	9.8	10.8	6	11.6	7.2	7	12.6	12	8	11.4	6.6	10.6	12	6	11.4	6.2
1	L22	1	RF	NA	Neutral	18.9909420289855	111.659420289855	6.17575364893101	386735.413043478	3086.23897957444	15.3061594202899	107.096014492754	6.97677146410684	555511.224637681	4640.77768549445	552	1703033	110389.97	1663.88	441.74	8.7	9.2	12.9	9.1	7.4	9.2	14.1	6.7	7.4	10.5	4.3	9.6	7.6	10.7	7.6	8.9	7.1	8.9	6.5	12.1	8.2	9.6	6.2	10.9	9.1	6	11.4	5.4
1	L22	2	RF	NA	Neutral	18.1194486983155	115.199081163859	8.44508986551608	437060.062787136	3352.12850097259	14.624808575804	103.765696784074	7.10530858518603	525452.872894334	4498.44192777833	653	1757454	102522.81	1866.03	425.31	9.8	11.2	10	10.1	10.6	8.7	10.4	6.1	12.3	9	6.3	11	10.4	10	6.1	9.8	6.9	9.5	11.2	15.8	8.3	11	5.5	11.2	13.8	6.3	10.1	6.7
1	L22	3	RF	NA	Neutral	18.4754521963824	129.627906976744	10.8287239792163	569628.837209302	3877.87650068018	15.3617571059432	117.248062015504	7.52282759445317	639818.002583979	4787.29956327385	387	2129248	114610.21	2224.65	458.04	15.5	5.2	12.9	8	16.5	3.1	10.9	6.5	18.1	6.5	7	11.1	15	2.8	7.8	10.3	7.8	12.7	12.9	15.8	10.6	6.7	9.3	12.1	19.1	3.4	13.2	7.8
1	M03	1	OTNT	NA	Neutral	18.3596837944664	110.583003952569	8.20280732962326	408023.760869565	3167.78247140686	14.6541501976285	105.126482213439	7.11843671711276	515819.171936759	4314.05333124157	506	1646297	100855.29	1701.91	399.41	7.9	12.8	9.1	11.5	9.9	13.4	8.1	8.1	12.3	13.2	5.5	11.1	8.7	13.4	5.3	13.6	7.7	12.8	7.1	15	7.7	11.5	7.5	13.2	12.1	9.3	9.7	8.9
1	M03	2	OTNT	NA	Neutral	18.1339285714286	109.919642857143	7.6421343523808	415723.419642857	3227.11647333975	14.3794642857143	102.524553571429	7.01779115541527	520670.017857143	4460.70305233173	448	1779338	106623.45	1754.16	414.38	10.3	15	12.9	11.8	9.4	15.4	12.1	10.3	10.3	11.4	7.4	14.1	8.7	13.4	5.1	10	6.5	10.5	10.7	18.8	7.4	13.2	6	14.1	10.7	9.4	9.8	6.9
1	M03	3	OTNT	NA	Neutral	17.9166666666667	109.434108527132	8.35300369672468	404890.180232558	3219.62900735494	14.6453488372093	106.12015503876	7.11686241775046	527723.687984496	4402.04622925313	516	1732402	105537.96	1754.94	411.29	8.5	14.3	9.7	9.9	8.5	20	8.7	7.9	10.1	12.4	4.8	13.4	8.5	17.6	3.5	12.6	6.8	11	9.3	17.2	6.2	13.8	5	15.9	10.9	10.9	8.1	9.9
1	M04	1	OTNT	NA	Neutral	18.0846153846154	105.890384615385	6.9510551107582	378680.544230769	3035.5779017611	14.8865384615385	111.05	7.32497130901179	590489.878846154	4643.47330434425	520	1615194	109826.48	1638.41	446.12	8.1	16.2	10.4	7.9	8.7	14.2	12.7	6.3	9.8	14.4	4.4	9.4	8.1	15	8.3	11	5.4	11.7	6.3	11.5	6.2	15	7.1	11.2	10	11	12.1	7.5
1	M04	2	OTNT	NA	Neutral	18.502722323049	113.283121597096	8.50984061325535	451875.32123412	3312.60772746029	14.6660617059891	101.088929219601	6.73493225853227	497169.364791289	4304.54059598765	551	1799233	104025.15	1831.72	422.05	12.3	17.2	10.7	12.5	9.3	16.3	10.9	10.3	11.4	13.8	5.1	12.9	9.4	16.3	6.4	12.2	8.3	12.2	11.8	18.9	8.2	13.4	6.9	14.9	12.5	10	9.3	9.6
1	M04	3	OTNT	NA	Neutral	18.5009009009009	112.744144144144	8.39382935233584	441699.592792793	3300.18117511744	15.1117117117117	114.095495495495	7.59971740613695	603335.610810811	4739.0071499013	555	1841372	108952.01	1814.4	426.08	7.9	12.1	11	8.3	7.6	11.7	9	8.5	9	11.7	6.5	9.4	8.1	12.3	8.6	9.5	7.7	9.2	9.2	15.3	6.8	13	7.9	11.2	8.3	7.7	12.8	5.9
1	M05	1	OTNT	NA	Neutral	19.7293868921776	119.054968287526	7.83516073008643	455297.655391121	3203.03125799454	15.2790697674419	107.321353065539	6.99171339736642	529129.56448203	4349.65571685463	473	1824769	106739.15	1782.73	431.83	12.3	11	10.6	7.6	10.1	12.5	9.5	5.9	10.6	12.1	5.9	14.2	9.7	12.5	6.8	13.5	8.9	9.3	8.7	12.1	10.8	9.9	5.3	13.3	13.3	7	9.3	6.8
1	M05	2	OTNT	NA	Neutral	18.9567779960707	110.196463654224	7.22882749913806	390842.090373281	3085.24350491013	14.2200392927308	99.7347740667976	6.78041597919454	474208.445972495	4161.58985484932	509	1722188	98272.48	1692.99	392.33	7.1	12.2	7.1	9.2	6.1	14.9	8.6	8.3	9	14.3	5.5	13.6	6.3	15.7	4.5	16.5	6.7	8.8	7.7	18.7	6.9	14.1	5.3	17.3	8.4	8.8	9.4	11.6
1	M05	3	OTNT	NA	Neutral	17.7400611620795	103.365443425076	6.53810075458723	368075.353211009	3088.87121076325	14.1299694189602	100.827217125382	7.07524224347394	498779.571865443	4384.81928943719	654	1612214	100199.93	1641.35	411.11	6.7	18.8	8.3	12.7	5.7	16.5	8.4	8.4	7.8	13.8	3.7	13.1	6.3	17.4	4.9	14.8	5.5	11.8	7.8	20.9	4.4	18.5	5	18.2	7.5	12.1	8.1	11.3
1	M06	1	OTNT	NA	Neutral	18.2860696517413	115.21144278607	7.23073221107468	433217.390547264	3226.62983385309	14.9477611940299	109.393034825871	7.20728800903463	579283.462686567	4576.15619647795	402	1812084	112604.12	1772.55	443.9	14.2	9.2	14.2	8.5	10.9	9.5	12.9	5.7	10.2	10.9	7.7	14.4	10.7	9.5	7.2	12.9	9.2	12.7	7.2	15.2	9.5	11.2	6.5	13.4	14.2	9.5	12.2	9.5
1	M06	2	OTNT	NA	Neutral	18.3856893542757	112.771378708551	7.77492452073007	424634.488656195	3249.51963747695	14.4712041884817	105.891797556719	7.13323173080514	554155.085514834	4530.17210172064	573	1737118	101993.83	1753.38	406.43	9.4	11	9.8	13.8	8.6	11.2	10.1	10.1	9.1	11.9	6.3	11.2	8.4	11.5	6.8	12.4	5.8	9.4	11.2	19.7	7.2	12	7.9	13.6	10.1	7.5	11	9.6
1	M06	3	OTNT	NA	Neutral	19.2668329177057	121.084788029925	6.89682281231564	461092.536159601	3228.13056729823	15.3266832917706	112.905236907731	7.53171193940429	585001.536159601	4587.06073668756	401	1822218	105958.68	1784.16	418.34	10	15.5	7.7	9	10.7	16	9	10	11.5	12	5.5	9.7	9.5	17.2	5.5	12.5	8.2	8.5	12.2	16.5	8.7	14.5	6.2	12.5	12.2	10.5	11.2	8.2
1	M07	1	OTNT	NA	Neutral	18.0100502512563	112.934673366834	9.02847143978643	437477.185929648	3189.22803907054	13.7085427135678	94.3417085427136	6.58140132174673	454632.896984925	4004.10047752714	398	1696714	97666.95	1758.64	399.39	8.5	14.8	6.3	11.8	11.1	14.3	6	10.3	11.1	12.3	6.3	17.8	10.8	14.8	5.3	22.4	5.5	12.3	4.3	15.1	6	11.3	4	17.3	12.8	9.3	8.8	14.6
1	M07	2	OTNT	NA	Neutral	19.6217821782178	118.170297029703	6.87176172954097	409884.536633663	3165.22985135289	14.7643564356436	107.130693069307	7.23749309821547	541990.326732673	4482.86981242488	505	1764194	105694.3	1751.79	419.66	8.7	8.7	11.3	9.3	6.5	9.3	10.5	8.1	9.5	11.1	6.1	12.5	7.3	9.7	7.1	13.7	8.1	8.7	10.7	16.4	9.7	10.3	7.5	13.1	10.7	5.5	10.5	8.3
1	M07	3	OTNT	NA	Neutral	18.6261682242991	122.249221183801	7.41786912855112	481388.61682243	3374.51346042235	14.8193146417445	108.82554517134	7.46124784933596	540645.806853583	4478.17074388248	321	1922044	104121.94	1870.15	412.9	11.2	14.6	9	9.3	9	13.7	6.5	6.9	12.1	11.2	5.9	11.5	10	12.8	4.4	10.9	8.1	9.7	13.4	15	10	12.5	5.6	12.1	12.8	8.1	7.8	7.8
1	M08	1	OTNT	NA	Neutral	18.6428571428571	120.788571428571	7.59427964912826	440982.548571429	3295.13061439387	14.62	114.297142857143	7.87643981686455	615052.291428571	4819.25075748254	350	1757334	103022.62	1775.64	409.83	10	7.7	9.1	7.7	11.1	5.1	7.1	5.7	11.4	5.4	8	6.6	9.1	7.4	8.3	8	8.3	8.3	7.1	12.6	8.9	6.9	7.1	8	13.1	5.1	14.9	4.9
1	M08	2	OTNT	NA	Neutral	19.4206349206349	123.526455026455	8.16995991698989	470820.571428571	3430.02146598106	15.2671957671958	118.835978835979	7.63502759170101	636474.298941799	4692.27751146928	378	1925159	110429.29	1941.93	429.09	13	10.1	13	9.8	11.1	8.7	12.2	7.7	10.8	8.5	8.2	8.5	10.6	8.7	6.9	10.3	9.5	8.5	14.3	15.9	10.8	8.2	10.8	10.3	14.3	6.3	13.8	6.6
1	M08	3	OTNT	NA	Neutral	18.1746411483254	119.172248803828	9.08644269151328	475208.229665072	3413.56788873381	14.2583732057416	106.744019138756	7.35484299086372	551926.832535885	4507.0604712067	418	1869488	105751.14	1949.16	436.26	11	13.4	8.4	9.1	10.5	8.9	9.8	5.7	10.8	11.2	6.9	11.7	9.8	9.6	6.9	12.2	7.7	11.5	9.3	18.9	9.6	13.4	6.9	15.1	12.7	9.1	12.2	10.5
1	M09	1	DNM2	NM_001005362	sample	17.5141843971631	109.670212765957	8.36937095659271	430322.443262411	3068.38845535456	14.3758865248227	103.673758865248	6.80335840617591	579233.326241135	4699.65547553673	282	1629447	119130.44	1648.38	465.78	12.1	22.7	14.9	9.2	9.9	25.2	14.9	6	10.6	14.9	6.4	20.9	10.6	23.4	11.7	13.1	5.7	14.5	3.9	14.9	11.7	20.6	7.4	19.5	13.8	17.4	16.3	12.8
1	M09	2	DNM2	NM_001005362	sample	16.1652661064426	95.2745098039216	8.54145564928979	383468.957983193	3059.87438458133	14.4397759103641	106.72268907563	7.16603050889658	592320.078431373	4777.13750756899	357	1480892	115148.99	1633.47	464.33	7.8	31.4	13.7	10.4	8.7	31.7	14.3	7.3	10.1	21.6	8.4	16	9.2	32.8	12.3	10.6	4.5	19.6	10.1	20.2	5.9	28.9	7.6	16.5	8.7	22.1	15.7	11.5
1	M09	3	DNM2	NM_001005362	sample	17.4030837004405	96.773127753304	9.52317155064357	353347.36123348	2818.43055279121	14.6519823788546	104.041850220264	6.48138738759065	552331.039647577	4364.19536586944	454	1431449	111843.08	1515.77	432.38	4.4	36.1	13	11.2	6.8	45.4	13	9.3	8.8	26.9	2.9	22.7	5.7	42.3	5.3	18.1	6.4	16.5	12.3	20	6.4	28	9.3	24.2	9	25.3	11.2	15.9
1	M10	1	PRF1	NM_005041	sample	19.5094850948509	122.048780487805	7.54774164984685	445713.200542005	3242.08022593714	15.6476964769648	115.953929539295	7.45197942998718	598743.750677507	4635.89248979785	369	1823859	112271.61	1757.2	433.09	13	9.8	12.2	7	12.2	10.6	10.6	4.6	10.8	10	6.8	10.6	10.8	9.5	5.4	10	8.9	8.1	8.7	10.3	12.2	7.9	8.4	10.6	15.7	6.2	13.3	6
1	M10	2	PRF1	NM_005041	sample	19.7655172413793	120.333333333333	6.719732569288	430681.07816092	3214.38727920446	16.0505747126437	111.963218390805	6.91054078837578	576308.705747126	4616.00260842579	435	1823448	109155.62	1719.47	422.37	10.8	11.5	11.5	9.4	6.7	12.4	11.3	7.6	9.9	12	3.7	8	8	12	6	8	8.7	9.2	15.2	13.1	8.7	12	9.9	10.3	12.2	8.7	14.5	5.1
1	M10	3	PRF1	NM_005041	sample	19.2529914529915	116.567521367521	8.57336768131791	455672.504273504	3285.7144995819	15.2923076923077	108.02905982906	6.88911260434361	553761.211965812	4444.78038287582	585	1903778	113784.42	1848.43	444.79	10.4	14.4	13.3	9.2	7.7	17.6	11.8	6.5	7.7	13	4.6	14.5	7.9	16.2	5.5	12.6	9.6	12	13.5	16.6	8.9	15.4	7	16.2	10.4	10.9	10.9	9.7
1	M11	1	DSN1	NM_024918	sample	18.3961813842482	115.505966587112	9.00482584686137	441773.878281623	3269.1251460947	14.5369928400955	100.133651551313	6.6083385544551	503967.945107399	4336.66944406508	419	1716732	106933.66	1762.41	426.34	11.2	14.6	11.5	11	11.2	17.2	13.8	8.6	11.9	11.5	2.6	14.1	10.7	14.6	5.5	15.3	9.8	12.4	6.9	15.3	9.5	11.5	4.5	16.2	12.4	8.6	9.3	12.2
1	M11	2	DSN1	NM_024918	sample	18.6493506493506	111.644480519481	7.20769477306832	397076.803571429	3101.61225281702	15.0048701298701	105.337662337662	6.82129163049022	554995.837662338	4545.57388723764	616	1674517	111612.01	1681.43	443.72	10.2	17.4	12.2	8	7.3	21.1	13.1	6.8	8.1	13.3	5.2	14.4	7.3	19.2	7.5	12.5	7	9.6	10.6	15.6	9.1	14.8	7.6	16.4	10.1	11.2	12.5	9.1
1	M11	3	DSN1	NM_024918	sample	20.4438305709024	122.110497237569	7.21962170867234	456108.773480663	3212.51601957926	16.2744014732965	110.372007366483	6.65495438736547	564747.475138122	4494.40150341965	543	1944589	121200.78	1737.76	448.37	10.7	12	13.3	5.5	7.4	19	11.8	6.8	8.3	13.3	4.1	15.8	7.7	17.9	3.7	10.7	11.8	7.6	15.7	12.2	8.7	14	7.7	14	11.4	11	9.9	6.8
1	M12	1	CBLB	NM_170662	sample	17.9966044142615	114.667232597623	8.10914596100866	430982.258064516	3326.16402826099	13.9966044142615	102.018675721562	7.10918186752723	557901.227504245	4778.72941056568	589	1744524	101261.8	1779.17	398.02	10.4	7.8	9.8	11.7	10.2	8.5	7.5	8.8	12.2	8	5.8	11.5	10.7	8.1	8.3	10	6.6	9.7	4.6	14.3	7.1	9	4.9	13.6	12.1	5.4	11.5	8.8
1	M12	2	CBLB	NM_170662	sample	18.9057591623037	127.891797556719	8.32306015079101	550899.246073298	3620.24583543466	14.8272251308901	105.441535776614	6.91918012684611	572904.764397906	4688.19762807514	573	2086659	104864.23	2032.25	418.26	12.7	9.1	11.3	11	14.5	8.4	11.2	9.4	14.5	8.9	6.8	15	14.5	8.2	10.8	11.9	7.3	9.4	9.8	17.1	11.5	10.8	7.5	13.3	17.3	6.5	13.4	9.6
1	M12	3	CBLB	NM_170662	sample	19.6638795986622	117.968227424749	8.78966644565024	459315.627090301	3416.74961200196	15.2341137123746	105.347826086957	6.86002563290491	528293.178929766	4437.35852205883	598	1907513	104641.38	1888.88	403.06	10.7	9	8.7	7.4	9.9	14	7.9	6.7	9.2	13	3.8	15.1	8.5	12.4	4.8	14	9.2	6.4	11.5	16.1	7.5	11	6	13.7	11.9	8.4	9	7
1	M13	1	EP300	NM_001429	sample	18.0369127516779	110.634228187919	11.1559139676419	464144.22147651	3190.64207188891	16.6375838926175	144.728187919463	8.79252981518395	1004516.19798658	6175.41837461254	298	1785261	157754.92	1734.82	631.87	10.4	19.1	35.6	6.4	8.1	18.5	36.2	5.4	7.4	10.7	17.4	7	8.4	15.4	36.2	6	5.7	15.8	9.7	14.4	8.7	16.8	20.5	8.4	11.1	11.4	44.3	6
1	M13	2	EP300	NM_001429	sample	18.4255952380952	120.363095238095	11.7584985227192	513713.985119048	3449.7494829619	16.327380952381	142.425595238095	8.30935785242955	969595.199404762	5863.5350847882	336	1914889	142421.25	2006.14	569.83	14.3	19.6	31.8	8.6	10.1	17	31.2	6.2	9.5	11	15.5	10.7	10.1	14.9	31	8	7.4	12.8	16.7	14.9	12.8	14.9	22.6	10.4	14.3	9.2	39	8.3
1	M13	3	EP300	NM_001429	sample	18.5702702702703	112.210810810811	9.25023119534852	435276.108108108	3072.35023922835	17.1648648648649	141.862162162162	8.02903142217396	935724.916216216	5855.63527661114	370	1762585	156382.21	1676.75	617.29	10.3	21.4	31.6	6.8	7.8	28.4	33.2	5.4	7.8	13.5	7	8.1	7.3	28.6	22.7	5.7	7.3	13.8	20.8	11.4	8.6	17.6	19.7	9.2	11.6	15.1	32.7	6.8
1	M14	1	PHOX2B	NM_003924	sample	19.8813953488372	120.123255813953	8.43482619113574	446893.923255814	3194.99443865012	16.0837209302326	117.76511627907	7.26865669199894	619860.020930233	4691.50252463254	430	1791922	106337.31	1717.85	402.35	9.5	11.4	8.6	8.1	8.1	14.2	8.1	9.1	8.6	10	5.6	9.3	8.4	12.3	7.9	8.1	9.8	8.1	9.5	10.7	7.4	9.5	10	9.3	11.9	7.2	15.6	6.5
1	M14	2	PHOX2B	NM_003924	sample	18.9860383944154	113.387434554974	9.19402028473585	438622.638743456	3308.19928066015	15.174520069808	111.506108202443	7.14617266110179	606140.764397906	4744.99731228014	573	1850929	110617.54	1836.71	433.26	10.3	8.6	13.8	8.9	8.2	9.1	13.8	7.7	6.8	11.3	6.3	11	8.6	9.6	9.8	10.1	6.5	8.2	12.4	13.8	7.2	11.2	10.5	12.7	11.2	7	15.4	7.7
1	M14	3	PHOX2B	NM_003924	sample	18.641095890411	112.950684931507	6.74833925972967	425008.375342466	3291.21616598159	15.358904109589	116.476712328767	7.65584078031153	636723.21369863	4819.34022813597	365	1820438	108948.48	1813.52	424.46	9.3	11.2	9.6	11	9.3	14	12.1	6	10.1	14.2	6.3	9.9	9.3	14.5	7.7	9.9	5.8	9.3	13.2	15.3	6.8	12.1	6.3	11	11.8	9	11.5	6.8
1	M15	1	LATS1	NM_004690	sample	19.1259259259259	114.730864197531	7.28435428997794	401647.52345679	3115.58479893232	16.1333333333333	124.264197530864	7.68418601414366	738289.274074074	5349.34201361685	405	1731027	131936.8	1605.05	498.96	7.4	8.4	17.8	2.7	6.7	9.9	17.3	2	7.9	9.9	9.4	6.9	6.9	9.6	13.3	4.2	8.9	8.9	8.4	9.1	6.2	9.4	10.4	8.1	9.6	7.4	19.5	4.7
1	M15	2	LATS1	NM_004690	sample	20.2295081967213	134.438524590164	10.1571028174787	537030.049180328	3464.16214093876	16.2991803278689	128.959016393443	7.62681590951646	785521.135245902	5257.4417522975	244	2026323	132140.58	1971.92	502.54	14.3	10.7	20.9	5.3	11.1	10.7	21.3	4.9	11.5	10.7	9.8	9.4	11.9	12.7	21.7	8.2	9.8	8.2	15.2	11.5	12.7	10.7	16.4	9.8	20.1	7.8	27	8.6
1	M15	3	LATS1	NM_004690	sample	19.5603217158177	123.321715817694	7.41716623250051	459099.367292225	3430.92571990518	15.745308310992	121.689008042895	7.65842562823577	695430.991957105	4993.43806746595	373	1889076	135490.22	1907.51	547.22	10.2	8.3	19.8	6.7	9.4	8.3	20.9	4.3	12.3	8.6	8	9.1	9.4	7.8	11.8	9.9	9.1	8	12.3	12.1	8.8	7.8	9.9	10.2	12.1	5.1	18.8	6.7
1	M16	1	CUL3	NM_003590	sample	20.135593220339	118.108958837772	7.11530042887903	429857.414043584	3139.68688549421	16.0121065375303	110.82808716707	6.79723282553969	579348.886198547	4642.76037083628	413	1853427	114919.08	1730.99	462.12	10.7	9	14	5.6	9	8.5	13.3	2.9	8	11.4	2.4	10.2	7.5	8.5	7.3	8.5	10.9	7.7	9.4	9.9	10.2	8.5	6.8	9.7	12.3	5.8	11.6	6.1
1	M16	2	CUL3	NM_003590	sample	20.1271186440678	128.358757062147	7.50128799252845	492630.265536723	3329.04181231239	15.5367231638418	106.059322033898	6.42096916696996	534535.302259887	4274.03961799963	354	1982105	106701.46	1884.68	424.58	14.7	9.3	10.7	9.9	10.7	6.5	9.6	6.2	12.4	9.9	3.1	17.8	9.6	9.3	4.2	16.4	13.3	9.9	16.9	17.5	13.8	11.3	10.5	18.4	15.5	6.2	11	12.1
1	M16	3	CUL3	NM_003590	sample	21.2977867203219	134.321931589537	7.79787732928485	550121.565392354	3474.12262901899	16.6680080482897	116.076458752515	7.04573698592555	606650.885311871	4727.30681529542	497	2192500	124353.04	2022.97	490.56	15.9	6.8	13.5	5.4	12.7	8.2	14.1	5.2	9.9	11.7	3.6	11.9	9.9	9.7	6.4	7.2	13.5	7	17.1	11.9	12.7	9.3	9.3	10.1	15.9	5.6	12.1	6.4
1	M17	1	OTNT	NA	Neutral	19.1942857142857	120.7	7.06815677304709	437614.637142857	3245.2659666113	14.64	105.242857142857	7.16200244648449	532442.591428571	4465.78659314893	350	1748375	95405.92	1753.48	391.24	8.9	7.7	5.7	10	11.4	6.9	7.1	11.4	11.7	5.1	7.1	11.7	10.3	8	7.1	12.9	6.3	10.6	6.6	15.4	7.1	6.6	5.4	14	11.4	3.4	10.6	9.4
1	M17	2	OTNT	NA	Neutral	18.1910828025478	122.295116772824	9.66406782805944	502053.307855626	3611.63989188213	14.3736730360934	101.779193205945	6.87820373201325	514816.50955414	4383.48939585058	471	1920528	105332.8	2021.19	430.29	13.4	11.9	11	10.6	14	10.4	10.8	8.1	14.6	9.3	6.8	14.4	13.6	8.7	7	15.7	7.9	12.3	12.7	20.2	11.5	10.8	7.9	15.9	17	7.2	8.9	12.3
1	M17	3	OTNT	NA	Neutral	20.0572033898305	127.555084745763	7.48793282651163	486478.540254237	3408.7856667973	15.4936440677966	111.171610169492	7.16364428396411	579993.639830509	4604.47315061565	472	1934274	110228.85	1917.85	436.27	10.2	7.8	12.5	7.8	9.7	6.1	12.7	6.8	11.7	9.1	5.1	12.5	8.5	8.9	6.6	10.2	8.5	7.2	11.7	15.5	7.8	8.5	6.1	12.7	14	6.1	11.2	8.1
1	M18	1	OTNT	NA	Neutral	19.4504716981132	125.235849056604	8.07897237994792	494165.141509434	3392.30300644136	15.9740566037736	121.280660377358	7.68443435907283	669749.330188679	4984.17301447834	424	1979722	114075.65	1893.31	449.03	15.8	9.9	12.7	8.5	13.9	7.5	12.7	6.1	12	9.2	7.5	4.5	11.1	8	12.3	4.7	8.5	8.5	8.5	8.3	13.4	9	12	6.4	15.8	5.4	18.2	2.8
1	M18	2	OTNT	NA	Neutral	19.815415821501	126.450304259635	8.15627889476714	517847.15010142	3572.73780816483	15.5841784989858	113.851926977688	7.12405797142435	622897.156186613	4697.02082666246	493	2021277	108463.71	2020.4	431.94	14.2	5.9	12.2	11.6	15	5.1	13	9.1	12.4	7.9	5.9	12.8	13.2	6.5	8.1	11.2	10.5	7.5	11.8	10.8	10.5	6.7	10.3	11	18.1	4.5	15.4	7.7
1	M18	3	OTNT	NA	Neutral	19.2873563218391	129.220689655172	9.06544699849245	565365.891954023	3679.73677893306	15.3977011494253	110.23908045977	7.07533004884015	567914.15862069	4515.84383518331	435	2153576	110485.43	2157.01	442.59	13.8	6.9	10.6	9.4	13.8	7.6	10.1	8	12.2	11.7	5.7	15.6	12.9	10.8	6.2	14.7	8	9	11.3	15.2	10.1	8.5	6.4	15.6	16.6	6	12.4	10.1
1	M19	1	OTNT	NA	Neutral	18.0581162324649	112.503006012024	7.40879488388047	401093.320641283	3131.69138119976	14.813627254509	110.48496993988	7.38301834203905	586805.543086172	4728.62033118967	499	1640920	107625.3	1691.48	440.35	9.2	12.4	10.8	10.8	9.4	10.8	11	9.2	10.6	12.6	6.4	9.2	8.8	12.2	8.2	7.8	4.8	9.2	6.2	11.2	8	9.8	7.4	10.8	11.8	8	12.2	6
1	M19	2	OTNT	NA	Neutral	20.2091690544413	123.171919770774	6.37533515792045	455861.217765043	3351.01887758702	16.054441260745	122.12893982808	7.67227125701391	681225.8252149	5033.46171890064	349	1914616	120595.57	1843.93	466.49	11.2	6	16.6	4.6	6.6	5.7	15.5	2.9	9.5	10	9.2	8.9	7.2	7.4	12.6	7.4	8.6	5.2	14.6	10.9	8.6	9.7	10.6	8.9	12	5.2	18.6	5.2
1	M19	3	OTNT	NA	Neutral	19.4548387096774	132.293548387097	9.15794318102447	548039.338709677	3636.58537415392	14.9967741935484	116.845161290323	7.64086615263965	645728.738709677	4802.62326690776	310	2019666	114504.2	2122.41	468.09	14.2	7.4	12.9	11.3	12.3	4.8	12.3	6.8	14.5	6.1	6.8	11.6	12.6	5.8	10.3	10.6	9.7	9.4	11.3	16.8	10.6	8.1	10	11.9	14.8	5.2	16.1	7.4
1	M20	1	OTNT	NA	Neutral	17.734693877551	116.451247165533	9.97998314990507	465778.233560091	3410.17450895304	14.7687074829932	113.061224489796	7.49742279913592	602682.66893424	4641.59080849098	441	1758314	107391.08	1904.02	450.66	11.8	14.7	10.7	12	12.5	10.9	12.2	10.9	14.7	8.2	7.7	8.6	12.2	11.8	9.1	10.9	7	13.4	7.9	14.1	10.7	10.9	7.7	10.2	13.6	8.8	15.4	6.8
1	M20	2	OTNT	NA	Neutral	19.8823529411765	132.868983957219	9.95910207376709	580756.417112299	3632.37902363884	15.8609625668449	111.77807486631	7.09223701834496	583050.606951872	4589.94338935967	374	2215424	113103.69	2116.21	443.99	17.1	8.6	13.4	8.6	15	8.6	12.6	6.4	14.7	11.8	8.3	14.2	13.9	10.2	8.8	10.2	10.7	10.4	17.1	16.6	15	11	11	13.6	20.1	6.7	14.4	8.8
1	M20	3	OTNT	NA	Neutral	18.3993506493506	127.383116883117	8.39656280713823	554957.016233766	3758.19115707162	14.6883116883117	115.866883116883	7.82968918482649	633046.448051948	4814.98893746433	308	2062803	111087.34	2141.49	451.35	11	8.8	10.1	8.1	16.6	7.8	11	5.8	14	10.7	8.8	10.4	15.9	8.8	8.1	11	7.1	11.4	12	18.8	11	11	8.8	12	19.2	6.2	11.4	7.1
1	M21	1	OTNT	NA	Neutral	18.1125954198473	110.179389312977	6.75995984046365	404407.286259542	3111.03973410741	14.8874045801527	104.738549618321	6.85366982897293	534706.553435115	4481.50189334971	524	1686383	109060.06	1695.47	451.04	9.5	13.7	10.7	10.7	9.4	9.5	12.6	6.3	8.2	11.8	3.6	13.4	8	13.2	5.3	12.4	6.1	12.8	7.6	13.9	8	13.9	6.5	12.8	11.3	10.9	9.5	8.2
1	M21	2	OTNT	NA	Neutral	19.0185676392573	123.323607427056	8.19453294948468	491042.363395225	3451.47541920499	15.2201591511936	117.432360742706	7.75410519085332	658379.201591512	4982.52695717734	377	1916627	110280.2	1940.62	446.2	13.5	9	12.7	8.5	10.6	12.2	13.5	7.7	11.7	10.6	10.1	9	9.3	12.7	13.5	8.2	7.7	9.8	11.4	13.3	13.8	11.1	10.6	9.5	17.2	9	17.5	4.8
1	M21	3	OTNT	NA	Neutral	19.8680203045685	131.708121827411	8.06178405424803	525482.220812183	3512.11518726901	15.8350253807107	117.809644670051	7.59957522575353	629817.736040609	4836.64339098126	394	2065186	117031	2020.94	462.27	13.7	8.4	13.2	6.3	11.9	7.1	13.7	6.1	11.4	7.6	5.8	8.4	10.4	6.9	6.9	6.9	9.1	6.6	13.2	12.7	11.9	8.9	7.6	8.9	15.5	4.6	14.7	4.1
1	M22	1	OTNT	NA	Neutral	19.7822580645161	131.875	9.70524046645467	573858.314516129	3437.40795120042	16.0040322580645	110.431451612903	6.71116938366688	586241.02016129	4541.28795918447	248	2180989	130851.73	1993.52	496.24	16.9	10.9	20.6	4	16.5	8.5	19.4	3.2	12.9	10.1	6	17.7	12.1	10.1	9.3	16.5	10.5	9.7	11.7	13.7	13.3	10.5	8.9	14.9	18.5	5.2	11.7	12.1
1	M22	2	OTNT	NA	Neutral	18.5267326732673	119.590099009901	7.54082751463521	480882.871287129	3515.99516572975	15.009900990099	113.427722772277	7.52929433231677	631261.881188119	4894.93785581325	505	1941862	116505.42	1971.89	462.01	13.1	8.1	14.1	8.1	12.3	6.3	14.5	5.5	13.1	9.9	9.1	7.1	13.1	7.5	12.1	7.3	5.9	8.3	11.7	14.7	9.7	9.5	8.9	9.7	14.1	5.3	15.6	5.5
1	M22	3	OTNT	NA	Neutral	18.8971428571429	126.037142857143	7.7049224414472	502795.76	3612.50258681413	14.68	112.014285714286	7.62006493809475	620050.097142857	4813.39319333272	350	1982574	118830.72	2035.19	472.23	12	7.4	13.7	7.1	12	6	14.3	5.4	15.7	8.9	7.7	11.7	13.4	7.4	10.3	9.7	9.1	10.9	11.7	19.1	8	8.3	6.9	15.4	14.3	5.4	13.7	7.7
1	N03	1	PLK1	NA	Negative	16.7777777777778	180.013888888889	26.373313727105	1245201.77777778	5379.85821125788	14.0277777777778	98	5.08075330411235	501975.361111111	3353.87473511024	72	3262913	132852.74	3503.45	516.3	45.8	19.4	22.2	18.1	44.4	15.3	31.9	16.7	43.1	13.9	4.2	38.9	44.4	15.3	4.2	34.7	11.1	36.1	15.3	36.1	40.3	18.1	16.7	38.9	52.8	15.3	16.7	34.7
1	N03	2	PLK1	NA	Negative	20.5322580645161	199.322580645161	35.5529368047434	1356724.29032258	5274.69114099944	15.8225806451613	109.693548387097	5.34414216289277	594970.096774194	3659.51719237755	62	4037396	162784.55	3721.54	566.57	50	12.9	41.9	24.2	43.5	9.7	33.9	11.3	38.7	11.3	8.1	33.9	40.3	12.9	8.1	27.4	19.4	22.6	25.8	33.9	40.3	11.3	16.1	32.3	53.2	8.1	19.4	27.4
1	N03	3	PLK1	NA	Negative	20.0533333333333	166.08	14.7529064421839	913705.426666667	4424.1512547608	16.0266666666667	112.666666666667	6.08936789993028	589933.76	4025.27665488966	75	2821186	144278.01	2668.85	531.26	37.3	14.7	28	13.3	25.3	16	26.7	8	26.7	16	8	25.3	28	21.3	5.3	20	13.3	18.7	20	22.7	32	16	18.7	25.3	41.3	14.7	18.7	20
1	N04	1	PLK1	NA	Negative	16.025974025974	181.532467532468	35.6008433926139	1376264.36363636	4997.4893765028	13.5584415584416	104	5.6058440666523	571142.012987013	3645.72286694646	77	3671543	146715.62	3487.71	555.65	35.1	15.6	27.3	16.9	33.8	13	26	13	35.1	14.3	6.5	32.5	33.8	15.6	7.8	31.2	9.1	28.6	9.1	33.8	36.4	18.2	13	33.8	44.2	14.3	20.8	32.5
1	N04	2	PLK1	NA	Negative	18.4157303370787	202.561797752809	48.4497176641781	1542338.01123596	5808.38162629871	11.9325842696629	80.6966292134831	4.53705950171	408216.303370787	3061.60386265812	89	4057747	117291.46	4290.26	431.43	49.4	15.7	22.5	23.6	47.2	6.7	20.2	25.8	43.8	6.7	2.2	47.2	41.6	10.1	2.2	44.9	14.6	33.7	15.7	43.8	44.9	15.7	9	42.7	50.6	12.4	11.2	40.4
1	N04	3	PLK1	NA	Negative	16.3833333333333	175.85	18.9265388599504	1184138.31666667	5267.92999048918	10.4666666666667	64.7833333333333	3.20451111015647	335277.4	2526.49719155165	60	3245794	125030.52	3742.79	463.47	41.7	28.3	28.3	30	53.3	16.7	20	26.7	41.7	15	1.7	66.7	53.3	16.7	3.3	55	10	40	18.3	60	38.3	23.3	11.7	63.3	46.7	16.7	3.3	61.7
1	N05	1	PLK1	NA	Negative	17.8032786885246	223.114754098361	46.0601967606797	1826415.93442623	7049.9656603891	13.5409836065574	86.9672131147541	4.22951967945226	429183.295081967	2941.6244186251	61	4668901	134249.13	5152.9	539.77	59	9.8	29.5	18	59	3.3	27.9	16.4	54.1	8.2	3.3	47.5	57.4	4.9	1.6	42.6	18	42.6	16.4	41	52.5	8.2	9.8	45.9	68.9	8.2	13.1	41
1	N05	2	PLK1	NA	Negative	22.5352112676056	216.492957746479	19.3474663613421	1447400.70422535	5117.32853403594	14.9154929577465	106.352112676056	5.66247951664114	603659.197183099	3979.52542875068	71	4204905	179042.72	3381.2	605.53	47.9	11.3	47.9	8.5	40.8	8.5	32.4	7	32.4	12.7	8.5	38	40.8	9.9	5.6	29.6	22.5	21.1	22.5	33.8	47.9	11.3	18.3	35.2	56.3	9.9	26.8	31
1	N05	3	PLK1	NA	Negative	20.9814814814815	190.203703703704	31.4784615500459	1181709.98148148	5742.07419378022	14.9074074074074	116	5.55607884505774	621045.222222222	3552.17630572661	54	3381676	135516.67	4116.05	462.96	40.7	7.4	27.8	20.4	40.7	1.9	16.7	18.5	27.8	1.9	3.7	38.9	37	1.9	3.7	37	18.5	22.2	16.7	35.2	38.9	7.4	18.5	38.9	42.6	1.9	22.2	37
1	N06	1	PLK1	NA	Negative	16.8823529411765	170.364705882353	19.8306957976409	1037831.76470588	4562.86710233198	12.8705882352941	102.823529411765	6.34475252518327	592826.011764706	4038.12058501724	85	2827663	146924.8	2916.82	583.3	34.1	20	36.5	20	38.8	10.6	38.8	17.6	38.8	10.6	7.1	31.8	34.1	11.8	8.2	29.4	14.1	29.4	9.4	32.9	30.6	17.6	16.5	34.1	40	14.1	22.4	28.2
1	N06	2	PLK1	NA	Negative	18.3417721518987	182.886075949367	13.8457063069828	1178496.72151899	4830.13060762939	12.9493670886076	90.5822784810127	4.92963488879495	480392.29113924	3391.62088972344	79	3523169	142280.77	3262.59	550.88	44.3	17.7	35.4	17.7	44.3	11.4	30.4	12.7	35.4	12.7	1.3	40.5	40.5	12.7	2.5	35.4	10.1	24.1	13.9	38	39.2	16.5	15.2	39.2	46.8	12.7	16.5	34.2
1	N06	3	PLK1	NA	Negative	19.4081632653061	198.448979591837	17.0881754546253	1352314.95918367	5086.69934809963	14.9795918367347	111.224489795918	5.33914937367792	619658.571428571	3593.98697595537	49	3888754	136780.16	3374.8	487.02	49	14.3	30.6	16.3	40.8	14.3	22.4	10.2	36.7	12.2	6.1	38.8	44.9	16.3	8.2	36.7	14.3	24.5	24.5	32.7	36.7	14.3	20.4	36.7	46.9	14.3	22.4	34.7
1	N07	1	PLK1	NA	Negative	18.5744680851064	210.021276595745	41.4561011705597	1602026.76595745	5916.35845029588	14.7872340425532	99.1489361702128	5.29742424732158	548960.042553192	3774.22157855624	47	4375414	172181.6	4168.92	632.75	55.3	14.9	36.2	17	53.2	4.3	42.6	8.5	38.3	2.1	4.3	38.3	55.3	2.1	4.3	25.5	14.9	27.7	21.3	31.9	46.8	8.5	17	36.2	51.1	4.3	14.9	27.7
1	N07	2	PLK1	NA	Negative	17.72	170.48	24.0005561383262	1137842.78	4652.78199911928	12.42	76.94	4.20892492495664	358021.48	2781.8084525194	50	3260851	129250.1	3262.31	502.17	44	22	24	18	36	18	22	12	30	16	2	44	30	22	2	42	20	36	18	38	36	20	6	40	44	18	8	36
1	N07	3	PLK1	NA	Negative	17.1063829787234	207.234042553192	47.1806215858011	1763699.95744681	7089.80637881898	11.6595744680851	75.6808510638298	3.47139736551935	374947.893617021	2566.45397963387	47	4889703	149914.49	5585	600.01	51.1	14.9	34	31.9	55.3	8.5	31.9	19.1	44.7	12.8	0	59.6	53.2	8.5	2.1	48.9	23.4	44.7	21.3	51.1	38.3	14.9	12.8	53.2	55.3	10.6	8.5	51.1
1	N08	1	PLK1	NA	Negative	18.1818181818182	195.659090909091	28.5147282192349	1359728.04545455	5502.16008172221	11.1590909090909	70.7272727272727	4.38113932441385	288305.318181818	2662.22831094341	44	3453453	103393.07	3806.28	400.71	38.6	6.8	11.4	20.5	40.9	4.5	11.4	18.2	43.2	9.1	0	45.5	40.9	4.5	0	47.7	11.4	27.3	6.8	43.2	34.1	9.1	4.5	47.7	45.5	4.5	4.5	40.9
1	N08	2	PLK1	NA	Negative	17.1111111111111	225.611111111111	50.1214571205461	1751238.37037037	6350.59708195257	11.7592592592593	82.037037037037	4.00412260208515	436768.611111111	2972.72296398654	54	4397230	132992.5	4724.42	544.26	46.3	13	33.3	25.9	63	3.7	24.1	27.8	50	3.7	1.9	48.1	53.7	3.7	3.7	46.3	16.7	33.3	20.4	46.3	42.6	7.4	13	46.3	53.7	3.7	18.5	44.4
1	N08	3	PLK1	NA	Negative	23.84	257.24	18.3228468934117	1929501.36	5741.14066922441	17.24	123.92	4.64424864694238	736551.24	3826.40881820444	25	5780819	202490.36	4084.31	675.46	60	16	56	16	60	12	52	4	36	12	4	40	52	12	8	32	24	32	48	36	60	16	16	40	68	16	24	36
1	N09	1	CIC	NM_015125	sample	18.1663066954644	111.138228941685	7.18107375281959	411255.982721382	3111.22204217935	15.0043196544276	113.002159827214	7.62333843625437	609508.719222462	4871.52557255753	463	1673092	109422.36	1666.14	433.03	9.5	13	10.6	5.4	8.4	13	11	5.4	8.6	12.7	7.6	8	8	13.4	9.7	7.3	5.8	8	5.2	8.9	8.9	12.7	5.2	8.2	12.3	8	12.7	5.2
1	N09	2	CIC	NM_015125	sample	18.6357267950963	107.866900175131	7.19602645982805	373579.029772329	3059.58673096453	14.8406304728546	109.185639229422	7.2873968359415	568201.824868651	4662.01261653151	571	1600976	106736.72	1657.85	428.37	5.6	15.2	11	8.6	6.8	17.7	10.2	5.6	7.7	14.2	5.6	10.2	6.3	19.6	7.5	9.1	5.6	8.6	10.9	16.6	6.1	15.2	7	10.9	8.9	10.2	10.2	7.4
1	N09	3	CIC	NM_015125	sample	18.7544141252006	106.491171749599	6.81923142243506	376097.72070626	3073.71002261236	14.5216693418941	99.4189406099518	6.7663837454864	484043.391653291	4331.55373662357	623	1644288	95691.51	1650.97	380.93	6.1	17.5	6.1	9.3	5	15.9	5.6	8.8	6.6	16.5	3.4	14.9	5.6	15.4	2.9	13	7.1	9.1	10.3	15.6	5.9	17	3.9	15.7	7.1	11.4	6.7	10.1
1	N10	1	SMARCA4	NM_003072	sample	18.2295081967213	109.675409836066	6.41356217718071	356957.390163934	2851.7526560935	15.2524590163934	122.209836065574	7.80941431598163	684445.53442623	4889.96959188984	305	1515774	117413.92	1509.66	471.76	6.6	17.7	16.1	8.5	6.2	14.8	17.7	7.5	7.2	11.5	9.2	8.2	5.6	16.1	13.8	11.8	5.2	10.8	3.9	9.8	6.9	14.4	11.5	9.2	7.9	11.8	20	5.9
1	N10	2	SMARCA4	NM_003072	sample	18.6705539358601	118.446064139942	8.63636459755179	441544.93877551	3181.35647063824	15.6239067055394	117.577259475219	7.36458071757227	628456.358600583	4624.35598883653	343	1707512	106646.92	1759.45	420.38	8.2	15.7	13.4	10.5	7.6	14.3	12.5	8.5	9.3	12	7.6	11.7	7.3	14.3	8.5	13.1	6.4	11.7	12.5	16	9	12	10.8	11.7	10.2	10.5	15.5	9
1	N10	3	SMARCA4	NM_003072	sample	19.1331168831169	128.75974025974	8.79949574245917	505472.918831169	3446.88407891329	15.961038961039	127.996753246753	8.06380784973022	739351.220779221	5126.70573464015	308	1929539	119707.49	1886.64	453.06	13	10.1	15.6	8.1	10.7	11.4	14	7.5	11.4	8.4	9.7	10.1	10.4	11.4	12.7	9.7	7.8	10.1	9.7	12.7	10.4	11	12	9.4	13.3	8.4	21.1	6.2
1	N11	1	DOT1L	NM_032482	sample	19.518341307815	110.438596491228	6.70078764895293	368429.323763955	2997.24024524812	15.7001594896332	105.342902711324	6.57930378114597	518622.870813397	4402.79308059625	627	1635739	105580.11	1557.82	412.55	8.5	12.1	9.6	8.1	6.2	14.4	10.4	5.7	6.4	10.4	2.4	12.3	5.7	13.2	3.5	10.4	9.9	9.3	8.5	12.1	8.1	12	6.1	12.8	9.1	7.7	11.8	7.7
1	N11	2	DOT1L	NM_032482	sample	19.0069808027923	111.783595113438	8.76949955991291	433689.643979058	3267.4506807366	15.2565445026178	110.378708551483	7.01361081128589	593566.390924956	4697.10178722642	573	1803928	112182.27	1816.83	443.53	10.5	12.6	14.1	7.7	8.4	13.6	12	7	7.7	13.4	4.9	13.6	7.2	14.1	8	10.5	8.7	12.2	13.8	17.5	8.6	14	10.1	14	9.9	9.4	15.9	9.6
1	N11	3	DOT1L	NM_032482	sample	19.5648148148148	116.727777777778	7.26426322637826	414386.588888889	3075.01828080627	16.137037037037	113.97037037037	6.96987059260948	585634.511111111	4615.81366428913	540	1742455	113990.47	1675.82	458.06	10.4	19.3	13	8.3	6.7	20.7	11.7	7.6	7.8	13.5	3.7	12.8	5.9	20.9	4.3	10.2	11.1	9.4	17.8	15.2	10.4	15.6	8.9	14.1	9.6	11.7	12.4	8.7
1	N12	1	XPC	NM_004628	sample	18.6108108108108	119.245945945946	7.9365969930607	458358.918918919	3260.85151562446	15.4243243243243	119.894594594595	7.51798204037215	695445.859459459	4980.55596393397	370	1802875	114562.61	1794.69	455.42	12.2	10.5	13	8.4	12.2	13.8	13	8.1	11.4	11.4	8.6	11.9	12.4	13	15.4	11.9	7.3	11.9	8.9	14.9	11.9	10	10.8	12.7	15.1	7.6	20	9.7
1	N12	2	XPC	NM_004628	sample	19.2834008097166	114.740890688259	8.0077846772707	441391.923076923	3208.8891530547	15.3036437246964	113.224696356275	7.24070024181289	655495.862348178	5067.2375600925	494	1832566	124214.45	1780.26	503.32	9.3	14.4	18.2	6.7	6.7	12.8	18.6	3.8	6.9	12.3	6.1	11.9	5.9	12.3	13.4	7.9	9.3	9.5	10.9	15.4	7.3	14.2	9.7	12.1	10.3	8.3	19	7.7
1	N12	3	XPC	NM_004628	sample	17.5904139433551	110.956427015251	9.44982175691851	470806.331154684	3331.12108149652	14.1655773420479	102.481481481481	6.9582638831339	542607.993464052	4531.69691610153	459	1869447	115147.08	1889.96	468.49	9.4	17.2	14.2	8.1	10.5	17.2	15	5.4	10.5	12.4	4.4	17.6	9.2	16.6	6.5	13.7	4.6	10.7	9.6	18.7	7.4	16.3	5.2	19	11.8	11.3	10	11.5
1	N13	1	EXT1	NM_000127	sample	20.2246220302376	124.276457883369	7.28676052361978	445637.174946004	3200.29077866531	16.2181425485961	128.704103671706	7.86825474307646	744123.276457883	5152.68730452456	463	1840605	123009.77	1738.79	461.81	11.9	8	18.4	7.1	8.2	5.6	14.9	5.2	7.6	8.2	7.6	8.2	7.3	6	13.8	6.3	9.9	6.7	7.8	9.7	9.7	8	14.7	7.1	12.5	4.3	24.6	4.1
1	N13	2	EXT1	NM_000127	sample	18.4932432432432	114.297297297297	7.26545875784024	415109.772522523	3158.34804183576	15.0337837837838	109.826576576577	7.04172831118746	600875.310810811	4620.38984570556	444	1762469	110486.64	1723.5	426.24	10.8	13.5	12.4	9.9	6.3	13.3	11.7	7.4	9.7	11.7	7.4	12.8	7.7	14.4	10.6	11.9	6.8	13.5	10.8	18.2	7	13.7	9.7	14.6	10.6	8.6	17.1	9.7
1	N13	3	EXT1	NM_000127	sample	18.8394004282655	117.950749464668	7.47421226680999	456618.13490364	3313.05017305403	15.1284796573876	116.738758029979	7.53200453931593	632865.64882227	4719.64293245457	467	1836776	114195.03	1844.72	450.04	7.5	12	12.4	7.9	8.1	12.2	11.6	4.7	10.1	13.1	5.4	12.4	7.9	13.7	9	13.3	6.9	9.4	12.4	15.8	6.2	13.3	8.4	14.1	9.9	10.1	14.1	10.3
1	N14	1	MSH6	NM_000179	sample	19.2865168539326	124.140449438202	6.98851634925338	461974.471910112	3221.07165011131	15.502808988764	120.35393258427	7.62807678028198	656724.300561798	4835.86823199611	356	1788785	113046.4	1725.36	431.85	12.1	10.1	12.6	7.9	11.2	10.4	11.5	6.7	10.7	7.6	6.7	9.6	10.4	10.1	11	9.6	7	9.6	7.6	10.7	11	8.1	9.8	10.1	14.6	5.3	17.7	6.5
1	N14	2	MSH6	NM_000179	sample	18.3046511627907	117.695348837209	8.41836777615213	481570.839534884	3463.26733381372	14.8697674418605	116.260465116279	7.45896709736301	688840.525581395	5017.53342962052	430	1933190	125834.95	1947.72	490.34	12.1	10.2	20.9	8.4	10.5	9.8	18.4	6	12.3	10.2	9.5	12.3	9.8	10	17.4	12.3	7	10.7	12.1	18.8	8.8	12.8	14	15.1	13.3	8.8	22.8	8.8
1	N14	3	MSH6	NM_000179	sample	19.3371040723982	116.468325791855	6.6383049401802	440338.052036199	3228.06157992437	15.5588235294118	118.710407239819	7.43254312409625	654955.904977376	4689.56554620626	442	1874770	119380.52	1792.5	457.36	12.7	13.8	15.4	10.4	8.4	12.7	14.5	8.4	8.8	13.3	6.8	13.6	8.4	14	7.2	14.5	8.4	11.3	13.1	16.5	11.1	15.8	10.9	14.5	13.3	11.1	15.8	9.7
1	N15	1	FANCC	NM_000136	sample	18.3686746987952	119.089156626506	7.73626361395495	486902.318072289	3494.29139393084	14.3855421686747	101.236144578313	6.95080886416786	568000.187951807	4918.34691425008	415	1909356	116221.58	1906.13	465.88	14.2	8	12	6.5	13.7	7.2	15.7	3.6	13.5	7.7	4.6	13.5	13.7	6	10.1	8.4	7	10.4	7	14.5	11.3	8.4	5.3	14.7	16.9	4.3	12	9.2
1	N15	2	FANCC	NM_000136	sample	20.0498812351544	133.396674584323	7.7076039248509	534270.983372922	3577.37219549124	16.2137767220903	126.365795724466	8.06082875617991	743696.315914489	5363.88620190576	421	2023840	125094.51	2004.17	489.22	14.3	5.7	19.2	6.2	14	7.1	17.1	1.9	15	9.7	11.2	6.2	14.3	7.8	17.6	4	9.5	6.9	13.8	10.5	12.4	8.3	13.1	5.9	18.8	5.9	23.8	3.3
1	N15	3	FANCC	NM_000136	sample	17.7295081967213	110.178278688525	8.58653670420924	402464.278688525	3204.61672962262	13.9877049180328	99.625	6.80069919811498	494609.768442623	4259.70264884445	488	1703023	103420.02	1797.4	418.99	7.4	14.5	9.6	10.5	8.4	15	10	8.8	8.6	11.1	3.5	16.6	7.6	15.4	3.5	19.1	6.4	12.1	9.2	22.1	6.6	17	5.1	20.7	10.7	11.1	7.6	14.1
1	N16	1	NCOR1	NM_006311	sample	19.9432989690722	119.193298969072	6.58887828567405	429733.541237113	3163.05446464851	16.3144329896907	123.662371134021	7.48167928162232	695264.726804124	4953.53957962185	388	1816834	123040.41	1733.6	467.49	10.6	8	16.8	4.9	7.7	8.2	13.7	3.6	8	10.8	6.4	8.8	7.2	8.8	11.9	5.9	9.3	8.2	11.3	9.5	9.3	7.7	11.9	8.5	13.7	5.9	18	5.7
1	N16	2	NCOR1	NM_006311	sample	19.2184466019417	119.27427184466	6.67715919158822	435704.711165049	3271.71729259772	15.1868932038835	115.696601941748	7.73036746082689	669234.444174757	5013.12149334445	412	1787584	114381.88	1823.66	459.77	9.7	12.1	13.6	5.8	10	11.9	15.5	3.6	10	8.7	10.9	10.7	9.5	10.9	15.3	9.7	8.3	8	12.6	15.5	7.5	9.7	12.6	10.2	13.1	5.6	19.2	4.9
1	N16	3	NCOR1	NM_006311	sample	19.0627306273063	123.092250922509	8.24668212237914	475739.151291513	3437.34780145496	15.1845018450185	130.261992619926	8.31781628108464	794877.121771218	5302.00762231617	271	1924171	116066.61	1936.55	446.86	13.3	7.4	14.4	8.1	8.1	7	14	8.1	8.9	8.5	12.9	11.4	7.4	8.1	17.3	8.5	7	10.3	9.2	13.7	7.4	8.9	12.9	9.2	12.5	6.3	21	8.1
1	N17	1	PLK1	NA	Negative	20.3333333333333	130.242424242424	6.80817381486694	437074	3046.86474913048	11.969696969697	66.5454545454545	4.921103641618	254148.818181818	3142.49361449232	33	1671557	94209.03	1819.39	398.71	6.1	12.1	6.1	6.1	12.1	15.2	9.1	6.1	18.2	9.1	0	36.4	9.1	18.2	0	36.4	6.1	6.1	0	21.2	12.1	6.1	0	36.4	18.2	6.1	0	24.2
1	N17	2	PLK1	NA	Negative	13.1666666666667	123.291666666667	20.1476525381465	703187.541666667	3801.46049012706	5.66666666666667	38.9583333333333	2.87736638361638	187172.5	1691.66169854422	24	1997667	62414	2581.33	267.07	16.7	33.3	0	45.8	25	29.2	0	37.5	29.2	25	8.3	70.8	25	33.3	0	83.3	0	50	0	70.8	16.7	29.2	0	75	25	29.2	8.3	66.7
1	N17	3	PLK1	NA	Negative	12.4137931034483	111.758620689655	19.2636040632178	545890.206896552	3713.01588973598	8.89655172413793	64.2758620689655	5.07302751354075	300594.310344828	2616.16176081788	29	1589038	72302.03	2279.91	351.47	13.8	34.5	6.9	41.4	24.1	13.8	6.9	27.6	31	10.3	6.9	48.3	24.1	24.1	0	44.8	3.4	44.8	0	51.7	13.8	31	0	55.2	27.6	31	3.4	44.8
1	N18	1	PLK1	NA	Negative	18.5957446808511	113.531914893617	8.36210759126677	406459.510638298	2650.62427579986	12.7446808510638	75.5744680851064	4.53360190090405	325004.14893617	2983.61374127106	47	1650287	96242.53	1590.39	383.6	8.5	19.1	10.6	17	4.3	10.6	8.5	8.5	4.3	21.3	4.3	44.7	2.1	23.4	2.1	42.6	14.9	19.1	6.4	29.8	14.9	19.1	14.9	42.6	10.6	19.1	12.8	31.9
1	N18	2	PLK1	NA	Negative	14.5555555555556	97.4074074074074	17.514894671387	530712	3681.19660403364	8.92592592592593	63.037037037037	4.22714767539412	288032.481481481	2610.76109554525	27	1590944	83699.22	2402.53	369.43	11.1	25.9	3.7	33.3	22.2	25.9	7.4	18.5	18.5	33.3	3.7	44.4	22.2	33.3	3.7	51.9	11.1	40.7	3.7	48.1	11.1	33.3	0	48.1	18.5	29.6	0	48.1
1	N18	3	PLK1	NA	Negative	11.3846153846154	97.8461538461538	11.9138777888778	509011	3131.60594874555	6.69230769230769	23.9230769230769	1.87822370865849	81029.3076923077	1333.02234492382	13	1401365	75342.08	2025.11	436.05	15.4	61.5	7.7	53.8	7.7	23.1	15.4	30.8	23.1	30.8	0	76.9	7.7	23.1	0	69.2	7.7	61.5	15.4	76.9	23.1	53.8	0	76.9	15.4	38.5	0	61.5
1	N19	1	PLK1	NA	Negative	15	150.717948717949	26.808893661486	888163.897435897	4515.46532545857	9.82051282051282	63.9487179487179	5.02008362271572	297650.307692308	2428.01783772988	39	2449846	88807.18	3100.87	394.49	38.5	17.9	12.8	35.9	48.7	10.3	15.4	23.1	33.3	15.4	7.7	53.8	38.5	12.8	2.6	48.7	5.1	38.5	5.1	51.3	35.9	17.9	5.1	51.3	43.6	15.4	5.1	48.7
1	N19	2	PLK1	NA	Negative	21.8	118.2	5.47254514113338	318970	2701.12624425271	13	95.2	6.92428571428571	412938	3414.73936777475	5	1414403	98404.4	1484.45	361.8	0	0	20	0	0	0	20	0	0	0	0	20	0	0	0	40	0	0	0	40	0	0	0	20	0	0	20	20
1	N19	3	PLK1	NA	Negative	20	166.25	25.3389824985363	1038762.65	4499.22844581675	8.65	41.85	3.09607997217455	152657.4	2207.94537550195	20	2835792	73800.65	3221.66	319.11	25	15	5	35	30	20	0	45	35	20	0	60	25	25	0	50	25	20	10	60	35	15	0	55	40	15	0	50
1	N20	1	PLK1	NA	Negative	19.4444444444444	98.5555555555556	3.54217864113765	281002.777777778	1908.94484897175	12.8888888888889	79.4444444444444	4.71412398517662	332949.111111111	2551.80573280628	9	1493570	105739.67	1170.42	390.98	22.2	33.3	11.1	22.2	0	33.3	11.1	22.2	0	44.4	0	33.3	0	66.7	0	77.8	11.1	22.2	11.1	33.3	11.1	33.3	11.1	33.3	11.1	33.3	11.1	33.3
1	N20	2	PLK1	NA	Negative	17.2272727272727	152	17.7979660716742	980897.227272727	3709.73197328467	6.13636363636364	31.7272727272727	2.10305736765935	99750.0454545455	1157.1037482248	22	2942673	67904.55	2418.66	258.13	18.2	18.2	0	40.9	22.7	22.7	0	50	27.3	27.3	0	72.7	22.7	31.8	0	86.4	4.5	27.3	4.5	63.6	18.2	18.2	0	72.7	22.7	18.2	0	72.7
1	N20	3	PLK1	NA	Negative	26.6666666666667	196.5	7.57362421119537	672704	3342.75194762077	10.3333333333333	28	2.73839869281046	47299	1631.69384142546	6	2142204	61915	2079.17	240.42	0	0	0	33.3	0	0	0	50	33.3	0	0	100	0	0	0	100	0	0	0	33.3	33.3	0	0	100	33.3	0	0	100
1	N21	1	PLK1	NA	Negative	19.3333333333333	133.461538461538	8.11434851466704	483947.743589744	3645.68568653749	13.2051282051282	86.974358974359	6.23142230603788	374301.128205128	3673.91419376658	39	1815306	105837.51	2306.22	434.82	10.3	5.1	12.8	5.1	20.5	2.6	15.4	2.6	23.1	10.3	2.6	17.9	20.5	15.4	0	33.3	7.7	12.8	7.7	17.9	7.7	5.1	5.1	20.5	17.9	2.6	5.1	17.9
1	N21	2	PLK1	NA	Negative	20.3076923076923	132.884615384615	13.4787234971319	512922.615384615	3290.72744263935	12.0769230769231	70	4.9009576519855	329256.461538462	3191.81260092969	26	1841439	103103.08	1988.48	400.57	7.7	15.4	26.9	26.9	7.7	7.7	19.2	30.8	7.7	7.7	7.7	53.8	3.8	19.2	3.8	46.2	23.1	15.4	15.4	46.2	11.5	11.5	7.7	46.2	7.7	11.5	7.7	38.5
1	N21	3	PLK1	NA	Negative	10.375	88.3125	7.79052032934386	360603.6875	2312.85422942961	5.0625	35.625	2.09883302005013	167823.625	1211.19208925131	16	1273698	58654.5	1566.37	269.26	12.5	43.8	0	50	18.8	37.5	0	50	31.2	31.2	6.2	81.2	12.5	56.2	0	93.8	0	43.8	6.2	75	12.5	43.8	6.2	75	12.5	37.5	6.2	75
1	N22	1	PLK1	NA	Negative	10.8333333333333	90.6666666666667	8.52512959206671	300198.166666667	2453.36045592986	2.66666666666667	14.5	1.43055555555556	56538	946.177478902954	6	1101459	40434.33	1661.65	250.46	16.7	50	0	66.7	16.7	16.7	0	50	33.3	16.7	0	83.3	0	33.3	0	83.3	0	66.7	0	83.3	16.7	33.3	0	83.3	16.7	33.3	0	83.3
1	N22	2	PLK1	NA	Negative	24.125	199	21.0639576883385	964542	4292.09898750965	12.5	44.75	2.35531045751634	126896.25	1649.59444219452	8	2738876	94506.25	2492.63	309.74	37.5	12.5	12.5	25	25	12.5	0	37.5	25	25	0	75	25	12.5	0	75	25	37.5	12.5	50	37.5	12.5	0	50	50	12.5	0	50
1	N22	3	PLK1	NA	Negative	12.9130434782609	124.434782608696	18.3667360412878	651911.043478261	4262.21147699742	8.78260869565217	67	4.71180534965979	286973.130434783	2351.04364613417	23	1918023	65470.3	2713.39	272.33	21.7	21.7	4.3	47.8	39.1	21.7	4.3	43.5	43.5	26.1	4.3	52.2	34.8	21.7	0	56.5	4.3	34.8	13	56.5	21.7	26.1	8.7	56.5	34.8	21.7	0	52.2
