# Supplementary material for: TRACERx analysis identifies a role for FAT1 in regulating chromosomal instability and whole-genome doubling via Hippo signalling
Source: Nat Cell Biol. 2024 Dec 30;27(1):154–68. doi: 10.1038/s41556-024-01558-w (PMC11735399; doi:10.1038/s41556-024-01558-w)
Supplement: Supplementary file 17 — Statistical source data. [file 41556_2024_1558_MOESM17_ESM.zip › extended fig1/ext fig1A source/outputs/randomForest_heatmaps/hitScores_binaryClass_summed.txt]

gene	hitCount
CHEK1	40
RAD51	38
ATR	24
TP53BP1	22
RAD21	20
FANCM	10
UBR5	10
EP300	8
FAT1	7
NCOA6	6
SMARCA4	6
CREBBP	5
DNM2	5
MGA	5
WRN	5
BAP1	4
CUL3	4
FUBP1	4
RASA1	4
PLXNB2	3
ARID1B	2
ARID2	2
ATRX	2
CBLB	2
CUX1	2
FLT4	2
PASK	2
PRF1	2
PTPRC	2
ARHGAP35	1
COL5A2	1
DICER1	1
DOT1L	1
KDM5C	1
NCOR1	1
NOTCH1	1
NOTCH2	1
SMAD4	1
BRIP1	0
CIC	0
ERCC5	0
KMT2C	0
RB1	0
