# Supplementary material for: TRACERx analysis identifies a role for FAT1 in regulating chromosomal instability and whole-genome doubling via Hippo signalling
Source: Nat Cell Biol. 2024 Dec 30;27(1):154–68. doi: 10.1038/s41556-024-01558-w (PMC11735399; doi:10.1038/s41556-024-01558-w)
Supplement: Supplementary file 18 — Statistical source data. [file 41556_2024_1558_MOESM18_ESM.xlsx]

## Sheet: EXT2A
BAP1 si									CREBBP si											FAT1 si											NCOA6 si										RAD21 si
expt	variable	RAD51foci per cell							expt	variable	RAD51foci per cell									expt	variable	RAD51foci per cell									expt	variable	RAD51foci per cell								expt	variable	RAD51foci per cell
a	Ctrl	1							a	Ctrl	0									a	Ctrl	2									a	Ctrl	1								a	Ctrl	2
a	Ctrl	0							a	Ctrl	3									a	Ctrl	1									a	Ctrl	0								a	Ctrl	1
a	Ctrl	0							a	Ctrl	1									a	Ctrl	1									a	Ctrl	0								a	Ctrl	1
a	Ctrl	7							a	Ctrl	2									a	Ctrl	0									a	Ctrl	7								a	Ctrl	0
a	Ctrl	0							a	Ctrl	2									a	Ctrl	0									a	Ctrl	0								a	Ctrl	0
a	Ctrl	3							a	Ctrl	3									a	Ctrl	0									a	Ctrl	3								a	Ctrl	0
a	Ctrl	2		Kruskal-Wallis rank sum test					a	Ctrl	3									a	Ctrl	4									a	Ctrl	2								a	Ctrl	4
a	Ctrl	7							a	Ctrl	3		> dunn.test(all.expt$value, all.expt$variable, method = "bonferroni", altp ="two.sided")							a	Ctrl	1									a	Ctrl	7								a	Ctrl	1
a	Ctrl	1		data: x and group					a	Ctrl	2		Kruskal-Wallis rank sum test							a	Ctrl	1									a	Ctrl	1								a	Ctrl	1
a	Ctrl	3		Kruskal-Wallis chi-squared = 241.4936, df = 3, p-value = 0					a	Ctrl	4									a	Ctrl	1									a	Ctrl	3								a	Ctrl	1
a	Ctrl	9							a	Ctrl	6		data: x and group							a	Ctrl	2		> dunn.test(all.expt$value, all.expt$variable, method = "bonferroni", altp ="two.sided")							a	Ctrl	9	> dunn.test(all.expt$value, all.expt$variable, method = "bonferroni", altp ="two.sided")							a	Ctrl	2	> dunn.test(all.expt$value, all.expt$variable, method = "bonferroni", altp ="two.sided")
a	Ctrl	1							a	Ctrl	10		Kruskal-Wallis chi-squared = 425.0962, df = 3, p-value = 0							a	Ctrl	1		Kruskal-Wallis rank sum test							a	Ctrl	1	Kruskal-Wallis rank sum test							a	Ctrl	1	Kruskal-Wallis rank sum test
a	Ctrl	0		Comparison of x by group					a	Ctrl	0									a	Ctrl	0									a	Ctrl	0								a	Ctrl	0
a	Ctrl	0		(Bonferroni)					a	Ctrl	0									a	Ctrl	2		data: x and group							a	Ctrl	0	data: x and group							a	Ctrl	2	data: x and group
a	Ctrl	5		Col Mean-|					a	Ctrl	3		Comparison of x by group							a	Ctrl	1		Kruskal-Wallis chi-squared = 253.1029, df = 3, p-value = 0							a	Ctrl	5	Kruskal-Wallis chi-squared = 275.2601, df = 3, p-value = 0							a	Ctrl	1	Kruskal-Wallis chi-squared = 320.106, df = 3, p-value = 0
a	Ctrl	4		Row Mean | Bap1 Bap1+ir Ctrl					a	Ctrl	0		(Bonferroni)							a	Ctrl	3									a	Ctrl	4								a	Ctrl	3
a	Ctrl	1		---------+---------------------------------					a	Ctrl	0		Col Mean-|							a	Ctrl	0									a	Ctrl	1								a	Ctrl	0
a	Ctrl	2		Bap1+ir | -5.719853					a	Ctrl	0		Row Mean | Crebbp Crebbp+i Ctrl							a	Ctrl	0		Comparison of x by group							a	Ctrl	2	Comparison of x by group							a	Ctrl	0	Comparison of x by group
a	Ctrl	5		| 0.0000*					a	Ctrl	0		---------+---------------------------------							a	Ctrl	0		(Bonferroni)							a	Ctrl	5	(Bonferroni)							a	Ctrl	0	(Bonferroni)
a	Ctrl	3		|					a	Ctrl	1		Crebbp+i | -15.29956							a	Ctrl	0		Col Mean-|							a	Ctrl	3	Col Mean-|							a	Ctrl	0	Col Mean-|
a	Ctrl	2		Ctrl | -0.495964 5.191566					a	Ctrl	2		| 0.0000*							a	Ctrl	0		Row Mean | Ctrl CtrlIR Fat1							a	Ctrl	2	Row Mean | Ctrl Ctrl+ir Ncoa6							a	Ctrl	0	Row Mean | Ctrl Ctrl+ir rad21
a	Ctrl	1		| 1.0000 0.0000*					a	Ctrl	1		|							a	Ctrl	0		---------+---------------------------------							a	Ctrl	1	---------+---------------------------------							a	Ctrl	0	---------+---------------------------------
a	Ctrl	2		|					a	Ctrl	1		Ctrl | -3.303635 11.99592							a	Ctrl	0		CtrlIR | -11.64983							a	Ctrl	2	Ctrl+ir | -13.76319							a	Ctrl	0	Ctrl+ir | -13.51373
a	Ctrl	1		Ctrl+ir | -13.70449 -8.034681 -13.13641					a	Ctrl	1		| 0.0057* 0.0000*							a	Ctrl	3		| 0.0000*							a	Ctrl	1	| 0.0000*							a	Ctrl	3	| 0.0000*
a	Ctrl	19		| 0.0000* 0.0000* 0.0000*					a	Ctrl	2		|							a	Ctrl	0		|							a	Ctrl	19	|							a	Ctrl	0	|
a	Ctrl	1							a	Ctrl	1		Ctrl+ir | -16.71563 -1.416072 -13.41200							a	Ctrl	0		Fat1 | 3.354086 15.03464							a	Ctrl	1	Ncoa6 | 0.673962 14.43092							a	Ctrl	0	rad21 | 1.910250 15.42151
a	Ctrl	2							a	Ctrl	2		| 0.0000* 0.9405 0.0000*							a	Ctrl	0		| 0.0048* 0.0000*							a	Ctrl	2	| 1.0000 0.0000*							a	Ctrl	0	| 0.3366 0.0000*
a	Ctrl	1							a	Ctrl	0									a	Ctrl	0		|							a	Ctrl	1	|							a	Ctrl	0	|
a	Ctrl	2							a	Ctrl	8									a	Ctrl	1		Fat1IR | -4.755900 6.816748 -8.099155							a	Ctrl	2	Ncoa6+ir | -6.922899 6.840293 -7.593728							a	Ctrl	1	Rad21+ir | -8.925221 4.553140 -10.82854
a	Ctrl	1							a	Ctrl	2									a	Ctrl	0		| 0.0000* 0.0000* 0.0000*							a	Ctrl	1	| 0.0000* 0.0000* 0.0000*							a	Ctrl	0	| 0.0000* 0.0000* 0.0000*
a	Ctrl	0							a	Ctrl	0									a	Ctrl	0									a	Ctrl	0								a	Ctrl	0
a	Ctrl	0							a	Ctrl	0									a	Ctrl	0		alpha = 0.05							a	Ctrl	0	alpha = 0.05							a	Ctrl	0	alpha = 0.05
a	Ctrl	1							a	Ctrl	0									a	Ctrl	0		Reject Ho if p <= alpha							a	Ctrl	1	Reject Ho if p <= alpha							a	Ctrl	0	Reject Ho if p <= alpha
a	Ctrl	0							a	Ctrl	0									a	Ctrl	0									a	Ctrl	0								a	Ctrl	0
a	Ctrl	1							a	Ctrl	0									a	Ctrl	1									a	Ctrl	1								a	Ctrl	1
a	Ctrl	0							a	Ctrl	0									a	Ctrl	0									a	Ctrl	0								a	Ctrl	0
a	Ctrl	0							a	Ctrl	0									a	Ctrl	0									a	Ctrl	0								a	Ctrl	0
a	Ctrl	2							a	Ctrl	0									a	Ctrl	0									a	Ctrl	2								a	Ctrl	0
a	Ctrl	2							a	Ctrl	0									a	Ctrl	0									a	Ctrl	2								a	Ctrl	0
a	Ctrl	11							a	Ctrl	0									a	Ctrl	0									a	Ctrl	11								a	Ctrl	0
a	Ctrl	0							a	Ctrl	1									a	Ctrl	0									a	Ctrl	0								a	Ctrl	0
a	Ctrl	2							a	Ctrl	5									a	Ctrl	0									a	Ctrl	2								a	Ctrl	0
a	Ctrl	4							a	Ctrl	0									a	Ctrl	0									a	Ctrl	4								a	Ctrl	0
a	Ctrl	6							a	Ctrl	0									a	Ctrl	2									a	Ctrl	6								a	Ctrl	2
a	Ctrl	9							a	Ctrl	1									a	Ctrl	0									a	Ctrl	9								a	Ctrl	0
a	Ctrl	0							a	Ctrl	2									a	Ctrl	0									a	Ctrl	0								a	Ctrl	0
a	Ctrl	0							a	Ctrl	2									a	Ctrl	2									a	Ctrl	0								a	Ctrl	2
a	Ctrl	3							a	Ctrl	2									a	Ctrl	1									a	Ctrl	3								a	Ctrl	1
a	Ctrl	1							a	Ctrl	0									a	Ctrl	0									a	Ctrl	1								a	Ctrl	0
a	Ctrl	4							a	Ctrl	0									a	Ctrl	0									a	Ctrl	4								a	Ctrl	0
a	Ctrl	2							a	Ctrl	0									a	Ctrl	0									a	Ctrl	2								a	Ctrl	0
a	Ctrl	1							a	Ctrl	0									a	Ctrl	0									a	Ctrl	1								a	Ctrl	0
a	Ctrl	2							a	Ctrl	0									a	Ctrl	0									a	Ctrl	2								a	Ctrl	0
a	Ctrl	0							a	Ctrl	2									a	Ctrl	1									a	Ctrl	0								a	Ctrl	1
a	Ctrl	1							a	Ctrl	0									a	Ctrl	0									a	Ctrl	1								a	Ctrl	0
a	Ctrl	3							a	Ctrl	0									a	Ctrl	0									a	Ctrl	3								a	Ctrl	0
a	Ctrl	0							a	Ctrl	2									a	Ctrl	2									a	Ctrl	0								a	Ctrl	2
a	Ctrl	4							a	Ctrl	1									a	Ctrl	0									a	Ctrl	4								a	Ctrl	0
a	Ctrl	0							a	Ctrl	4									a	Ctrl	1									a	Ctrl	0								a	Ctrl	1
a	Ctrl	7							a	Ctrl	0									a	Ctrl	0									a	Ctrl	7								a	Ctrl	0
a	Ctrl	2							a	Ctrl	2									a	Ctrl	6									a	Ctrl	2								a	Ctrl	6
a	Ctrl	8							a	Ctrl	0									a	Ctrl	2									a	Ctrl	8								a	Ctrl	2
a	Ctrl	1							a	Ctrl	0									a	Ctrl	1									a	Ctrl	1								a	Ctrl	1
a	Ctrl	0							a	Ctrl	0									a	Ctrl	0									a	Ctrl	0								a	Ctrl	0
a	Ctrl	6							a	Ctrl	0									a	Ctrl	5									a	Ctrl	6								a	Ctrl	5
a	Ctrl	0							a	Ctrl	1									a	Ctrl	0									a	Ctrl	0								a	Ctrl	0
a	Ctrl	0							a	Ctrl	1									a	Ctrl	4									a	Ctrl	0								a	Ctrl	4
a	Ctrl	0							a	Ctrl	2									a	Ctrl	3									a	Ctrl	0								a	Ctrl	3
a	Ctrl	0							a	Ctrl	0									a	Ctrl	0									a	Ctrl	0								a	Ctrl	0
a	Ctrl	0							a	Ctrl	0									a	Ctrl	0									a	Ctrl	0								a	Ctrl	0
a	Ctrl	0							a	Ctrl	0									a	Ctrl	0									a	Ctrl	0								a	Ctrl	0
a	Ctrl	0							a	Ctrl	0									a	Ctrl	3									a	Ctrl	0								a	Ctrl	3
a	Ctrl	0							a	Ctrl	0									a	Ctrl	0									a	Ctrl	0								a	Ctrl	0
a	Ctrl	0							a	Ctrl	0									a	Ctrl	0									a	Ctrl	0								a	Ctrl	0
a	Ctrl	0							a	Ctrl	0									a	Ctrl	0									a	Ctrl	0								a	Ctrl	0
a	Ctrl	0							a	Ctrl	0									a	Ctrl	1									a	Ctrl	0								a	Ctrl	1
a	Ctrl	0							a	Ctrl	0									a	Ctrl	0									a	Ctrl	0								a	Ctrl	0
a	Ctrl	0							a	Ctrl	7									a	Ctrl	5									a	Ctrl	0								a	Ctrl	5
a	Ctrl	3							a	Ctrl	2									a	Ctrl	3									a	Ctrl	3								a	Ctrl	3
a	Ctrl	0							a	Ctrl	0									a	Ctrl	5									a	Ctrl	0								a	Ctrl	5
a	Ctrl	0							a	Ctrl	0									a	Ctrl	7									a	Ctrl	0								a	Ctrl	7
a	Ctrl	0							a	Ctrl	1									a	Ctrl	8									a	Ctrl	0								a	Ctrl	8
a	Ctrl	2							a	Ctrl	0									a	Ctrl	1									a	Ctrl	2								a	Ctrl	1
a	Ctrl	6							a	Ctrl	5									a	Ctrl	0									a	Ctrl	6								a	Ctrl	0
a	Ctrl	6							a	Ctrl	0									a	Ctrl	4									a	Ctrl	6								a	Ctrl	4
a	Ctrl	0							a	Ctrl	3									a	Ctrl	5									a	Ctrl	0								a	Ctrl	5
a	Ctrl	0							a	Ctrl	2									a	Ctrl	3									a	Ctrl	0								a	Ctrl	3
a	Ctrl	3							a	Ctrl	0									a	Ctrl	3									a	Ctrl	3								a	Ctrl	3
a	Ctrl	1							a	Ctrl	0									a	Ctrl	2									a	Ctrl	1								a	Ctrl	2
a	Ctrl	1							a	Ctrl	0									a	Ctrl	1									a	Ctrl	1								a	Ctrl	1
a	Ctrl	4							a	Ctrl	0									a	Ctrl	0									a	Ctrl	4								a	Ctrl	0
a	Ctrl	1							a	Ctrl	0									a	Ctrl	0									a	Ctrl	1								a	Ctrl	0
a	Ctrl	5							a	Ctrl	3									a	Ctrl	0									a	Ctrl	5								a	Ctrl	0
a	Ctrl	1							a	Ctrl	0									a	Ctrl	7									a	Ctrl	1								a	Ctrl	7
a	Ctrl	0							a	Ctrl	1									a	Ctrl	2									a	Ctrl	0								a	Ctrl	2
a	Ctrl	0							a	Ctrl	2									a	Ctrl	2									a	Ctrl	0								a	Ctrl	2
a	Ctrl	1							a	Ctrl	1									a	Ctrl	0									a	Ctrl	1								a	Ctrl	0
a	Ctrl	1							a	Ctrl	3									a	Ctrl	2									a	Ctrl	1								a	Ctrl	2
a	Ctrl	1							a	Ctrl	1									a	Ctrl	0									a	Ctrl	1								a	Ctrl	0
a	Ctrl	0							a	Ctrl	5									a	Ctrl	0									a	Ctrl	0								a	Ctrl	0
a	Ctrl	0							a	Ctrl	9									a	Ctrl	0									a	Ctrl	0								a	Ctrl	0
a	Ctrl	0							a	Ctrl	4									a	Ctrl	4									a	Ctrl	0								a	Ctrl	4
a	Ctrl	0							a	Ctrl	4									a	Ctrl	4									a	Ctrl	0								a	Ctrl	4
a	Ctrl	0							a	Ctrl	3									a	Ctrl	4									a	Ctrl	0								a	Ctrl	4
a	Ctrl	0							a	Ctrl	1									a	Ctrl	14									a	Ctrl	0								a	Ctrl	14
a	Ctrl	0							a	Ctrl	0									a	Ctrl	10									a	Ctrl	0								a	Ctrl	10
a	Ctrl	0							a	Ctrl	0									a	Ctrl	0									a	Ctrl	0								a	Ctrl	0
a	Ctrl	0							a	Ctrl	1									a	Ctrl	0									a	Ctrl	0								a	Ctrl	0
a	Ctrl	0							a	Ctrl	1									a	Ctrl	4									a	Ctrl	0								a	Ctrl	4
a	Ctrl	0							a	Ctrl	0									a	Ctrl	0									a	Ctrl	0								a	Ctrl	0
a	Ctrl	1							a	Ctrl	0									a	Ctrl	0									a	Ctrl	1								a	Ctrl	0
a	Ctrl	0							a	Ctrl	0									a	Ctrl	0									a	Ctrl	0								a	Ctrl	0
a	Ctrl	0							a	Ctrl	0									a	Ctrl	0									a	Ctrl	0								a	Ctrl	0
a	Ctrl	0							a	Ctrl	0									a	Ctrl	3									a	Ctrl	0								a	Ctrl	3
a	Ctrl	0							a	Ctrl	0									a	Ctrl	2									a	Ctrl	0								a	Ctrl	2
a	Ctrl	1							a	Ctrl	0									a	Ctrl	0									a	Ctrl	1								a	Ctrl	0
a	Ctrl	0							a	Ctrl	0									a	Ctrl	0									a	Ctrl	0								a	Ctrl	0
a	Ctrl	1							a	Ctrl	0									a	Ctrl	1									a	Ctrl	1								a	Ctrl	1
a	Ctrl	3							a	Ctrl	0									a	Ctrl	12									a	Ctrl	3								a	Ctrl	12
a	Ctrl	5							a	Ctrl	1									a	Ctrl	0									a	Ctrl	5								a	Ctrl	0
a	Ctrl	8							a	Ctrl	0									a	Ctrl	0									a	Ctrl	8								a	Ctrl	0
a	Ctrl	0							a	Ctrl	1									a	Ctrl	0									a	Ctrl	0								a	Ctrl	0
a	Ctrl	0							a	Ctrl	5									a	Ctrl	10									a	Ctrl	0								a	Ctrl	10
a	Ctrl	1							a	Ctrl	3									a	Ctrl	1									a	Ctrl	1								a	Ctrl	1
a	Ctrl	0							a	Ctrl	2									a	Ctrl	0									a	Ctrl	0								a	Ctrl	0
a	Ctrl	1							a	Ctrl	4									a	Ctrl	0									a	Ctrl	1								a	Ctrl	0
a	Ctrl	0							a	Ctrl	5									a	Ctrl	0									a	Ctrl	0								a	Ctrl	0
a	Ctrl	0							a	Ctrl	11									a	Ctrl	0									a	Ctrl	0								a	Ctrl	0
a	Ctrl	1							a	Ctrl	3									a	Ctrl	0									a	Ctrl	1								a	Ctrl	0
a	Ctrl	7							a	Ctrl	10									a	Ctrl	1									a	Ctrl	7								a	Ctrl	1
a	Ctrl	3							a	Ctrl	7									a	Ctrl	0									a	Ctrl	3								a	Ctrl	0
a	Ctrl	4							a	Ctrl	7									a	Ctrl	0									a	Ctrl	4								a	Ctrl	0
a	Ctrl	0							a	Ctrl	1									a	Ctrl	0									a	Ctrl	0								a	Ctrl	0
a	Ctrl	0							a	Ctrl	4									a	Ctrl	0									a	Ctrl	0								a	Ctrl	0
a	Ctrl	0							a	Ctrl	1									a	Ctrl	0									a	Ctrl	0								a	Ctrl	0
a	Ctrl	0							a	Ctrl	0									a	Ctrl	1									a	Ctrl	0								a	Ctrl	1
a	Ctrl	1							a	Ctrl	0									a	Ctrl	1									a	Ctrl	1								a	Ctrl	1
a	Ctrl	1							a	Ctrl	1									a	Ctrl	0									a	Ctrl	1								a	Ctrl	0
a	Ctrl	1							a	Ctrl	0									a	Ctrl	4									a	Ctrl	1								a	Ctrl	4
a	Ctrl	1							a	Ctrl	0									a	Ctrl	0									a	Ctrl	1								a	Ctrl	0
a	Ctrl	4							a	Ctrl	0									a	Ctrl	0									a	Ctrl	4								a	Ctrl	0
a	Ctrl	3							a	Ctrl	0									a	Ctrl	1									a	Ctrl	3								a	Ctrl	1
a	Ctrl	1							a	Ctrl	0									a	Ctrl	0									a	Ctrl	1								a	Ctrl	0
a	Ctrl	4							a	Ctrl	0									a	Ctrl	1									a	Ctrl	4								a	Ctrl	1
a	Ctrl	0							a	Ctrl	7									a	Ctrl	0									a	Ctrl	0								a	Ctrl	0
a	Ctrl	0							a	Ctrl	5									a	Ctrl	1									a	Ctrl	0								a	Ctrl	1
a	Ctrl	1							a	Ctrl	4									a	Ctrl	1									a	Ctrl	1								a	Ctrl	1
a	Ctrl	6							a	Ctrl	3									a	Ctrl	1									a	Ctrl	6								a	Ctrl	1
a	Ctrl	5							a	Ctrl	0									a	Ctrl	1									a	Ctrl	5								a	Ctrl	1
a	Ctrl	0							a	Ctrl	0									a	Ctrl	0									a	Ctrl	0								a	Ctrl	0
a	Ctrl	0							a	Ctrl	0									a	Ctrl	1									a	Ctrl	0								a	Ctrl	1
a	Ctrl	0							a	Ctrl	0									a	Ctrl	0									a	Ctrl	0								a	Ctrl	0
a	Ctrl	0							a	Ctrl	1									a	Ctrl	0									a	Ctrl	0								a	Ctrl	0
a	Ctrl	0							a	Ctrl	5									a	Ctrl	0									a	Ctrl	0								a	Ctrl	0
a	Ctrl	0							a	Ctrl	4									a	Ctrl	0									a	Ctrl	0								a	Ctrl	0
a	Ctrl	0							a	Ctrl	0									a	Ctrl	0									a	Ctrl	0								a	Ctrl	0
a	Ctrl	0							a	Ctrl	0									a	Ctrl	1									a	Ctrl	0								a	Ctrl	1
a	Ctrl	1							a	Ctrl	11									a	Ctrl	2									a	Ctrl	1								a	Ctrl	2
a	Ctrl	5							a	Ctrl	12									a	Ctrl	2									a	Ctrl	5								a	Ctrl	2
a	Ctrl	1							a	Ctrl	2									a	Ctrl	1									a	Ctrl	1								a	Ctrl	1
a	Ctrl	0							a	Ctrl	6									a	Ctrl	2									a	Ctrl	0								a	Ctrl	2
a	Ctrl	4							a	Ctrl	1									a	Ctrl	4									a	Ctrl	4								a	Ctrl	4
a	Ctrl	1							a	Ctrl	0									a	Ctrl	0									a	Ctrl	1								a	Ctrl	0
a	Ctrl	1							a	Ctrl	2									a	Ctrl	0									a	Ctrl	1								a	Ctrl	0
a	Ctrl	0							a	Ctrl	5									a	Ctrl	2									a	Ctrl	0								a	Ctrl	2
a	Ctrl	8							a	Ctrl	8									a	Ctrl	4									a	Ctrl	8								a	Ctrl	4
a	Ctrl	0							a	Ctrl	8									a	Ctrl	0									a	Ctrl	0								a	Ctrl	0
a	Ctrl	1							a	Ctrl	6									a	Ctrl	0									a	Ctrl	1								a	Ctrl	0
a	Ctrl	1							a	Ctrl	7									a	Ctrl	0									a	Ctrl	1								a	Ctrl	0
a	Ctrl	0							a	Ctrl	1									a	Ctrl	1									a	Ctrl	0								a	Ctrl	1
b	Ctrl	0							a	Ctrl	3									a	Ctrl	0									b	Ctrl	0								a	Ctrl	0
b	Ctrl	3							a	Ctrl	1									a	Ctrl	4									b	Ctrl	3								a	Ctrl	4
b	Ctrl	1							a	Ctrl	0									a	Ctrl	0									b	Ctrl	1								a	Ctrl	0
b	Ctrl	2							a	Ctrl	0									a	Ctrl	0									b	Ctrl	2								a	Ctrl	0
b	Ctrl	2							a	Ctrl	3									a	Ctrl	0									b	Ctrl	2								a	Ctrl	0
b	Ctrl	3							a	Ctrl	9									a	Ctrl	2									b	Ctrl	3								a	Ctrl	2
b	Ctrl	3							a	Ctrl	2									a	Ctrl	1									b	Ctrl	3								a	Ctrl	1
b	Ctrl	3							a	Ctrl	2									a	Ctrl	1									b	Ctrl	3								a	Ctrl	1
b	Ctrl	2							a	Ctrl	2									a	Ctrl	0									b	Ctrl	2								a	Ctrl	0
b	Ctrl	4							a	Ctrl	0									a	Ctrl	0									b	Ctrl	4								a	Ctrl	0
b	Ctrl	6							a	Ctrl	7									b	Ctrl	0									b	Ctrl	6								b	Ctrl	0
b	Ctrl	10							a	Ctrl	8									b	Ctrl	3									b	Ctrl	10								b	Ctrl	3
b	Ctrl	0							a	Ctrl	0									b	Ctrl	1									b	Ctrl	0								b	Ctrl	1
b	Ctrl	0							a	Ctrl	0									b	Ctrl	2									b	Ctrl	0								b	Ctrl	2
b	Ctrl	3							a	Ctrl	0									b	Ctrl	2									b	Ctrl	3								b	Ctrl	2
b	Ctrl	0							a	Ctrl	3									b	Ctrl	3									b	Ctrl	0								b	Ctrl	3
b	Ctrl	0							a	Ctrl	0									b	Ctrl	3									b	Ctrl	0								b	Ctrl	3
b	Ctrl	0							a	Ctrl	1									b	Ctrl	3									b	Ctrl	0								b	Ctrl	3
b	Ctrl	0							a	Ctrl	1									b	Ctrl	2									b	Ctrl	0								b	Ctrl	2
b	Ctrl	1							a	Ctrl	1									b	Ctrl	4									b	Ctrl	1								b	Ctrl	4
b	Ctrl	2							a	Ctrl	1									b	Ctrl	6									b	Ctrl	2								b	Ctrl	6
b	Ctrl	1							a	Ctrl	0									b	Ctrl	10									b	Ctrl	1								b	Ctrl	10
b	Ctrl	1							a	Ctrl	6									b	Ctrl	0									b	Ctrl	1								b	Ctrl	0
b	Ctrl	1							a	Ctrl	0									b	Ctrl	0									b	Ctrl	1								b	Ctrl	0
b	Ctrl	2							a	Ctrl	0									b	Ctrl	3									b	Ctrl	2								b	Ctrl	3
b	Ctrl	1							a	Ctrl	0									b	Ctrl	0									b	Ctrl	1								b	Ctrl	0
b	Ctrl	2							b	Ctrl	0									b	Ctrl	0									b	Ctrl	2								b	Ctrl	0
b	Ctrl	0							b	Ctrl	0									b	Ctrl	0									b	Ctrl	0								b	Ctrl	0
b	Ctrl	8							b	Ctrl	1									b	Ctrl	0									b	Ctrl	8								b	Ctrl	0
b	Ctrl	2							b	Ctrl	0									b	Ctrl	1									b	Ctrl	2								b	Ctrl	1
b	Ctrl	0							b	Ctrl	0									b	Ctrl	2									b	Ctrl	0								b	Ctrl	2
b	Ctrl	0							b	Ctrl	0									b	Ctrl	1									b	Ctrl	0								b	Ctrl	1
b	Ctrl	0							b	Ctrl	1									b	Ctrl	1									b	Ctrl	0								b	Ctrl	1
b	Ctrl	0							b	Ctrl	0									b	Ctrl	1									b	Ctrl	0								b	Ctrl	1
b	Ctrl	0							b	Ctrl	0									b	Ctrl	2									b	Ctrl	0								b	Ctrl	2
b	Ctrl	0							b	Ctrl	0									b	Ctrl	1									b	Ctrl	0								b	Ctrl	1
b	Ctrl	0							b	Ctrl	0									b	Ctrl	2									b	Ctrl	0								b	Ctrl	2
b	Ctrl	0							b	Ctrl	0									b	Ctrl	0									b	Ctrl	0								b	Ctrl	0
b	Ctrl	0							b	Ctrl	0									b	Ctrl	8									b	Ctrl	0								b	Ctrl	8
b	Ctrl	0							b	Ctrl	2									b	Ctrl	2									b	Ctrl	0								b	Ctrl	2
b	Ctrl	1							b	Ctrl	2									b	Ctrl	0									b	Ctrl	1								b	Ctrl	0
b	Ctrl	5							b	Ctrl	1									b	Ctrl	0									b	Ctrl	5								b	Ctrl	0
b	Ctrl	0							b	Ctrl	1									b	Ctrl	0									b	Ctrl	0								b	Ctrl	0
b	Ctrl	0							b	Ctrl	1									b	Ctrl	0									b	Ctrl	0								b	Ctrl	0
b	Ctrl	1							b	Ctrl	0									b	Ctrl	0									b	Ctrl	1								b	Ctrl	0
b	Ctrl	2							b	Ctrl	0									b	Ctrl	0									b	Ctrl	2								b	Ctrl	0
b	Ctrl	2							b	Ctrl	0									b	Ctrl	0									b	Ctrl	2								b	Ctrl	0
b	Ctrl	2							b	Ctrl	1									b	Ctrl	0									b	Ctrl	2								b	Ctrl	0
b	Ctrl	0							b	Ctrl	0									b	Ctrl	0									b	Ctrl	0								b	Ctrl	0
b	Ctrl	0							b	Ctrl	0									b	Ctrl	0									b	Ctrl	0								b	Ctrl	0
b	Ctrl	0							b	Ctrl	2									b	Ctrl	1									b	Ctrl	0								b	Ctrl	1
b	Ctrl	0							b	Ctrl	3									b	Ctrl	5									b	Ctrl	0								b	Ctrl	5
b	Ctrl	0							b	Ctrl	0									b	Ctrl	0									b	Ctrl	0								b	Ctrl	0
b	Ctrl	2							b	Ctrl	2									b	Ctrl	0									b	Ctrl	2								b	Ctrl	0
b	Ctrl	0							b	Ctrl	0									b	Ctrl	1									b	Ctrl	0								b	Ctrl	1
b	Ctrl	0							b	Ctrl	0									b	Ctrl	2									b	Ctrl	0								b	Ctrl	2
b	Ctrl	2							b	Ctrl	0									b	Ctrl	2									b	Ctrl	2								b	Ctrl	2
b	Ctrl	1							b	Ctrl	0									b	Ctrl	2									b	Ctrl	1								b	Ctrl	2
b	Ctrl	4							b	Ctrl	1									b	Ctrl	0									b	Ctrl	4								b	Ctrl	0
b	Ctrl	0							b	Ctrl	1									b	Ctrl	0									b	Ctrl	0								b	Ctrl	0
b	Ctrl	2							b	Ctrl	7									b	Ctrl	0									b	Ctrl	2								b	Ctrl	0
b	Ctrl	0							b	Ctrl	4									b	Ctrl	0									b	Ctrl	0								b	Ctrl	0
b	Ctrl	0							b	Ctrl	0									b	Ctrl	0									b	Ctrl	0								b	Ctrl	0
b	Ctrl	0							b	Ctrl	0									b	Ctrl	2									b	Ctrl	0								b	Ctrl	2
b	Ctrl	0							b	Ctrl	1									b	Ctrl	0									b	Ctrl	0								b	Ctrl	0
b	Ctrl	1							b	Ctrl	0									b	Ctrl	0									b	Ctrl	1								b	Ctrl	0
b	Ctrl	1							b	Ctrl	0									b	Ctrl	2									b	Ctrl	1								b	Ctrl	2
b	Ctrl	2							b	Ctrl	0									b	Ctrl	1									b	Ctrl	2								b	Ctrl	1
b	Ctrl	0							b	Ctrl	1									b	Ctrl	4									b	Ctrl	0								b	Ctrl	4
b	Ctrl	0							b	Ctrl	1									b	Ctrl	0									b	Ctrl	0								b	Ctrl	0
b	Ctrl	0							b	Ctrl	0									b	Ctrl	2									b	Ctrl	0								b	Ctrl	2
b	Ctrl	0							b	Ctrl	1									b	Ctrl	0									b	Ctrl	0								b	Ctrl	0
b	Ctrl	0							b	Ctrl	0									b	Ctrl	0									b	Ctrl	0								b	Ctrl	0
b	Ctrl	0							b	Ctrl	0									b	Ctrl	0									b	Ctrl	0								b	Ctrl	0
b	Ctrl	0							b	Ctrl	1									b	Ctrl	0									b	Ctrl	0								b	Ctrl	0
b	Ctrl	0							b	Ctrl	0									b	Ctrl	1									b	Ctrl	0								b	Ctrl	1
b	Ctrl	0							b	Ctrl	1									b	Ctrl	1									b	Ctrl	0								b	Ctrl	1
b	Ctrl	7							b	Ctrl	2									b	Ctrl	2									b	Ctrl	7								b	Ctrl	2
b	Ctrl	2							b	Ctrl	1									b	Ctrl	0									b	Ctrl	2								b	Ctrl	0
b	Ctrl	0							b	Ctrl	0									b	Ctrl	0									b	Ctrl	0								b	Ctrl	0
b	Ctrl	0							b	Ctrl	1									b	Ctrl	0									b	Ctrl	0								b	Ctrl	0
b	Ctrl	1							b	Ctrl	0									b	Ctrl	0									b	Ctrl	1								b	Ctrl	0
b	Ctrl	0							b	Ctrl	0									b	Ctrl	0									b	Ctrl	0								b	Ctrl	0
b	Ctrl	5							b	Ctrl	1									b	Ctrl	0									b	Ctrl	5								b	Ctrl	0
b	Ctrl	0							b	Ctrl	0									b	Ctrl	0									b	Ctrl	0								b	Ctrl	0
b	Ctrl	3							b	Ctrl	0									b	Ctrl	0									b	Ctrl	3								b	Ctrl	0
b	Ctrl	2							b	Ctrl	0									b	Ctrl	0									b	Ctrl	2								b	Ctrl	0
b	Ctrl	0							b	Ctrl	0									b	Ctrl	7									b	Ctrl	0								b	Ctrl	7
b	Ctrl	0							b	Ctrl	0									b	Ctrl	2									b	Ctrl	0								b	Ctrl	2
b	Ctrl	0							b	Ctrl	0									b	Ctrl	0									b	Ctrl	0								b	Ctrl	0
b	Ctrl	0							b	Ctrl	0									b	Ctrl	0									b	Ctrl	0								b	Ctrl	0
b	Ctrl	0							b	Ctrl	0									b	Ctrl	1									b	Ctrl	0								b	Ctrl	1
b	Ctrl	3							b	Ctrl	0									b	Ctrl	0									b	Ctrl	3								b	Ctrl	0
b	Ctrl	0							b	Ctrl	0									b	Ctrl	5									b	Ctrl	0								b	Ctrl	5
b	Ctrl	1							b	Ctrl	1									b	Ctrl	0									b	Ctrl	1								b	Ctrl	0
b	Ctrl	2							b	Ctrl	1									b	Ctrl	3									b	Ctrl	2								b	Ctrl	3
b	Ctrl	1							b	Ctrl	0									b	Ctrl	2									b	Ctrl	1								b	Ctrl	2
b	Ctrl	3							b	Ctrl	0									b	Ctrl	0									b	Ctrl	3								b	Ctrl	0
b	Ctrl	1							b	Ctrl	0									b	Ctrl	0									b	Ctrl	1								b	Ctrl	0
b	Ctrl	5							b	Ctrl	0									b	Ctrl	0									b	Ctrl	5								b	Ctrl	0
b	Ctrl	9							b	Ctrl	0									b	Ctrl	0									b	Ctrl	9								b	Ctrl	0
b	Ctrl	4							b	Ctrl	1									b	Ctrl	0									b	Ctrl	4								b	Ctrl	0
b	Ctrl	4							b	Ctrl	0									b	Ctrl	3									b	Ctrl	4								b	Ctrl	3
b	Ctrl	3							b	Ctrl	0									b	Ctrl	0									b	Ctrl	3								b	Ctrl	0
b	Ctrl	1							b	Ctrl	0									b	Ctrl	1									b	Ctrl	1								b	Ctrl	1
b	Ctrl	0							b	Ctrl	0									b	Ctrl	2									b	Ctrl	0								b	Ctrl	2
b	Ctrl	0							b	Ctrl	1									b	Ctrl	1									b	Ctrl	0								b	Ctrl	1
b	Ctrl	1							b	Ctrl	0									b	Ctrl	3									b	Ctrl	1								b	Ctrl	3
b	Ctrl	1							b	Ctrl	0									b	Ctrl	1									b	Ctrl	1								b	Ctrl	1
b	Ctrl	0							b	Ctrl	0									b	Ctrl	5									b	Ctrl	0								b	Ctrl	5
b	Ctrl	0							b	Ctrl	0									b	Ctrl	9									b	Ctrl	0								b	Ctrl	9
b	Ctrl	0							b	Ctrl	0									b	Ctrl	4									b	Ctrl	0								b	Ctrl	4
b	Ctrl	0							b	Ctrl	0									b	Ctrl	4									b	Ctrl	0								b	Ctrl	4
b	Ctrl	0							b	Ctrl	0									b	Ctrl	3									b	Ctrl	0								b	Ctrl	3
b	Ctrl	0							b	Ctrl	0									b	Ctrl	1									b	Ctrl	0								b	Ctrl	1
b	Ctrl	0							b	Ctrl	0									b	Ctrl	0									b	Ctrl	0								b	Ctrl	0
b	Ctrl	0							b	Ctrl	0									b	Ctrl	0									b	Ctrl	0								b	Ctrl	0
b	Ctrl	0							b	Ctrl	0									b	Ctrl	1									b	Ctrl	0								b	Ctrl	1
b	Ctrl	0							b	Ctrl	0									b	Ctrl	1									b	Ctrl	0								b	Ctrl	1
b	Ctrl	1							b	Ctrl	0									b	Ctrl	0									b	Ctrl	1								b	Ctrl	0
b	Ctrl	0							b	Ctrl	0									b	Ctrl	0									b	Ctrl	0								b	Ctrl	0
b	Ctrl	1							b	Ctrl	0									b	Ctrl	0									b	Ctrl	1								b	Ctrl	0
b	Ctrl	5							b	Ctrl	0									b	Ctrl	0									b	Ctrl	5								b	Ctrl	0
b	Ctrl	3							b	Ctrl	0									b	Ctrl	0									b	Ctrl	3								b	Ctrl	0
b	Ctrl	2							b	Ctrl	0									b	Ctrl	0									b	Ctrl	2								b	Ctrl	0
b	Ctrl	4							b	Ctrl	0									b	Ctrl	0									b	Ctrl	4								b	Ctrl	0
b	Ctrl	5							b	Ctrl	0									b	Ctrl	0									b	Ctrl	5								b	Ctrl	0
b	Ctrl	11							b	Ctrl	0									b	Ctrl	0									b	Ctrl	11								b	Ctrl	0
b	Ctrl	3							b	Ctrl	0									b	Ctrl	0									b	Ctrl	3								b	Ctrl	0
b	Ctrl	10							b	Ctrl	0									b	Ctrl	1									b	Ctrl	10								b	Ctrl	1
b	Ctrl	7							b	Ctrl	0									b	Ctrl	0									b	Ctrl	7								b	Ctrl	0
b	Ctrl	7							b	Ctrl	0									b	Ctrl	1									b	Ctrl	7								b	Ctrl	1
b	Ctrl	1							b	Ctrl	0									b	Ctrl	5									b	Ctrl	1								b	Ctrl	5
b	Ctrl	4							b	Ctrl	0									b	Ctrl	3									b	Ctrl	4								b	Ctrl	3
b	Ctrl	1							b	Ctrl	0									b	Ctrl	2									b	Ctrl	1								b	Ctrl	2
b	Ctrl	0							b	Ctrl	0									b	Ctrl	4									b	Ctrl	0								b	Ctrl	4
b	Ctrl	0							b	Ctrl	0									b	Ctrl	5									b	Ctrl	0								b	Ctrl	5
b	Ctrl	1							b	Ctrl	0									b	Ctrl	11									b	Ctrl	1								b	Ctrl	11
b	Ctrl	0							b	Ctrl	0									b	Ctrl	3									b	Ctrl	0								b	Ctrl	3
b	Ctrl	0							b	Ctrl	0									b	Ctrl	10									b	Ctrl	0								b	Ctrl	10
b	Ctrl	0							b	Ctrl	0									b	Ctrl	7									b	Ctrl	0								b	Ctrl	7
b	Ctrl	0							b	Ctrl	0									b	Ctrl	7									b	Ctrl	0								b	Ctrl	7
b	Ctrl	0							b	Ctrl	0									b	Ctrl	1									b	Ctrl	0								b	Ctrl	1
b	Ctrl	0							b	Ctrl	0									b	Ctrl	4									b	Ctrl	0								b	Ctrl	4
b	Ctrl	7							b	Ctrl	0									b	Ctrl	1									b	Ctrl	7								b	Ctrl	1
b	Ctrl	5							b	Ctrl	0									b	Ctrl	0									b	Ctrl	5								b	Ctrl	0
b	Ctrl	4							b	Ctrl	0									b	Ctrl	0									b	Ctrl	4								b	Ctrl	0
b	Ctrl	3							b	Ctrl	0									b	Ctrl	1									b	Ctrl	3								b	Ctrl	1
b	Ctrl	0							b	Ctrl	0									b	Ctrl	0									b	Ctrl	0								b	Ctrl	0
b	Ctrl	0							b	Ctrl	0									b	Ctrl	0									b	Ctrl	0								b	Ctrl	0
b	Ctrl	0							b	Ctrl	0									b	Ctrl	0									b	Ctrl	0								b	Ctrl	0
b	Ctrl	0							b	Ctrl	1									b	Ctrl	0									b	Ctrl	0								b	Ctrl	0
b	Ctrl	1							b	Ctrl	3									b	Ctrl	0									b	Ctrl	1								b	Ctrl	0
b	Ctrl	5							b	Ctrl	1									b	Ctrl	0									b	Ctrl	5								b	Ctrl	0
b	Ctrl	4							b	Ctrl	0									b	Ctrl	7									b	Ctrl	4								b	Ctrl	7
b	Ctrl	0							b	Ctrl	2									b	Ctrl	5									b	Ctrl	0								b	Ctrl	5
b	Ctrl	0							b	Ctrl	1									b	Ctrl	4									b	Ctrl	0								b	Ctrl	4
b	Ctrl	11							b	Ctrl	0									b	Ctrl	3									b	Ctrl	11								b	Ctrl	3
b	Ctrl	12							b	Ctrl	0									b	Ctrl	0									b	Ctrl	12								b	Ctrl	0
b	Ctrl	2							b	Ctrl	0									b	Ctrl	0									b	Ctrl	2								b	Ctrl	0
b	Ctrl	6							b	Ctrl	0									b	Ctrl	0									b	Ctrl	6								b	Ctrl	0
b	Ctrl	1							b	Ctrl	0									b	Ctrl	0									b	Ctrl	1								b	Ctrl	0
b	Ctrl	0							b	Ctrl	0									b	Ctrl	1									b	Ctrl	0								b	Ctrl	1
b	Ctrl	2							b	Ctrl	0									b	Ctrl	5									b	Ctrl	2								b	Ctrl	5
b	Ctrl	5							b	Ctrl	0									b	Ctrl	4									b	Ctrl	5								b	Ctrl	4
b	Ctrl	8							b	Ctrl	1									b	Ctrl	0									b	Ctrl	8								b	Ctrl	0
b	Ctrl	8							b	Ctrl	0									b	Ctrl	0									b	Ctrl	8								b	Ctrl	0
b	Ctrl	6							b	Ctrl	0									b	Ctrl	11									b	Ctrl	6								b	Ctrl	11
b	Ctrl	7							b	Ctrl	1									b	Ctrl	12									b	Ctrl	7								b	Ctrl	12
b	Ctrl	1							b	Ctrl	1									b	Ctrl	2									b	Ctrl	1								b	Ctrl	2
b	Ctrl	3							b	Ctrl	0									b	Ctrl	6									b	Ctrl	3								b	Ctrl	6
b	Ctrl	1							b	Ctrl	0									b	Ctrl	1									b	Ctrl	1								b	Ctrl	1
b	Ctrl	0							b	Ctrl	0									b	Ctrl	0									b	Ctrl	0								b	Ctrl	0
b	Ctrl	0							b	Ctrl	0									b	Ctrl	2									b	Ctrl	0								b	Ctrl	2
b	Ctrl	3							b	Ctrl	3									b	Ctrl	5									b	Ctrl	3								b	Ctrl	5
b	Ctrl	9							b	Ctrl	2									b	Ctrl	8									b	Ctrl	9								b	Ctrl	8
b	Ctrl	2							b	Ctrl	2									b	Ctrl	8									b	Ctrl	2								b	Ctrl	8
b	Ctrl	2							b	Ctrl	3									b	Ctrl	6									b	Ctrl	2								b	Ctrl	6
b	Ctrl	2							b	Ctrl	2									b	Ctrl	7									b	Ctrl	2								b	Ctrl	7
b	Ctrl	0							b	Ctrl	0									b	Ctrl	1									b	Ctrl	0								b	Ctrl	1
b	Ctrl	7							b	Ctrl	0									b	Ctrl	3									b	Ctrl	7								b	Ctrl	3
b	Ctrl	8							b	Ctrl	0									b	Ctrl	1									b	Ctrl	8								b	Ctrl	1
c	Ctrl	0							b	Ctrl	0									b	Ctrl	0									b	Ctrl	0								b	Ctrl	0
c	Ctrl	0							b	Ctrl	0									b	Ctrl	0									b	Ctrl	0								b	Ctrl	0
c	Ctrl	1							b	Ctrl	0									b	Ctrl	3									b	Ctrl	0								b	Ctrl	3
c	Ctrl	0							b	Ctrl	0									b	Ctrl	9									b	Ctrl	3								b	Ctrl	9
c	Ctrl	0							b	Ctrl	1									b	Ctrl	2									b	Ctrl	0								b	Ctrl	2
c	Ctrl	0							b	Ctrl	1									b	Ctrl	2									b	Ctrl	1								b	Ctrl	2
c	Ctrl	1							b	Ctrl	0									b	Ctrl	2									b	Ctrl	1								b	Ctrl	2
c	Ctrl	0							b	Ctrl	2									b	Ctrl	0									b	Ctrl	1								b	Ctrl	0
c	Ctrl	0							b	Ctrl	0									b	Ctrl	7									b	Ctrl	1								b	Ctrl	7
c	Ctrl	0							b	Ctrl	0									b	Ctrl	8									b	Ctrl	0								b	Ctrl	8
c	Ctrl	0							b	Ctrl	0									b	Ctrl	0									b	Ctrl	6								b	Ctrl	0
c	Ctrl	0							b	Ctrl	1									b	Ctrl	0									b	Ctrl	0								b	Ctrl	0
c	Ctrl	0							b	Ctrl	1									b	Ctrl	0									b	Ctrl	0								b	Ctrl	0
c	Ctrl	2							b	Ctrl	0									b	Ctrl	3									b	Ctrl	0								b	Ctrl	3
c	Ctrl	2							b	Ctrl	0									b	Ctrl	0									c	Ctrl	0								b	Ctrl	0
c	Ctrl	1							b	Ctrl	0									b	Ctrl	1									c	Ctrl	0								b	Ctrl	1
c	Ctrl	1							b	Ctrl	0									b	Ctrl	1									c	Ctrl	1								b	Ctrl	1
c	Ctrl	1							b	Ctrl	0									b	Ctrl	1									c	Ctrl	0								b	Ctrl	1
c	Ctrl	0							b	Ctrl	0									b	Ctrl	1									c	Ctrl	0								b	Ctrl	1
c	Ctrl	0							b	Ctrl	0									b	Ctrl	0									c	Ctrl	0								b	Ctrl	0
c	Ctrl	0							b	Ctrl	0									b	Ctrl	6									c	Ctrl	1								b	Ctrl	6
c	Ctrl	1							b	Ctrl	0									b	Ctrl	0									c	Ctrl	0								b	Ctrl	0
c	Ctrl	0							b	Ctrl	0									b	Ctrl	0									c	Ctrl	0								b	Ctrl	0
c	Ctrl	0							b	Ctrl	0									b	Ctrl	0									c	Ctrl	0								b	Ctrl	0
c	Ctrl	2							b	Ctrl	0									b	Ctrl	0									c	Ctrl	0								b	Ctrl	0
c	Ctrl	3							b	Ctrl	0									b	Ctrl	0									c	Ctrl	0								b	Ctrl	0
c	Ctrl	0							b	Ctrl	1									b	Ctrl	1									c	Ctrl	0								b	Ctrl	1
c	Ctrl	2							b	Ctrl	0									b	Ctrl	2									c	Ctrl	2								b	Ctrl	2
c	Ctrl	0							b	Ctrl	1									b	Ctrl	2									c	Ctrl	2								b	Ctrl	2
c	Ctrl	0							b	Ctrl	1									b	Ctrl	0									c	Ctrl	1								b	Ctrl	0
c	Ctrl	0							b	Ctrl	1									b	Ctrl	0									c	Ctrl	1								b	Ctrl	0
c	Ctrl	0							c	Ctrl	1									b	Ctrl	5									c	Ctrl	1								b	Ctrl	5
c	Ctrl	1							c	Ctrl	0									b	Ctrl	6									c	Ctrl	0								b	Ctrl	6
c	Ctrl	1							c	Ctrl	0									b	Ctrl	4									c	Ctrl	0								b	Ctrl	4
c	Ctrl	7							c	Ctrl	7									c	Ctrl	0									c	Ctrl	0								c	Ctrl	0
c	Ctrl	4							c	Ctrl	0									c	Ctrl	0									c	Ctrl	1								c	Ctrl	0
c	Ctrl	0							c	Ctrl	3									c	Ctrl	1									c	Ctrl	0								c	Ctrl	1
c	Ctrl	0							c	Ctrl	2									c	Ctrl	0									c	Ctrl	0								c	Ctrl	0
c	Ctrl	1							c	Ctrl	7									c	Ctrl	0									c	Ctrl	2								c	Ctrl	0
c	Ctrl	0							c	Ctrl	1									c	Ctrl	0									c	Ctrl	3								c	Ctrl	0
c	Ctrl	0							c	Ctrl	3									c	Ctrl	1									c	Ctrl	0								c	Ctrl	1
c	Ctrl	0							c	Ctrl	9									c	Ctrl	0									c	Ctrl	2								c	Ctrl	0
c	Ctrl	1							c	Ctrl	1									c	Ctrl	0									c	Ctrl	0								c	Ctrl	0
c	Ctrl	1							c	Ctrl	0									c	Ctrl	0									c	Ctrl	0								c	Ctrl	0
c	Ctrl	0							c	Ctrl	0									c	Ctrl	0									c	Ctrl	0								c	Ctrl	0
c	Ctrl	1							c	Ctrl	5									c	Ctrl	0									c	Ctrl	0								c	Ctrl	0
c	Ctrl	0							c	Ctrl	4									c	Ctrl	0									c	Ctrl	1								c	Ctrl	0
c	Ctrl	0							c	Ctrl	1									c	Ctrl	2									c	Ctrl	1								c	Ctrl	2
c	Ctrl	1							c	Ctrl	2									c	Ctrl	2									c	Ctrl	7								c	Ctrl	2
c	Ctrl	0							c	Ctrl	5									c	Ctrl	1									c	Ctrl	4								c	Ctrl	1
c	Ctrl	1							c	Ctrl	3									c	Ctrl	1									c	Ctrl	0								c	Ctrl	1
c	Ctrl	2							c	Ctrl	2									c	Ctrl	1									c	Ctrl	0								c	Ctrl	1
c	Ctrl	1							c	Ctrl	1									c	Ctrl	0									c	Ctrl	1								c	Ctrl	0
c	Ctrl	0							c	Ctrl	2									c	Ctrl	0									c	Ctrl	0								c	Ctrl	0
c	Ctrl	1							c	Ctrl	1									c	Ctrl	0									c	Ctrl	0								c	Ctrl	0
c	Ctrl	0							c	Ctrl	19									c	Ctrl	1									c	Ctrl	0								c	Ctrl	1
c	Ctrl	0							c	Ctrl	1									c	Ctrl	0									c	Ctrl	1								c	Ctrl	0
c	Ctrl	1							c	Ctrl	2									c	Ctrl	0									c	Ctrl	1								c	Ctrl	0
c	Ctrl	0							c	Ctrl	1									c	Ctrl	2									c	Ctrl	0								c	Ctrl	2
c	Ctrl	0							c	Ctrl	2									c	Ctrl	3									c	Ctrl	1								c	Ctrl	3
c	Ctrl	0							c	Ctrl	1									c	Ctrl	0									c	Ctrl	0								c	Ctrl	0
c	Ctrl	0							c	Ctrl	0									c	Ctrl	2									c	Ctrl	0								c	Ctrl	2
c	Ctrl	0							c	Ctrl	0									c	Ctrl	0									c	Ctrl	1								c	Ctrl	0
c	Ctrl	0							c	Ctrl	1									c	Ctrl	0									c	Ctrl	0								c	Ctrl	0
c	Ctrl	0							c	Ctrl	0									c	Ctrl	0									c	Ctrl	1								c	Ctrl	0
c	Ctrl	0							c	Ctrl	1									c	Ctrl	0									c	Ctrl	2								c	Ctrl	0
c	Ctrl	0							c	Ctrl	0									c	Ctrl	1									c	Ctrl	1								c	Ctrl	1
c	Ctrl	0							c	Ctrl	0									c	Ctrl	1									c	Ctrl	0								c	Ctrl	1
c	Ctrl	1							c	Ctrl	2									c	Ctrl	7									c	Ctrl	1								c	Ctrl	7
c	Ctrl	1							c	Ctrl	2									c	Ctrl	4									c	Ctrl	0								c	Ctrl	4
c	Ctrl	0							c	Ctrl	11									c	Ctrl	0									c	Ctrl	0								c	Ctrl	0
c	Ctrl	0							c	Ctrl	0									c	Ctrl	0									c	Ctrl	1								c	Ctrl	0
c	Ctrl	0							c	Ctrl	2									c	Ctrl	1									c	Ctrl	0								c	Ctrl	1
c	Ctrl	0							c	Ctrl	4									c	Ctrl	0									c	Ctrl	0								c	Ctrl	0
c	Ctrl	0							c	Ctrl	6									c	Ctrl	0									c	Ctrl	0								c	Ctrl	0
c	Ctrl	1							c	Ctrl	9									c	Ctrl	0									c	Ctrl	0								c	Ctrl	0
c	Ctrl	0							c	Ctrl	0									c	Ctrl	1									c	Ctrl	0								c	Ctrl	1
c	Ctrl	0							c	Ctrl	0									c	Ctrl	1									c	Ctrl	0								c	Ctrl	1
c	Ctrl	0							c	Ctrl	3									c	Ctrl	0									c	Ctrl	0								c	Ctrl	0
c	Ctrl	0							c	Ctrl	1									c	Ctrl	1									c	Ctrl	0								c	Ctrl	1
c	Ctrl	1							c	Ctrl	4									c	Ctrl	0									c	Ctrl	0								c	Ctrl	0
c	Ctrl	0							c	Ctrl	2									c	Ctrl	0									c	Ctrl	0								c	Ctrl	0
c	Ctrl	0							c	Ctrl	1									c	Ctrl	1									c	Ctrl	1								c	Ctrl	1
c	Ctrl	0							c	Ctrl	2									c	Ctrl	0									c	Ctrl	1								c	Ctrl	0
c	Ctrl	0							c	Ctrl	0									c	Ctrl	1									c	Ctrl	0								c	Ctrl	1
c	Ctrl	0							c	Ctrl	1									c	Ctrl	2									c	Ctrl	0								c	Ctrl	2
c	Ctrl	0							c	Ctrl	3									c	Ctrl	1									c	Ctrl	0								c	Ctrl	1
c	Ctrl	0							c	Ctrl	0									c	Ctrl	0									c	Ctrl	0								c	Ctrl	0
c	Ctrl	0							c	Ctrl	4									c	Ctrl	1									c	Ctrl	0								c	Ctrl	1
c	Ctrl	0							c	Ctrl	0									c	Ctrl	0									c	Ctrl	1								c	Ctrl	0
c	Ctrl	0							c	Ctrl	7									c	Ctrl	0									c	Ctrl	0								c	Ctrl	0
c	Ctrl	0							c	Ctrl	2									c	Ctrl	1									c	Ctrl	0								c	Ctrl	1
c	Ctrl	0							c	Ctrl	8									c	Ctrl	0									c	Ctrl	0								c	Ctrl	0
c	Ctrl	0							c	Ctrl	1									c	Ctrl	0									c	Ctrl	0								c	Ctrl	0
c	Ctrl	0							c	Ctrl	0									c	Ctrl	0									c	Ctrl	1								c	Ctrl	0
c	Ctrl	0							c	Ctrl	6									c	Ctrl	0									c	Ctrl	0								c	Ctrl	0
c	Ctrl	0							c	Ctrl	0									c	Ctrl	0									c	Ctrl	0								c	Ctrl	0
c	Ctrl	0							c	Ctrl	0									c	Ctrl	0									c	Ctrl	0								c	Ctrl	0
c	Ctrl	0							c	Ctrl	0									c	Ctrl	0									c	Ctrl	0								c	Ctrl	0
c	Ctrl	0							c	Ctrl	0									c	Ctrl	0									c	Ctrl	0								c	Ctrl	0
c	Ctrl	0							c	Ctrl	0									c	Ctrl	0									c	Ctrl	0								c	Ctrl	0
c	Ctrl	0							c	Ctrl	0									c	Ctrl	0									c	Ctrl	0								c	Ctrl	0
c	Ctrl	0							c	Ctrl	0									c	Ctrl	1									c	Ctrl	0								c	Ctrl	1
c	Ctrl	0							c	Ctrl	0									c	Ctrl	1									c	Ctrl	0								c	Ctrl	1
c	Ctrl	0							c	Ctrl	0									c	Ctrl	0									c	Ctrl	0								c	Ctrl	0
c	Ctrl	0							c	Ctrl	0									c	Ctrl	0									c	Ctrl	0								c	Ctrl	0
c	Ctrl	0							c	Ctrl	0									c	Ctrl	0									c	Ctrl	0								c	Ctrl	0
c	Ctrl	0							c	Ctrl	0									c	Ctrl	0									c	Ctrl	0								c	Ctrl	0
c	Ctrl	0							c	Ctrl	0									c	Ctrl	0									c	Ctrl	0								c	Ctrl	0
c	Ctrl	0							c	Ctrl	3									c	Ctrl	1									c	Ctrl	0								c	Ctrl	1
c	Ctrl	0							c	Ctrl	0									c	Ctrl	0									c	Ctrl	0								c	Ctrl	0
c	Ctrl	0							c	Ctrl	0									c	Ctrl	0									c	Ctrl	0								c	Ctrl	0
c	Ctrl	0							c	Ctrl	0									c	Ctrl	0									c	Ctrl	0								c	Ctrl	0
c	Ctrl	0							c	Ctrl	2									c	Ctrl	0									c	Ctrl	0								c	Ctrl	0
c	Ctrl	0							c	Ctrl	6									c	Ctrl	1									c	Ctrl	0								c	Ctrl	1
c	Ctrl	0							c	Ctrl	6									c	Ctrl	0									c	Ctrl	0								c	Ctrl	0
c	Ctrl	0							c	Ctrl	0									c	Ctrl	0									c	Ctrl	0								c	Ctrl	0
c	Ctrl	0							c	Ctrl	0									c	Ctrl	0									c	Ctrl	0								c	Ctrl	0
c	Ctrl	0							c	Ctrl	3									c	Ctrl	0									c	Ctrl	0								c	Ctrl	0
c	Ctrl	0							c	Ctrl	1									c	Ctrl	0									c	Ctrl	0								c	Ctrl	0
c	Ctrl	0							c	Ctrl	1									c	Ctrl	0									c	Ctrl	0								c	Ctrl	0
c	Ctrl	0							c	Ctrl	4									c	Ctrl	0									c	Ctrl	0								c	Ctrl	0
c	Ctrl	0							c	Ctrl	1									c	Ctrl	0									c	Ctrl	0								c	Ctrl	0
c	Ctrl	0							c	Ctrl	5									c	Ctrl	0									c	Ctrl	0								c	Ctrl	0
c	Ctrl	0							c	Ctrl	1									c	Ctrl	0									c	Ctrl	0								c	Ctrl	0
c	Ctrl	1							c	Ctrl	0									c	Ctrl	0									c	Ctrl	0								c	Ctrl	0
c	Ctrl	3							c	Ctrl	0									c	Ctrl	0									c	Ctrl	0								c	Ctrl	0
c	Ctrl	1							c	Ctrl	1									c	Ctrl	0									c	Ctrl	0								c	Ctrl	0
c	Ctrl	0							c	Ctrl	1									c	Ctrl	0									c	Ctrl	0								c	Ctrl	0
c	Ctrl	2							c	Ctrl	1									c	Ctrl	0									c	Ctrl	0								c	Ctrl	0
c	Ctrl	1							c	Ctrl	0									c	Ctrl	0									c	Ctrl	0								c	Ctrl	0
c	Ctrl	0							c	Ctrl	0									c	Ctrl	0									c	Ctrl	0								c	Ctrl	0
c	Ctrl	0							c	Ctrl	0									c	Ctrl	0									c	Ctrl	0								c	Ctrl	0
c	Ctrl	0							c	Ctrl	0									c	Ctrl	0									c	Ctrl	0								c	Ctrl	0
c	Ctrl	0							c	Ctrl	0									c	Ctrl	0									c	Ctrl	0								c	Ctrl	0
c	Ctrl	0							c	Ctrl	0									c	Ctrl	0									c	Ctrl	0								c	Ctrl	0
c	Ctrl	0							c	Ctrl	0									c	Ctrl	0									c	Ctrl	0								c	Ctrl	0
c	Ctrl	0							c	Ctrl	0									c	Ctrl	0									c	Ctrl	0								c	Ctrl	0
c	Ctrl	0							c	Ctrl	0									c	Ctrl	0									c	Ctrl	0								c	Ctrl	0
c	Ctrl	1							c	Ctrl	0									c	Ctrl	0									c	Ctrl	1								c	Ctrl	0
c	Ctrl	0							c	Ctrl	0									c	Ctrl	0									c	Ctrl	3								c	Ctrl	0
c	Ctrl	0							c	Ctrl	1									c	Ctrl	0									c	Ctrl	1								c	Ctrl	0
c	Ctrl	1							c	Ctrl	0									c	Ctrl	0									c	Ctrl	0								c	Ctrl	0
c	Ctrl	1							c	Ctrl	0									c	Ctrl	0									c	Ctrl	2								c	Ctrl	0
c	Ctrl	0							c	Ctrl	0									c	Ctrl	0									c	Ctrl	1								c	Ctrl	0
c	Ctrl	0							c	Ctrl	0									c	Ctrl	0									c	Ctrl	0								c	Ctrl	0
c	Ctrl	0							c	Ctrl	1									c	Ctrl	0									c	Ctrl	0								c	Ctrl	0
c	Ctrl	0							c	Ctrl	0									c	Ctrl	0									c	Ctrl	0								c	Ctrl	0
c	Ctrl	3							c	Ctrl	1									c	Ctrl	0									c	Ctrl	0								c	Ctrl	0
c	Ctrl	2							c	Ctrl	3									c	Ctrl	0									c	Ctrl	0								c	Ctrl	0
c	Ctrl	2							c	Ctrl	5									c	Ctrl	0									c	Ctrl	0								c	Ctrl	0
c	Ctrl	3							c	Ctrl	8									c	Ctrl	0									c	Ctrl	0								c	Ctrl	0
c	Ctrl	2							c	Ctrl	0									c	Ctrl	0									c	Ctrl	0								c	Ctrl	0
c	Ctrl	0							c	Ctrl	0									c	Ctrl	0									c	Ctrl	1								c	Ctrl	0
c	Ctrl	0							c	Ctrl	1									c	Ctrl	0									c	Ctrl	0								c	Ctrl	0
c	Ctrl	0							c	Ctrl	0									c	Ctrl	0									c	Ctrl	0								c	Ctrl	0
c	Ctrl	0							c	Ctrl	1									c	Ctrl	0									c	Ctrl	1								c	Ctrl	0
c	Ctrl	0							c	Ctrl	0									c	Ctrl	0									c	Ctrl	1								c	Ctrl	0
c	Ctrl	0							c	Ctrl	0									c	Ctrl	0									c	Ctrl	0								c	Ctrl	0
c	Ctrl	0							c	Ctrl	1									c	Ctrl	1									c	Ctrl	0								c	Ctrl	1
c	Ctrl	1							c	Ctrl	7									c	Ctrl	3									c	Ctrl	0								c	Ctrl	3
c	Ctrl	1							c	Ctrl	3									c	Ctrl	1									c	Ctrl	0								c	Ctrl	1
c	Ctrl	0							c	Ctrl	4									c	Ctrl	0									c	Ctrl	3								c	Ctrl	0
c	Ctrl	2							c	Ctrl	0									c	Ctrl	2									c	Ctrl	2								c	Ctrl	2
c	Ctrl	0							c	Ctrl	0									c	Ctrl	1									c	Ctrl	2								c	Ctrl	1
c	Ctrl	0							c	Ctrl	0									c	Ctrl	0									c	Ctrl	3								c	Ctrl	0
c	Ctrl	0							c	Ctrl	0									c	Ctrl	0									c	Ctrl	2								c	Ctrl	0
c	Ctrl	1							c	Ctrl	1									c	Ctrl	0									c	Ctrl	0								c	Ctrl	0
c	Ctrl	1							c	Ctrl	1									c	Ctrl	0									c	Ctrl	0								c	Ctrl	0
c	Ctrl	0							c	Ctrl	1									c	Ctrl	0									c	Ctrl	0								c	Ctrl	0
c	Ctrl	0							c	Ctrl	1									c	Ctrl	0									c	Ctrl	0								c	Ctrl	0
c	Ctrl	0							c	Ctrl	4									c	Ctrl	0									c	Ctrl	0								c	Ctrl	0
c	Ctrl	0							c	Ctrl	3									c	Ctrl	0									c	Ctrl	0								c	Ctrl	0
c	Ctrl	0							c	Ctrl	1									c	Ctrl	1									c	Ctrl	0								c	Ctrl	1
c	Ctrl	0							c	Ctrl	4									c	Ctrl	0									c	Ctrl	1								c	Ctrl	0
c	Ctrl	0							c	Ctrl	0									c	Ctrl	0									c	Ctrl	1								c	Ctrl	0
c	Ctrl	0							c	Ctrl	0									c	Ctrl	1									c	Ctrl	0								c	Ctrl	1
c	Ctrl	0							c	Ctrl	1									c	Ctrl	1									c	Ctrl	2								c	Ctrl	1
c	Ctrl	0							c	Ctrl	6									c	Ctrl	0									c	Ctrl	0								c	Ctrl	0
c	Ctrl	0							c	Ctrl	5									c	Ctrl	0									c	Ctrl	0								c	Ctrl	0
c	Ctrl	0							c	Ctrl	0									c	Ctrl	0									c	Ctrl	0								c	Ctrl	0
c	Ctrl	0							c	Ctrl	0									c	Ctrl	0									c	Ctrl	1								c	Ctrl	0
c	Ctrl	1							c	Ctrl	0									c	Ctrl	3									c	Ctrl	1								c	Ctrl	3
c	Ctrl	0							c	Ctrl	0									c	Ctrl	2									c	Ctrl	0								c	Ctrl	2
c	Ctrl	1							c	Ctrl	0									c	Ctrl	2									c	Ctrl	0								c	Ctrl	2
c	Ctrl	1							c	Ctrl	0									c	Ctrl	3									c	Ctrl	0								c	Ctrl	3
c	Ctrl	1							c	Ctrl	0									c	Ctrl	2									c	Ctrl	0								c	Ctrl	2
a	Bap1	0							c	Ctrl	0									c	Ctrl	0									c	Ctrl	0								c	Ctrl	0
a	Bap1	0							c	Ctrl	1									c	Ctrl	0									c	Ctrl	0								c	Ctrl	0
a	Bap1	1							c	Ctrl	5									c	Ctrl	0									c	Ctrl	0								c	Ctrl	0
a	Bap1	0							c	Ctrl	1									c	Ctrl	0									c	Ctrl	0								c	Ctrl	0
a	Bap1	1							c	Ctrl	0									c	Ctrl	0									c	Ctrl	0								c	Ctrl	0
a	Bap1	0							c	Ctrl	4									c	Ctrl	0									c	Ctrl	0								c	Ctrl	0
a	Bap1	0							c	Ctrl	1									c	Ctrl	0									c	Ctrl	0								c	Ctrl	0
a	Bap1	1							c	Ctrl	1									c	Ctrl	1									c	Ctrl	0								c	Ctrl	1
a	Bap1	0							c	Ctrl	0									c	Ctrl	1									c	Ctrl	0								c	Ctrl	1
a	Bap1	0							c	Ctrl	8									c	Ctrl	0									c	Ctrl	1								c	Ctrl	0
a	Bap1	1							c	Ctrl	0									c	Ctrl	2									c	Ctrl	0								c	Ctrl	2
a	Bap1	0							c	Ctrl	1									c	Ctrl	0									c	Ctrl	1								c	Ctrl	0
a	Bap1	0							c	Ctrl	1									c	Ctrl	0									c	Ctrl	1								c	Ctrl	0
a	Bap1	0							c	Ctrl	0									c	Ctrl	0									c	Ctrl	1								c	Ctrl	0
a	Bap1	0							c	Ctrl	3									c	Ctrl	1									a	Ncoa6	1								c	Ctrl	1
a	Bap1	0							c	Ctrl	6									c	Ctrl	1									a	Ncoa6	1								c	Ctrl	1
a	Bap1	1							c	Ctrl	1									c	Ctrl	0									a	Ncoa6	1								c	Ctrl	0
a	Bap1	1							c	Ctrl	2									c	Ctrl	0									a	Ncoa6	2								c	Ctrl	0
a	Bap1	0							c	Ctrl	0									c	Ctrl	0									a	Ncoa6	0								c	Ctrl	0
a	Bap1	9							c	Ctrl	0									c	Ctrl	0									a	Ncoa6	0								c	Ctrl	0
a	Bap1	0							c	Ctrl	0									c	Ctrl	0									a	Ncoa6	5								c	Ctrl	0
a	Bap1	0							c	Ctrl	2									c	Ctrl	0									a	Ncoa6	2								c	Ctrl	0
a	Bap1	0							a	Crebbp	0									c	Ctrl	0									a	Ncoa6	1								c	Ctrl	0
a	Bap1	0							a	Crebbp	2									c	Ctrl	0									a	Ncoa6	2								c	Ctrl	0
a	Bap1	0							a	Crebbp	1									c	Ctrl	0									a	Ncoa6	5								c	Ctrl	0
a	Bap1	0							a	Crebbp	1									c	Ctrl	0									a	Ncoa6	0								c	Ctrl	0
a	Bap1	0							a	Crebbp	0									c	Ctrl	0									a	Ncoa6	0								c	Ctrl	0
a	Bap1	1							a	Crebbp	1									c	Ctrl	0									a	Ncoa6	1								c	Ctrl	0
a	Bap1	2							a	Crebbp	0									c	Ctrl	0									a	Ncoa6	4								c	Ctrl	0
a	Bap1	1							a	Crebbp	0									c	Ctrl	1									a	Ncoa6	0								c	Ctrl	1
a	Bap1	2							a	Crebbp	0									c	Ctrl	0									a	Ncoa6	0								c	Ctrl	0
a	Bap1	4							a	Crebbp	0									c	Ctrl	1									a	Ncoa6	0								c	Ctrl	1
a	Bap1	0							a	Crebbp	0									c	Ctrl	1									a	Ncoa6	0								c	Ctrl	1
a	Bap1	0							a	Crebbp	0									c	Ctrl	1									a	Ncoa6	2								c	Ctrl	1
a	Bap1	0							a	Crebbp	0									c	Ctrl	1									a	Ncoa6	4								c	Ctrl	1
a	Bap1	0							a	Crebbp	0									c	Ctrl	0									a	Ncoa6	9								c	Ctrl	0
a	Bap1	0							a	Crebbp	1									c	Ctrl	1									a	Ncoa6	8								c	Ctrl	1
a	Bap1	1							a	Crebbp	0									c	Ctrl	0									a	Ncoa6	13								c	Ctrl	0
a	Bap1	3							a	Crebbp	0									c	Ctrl	0									a	Ncoa6	2								c	Ctrl	0
a	Bap1	0							a	Crebbp	2									c	Ctrl	2									a	Ncoa6	9								c	Ctrl	2
a	Bap1	1							a	Crebbp	1									c	Ctrl	8									a	Ncoa6	7								c	Ctrl	8
a	Bap1	1							a	Crebbp	1									c	Ctrl	0									a	Ncoa6	0								c	Ctrl	0
a	Bap1	1							a	Crebbp	3									c	Ctrl	0									a	Ncoa6	0								c	Ctrl	0
a	Bap1	1							a	Crebbp	0									c	Ctrl	1									a	Ncoa6	0								c	Ctrl	1
a	Bap1	1							a	Crebbp	2									c	Ctrl	0									a	Ncoa6	0								c	Ctrl	0
a	Bap1	1							a	Crebbp	0									c	Ctrl	1									a	Ncoa6	8								c	Ctrl	1
a	Bap1	1							a	Crebbp	2									c	Ctrl	0									a	Ncoa6	10								c	Ctrl	0
a	Bap1	5							a	Crebbp	0									c	Ctrl	0									a	Ncoa6	1								c	Ctrl	0
a	Bap1	0							a	Crebbp	0									c	Ctrl	0									a	Ncoa6	0								c	Ctrl	0
a	Bap1	0							a	Crebbp	0									c	Ctrl	0									a	Ncoa6	0								c	Ctrl	0
a	Bap1	0							a	Crebbp	2									c	Ctrl	0									a	Ncoa6	2								c	Ctrl	0
a	Bap1	0							a	Crebbp	4									a	Fat1	1									a	Ncoa6	1								a	rad21	0
a	Bap1	0							a	Crebbp	0									a	Fat1	1									a	Ncoa6	0								a	rad21	0
a	Bap1	0							a	Crebbp	0									a	Fat1	0									a	Ncoa6	0								a	rad21	0
a	Bap1	1							a	Crebbp	0									a	Fat1	0									a	Ncoa6	1								a	rad21	0
a	Bap1	2							a	Crebbp	2									a	Fat1	0									a	Ncoa6	0								a	rad21	0
a	Bap1	1							a	Crebbp	0									a	Fat1	0									a	Ncoa6	0								a	rad21	1
a	Bap1	2							a	Crebbp	0									a	Fat1	0									a	Ncoa6	3								a	rad21	0
a	Bap1	0							a	Crebbp	0									a	Fat1	1									a	Ncoa6	3								a	rad21	2
a	Bap1	1							a	Crebbp	0									a	Fat1	0									a	Ncoa6	5								a	rad21	0
a	Bap1	0							a	Crebbp	0									a	Fat1	0									a	Ncoa6	8								a	rad21	0
a	Bap1	0							a	Crebbp	1									a	Fat1	0									a	Ncoa6	0								a	rad21	5
a	Bap1	0							a	Crebbp	3									a	Fat1	1									a	Ncoa6	0								a	rad21	0
a	Bap1	0							a	Crebbp	1									a	Fat1	2									a	Ncoa6	0								a	rad21	0
a	Bap1	2							a	Crebbp	0									a	Fat1	1									a	Ncoa6	3								a	rad21	0
a	Bap1	0							a	Crebbp	1									a	Fat1	1									a	Ncoa6	0								a	rad21	0
a	Bap1	7							a	Crebbp	0									a	Fat1	0									a	Ncoa6	5								a	rad21	2
a	Bap1	1							a	Crebbp	4									a	Fat1	0									a	Ncoa6	6								a	rad21	4
a	Bap1	3							a	Crebbp	0									a	Fat1	2									a	Ncoa6	5								a	rad21	0
a	Bap1	1							a	Crebbp	2									a	Fat1	2									a	Ncoa6	0								a	rad21	0
a	Bap1	8							a	Crebbp	1									a	Fat1	2									a	Ncoa6	0								a	rad21	0
a	Bap1	0							a	Crebbp	4									a	Fat1	1									a	Ncoa6	0								a	rad21	0
a	Bap1	13							a	Crebbp	0									a	Fat1	9									a	Ncoa6	2								a	rad21	0
a	Bap1	0							a	Crebbp	0									a	Fat1	1									a	Ncoa6	0								a	rad21	2
a	Bap1	1							a	Crebbp	0									a	Fat1	0									a	Ncoa6	0								a	rad21	2
a	Bap1	0							a	Crebbp	0									a	Fat1	0									a	Ncoa6	0								a	rad21	0
a	Bap1	0							a	Crebbp	1									a	Fat1	1									a	Ncoa6	0								a	rad21	0
a	Bap1	4							a	Crebbp	0									a	Fat1	5									a	Ncoa6	4								a	rad21	0
a	Bap1	1							a	Crebbp	2									a	Fat1	0									a	Ncoa6	0								a	rad21	0
a	Bap1	1							a	Crebbp	0									a	Fat1	0									a	Ncoa6	0								a	rad21	3
a	Bap1	2							a	Crebbp	2									a	Fat1	0									a	Ncoa6	0								a	rad21	0
a	Bap1	1							a	Crebbp	1									a	Fat1	5									a	Ncoa6	0								a	rad21	0
a	Bap1	3							a	Crebbp	1									a	Fat1	1									a	Ncoa6	2								a	rad21	0
a	Bap1	0							a	Crebbp	0									a	Fat1	1									a	Ncoa6	0								a	rad21	0
a	Bap1	5							a	Crebbp	0									a	Fat1	1									a	Ncoa6	1								a	rad21	0
a	Bap1	5							a	Crebbp	0									a	Fat1	1									a	Ncoa6	9								a	rad21	1
a	Bap1	1							a	Crebbp	1									a	Fat1	4									a	Ncoa6	1								a	rad21	0
a	Bap1	1							a	Crebbp	2									a	Fat1	0									a	Ncoa6	1								a	rad21	0
a	Bap1	0							a	Crebbp	9									a	Fat1	1									a	Ncoa6	0								a	rad21	0
a	Bap1	6							a	Crebbp	1									a	Fat1	2									a	Ncoa6	1								a	rad21	0
a	Bap1	1							a	Crebbp	0									a	Fat1	0									a	Ncoa6	3								a	rad21	0
a	Bap1	2							a	Crebbp	0									a	Fat1	1									a	Ncoa6	7								a	rad21	0
a	Bap1	1							a	Crebbp	0									a	Fat1	1									a	Ncoa6	1								a	rad21	0
a	Bap1	0							a	Crebbp	0									a	Fat1	1									a	Ncoa6	5								a	rad21	0
a	Bap1	0							a	Crebbp	0									a	Fat1	0									a	Ncoa6	2								a	rad21	0
a	Bap1	0							a	Crebbp	2									a	Fat1	0									a	Ncoa6	0								a	rad21	0
a	Bap1	0							a	Crebbp	6									a	Fat1	2									a	Ncoa6	0								a	rad21	1
a	Bap1	1							a	Crebbp	7									a	Fat1	0									a	Ncoa6	2								a	rad21	0
a	Bap1	0							a	Crebbp	3									a	Fat1	0									a	Ncoa6	1								a	rad21	1
a	Bap1	0							a	Crebbp	0									a	Fat1	0									a	Ncoa6	0								a	rad21	1
a	Bap1	0							a	Crebbp	4									a	Fat1	0									a	Ncoa6	0								a	rad21	1
a	Bap1	0							a	Crebbp	0									a	Fat1	0									a	Ncoa6	0								a	rad21	0
a	Bap1	0							a	Crebbp	0									a	Fat1	0									a	Ncoa6	0								a	rad21	0
a	Bap1	0							a	Crebbp	1									a	Fat1	0									a	Ncoa6	0								a	rad21	0
a	Bap1	1							a	Crebbp	4									a	Fat1	7									a	Ncoa6	0								a	rad21	0
a	Bap1	4							a	Crebbp	1									a	Fat1	0									a	Ncoa6	0								a	rad21	0
a	Bap1	1							a	Crebbp	1									a	Fat1	0									a	Ncoa6	0								a	rad21	0
a	Bap1	7							a	Crebbp	1									a	Fat1	0									a	Ncoa6	5								a	rad21	0
a	Bap1	1							a	Crebbp	0									a	Fat1	0									a	Ncoa6	0								a	rad21	0
a	Bap1	5							a	Crebbp	1									a	Fat1	0									a	Ncoa6	0								a	rad21	0
a	Bap1	3							a	Crebbp	0									a	Fat1	1									a	Ncoa6	0								a	rad21	3
a	Bap1	0							a	Crebbp	0									a	Fat1	1									a	Ncoa6	0								a	rad21	0
a	Bap1	0							a	Crebbp	0									a	Fat1	0									a	Ncoa6	1								a	rad21	0
a	Bap1	0							a	Crebbp	0									a	Fat1	1									a	Ncoa6	3								a	rad21	0
a	Bap1	0							a	Crebbp	0									a	Fat1	1									a	Ncoa6	0								a	rad21	0
a	Bap1	2							a	Crebbp	0									a	Fat1	1									a	Ncoa6	1								a	rad21	0
a	Bap1	2							a	Crebbp	2									a	Fat1	1									a	Ncoa6	0								a	rad21	0
a	Bap1	1							a	Crebbp	1									a	Fat1	0									a	Ncoa6	5								a	rad21	1
a	Bap1	1							a	Crebbp	3									a	Fat1	0									a	Ncoa6	1								a	rad21	0
a	Bap1	0							a	Crebbp	0									a	Fat1	1									a	Ncoa6	5								a	rad21	1
a	Bap1	1							a	Crebbp	0									a	Fat1	1									a	Ncoa6	6								a	rad21	1
a	Bap1	9							a	Crebbp	0									a	Fat1	2									a	Ncoa6	4								a	rad21	1
a	Bap1	11							a	Crebbp	0									a	Fat1	1									a	Ncoa6	1								a	rad21	1
a	Bap1	5							a	Crebbp	0									a	Fat1	1									a	Ncoa6	1								a	rad21	0
a	Bap1	10							a	Crebbp	2									a	Fat1	1									a	Ncoa6	1								a	rad21	0
a	Bap1	9							a	Crebbp	0									a	Fat1	0									a	Ncoa6	0								a	rad21	0
a	Bap1	0							a	Crebbp	1									a	Fat1	0									a	Ncoa6	0								a	rad21	0
a	Bap1	0							a	Crebbp	2									a	Fat1	2									a	Ncoa6	0								a	rad21	0
a	Bap1	0							a	Crebbp	2									a	Fat1	2									a	Ncoa6	0								a	rad21	0
a	Bap1	1							a	Crebbp	8									a	Fat1	0									a	Ncoa6	4								a	rad21	0
a	Bap1	2							a	Crebbp	9									a	Fat1	0									a	Ncoa6	2								a	rad21	0
a	Bap1	1							a	Crebbp	0									a	Fat1	0									a	Ncoa6	0								a	rad21	0
a	Bap1	1							a	Crebbp	0									a	Fat1	0									a	Ncoa6	1								a	rad21	0
a	Bap1	10							a	Crebbp	0									a	Fat1	0									a	Ncoa6	0								a	rad21	0
a	Bap1	9							a	Crebbp	0									a	Fat1	1									a	Ncoa6	0								a	rad21	0
a	Bap1	5							a	Crebbp	0									a	Fat1	1									a	Ncoa6	0								a	rad21	0
a	Bap1	0							a	Crebbp	1									a	Fat1	1									a	Ncoa6	0								a	rad21	0
a	Bap1	1							a	Crebbp	1									a	Fat1	2									a	Ncoa6	0								a	rad21	0
a	Bap1	1							a	Crebbp	0									a	Fat1	3									a	Ncoa6	0								a	rad21	0
a	Bap1	5							a	Crebbp	2									a	Fat1	3									a	Ncoa6	0								a	rad21	0
a	Bap1	1							a	Crebbp	1									a	Fat1	0									a	Ncoa6	0								a	rad21	0
a	Bap1	2							a	Crebbp	1									a	Fat1	1									a	Ncoa6	0								a	rad21	0
a	Bap1	11							a	Crebbp	1									a	Fat1	0									a	Ncoa6	0								a	rad21	1
a	Bap1	6							a	Crebbp	2									a	Fat1	4									a	Ncoa6	0								a	rad21	1
a	Bap1	6							a	Crebbp	0									a	Fat1	11									a	Ncoa6	0								a	rad21	0
a	Bap1	11							a	Crebbp	0									a	Fat1	1									a	Ncoa6	5								a	rad21	0
a	Bap1	1							a	Crebbp	0									a	Fat1	1									a	Ncoa6	0								a	rad21	0
a	Bap1	2							a	Crebbp	1									a	Fat1	1									a	Ncoa6	2								a	rad21	0
a	Bap1	0							a	Crebbp	0									a	Fat1	2									a	Ncoa6	0								a	rad21	0
a	Bap1	0							a	Crebbp	1									a	Fat1	1									a	Ncoa6	0								a	rad21	0
a	Bap1	1							a	Crebbp	6									a	Fat1	0									a	Ncoa6	0								a	rad21	2
a	Bap1	3							a	Crebbp	1									a	Fat1	0									a	Ncoa6	1								a	rad21	3
a	Bap1	0							a	Crebbp	5									a	Fat1	1									a	Ncoa6	10								a	rad21	5
a	Bap1	0							a	Crebbp	7									a	Fat1	1									a	Ncoa6	0								a	rad21	0
a	Bap1	1							a	Crebbp	2									a	Fat1	0									a	Ncoa6	2								a	rad21	0
a	Bap1	0							a	Crebbp	9									a	Fat1	0									a	Ncoa6	0								a	rad21	3
a	Bap1	3							a	Crebbp	1									a	Fat1	10									a	Ncoa6	0								a	rad21	0
a	Bap1	5							a	Crebbp	0									a	Fat1	0									a	Ncoa6	8								a	rad21	0
a	Bap1	5							a	Crebbp	0									a	Fat1	0									a	Ncoa6	0								a	rad21	0
a	Bap1	0							a	Crebbp	0									a	Fat1	0									a	Ncoa6	2								a	rad21	0
a	Bap1	0							a	Crebbp	3									a	Fat1	0									a	Ncoa6	1								a	rad21	0
a	Bap1	0							a	Crebbp	0									a	Fat1	0									a	Ncoa6	3								a	rad21	0
a	Bap1	0							a	Crebbp	1									a	Fat1	0									a	Ncoa6	8								a	rad21	1
a	Bap1	1							a	Crebbp	1									a	Fat1	0									a	Ncoa6	0								a	rad21	3
a	Bap1	13							a	Crebbp	0									a	Fat1	0									a	Ncoa6	0								a	rad21	0
a	Bap1	0							a	Crebbp	2									a	Fat1	0									a	Ncoa6	1								a	rad21	1
a	Bap1	0							a	Crebbp	5									a	Fat1	0									a	Ncoa6	6								a	rad21	0
a	Bap1	0							a	Crebbp	0									a	Fat1	0									a	Ncoa6	8								a	rad21	0
a	Bap1	0							a	Crebbp	2									a	Fat1	0									a	Ncoa6	1								a	rad21	0
a	Bap1	4							a	Crebbp	1									a	Fat1	0									a	Ncoa6	7								a	rad21	0
b	Bap1	0							a	Crebbp	2									a	Fat1	0									a	Ncoa6	3								a	rad21	0
b	Bap1	0							a	Crebbp	0									a	Fat1	2									a	Ncoa6	5								a	rad21	0
b	Bap1	0							a	Crebbp	0									a	Fat1	0									a	Ncoa6	6								a	rad21	0
b	Bap1	0							a	Crebbp	0									a	Fat1	1									a	Ncoa6	0								a	rad21	0
b	Bap1	0							a	Crebbp	0									a	Fat1	0									a	Ncoa6	0								a	rad21	0
b	Bap1	0							a	Crebbp	0									a	Fat1	0									a	Ncoa6	3								a	rad21	0
b	Bap1	0							a	Crebbp	3									a	Fat1	2									a	Ncoa6	0								a	rad21	0
b	Bap1	0							a	Crebbp	0									a	Fat1	0									a	Ncoa6	1								a	rad21	0
b	Bap1	0							a	Crebbp	0									a	Fat1	1									a	Ncoa6	0								a	rad21	0
b	Bap1	0							a	Crebbp	2									a	Fat1	0									a	Ncoa6	1								a	rad21	0
b	Bap1	1							a	Crebbp	0									a	Fat1	0									a	Ncoa6	4								a	rad21	0
b	Bap1	1							a	Crebbp	0									a	Fat1	0									a	Ncoa6	3								a	rad21	0
b	Bap1	0							a	Crebbp	0									a	Fat1	0									a	Ncoa6	10								a	rad21	1
b	Bap1	0							a	Crebbp	0									a	Fat1	1									b	Ncoa6	0								a	rad21	1
b	Bap1	0							a	Crebbp	1									a	Fat1	1									b	Ncoa6	0								a	rad21	2
b	Bap1	0							a	Crebbp	5									a	Fat1	1									b	Ncoa6	0								a	rad21	0
b	Bap1	0							a	Crebbp	0									a	Fat1	1									b	Ncoa6	0								a	rad21	0
b	Bap1	0							a	Crebbp	0									a	Fat1	0									b	Ncoa6	0								a	rad21	1
b	Bap1	2							a	Crebbp	0									a	Fat1	0									b	Ncoa6	1								a	rad21	0
b	Bap1	2							a	Crebbp	0									a	Fat1	0									b	Ncoa6	2								a	rad21	0
b	Bap1	7							a	Crebbp	1									a	Fat1	0									b	Ncoa6	2								a	rad21	0
b	Bap1	0							a	Crebbp	1									a	Fat1	0									b	Ncoa6	0								a	rad21	0
b	Bap1	0							a	Crebbp	1									a	Fat1	2									b	Ncoa6	0								a	rad21	0
b	Bap1	3							a	Crebbp	3									a	Fat1	0									b	Ncoa6	0								a	rad21	0
b	Bap1	3							a	Crebbp	1									a	Fat1	3									b	Ncoa6	0								a	rad21	0
b	Bap1	5							a	Crebbp	5									a	Fat1	2									b	Ncoa6	0								a	rad21	0
b	Bap1	0							a	Crebbp	13									a	Fat1	1									b	Ncoa6	0								a	rad21	1
b	Bap1	0							a	Crebbp	0									a	Fat1	0									b	Ncoa6	1								a	rad21	5
b	Bap1	1							a	Crebbp	0									a	Fat1	1									b	Ncoa6	6								a	rad21	0
b	Bap1	0							a	Crebbp	0									a	Fat1	0									b	Ncoa6	6								a	rad21	1
b	Bap1	6							a	Crebbp	0									a	Fat1	0									b	Ncoa6	5								a	rad21	6
b	Bap1	7							a	Crebbp	1									a	Fat1	0									b	Ncoa6	0								a	rad21	0
b	Bap1	4							a	Crebbp	4									a	Fat1	0									b	Ncoa6	0								a	rad21	0
b	Bap1	4							a	Crebbp	0									a	Fat1	2									b	Ncoa6	0								a	rad21	0
b	Bap1	1							a	Crebbp	0									a	Fat1	0									b	Ncoa6	0								a	rad21	0
b	Bap1	2							a	Crebbp	0									a	Fat1	0									b	Ncoa6	1								a	rad21	0
b	Bap1	0							a	Crebbp	4									a	Fat1	0									b	Ncoa6	4								a	rad21	1
b	Bap1	0							a	Crebbp	9									a	Fat1	1									b	Ncoa6	0								a	rad21	0
b	Bap1	0							a	Crebbp	12									a	Fat1	9									b	Ncoa6	0								a	rad21	0
b	Bap1	0							a	Crebbp	1									a	Fat1	0									b	Ncoa6	1								a	rad21	0
b	Bap1	0							a	Crebbp	0									a	Fat1	3									b	Ncoa6	1								a	rad21	0
b	Bap1	0							a	Crebbp	0									a	Fat1	0									b	Ncoa6	1								a	rad21	1
b	Bap1	0							a	Crebbp	0									a	Fat1	1									b	Ncoa6	1								a	rad21	0
b	Bap1	0							a	Crebbp	0									a	Fat1	1									b	Ncoa6	2								a	rad21	0
b	Bap1	0							a	Crebbp	0									a	Fat1	3									b	Ncoa6	2								a	rad21	0
b	Bap1	0							a	Crebbp	0									a	Fat1	0									b	Ncoa6	4								a	rad21	0
b	Bap1	1							a	Crebbp	0									a	Fat1	2									b	Ncoa6	4								a	rad21	1
b	Bap1	6							a	Crebbp	0									a	Fat1	0									b	Ncoa6	1								a	rad21	0
b	Bap1	6							b	Crebbp	2									a	Fat1	1									b	Ncoa6	0								a	rad21	0
b	Bap1	1							b	Crebbp	6									a	Fat1	3									b	Ncoa6	2								a	rad21	0
b	Bap1	10							b	Crebbp	0									a	Fat1	4									b	Ncoa6	0								a	rad21	0
b	Bap1	10							b	Crebbp	0									a	Fat1	0									b	Ncoa6	0								a	rad21	0
b	Bap1	15							b	Crebbp	0									a	Fat1	0									b	Ncoa6	1								a	rad21	0
b	Bap1	18							b	Crebbp	0									a	Fat1	0									b	Ncoa6	0								a	rad21	0
b	Bap1	0							b	Crebbp	0									a	Fat1	0									b	Ncoa6	5								a	rad21	1
b	Bap1	0							b	Crebbp	0									a	Fat1	3									b	Ncoa6	2								a	rad21	0
b	Bap1	0							b	Crebbp	0									a	Fat1	1									b	Ncoa6	1								a	rad21	0
b	Bap1	2							b	Crebbp	0									a	Fat1	0									b	Ncoa6	0								a	rad21	0
b	Bap1	0							b	Crebbp	0									a	Fat1	1									b	Ncoa6	0								a	rad21	0
b	Bap1	1							b	Crebbp	0									a	Fat1	3									b	Ncoa6	1								a	rad21	0
b	Bap1	0							b	Crebbp	0									a	Fat1	3									b	Ncoa6	2								a	rad21	0
b	Bap1	0							b	Crebbp	0									b	Fat1	1									b	Ncoa6	4								a	rad21	0
b	Bap1	0							b	Crebbp	0									b	Fat1	0									b	Ncoa6	2								a	rad21	0
b	Bap1	1							b	Crebbp	0									b	Fat1	0									b	Ncoa6	0								a	rad21	0
b	Bap1	0							b	Crebbp	0									b	Fat1	0									b	Ncoa6	5								a	rad21	0
b	Bap1	0							b	Crebbp	0									b	Fat1	0									b	Ncoa6	0								a	rad21	0
b	Bap1	0							b	Crebbp	0									b	Fat1	1									b	Ncoa6	7								a	rad21	0
b	Bap1	0							b	Crebbp	0									b	Fat1	1									b	Ncoa6	4								a	rad21	0
b	Bap1	0							b	Crebbp	0									b	Fat1	1									b	Ncoa6	2								a	rad21	1
b	Bap1	1							b	Crebbp	0									b	Fat1	1									b	Ncoa6	1								b	rad21	0
b	Bap1	0							b	Crebbp	0									b	Fat1	0									b	Ncoa6	0								b	rad21	2
b	Bap1	0							b	Crebbp	0									b	Fat1	0									b	Ncoa6	0								b	rad21	0
b	Bap1	0							b	Crebbp	0									b	Fat1	2									b	Ncoa6	0								b	rad21	0
b	Bap1	0							b	Crebbp	0									b	Fat1	1									b	Ncoa6	0								b	rad21	0
b	Bap1	1							b	Crebbp	0									b	Fat1	0									b	Ncoa6	0								b	rad21	0
b	Bap1	0							b	Crebbp	0									b	Fat1	0									b	Ncoa6	0								b	rad21	0
b	Bap1	5							b	Crebbp	0									b	Fat1	0									b	Ncoa6	0								b	rad21	1
b	Bap1	2							b	Crebbp	0									b	Fat1	0									b	Ncoa6	0								b	rad21	0
b	Bap1	1							b	Crebbp	0									b	Fat1	0									b	Ncoa6	0								b	rad21	0
b	Bap1	9							b	Crebbp	0									b	Fat1	0									b	Ncoa6	0								b	rad21	0
b	Bap1	11							b	Crebbp	0									b	Fat1	0									b	Ncoa6	0								b	rad21	0
b	Bap1	0							b	Crebbp	0									b	Fat1	1									b	Ncoa6	0								b	rad21	0
b	Bap1	8							b	Crebbp	0									b	Fat1	0									b	Ncoa6	0								b	rad21	5
b	Bap1	12							b	Crebbp	0									b	Fat1	1									b	Ncoa6	0								b	rad21	1
b	Bap1	1							b	Crebbp	0									b	Fat1	0									b	Ncoa6	2								b	rad21	1
b	Bap1	1							b	Crebbp	1									b	Fat1	0									b	Ncoa6	0								b	rad21	0
b	Bap1	1							b	Crebbp	0									b	Fat1	0									b	Ncoa6	2								b	rad21	1
b	Bap1	1							b	Crebbp	0									b	Fat1	0									b	Ncoa6	0								b	rad21	7
b	Bap1	0							b	Crebbp	0									b	Fat1	0									b	Ncoa6	0								b	rad21	5
b	Bap1	0							b	Crebbp	0									b	Fat1	0									b	Ncoa6	0								b	rad21	2
b	Bap1	0							b	Crebbp	0									b	Fat1	0									b	Ncoa6	0								b	rad21	1
b	Bap1	0							b	Crebbp	0									b	Fat1	1									b	Ncoa6	0								b	rad21	3
b	Bap1	0							b	Crebbp	0									b	Fat1	1									b	Ncoa6	0								b	rad21	3
b	Bap1	0							b	Crebbp	0									b	Fat1	0									b	Ncoa6	0								b	rad21	1
b	Bap1	0							b	Crebbp	0									b	Fat1	0									b	Ncoa6	0								b	rad21	0
b	Bap1	0							b	Crebbp	0									b	Fat1	0									b	Ncoa6	0								b	rad21	0
b	Bap1	0							b	Crebbp	0									b	Fat1	0									b	Ncoa6	0								b	rad21	4
b	Bap1	1							b	Crebbp	0									b	Fat1	0									b	Ncoa6	0								b	rad21	1
b	Bap1	0							b	Crebbp	0									b	Fat1	0									b	Ncoa6	1								b	rad21	2
b	Bap1	0							b	Crebbp	0									b	Fat1	0									b	Ncoa6	0								b	rad21	1
b	Bap1	0							b	Crebbp	0									b	Fat1	0									b	Ncoa6	0								b	rad21	4
b	Bap1	0							b	Crebbp	0									b	Fat1	0									b	Ncoa6	0								b	rad21	0
b	Bap1	0							b	Crebbp	0									b	Fat1	0									b	Ncoa6	0								b	rad21	0
b	Bap1	1							b	Crebbp	0									b	Fat1	0									b	Ncoa6	0								b	rad21	1
b	Bap1	1							b	Crebbp	0									b	Fat1	0									b	Ncoa6	1								b	rad21	1
b	Bap1	3							b	Crebbp	0									b	Fat1	4									b	Ncoa6	1								b	rad21	1
b	Bap1	4							b	Crebbp	0									b	Fat1	0									b	Ncoa6	0								b	rad21	0
b	Bap1	0							b	Crebbp	0									b	Fat1	3									b	Ncoa6	1								b	rad21	3
b	Bap1	0							b	Crebbp	0									b	Fat1	1									b	Ncoa6	0								b	rad21	1
b	Bap1	0							b	Crebbp	0									b	Fat1	0									b	Ncoa6	0								b	rad21	0
b	Bap1	4							b	Crebbp	0									b	Fat1	1									b	Ncoa6	0								b	rad21	2
b	Bap1	2							b	Crebbp	0									b	Fat1	0									b	Ncoa6	0								b	rad21	1
b	Bap1	2							b	Crebbp	0									b	Fat1	0									b	Ncoa6	0								b	rad21	1
b	Bap1	0							b	Crebbp	0									b	Fat1	0									b	Ncoa6	0								b	rad21	2
b	Bap1	2							b	Crebbp	0									b	Fat1	0									b	Ncoa6	0								b	rad21	0
b	Bap1	1							b	Crebbp	0									b	Fat1	0									b	Ncoa6	0								b	rad21	0
b	Bap1	2							b	Crebbp	0									b	Fat1	0									b	Ncoa6	0								b	rad21	0
b	Bap1	2							b	Crebbp	0									b	Fat1	0									b	Ncoa6	1								b	rad21	1
b	Bap1	2							b	Crebbp	0									b	Fat1	0									b	Ncoa6	0								b	rad21	0
b	Bap1	3							b	Crebbp	0									b	Fat1	1									b	Ncoa6	1								b	rad21	0
b	Bap1	0							b	Crebbp	0									b	Fat1	2									b	Ncoa6	1								b	rad21	0
b	Bap1	0							b	Crebbp	0									b	Fat1	1									b	Ncoa6	1								b	rad21	0
b	Bap1	5							b	Crebbp	0									b	Fat1	0									b	Ncoa6	1								b	rad21	1
b	Bap1	4							b	Crebbp	0									b	Fat1	0									b	Ncoa6	0								b	rad21	2
b	Bap1	4							b	Crebbp	0									b	Fat1	0									b	Ncoa6	0								b	rad21	0
b	Bap1	1							b	Crebbp	0									b	Fat1	0									b	Ncoa6	0								b	rad21	0
b	Bap1	5							b	Crebbp	0									b	Fat1	0									b	Ncoa6	1								b	rad21	0
b	Bap1	3							b	Crebbp	0									b	Fat1	0									b	Ncoa6	1								b	rad21	1
b	Bap1	3							b	Crebbp	0									b	Fat1	0									b	Ncoa6	0								b	rad21	5
b	Bap1	3							b	Crebbp	0									b	Fat1	0									b	Ncoa6	0								b	rad21	0
b	Bap1	5							b	Crebbp	0									b	Fat1	0									b	Ncoa6	0								b	rad21	0
b	Bap1	0							b	Crebbp	0									b	Fat1	0									b	Ncoa6	0								b	rad21	0
b	Bap1	0							b	Crebbp	0									b	Fat1	0									b	Ncoa6	0								b	rad21	0
b	Bap1	3							b	Crebbp	0									b	Fat1	0									b	Ncoa6	0								b	rad21	1
b	Bap1	1							b	Crebbp	0									b	Fat1	0									b	Ncoa6	0								b	rad21	0
b	Bap1	0							b	Crebbp	0									b	Fat1	1									b	Ncoa6	0								b	rad21	2
b	Bap1	0							b	Crebbp	0									b	Fat1	0									b	Ncoa6	1								b	rad21	2
b	Bap1	4							b	Crebbp	0									b	Fat1	0									b	Ncoa6	1								b	rad21	1
b	Bap1	0							b	Crebbp	0									b	Fat1	0									b	Ncoa6	2								b	rad21	2
b	Bap1	1							b	Crebbp	0									b	Fat1	1									b	Ncoa6	0								b	rad21	1
b	Bap1	1							b	Crebbp	0									b	Fat1	0									b	Ncoa6	3								b	rad21	0
b	Bap1	1							b	Crebbp	0									b	Fat1	0									b	Ncoa6	2								b	rad21	3
b	Bap1	0							b	Crebbp	0									b	Fat1	2									b	Ncoa6	1								b	rad21	2
b	Bap1	3							b	Crebbp	0									b	Fat1	0									b	Ncoa6	3								b	rad21	0
b	Bap1	8							b	Crebbp	0									b	Fat1	0									b	Ncoa6	1								b	rad21	4
b	Bap1	3							b	Crebbp	0									b	Fat1	0									b	Ncoa6	0								b	rad21	6
b	Bap1	0							b	Crebbp	0									b	Fat1	0									b	Ncoa6	0								b	rad21	6
b	Bap1	0							b	Crebbp	0									b	Fat1	0									b	Ncoa6	1								b	rad21	8
b	Bap1	0							b	Crebbp	0									b	Fat1	0									b	Ncoa6	3								b	rad21	0
b	Bap1	2							b	Crebbp	0									b	Fat1	0									b	Ncoa6	1								b	rad21	0
b	Bap1	0							b	Crebbp	0									b	Fat1	0									b	Ncoa6	1								b	rad21	1
b	Bap1	0							b	Crebbp	0									b	Fat1	0									b	Ncoa6	1								b	rad21	2
b	Bap1	4							b	Crebbp	0									b	Fat1	4									b	Ncoa6	3								b	rad21	3
b	Bap1	0							b	Crebbp	0									b	Fat1	2									b	Ncoa6	1								b	rad21	2
b	Bap1	0							b	Crebbp	0									b	Fat1	0									b	Ncoa6	0								b	rad21	0
b	Bap1	0							b	Crebbp	0									b	Fat1	0									b	Ncoa6	0								b	rad21	2
b	Bap1	7							b	Crebbp	0									b	Fat1	0									b	Ncoa6	0								b	rad21	2
b	Bap1	0							b	Crebbp	0									b	Fat1	0									b	Ncoa6	0								b	rad21	1
b	Bap1	0							b	Crebbp	0									b	Fat1	0									b	Ncoa6	0								b	rad21	1
b	Bap1	2							b	Crebbp	0									b	Fat1	1									b	Ncoa6	0								b	rad21	2
b	Bap1	1							b	Crebbp	0									b	Fat1	0									b	Ncoa6	0								b	rad21	2
b	Bap1	3							b	Crebbp	0									b	Fat1	0									b	Ncoa6	3								b	rad21	4
b	Bap1	3							b	Crebbp	0									b	Fat1	0									b	Ncoa6	0								b	rad21	1
b	Bap1	0							b	Crebbp	0									b	Fat1	0									b	Ncoa6	0								b	rad21	1
b	Bap1	0							b	Crebbp	0									b	Fat1	0									b	Ncoa6	0								b	rad21	2
b	Bap1	0							b	Crebbp	0									b	Fat1	5									b	Ncoa6	0								b	rad21	1
b	Bap1	1							b	Crebbp	0									b	Fat1	1									b	Ncoa6	1								b	rad21	2
b	Bap1	2							b	Crebbp	0									b	Fat1	0									b	Ncoa6	0								b	rad21	1
b	Bap1	0							b	Crebbp	0									b	Fat1	0									b	Ncoa6	0								b	rad21	5
b	Bap1	4							b	Crebbp	0									b	Fat1	0									b	Ncoa6	0								b	rad21	7
b	Bap1	1							b	Crebbp	0									b	Fat1	0									b	Ncoa6	0								b	rad21	1
b	Bap1	0							b	Crebbp	0									b	Fat1	0									b	Ncoa6	1								b	rad21	5
b	Bap1	0							b	Crebbp	0									b	Fat1	0									b	Ncoa6	6								b	rad21	3
b	Bap1	3							b	Crebbp	0									b	Fat1	0									b	Ncoa6	7								b	rad21	0
b	Bap1	2							b	Crebbp	0									b	Fat1	2									b	Ncoa6	8								b	rad21	0
b	Bap1	4							b	Crebbp	0									b	Fat1	0									b	Ncoa6	2								b	rad21	0
b	Bap1	5							b	Crebbp	0									b	Fat1	0									b	Ncoa6	0								b	rad21	0
b	Bap1	0							b	Crebbp	0									b	Fat1	2									b	Ncoa6	0								b	rad21	1
b	Bap1	0							b	Crebbp	0									b	Fat1	4									b	Ncoa6	0								b	rad21	1
b	Bap1	0							b	Crebbp	0									b	Fat1	1									b	Ncoa6	0								b	rad21	1
b	Bap1	0							b	Crebbp	0									b	Fat1	0									b	Ncoa6	0								b	rad21	1
b	Bap1	0							b	Crebbp	0									b	Fat1	0									b	Ncoa6	3								b	rad21	6
c	Bap1	0							b	Crebbp	0									b	Fat1	0									b	Ncoa6	0								b	rad21	0
c	Bap1	1							b	Crebbp	0									b	Fat1	0									b	Ncoa6	3								b	rad21	2
c	Bap1	0							b	Crebbp	0									b	Fat1	0									b	Ncoa6	0								b	rad21	1
c	Bap1	0							b	Crebbp	0									b	Fat1	0									b	Ncoa6	1								b	rad21	1
c	Bap1	0							b	Crebbp	0									b	Fat1	0									b	Ncoa6	2								b	rad21	1
c	Bap1	0							b	Crebbp	0									b	Fat1	0									b	Ncoa6	0								b	rad21	0
c	Bap1	0							b	Crebbp	0									b	Fat1	1									b	Ncoa6	1								b	rad21	3
c	Bap1	0							b	Crebbp	0									b	Fat1	0									b	Ncoa6	1								b	rad21	0
c	Bap1	0							b	Crebbp	0									b	Fat1	0									b	Ncoa6	8								b	rad21	0
c	Bap1	1							b	Crebbp	0									b	Fat1	0									b	Ncoa6	1								b	rad21	0
c	Bap1	1							b	Crebbp	0									b	Fat1	0									b	Ncoa6	0								b	rad21	0
c	Bap1	1							b	Crebbp	0									b	Fat1	0									b	Ncoa6	0								b	rad21	0
c	Bap1	1							b	Crebbp	0									b	Fat1	0									b	Ncoa6	0								b	rad21	1
c	Bap1	1							b	Crebbp	0									b	Fat1	0									b	Ncoa6	0								b	rad21	1
c	Bap1	1							b	Crebbp	0									b	Fat1	0									b	Ncoa6	0								b	rad21	0
c	Bap1	1							b	Crebbp	0									b	Fat1	0									b	Ncoa6	1								b	rad21	0
c	Bap1	0							b	Crebbp	0									b	Fat1	0									b	Ncoa6	1								b	rad21	0
c	Bap1	0							b	Crebbp	0									b	Fat1	0									b	Ncoa6	5								b	rad21	0
c	Bap1	0							b	Crebbp	0									b	Fat1	1									b	Ncoa6	1								b	rad21	1
c	Bap1	2							b	Crebbp	0									b	Fat1	0									b	Ncoa6	0								b	rad21	0
c	Bap1	1							b	Crebbp	0									b	Fat1	0									b	Ncoa6	0								b	rad21	0
c	Bap1	0							b	Crebbp	0									b	Fat1	0									b	Ncoa6	0								b	rad21	0
c	Bap1	0							b	Crebbp	0									b	Fat1	0									b	Ncoa6	2								b	rad21	0
c	Bap1	0							b	Crebbp	0									b	Fat1	0									b	Ncoa6	7								b	rad21	1
c	Bap1	0							b	Crebbp	0									b	Fat1	1									b	Ncoa6	3								b	rad21	2
c	Bap1	2							b	Crebbp	0									b	Fat1	1									b	Ncoa6	0								b	rad21	0
c	Bap1	1							b	Crebbp	0									b	Fat1	1									b	Ncoa6	2								b	rad21	3
c	Bap1	0							b	Crebbp	0									b	Fat1	0									c	Ncoa6	0								b	rad21	1
c	Bap1	0							b	Crebbp	0									b	Fat1	0									c	Ncoa6	0								b	rad21	0
c	Bap1	0							b	Crebbp	0									b	Fat1	0									c	Ncoa6	0								b	rad21	0
c	Bap1	0							b	Crebbp	0									b	Fat1	0									c	Ncoa6	0								b	rad21	0
c	Bap1	0							b	Crebbp	0									b	Fat1	0									c	Ncoa6	0								b	rad21	0
c	Bap1	0							b	Crebbp	0									b	Fat1	1									c	Ncoa6	0								b	rad21	0
c	Bap1	0							b	Crebbp	0									b	Fat1	1									c	Ncoa6	0								b	rad21	0
c	Bap1	0							b	Crebbp	0									b	Fat1	1									c	Ncoa6	0								b	rad21	0
c	Bap1	0							b	Crebbp	0									b	Fat1	1									c	Ncoa6	0								b	rad21	0
c	Bap1	0							b	Crebbp	0									b	Fat1	0									c	Ncoa6	0								b	rad21	5
c	Bap1	1							b	Crebbp	0									b	Fat1	1									c	Ncoa6	0								b	rad21	3
c	Bap1	0							b	Crebbp	3									b	Fat1	2									c	Ncoa6	0								b	rad21	1
c	Bap1	0							b	Crebbp	0									b	Fat1	0									c	Ncoa6	0								b	rad21	0
c	Bap1	0							b	Crebbp	2									b	Fat1	0									c	Ncoa6	0								b	rad21	0
c	Bap1	0							b	Crebbp	0									b	Fat1	3									c	Ncoa6	0								b	rad21	0
c	Bap1	0							b	Crebbp	0									b	Fat1	0									c	Ncoa6	0								b	rad21	0
c	Bap1	0							b	Crebbp	0									b	Fat1	2									c	Ncoa6	0								b	rad21	0
c	Bap1	0							b	Crebbp	0									b	Fat1	2									c	Ncoa6	0								b	rad21	1
c	Bap1	1							b	Crebbp	0									b	Fat1	2									c	Ncoa6	0								b	rad21	3
c	Bap1	1							b	Crebbp	0									b	Fat1	3									c	Ncoa6	0								b	rad21	6
c	Bap1	1							b	Crebbp	0									b	Fat1	1									c	Ncoa6	0								b	rad21	1
c	Bap1	0							b	Crebbp	0									b	Fat1	2									c	Ncoa6	0								b	rad21	0
c	Bap1	0							b	Crebbp	0									b	Fat1	0									c	Ncoa6	0								b	rad21	3
c	Bap1	0							b	Crebbp	0									b	Fat1	0									c	Ncoa6	0								b	rad21	0
c	Bap1	0							b	Crebbp	0									b	Fat1	1									c	Ncoa6	0								b	rad21	1
c	Bap1	0							b	Crebbp	0									b	Fat1	2									c	Ncoa6	0								b	rad21	7
c	Bap1	0							c	Crebbp	0									b	Fat1	1									c	Ncoa6	0								b	rad21	8
c	Bap1	1							c	Crebbp	0									b	Fat1	2									c	Ncoa6	0								b	rad21	1
c	Bap1	0							c	Crebbp	3									b	Fat1	1									c	Ncoa6	0								b	rad21	4
c	Bap1	0							c	Crebbp	0									b	Fat1	1									c	Ncoa6	0								b	rad21	0
c	Bap1	0							c	Crebbp	0									b	Fat1	1									c	Ncoa6	0								b	rad21	0
c	Bap1	0							c	Crebbp	0									b	Fat1	0									c	Ncoa6	6								b	rad21	1
c	Bap1	0							c	Crebbp	3									b	Fat1	0									c	Ncoa6	1								b	rad21	2
c	Bap1	0							c	Crebbp	5									b	Fat1	0									c	Ncoa6	3								b	rad21	1
c	Bap1	3							c	Crebbp	0									b	Fat1	0									c	Ncoa6	0								b	rad21	0
c	Bap1	0							c	Crebbp	0									b	Fat1	0									c	Ncoa6	3								b	rad21	0
c	Bap1	0							c	Crebbp	4									b	Fat1	0									c	Ncoa6	1								b	rad21	1
c	Bap1	0							c	Crebbp	1									b	Fat1	0									c	Ncoa6	0								b	rad21	1
c	Bap1	0							c	Crebbp	9									b	Fat1	0									c	Ncoa6	0								b	rad21	4
c	Bap1	0							c	Crebbp	1									b	Fat1	0									c	Ncoa6	0								b	rad21	10
c	Bap1	0							c	Crebbp	0									b	Fat1	0									c	Ncoa6	2								b	rad21	7
c	Bap1	0							c	Crebbp	11									b	Fat1	0									c	Ncoa6	1								b	rad21	0
c	Bap1	0							c	Crebbp	0									b	Fat1	0									c	Ncoa6	4								b	rad21	0
c	Bap1	0							c	Crebbp	1									b	Fat1	2									c	Ncoa6	0								b	rad21	0
c	Bap1	0							c	Crebbp	1									b	Fat1	6									c	Ncoa6	0								b	rad21	0
c	Bap1	1							c	Crebbp	0									b	Fat1	2									c	Ncoa6	1								b	rad21	0
c	Bap1	1							c	Crebbp	11									b	Fat1	1									c	Ncoa6	4								b	rad21	1
c	Bap1	2							c	Crebbp	4									b	Fat1	1									c	Ncoa6	8								b	rad21	0
c	Bap1	7							c	Crebbp	10									b	Fat1	0									c	Ncoa6	6								b	rad21	0
c	Bap1	0							c	Crebbp	0									b	Fat1	0									c	Ncoa6	1								b	rad21	0
c	Bap1	0							c	Crebbp	0									b	Fat1	0									c	Ncoa6	2								b	rad21	0
c	Bap1	1							c	Crebbp	0									b	Fat1	0									c	Ncoa6	2								b	rad21	1
c	Bap1	4							c	Crebbp	0									b	Fat1	0									c	Ncoa6	0								b	rad21	1
c	Bap1	5							c	Crebbp	1									b	Fat1	0									c	Ncoa6	0								b	rad21	3
c	Bap1	6							c	Crebbp	0									b	Fat1	0									c	Ncoa6	0								b	rad21	0
c	Bap1	0							c	Crebbp	0									b	Fat1	0									c	Ncoa6	0								b	rad21	0
c	Bap1	0							c	Crebbp	0									b	Fat1	0									c	Ncoa6	0								b	rad21	0
c	Bap1	0							c	Crebbp	1									b	Fat1	0									c	Ncoa6	0								b	rad21	0
c	Bap1	0							c	Crebbp	0									b	Fat1	0									c	Ncoa6	0								b	rad21	1
c	Bap1	0							c	Crebbp	0									b	Fat1	0									c	Ncoa6	0								b	rad21	0
c	Bap1	3							c	Crebbp	0									b	Fat1	1									c	Ncoa6	1								b	rad21	3
c	Bap1	3							c	Crebbp	1									b	Fat1	0									c	Ncoa6	0								b	rad21	1
c	Bap1	6							c	Crebbp	3									b	Fat1	0									c	Ncoa6	0								b	rad21	1
c	Bap1	0							c	Crebbp	1									b	Fat1	0									c	Ncoa6	0								b	rad21	2
c	Bap1	0							c	Crebbp	9									b	Fat1	0									c	Ncoa6	0								b	rad21	2
c	Bap1	0							c	Crebbp	1									b	Fat1	0									c	Ncoa6	0								b	rad21	0
c	Bap1	0							c	Crebbp	7									b	Fat1	0									c	Ncoa6	0								b	rad21	0
c	Bap1	5							c	Crebbp	0									b	Fat1	0									c	Ncoa6	0								b	rad21	0
c	Bap1	5							c	Crebbp	0									b	Fat1	0									c	Ncoa6	0								c	rad21	9
c	Bap1	0							c	Crebbp	0									b	Fat1	0									c	Ncoa6	1								c	rad21	3
c	Bap1	1							c	Crebbp	0									b	Fat1	0									c	Ncoa6	0								c	rad21	1
c	Bap1	3							c	Crebbp	0									b	Fat1	1									c	Ncoa6	0								c	rad21	0
c	Bap1	0							c	Crebbp	0									b	Fat1	1									c	Ncoa6	0								c	rad21	0
c	Bap1	0							c	Crebbp	0									c	Fat1	1									c	Ncoa6	0								c	rad21	0
c	Bap1	0							c	Crebbp	4									c	Fat1	0									c	Ncoa6	2								c	rad21	0
c	Bap1	2							c	Crebbp	4									c	Fat1	0									c	Ncoa6	2								c	rad21	1
c	Bap1	1							c	Crebbp	1									c	Fat1	0									c	Ncoa6	3								c	rad21	0
c	Bap1	2							c	Crebbp	1									c	Fat1	0									c	Ncoa6	0								c	rad21	0
c	Bap1	1							c	Crebbp	1									c	Fat1	1									c	Ncoa6	2								c	rad21	0
c	Bap1	0							c	Crebbp	1									c	Fat1	2									c	Ncoa6	5								c	rad21	0
c	Bap1	0							c	Crebbp	1									c	Fat1	0									c	Ncoa6	1								c	rad21	0
c	Bap1	0							c	Crebbp	0									c	Fat1	0									c	Ncoa6	0								c	rad21	0
c	Bap1	0							c	Crebbp	2									c	Fat1	0									c	Ncoa6	0								c	rad21	0
c	Bap1	0							c	Crebbp	1									c	Fat1	2									c	Ncoa6	1								c	rad21	0
c	Bap1	0							c	Crebbp	0									c	Fat1	0									c	Ncoa6	0								c	rad21	0
c	Bap1	0							c	Crebbp	0									c	Fat1	0									c	Ncoa6	0								c	rad21	0
c	Bap1	0							c	Crebbp	0									c	Fat1	0									c	Ncoa6	0								c	rad21	0
c	Bap1	3							c	Crebbp	0									c	Fat1	1									c	Ncoa6	0								c	rad21	0
c	Bap1	3							c	Crebbp	0									c	Fat1	3									c	Ncoa6	0								c	rad21	0
c	Bap1	0							c	Crebbp	0									c	Fat1	0									c	Ncoa6	0								c	rad21	0
c	Bap1	0							c	Crebbp	0									c	Fat1	0									c	Ncoa6	0								c	rad21	2
c	Bap1	0							c	Crebbp	1									c	Fat1	0									c	Ncoa6	1								c	rad21	0
c	Bap1	0							c	Crebbp	0									c	Fat1	0									c	Ncoa6	6								c	rad21	0
c	Bap1	0							c	Crebbp	0									c	Fat1	0									c	Ncoa6	4								c	rad21	0
c	Bap1	0							c	Crebbp	6									c	Fat1	0									c	Ncoa6	1								c	rad21	0
c	Bap1	0							c	Crebbp	0									c	Fat1	0									c	Ncoa6	0								c	rad21	0
c	Bap1	0							c	Crebbp	0									c	Fat1	5									c	Ncoa6	5								c	rad21	0
c	Bap1	0							c	Crebbp	0									c	Fat1	0									c	Ncoa6	6								c	rad21	0
c	Bap1	0							c	Crebbp	0									c	Fat1	0									c	Ncoa6	0								c	rad21	0
c	Bap1	0							c	Crebbp	0									c	Fat1	0									c	Ncoa6	4								c	rad21	0
c	Bap1	0							c	Crebbp	1									c	Fat1	0									c	Ncoa6	9								c	rad21	1
c	Bap1	0							c	Crebbp	1									c	Fat1	2									c	Ncoa6	0								c	rad21	0
c	Bap1	0							c	Crebbp	0									c	Fat1	4									c	Ncoa6	1								c	rad21	0
c	Bap1	0							c	Crebbp	0									c	Fat1	3									c	Ncoa6	0								c	rad21	0
c	Bap1	0							c	Crebbp	0									c	Fat1	5									c	Ncoa6	0								c	rad21	0
c	Bap1	1							c	Crebbp	2									c	Fat1	3									c	Ncoa6	0								c	rad21	0
c	Bap1	1							c	Crebbp	0									c	Fat1	0									c	Ncoa6	0								c	rad21	0
c	Bap1	1							c	Crebbp	0									c	Fat1	0									c	Ncoa6	0								c	rad21	0
c	Bap1	0							c	Crebbp	0									c	Fat1	0									c	Ncoa6	0								c	rad21	0
c	Bap1	0							c	Crebbp	1									c	Fat1	0									c	Ncoa6	0								c	rad21	0
c	Bap1	0							c	Crebbp	0									c	Fat1	0									c	Ncoa6	0								c	rad21	1
c	Bap1	0							c	Crebbp	5									c	Fat1	0									c	Ncoa6	2								c	rad21	4
c	Bap1	0							c	Crebbp	1									c	Fat1	0									c	Ncoa6	3								c	rad21	1
c	Bap1	0							c	Crebbp	0									c	Fat1	0									c	Ncoa6	5								c	rad21	1
c	Bap1	0							c	Crebbp	2									c	Fat1	0									c	Ncoa6	1								c	rad21	2
c	Bap1	0							c	Crebbp	0									c	Fat1	0									c	Ncoa6	0								c	rad21	2
c	Bap1	0							c	Crebbp	4									c	Fat1	0									c	Ncoa6	1								c	rad21	0
c	Bap1	6							c	Crebbp	0									c	Fat1	0									c	Ncoa6	0								c	rad21	0
c	Bap1	1							c	Crebbp	0									c	Fat1	0									c	Ncoa6	0								c	rad21	0
c	Bap1	1							c	Crebbp	0									c	Fat1	0									c	Ncoa6	0								c	rad21	0
c	Bap1	1							c	Crebbp	0									c	Fat1	0									c	Ncoa6	0								c	rad21	0
c	Bap1	1							c	Crebbp	0									c	Fat1	4									c	Ncoa6	0								c	rad21	0
c	Bap1	0							c	Crebbp	1									c	Fat1	0									c	Ncoa6	1								c	rad21	0
c	Bap1	1							c	Crebbp	9									c	Fat1	0									c	Ncoa6	0								c	rad21	0
c	Bap1	2							c	Crebbp	1									c	Fat1	0									c	Ncoa6	0								c	rad21	0
c	Bap1	0							c	Crebbp	0									c	Fat1	1									c	Ncoa6	0								c	rad21	0
c	Bap1	0							c	Crebbp	9									c	Fat1	0									c	Ncoa6	0								c	rad21	0
c	Bap1	0							c	Crebbp	7									c	Fat1	0									c	Ncoa6	0								c	rad21	0
c	Bap1	0							c	Crebbp	0									c	Fat1	0									c	Ncoa6	0								c	rad21	4
c	Bap1	2							c	Crebbp	1									c	Fat1	0									c	Ncoa6	0								c	rad21	0
c	Bap1	5							c	Crebbp	0									c	Fat1	2									c	Ncoa6	0								c	rad21	0
c	Bap1	0							c	Crebbp	1									c	Fat1	1									c	Ncoa6	0								c	rad21	1
c	Bap1	3							c	Crebbp	0									c	Fat1	1									c	Ncoa6	0								c	rad21	0
c	Bap1	4							c	Crebbp	1									c	Fat1	1									c	Ncoa6	0								c	rad21	0
c	Bap1	7							c	Crebbp	0									c	Fat1	1									c	Ncoa6	0								c	rad21	0
c	Bap1	3							c	Crebbp	0									c	Fat1	2									c	Ncoa6	4								c	rad21	0
c	Bap1	7							c	Crebbp	1									c	Fat1	3									c	Ncoa6	1								c	rad21	0
c	Bap1	0							c	Crebbp	2									c	Fat1	0									c	Ncoa6	0								c	rad21	0
c	Bap1	0							c	Crebbp	0									c	Fat1	0									c	Ncoa6	19								c	rad21	1
c	Bap1	0							c	Crebbp	0									c	Fat1	0									c	Ncoa6	0								c	rad21	0
c	Bap1	0							c	Crebbp	1									c	Fat1	0									c	Ncoa6	0								c	rad21	0
c	Bap1	0							c	Crebbp	0									c	Fat1	0									c	Ncoa6	0								c	rad21	0
c	Bap1	0							c	Crebbp	4									c	Fat1	4									c	Ncoa6	4								c	rad21	2
c	Bap1	0							c	Crebbp	1									c	Fat1	0									c	Ncoa6	4								c	rad21	0
c	Bap1	0							c	Crebbp	5									c	Fat1	0									c	Ncoa6	0								c	rad21	0
c	Bap1	0							c	Crebbp	2									c	Fat1	1									c	Ncoa6	0								c	rad21	1
c	Bap1	0							c	Crebbp	1									c	Fat1	0									c	Ncoa6	0								c	rad21	1
c	Bap1	0							c	Crebbp	0									c	Fat1	0									c	Ncoa6	4								c	rad21	2
c	Bap1	0							c	Crebbp	1									c	Fat1	0									c	Ncoa6	0								c	rad21	4
c	Bap1	1							c	Crebbp	0									c	Fat1	0									c	Ncoa6	0								c	rad21	4
c	Bap1	1							c	Crebbp	4									c	Fat1	0									c	Ncoa6	0								c	rad21	0
c	Bap1	0							c	Crebbp	0									c	Fat1	0									c	Ncoa6	0								c	rad21	0
c	Bap1	0							c	Crebbp	0									c	Fat1	1									c	Ncoa6	0								c	rad21	0
c	Bap1	0							c	Crebbp	0									c	Fat1	3									c	Ncoa6	0								c	rad21	0
c	Bap1	0							c	Crebbp	0									c	Fat1	0									c	Ncoa6	0								c	rad21	0
c	Bap1	0							c	Crebbp	0									c	Fat1	2									c	Ncoa6	0								c	rad21	0
c	Bap1	0							c	Crebbp	0									c	Fat1	1									c	Ncoa6	0								c	rad21	6
c	Bap1	0							c	Crebbp	1									c	Fat1	0									c	Ncoa6	1								c	rad21	1
c	Bap1	0							c	Crebbp	1									c	Fat1	0									c	Ncoa6	7								c	rad21	0
c	Bap1	0							c	Crebbp	0									c	Fat1	0									c	Ncoa6	0								c	rad21	0
c	Bap1	0							c	Crebbp	2									c	Fat1	0									c	Ncoa6	0								c	rad21	1
c	Bap1	0							c	Crebbp	1									c	Fat1	0									c	Ncoa6	0								c	rad21	1
c	Bap1	0							c	Crebbp	0									c	Fat1	0									c	Ncoa6	2								c	rad21	1
c	Bap1	0							c	Crebbp	0									c	Fat1	0									c	Ncoa6	5								c	rad21	0
c	Bap1	0							c	Crebbp	2									c	Fat1	0									c	Ncoa6	1								c	rad21	0
c	Bap1	0							c	Crebbp	2									c	Fat1	0									c	Ncoa6	6								c	rad21	0
c	Bap1	0							c	Crebbp	1									c	Fat1	0									c	Ncoa6	0								c	rad21	0
c	Bap1	0							c	Crebbp	0									c	Fat1	1									c	Ncoa6	1								c	rad21	0
c	Bap1	0							c	Crebbp	0									c	Fat1	0									c	Ncoa6	0								c	rad21	0
c	Bap1	0							c	Crebbp	6									c	Fat1	0									c	Ncoa6	0								c	rad21	0
c	Bap1	0							c	Crebbp	0									c	Fat1	0									c	Ncoa6	0								c	rad21	0
c	Bap1	0							c	Crebbp	1									c	Fat1	0									c	Ncoa6	0								c	rad21	0
a	Ctrl+ir	19							c	Crebbp	0									c	Fat1	0									c	Ncoa6	0								c	rad21	0
a	Ctrl+ir	15							c	Crebbp	0									c	Fat1	0									c	Ncoa6	0								c	rad21	0
a	Ctrl+ir	27							c	Crebbp	0									c	Fat1	0									c	Ncoa6	2								c	rad21	0
a	Ctrl+ir	6							c	Crebbp	0									c	Fat1	0									c	Ncoa6	0								c	rad21	7
a	Ctrl+ir	21							c	Crebbp	4									c	Fat1	1									c	Ncoa6	2								c	rad21	3
a	Ctrl+ir	20							c	Crebbp	4									c	Fat1	4									c	Ncoa6	0								c	rad21	0
a	Ctrl+ir	16							c	Crebbp	6									c	Fat1	1									c	Ncoa6	5								c	rad21	0
a	Ctrl+ir	12							c	Crebbp	0									c	Fat1	3									c	Ncoa6	0								c	rad21	3
a	Ctrl+ir	10							c	Crebbp	0									c	Fat1	0									c	Ncoa6	1								c	rad21	0
a	Ctrl+ir	0							c	Crebbp	1									c	Fat1	0									c	Ncoa6	2								c	rad21	7
a	Ctrl+ir	15							c	Crebbp	0									c	Fat1	0									c	Ncoa6	4								c	rad21	5
a	Ctrl+ir	9							c	Crebbp	2									c	Fat1	0									c	Ncoa6	8								c	rad21	5
a	Ctrl+ir	13							c	Crebbp	1									c	Fat1	0									c	Ncoa6	1								c	rad21	0
a	Ctrl+ir	5							c	Crebbp	1									c	Fat1	0									c	Ncoa6	0								c	rad21	1
a	Ctrl+ir	19							c	Crebbp	2									c	Fat1	0									c	Ncoa6	0								c	rad21	5
a	Ctrl+ir	13							c	Crebbp	0									c	Fat1	0									a	Ctrl+ir	19								c	rad21	1
a	Ctrl+ir	0							c	Crebbp	0									c	Fat1	0									a	Ctrl+ir	15								c	rad21	0
a	Ctrl+ir	0							c	Crebbp	0									c	Fat1	0									a	Ctrl+ir	27								c	rad21	0
a	Ctrl+ir	0							c	Crebbp	0									c	Fat1	1									a	Ctrl+ir	6								c	rad21	0
a	Ctrl+ir	0							c	Crebbp	0									c	Fat1	1									a	Ctrl+ir	21								c	rad21	0
a	Ctrl+ir	2							c	Crebbp	0									c	Fat1	0									a	Ctrl+ir	20								c	rad21	2
a	Ctrl+ir	1							c	Crebbp	1									c	Fat1	0									a	Ctrl+ir	16								c	rad21	7
a	Ctrl+ir	0							c	Crebbp	5									c	Fat1	0									a	Ctrl+ir	12								c	rad21	0
a	Ctrl+ir	0							c	Crebbp	9									c	Fat1	0									a	Ctrl+ir	10								c	rad21	6
a	Ctrl+ir	15							c	Crebbp	4									c	Fat1	1									a	Ctrl+ir	0								c	rad21	1
a	Ctrl+ir	23							c	Crebbp	6									c	Fat1	0									a	Ctrl+ir	15								c	rad21	1
a	Ctrl+ir	14							c	Crebbp	11									c	Fat1	0									a	Ctrl+ir	9								c	rad21	0
a	Ctrl+ir	18							c	Crebbp	2									c	Fat1	0									a	Ctrl+ir	13								c	rad21	0
a	Ctrl+ir	12							c	Crebbp	2									c	Fat1	0									a	Ctrl+ir	5								c	rad21	8
a	Ctrl+ir	0							c	Crebbp	11									c	Fat1	0									a	Ctrl+ir	19								c	rad21	3
a	Ctrl+ir	0							c	Crebbp	1									c	Fat1	0									a	Ctrl+ir	13								c	rad21	1
a	Ctrl+ir	0							c	Crebbp	0									c	Fat1	1									a	Ctrl+ir	0								c	rad21	1
a	Ctrl+ir	2							a	Ctrl+ir	4									c	Fat1	1									a	Ctrl+ir	0								c	rad21	0
a	Ctrl+ir	14							a	Ctrl+ir	3									c	Fat1	1									a	Ctrl+ir	0								c	rad21	0
a	Ctrl+ir	26							a	Ctrl+ir	9									c	Fat1	2									a	Ctrl+ir	0								c	rad21	2
a	Ctrl+ir	22							a	Ctrl+ir	0									c	Fat1	2									a	Ctrl+ir	2								c	rad21	5
a	Ctrl+ir	26							a	Ctrl+ir	16									c	Fat1	0									a	Ctrl+ir	1								c	rad21	10
a	Ctrl+ir	26							a	Ctrl+ir	28									c	Fat1	0									a	Ctrl+ir	0								c	rad21	1
a	Ctrl+ir	27							a	Ctrl+ir	13									c	Fat1	0									a	Ctrl+ir	0								c	rad21	1
a	Ctrl+ir	0							a	Ctrl+ir	14									c	Fat1	0									a	Ctrl+ir	15								c	rad21	1
a	Ctrl+ir	0							a	Ctrl+ir	20									c	Fat1	0									a	Ctrl+ir	23								c	rad21	1
a	Ctrl+ir	0							a	Ctrl+ir	7									c	Fat1	5									a	Ctrl+ir	14								c	rad21	1
a	Ctrl+ir	0							a	Ctrl+ir	12									c	Fat1	0									a	Ctrl+ir	18								c	rad21	0
a	Ctrl+ir	9							a	Ctrl+ir	22									c	Fat1	0									a	Ctrl+ir	12								c	rad21	0
a	Ctrl+ir	20							a	Ctrl+ir	12									c	Fat1	0									a	Ctrl+ir	0								c	rad21	0
a	Ctrl+ir	18							a	Ctrl+ir	8									c	Fat1	0									a	Ctrl+ir	0								c	rad21	0
a	Ctrl+ir	6							a	Ctrl+ir	0									c	Fat1	0									a	Ctrl+ir	0								c	rad21	0
a	Ctrl+ir	2							a	Ctrl+ir	1									c	Fat1	0									a	Ctrl+ir	2								c	rad21	0
a	Ctrl+ir	21							a	Ctrl+ir	4									c	Fat1	0									a	Ctrl+ir	14								c	rad21	0
a	Ctrl+ir	4							a	Ctrl+ir	1									c	Fat1	0									a	Ctrl+ir	26								c	rad21	0
a	Ctrl+ir	21							a	Ctrl+ir	15									c	Fat1	0									a	Ctrl+ir	22								c	rad21	0
a	Ctrl+ir	16							a	Ctrl+ir	3									c	Fat1	0									a	Ctrl+ir	26								c	rad21	0
a	Ctrl+ir	2							a	Ctrl+ir	1									c	Fat1	0									a	Ctrl+ir	26								c	rad21	0
a	Ctrl+ir	0							a	Ctrl+ir	7									c	Fat1	0									a	Ctrl+ir	27								c	rad21	0
a	Ctrl+ir	0							a	Ctrl+ir	3									c	Fat1	1									a	Ctrl+ir	0								c	rad21	0
a	Ctrl+ir	0							a	Ctrl+ir	1									c	Fat1	0									a	Ctrl+ir	0								c	rad21	0
a	Ctrl+ir	0							a	Ctrl+ir	1									c	Fat1	0									a	Ctrl+ir	0								c	rad21	0
a	Ctrl+ir	1							a	Ctrl+ir	7									c	Fat1	0									a	Ctrl+ir	0								c	rad21	3
a	Ctrl+ir	16							a	Ctrl+ir	1									c	Fat1	0									a	Ctrl+ir	9								c	rad21	0
a	Ctrl+ir	17							a	Ctrl+ir	1									c	Fat1	0									a	Ctrl+ir	20								c	rad21	0
a	Ctrl+ir	22							a	Ctrl+ir	1									c	Fat1	0									a	Ctrl+ir	18								c	rad21	3
a	Ctrl+ir	29							a	Ctrl+ir	1									c	Fat1	0									a	Ctrl+ir	6								c	rad21	1
a	Ctrl+ir	12							a	Ctrl+ir	7									c	Fat1	0									a	Ctrl+ir	2								c	rad21	0
a	Ctrl+ir	2							a	Ctrl+ir	7									c	Fat1	0									a	Ctrl+ir	21								c	rad21	0
a	Ctrl+ir	0							a	Ctrl+ir	11									c	Fat1	0									a	Ctrl+ir	4								c	rad21	0
a	Ctrl+ir	3							a	Ctrl+ir	0									c	Fat1	0									a	Ctrl+ir	21								c	rad21	0
a	Ctrl+ir	2							a	Ctrl+ir	22									c	Fat1	0									a	Ctrl+ir	16								c	rad21	0
a	Ctrl+ir	17							a	Ctrl+ir	7									c	Fat1	3									a	Ctrl+ir	2								c	rad21	0
a	Ctrl+ir	19							a	Ctrl+ir	1									c	Fat1	2									a	Ctrl+ir	0								c	rad21	0
a	Ctrl+ir	21							a	Ctrl+ir	1									c	Fat1	1									a	Ctrl+ir	0								c	rad21	6
a	Ctrl+ir	24							a	Ctrl+ir	0									c	Fat1	0									a	Ctrl+ir	0								c	rad21	0
a	Ctrl+ir	1							a	Ctrl+ir	4									c	Fat1	2									a	Ctrl+ir	0								c	rad21	0
a	Ctrl+ir	0							a	Ctrl+ir	1									c	Fat1	2									a	Ctrl+ir	1								c	rad21	0
a	Ctrl+ir	0							a	Ctrl+ir	1									c	Fat1	2									a	Ctrl+ir	16								c	rad21	0
a	Ctrl+ir	6							a	Ctrl+ir	4									c	Fat1	0									a	Ctrl+ir	17								c	rad21	0
a	Ctrl+ir	2							a	Ctrl+ir	0									c	Fat1	0									a	Ctrl+ir	22								c	rad21	0
a	Ctrl+ir	12							a	Ctrl+ir	1									c	Fat1	0									a	Ctrl+ir	29								c	rad21	0
a	Ctrl+ir	13							a	Ctrl+ir	0									c	Fat1	0									a	Ctrl+ir	12								c	rad21	0
a	Ctrl+ir	20							a	Ctrl+ir	5									c	Fat1	0									a	Ctrl+ir	2								c	rad21	0
a	Ctrl+ir	0							a	Ctrl+ir	4									c	Fat1	2									a	Ctrl+ir	0								c	rad21	1
a	Ctrl+ir	0							a	Ctrl+ir	8									c	Fat1	1									a	Ctrl+ir	3								c	rad21	0
a	Ctrl+ir	3							a	Ctrl+ir	2									c	Fat1	5									a	Ctrl+ir	2								c	rad21	0
a	Ctrl+ir	0							a	Ctrl+ir	0									c	Fat1	0									a	Ctrl+ir	17								c	rad21	9
a	Ctrl+ir	0							a	Ctrl+ir	0									c	Fat1	0									a	Ctrl+ir	19								c	rad21	8
a	Ctrl+ir	6							a	Ctrl+ir	2									c	Fat1	0									a	Ctrl+ir	21								c	rad21	0
a	Ctrl+ir	17							a	Ctrl+ir	2									c	Fat1	1									a	Ctrl+ir	24								c	rad21	0
a	Ctrl+ir	28							a	Ctrl+ir	2									c	Fat1	1									a	Ctrl+ir	1								c	rad21	0
a	Ctrl+ir	0							a	Ctrl+ir	1									c	Fat1	0									a	Ctrl+ir	0								c	rad21	0
a	Ctrl+ir	0							a	Ctrl+ir	11									c	Fat1	0									a	Ctrl+ir	0								c	rad21	6
a	Ctrl+ir	1							a	Ctrl+ir	32									c	Fat1	0									a	Ctrl+ir	6								c	rad21	0
a	Ctrl+ir	0							a	Ctrl+ir	0									c	Fat1	0									a	Ctrl+ir	2								c	rad21	6
a	Ctrl+ir	25							a	Ctrl+ir	0									c	Fat1	7									a	Ctrl+ir	12								c	rad21	0
a	Ctrl+ir	18							a	Ctrl+ir	13									c	Fat1	6									a	Ctrl+ir	13								c	rad21	1
a	Ctrl+ir	22							a	Ctrl+ir	24									c	Fat1	0									a	Ctrl+ir	20								c	rad21	1
a	Ctrl+ir	1							a	Ctrl+ir	32									c	Fat1	0									a	Ctrl+ir	0								c	rad21	1
a	Ctrl+ir	0							a	Ctrl+ir	31									c	Fat1	0									a	Ctrl+ir	0								c	rad21	0
a	Ctrl+ir	0							a	Ctrl+ir	39									c	Fat1	0									a	Ctrl+ir	3								c	rad21	4
a	Ctrl+ir	1							a	Ctrl+ir	12									c	Fat1	0									a	Ctrl+ir	0								c	rad21	4
a	Ctrl+ir	2							a	Ctrl+ir	6									c	Fat1	0									a	Ctrl+ir	0								a	Ctrl+ir	3
a	Ctrl+ir	0							a	Ctrl+ir	1									c	Fat1	4									a	Ctrl+ir	6								a	Ctrl+ir	0
a	Ctrl+ir	0							a	Ctrl+ir	1									c	Fat1	1									a	Ctrl+ir	17								a	Ctrl+ir	1
a	Ctrl+ir	8							a	Ctrl+ir	20									c	Fat1	0									a	Ctrl+ir	28								a	Ctrl+ir	1
a	Ctrl+ir	6							a	Ctrl+ir	13									c	Fat1	2									a	Ctrl+ir	0								a	Ctrl+ir	2
a	Ctrl+ir	9							a	Ctrl+ir	25									c	Fat1	1									a	Ctrl+ir	0								a	Ctrl+ir	0
a	Ctrl+ir	16							a	Ctrl+ir	15									c	Fat1	0									a	Ctrl+ir	1								a	Ctrl+ir	0
a	Ctrl+ir	0							a	Ctrl+ir	18									c	Fat1	0									a	Ctrl+ir	0								a	Ctrl+ir	0
a	Ctrl+ir	0							a	Ctrl+ir	13									c	Fat1	0									a	Ctrl+ir	25								a	Ctrl+ir	11
a	Ctrl+ir	0							a	Ctrl+ir	3									c	Fat1	0									a	Ctrl+ir	18								a	Ctrl+ir	16
a	Ctrl+ir	0							a	Ctrl+ir	0									c	Fat1	0									a	Ctrl+ir	22								a	Ctrl+ir	6
a	Ctrl+ir	2							a	Ctrl+ir	1									c	Fat1	0									a	Ctrl+ir	1								a	Ctrl+ir	1
a	Ctrl+ir	3							a	Ctrl+ir	18									c	Fat1	0									a	Ctrl+ir	0								a	Ctrl+ir	3
a	Ctrl+ir	6							a	Ctrl+ir	21									a	CtrlIR	1									a	Ctrl+ir	0								a	Ctrl+ir	2
a	Ctrl+ir	3							a	Ctrl+ir	13									a	CtrlIR	0									a	Ctrl+ir	1								a	Ctrl+ir	0
a	Ctrl+ir	9							a	Ctrl+ir	19									a	CtrlIR	1									a	Ctrl+ir	2								a	Ctrl+ir	0
a	Ctrl+ir	27							a	Ctrl+ir	12									a	CtrlIR	4									a	Ctrl+ir	0								a	Ctrl+ir	1
a	Ctrl+ir	20							a	Ctrl+ir	5									a	CtrlIR	14									a	Ctrl+ir	0								a	Ctrl+ir	0
a	Ctrl+ir	12							a	Ctrl+ir	13									a	CtrlIR	8									a	Ctrl+ir	8								a	Ctrl+ir	11
a	Ctrl+ir	32							a	Ctrl+ir	19									a	CtrlIR	0									a	Ctrl+ir	6								a	Ctrl+ir	16
a	Ctrl+ir	0							a	Ctrl+ir	11									a	CtrlIR	6									a	Ctrl+ir	9								a	Ctrl+ir	2
a	Ctrl+ir	0							a	Ctrl+ir	2									a	CtrlIR	0									a	Ctrl+ir	16								a	Ctrl+ir	5
a	Ctrl+ir	0							a	Ctrl+ir	3									a	CtrlIR	0									a	Ctrl+ir	0								a	Ctrl+ir	1
a	Ctrl+ir	0							a	Ctrl+ir	4									a	CtrlIR	0									a	Ctrl+ir	0								a	Ctrl+ir	3
a	Ctrl+ir	0							a	Ctrl+ir	10									a	CtrlIR	0									a	Ctrl+ir	0								a	Ctrl+ir	9
a	Ctrl+ir	0							a	Ctrl+ir	7									a	CtrlIR	0									a	Ctrl+ir	0								a	Ctrl+ir	17
a	Ctrl+ir	0							a	Ctrl+ir	14									a	CtrlIR	0									a	Ctrl+ir	2								a	Ctrl+ir	12
a	Ctrl+ir	1							a	Ctrl+ir	6									a	CtrlIR	0									a	Ctrl+ir	3								a	Ctrl+ir	24
a	Ctrl+ir	18							a	Ctrl+ir	25									a	CtrlIR	0									a	Ctrl+ir	6								a	Ctrl+ir	1
a	Ctrl+ir	14							a	Ctrl+ir	0									a	CtrlIR	14									a	Ctrl+ir	3								a	Ctrl+ir	1
a	Ctrl+ir	9							a	Ctrl+ir	0									a	CtrlIR	2									a	Ctrl+ir	9								a	Ctrl+ir	0
a	Ctrl+ir	20							a	Ctrl+ir	4									a	CtrlIR	0									a	Ctrl+ir	27								a	Ctrl+ir	0
a	Ctrl+ir	8							a	Ctrl+ir	0									a	CtrlIR	0									a	Ctrl+ir	20								a	Ctrl+ir	0
a	Ctrl+ir	11							a	Ctrl+ir	0									a	CtrlIR	0									a	Ctrl+ir	12								a	Ctrl+ir	6
a	Ctrl+ir	11							a	Ctrl+ir	0									a	CtrlIR	4									a	Ctrl+ir	32								a	Ctrl+ir	8
a	Ctrl+ir	1							a	Ctrl+ir	0									a	CtrlIR	2									a	Ctrl+ir	0								a	Ctrl+ir	10
a	Ctrl+ir	4							a	Ctrl+ir	9									a	CtrlIR	4									a	Ctrl+ir	0								a	Ctrl+ir	11
a	Ctrl+ir	25							a	Ctrl+ir	2									a	CtrlIR	2									a	Ctrl+ir	0								a	Ctrl+ir	0
a	Ctrl+ir	10							a	Ctrl+ir	21									a	CtrlIR	11									a	Ctrl+ir	0								a	Ctrl+ir	0
a	Ctrl+ir	5							a	Ctrl+ir	23									a	CtrlIR	2									a	Ctrl+ir	0								a	Ctrl+ir	0
a	Ctrl+ir	3							a	Ctrl+ir	4									a	CtrlIR	25									a	Ctrl+ir	0								a	Ctrl+ir	1
a	Ctrl+ir	10							a	Ctrl+ir	7									a	CtrlIR	1									a	Ctrl+ir	0								a	Ctrl+ir	1
a	Ctrl+ir	3							a	Ctrl+ir	0									a	CtrlIR	1									a	Ctrl+ir	1								a	Ctrl+ir	3
a	Ctrl+ir	6							a	Ctrl+ir	0									a	CtrlIR	1									a	Ctrl+ir	18								a	Ctrl+ir	2
a	Ctrl+ir	1							a	Ctrl+ir	0									a	CtrlIR	2									a	Ctrl+ir	14								a	Ctrl+ir	2
a	Ctrl+ir	4							a	Ctrl+ir	2									a	CtrlIR	1									a	Ctrl+ir	9								a	Ctrl+ir	8
a	Ctrl+ir	3							a	Ctrl+ir	1									a	CtrlIR	1									a	Ctrl+ir	20								a	Ctrl+ir	11
a	Ctrl+ir	4							a	Ctrl+ir	1									a	CtrlIR	1									a	Ctrl+ir	8								a	Ctrl+ir	2
a	Ctrl+ir	43							a	Ctrl+ir	1									a	CtrlIR	1									a	Ctrl+ir	11								a	Ctrl+ir	1
a	Ctrl+ir	38							a	Ctrl+ir	0									a	CtrlIR	0									a	Ctrl+ir	11								a	Ctrl+ir	2
a	Ctrl+ir	27							a	Ctrl+ir	0									a	CtrlIR	1									a	Ctrl+ir	1								a	Ctrl+ir	2
a	Ctrl+ir	24							a	Ctrl+ir	0									a	CtrlIR	0									a	Ctrl+ir	4								a	Ctrl+ir	2
a	Ctrl+ir	2							a	Ctrl+ir	2									a	CtrlIR	1									a	Ctrl+ir	25								a	Ctrl+ir	2
a	Ctrl+ir	1							a	Ctrl+ir	1									a	CtrlIR	1									a	Ctrl+ir	10								a	Ctrl+ir	4
a	Ctrl+ir	1							a	Ctrl+ir	0									a	CtrlIR	1									a	Ctrl+ir	5								a	Ctrl+ir	0
a	Ctrl+ir	3							a	Ctrl+ir	0									a	CtrlIR	1									a	Ctrl+ir	3								a	Ctrl+ir	5
a	Ctrl+ir	0							a	Ctrl+ir	3									a	CtrlIR	0									a	Ctrl+ir	10								a	Ctrl+ir	9
a	Ctrl+ir	0							a	Ctrl+ir	0									a	CtrlIR	9									a	Ctrl+ir	3								a	Ctrl+ir	4
a	Ctrl+ir	0							a	Ctrl+ir	0									a	CtrlIR	1									a	Ctrl+ir	6								a	Ctrl+ir	2
a	Ctrl+ir	8							a	Ctrl+ir	0									a	CtrlIR	1									a	Ctrl+ir	1								a	Ctrl+ir	8
a	Ctrl+ir	0							a	Ctrl+ir	10									a	CtrlIR	3									a	Ctrl+ir	4								a	Ctrl+ir	7
a	Ctrl+ir	0							a	Ctrl+ir	16									a	CtrlIR	1									a	Ctrl+ir	3								a	Ctrl+ir	3
a	Ctrl+ir	22							a	Ctrl+ir	18									a	CtrlIR	0									a	Ctrl+ir	4								a	Ctrl+ir	2
a	Ctrl+ir	23							a	Ctrl+ir	8									a	CtrlIR	0									a	Ctrl+ir	43								a	Ctrl+ir	4
a	Ctrl+ir	19							a	Ctrl+ir	1									a	CtrlIR	0									a	Ctrl+ir	38								a	Ctrl+ir	0
a	Ctrl+ir	22							a	Ctrl+ir	1									a	CtrlIR	0									a	Ctrl+ir	27								a	Ctrl+ir	0
a	Ctrl+ir	22							a	Ctrl+ir	3									a	CtrlIR	0									a	Ctrl+ir	24								a	Ctrl+ir	0
a	Ctrl+ir	21							a	Ctrl+ir	13									a	CtrlIR	0									a	Ctrl+ir	2								a	Ctrl+ir	0
a	Ctrl+ir	18							a	Ctrl+ir	0									a	CtrlIR	2									a	Ctrl+ir	1								a	Ctrl+ir	0
a	Ctrl+ir	23							a	Ctrl+ir	1									a	CtrlIR	2									a	Ctrl+ir	1								a	Ctrl+ir	0
a	Ctrl+ir	18							a	Ctrl+ir	0									a	CtrlIR	2									a	Ctrl+ir	3								a	Ctrl+ir	1
a	Ctrl+ir	27							a	Ctrl+ir	2									a	CtrlIR	4									a	Ctrl+ir	0								a	Ctrl+ir	2
b	Ctrl+ir	4							a	Ctrl+ir	6									a	CtrlIR	4									a	Ctrl+ir	0								a	Ctrl+ir	1
b	Ctrl+ir	3							a	Ctrl+ir	0									a	CtrlIR	11									a	Ctrl+ir	0								a	Ctrl+ir	3
b	Ctrl+ir	9							a	Ctrl+ir	3									a	CtrlIR	2									a	Ctrl+ir	8								a	Ctrl+ir	1
b	Ctrl+ir	0							a	Ctrl+ir	4									a	CtrlIR	4									a	Ctrl+ir	0								a	Ctrl+ir	1
b	Ctrl+ir	16							a	Ctrl+ir	8									a	CtrlIR	25									a	Ctrl+ir	0								a	Ctrl+ir	1
b	Ctrl+ir	28							a	Ctrl+ir	18									a	CtrlIR	2									a	Ctrl+ir	22								a	Ctrl+ir	0
b	Ctrl+ir	13							a	Ctrl+ir	5									a	CtrlIR	1									a	Ctrl+ir	23								a	Ctrl+ir	7
b	Ctrl+ir	14							a	Ctrl+ir	8									a	CtrlIR	1									a	Ctrl+ir	19								a	Ctrl+ir	8
b	Ctrl+ir	20							a	Ctrl+ir	0									a	CtrlIR	0									a	Ctrl+ir	22								a	Ctrl+ir	8
b	Ctrl+ir	7							a	Ctrl+ir	0									a	CtrlIR	0									a	Ctrl+ir	22								a	Ctrl+ir	13
b	Ctrl+ir	12							a	Ctrl+ir	0									a	CtrlIR	0									a	Ctrl+ir	21								a	Ctrl+ir	3
b	Ctrl+ir	22							a	Ctrl+ir	1									a	CtrlIR	0									a	Ctrl+ir	18								a	Ctrl+ir	1
b	Ctrl+ir	12							a	Ctrl+ir	4									a	CtrlIR	0									a	Ctrl+ir	23								a	Ctrl+ir	0
b	Ctrl+ir	8							a	Ctrl+ir	22									a	CtrlIR	0									a	Ctrl+ir	18								a	Ctrl+ir	1
b	Ctrl+ir	0							a	Ctrl+ir	4									a	CtrlIR	0									a	Ctrl+ir	27								a	Ctrl+ir	1
b	Ctrl+ir	1							a	Ctrl+ir	0									a	CtrlIR	0									b	Ctrl+ir	4								a	Ctrl+ir	1
b	Ctrl+ir	4							a	Ctrl+ir	0									a	CtrlIR	1									b	Ctrl+ir	3								a	Ctrl+ir	11
b	Ctrl+ir	1							a	Ctrl+ir	2									a	CtrlIR	0									b	Ctrl+ir	9								a	Ctrl+ir	1
b	Ctrl+ir	15							a	Ctrl+ir	4									a	CtrlIR	0									b	Ctrl+ir	0								a	Ctrl+ir	0
b	Ctrl+ir	3							a	Ctrl+ir	11									a	CtrlIR	0									b	Ctrl+ir	16								a	Ctrl+ir	0
b	Ctrl+ir	1							a	Ctrl+ir	0									a	CtrlIR	1									b	Ctrl+ir	28								a	Ctrl+ir	0
b	Ctrl+ir	7							a	Ctrl+ir	0									a	CtrlIR	1									b	Ctrl+ir	13								a	Ctrl+ir	3
b	Ctrl+ir	3							a	Ctrl+ir	1									a	CtrlIR	8									b	Ctrl+ir	14								a	Ctrl+ir	0
b	Ctrl+ir	1							a	Ctrl+ir	1									a	CtrlIR	2									b	Ctrl+ir	20								a	Ctrl+ir	1
b	Ctrl+ir	1							a	Ctrl+ir	6									a	CtrlIR	8									b	Ctrl+ir	7								a	Ctrl+ir	1
b	Ctrl+ir	7							a	Ctrl+ir	12									a	CtrlIR	14									b	Ctrl+ir	12								a	Ctrl+ir	2
b	Ctrl+ir	1							a	Ctrl+ir	1									a	CtrlIR	1									b	Ctrl+ir	22								a	Ctrl+ir	0
b	Ctrl+ir	1							a	Ctrl+ir	4									a	CtrlIR	1									b	Ctrl+ir	12								a	Ctrl+ir	0
b	Ctrl+ir	1							a	Ctrl+ir	22									a	CtrlIR	2									b	Ctrl+ir	8								a	Ctrl+ir	0
b	Ctrl+ir	1							a	Ctrl+ir	23									a	CtrlIR	1									b	Ctrl+ir	0								a	Ctrl+ir	11
b	Ctrl+ir	7							a	Ctrl+ir	5									a	CtrlIR	0									b	Ctrl+ir	1								a	Ctrl+ir	16
b	Ctrl+ir	7							a	Ctrl+ir	6									a	CtrlIR	0									b	Ctrl+ir	4								a	Ctrl+ir	6
b	Ctrl+ir	11							a	Ctrl+ir	1									a	CtrlIR	1									b	Ctrl+ir	1								a	Ctrl+ir	1
b	Ctrl+ir	0							a	Ctrl+ir	8									a	CtrlIR	6									b	Ctrl+ir	15								a	Ctrl+ir	3
b	Ctrl+ir	22							a	Ctrl+ir	7									a	CtrlIR	1									b	Ctrl+ir	3								a	Ctrl+ir	2
b	Ctrl+ir	7							a	Ctrl+ir	0									a	CtrlIR	0									b	Ctrl+ir	1								a	Ctrl+ir	0
b	Ctrl+ir	1							a	Ctrl+ir	0									a	CtrlIR	0									b	Ctrl+ir	7								a	Ctrl+ir	0
b	Ctrl+ir	1							a	Ctrl+ir	1									a	CtrlIR	0									b	Ctrl+ir	3								a	Ctrl+ir	1
b	Ctrl+ir	0							a	Ctrl+ir	0									a	CtrlIR	2									b	Ctrl+ir	1								a	Ctrl+ir	0
b	Ctrl+ir	4							a	Ctrl+ir	1									a	CtrlIR	3									b	Ctrl+ir	1								a	Ctrl+ir	11
b	Ctrl+ir	1							a	Ctrl+ir	1									a	CtrlIR	4									b	Ctrl+ir	7								a	Ctrl+ir	16
b	Ctrl+ir	1							a	Ctrl+ir	10									a	CtrlIR	1									b	Ctrl+ir	1								a	Ctrl+ir	0
b	Ctrl+ir	4							a	Ctrl+ir	1									a	CtrlIR	1									b	Ctrl+ir	1								a	Ctrl+ir	0
b	Ctrl+ir	0							a	Ctrl+ir	0									a	CtrlIR	0									b	Ctrl+ir	1								a	Ctrl+ir	11
b	Ctrl+ir	1							a	Ctrl+ir	2									a	CtrlIR	4									b	Ctrl+ir	1								a	Ctrl+ir	0
b	Ctrl+ir	0							a	Ctrl+ir	3									a	CtrlIR	2									b	Ctrl+ir	7								a	Ctrl+ir	5
b	Ctrl+ir	5							a	Ctrl+ir	4									a	CtrlIR	0									b	Ctrl+ir	7								a	Ctrl+ir	13
b	Ctrl+ir	4							a	Ctrl+ir	2									a	CtrlIR	3									b	Ctrl+ir	11								a	Ctrl+ir	8
b	Ctrl+ir	8							a	Ctrl+ir	3									a	CtrlIR	1									b	Ctrl+ir	0								a	Ctrl+ir	22
b	Ctrl+ir	2							a	Ctrl+ir	6									a	CtrlIR	0									b	Ctrl+ir	22								a	Ctrl+ir	26
b	Ctrl+ir	0							a	Ctrl+ir	7									a	CtrlIR	1									b	Ctrl+ir	7								a	Ctrl+ir	4
b	Ctrl+ir	0							a	Ctrl+ir	5									a	CtrlIR	1									b	Ctrl+ir	1								a	Ctrl+ir	7
b	Ctrl+ir	2							a	Ctrl+ir	14									a	CtrlIR	1									b	Ctrl+ir	1								a	Ctrl+ir	0
b	Ctrl+ir	2							a	Ctrl+ir	21									a	CtrlIR	0									b	Ctrl+ir	0								a	Ctrl+ir	5
b	Ctrl+ir	2							a	Ctrl+ir	23									a	CtrlIR	0									b	Ctrl+ir	4								a	Ctrl+ir	11
b	Ctrl+ir	1							a	Ctrl+ir	15									a	CtrlIR	1									b	Ctrl+ir	1								a	Ctrl+ir	13
b	Ctrl+ir	11							a	Ctrl+ir	3									a	CtrlIR	0									b	Ctrl+ir	1								a	Ctrl+ir	0
b	Ctrl+ir	32							a	Ctrl+ir	6									a	CtrlIR	1									b	Ctrl+ir	4								a	Ctrl+ir	0
b	Ctrl+ir	0							b	Ctrl+ir	9									a	CtrlIR	1									b	Ctrl+ir	0								a	Ctrl+ir	0
b	Ctrl+ir	0							b	Ctrl+ir	20									a	CtrlIR	2									b	Ctrl+ir	1								a	Ctrl+ir	2
b	Ctrl+ir	13							b	Ctrl+ir	11									a	CtrlIR	1									b	Ctrl+ir	0								a	Ctrl+ir	10
b	Ctrl+ir	24							b	Ctrl+ir	33									a	CtrlIR	1									b	Ctrl+ir	5								a	Ctrl+ir	2
b	Ctrl+ir	32							b	Ctrl+ir	33									a	CtrlIR	2									b	Ctrl+ir	4								a	Ctrl+ir	2
b	Ctrl+ir	31							b	Ctrl+ir	26									a	CtrlIR	4									b	Ctrl+ir	8								a	Ctrl+ir	15
b	Ctrl+ir	39							b	Ctrl+ir	34									a	CtrlIR	0									b	Ctrl+ir	2								a	Ctrl+ir	1
b	Ctrl+ir	12							b	Ctrl+ir	16									a	CtrlIR	0									b	Ctrl+ir	0								a	Ctrl+ir	5
b	Ctrl+ir	6							b	Ctrl+ir	0									a	CtrlIR	0									b	Ctrl+ir	0								a	Ctrl+ir	1
b	Ctrl+ir	1							b	Ctrl+ir	7									a	CtrlIR	0									b	Ctrl+ir	2								a	Ctrl+ir	1
b	Ctrl+ir	1							b	Ctrl+ir	11									a	CtrlIR	2									b	Ctrl+ir	2								a	Ctrl+ir	2
b	Ctrl+ir	20							b	Ctrl+ir	10									a	CtrlIR	10									b	Ctrl+ir	2								a	Ctrl+ir	5
b	Ctrl+ir	13							b	Ctrl+ir	14									a	CtrlIR	14									b	Ctrl+ir	1								a	Ctrl+ir	3
b	Ctrl+ir	25							b	Ctrl+ir	0									a	CtrlIR	1									b	Ctrl+ir	11								a	Ctrl+ir	1
b	Ctrl+ir	15							b	Ctrl+ir	1									a	CtrlIR	1									b	Ctrl+ir	32								a	Ctrl+ir	0
b	Ctrl+ir	18							b	Ctrl+ir	0									a	CtrlIR	1									b	Ctrl+ir	0								a	Ctrl+ir	7
b	Ctrl+ir	13							b	Ctrl+ir	0									a	CtrlIR	1									b	Ctrl+ir	0								a	Ctrl+ir	0
b	Ctrl+ir	3							b	Ctrl+ir	0									a	CtrlIR	3									b	Ctrl+ir	13								a	Ctrl+ir	1
b	Ctrl+ir	0							b	Ctrl+ir	0									a	CtrlIR	0									b	Ctrl+ir	24								a	Ctrl+ir	1
b	Ctrl+ir	1							b	Ctrl+ir	0									a	CtrlIR	0									b	Ctrl+ir	32								a	Ctrl+ir	1
b	Ctrl+ir	18							b	Ctrl+ir	4									a	CtrlIR	1									b	Ctrl+ir	31								a	Ctrl+ir	0
b	Ctrl+ir	21							b	Ctrl+ir	4									a	CtrlIR	2									b	Ctrl+ir	39								a	Ctrl+ir	0
b	Ctrl+ir	13							b	Ctrl+ir	12									a	CtrlIR	0									b	Ctrl+ir	12								a	Ctrl+ir	8
b	Ctrl+ir	19							b	Ctrl+ir	11									a	CtrlIR	0									b	Ctrl+ir	6								a	Ctrl+ir	11
b	Ctrl+ir	12							b	Ctrl+ir	24									a	CtrlIR	0									b	Ctrl+ir	1								b	Ctrl+ir	4
b	Ctrl+ir	5							b	Ctrl+ir	17									a	CtrlIR	0									b	Ctrl+ir	1								b	Ctrl+ir	3
b	Ctrl+ir	13							b	Ctrl+ir	12									a	CtrlIR	1									b	Ctrl+ir	20								b	Ctrl+ir	9
b	Ctrl+ir	19							b	Ctrl+ir	12									a	CtrlIR	1									b	Ctrl+ir	13								b	Ctrl+ir	0
b	Ctrl+ir	11							b	Ctrl+ir	1									a	CtrlIR	2									b	Ctrl+ir	25								b	Ctrl+ir	16
b	Ctrl+ir	2							b	Ctrl+ir	0									a	CtrlIR	2									b	Ctrl+ir	15								b	Ctrl+ir	28
b	Ctrl+ir	3							b	Ctrl+ir	0									a	CtrlIR	4									b	Ctrl+ir	18								b	Ctrl+ir	13
b	Ctrl+ir	4							b	Ctrl+ir	0									a	CtrlIR	5									b	Ctrl+ir	13								b	Ctrl+ir	14
b	Ctrl+ir	10							b	Ctrl+ir	0									a	CtrlIR	0									b	Ctrl+ir	3								b	Ctrl+ir	20
b	Ctrl+ir	7							b	Ctrl+ir	10									a	CtrlIR	0									b	Ctrl+ir	0								b	Ctrl+ir	7
b	Ctrl+ir	14							b	Ctrl+ir	23									a	CtrlIR	1									b	Ctrl+ir	1								b	Ctrl+ir	12
b	Ctrl+ir	6							b	Ctrl+ir	16									a	CtrlIR	1									b	Ctrl+ir	18								b	Ctrl+ir	22
b	Ctrl+ir	25							b	Ctrl+ir	4									a	CtrlIR	0									b	Ctrl+ir	21								b	Ctrl+ir	12
b	Ctrl+ir	0							b	Ctrl+ir	4									a	CtrlIR	4									b	Ctrl+ir	13								b	Ctrl+ir	8
b	Ctrl+ir	0							b	Ctrl+ir	2									a	CtrlIR	0									b	Ctrl+ir	19								b	Ctrl+ir	0
b	Ctrl+ir	4							b	Ctrl+ir	2									a	CtrlIR	1									b	Ctrl+ir	12								b	Ctrl+ir	1
b	Ctrl+ir	0							b	Ctrl+ir	4									a	CtrlIR	0									b	Ctrl+ir	5								b	Ctrl+ir	4
b	Ctrl+ir	0							b	Ctrl+ir	0									a	CtrlIR	0									b	Ctrl+ir	13								b	Ctrl+ir	1
b	Ctrl+ir	0							b	Ctrl+ir	6									a	CtrlIR	0									b	Ctrl+ir	19								b	Ctrl+ir	15
b	Ctrl+ir	0							b	Ctrl+ir	0									a	CtrlIR	0									b	Ctrl+ir	11								b	Ctrl+ir	3
b	Ctrl+ir	9							b	Ctrl+ir	0									a	CtrlIR	0									b	Ctrl+ir	2								b	Ctrl+ir	1
b	Ctrl+ir	2							b	Ctrl+ir	0									a	CtrlIR	0									b	Ctrl+ir	3								b	Ctrl+ir	7
b	Ctrl+ir	21							b	Ctrl+ir	0									b	CtrlIR	4									b	Ctrl+ir	4								b	Ctrl+ir	3
b	Ctrl+ir	23							b	Ctrl+ir	0									b	CtrlIR	3									b	Ctrl+ir	10								b	Ctrl+ir	1
b	Ctrl+ir	4							b	Ctrl+ir	0									b	CtrlIR	9									b	Ctrl+ir	7								b	Ctrl+ir	1
b	Ctrl+ir	7							b	Ctrl+ir	0									b	CtrlIR	0									b	Ctrl+ir	14								b	Ctrl+ir	7
b	Ctrl+ir	0							b	Ctrl+ir	0									b	CtrlIR	16									b	Ctrl+ir	6								b	Ctrl+ir	1
b	Ctrl+ir	0							b	Ctrl+ir	0									b	CtrlIR	28									b	Ctrl+ir	25								b	Ctrl+ir	1
b	Ctrl+ir	0							b	Ctrl+ir	0									b	CtrlIR	13									b	Ctrl+ir	0								b	Ctrl+ir	1
b	Ctrl+ir	2							b	Ctrl+ir	0									b	CtrlIR	14									b	Ctrl+ir	0								b	Ctrl+ir	1
b	Ctrl+ir	1							b	Ctrl+ir	4									b	CtrlIR	20									b	Ctrl+ir	4								b	Ctrl+ir	7
b	Ctrl+ir	1							b	Ctrl+ir	15									b	CtrlIR	7									b	Ctrl+ir	0								b	Ctrl+ir	7
b	Ctrl+ir	1							b	Ctrl+ir	2									b	CtrlIR	12									b	Ctrl+ir	0								b	Ctrl+ir	11
b	Ctrl+ir	0							b	Ctrl+ir	1									b	CtrlIR	22									b	Ctrl+ir	0								b	Ctrl+ir	0
b	Ctrl+ir	0							b	Ctrl+ir	0									b	CtrlIR	12									b	Ctrl+ir	0								b	Ctrl+ir	22
b	Ctrl+ir	0							b	Ctrl+ir	0									b	CtrlIR	8									b	Ctrl+ir	9								b	Ctrl+ir	7
b	Ctrl+ir	2							b	Ctrl+ir	0									b	CtrlIR	0									b	Ctrl+ir	2								b	Ctrl+ir	1
b	Ctrl+ir	1							b	Ctrl+ir	0									b	CtrlIR	1									b	Ctrl+ir	21								b	Ctrl+ir	1
b	Ctrl+ir	0							b	Ctrl+ir	0									b	CtrlIR	4									b	Ctrl+ir	23								b	Ctrl+ir	0
b	Ctrl+ir	0							b	Ctrl+ir	4									b	CtrlIR	1									b	Ctrl+ir	4								b	Ctrl+ir	4
b	Ctrl+ir	3							b	Ctrl+ir	15									b	CtrlIR	15									b	Ctrl+ir	7								b	Ctrl+ir	1
b	Ctrl+ir	0							b	Ctrl+ir	23									b	CtrlIR	3									b	Ctrl+ir	0								b	Ctrl+ir	1
b	Ctrl+ir	0							b	Ctrl+ir	9									b	CtrlIR	1									b	Ctrl+ir	0								b	Ctrl+ir	4
b	Ctrl+ir	0							b	Ctrl+ir	12									b	CtrlIR	7									b	Ctrl+ir	0								b	Ctrl+ir	0
b	Ctrl+ir	10							b	Ctrl+ir	8									b	CtrlIR	3									b	Ctrl+ir	2								b	Ctrl+ir	1
b	Ctrl+ir	16							b	Ctrl+ir	0									b	CtrlIR	1									b	Ctrl+ir	1								b	Ctrl+ir	0
b	Ctrl+ir	18							b	Ctrl+ir	4									b	CtrlIR	1									b	Ctrl+ir	1								b	Ctrl+ir	5
b	Ctrl+ir	8							b	Ctrl+ir	0									b	CtrlIR	7									b	Ctrl+ir	1								b	Ctrl+ir	4
b	Ctrl+ir	1							b	Ctrl+ir	14									b	CtrlIR	1									b	Ctrl+ir	0								b	Ctrl+ir	8
b	Ctrl+ir	1							b	Ctrl+ir	15									b	CtrlIR	1									b	Ctrl+ir	0								b	Ctrl+ir	2
b	Ctrl+ir	3							b	Ctrl+ir	16									b	CtrlIR	1									b	Ctrl+ir	0								b	Ctrl+ir	0
b	Ctrl+ir	13							b	Ctrl+ir	15									b	CtrlIR	1									b	Ctrl+ir	2								b	Ctrl+ir	0
b	Ctrl+ir	0							b	Ctrl+ir	20									b	CtrlIR	7									b	Ctrl+ir	1								b	Ctrl+ir	2
b	Ctrl+ir	1							b	Ctrl+ir	6									b	CtrlIR	7									b	Ctrl+ir	0								b	Ctrl+ir	2
b	Ctrl+ir	0							b	Ctrl+ir	0									b	CtrlIR	11									b	Ctrl+ir	0								b	Ctrl+ir	2
b	Ctrl+ir	2							b	Ctrl+ir	0									b	CtrlIR	0									b	Ctrl+ir	3								b	Ctrl+ir	1
b	Ctrl+ir	6							b	Ctrl+ir	11									b	CtrlIR	22									b	Ctrl+ir	0								b	Ctrl+ir	11
b	Ctrl+ir	0							b	Ctrl+ir	22									b	CtrlIR	7									b	Ctrl+ir	0								b	Ctrl+ir	32
b	Ctrl+ir	3							b	Ctrl+ir	20									b	CtrlIR	1									b	Ctrl+ir	0								b	Ctrl+ir	0
b	Ctrl+ir	4							b	Ctrl+ir	0									b	CtrlIR	1									b	Ctrl+ir	10								b	Ctrl+ir	0
b	Ctrl+ir	8							b	Ctrl+ir	4									b	CtrlIR	0									b	Ctrl+ir	16								b	Ctrl+ir	13
b	Ctrl+ir	18							b	Ctrl+ir	24									b	CtrlIR	4									b	Ctrl+ir	18								b	Ctrl+ir	24
b	Ctrl+ir	5							b	Ctrl+ir	26									b	CtrlIR	1									b	Ctrl+ir	8								b	Ctrl+ir	32
b	Ctrl+ir	8							b	Ctrl+ir	18									b	CtrlIR	1									b	Ctrl+ir	1								b	Ctrl+ir	31
b	Ctrl+ir	0							b	Ctrl+ir	13									b	CtrlIR	4									b	Ctrl+ir	1								b	Ctrl+ir	39
b	Ctrl+ir	0							b	Ctrl+ir	12									b	CtrlIR	0									b	Ctrl+ir	3								b	Ctrl+ir	12
b	Ctrl+ir	0							b	Ctrl+ir	0									b	CtrlIR	1									b	Ctrl+ir	13								b	Ctrl+ir	6
b	Ctrl+ir	1							b	Ctrl+ir	0									b	CtrlIR	0									b	Ctrl+ir	0								b	Ctrl+ir	1
b	Ctrl+ir	4							b	Ctrl+ir	0									b	CtrlIR	5									b	Ctrl+ir	1								b	Ctrl+ir	1
b	Ctrl+ir	22							b	Ctrl+ir	0									b	CtrlIR	4									b	Ctrl+ir	0								b	Ctrl+ir	20
b	Ctrl+ir	4							b	Ctrl+ir	0									b	CtrlIR	8									b	Ctrl+ir	2								b	Ctrl+ir	13
b	Ctrl+ir	0							b	Ctrl+ir	0									b	CtrlIR	2									b	Ctrl+ir	6								b	Ctrl+ir	25
b	Ctrl+ir	0							b	Ctrl+ir	0									b	CtrlIR	0									b	Ctrl+ir	0								b	Ctrl+ir	15
b	Ctrl+ir	2							b	Ctrl+ir	1									b	CtrlIR	0									b	Ctrl+ir	3								b	Ctrl+ir	18
b	Ctrl+ir	4							b	Ctrl+ir	0									b	CtrlIR	2									b	Ctrl+ir	4								b	Ctrl+ir	13
b	Ctrl+ir	11							b	Ctrl+ir	0									b	CtrlIR	2									b	Ctrl+ir	8								b	Ctrl+ir	3
b	Ctrl+ir	0							b	Ctrl+ir	0									b	CtrlIR	2									b	Ctrl+ir	18								b	Ctrl+ir	0
b	Ctrl+ir	0							b	Ctrl+ir	8									b	CtrlIR	1									b	Ctrl+ir	5								b	Ctrl+ir	1
b	Ctrl+ir	1							b	Ctrl+ir	1									b	CtrlIR	11									b	Ctrl+ir	8								b	Ctrl+ir	18
b	Ctrl+ir	1							b	Ctrl+ir	0									b	CtrlIR	32									b	Ctrl+ir	0								b	Ctrl+ir	21
b	Ctrl+ir	6							b	Ctrl+ir	0									b	CtrlIR	0									b	Ctrl+ir	0								b	Ctrl+ir	13
b	Ctrl+ir	12							b	Ctrl+ir	0									b	CtrlIR	0									b	Ctrl+ir	0								b	Ctrl+ir	19
b	Ctrl+ir	1							b	Ctrl+ir	0									b	CtrlIR	13									b	Ctrl+ir	1								b	Ctrl+ir	12
b	Ctrl+ir	4							b	Ctrl+ir	0									b	CtrlIR	24									b	Ctrl+ir	4								b	Ctrl+ir	5
b	Ctrl+ir	22							b	Ctrl+ir	8									b	CtrlIR	32									b	Ctrl+ir	22								b	Ctrl+ir	13
b	Ctrl+ir	23							b	Ctrl+ir	10									b	CtrlIR	31									b	Ctrl+ir	4								b	Ctrl+ir	19
b	Ctrl+ir	5							b	Ctrl+ir	2									b	CtrlIR	39									b	Ctrl+ir	0								b	Ctrl+ir	11
b	Ctrl+ir	6							b	Ctrl+ir	0									b	CtrlIR	12									b	Ctrl+ir	0								b	Ctrl+ir	2
b	Ctrl+ir	1							b	Ctrl+ir	0									b	CtrlIR	6									b	Ctrl+ir	2								b	Ctrl+ir	3
b	Ctrl+ir	8							b	Ctrl+ir	2									b	CtrlIR	1									b	Ctrl+ir	4								b	Ctrl+ir	4
b	Ctrl+ir	7							b	Ctrl+ir	7									b	CtrlIR	1									b	Ctrl+ir	11								b	Ctrl+ir	10
b	Ctrl+ir	0							b	Ctrl+ir	9									b	CtrlIR	20									b	Ctrl+ir	0								b	Ctrl+ir	7
b	Ctrl+ir	0							b	Ctrl+ir	7									b	CtrlIR	13									b	Ctrl+ir	0								b	Ctrl+ir	14
b	Ctrl+ir	1							b	Ctrl+ir	4									b	CtrlIR	25									b	Ctrl+ir	1								b	Ctrl+ir	6
b	Ctrl+ir	0							b	Ctrl+ir	1									b	CtrlIR	15									b	Ctrl+ir	1								b	Ctrl+ir	25
b	Ctrl+ir	1							b	Ctrl+ir	6									b	CtrlIR	18									b	Ctrl+ir	6								b	Ctrl+ir	0
b	Ctrl+ir	1							b	Ctrl+ir	17									b	CtrlIR	13									b	Ctrl+ir	12								b	Ctrl+ir	0
b	Ctrl+ir	10							b	Ctrl+ir	4									b	CtrlIR	3									b	Ctrl+ir	1								b	Ctrl+ir	4
b	Ctrl+ir	1							b	Ctrl+ir	2									b	CtrlIR	0									b	Ctrl+ir	4								b	Ctrl+ir	0
b	Ctrl+ir	0							b	Ctrl+ir	0									b	CtrlIR	1									b	Ctrl+ir	22								b	Ctrl+ir	0
c	Ctrl+ir	9							b	Ctrl+ir	0									b	CtrlIR	18									b	Ctrl+ir	23								b	Ctrl+ir	0
c	Ctrl+ir	20							b	Ctrl+ir	1									b	CtrlIR	21									b	Ctrl+ir	5								b	Ctrl+ir	0
c	Ctrl+ir	11							b	Ctrl+ir	2									b	CtrlIR	13									b	Ctrl+ir	6								b	Ctrl+ir	9
c	Ctrl+ir	33							b	Ctrl+ir	4									b	CtrlIR	19									b	Ctrl+ir	1								b	Ctrl+ir	2
c	Ctrl+ir	33							b	Ctrl+ir	5									b	CtrlIR	12									b	Ctrl+ir	8								b	Ctrl+ir	21
c	Ctrl+ir	26							b	Ctrl+ir	1									b	CtrlIR	5									b	Ctrl+ir	7								b	Ctrl+ir	23
c	Ctrl+ir	34							b	Ctrl+ir	1									b	CtrlIR	13									b	Ctrl+ir	0								b	Ctrl+ir	4
c	Ctrl+ir	16							b	Ctrl+ir	0									b	CtrlIR	19									b	Ctrl+ir	0								b	Ctrl+ir	7
c	Ctrl+ir	0							b	Ctrl+ir	0									b	CtrlIR	11									b	Ctrl+ir	1								b	Ctrl+ir	0
c	Ctrl+ir	7							b	Ctrl+ir	3									b	CtrlIR	2									b	Ctrl+ir	0								b	Ctrl+ir	0
c	Ctrl+ir	11							b	Ctrl+ir	0									b	CtrlIR	3									b	Ctrl+ir	1								b	Ctrl+ir	0
c	Ctrl+ir	10							b	Ctrl+ir	2									b	CtrlIR	4									b	Ctrl+ir	1								b	Ctrl+ir	2
c	Ctrl+ir	14							b	Ctrl+ir	0									b	CtrlIR	10									b	Ctrl+ir	10								b	Ctrl+ir	1
c	Ctrl+ir	0							b	Ctrl+ir	10									b	CtrlIR	7									b	Ctrl+ir	1								b	Ctrl+ir	1
c	Ctrl+ir	1							b	Ctrl+ir	15									b	CtrlIR	14									b	Ctrl+ir	0								b	Ctrl+ir	1
c	Ctrl+ir	0							b	Ctrl+ir	10									b	CtrlIR	6									b	Ctrl+ir	2								b	Ctrl+ir	0
c	Ctrl+ir	0							b	Ctrl+ir	15									b	CtrlIR	25									b	Ctrl+ir	3								b	Ctrl+ir	0
c	Ctrl+ir	0							b	Ctrl+ir	6									b	CtrlIR	0									b	Ctrl+ir	4								b	Ctrl+ir	0
c	Ctrl+ir	0							b	Ctrl+ir	6									b	CtrlIR	0									b	Ctrl+ir	2								b	Ctrl+ir	2
c	Ctrl+ir	0							b	Ctrl+ir	6									b	CtrlIR	4									b	Ctrl+ir	3								b	Ctrl+ir	1
c	Ctrl+ir	4							b	Ctrl+ir	0									b	CtrlIR	0									b	Ctrl+ir	6								b	Ctrl+ir	0
c	Ctrl+ir	4							b	Ctrl+ir	0									b	CtrlIR	0									b	Ctrl+ir	7								b	Ctrl+ir	0
c	Ctrl+ir	12							b	Ctrl+ir	0									b	CtrlIR	0									b	Ctrl+ir	5								b	Ctrl+ir	3
c	Ctrl+ir	11							b	Ctrl+ir	0									b	CtrlIR	0									b	Ctrl+ir	14								b	Ctrl+ir	0
c	Ctrl+ir	24							b	Ctrl+ir	0									b	CtrlIR	9									b	Ctrl+ir	21								b	Ctrl+ir	0
c	Ctrl+ir	17							b	Ctrl+ir	0									b	CtrlIR	2									b	Ctrl+ir	23								b	Ctrl+ir	0
c	Ctrl+ir	12							b	Ctrl+ir	0									b	CtrlIR	21									b	Ctrl+ir	15								b	Ctrl+ir	10
c	Ctrl+ir	12							b	Ctrl+ir	0									b	CtrlIR	23									b	Ctrl+ir	3								b	Ctrl+ir	16
c	Ctrl+ir	1							b	Ctrl+ir	5									b	CtrlIR	4									b	Ctrl+ir	6								b	Ctrl+ir	18
c	Ctrl+ir	0							b	Ctrl+ir	1									b	CtrlIR	7									c	Ctrl+ir	9								b	Ctrl+ir	8
c	Ctrl+ir	0							b	Ctrl+ir	10									b	CtrlIR	0									c	Ctrl+ir	20								b	Ctrl+ir	1
c	Ctrl+ir	0							b	Ctrl+ir	13									b	CtrlIR	0									c	Ctrl+ir	11								b	Ctrl+ir	1
c	Ctrl+ir	0							b	Ctrl+ir	14									b	CtrlIR	0									c	Ctrl+ir	33								b	Ctrl+ir	3
c	Ctrl+ir	10							b	Ctrl+ir	2									b	CtrlIR	2									c	Ctrl+ir	33								b	Ctrl+ir	13
c	Ctrl+ir	23							b	Ctrl+ir	0									b	CtrlIR	1									c	Ctrl+ir	26								b	Ctrl+ir	0
c	Ctrl+ir	16							b	Ctrl+ir	0									b	CtrlIR	1									c	Ctrl+ir	34								b	Ctrl+ir	1
c	Ctrl+ir	4							b	Ctrl+ir	0									b	CtrlIR	1									c	Ctrl+ir	16								b	Ctrl+ir	0
c	Ctrl+ir	4							b	Ctrl+ir	10									b	CtrlIR	0									c	Ctrl+ir	0								b	Ctrl+ir	2
c	Ctrl+ir	2							b	Ctrl+ir	22									b	CtrlIR	0									c	Ctrl+ir	7								b	Ctrl+ir	6
c	Ctrl+ir	2							b	Ctrl+ir	14									b	CtrlIR	0									c	Ctrl+ir	11								b	Ctrl+ir	0
c	Ctrl+ir	4							b	Ctrl+ir	10									b	CtrlIR	2									c	Ctrl+ir	10								b	Ctrl+ir	3
c	Ctrl+ir	0							b	Ctrl+ir	14									b	CtrlIR	1									c	Ctrl+ir	14								b	Ctrl+ir	4
c	Ctrl+ir	6							b	Ctrl+ir	4									b	CtrlIR	0									c	Ctrl+ir	0								b	Ctrl+ir	8
c	Ctrl+ir	0							b	Ctrl+ir	13									b	CtrlIR	0									c	Ctrl+ir	1								b	Ctrl+ir	18
c	Ctrl+ir	0							b	Ctrl+ir	11									b	CtrlIR	3									c	Ctrl+ir	0								b	Ctrl+ir	5
c	Ctrl+ir	0							b	Ctrl+ir	17									b	CtrlIR	0									c	Ctrl+ir	0								b	Ctrl+ir	8
c	Ctrl+ir	0							b	Ctrl+ir	26									b	CtrlIR	0									c	Ctrl+ir	0								b	Ctrl+ir	0
c	Ctrl+ir	0							b	Ctrl+ir	24									b	CtrlIR	0									c	Ctrl+ir	0								b	Ctrl+ir	0
c	Ctrl+ir	0							b	Ctrl+ir	0									b	CtrlIR	10									c	Ctrl+ir	0								b	Ctrl+ir	0
c	Ctrl+ir	0							b	Ctrl+ir	36									b	CtrlIR	16									c	Ctrl+ir	4								b	Ctrl+ir	1
c	Ctrl+ir	0							b	Ctrl+ir	32									b	CtrlIR	18									c	Ctrl+ir	4								b	Ctrl+ir	4
c	Ctrl+ir	0							b	Ctrl+ir	15									b	CtrlIR	8									c	Ctrl+ir	12								b	Ctrl+ir	22
c	Ctrl+ir	0							b	Ctrl+ir	18									b	CtrlIR	1									c	Ctrl+ir	11								b	Ctrl+ir	4
c	Ctrl+ir	0							b	Ctrl+ir	15									b	CtrlIR	1									c	Ctrl+ir	24								b	Ctrl+ir	0
c	Ctrl+ir	4							b	Ctrl+ir	24									b	CtrlIR	3									c	Ctrl+ir	17								b	Ctrl+ir	0
c	Ctrl+ir	15							b	Ctrl+ir	23									b	CtrlIR	13									c	Ctrl+ir	12								b	Ctrl+ir	2
c	Ctrl+ir	2							b	Ctrl+ir	12									b	CtrlIR	0									c	Ctrl+ir	12								b	Ctrl+ir	4
c	Ctrl+ir	1							b	Ctrl+ir	19									b	CtrlIR	1									c	Ctrl+ir	1								b	Ctrl+ir	11
c	Ctrl+ir	0							b	Ctrl+ir	22									b	CtrlIR	0									c	Ctrl+ir	0								b	Ctrl+ir	0
c	Ctrl+ir	0							b	Ctrl+ir	27									b	CtrlIR	2									c	Ctrl+ir	0								b	Ctrl+ir	0
c	Ctrl+ir	0							b	Ctrl+ir	8									b	CtrlIR	6									c	Ctrl+ir	0								b	Ctrl+ir	1
c	Ctrl+ir	0							b	Ctrl+ir	22									b	CtrlIR	0									c	Ctrl+ir	0								b	Ctrl+ir	1
c	Ctrl+ir	0							b	Ctrl+ir	5									b	CtrlIR	3									c	Ctrl+ir	10								b	Ctrl+ir	6
c	Ctrl+ir	4							c	Ctrl+ir	19									b	CtrlIR	4									c	Ctrl+ir	23								b	Ctrl+ir	12
c	Ctrl+ir	15							c	Ctrl+ir	15									b	CtrlIR	8									c	Ctrl+ir	16								b	Ctrl+ir	1
c	Ctrl+ir	23							c	Ctrl+ir	27									b	CtrlIR	18									c	Ctrl+ir	4								b	Ctrl+ir	4
c	Ctrl+ir	9							c	Ctrl+ir	6									b	CtrlIR	5									c	Ctrl+ir	4								b	Ctrl+ir	22
c	Ctrl+ir	12							c	Ctrl+ir	21									b	CtrlIR	8									c	Ctrl+ir	2								b	Ctrl+ir	23
c	Ctrl+ir	8							c	Ctrl+ir	20									b	CtrlIR	0									c	Ctrl+ir	2								b	Ctrl+ir	5
c	Ctrl+ir	0							c	Ctrl+ir	16									b	CtrlIR	0									c	Ctrl+ir	4								b	Ctrl+ir	6
c	Ctrl+ir	4							c	Ctrl+ir	12									b	CtrlIR	0									c	Ctrl+ir	0								b	Ctrl+ir	1
c	Ctrl+ir	0							c	Ctrl+ir	10									b	CtrlIR	1									c	Ctrl+ir	6								b	Ctrl+ir	8
c	Ctrl+ir	14							c	Ctrl+ir	0									b	CtrlIR	4									c	Ctrl+ir	0								b	Ctrl+ir	7
c	Ctrl+ir	15							c	Ctrl+ir	15									b	CtrlIR	22									c	Ctrl+ir	0								b	Ctrl+ir	0
c	Ctrl+ir	16							c	Ctrl+ir	9									b	CtrlIR	4									c	Ctrl+ir	0								b	Ctrl+ir	0
c	Ctrl+ir	15							c	Ctrl+ir	13									b	CtrlIR	0									c	Ctrl+ir	0								b	Ctrl+ir	1
c	Ctrl+ir	20							c	Ctrl+ir	5									b	CtrlIR	0									c	Ctrl+ir	0								b	Ctrl+ir	0
c	Ctrl+ir	6							c	Ctrl+ir	19									b	CtrlIR	2									c	Ctrl+ir	0								b	Ctrl+ir	1
c	Ctrl+ir	0							c	Ctrl+ir	13									b	CtrlIR	4									c	Ctrl+ir	0								b	Ctrl+ir	1
c	Ctrl+ir	0							c	Ctrl+ir	0									b	CtrlIR	11									c	Ctrl+ir	0								b	Ctrl+ir	10
c	Ctrl+ir	11							c	Ctrl+ir	0									b	CtrlIR	0									c	Ctrl+ir	0								b	Ctrl+ir	1
c	Ctrl+ir	22							c	Ctrl+ir	0									b	CtrlIR	0									c	Ctrl+ir	0								b	Ctrl+ir	0
c	Ctrl+ir	20							c	Ctrl+ir	0									b	CtrlIR	1									c	Ctrl+ir	0								b	Ctrl+ir	2
c	Ctrl+ir	0							c	Ctrl+ir	2									b	CtrlIR	1									c	Ctrl+ir	4								b	Ctrl+ir	3
c	Ctrl+ir	4							c	Ctrl+ir	1									b	CtrlIR	6									c	Ctrl+ir	15								b	Ctrl+ir	4
c	Ctrl+ir	24							c	Ctrl+ir	0									b	CtrlIR	12									c	Ctrl+ir	2								b	Ctrl+ir	2
c	Ctrl+ir	26							c	Ctrl+ir	0									b	CtrlIR	1									c	Ctrl+ir	1								b	Ctrl+ir	3
c	Ctrl+ir	18							c	Ctrl+ir	15									b	CtrlIR	4									c	Ctrl+ir	0								b	Ctrl+ir	6
c	Ctrl+ir	13							c	Ctrl+ir	23									b	CtrlIR	22									c	Ctrl+ir	0								b	Ctrl+ir	7
c	Ctrl+ir	12							c	Ctrl+ir	14									b	CtrlIR	23									c	Ctrl+ir	0								b	Ctrl+ir	5
c	Ctrl+ir	0							c	Ctrl+ir	18									b	CtrlIR	5									c	Ctrl+ir	0								b	Ctrl+ir	14
c	Ctrl+ir	0							c	Ctrl+ir	12									b	CtrlIR	6									c	Ctrl+ir	0								b	Ctrl+ir	21
c	Ctrl+ir	0							c	Ctrl+ir	0									b	CtrlIR	1									c	Ctrl+ir	4								b	Ctrl+ir	23
c	Ctrl+ir	0							c	Ctrl+ir	0									b	CtrlIR	8									c	Ctrl+ir	15								b	Ctrl+ir	15
c	Ctrl+ir	0							c	Ctrl+ir	0									b	CtrlIR	7									c	Ctrl+ir	23								b	Ctrl+ir	3
c	Ctrl+ir	0							c	Ctrl+ir	2									b	CtrlIR	0									c	Ctrl+ir	9								b	Ctrl+ir	6
c	Ctrl+ir	0							c	Ctrl+ir	14									b	CtrlIR	0									c	Ctrl+ir	12								c	Ctrl+ir	9
c	Ctrl+ir	1							c	Ctrl+ir	26									b	CtrlIR	1									c	Ctrl+ir	8								c	Ctrl+ir	20
c	Ctrl+ir	0							c	Ctrl+ir	22									b	CtrlIR	0									c	Ctrl+ir	0								c	Ctrl+ir	11
c	Ctrl+ir	0							c	Ctrl+ir	26									b	CtrlIR	1									c	Ctrl+ir	4								c	Ctrl+ir	33
c	Ctrl+ir	0							c	Ctrl+ir	26									b	CtrlIR	1									c	Ctrl+ir	0								c	Ctrl+ir	33
c	Ctrl+ir	8							c	Ctrl+ir	27									b	CtrlIR	10									c	Ctrl+ir	14								c	Ctrl+ir	26
c	Ctrl+ir	1							c	Ctrl+ir	0									b	CtrlIR	1									c	Ctrl+ir	15								c	Ctrl+ir	34
c	Ctrl+ir	0							c	Ctrl+ir	0									b	CtrlIR	0									c	Ctrl+ir	16								c	Ctrl+ir	16
c	Ctrl+ir	0							c	Ctrl+ir	0									b	CtrlIR	2									c	Ctrl+ir	15								c	Ctrl+ir	0
c	Ctrl+ir	0							c	Ctrl+ir	0									b	CtrlIR	3									c	Ctrl+ir	20								c	Ctrl+ir	7
c	Ctrl+ir	0							c	Ctrl+ir	9									b	CtrlIR	4									c	Ctrl+ir	6								c	Ctrl+ir	11
c	Ctrl+ir	0							c	Ctrl+ir	20									b	CtrlIR	2									c	Ctrl+ir	0								c	Ctrl+ir	10
c	Ctrl+ir	8							c	Ctrl+ir	18									b	CtrlIR	3									c	Ctrl+ir	0								c	Ctrl+ir	14
c	Ctrl+ir	10							c	Ctrl+ir	6									b	CtrlIR	6									c	Ctrl+ir	11								c	Ctrl+ir	0
c	Ctrl+ir	2							c	Ctrl+ir	2									b	CtrlIR	7									c	Ctrl+ir	22								c	Ctrl+ir	1
c	Ctrl+ir	0							c	Ctrl+ir	21									b	CtrlIR	5									c	Ctrl+ir	20								c	Ctrl+ir	0
c	Ctrl+ir	0							c	Ctrl+ir	4									b	CtrlIR	14									c	Ctrl+ir	0								c	Ctrl+ir	0
c	Ctrl+ir	2							c	Ctrl+ir	21									b	CtrlIR	21									c	Ctrl+ir	4								c	Ctrl+ir	0
c	Ctrl+ir	7							c	Ctrl+ir	16									b	CtrlIR	23									c	Ctrl+ir	24								c	Ctrl+ir	0
c	Ctrl+ir	9							c	Ctrl+ir	2									b	CtrlIR	15									c	Ctrl+ir	26								c	Ctrl+ir	0
c	Ctrl+ir	7							c	Ctrl+ir	0									b	CtrlIR	3									c	Ctrl+ir	18								c	Ctrl+ir	4
c	Ctrl+ir	4							c	Ctrl+ir	0									b	CtrlIR	6									c	Ctrl+ir	13								c	Ctrl+ir	4
c	Ctrl+ir	1							c	Ctrl+ir	0									c	CtrlIR	9									c	Ctrl+ir	12								c	Ctrl+ir	12
c	Ctrl+ir	6							c	Ctrl+ir	0									c	CtrlIR	20									c	Ctrl+ir	0								c	Ctrl+ir	11
c	Ctrl+ir	17							c	Ctrl+ir	1									c	CtrlIR	11									c	Ctrl+ir	0								c	Ctrl+ir	24
c	Ctrl+ir	4							c	Ctrl+ir	16									c	CtrlIR	33									c	Ctrl+ir	0								c	Ctrl+ir	17
c	Ctrl+ir	2							c	Ctrl+ir	17									c	CtrlIR	33									c	Ctrl+ir	0								c	Ctrl+ir	12
c	Ctrl+ir	0							c	Ctrl+ir	22									c	CtrlIR	26									c	Ctrl+ir	0								c	Ctrl+ir	12
c	Ctrl+ir	0							c	Ctrl+ir	29									c	CtrlIR	34									c	Ctrl+ir	0								c	Ctrl+ir	1
c	Ctrl+ir	1							c	Ctrl+ir	12									c	CtrlIR	16									c	Ctrl+ir	0								c	Ctrl+ir	0
c	Ctrl+ir	2							c	Ctrl+ir	2									c	CtrlIR	0									c	Ctrl+ir	1								c	Ctrl+ir	0
c	Ctrl+ir	4							c	Ctrl+ir	0									c	CtrlIR	7									c	Ctrl+ir	0								c	Ctrl+ir	0
c	Ctrl+ir	5							c	Ctrl+ir	3									c	CtrlIR	11									c	Ctrl+ir	0								c	Ctrl+ir	0
c	Ctrl+ir	1							c	Ctrl+ir	2									c	CtrlIR	10									c	Ctrl+ir	0								c	Ctrl+ir	10
c	Ctrl+ir	1							c	Ctrl+ir	17									c	CtrlIR	14									c	Ctrl+ir	8								c	Ctrl+ir	23
c	Ctrl+ir	0							c	Ctrl+ir	19									c	CtrlIR	0									c	Ctrl+ir	1								c	Ctrl+ir	16
c	Ctrl+ir	0							c	Ctrl+ir	21									c	CtrlIR	1									c	Ctrl+ir	0								c	Ctrl+ir	4
c	Ctrl+ir	3							c	Ctrl+ir	24									c	CtrlIR	0									c	Ctrl+ir	0								c	Ctrl+ir	4
c	Ctrl+ir	0							c	Ctrl+ir	1									c	CtrlIR	0									c	Ctrl+ir	0								c	Ctrl+ir	2
c	Ctrl+ir	2							c	Ctrl+ir	0									c	CtrlIR	0									c	Ctrl+ir	0								c	Ctrl+ir	2
c	Ctrl+ir	0							c	Ctrl+ir	0									c	CtrlIR	0									c	Ctrl+ir	0								c	Ctrl+ir	4
c	Ctrl+ir	10							c	Ctrl+ir	6									c	CtrlIR	0									c	Ctrl+ir	8								c	Ctrl+ir	0
c	Ctrl+ir	15							c	Ctrl+ir	2									c	CtrlIR	4									c	Ctrl+ir	10								c	Ctrl+ir	6
c	Ctrl+ir	10							c	Ctrl+ir	12									c	CtrlIR	4									c	Ctrl+ir	2								c	Ctrl+ir	0
c	Ctrl+ir	15							c	Ctrl+ir	13									c	CtrlIR	12									c	Ctrl+ir	0								c	Ctrl+ir	0
c	Ctrl+ir	6							c	Ctrl+ir	20									c	CtrlIR	11									c	Ctrl+ir	0								c	Ctrl+ir	0
c	Ctrl+ir	6							c	Ctrl+ir	0									c	CtrlIR	24									c	Ctrl+ir	2								c	Ctrl+ir	0
c	Ctrl+ir	6							c	Ctrl+ir	0									c	CtrlIR	17									c	Ctrl+ir	7								c	Ctrl+ir	0
c	Ctrl+ir	0							c	Ctrl+ir	3									c	CtrlIR	12									c	Ctrl+ir	9								c	Ctrl+ir	0
c	Ctrl+ir	0							c	Ctrl+ir	0									c	CtrlIR	12									c	Ctrl+ir	7								c	Ctrl+ir	0
c	Ctrl+ir	0							c	Ctrl+ir	0									c	CtrlIR	1									c	Ctrl+ir	4								c	Ctrl+ir	0
c	Ctrl+ir	0							c	Ctrl+ir	6									c	CtrlIR	0									c	Ctrl+ir	1								c	Ctrl+ir	0
c	Ctrl+ir	0							c	Ctrl+ir	17									c	CtrlIR	0									c	Ctrl+ir	6								c	Ctrl+ir	0
c	Ctrl+ir	0							c	Ctrl+ir	28									c	CtrlIR	0									c	Ctrl+ir	17								c	Ctrl+ir	0
c	Ctrl+ir	0							c	Ctrl+ir	0									c	CtrlIR	0									c	Ctrl+ir	4								c	Ctrl+ir	4
c	Ctrl+ir	0							c	Ctrl+ir	0									c	CtrlIR	10									c	Ctrl+ir	2								c	Ctrl+ir	15
c	Ctrl+ir	5							c	Ctrl+ir	1									c	CtrlIR	23									c	Ctrl+ir	0								c	Ctrl+ir	2
c	Ctrl+ir	1							c	Ctrl+ir	0									c	CtrlIR	16									c	Ctrl+ir	0								c	Ctrl+ir	1
c	Ctrl+ir	10							c	Ctrl+ir	25									c	CtrlIR	4									c	Ctrl+ir	1								c	Ctrl+ir	0
c	Ctrl+ir	13							c	Ctrl+ir	18									c	CtrlIR	4									c	Ctrl+ir	2								c	Ctrl+ir	0
c	Ctrl+ir	14							c	Ctrl+ir	22									c	CtrlIR	2									c	Ctrl+ir	4								c	Ctrl+ir	0
c	Ctrl+ir	2							c	Ctrl+ir	1									c	CtrlIR	2									c	Ctrl+ir	5								c	Ctrl+ir	0
c	Ctrl+ir	0							c	Ctrl+ir	0									c	CtrlIR	4									c	Ctrl+ir	1								c	Ctrl+ir	0
c	Ctrl+ir	0							c	Ctrl+ir	0									c	CtrlIR	0									c	Ctrl+ir	1								c	Ctrl+ir	4
c	Ctrl+ir	0							c	Ctrl+ir	1									c	CtrlIR	6									c	Ctrl+ir	0								c	Ctrl+ir	15
c	Ctrl+ir	10							c	Ctrl+ir	2									c	CtrlIR	0									c	Ctrl+ir	0								c	Ctrl+ir	23
c	Ctrl+ir	22							c	Ctrl+ir	0									c	CtrlIR	0									c	Ctrl+ir	3								c	Ctrl+ir	9
c	Ctrl+ir	14							c	Ctrl+ir	0									c	CtrlIR	0									c	Ctrl+ir	0								c	Ctrl+ir	12
c	Ctrl+ir	10							c	Ctrl+ir	8									c	CtrlIR	0									c	Ctrl+ir	2								c	Ctrl+ir	8
c	Ctrl+ir	14							c	Ctrl+ir	6									c	CtrlIR	0									c	Ctrl+ir	0								c	Ctrl+ir	0
c	Ctrl+ir	4							c	Ctrl+ir	9									c	CtrlIR	0									c	Ctrl+ir	10								c	Ctrl+ir	4
c	Ctrl+ir	13							c	Ctrl+ir	16									c	CtrlIR	0									c	Ctrl+ir	15								c	Ctrl+ir	0
c	Ctrl+ir	11							c	Ctrl+ir	0									c	CtrlIR	0									c	Ctrl+ir	10								c	Ctrl+ir	14
c	Ctrl+ir	17							c	Ctrl+ir	0									c	CtrlIR	0									c	Ctrl+ir	15								c	Ctrl+ir	15
c	Ctrl+ir	26							c	Ctrl+ir	0									c	CtrlIR	0									c	Ctrl+ir	6								c	Ctrl+ir	16
c	Ctrl+ir	24							c	Ctrl+ir	0									c	CtrlIR	0									c	Ctrl+ir	6								c	Ctrl+ir	15
c	Ctrl+ir	0							c	Ctrl+ir	2									c	CtrlIR	4									c	Ctrl+ir	6								c	Ctrl+ir	20
c	Ctrl+ir	36							c	Ctrl+ir	3									c	CtrlIR	15									c	Ctrl+ir	0								c	Ctrl+ir	6
c	Ctrl+ir	32							c	Ctrl+ir	6									c	CtrlIR	2									c	Ctrl+ir	0								c	Ctrl+ir	0
c	Ctrl+ir	15							c	Ctrl+ir	3									c	CtrlIR	1									c	Ctrl+ir	0								c	Ctrl+ir	0
c	Ctrl+ir	18							c	Ctrl+ir	9									c	CtrlIR	0									c	Ctrl+ir	0								c	Ctrl+ir	11
c	Ctrl+ir	15							c	Ctrl+ir	27									c	CtrlIR	0									c	Ctrl+ir	0								c	Ctrl+ir	22
c	Ctrl+ir	24							c	Ctrl+ir	20									c	CtrlIR	0									c	Ctrl+ir	0								c	Ctrl+ir	20
c	Ctrl+ir	23							c	Ctrl+ir	12									c	CtrlIR	0									c	Ctrl+ir	0								c	Ctrl+ir	0
c	Ctrl+ir	12							c	Ctrl+ir	32									c	CtrlIR	0									c	Ctrl+ir	0								c	Ctrl+ir	4
c	Ctrl+ir	19							c	Ctrl+ir	0									c	CtrlIR	4									c	Ctrl+ir	5								c	Ctrl+ir	24
c	Ctrl+ir	22							c	Ctrl+ir	0									c	CtrlIR	15									c	Ctrl+ir	1								c	Ctrl+ir	26
c	Ctrl+ir	27							c	Ctrl+ir	0									c	CtrlIR	23									c	Ctrl+ir	10								c	Ctrl+ir	18
c	Ctrl+ir	8							c	Ctrl+ir	0									c	CtrlIR	9									c	Ctrl+ir	13								c	Ctrl+ir	13
c	Ctrl+ir	22							c	Ctrl+ir	0									c	CtrlIR	12									c	Ctrl+ir	14								c	Ctrl+ir	12
c	Ctrl+ir	5							c	Ctrl+ir	0									c	CtrlIR	8									c	Ctrl+ir	2								c	Ctrl+ir	0
a	Bap1+ir	0							c	Ctrl+ir	0									c	CtrlIR	0									c	Ctrl+ir	0								c	Ctrl+ir	0
a	Bap1+ir	0							c	Ctrl+ir	1									c	CtrlIR	4									c	Ctrl+ir	0								c	Ctrl+ir	0
a	Bap1+ir	0							c	Ctrl+ir	18									c	CtrlIR	0									c	Ctrl+ir	0								c	Ctrl+ir	0
a	Bap1+ir	0							c	Ctrl+ir	14									c	CtrlIR	14									c	Ctrl+ir	10								c	Ctrl+ir	0
a	Bap1+ir	0							c	Ctrl+ir	9									c	CtrlIR	15									c	Ctrl+ir	22								c	Ctrl+ir	0
a	Bap1+ir	0							c	Ctrl+ir	20									c	CtrlIR	16									c	Ctrl+ir	14								c	Ctrl+ir	0
a	Bap1+ir	1							c	Ctrl+ir	8									c	CtrlIR	15									c	Ctrl+ir	10								c	Ctrl+ir	1
a	Bap1+ir	3							c	Ctrl+ir	11									c	CtrlIR	20									c	Ctrl+ir	14								c	Ctrl+ir	0
a	Bap1+ir	0							c	Ctrl+ir	11									c	CtrlIR	6									c	Ctrl+ir	4								c	Ctrl+ir	0
a	Bap1+ir	9							c	Ctrl+ir	1									c	CtrlIR	0									c	Ctrl+ir	13								c	Ctrl+ir	0
a	Bap1+ir	5							c	Ctrl+ir	4									c	CtrlIR	0									c	Ctrl+ir	11								c	Ctrl+ir	8
a	Bap1+ir	2							c	Ctrl+ir	25									c	CtrlIR	11									c	Ctrl+ir	17								c	Ctrl+ir	1
a	Bap1+ir	8							c	Ctrl+ir	10									c	CtrlIR	22									c	Ctrl+ir	26								c	Ctrl+ir	0
a	Bap1+ir	0							c	Ctrl+ir	5									c	CtrlIR	20									c	Ctrl+ir	24								c	Ctrl+ir	0
a	Bap1+ir	8							c	Ctrl+ir	3									c	CtrlIR	0									c	Ctrl+ir	0								c	Ctrl+ir	0
a	Bap1+ir	2							c	Ctrl+ir	10									c	CtrlIR	4									c	Ctrl+ir	36								c	Ctrl+ir	0
a	Bap1+ir	0							c	Ctrl+ir	3									c	CtrlIR	24									c	Ctrl+ir	32								c	Ctrl+ir	0
a	Bap1+ir	2							c	Ctrl+ir	6									c	CtrlIR	26									c	Ctrl+ir	15								c	Ctrl+ir	8
a	Bap1+ir	0							c	Ctrl+ir	1									c	CtrlIR	18									c	Ctrl+ir	18								c	Ctrl+ir	10
a	Bap1+ir	0							c	Ctrl+ir	4									c	CtrlIR	13									c	Ctrl+ir	15								c	Ctrl+ir	2
a	Bap1+ir	0							c	Ctrl+ir	3									c	CtrlIR	12									c	Ctrl+ir	24								c	Ctrl+ir	0
a	Bap1+ir	0							c	Ctrl+ir	4									c	CtrlIR	0									c	Ctrl+ir	23								c	Ctrl+ir	0
a	Bap1+ir	1							c	Ctrl+ir	43									c	CtrlIR	0									c	Ctrl+ir	12								c	Ctrl+ir	2
a	Bap1+ir	0							c	Ctrl+ir	38									c	CtrlIR	0									c	Ctrl+ir	19								c	Ctrl+ir	7
a	Bap1+ir	0							c	Ctrl+ir	27									c	CtrlIR	0									c	Ctrl+ir	22								c	Ctrl+ir	9
a	Bap1+ir	0							c	Ctrl+ir	24									c	CtrlIR	0									c	Ctrl+ir	27								c	Ctrl+ir	7
a	Bap1+ir	0							c	Ctrl+ir	2									c	CtrlIR	0									c	Ctrl+ir	8								c	Ctrl+ir	4
a	Bap1+ir	6							c	Ctrl+ir	1									c	CtrlIR	0									c	Ctrl+ir	22								c	Ctrl+ir	1
a	Bap1+ir	0							c	Ctrl+ir	1									c	CtrlIR	1									c	Ctrl+ir	5								c	Ctrl+ir	6
a	Bap1+ir	0							c	Ctrl+ir	3									c	CtrlIR	0									a	Ncoa6+ir	4								c	Ctrl+ir	17
a	Bap1+ir	1							c	Ctrl+ir	0									c	CtrlIR	0									a	Ncoa6+ir	3								c	Ctrl+ir	4
a	Bap1+ir	0							c	Ctrl+ir	0									c	CtrlIR	0									a	Ncoa6+ir	5								c	Ctrl+ir	2
a	Bap1+ir	0							c	Ctrl+ir	0									c	CtrlIR	8									a	Ncoa6+ir	3								c	Ctrl+ir	0
a	Bap1+ir	0							c	Ctrl+ir	8									c	CtrlIR	1									a	Ncoa6+ir	12								c	Ctrl+ir	0
a	Bap1+ir	5							c	Ctrl+ir	0									c	CtrlIR	0									a	Ncoa6+ir	0								c	Ctrl+ir	1
a	Bap1+ir	0							c	Ctrl+ir	0									c	CtrlIR	0									a	Ncoa6+ir	6								c	Ctrl+ir	2
a	Bap1+ir	0							c	Ctrl+ir	22									c	CtrlIR	0									a	Ncoa6+ir	6								c	Ctrl+ir	4
a	Bap1+ir	0							c	Ctrl+ir	23									c	CtrlIR	0									a	Ncoa6+ir	4								c	Ctrl+ir	5
a	Bap1+ir	4							c	Ctrl+ir	19									c	CtrlIR	0									a	Ncoa6+ir	9								c	Ctrl+ir	1
a	Bap1+ir	0							c	Ctrl+ir	22									c	CtrlIR	8									a	Ncoa6+ir	14								c	Ctrl+ir	1
a	Bap1+ir	0							c	Ctrl+ir	22									c	CtrlIR	10									a	Ncoa6+ir	0								c	Ctrl+ir	0
a	Bap1+ir	0							c	Ctrl+ir	21									c	CtrlIR	2									a	Ncoa6+ir	1								c	Ctrl+ir	0
a	Bap1+ir	1							c	Ctrl+ir	18									c	CtrlIR	0									a	Ncoa6+ir	1								c	Ctrl+ir	3
a	Bap1+ir	0							c	Ctrl+ir	23									c	CtrlIR	0									a	Ncoa6+ir	0								c	Ctrl+ir	0
a	Bap1+ir	0							c	Ctrl+ir	18									c	CtrlIR	2									a	Ncoa6+ir	2								c	Ctrl+ir	2
a	Bap1+ir	2							c	Ctrl+ir	27									c	CtrlIR	7									a	Ncoa6+ir	1								c	Ctrl+ir	0
a	Bap1+ir	0							c	Ctrl+ir	25									c	CtrlIR	9									a	Ncoa6+ir	24								c	Ctrl+ir	10
a	Bap1+ir	0							c	Ctrl+ir	19									c	CtrlIR	7									a	Ncoa6+ir	23								c	Ctrl+ir	15
a	Bap1+ir	0							c	Ctrl+ir	24									c	CtrlIR	4									a	Ncoa6+ir	29								c	Ctrl+ir	10
a	Bap1+ir	0							c	Ctrl+ir	21									c	CtrlIR	1									a	Ncoa6+ir	1								c	Ctrl+ir	15
a	Bap1+ir	0							c	Ctrl+ir	1									c	CtrlIR	6									a	Ncoa6+ir	1								c	Ctrl+ir	6
a	Bap1+ir	0							c	Ctrl+ir	2									c	CtrlIR	17									a	Ncoa6+ir	0								c	Ctrl+ir	6
a	Bap1+ir	0							c	Ctrl+ir	4									c	CtrlIR	4									a	Ncoa6+ir	0								c	Ctrl+ir	6
a	Bap1+ir	0							c	Ctrl+ir	23									c	CtrlIR	2									a	Ncoa6+ir	1								c	Ctrl+ir	0
a	Bap1+ir	0							a	Crebbp+ir	0									c	CtrlIR	0									a	Ncoa6+ir	1								c	Ctrl+ir	0
a	Bap1+ir	9							a	Crebbp+ir	0									c	CtrlIR	0									a	Ncoa6+ir	2								c	Ctrl+ir	0
a	Bap1+ir	0							a	Crebbp+ir	3									c	CtrlIR	1									a	Ncoa6+ir	1								c	Ctrl+ir	0
a	Bap1+ir	0							a	Crebbp+ir	2									c	CtrlIR	2									a	Ncoa6+ir	2								c	Ctrl+ir	0
a	Bap1+ir	1							a	Crebbp+ir	1									c	CtrlIR	4									a	Ncoa6+ir	1								c	Ctrl+ir	0
a	Bap1+ir	1							a	Crebbp+ir	1									c	CtrlIR	5									a	Ncoa6+ir	0								c	Ctrl+ir	0
a	Bap1+ir	12							a	Crebbp+ir	4									c	CtrlIR	1									a	Ncoa6+ir	12								c	Ctrl+ir	0
a	Bap1+ir	11							a	Crebbp+ir	4									c	CtrlIR	1									a	Ncoa6+ir	1								c	Ctrl+ir	5
a	Bap1+ir	17							a	Crebbp+ir	4									c	CtrlIR	0									a	Ncoa6+ir	0								c	Ctrl+ir	1
a	Bap1+ir	3							a	Crebbp+ir	7									c	CtrlIR	0									a	Ncoa6+ir	1								c	Ctrl+ir	10
a	Bap1+ir	2							a	Crebbp+ir	8									c	CtrlIR	3									a	Ncoa6+ir	0								c	Ctrl+ir	13
a	Bap1+ir	0							a	Crebbp+ir	1									c	CtrlIR	0									a	Ncoa6+ir	1								c	Ctrl+ir	14
a	Bap1+ir	4							a	Crebbp+ir	1									c	CtrlIR	2									a	Ncoa6+ir	1								c	Ctrl+ir	2
a	Bap1+ir	1							a	Crebbp+ir	21									c	CtrlIR	0									a	Ncoa6+ir	0								c	Ctrl+ir	0
a	Bap1+ir	33							a	Crebbp+ir	0									c	CtrlIR	10									a	Ncoa6+ir	2								c	Ctrl+ir	0
a	Bap1+ir	19							a	Crebbp+ir	0									c	CtrlIR	15									a	Ncoa6+ir	6								c	Ctrl+ir	0
a	Bap1+ir	22							a	Crebbp+ir	9									c	CtrlIR	10									a	Ncoa6+ir	4								c	Ctrl+ir	10
a	Bap1+ir	3							a	Crebbp+ir	5									c	CtrlIR	15									a	Ncoa6+ir	12								c	Ctrl+ir	22
a	Bap1+ir	4							a	Crebbp+ir	10									c	CtrlIR	6									a	Ncoa6+ir	22								c	Ctrl+ir	14
a	Bap1+ir	3							a	Crebbp+ir	8									c	CtrlIR	6									a	Ncoa6+ir	0								c	Ctrl+ir	10
a	Bap1+ir	3							a	Crebbp+ir	8									c	CtrlIR	6									a	Ncoa6+ir	3								c	Ctrl+ir	14
a	Bap1+ir	4							a	Crebbp+ir	13									c	CtrlIR	0									a	Ncoa6+ir	4								c	Ctrl+ir	4
a	Bap1+ir	0							a	Crebbp+ir	17									c	CtrlIR	0									a	Ncoa6+ir	8								c	Ctrl+ir	13
a	Bap1+ir	2							a	Crebbp+ir	22									c	CtrlIR	0									a	Ncoa6+ir	0								c	Ctrl+ir	11
a	Bap1+ir	0							a	Crebbp+ir	8									c	CtrlIR	0									a	Ncoa6+ir	0								c	Ctrl+ir	17
a	Bap1+ir	7							a	Crebbp+ir	28									c	CtrlIR	0									a	Ncoa6+ir	0								c	Ctrl+ir	26
a	Bap1+ir	8							a	Crebbp+ir	0									c	CtrlIR	0									a	Ncoa6+ir	0								c	Ctrl+ir	24
a	Bap1+ir	1							a	Crebbp+ir	1									c	CtrlIR	0									a	Ncoa6+ir	0								c	Ctrl+ir	0
a	Bap1+ir	3							a	Crebbp+ir	0									c	CtrlIR	0									a	Ncoa6+ir	1								c	Ctrl+ir	36
a	Bap1+ir	1							a	Crebbp+ir	0									c	CtrlIR	5									a	Ncoa6+ir	3								c	Ctrl+ir	32
a	Bap1+ir	18							a	Crebbp+ir	0									c	CtrlIR	1									a	Ncoa6+ir	29								c	Ctrl+ir	15
a	Bap1+ir	30							a	Crebbp+ir	0									c	CtrlIR	10									a	Ncoa6+ir	20								c	Ctrl+ir	18
a	Bap1+ir	6							a	Crebbp+ir	2									c	CtrlIR	13									a	Ncoa6+ir	19								c	Ctrl+ir	15
a	Bap1+ir	2							a	Crebbp+ir	2									c	CtrlIR	14									a	Ncoa6+ir	28								c	Ctrl+ir	24
a	Bap1+ir	3							a	Crebbp+ir	0									c	CtrlIR	2									a	Ncoa6+ir	17								c	Ctrl+ir	23
a	Bap1+ir	30							a	Crebbp+ir	1									c	CtrlIR	0									a	Ncoa6+ir	9								c	Ctrl+ir	12
a	Bap1+ir	34							a	Crebbp+ir	3									c	CtrlIR	0									a	Ncoa6+ir	2								c	Ctrl+ir	19
a	Bap1+ir	28							a	Crebbp+ir	1									c	CtrlIR	0									a	Ncoa6+ir	1								c	Ctrl+ir	22
a	Bap1+ir	24							a	Crebbp+ir	2									c	CtrlIR	10									a	Ncoa6+ir	6								c	Ctrl+ir	27
a	Bap1+ir	5							a	Crebbp+ir	14									c	CtrlIR	22									a	Ncoa6+ir	19								c	Ctrl+ir	8
a	Bap1+ir	13							a	Crebbp+ir	15									c	CtrlIR	14									a	Ncoa6+ir	10								c	Ctrl+ir	22
a	Bap1+ir	18							a	Crebbp+ir	0									c	CtrlIR	10									a	Ncoa6+ir	11								c	Ctrl+ir	5
a	Bap1+ir	28							a	Crebbp+ir	0									c	CtrlIR	14									a	Ncoa6+ir	3								a	Rad21+ir	9
a	Bap1+ir	34							a	Crebbp+ir	0									c	CtrlIR	4									a	Ncoa6+ir	0								a	Rad21+ir	3
a	Bap1+ir	24							a	Crebbp+ir	1									c	CtrlIR	13									a	Ncoa6+ir	0								a	Rad21+ir	2
a	Bap1+ir	26							a	Crebbp+ir	15									c	CtrlIR	11									a	Ncoa6+ir	0								a	Rad21+ir	6
a	Bap1+ir	20							a	Crebbp+ir	3									c	CtrlIR	17									a	Ncoa6+ir	0								a	Rad21+ir	7
a	Bap1+ir	3							a	Crebbp+ir	11									c	CtrlIR	26									a	Ncoa6+ir	14								a	Rad21+ir	0
a	Bap1+ir	1							a	Crebbp+ir	9									c	CtrlIR	24									a	Ncoa6+ir	2								a	Rad21+ir	0
a	Bap1+ir	2							a	Crebbp+ir	7									c	CtrlIR	0									a	Ncoa6+ir	4								a	Rad21+ir	0
a	Bap1+ir	5							a	Crebbp+ir	28									c	CtrlIR	36									a	Ncoa6+ir	27								a	Rad21+ir	1
a	Bap1+ir	12							a	Crebbp+ir	14									c	CtrlIR	32									a	Ncoa6+ir	1								a	Rad21+ir	5
a	Bap1+ir	15							a	Crebbp+ir	1									c	CtrlIR	15									a	Ncoa6+ir	5								a	Rad21+ir	22
a	Bap1+ir	27							a	Crebbp+ir	0									c	CtrlIR	18									a	Ncoa6+ir	2								a	Rad21+ir	4
a	Bap1+ir	11							a	Crebbp+ir	0									c	CtrlIR	15									a	Ncoa6+ir	0								a	Rad21+ir	1
a	Bap1+ir	24							a	Crebbp+ir	2									c	CtrlIR	24									a	Ncoa6+ir	0								a	Rad21+ir	5
a	Bap1+ir	0							a	Crebbp+ir	1									c	CtrlIR	23									a	Ncoa6+ir	21								a	Rad21+ir	4
a	Bap1+ir	0							a	Crebbp+ir	2									c	CtrlIR	12									a	Ncoa6+ir	15								a	Rad21+ir	0
a	Bap1+ir	0							a	Crebbp+ir	8									c	CtrlIR	19									a	Ncoa6+ir	0								a	Rad21+ir	4
a	Bap1+ir	2							a	Crebbp+ir	14									c	CtrlIR	22									a	Ncoa6+ir	0								a	Rad21+ir	5
a	Bap1+ir	2							a	Crebbp+ir	11									c	CtrlIR	27									a	Ncoa6+ir	0								a	Rad21+ir	6
a	Bap1+ir	4							a	Crebbp+ir	10									c	CtrlIR	8									a	Ncoa6+ir	0								a	Rad21+ir	1
a	Bap1+ir	3							a	Crebbp+ir	16									c	CtrlIR	22									a	Ncoa6+ir	0								a	Rad21+ir	2
a	Bap1+ir	1							a	Crebbp+ir	6									c	CtrlIR	5									a	Ncoa6+ir	0								a	Rad21+ir	7
a	Bap1+ir	2							a	Crebbp+ir	0									a	Fat1IR	1									a	Ncoa6+ir	0								a	Rad21+ir	10
a	Bap1+ir	22							a	Crebbp+ir	1									a	Fat1IR	0									a	Ncoa6+ir	0								a	Rad21+ir	16
a	Bap1+ir	19							a	Crebbp+ir	6									a	Fat1IR	1									a	Ncoa6+ir	1								a	Rad21+ir	23
a	Bap1+ir	27							a	Crebbp+ir	3									a	Fat1IR	4									a	Ncoa6+ir	14								a	Rad21+ir	17
a	Bap1+ir	19							a	Crebbp+ir	3									a	Fat1IR	14									a	Ncoa6+ir	14								a	Rad21+ir	4
a	Bap1+ir	2							a	Crebbp+ir	2									a	Fat1IR	8									a	Ncoa6+ir	18								a	Rad21+ir	2
a	Bap1+ir	4							a	Crebbp+ir	7									a	Fat1IR	0									a	Ncoa6+ir	16								a	Rad21+ir	1
a	Bap1+ir	19							a	Crebbp+ir	0									a	Fat1IR	6									a	Ncoa6+ir	14								a	Rad21+ir	0
a	Bap1+ir	18							a	Crebbp+ir	4									a	Fat1IR	0									a	Ncoa6+ir	0								a	Rad21+ir	3
a	Bap1+ir	15							a	Crebbp+ir	2									a	Fat1IR	0									a	Ncoa6+ir	0								a	Rad21+ir	1
a	Bap1+ir	20							a	Crebbp+ir	2									a	Fat1IR	0									a	Ncoa6+ir	3								a	Rad21+ir	1
a	Bap1+ir	0							a	Crebbp+ir	0									a	Fat1IR	0									a	Ncoa6+ir	3								a	Rad21+ir	15
a	Bap1+ir	1							a	Crebbp+ir	5									a	Fat1IR	0									a	Ncoa6+ir	3								a	Rad21+ir	11
a	Bap1+ir	2							a	Crebbp+ir	7									a	Fat1IR	0									a	Ncoa6+ir	2								a	Rad21+ir	5
a	Bap1+ir	0							a	Crebbp+ir	11									a	Fat1IR	0									a	Ncoa6+ir	3								a	Rad21+ir	3
a	Bap1+ir	2							a	Crebbp+ir	0									a	Fat1IR	0									a	Ncoa6+ir	3								a	Rad21+ir	4
a	Bap1+ir	3							a	Crebbp+ir	0									a	Fat1IR	14									a	Ncoa6+ir	7								a	Rad21+ir	2
a	Bap1+ir	0							a	Crebbp+ir	0									a	Fat1IR	2									a	Ncoa6+ir	6								a	Rad21+ir	0
a	Bap1+ir	0							a	Crebbp+ir	0									a	Fat1IR	0									a	Ncoa6+ir	0								a	Rad21+ir	1
a	Bap1+ir	5							a	Crebbp+ir	0									a	Fat1IR	0									a	Ncoa6+ir	0								a	Rad21+ir	0
a	Bap1+ir	23							a	Crebbp+ir	0									a	Fat1IR	0									a	Ncoa6+ir	0								a	Rad21+ir	0
a	Bap1+ir	20							a	Crebbp+ir	0									a	Fat1IR	4									a	Ncoa6+ir	0								a	Rad21+ir	2
a	Bap1+ir	22							a	Crebbp+ir	0									a	Fat1IR	2									a	Ncoa6+ir	0								a	Rad21+ir	0
a	Bap1+ir	2							a	Crebbp+ir	2									a	Fat1IR	4									a	Ncoa6+ir	0								a	Rad21+ir	1
a	Bap1+ir	0							a	Crebbp+ir	3									a	Fat1IR	2									a	Ncoa6+ir	0								a	Rad21+ir	0
a	Bap1+ir	3							a	Crebbp+ir	2									a	Fat1IR	11									a	Ncoa6+ir	1								a	Rad21+ir	0
a	Bap1+ir	3							a	Crebbp+ir	7									a	Fat1IR	2									a	Ncoa6+ir	1								a	Rad21+ir	0
a	Bap1+ir	2							a	Crebbp+ir	15									a	Fat1IR	25									a	Ncoa6+ir	1								a	Rad21+ir	0
a	Bap1+ir	5							a	Crebbp+ir	0									a	Fat1IR	1									a	Ncoa6+ir	0								a	Rad21+ir	0
a	Bap1+ir	25							a	Crebbp+ir	0									a	Fat1IR	1									a	Ncoa6+ir	0								a	Rad21+ir	0
a	Bap1+ir	26							a	Crebbp+ir	0									a	Fat1IR	1									a	Ncoa6+ir	0								a	Rad21+ir	4
a	Bap1+ir	23							a	Crebbp+ir	1									a	Fat1IR	2									a	Ncoa6+ir	0								a	Rad21+ir	1
a	Bap1+ir	17							a	Crebbp+ir	2									a	Fat1IR	1									a	Ncoa6+ir	15								a	Rad21+ir	6
a	Bap1+ir	0							a	Crebbp+ir	5									a	Fat1IR	1									a	Ncoa6+ir	29								a	Rad21+ir	1
a	Bap1+ir	2							a	Crebbp+ir	26									a	Fat1IR	1									a	Ncoa6+ir	25								a	Rad21+ir	1
a	Bap1+ir	2							a	Crebbp+ir	11									a	Fat1IR	1									a	Ncoa6+ir	24								a	Rad21+ir	0
a	Bap1+ir	3							a	Crebbp+ir	13									a	Fat1IR	0									a	Ncoa6+ir	24								a	Rad21+ir	1
a	Bap1+ir	3							a	Crebbp+ir	0									a	Fat1IR	1									a	Ncoa6+ir	1								a	Rad21+ir	0
a	Bap1+ir	34							a	Crebbp+ir	5									a	Fat1IR	0									a	Ncoa6+ir	0								a	Rad21+ir	0
a	Bap1+ir	33							a	Crebbp+ir	6									a	Fat1IR	1									a	Ncoa6+ir	0								a	Rad21+ir	1
a	Bap1+ir	28							a	Crebbp+ir	7									a	Fat1IR	1									a	Ncoa6+ir	0								a	Rad21+ir	0
a	Bap1+ir	32							a	Crebbp+ir	6									a	Fat1IR	1									a	Ncoa6+ir	21								a	Rad21+ir	1
a	Bap1+ir	0							a	Crebbp+ir	0									a	Fat1IR	1									a	Ncoa6+ir	13								a	Rad21+ir	1
a	Bap1+ir	1							a	Crebbp+ir	3									a	Fat1IR	0									a	Ncoa6+ir	12								a	Rad21+ir	2
a	Bap1+ir	0							a	Crebbp+ir	0									a	Fat1IR	9									a	Ncoa6+ir	22								a	Rad21+ir	1
a	Bap1+ir	0							a	Crebbp+ir	1									a	Fat1IR	1									a	Ncoa6+ir	3								a	Rad21+ir	0
a	Bap1+ir	3							a	Crebbp+ir	9									a	Fat1IR	1									a	Ncoa6+ir	10								a	Rad21+ir	1
a	Bap1+ir	5							a	Crebbp+ir	6									a	Fat1IR	3									a	Ncoa6+ir	4								a	Rad21+ir	1
a	Bap1+ir	18							a	Crebbp+ir	8									a	Fat1IR	1									a	Ncoa6+ir	10								a	Rad21+ir	0
a	Bap1+ir	21							a	Crebbp+ir	14									a	Fat1IR	0									a	Ncoa6+ir	0								a	Rad21+ir	1
a	Bap1+ir	19							a	Crebbp+ir	13									a	Fat1IR	0									a	Ncoa6+ir	0								a	Rad21+ir	1
a	Bap1+ir	6							a	Crebbp+ir	7									a	Fat1IR	0									a	Ncoa6+ir	0								a	Rad21+ir	2
b	Bap1+ir	0							a	Crebbp+ir	0									a	Fat1IR	0									a	Ncoa6+ir	0								a	Rad21+ir	3
b	Bap1+ir	0							a	Crebbp+ir	0									a	Fat1IR	0									a	Ncoa6+ir	1								a	Rad21+ir	1
b	Bap1+ir	1							a	Crebbp+ir	1									a	Fat1IR	0									a	Ncoa6+ir	7								a	Rad21+ir	2
b	Bap1+ir	0							a	Crebbp+ir	0									a	Fat1IR	2									a	Ncoa6+ir	9								a	Rad21+ir	3
b	Bap1+ir	0							a	Crebbp+ir	1									a	Fat1IR	2									a	Ncoa6+ir	0								a	Rad21+ir	0
b	Bap1+ir	2							a	Crebbp+ir	1									a	Fat1IR	2									a	Ncoa6+ir	0								a	Rad21+ir	0
b	Bap1+ir	3							a	Crebbp+ir	1									a	Fat1IR	4									a	Ncoa6+ir	6								a	Rad21+ir	0
b	Bap1+ir	0							a	Crebbp+ir	1									a	Fat1IR	4									a	Ncoa6+ir	0								a	Rad21+ir	0
b	Bap1+ir	0							a	Crebbp+ir	9									a	Fat1IR	11									a	Ncoa6+ir	0								a	Rad21+ir	1
b	Bap1+ir	4							a	Crebbp+ir	4									a	Fat1IR	2									a	Ncoa6+ir	0								a	Rad21+ir	0
b	Bap1+ir	14							a	Crebbp+ir	12									a	Fat1IR	4									a	Ncoa6+ir	1								a	Rad21+ir	1
b	Bap1+ir	15							a	Crebbp+ir	0									a	Fat1IR	25									a	Ncoa6+ir	0								a	Rad21+ir	2
b	Bap1+ir	11							a	Crebbp+ir	0									a	Fat1IR	2									a	Ncoa6+ir	0								a	Rad21+ir	0
b	Bap1+ir	16							a	Crebbp+ir	0									a	Fat1IR	1									a	Ncoa6+ir	18								a	Rad21+ir	0
b	Bap1+ir	0							a	Crebbp+ir	2									a	Fat1IR	1									a	Ncoa6+ir	1								a	Rad21+ir	1
b	Bap1+ir	0							a	Crebbp+ir	0									a	Fat1IR	0									a	Ncoa6+ir	0								a	Rad21+ir	1
b	Bap1+ir	0							a	Crebbp+ir	0									a	Fat1IR	0									a	Ncoa6+ir	2								a	Rad21+ir	1
b	Bap1+ir	0							a	Crebbp+ir	11									a	Fat1IR	0									a	Ncoa6+ir	1								a	Rad21+ir	0
b	Bap1+ir	7							a	Crebbp+ir	46									a	Fat1IR	0									a	Ncoa6+ir	0								a	Rad21+ir	0
b	Bap1+ir	10							a	Crebbp+ir	16									a	Fat1IR	0									a	Ncoa6+ir	0								a	Rad21+ir	0
b	Bap1+ir	9							a	Crebbp+ir	15									a	Fat1IR	0									a	Ncoa6+ir	2								a	Rad21+ir	1
b	Bap1+ir	20							a	Crebbp+ir	1									a	Fat1IR	0									a	Ncoa6+ir	5								a	Rad21+ir	1
b	Bap1+ir	24							a	Crebbp+ir	5									a	Fat1IR	0									a	Ncoa6+ir	4								a	Rad21+ir	0
b	Bap1+ir	32							a	Crebbp+ir	0									a	Fat1IR	1									a	Ncoa6+ir	3								a	Rad21+ir	1
b	Bap1+ir	1							a	Crebbp+ir	0									a	Fat1IR	0									a	Ncoa6+ir	3								a	Rad21+ir	0
b	Bap1+ir	1							a	Crebbp+ir	0									a	Fat1IR	0									a	Ncoa6+ir	2								a	Rad21+ir	1
b	Bap1+ir	2							a	Crebbp+ir	0									a	Fat1IR	0									a	Ncoa6+ir	0								a	Rad21+ir	0
b	Bap1+ir	2							a	Crebbp+ir	0									a	Fat1IR	1									a	Ncoa6+ir	20								a	Rad21+ir	1
b	Bap1+ir	0							a	Crebbp+ir	2									a	Fat1IR	1									a	Ncoa6+ir	19								a	Rad21+ir	1
b	Bap1+ir	0							a	Crebbp+ir	4									a	Fat1IR	8									b	Ncoa6+ir	3								a	Rad21+ir	1
b	Bap1+ir	0							a	Crebbp+ir	1									a	Fat1IR	2									b	Ncoa6+ir	0								a	Rad21+ir	0
b	Bap1+ir	0							a	Crebbp+ir	0									a	Fat1IR	8									b	Ncoa6+ir	0								a	Rad21+ir	1
b	Bap1+ir	0							a	Crebbp+ir	12									a	Fat1IR	14									b	Ncoa6+ir	1								a	Rad21+ir	0
b	Bap1+ir	14							a	Crebbp+ir	20									a	Fat1IR	1									b	Ncoa6+ir	2								a	Rad21+ir	7
b	Bap1+ir	12							a	Crebbp+ir	21									a	Fat1IR	1									b	Ncoa6+ir	1								a	Rad21+ir	1
b	Bap1+ir	13							a	Crebbp+ir	24									a	Fat1IR	2									b	Ncoa6+ir	1								a	Rad21+ir	0
b	Bap1+ir	10							a	Crebbp+ir	20									a	Fat1IR	1									b	Ncoa6+ir	1								a	Rad21+ir	0
b	Bap1+ir	3							a	Crebbp+ir	1									a	Fat1IR	0									b	Ncoa6+ir	3								a	Rad21+ir	1
b	Bap1+ir	3							a	Crebbp+ir	2									a	Fat1IR	0									b	Ncoa6+ir	5								a	Rad21+ir	0
b	Bap1+ir	0							a	Crebbp+ir	20									a	Fat1IR	1									b	Ncoa6+ir	1								a	Rad21+ir	0
b	Bap1+ir	0							a	Crebbp+ir	1									a	Fat1IR	6									b	Ncoa6+ir	1								a	Rad21+ir	0
b	Bap1+ir	1							a	Crebbp+ir	1									a	Fat1IR	1									b	Ncoa6+ir	2								a	Rad21+ir	1
b	Bap1+ir	1							a	Crebbp+ir	0									a	Fat1IR	0									b	Ncoa6+ir	1								a	Rad21+ir	1
b	Bap1+ir	0							a	Crebbp+ir	0									a	Fat1IR	0									b	Ncoa6+ir	0								a	Rad21+ir	1
b	Bap1+ir	0							a	Crebbp+ir	3									a	Fat1IR	0									b	Ncoa6+ir	3								a	Rad21+ir	4
b	Bap1+ir	0							a	Crebbp+ir	2									a	Fat1IR	2									b	Ncoa6+ir	1								a	Rad21+ir	5
b	Bap1+ir	0							a	Crebbp+ir	25									a	Fat1IR	3									b	Ncoa6+ir	0								a	Rad21+ir	2
b	Bap1+ir	9							a	Crebbp+ir	32									a	Fat1IR	4									b	Ncoa6+ir	0								a	Rad21+ir	3
b	Bap1+ir	3							a	Crebbp+ir	2									a	Fat1IR	1									b	Ncoa6+ir	5								a	Rad21+ir	4
b	Bap1+ir	2							a	Crebbp+ir	3									a	Fat1IR	1									b	Ncoa6+ir	3								a	Rad21+ir	6
b	Bap1+ir	3							a	Crebbp+ir	3									a	Fat1IR	0									b	Ncoa6+ir	12								a	Rad21+ir	4
b	Bap1+ir	1							a	Crebbp+ir	0									a	Fat1IR	4									b	Ncoa6+ir	18								a	Rad21+ir	7
b	Bap1+ir	1							a	Crebbp+ir	1									a	Fat1IR	2									b	Ncoa6+ir	25								a	Rad21+ir	1
b	Bap1+ir	3							a	Crebbp+ir	2									a	Fat1IR	0									b	Ncoa6+ir	0								a	Rad21+ir	1
b	Bap1+ir	1							a	Crebbp+ir	0									a	Fat1IR	3									b	Ncoa6+ir	1								a	Rad21+ir	10
b	Bap1+ir	6							a	Crebbp+ir	0									a	Fat1IR	1									b	Ncoa6+ir	4								a	Rad21+ir	1
b	Bap1+ir	4							a	Crebbp+ir	3									a	Fat1IR	0									b	Ncoa6+ir	3								a	Rad21+ir	7
b	Bap1+ir	18							a	Crebbp+ir	2									a	Fat1IR	1									b	Ncoa6+ir	1								a	Rad21+ir	4
b	Bap1+ir	2							a	Crebbp+ir	0									a	Fat1IR	1									b	Ncoa6+ir	0								a	Rad21+ir	1
b	Bap1+ir	7							a	Crebbp+ir	0									a	Fat1IR	1									b	Ncoa6+ir	0								a	Rad21+ir	2
b	Bap1+ir	1							a	Crebbp+ir	52									a	Fat1IR	0									b	Ncoa6+ir	1								a	Rad21+ir	1
b	Bap1+ir	1							a	Crebbp+ir	46									a	Fat1IR	0									b	Ncoa6+ir	4								a	Rad21+ir	2
b	Bap1+ir	2							a	Crebbp+ir	2									a	Fat1IR	1									b	Ncoa6+ir	8								a	Rad21+ir	3
b	Bap1+ir	3							a	Crebbp+ir	29									a	Fat1IR	0									b	Ncoa6+ir	0								a	Rad21+ir	1
b	Bap1+ir	1							a	Crebbp+ir	21									a	Fat1IR	1									b	Ncoa6+ir	12								a	Rad21+ir	4
b	Bap1+ir	0							a	Crebbp+ir	32									a	Fat1IR	1									b	Ncoa6+ir	0								a	Rad21+ir	1
b	Bap1+ir	0							a	Crebbp+ir	28									a	Fat1IR	2									b	Ncoa6+ir	0								a	Rad21+ir	5
b	Bap1+ir	0							a	Crebbp+ir	26									a	Fat1IR	1									b	Ncoa6+ir	0								a	Rad21+ir	5
b	Bap1+ir	0							a	Crebbp+ir	0									a	Fat1IR	1									b	Ncoa6+ir	8								a	Rad21+ir	0
b	Bap1+ir	0							a	Crebbp+ir	0									a	Fat1IR	2									b	Ncoa6+ir	7								a	Rad21+ir	0
b	Bap1+ir	10							a	Crebbp+ir	29									a	Fat1IR	4									b	Ncoa6+ir	13								a	Rad21+ir	1
b	Bap1+ir	3							a	Crebbp+ir	28									a	Fat1IR	0									b	Ncoa6+ir	14								a	Rad21+ir	1
b	Bap1+ir	3							a	Crebbp+ir	11									a	Fat1IR	0									b	Ncoa6+ir	15								a	Rad21+ir	0
b	Bap1+ir	2							a	Crebbp+ir	33									a	Fat1IR	0									b	Ncoa6+ir	12								a	Rad21+ir	0
b	Bap1+ir	1							a	Crebbp+ir	17									a	Fat1IR	0									b	Ncoa6+ir	15								a	Rad21+ir	1
b	Bap1+ir	1							a	Crebbp+ir	1									a	Fat1IR	2									b	Ncoa6+ir	2								a	Rad21+ir	0
b	Bap1+ir	1							a	Crebbp+ir	3									a	Fat1IR	10									b	Ncoa6+ir	2								a	Rad21+ir	1
b	Bap1+ir	1							a	Crebbp+ir	1									a	Fat1IR	14									b	Ncoa6+ir	2								a	Rad21+ir	0
b	Bap1+ir	0							a	Crebbp+ir	1									a	Fat1IR	1									b	Ncoa6+ir	1								a	Rad21+ir	1
b	Bap1+ir	0							a	Crebbp+ir	1									a	Fat1IR	1									b	Ncoa6+ir	8								a	Rad21+ir	2
b	Bap1+ir	0							b	Crebbp+ir	0									a	Fat1IR	1									b	Ncoa6+ir	6								a	Rad21+ir	2
b	Bap1+ir	0							b	Crebbp+ir	0									a	Fat1IR	1									b	Ncoa6+ir	9								a	Rad21+ir	4
b	Bap1+ir	0							b	Crebbp+ir	0									a	Fat1IR	3									b	Ncoa6+ir	1								a	Rad21+ir	11
b	Bap1+ir	0							b	Crebbp+ir	0									a	Fat1IR	0									b	Ncoa6+ir	3								b	Rad21+ir	4
b	Bap1+ir	0							b	Crebbp+ir	0									a	Fat1IR	0									b	Ncoa6+ir	0								b	Rad21+ir	3
b	Bap1+ir	0							b	Crebbp+ir	6									a	Fat1IR	1									b	Ncoa6+ir	0								b	Rad21+ir	3
b	Bap1+ir	0							b	Crebbp+ir	18									a	Fat1IR	2									b	Ncoa6+ir	0								b	Rad21+ir	3
b	Bap1+ir	0							b	Crebbp+ir	11									a	Fat1IR	0									b	Ncoa6+ir	8								b	Rad21+ir	3
b	Bap1+ir	0							b	Crebbp+ir	13									a	Fat1IR	0									b	Ncoa6+ir	29								b	Rad21+ir	2
b	Bap1+ir	0							b	Crebbp+ir	1									a	Fat1IR	0									b	Ncoa6+ir	12								b	Rad21+ir	3
b	Bap1+ir	0							b	Crebbp+ir	2									a	Fat1IR	0									b	Ncoa6+ir	21								b	Rad21+ir	7
b	Bap1+ir	0							b	Crebbp+ir	0									a	Fat1IR	1									b	Ncoa6+ir	18								b	Rad21+ir	10
b	Bap1+ir	0							b	Crebbp+ir	0									a	Fat1IR	1									b	Ncoa6+ir	22								b	Rad21+ir	1
b	Bap1+ir	0							b	Crebbp+ir	0									a	Fat1IR	2									b	Ncoa6+ir	1								b	Rad21+ir	0
b	Bap1+ir	0							b	Crebbp+ir	0									a	Fat1IR	2									b	Ncoa6+ir	3								b	Rad21+ir	2
b	Bap1+ir	0							b	Crebbp+ir	7									a	Fat1IR	4									b	Ncoa6+ir	0								b	Rad21+ir	2
b	Bap1+ir	0							b	Crebbp+ir	25									a	Fat1IR	5									b	Ncoa6+ir	2								b	Rad21+ir	1
b	Bap1+ir	0							b	Crebbp+ir	14									a	Fat1IR	0									b	Ncoa6+ir	0								b	Rad21+ir	0
b	Bap1+ir	1							b	Crebbp+ir	4									a	Fat1IR	0									b	Ncoa6+ir	0								b	Rad21+ir	6
b	Bap1+ir	2							b	Crebbp+ir	3									a	Fat1IR	1									b	Ncoa6+ir	3								b	Rad21+ir	11
b	Bap1+ir	2							b	Crebbp+ir	5									a	Fat1IR	1									b	Ncoa6+ir	5								b	Rad21+ir	0
b	Bap1+ir	4							b	Crebbp+ir	0									a	Fat1IR	0									b	Ncoa6+ir	4								b	Rad21+ir	0
b	Bap1+ir	1							b	Crebbp+ir	0									a	Fat1IR	4									b	Ncoa6+ir	1								b	Rad21+ir	4
b	Bap1+ir	2							b	Crebbp+ir	0									a	Fat1IR	0									b	Ncoa6+ir	1								b	Rad21+ir	1
b	Bap1+ir	4							b	Crebbp+ir	0									a	Fat1IR	1									b	Ncoa6+ir	1								b	Rad21+ir	1
b	Bap1+ir	4							b	Crebbp+ir	0									a	Fat1IR	0									b	Ncoa6+ir	0								b	Rad21+ir	0
b	Bap1+ir	8							b	Crebbp+ir	1									a	Fat1IR	0									b	Ncoa6+ir	1								b	Rad21+ir	1
b	Bap1+ir	10							b	Crebbp+ir	2									a	Fat1IR	0									b	Ncoa6+ir	12								b	Rad21+ir	2
b	Bap1+ir	2							b	Crebbp+ir	0									a	Fat1IR	0									b	Ncoa6+ir	3								b	Rad21+ir	1
b	Bap1+ir	2							b	Crebbp+ir	10									a	Fat1IR	0									b	Ncoa6+ir	0								b	Rad21+ir	3
b	Bap1+ir	0							b	Crebbp+ir	6									a	Fat1IR	0									b	Ncoa6+ir	0								b	Rad21+ir	3
b	Bap1+ir	0							b	Crebbp+ir	9									b	Fat1IR	0									b	Ncoa6+ir	0								b	Rad21+ir	2
b	Bap1+ir	0							b	Crebbp+ir	4									b	Fat1IR	0									b	Ncoa6+ir	1								b	Rad21+ir	17
b	Bap1+ir	1							b	Crebbp+ir	5									b	Fat1IR	0									b	Ncoa6+ir	0								b	Rad21+ir	21
b	Bap1+ir	0							b	Crebbp+ir	5									b	Fat1IR	0									b	Ncoa6+ir	1								b	Rad21+ir	12
b	Bap1+ir	3							b	Crebbp+ir	5									b	Fat1IR	0									b	Ncoa6+ir	6								b	Rad21+ir	14
b	Bap1+ir	7							b	Crebbp+ir	5									b	Fat1IR	0									b	Ncoa6+ir	17								b	Rad21+ir	0
b	Bap1+ir	3							b	Crebbp+ir	5									b	Fat1IR	0									b	Ncoa6+ir	12								b	Rad21+ir	0
b	Bap1+ir	7							b	Crebbp+ir	10									b	Fat1IR	0									b	Ncoa6+ir	23								b	Rad21+ir	4
b	Bap1+ir	11							b	Crebbp+ir	0									b	Fat1IR	18									b	Ncoa6+ir	12								b	Rad21+ir	6
b	Bap1+ir	2							b	Crebbp+ir	4									b	Fat1IR	12									b	Ncoa6+ir	12								b	Rad21+ir	7
b	Bap1+ir	2							b	Crebbp+ir	0									b	Fat1IR	28									b	Ncoa6+ir	11								b	Rad21+ir	15
b	Bap1+ir	15							b	Crebbp+ir	0									b	Fat1IR	0									b	Ncoa6+ir	0								b	Rad21+ir	13
b	Bap1+ir	23							b	Crebbp+ir	0									b	Fat1IR	3									b	Ncoa6+ir	0								b	Rad21+ir	20
b	Bap1+ir	16							b	Crebbp+ir	3									b	Fat1IR	3									b	Ncoa6+ir	0								b	Rad21+ir	17
b	Bap1+ir	0							b	Crebbp+ir	17									b	Fat1IR	1									b	Ncoa6+ir	0								b	Rad21+ir	1
b	Bap1+ir	0							b	Crebbp+ir	17									b	Fat1IR	3									b	Ncoa6+ir	0								b	Rad21+ir	0
b	Bap1+ir	0							b	Crebbp+ir	27									b	Fat1IR	4									b	Ncoa6+ir	1								b	Rad21+ir	4
b	Bap1+ir	0							b	Crebbp+ir	15									b	Fat1IR	2									b	Ncoa6+ir	1								b	Rad21+ir	3
b	Bap1+ir	5							b	Crebbp+ir	10									b	Fat1IR	2									b	Ncoa6+ir	0								b	Rad21+ir	2
b	Bap1+ir	8							b	Crebbp+ir	0									b	Fat1IR	2									b	Ncoa6+ir	4								b	Rad21+ir	2
b	Bap1+ir	9							b	Crebbp+ir	0									b	Fat1IR	5									b	Ncoa6+ir	1								b	Rad21+ir	2
b	Bap1+ir	15							b	Crebbp+ir	0									b	Fat1IR	9									b	Ncoa6+ir	3								b	Rad21+ir	6
b	Bap1+ir	0							b	Crebbp+ir	0									b	Fat1IR	7									b	Ncoa6+ir	4								b	Rad21+ir	4
b	Bap1+ir	2							b	Crebbp+ir	1									b	Fat1IR	5									b	Ncoa6+ir	7								b	Rad21+ir	35
b	Bap1+ir	4							b	Crebbp+ir	1									b	Fat1IR	14									b	Ncoa6+ir	17								b	Rad21+ir	15
b	Bap1+ir	0							b	Crebbp+ir	4									b	Fat1IR	18									b	Ncoa6+ir	14								b	Rad21+ir	14
b	Bap1+ir	8							b	Crebbp+ir	0									b	Fat1IR	5									b	Ncoa6+ir	2								b	Rad21+ir	0
b	Bap1+ir	6							b	Crebbp+ir	0									b	Fat1IR	12									b	Ncoa6+ir	1								b	Rad21+ir	3
b	Bap1+ir	0							b	Crebbp+ir	14									b	Fat1IR	6									b	Ncoa6+ir	0								b	Rad21+ir	1
b	Bap1+ir	0							b	Crebbp+ir	1									b	Fat1IR	1									b	Ncoa6+ir	0								b	Rad21+ir	4
b	Bap1+ir	0							b	Crebbp+ir	0									b	Fat1IR	1									b	Ncoa6+ir	0								b	Rad21+ir	5
b	Bap1+ir	2							b	Crebbp+ir	7									b	Fat1IR	0									b	Ncoa6+ir	0								b	Rad21+ir	7
b	Bap1+ir	1							b	Crebbp+ir	12									b	Fat1IR	0									b	Ncoa6+ir	0								b	Rad21+ir	1
b	Bap1+ir	0							b	Crebbp+ir	25									b	Fat1IR	0									b	Ncoa6+ir	2								b	Rad21+ir	1
b	Bap1+ir	0							b	Crebbp+ir	5									b	Fat1IR	0									b	Ncoa6+ir	2								b	Rad21+ir	5
b	Bap1+ir	0							b	Crebbp+ir	3									b	Fat1IR	1									b	Ncoa6+ir	0								b	Rad21+ir	10
b	Bap1+ir	0							b	Crebbp+ir	9									b	Fat1IR	1									b	Ncoa6+ir	1								b	Rad21+ir	14
b	Bap1+ir	1							b	Crebbp+ir	9									b	Fat1IR	1									b	Ncoa6+ir	2								b	Rad21+ir	1
b	Bap1+ir	2							b	Crebbp+ir	11									b	Fat1IR	0									b	Ncoa6+ir	0								b	Rad21+ir	2
b	Bap1+ir	6							b	Crebbp+ir	13									b	Fat1IR	0									b	Ncoa6+ir	0								b	Rad21+ir	1
b	Bap1+ir	6							b	Crebbp+ir	21									b	Fat1IR	0									b	Ncoa6+ir	8								b	Rad21+ir	3
b	Bap1+ir	7							b	Crebbp+ir	21									b	Fat1IR	0									b	Ncoa6+ir	19								b	Rad21+ir	3
b	Bap1+ir	9							b	Crebbp+ir	21									b	Fat1IR	0									b	Ncoa6+ir	7								b	Rad21+ir	1
b	Bap1+ir	0							b	Crebbp+ir	0									b	Fat1IR	8									b	Ncoa6+ir	12								b	Rad21+ir	1
b	Bap1+ir	0							b	Crebbp+ir	0									b	Fat1IR	2									b	Ncoa6+ir	0								b	Rad21+ir	1
b	Bap1+ir	0							b	Crebbp+ir	0									b	Fat1IR	1									b	Ncoa6+ir	0								b	Rad21+ir	4
b	Bap1+ir	0							b	Crebbp+ir	0									b	Fat1IR	1									b	Ncoa6+ir	0								b	Rad21+ir	3
b	Bap1+ir	9							b	Crebbp+ir	2									b	Fat1IR	3									b	Ncoa6+ir	0								b	Rad21+ir	2
b	Bap1+ir	7							b	Crebbp+ir	2									b	Fat1IR	0									b	Ncoa6+ir	0								b	Rad21+ir	2
b	Bap1+ir	6							b	Crebbp+ir	5									b	Fat1IR	0									b	Ncoa6+ir	0								b	Rad21+ir	3
b	Bap1+ir	1							b	Crebbp+ir	8									b	Fat1IR	0									b	Ncoa6+ir	0								b	Rad21+ir	1
b	Bap1+ir	7							b	Crebbp+ir	8									b	Fat1IR	11									b	Ncoa6+ir	0								b	Rad21+ir	3
b	Bap1+ir	0							b	Crebbp+ir	17									b	Fat1IR	5									b	Ncoa6+ir	0								b	Rad21+ir	3
b	Bap1+ir	7							b	Crebbp+ir	10									b	Fat1IR	7									b	Ncoa6+ir	0								b	Rad21+ir	4
b	Bap1+ir	1							b	Crebbp+ir	24									b	Fat1IR	7									b	Ncoa6+ir	0								b	Rad21+ir	3
b	Bap1+ir	3							b	Crebbp+ir	0									b	Fat1IR	4									b	Ncoa6+ir	0								b	Rad21+ir	1
b	Bap1+ir	0							b	Crebbp+ir	0									b	Fat1IR	0									b	Ncoa6+ir	1								b	Rad21+ir	1
b	Bap1+ir	2							b	Crebbp+ir	2									b	Fat1IR	2									b	Ncoa6+ir	2								b	Rad21+ir	1
b	Bap1+ir	0							b	Crebbp+ir	8									b	Fat1IR	0									b	Ncoa6+ir	4								b	Rad21+ir	0
b	Bap1+ir	0							b	Crebbp+ir	18									b	Fat1IR	0									b	Ncoa6+ir	2								b	Rad21+ir	0
b	Bap1+ir	4							b	Crebbp+ir	31									b	Fat1IR	0									b	Ncoa6+ir	7								b	Rad21+ir	0
b	Bap1+ir	2							b	Crebbp+ir	21									b	Fat1IR	0									b	Ncoa6+ir	17								b	Rad21+ir	0
b	Bap1+ir	0							b	Crebbp+ir	14									b	Fat1IR	0									b	Ncoa6+ir	4								b	Rad21+ir	0
b	Bap1+ir	0							b	Crebbp+ir	17									b	Fat1IR	0									b	Ncoa6+ir	2								b	Rad21+ir	2
b	Bap1+ir	0							b	Crebbp+ir	2									b	Fat1IR	1									b	Ncoa6+ir	0								b	Rad21+ir	1
b	Bap1+ir	0							b	Crebbp+ir	0									b	Fat1IR	1									b	Ncoa6+ir	0								b	Rad21+ir	1
b	Bap1+ir	1							b	Crebbp+ir	0									b	Fat1IR	6									b	Ncoa6+ir	0								b	Rad21+ir	1
b	Bap1+ir	2							b	Crebbp+ir	2									b	Fat1IR	1									b	Ncoa6+ir	0								b	Rad21+ir	0
b	Bap1+ir	6							b	Crebbp+ir	2									b	Fat1IR	1									b	Ncoa6+ir	1								b	Rad21+ir	0
b	Bap1+ir	14							b	Crebbp+ir	0									b	Fat1IR	0									b	Ncoa6+ir	8								b	Rad21+ir	0
b	Bap1+ir	12							b	Crebbp+ir	0									b	Fat1IR	1									b	Ncoa6+ir	4								b	Rad21+ir	0
c	Bap1+ir	0							b	Crebbp+ir	0									b	Fat1IR	0									b	Ncoa6+ir	4								b	Rad21+ir	0
c	Bap1+ir	0							b	Crebbp+ir	0									b	Fat1IR	0									b	Ncoa6+ir	12								b	Rad21+ir	0
c	Bap1+ir	0							b	Crebbp+ir	5									b	Fat1IR	0									b	Ncoa6+ir	14								b	Rad21+ir	0
c	Bap1+ir	0							b	Crebbp+ir	3									b	Fat1IR	1									b	Ncoa6+ir	16								b	Rad21+ir	0
c	Bap1+ir	0							b	Crebbp+ir	1									b	Fat1IR	0									b	Ncoa6+ir	14								b	Rad21+ir	0
c	Bap1+ir	1							b	Crebbp+ir	1									b	Fat1IR	0									b	Ncoa6+ir	5								b	Rad21+ir	0
c	Bap1+ir	1							b	Crebbp+ir	0									b	Fat1IR	0									b	Ncoa6+ir	7								b	Rad21+ir	0
c	Bap1+ir	0							b	Crebbp+ir	2									b	Fat1IR	0									b	Ncoa6+ir	3								b	Rad21+ir	0
c	Bap1+ir	3							b	Crebbp+ir	9									b	Fat1IR	5									b	Ncoa6+ir	4								b	Rad21+ir	0
c	Bap1+ir	0							b	Crebbp+ir	9									b	Fat1IR	3									b	Ncoa6+ir	2								b	Rad21+ir	0
c	Bap1+ir	0							b	Crebbp+ir	0									b	Fat1IR	3									b	Ncoa6+ir	4								b	Rad21+ir	0
c	Bap1+ir	0							b	Crebbp+ir	0									b	Fat1IR	2									b	Ncoa6+ir	0								b	Rad21+ir	0
c	Bap1+ir	0							b	Crebbp+ir	0									b	Fat1IR	4									b	Ncoa6+ir	0								b	Rad21+ir	0
c	Bap1+ir	2							b	Crebbp+ir	5									b	Fat1IR	0									b	Ncoa6+ir	3								b	Rad21+ir	0
c	Bap1+ir	4							b	Crebbp+ir	3									b	Fat1IR	10									b	Ncoa6+ir	0								b	Rad21+ir	0
c	Bap1+ir	13							b	Crebbp+ir	5									b	Fat1IR	10									b	Ncoa6+ir	0								b	Rad21+ir	0
c	Bap1+ir	15							b	Crebbp+ir	0									b	Fat1IR	5									b	Ncoa6+ir	0								b	Rad21+ir	1
[truncated: 305 more rows]

## Sheet: EXT2B
BAP1 si									Crebbp si									fat1 si									ncoa6 si							RAD21 si									UBR5 si
variable	RAD51foci per cell								variable	RAD51foci per cell								variable	RAD51foci per cell								variable	RAD51foci per cell						variable	RAD51foci per cell								variable	RAD51foci per cell
Ctrl	0								Ctrl	0								Ctrl	5								Ctrl	0						Ctrl	1								Ctrl	0
Ctrl	1								Ctrl	1								Ctrl	1								Ctrl	1						Ctrl	1								Ctrl	0
Ctrl	1								Ctrl	1								Ctrl	3								Ctrl	1						Ctrl	2								Ctrl	0
Ctrl	1								Ctrl	1								Ctrl	5								Ctrl	1						Ctrl	4								Ctrl	0
Ctrl	0								Ctrl	0								Ctrl	1								Ctrl	0						Ctrl	3								Ctrl	0
Ctrl	0								Ctrl	0								Ctrl	0								Ctrl	0						Ctrl	7								Ctrl	0
Ctrl	1								Ctrl	1								Ctrl	4								Ctrl	1						Ctrl	6								Ctrl	0
Ctrl	1								Ctrl	1								Ctrl	17								Ctrl	1						Ctrl	7								Ctrl	0
Ctrl	0								Ctrl	0								Ctrl	20	> dunn.test(all.expt$value, all.expt$variable, method = "bonferroni", altp ="two.sided")							Ctrl	0	Kruskal-Wallis rank sum test					Ctrl	9	> dunn.test(all.expt$value, all.expt$variable, method = "bonferroni", altp ="two.sided")							Ctrl	0	> dunn.test(all.expt$value, all.expt$variable, method = "bonferroni", altp ="two.sided")
Ctrl	0	> dunn.test(all.expt$value, all.expt$variable, method = "bonferroni", altp ="two.sided")							Ctrl	0	> dunn.test(all.expt$value, all.expt$variable, method = "bonferroni", altp ="two.sided")							Ctrl	0	Kruskal-Wallis rank sum test							Ctrl	0						Ctrl	0	Kruskal-Wallis rank sum test							Ctrl	0	Kruskal-Wallis rank sum test
Ctrl	0	Kruskal-Wallis rank sum test							Ctrl	0	Kruskal-Wallis rank sum test							Ctrl	1								Ctrl	0	data: x and group					Ctrl	0								Ctrl	0
Ctrl	0								Ctrl	0								Ctrl	1	data: x and group							Ctrl	0	Kruskal-Wallis chi-squared = 42.0015, df = 3, p-value = 0					Ctrl	0	data: x and group							Ctrl	0	data: x and group
Ctrl	1	data: x and group							Ctrl	1	data: x and group							Ctrl	5	Kruskal-Wallis chi-squared = 47.4194, df = 3, p-value = 0							Ctrl	1						Ctrl	1	Kruskal-Wallis chi-squared = 58.3489, df = 3, p-value = 0							Ctrl	0	Kruskal-Wallis chi-squared = 56.0368, df = 3, p-value = 0
Ctrl	0	Kruskal-Wallis chi-squared = 61.946, df = 3, p-value = 0							Ctrl	0	Kruskal-Wallis chi-squared = 49.4584, df = 3, p-value = 0							Ctrl	0								Ctrl	0						Ctrl	0								Ctrl	0
Ctrl	0								Ctrl	0								Ctrl	0								Ctrl	0	Comparison of x by group					Ctrl	0								Ctrl	0
Ctrl	1								Ctrl	1								Ctrl	0	Comparison of x by group							Ctrl	1	(Bonferroni)					Ctrl	0	Comparison of x by group							Ctrl	0	Comparison of x by group
Ctrl	0	Comparison of x by group							Ctrl	0	Comparison of x by group							Ctrl	4	(Bonferroni)							Ctrl	0	Col Mean-|					Ctrl	0	(Bonferroni)							Ctrl	0	(Bonferroni)
Ctrl	0	(Bonferroni)							Ctrl	0	(Bonferroni)							Ctrl	3	Col Mean-|							Ctrl	0	Row Mean | Ctrl CtrlIR Ncoa6					Ctrl	10	Col Mean-|							Ctrl	0	Col Mean-|
Ctrl	1	Col Mean-|							Ctrl	1	Col Mean-|							Ctrl	1	Row Mean | Ctrl CtrlIR Fat1							Ctrl	1	---------+---------------------------------					Ctrl	0	Row Mean | Ctrl CtrlIR Rad21							Ctrl	0	Row Mean | Ctrl CtrlIR Ubr5
Ctrl	0	Row Mean | Bap1 Bap1IR Ctrl							Ctrl	0	Row Mean | Crebbp CrebbpIR Ctrl							Ctrl	1	---------+---------------------------------							Ctrl	0	CtrlIR | -5.466501					Ctrl	0	---------+---------------------------------							Ctrl	0	---------+---------------------------------
Ctrl	8	---------+---------------------------------							Ctrl	8	---------+---------------------------------							Ctrl	0	CtrlIR | -6.660227							Ctrl	8	| 0.0000*					Ctrl	11	CtrlIR | -6.142957							Ctrl	1	CtrlIR | -5.413138
Ctrl	9	Bap1IR | -3.420777							Ctrl	9	CrebbpIR | -4.389458							Ctrl	3	| 0.0000*							Ctrl	9	|					Ctrl	1	| 0.0000*							Ctrl	0	| 0.0000*
Ctrl	0	| 0.0037*							Ctrl	0	| 0.0001*							Ctrl	1	|							Ctrl	0	Ncoa6 | 0.182621 5.647428					Ctrl	0	|							Ctrl	0	|
Ctrl	0	|							Ctrl	0	|							Ctrl	0	Fat1 | -1.872817 4.747166							Ctrl	0	| 1.0000 0.0000*					Ctrl	0	Rad21 | 0.502532 6.611188							Ctrl	0	Ubr5 | 1.772194 7.197035
Ctrl	0	Ctrl | -2.236448 1.150119							Ctrl	0	Ctrl | -0.236169 4.155083							Ctrl	10	| 0.3666 0.0000*							Ctrl	0	|					Ctrl	2	| 1.0000 0.0000*							Ctrl	0	| 0.4582 0.0000*
Ctrl	0	| 0.1519 1.0000							Ctrl	0	| 1.0000 0.0002*							Ctrl	1	|							Ctrl	0	Ncoa6IR | -1.293919 4.257148 -1.478886					Ctrl	2	|							Ctrl	0	|
Ctrl	4	|							Ctrl	4	|							Ctrl	0	Fat1IR | -2.395071 4.265155 -0.507782							Ctrl	4	| 1.0000 0.0001* 0.8350					Ctrl	1	Rad21IR | -0.401283 5.480364 -0.881354							Ctrl	0	Ubr5IR | -1.552360 3.796228 -3.306009
Ctrl	0	CtrlIR | -7.637080 -4.305322 -5.381179							Ctrl	0	CtrlIR | -5.626880 -1.287600 -5.395588							Ctrl	0	| 0.0997 0.0001* 1.0000							Ctrl	0						Ctrl	5	| 1.0000 0.0000* 1.0000							Ctrl	0	| 0.7235 0.0009* 0.0057*
Ctrl	1	| 0.0000* 0.0001* 0.0000*							Ctrl	1	| 0.0000* 1.0000 0.0000*							Ctrl	0								Ctrl	1	alpha = 0.05					Ctrl	3								Ctrl	0
Ctrl	0								Ctrl	0								Ctrl	0								Ctrl	0	Reject Ho if p <= alpha					Ctrl	1								Ctrl	0	alpha = 0.05
Ctrl	0								Ctrl	0	alpha = 0.05							Ctrl	0								Ctrl	0						Ctrl	1								Ctrl	0	Reject Ho if p <= alpha
Ctrl	0								Ctrl	0	Reject Ho if p <= alpha							Ctrl	0								Ctrl	0						Ctrl	0								Ctrl	0
Ctrl	0								Ctrl	0								Ctrl	0								Ctrl	0						Ctrl	0								Ctrl	0
Ctrl	0								Ctrl	0								Ctrl	0								Ctrl	0						Ctrl	2								Ctrl	0
Ctrl	0								Ctrl	0								Ctrl	1								Ctrl	0						Ctrl	1								Ctrl	0
Ctrl	3								Ctrl	3								Ctrl	1								Ctrl	3						Ctrl	1								Ctrl	0
Ctrl	0								Ctrl	0								Ctrl	3								Ctrl	0						Ctrl	0								Ctrl	0
Ctrl	0								Ctrl	0								Ctrl	9								Ctrl	0						Ctrl	2								Ctrl	1
Ctrl	1								Ctrl	1								Ctrl	0								Ctrl	1						Ctrl	1								Ctrl	1
Ctrl	0								Ctrl	0								Ctrl	0								Ctrl	0						Ctrl	0								Ctrl	1
Ctrl	0								Ctrl	0								Ctrl	0								Ctrl	0						Ctrl	0								Ctrl	2
Ctrl	1								Ctrl	1								Ctrl	2								Ctrl	1						Ctrl	0								Ctrl	0
Ctrl	0								Ctrl	0								Ctrl	0								Ctrl	0						Ctrl	0								Ctrl	0
Ctrl	0								Ctrl	0								Ctrl	0								Ctrl	0						Ctrl	5								Ctrl	0
Ctrl	1								Ctrl	1								Ctrl	2								Ctrl	1						Ctrl	3								Ctrl	0
Ctrl	1								Ctrl	1								Ctrl	3								Ctrl	1						Ctrl	2								Ctrl	1
Ctrl	0								Ctrl	0								Ctrl	2								Ctrl	0						Ctrl	3								Ctrl	1
Ctrl	1								Ctrl	1								Ctrl	5								Ctrl	1						Ctrl	0								Ctrl	2
Ctrl	0								Ctrl	0								Ctrl	1								Ctrl	0						Ctrl	0								Ctrl	4
Ctrl	2								Ctrl	2								Ctrl	3								Ctrl	2						Ctrl	0								Ctrl	0
Ctrl	5								Ctrl	5								Ctrl	4								Ctrl	5						Ctrl	3								Ctrl	0
Ctrl	6								Ctrl	6								Ctrl	2								Ctrl	6						Ctrl	0								Ctrl	0
Ctrl	1								Ctrl	1								Ctrl	3								Ctrl	1						Ctrl	6								Ctrl	1
Ctrl	0								Ctrl	0								Ctrl	1								Ctrl	0						Ctrl	15								Ctrl	0
Ctrl	9								Ctrl	9								Ctrl	5								Ctrl	9						Ctrl	13								Ctrl	3
Ctrl	0								Ctrl	0								Ctrl	4								Ctrl	0						Ctrl	0								Ctrl	3
Ctrl	1								Ctrl	1								Ctrl	8								Ctrl	1						Ctrl	0								Ctrl	2
Ctrl	0								Ctrl	0								Ctrl	0								Ctrl	0						Ctrl	0								Ctrl	0
Ctrl	1								Ctrl	1								Ctrl	0								Ctrl	1						Ctrl	0								Ctrl	2
Ctrl	0								Ctrl	0								Ctrl	0								Ctrl	0						Ctrl	0								Ctrl	2
Ctrl	7								Ctrl	7								Ctrl	1								Ctrl	7						Ctrl	0								Ctrl	0
Ctrl	1								Ctrl	1								Ctrl	2								Ctrl	1						Ctrl	0								Ctrl	5
Ctrl	1								Ctrl	1								Ctrl	11								Ctrl	1						Ctrl	0								Ctrl	1
Ctrl	1								Ctrl	1								Ctrl	7								Ctrl	1						Ctrl	0								Ctrl	0
Ctrl	0								Ctrl	0								Ctrl	0								Ctrl	0						Ctrl	0								Ctrl	0
Ctrl	0								Ctrl	0								Ctrl	0								Ctrl	0						Ctrl	0								Ctrl	1
Ctrl	0								Ctrl	0								Ctrl	0								Ctrl	0						Ctrl	0								Ctrl	1
Ctrl	1								Ctrl	1								Ctrl	0								Ctrl	1						Ctrl	0								Ctrl	1
Ctrl	0								Ctrl	0								Ctrl	0								Ctrl	0						Ctrl	1								Ctrl	0
Ctrl	0								Ctrl	0								Ctrl	4								Ctrl	0						Ctrl	1								Ctrl	2
Ctrl	0								Ctrl	0								Ctrl	0								Ctrl	0						Ctrl	1								Ctrl	2
Ctrl	0								Ctrl	0								Ctrl	0								Ctrl	0						Ctrl	0								Ctrl	0
Ctrl	1								Ctrl	1								Ctrl	1								Ctrl	1						Ctrl	0								Ctrl	1
Ctrl	0								Ctrl	0								Ctrl	0								Ctrl	0						Ctrl	6								Ctrl	0
Ctrl	1								Ctrl	1								Ctrl	1								Ctrl	1						Ctrl	1								Ctrl	0
Ctrl	1								Ctrl	1								Ctrl	0								Ctrl	1						Ctrl	0								Ctrl	0
Ctrl	1								Ctrl	1								Ctrl	1								Ctrl	1						Ctrl	0								Ctrl	0
Ctrl	1								Ctrl	1								Ctrl	0								Ctrl	1						Ctrl	0								Ctrl	0
Ctrl	0								Ctrl	0								Ctrl	0								Ctrl	0						Ctrl	8								Ctrl	0
Ctrl	0								Ctrl	0								Ctrl	0								Ctrl	0						Ctrl	9								Ctrl	0
Ctrl	0								Ctrl	0								Ctrl	0								Ctrl	0						Ctrl	9								Ctrl	0
Ctrl	0								Ctrl	0								Ctrl	0								Ctrl	0						Ctrl	11								Ctrl	2
Ctrl	0								Ctrl	0								Ctrl	0								Ctrl	0						Ctrl	0								Ctrl	0
Ctrl	0								Ctrl	0								Ctrl	7								Ctrl	0						Ctrl	0								Ctrl	0
Ctrl	0								Ctrl	0								Ctrl	0								Ctrl	0						Ctrl	2								Ctrl	0
Ctrl	0								Ctrl	0								Ctrl	0								Ctrl	0						Ctrl	13								Ctrl	0
Ctrl	0								Ctrl	0								Ctrl	0								Ctrl	0						Ctrl	7								Ctrl	0
Ctrl	0								Ctrl	0								Ctrl	0								Ctrl	0						Ctrl	8								Ctrl	0
Ctrl	0								Ctrl	0								Ctrl	0								Ctrl	0						Ctrl	11								Ctrl	0
Ctrl	0								Ctrl	0								Ctrl	0								Ctrl	0						Ctrl	14								Ctrl	0
Ctrl	1								Ctrl	1								Ctrl	0								Ctrl	1						Ctrl	0								Ctrl	2
Ctrl	1								Ctrl	1								Ctrl	0								Ctrl	1						Ctrl	0								Ctrl	4
Ctrl	2								Ctrl	2								Ctrl	0								Ctrl	2						Ctrl	0								Ctrl	5
Ctrl	0								Ctrl	0								Ctrl	2								Ctrl	0						Ctrl	0								Ctrl	0
Ctrl	0								Ctrl	0								Ctrl	0								Ctrl	0						Ctrl	0								Ctrl	0
Ctrl	0								Ctrl	0								Ctrl	0								Ctrl	0						Ctrl	0								Ctrl	0
Ctrl	0								Ctrl	0								Ctrl	4								Ctrl	0						Ctrl	0								Ctrl	0
Ctrl	1								Ctrl	1								Ctrl	2								Ctrl	1						Ctrl	1								Ctrl	0
Ctrl	1								Ctrl	1								Ctrl	7								Ctrl	1						Ctrl	3								Ctrl	0
Ctrl	1								Ctrl	1								Ctrl	1								Ctrl	1						Ctrl	0								Ctrl	0
Ctrl	1								Ctrl	1								Ctrl	0								Ctrl	1						Ctrl	2								Ctrl	0
Ctrl	0								Ctrl	0								Ctrl	0								Ctrl	0						Ctrl	6								Ctrl	0
Ctrl	0								Ctrl	0								Ctrl	0								Ctrl	0						Ctrl	0								Ctrl	0
Ctrl	0								Ctrl	0								Ctrl	0								Ctrl	0						Ctrl	0								Ctrl	0
Ctrl	0								Ctrl	0								Ctrl	3								Ctrl	0						Ctrl	0								Ctrl	0
Ctrl	0								Ctrl	0								Ctrl	2								Ctrl	0						Ctrl	0								Ctrl	0
Ctrl	0								Ctrl	0								Ctrl	0								Ctrl	0						Ctrl	0								Ctrl	0
Ctrl	0								Ctrl	0								Ctrl	0								Ctrl	0						Ctrl	1								Ctrl	3
Ctrl	0								Ctrl	0								Ctrl	3								Ctrl	0						Ctrl	0								Ctrl	1
Ctrl	0								Ctrl	0								Ctrl	0								Ctrl	0						Ctrl	0								Ctrl	2
Ctrl	0								Ctrl	0								Ctrl	0								Ctrl	0						Ctrl	2								Ctrl	1
Ctrl	0								Ctrl	0								Ctrl	0								Ctrl	0						Ctrl	5								Ctrl	2
Ctrl	0								Ctrl	0								Ctrl	0								Ctrl	0						Ctrl	1								Ctrl	1
Ctrl	10								Ctrl	10								Ctrl	0								Ctrl	10						Ctrl	3								Ctrl	0
Ctrl	10								Ctrl	10								Ctrl	0								Ctrl	10						Ctrl	0								Ctrl	0
Ctrl	10								Ctrl	10								Ctrl	0								Ctrl	10						Ctrl	0								Ctrl	0
Ctrl	10								Ctrl	10								Ctrl	0								Ctrl	10						Ctrl	0								Ctrl	0
Ctrl	0								Ctrl	0								Ctrl	0								Ctrl	0						Ctrl	1								Ctrl	0
Ctrl	0								Ctrl	0								Ctrl	0								Ctrl	0						Ctrl	0								Ctrl	0
Ctrl	0								Ctrl	0								Ctrl	0								Ctrl	0						Ctrl	1								Ctrl	0
Ctrl	0								Ctrl	0								Ctrl	0								Ctrl	0						Ctrl	2								Ctrl	0
Ctrl	0								Ctrl	0								Ctrl	0								Ctrl	0						Ctrl	1								Ctrl	1
Ctrl	0								Ctrl	0								Ctrl	1								Ctrl	0						Ctrl	1								Ctrl	1
Ctrl	0								Ctrl	0								Ctrl	0								Ctrl	0						Ctrl	2								Ctrl	7
Ctrl	0								Ctrl	0								Ctrl	1								Ctrl	0						Ctrl	7								Ctrl	4
Ctrl	0								Ctrl	0								Ctrl	0								Ctrl	0						Ctrl	10								Ctrl	1
Ctrl	8								Ctrl	8								Ctrl	11								Ctrl	8						Ctrl	6								Ctrl	3
Ctrl	5								Ctrl	5								Ctrl	6								Ctrl	5						Ctrl	3								Ctrl	1
Ctrl	0								Ctrl	0								Ctrl	6								Ctrl	0						Ctrl	3								Ctrl	1
Ctrl	0								Ctrl	0								Ctrl	0								Ctrl	0						Ctrl	5								Ctrl	0
Ctrl	3								Ctrl	3								Ctrl	1								Ctrl	3						Ctrl	3								Ctrl	0
Ctrl	0								Ctrl	0								Ctrl	0								Ctrl	0						Ctrl	5								Ctrl	0
Ctrl	0								Ctrl	0								Ctrl	0								Ctrl	0						Ctrl	2								Ctrl	0
Ctrl	0								Ctrl	0								Ctrl	0								Ctrl	0						Ctrl	5								Ctrl	0
Ctrl	5								Ctrl	5								Ctrl	0								Ctrl	5						Ctrl	7								Ctrl	0
Ctrl	0								Ctrl	0								Ctrl	0								Ctrl	0						Ctrl	1								Ctrl	0
Ctrl	0								Ctrl	0								Ctrl	3								Ctrl	0						Ctrl	0								Ctrl	0
Ctrl	3								Ctrl	3								Ctrl	1								Ctrl	3						Ctrl	0								Ctrl	0
Ctrl	0								Ctrl	0								Ctrl	1								Ctrl	0						Ctrl	0								Ctrl	0
Ctrl	0								Ctrl	0								Ctrl	1								Ctrl	0						Ctrl	0								Ctrl	0
Ctrl	0								Ctrl	0								Ctrl	0								Ctrl	0						Ctrl	0								Ctrl	0
Ctrl	0								Ctrl	0								Ctrl	0								Ctrl	0						Ctrl	0								Ctrl	0
Ctrl	0								Ctrl	0								Ctrl	0								Ctrl	0						Ctrl	0								Ctrl	0
Ctrl	0								Ctrl	0								Ctrl	0								Ctrl	0						Ctrl	1								Ctrl	4
Ctrl	0								Ctrl	0								Ctrl	0								Ctrl	0						Ctrl	0								Ctrl	1
Ctrl	1								Ctrl	1								Ctrl	0								Ctrl	1						Ctrl	0								Ctrl	1
Ctrl	1								Ctrl	1								Ctrl	0								Ctrl	1						Ctrl	1								Ctrl	0
Ctrl	1								Ctrl	1								Ctrl	0								Ctrl	1						Ctrl	1								Ctrl	0
Ctrl	1								Ctrl	1								Ctrl	0								Ctrl	1						Ctrl	2								Ctrl	0
Ctrl	2								Ctrl	2								Ctrl	0								Ctrl	2						Ctrl	9								Ctrl	0
Ctrl	0								Ctrl	0								Ctrl	0								Ctrl	0						Ctrl	7								Ctrl	0
Ctrl	1								Ctrl	1								Ctrl	0								Ctrl	1						Ctrl	5								Ctrl	0
Ctrl	0								Ctrl	0								Ctrl	0								Ctrl	0						Ctrl	5								Ctrl	0
Ctrl	1								Ctrl	1								Ctrl	0								Ctrl	1						Ctrl	5								Ctrl	0
Ctrl	16								Ctrl	16								Ctrl	0								Ctrl	16						Ctrl	3								Ctrl	0
Ctrl	0								Ctrl	0								Ctrl	0								Ctrl	0						Ctrl	0								Ctrl	0
Ctrl	0								Ctrl	0								Ctrl	0								Ctrl	0						Ctrl	2								Ctrl	0
Ctrl	0								Ctrl	0								Ctrl	0								Ctrl	0						Ctrl	0								Ctrl	0
Ctrl	1								Ctrl	1								Ctrl	0								Ctrl	1						Ctrl	5								Ctrl	0
Ctrl	1								Ctrl	1								Ctrl	0								Ctrl	1						Ctrl	10								Ctrl	0
Ctrl	1								Ctrl	1								Ctrl	1								Ctrl	1						Ctrl	9								Ctrl	0
Ctrl	0								Ctrl	0								Ctrl	0								Ctrl	0						Ctrl	11								Ctrl	0
Ctrl	0								Ctrl	0								Ctrl	0								Ctrl	0						Ctrl	0								Ctrl	0
Ctrl	0								Ctrl	0								Ctrl	0								Ctrl	0						Ctrl	0								Ctrl	0
Ctrl	0								Ctrl	0								Ctrl	0								Ctrl	0						Ctrl	0								Ctrl	0
Ctrl	4								Ctrl	4								Ctrl	0								Ctrl	4						Ctrl	1								Ctrl	3
Ctrl	8								Ctrl	8								Ctrl	0								Ctrl	8						Ctrl	0								Ctrl	2
Ctrl	0								Ctrl	0								Ctrl	0								Ctrl	0						Ctrl	0								Ctrl	3
Ctrl	0								Ctrl	0								Ctrl	0								Ctrl	0						Ctrl	3								Ctrl	1
Ctrl	0								Ctrl	0								Ctrl	0								Ctrl	0						Ctrl	0								Ctrl	2
Ctrl	0								Ctrl	0								Ctrl	0								Ctrl	0						Ctrl	5								Ctrl	0
Ctrl	0								Ctrl	0								Ctrl	0								Ctrl	0						Ctrl	5								Ctrl	3
Ctrl	0								Ctrl	0								Ctrl	0								Ctrl	0						Ctrl	1								Ctrl	5
Ctrl	0								Ctrl	0								Ctrl	0								Ctrl	0						Ctrl	0								Ctrl	5
Ctrl	0								Ctrl	0								Ctrl	0								Ctrl	0						Ctrl	0								Ctrl	5
Ctrl	0								Ctrl	0								Ctrl	0								Ctrl	0						Ctrl	0								Ctrl	4
Ctrl	0								Ctrl	0								Ctrl	0								Ctrl	0						Ctrl	0								Ctrl	6
Ctrl	1								Ctrl	1								Ctrl	1								Ctrl	1						Ctrl	0								Ctrl	6
Ctrl	0								Ctrl	0								Ctrl	1								Ctrl	0						Ctrl	0								Ctrl	10
Ctrl	1								Ctrl	1								Ctrl	1								Ctrl	1						Ctrl	0								Ctrl	6
Ctrl	0								Ctrl	0								Ctrl	2								Ctrl	0						Ctrl	1								Ctrl	1
Ctrl	0								Ctrl	0								Ctrl	0								Ctrl	0						Ctrl	0								Ctrl	0
Ctrl	1								Ctrl	1								Ctrl	0								Ctrl	1						Ctrl	0								Ctrl	0
Ctrl	1								Ctrl	1								Ctrl	0								Ctrl	1						Ctrl	0								Ctrl	0
Ctrl	9								Ctrl	9								Ctrl	0								Ctrl	9						Ctrl	3								Ctrl	0
Ctrl	0								Ctrl	0								Ctrl	1								Ctrl	0						Ctrl	2								Ctrl	0
Ctrl	0								Ctrl	0								Ctrl	1								Ctrl	0						Ctrl	0								Ctrl	0
Ctrl	0								Ctrl	0								Ctrl	2								Ctrl	0						Ctrl	1								Ctrl	0
Ctrl	1								Ctrl	1								Ctrl	4								Ctrl	1						Ctrl	0								Ctrl	0
Ctrl	0								Ctrl	0								Ctrl	0								Ctrl	0						Ctrl	0								Ctrl	0
Ctrl	2								Ctrl	2								Ctrl	0								Ctrl	2						Ctrl	2								Ctrl	1
Ctrl	0								Ctrl	0								Ctrl	0								Ctrl	0						Ctrl	0								Ctrl	5
Ctrl	1								Ctrl	1								Ctrl	1								Ctrl	1						Ctrl	0								Ctrl	10
Ctrl	0								Ctrl	0								Ctrl	0								Ctrl	0						Ctrl	0								Ctrl	1
Ctrl	0								Ctrl	0								Ctrl	3								Ctrl	0						Ctrl	0								Ctrl	1
Ctrl	0								Ctrl	0								Ctrl	3								Ctrl	0						Ctrl	0								Ctrl	1
Ctrl	1								Ctrl	1								Ctrl	2								Ctrl	1						Ctrl	7								Ctrl	0
Ctrl	0								Ctrl	0								Ctrl	0								Ctrl	0						Ctrl	0								Ctrl	0
Ctrl	0								Ctrl	0								Ctrl	2								Ctrl	0						Ctrl	1								Ctrl	0
Ctrl	1								Ctrl	1								Ctrl	2								Ctrl	1						Ctrl	2								Ctrl	0
Ctrl	0								Ctrl	0								Ctrl	0								Ctrl	0						Ctrl	4								Ctrl	5
Ctrl	1								Ctrl	1								Ctrl	5								Ctrl	1						Ctrl	3								Ctrl	5
Ctrl	1								Ctrl	1								Ctrl	1								Ctrl	1						Ctrl	6								Ctrl	5
Ctrl	2								Ctrl	2								Ctrl	0								Ctrl	2						Ctrl	1								Ctrl	1
Ctrl	1								Ctrl	1								Ctrl	0								Ctrl	1						Ctrl	1								Ctrl	3
Ctrl	0								Ctrl	0								Ctrl	1								Ctrl	0						Ctrl	4								Ctrl	5
Ctrl	0								Ctrl	0								Ctrl	1								Ctrl	0						Ctrl	4								Ctrl	1
Ctrl	0								Ctrl	0								Ctrl	1								Ctrl	0						Ctrl	2								Ctrl	0
Ctrl	0								Ctrl	0								Ctrl	0								Ctrl	0						Ctrl	3								Ctrl	4
Ctrl	0								Ctrl	0								Ctrl	2								Ctrl	0						Ctrl	3								Ctrl	17
Ctrl	1								Ctrl	1								Ctrl	2								Ctrl	1						Ctrl	1								Ctrl	20
Ctrl	1								Ctrl	1								Ctrl	0								Ctrl	1						Ctrl	3								Ctrl	0
Ctrl	0								Ctrl	0								Ctrl	1								Ctrl	0						Ctrl	1								Ctrl	1
Ctrl	0								Ctrl	0								Ctrl	0								Ctrl	0						Ctrl	0								Ctrl	1
Ctrl	0								Ctrl	0								Ctrl	0								Ctrl	0						Ctrl	0								Ctrl	5
Ctrl	0								Ctrl	0								Ctrl	0								Ctrl	0						Ctrl	0								Ctrl	0
Ctrl	1								Ctrl	1								Ctrl	0								Ctrl	1						Ctrl	1								Ctrl	0
Ctrl	1								Ctrl	1								Ctrl	0								Ctrl	1						Ctrl	0								Ctrl	0
Ctrl	0								Ctrl	0								Ctrl	0								Ctrl	0						Ctrl	0								Ctrl	4
Ctrl	0								Ctrl	0								Ctrl	0								Ctrl	0						Ctrl	0								Ctrl	3
Ctrl	0								Ctrl	0								Ctrl	0								Ctrl	0						Ctrl	1								Ctrl	1
Ctrl	0								Ctrl	0								Ctrl	2								Ctrl	0						Ctrl	0								Ctrl	1
Ctrl	1								Ctrl	1								Ctrl	0								Ctrl	1						Ctrl	0								Ctrl	0
Ctrl	1								Ctrl	1								Ctrl	0								Ctrl	1						Ctrl	0								Ctrl	3
Ctrl	0								Ctrl	0								Ctrl	0								Ctrl	0						Ctrl	0								Ctrl	1
Ctrl	0								Ctrl	0								Ctrl	0								Ctrl	0						Ctrl	7								Ctrl	0
Ctrl	0								Ctrl	0								Ctrl	0								Ctrl	0						Ctrl	0								Ctrl	10
Ctrl	2								Ctrl	2								Ctrl	0								Ctrl	2						Ctrl	4								Ctrl	1
Ctrl	0								Ctrl	0								Ctrl	0								Ctrl	0						Ctrl	9								Ctrl	0
Ctrl	0								Ctrl	0								Ctrl	0								Ctrl	0						Ctrl	1								Ctrl	0
Ctrl	0								Ctrl	0								Ctrl	2								Ctrl	0						Ctrl	0								Ctrl	0
Ctrl	0								Ctrl	0								Ctrl	4								Ctrl	0						Ctrl	0								Ctrl	0
Ctrl	0								Ctrl	0								Ctrl	5								Ctrl	0						Ctrl	0								Ctrl	0
Ctrl	0								Ctrl	0								Ctrl	0								Ctrl	0						Ctrl	1								Ctrl	0
Ctrl	0								Ctrl	0								Ctrl	0								Ctrl	0						Ctrl	3								Ctrl	0
Ctrl	0								Ctrl	0								Ctrl	0								Ctrl	0						Ctrl	1								Ctrl	0
Ctrl	0								Ctrl	0								Ctrl	0								Ctrl	0						Ctrl	2								Ctrl	1
Ctrl	0								Ctrl	0								Ctrl	0								Ctrl	0						Ctrl	1								Ctrl	1
Ctrl	0								Ctrl	0								Ctrl	0								Ctrl	0						Ctrl	0								Ctrl	3
Ctrl	0								Ctrl	0								Ctrl	0								Ctrl	0						Ctrl	16								Ctrl	9
Ctrl	0								Ctrl	0								Ctrl	0								Ctrl	0						Ctrl	11								Ctrl	0
Ctrl	1								Ctrl	1								Ctrl	0								Ctrl	1						Ctrl	11								Ctrl	0
Ctrl	0								Ctrl	0								Ctrl	0								Ctrl	0						Ctrl	2								Ctrl	0
Ctrl	17								Ctrl	17								Ctrl	0								Ctrl	17						Ctrl	1								Ctrl	2
Ctrl	6								Ctrl	6								Ctrl	0								Ctrl	6						Ctrl	0								Ctrl	0
Ctrl	3								Ctrl	3								Ctrl	0								Ctrl	3						Ctrl	0								Ctrl	0
Ctrl	0								Ctrl	0								Ctrl	0								Ctrl	0						Ctrl	0								Ctrl	2
Ctrl	0								Ctrl	0								Ctrl	3								Ctrl	0						Ctrl	0								Ctrl	3
Ctrl	4								Ctrl	4								Ctrl	1								Ctrl	4						Ctrl	0								Ctrl	2
Ctrl	2								Ctrl	2								Ctrl	2								Ctrl	2						Ctrl	0								Ctrl	5
Ctrl	0								Ctrl	0								Ctrl	1								Ctrl	0						Ctrl	0								Ctrl	1
Ctrl	2								Ctrl	2								Ctrl	2								Ctrl	2						Ctrl	0								Ctrl	3
Ctrl	0								Ctrl	0								Ctrl	1								Ctrl	0						Ctrl	0								Ctrl	4
Ctrl	2								Ctrl	2								Ctrl	0								Ctrl	2						Ctrl	1								Ctrl	2
Ctrl	1								Ctrl	1								Ctrl	0								Ctrl	1						Ctrl	0								Ctrl	3
Ctrl	0								Ctrl	0								Ctrl	0								Ctrl	0						Ctrl	5								Ctrl	1
Ctrl	3								Ctrl	3								Ctrl	0								Ctrl	3						Ctrl	5								Ctrl	5
Ctrl	1								Ctrl	1								Ctrl	0								Ctrl	1						Ctrl	0								Ctrl	4
Ctrl	0								Ctrl	0								Ctrl	0								Ctrl	0						Ctrl	0								Ctrl	8
Ctrl	1								Ctrl	1								Ctrl	0								Ctrl	1						Ctrl	0								Ctrl	0
Ctrl	1								Ctrl	1								Ctrl	0								Ctrl	1						Ctrl	8								Ctrl	0
Ctrl	0								Ctrl	0								Ctrl	1								Ctrl	0						Ctrl	7								Ctrl	0
Ctrl	0								Ctrl	0								Ctrl	1								Ctrl	0						Ctrl	18								Ctrl	1
Ctrl	1								Ctrl	1								Ctrl	7								Ctrl	1						Ctrl	1								Ctrl	2
Ctrl	0								Ctrl	0								Ctrl	4								Ctrl	0						Ctrl	0								Ctrl	11
Ctrl	0								Ctrl	0								Ctrl	1								Ctrl	0						Ctrl	0								Ctrl	7
Ctrl	1								Ctrl	1								Ctrl	3								Ctrl	1						Ctrl	0								Ctrl	0
Ctrl	1								Ctrl	1								Ctrl	1								Ctrl	1						Ctrl	2								Ctrl	0
Ctrl	2								Ctrl	2								Ctrl	1								Ctrl	2						Ctrl	1								Ctrl	0
Ctrl	2								Ctrl	2								Ctrl	0								Ctrl	2						Ctrl	4								Ctrl	0
Ctrl	2								Ctrl	2								Ctrl	0								Ctrl	2						Ctrl	0								Ctrl	0
Ctrl	1								Ctrl	1								Ctrl	0								Ctrl	1						Ctrl	0								Ctrl	4
Ctrl	0								Ctrl	0								Ctrl	0								Ctrl	0						Ctrl	0								Ctrl	0
Ctrl	0								Ctrl	0								Ctrl	0								Ctrl	0						Ctrl	0								Ctrl	0
Ctrl	0								Ctrl	0								Ctrl	0								Ctrl	0						Ctrl	0								Ctrl	1
Ctrl	0								Ctrl	0								Ctrl	0								Ctrl	0						Ctrl	0								Ctrl	0
Ctrl	0								Ctrl	0								Ctrl	0								Ctrl	0						Ctrl	2								Ctrl	1
Ctrl	1								Ctrl	1								Ctrl	0								Ctrl	1						Ctrl	0								Ctrl	0
Ctrl	1								Ctrl	1								Ctrl	0								Ctrl	1						Ctrl	8								Ctrl	1
Ctrl	0								Ctrl	0								Ctrl	0								Ctrl	0						Ctrl	3								Ctrl	0
Ctrl	15								Ctrl	15								Ctrl	0								Ctrl	15						Ctrl	1								Ctrl	0
Ctrl	3								Ctrl	3								Ctrl	0								Ctrl	3						Ctrl	1								Ctrl	0
Ctrl	0								Ctrl	0								Ctrl	1								Ctrl	0						Ctrl	1								Ctrl	0
Ctrl	0								Ctrl	0								Ctrl	1								Ctrl	0						Ctrl	1								Ctrl	0
Ctrl	1								Ctrl	1								Ctrl	0								Ctrl	1						Ctrl	2								Ctrl	0
Ctrl	1								Ctrl	1								Ctrl	0								Ctrl	1						Ctrl	0								Ctrl	7
Ctrl	1								Ctrl	1								Ctrl	0								Ctrl	1						Ctrl	0								Ctrl	0
Ctrl	0								Ctrl	0								Ctrl	0								Ctrl	0						Ctrl	2								Ctrl	0
Ctrl	1								Ctrl	1								Ctrl	0								Ctrl	1						Ctrl	0								Ctrl	0
Ctrl	2								Ctrl	2								Ctrl	0								Ctrl	2						Ctrl	1								Ctrl	0
Ctrl	11								Ctrl	11								Ctrl	0								Ctrl	11						Ctrl	5								Ctrl	0
Ctrl	2								Ctrl	2								Ctrl	0								Ctrl	2						Ctrl	3								Ctrl	0
Ctrl	1								Ctrl	1								Ctrl	0								Ctrl	1						Ctrl	1								Ctrl	0
Ctrl	1								Ctrl	1								Ctrl	0								Ctrl	1						Ctrl	0								Ctrl	0
Ctrl	0								Ctrl	0								Ctrl	0								Ctrl	0						Ctrl	0								Ctrl	0
Ctrl	0								Ctrl	0								Ctrl	0								Ctrl	0						Ctrl	1								Ctrl	2
Ctrl	0								Ctrl	0								Ctrl	0								Ctrl	0						Ctrl	0								Ctrl	0
Ctrl	0								Ctrl	0								Ctrl	0								Ctrl	0						Ctrl	0								Ctrl	0
Ctrl	2								Ctrl	2								Ctrl	0								Ctrl	2						Ctrl	0								Ctrl	4
Ctrl	1								Ctrl	1								Ctrl	0								Ctrl	1						Ctrl	0								Ctrl	2
Ctrl	1								Ctrl	1								Ctrl	0								Ctrl	1						Ctrl	0								Ctrl	7
Ctrl	1								Ctrl	1								Ctrl	0								Ctrl	1						Ctrl	0								Ctrl	1
Ctrl	1								Ctrl	1								Ctrl	0								Ctrl	1						Ctrl	0								Ctrl	0
Ctrl	1								Ctrl	1								Ctrl	0								Ctrl	1						Ctrl	1								Ctrl	0
Ctrl	0								Ctrl	0								Ctrl	0								Ctrl	0						Ctrl	0								Ctrl	0
Ctrl	14								Ctrl	14								Ctrl	2								Ctrl	14						Ctrl	9								Ctrl	0
Ctrl	7								Ctrl	7								Ctrl	2								Ctrl	7						Ctrl	0								Ctrl	3
Ctrl	0								Ctrl	0								Ctrl	0								Ctrl	0						Ctrl	0								Ctrl	2
Ctrl	0								Ctrl	0								Ctrl	1								Ctrl	0						Ctrl	0								Ctrl	0
Ctrl	0								Ctrl	0								Ctrl	2								Ctrl	0						Ctrl	0								Ctrl	0
Ctrl	0								Ctrl	0								Ctrl	3								Ctrl	0						Ctrl	1								Ctrl	3
Ctrl	0								Ctrl	0								Ctrl	5								Ctrl	0						Ctrl	0								Ctrl	0
Ctrl	0								Ctrl	0								Ctrl	0								Ctrl	0						Ctrl	0								Ctrl	0
Ctrl	0								Ctrl	0								Ctrl	0								Ctrl	0						Ctrl	0								Ctrl	0
Ctrl	0								Ctrl	0								Ctrl	0								Ctrl	0						Ctrl	0								Ctrl	0
Ctrl	0								Ctrl	0								Ctrl	0								Ctrl	0						Ctrl	0								Ctrl	0
Ctrl	0								Ctrl	0								Ctrl	0								Ctrl	0						Ctrl	0								Ctrl	0
Ctrl	6								Ctrl	6								Ctrl	0								Ctrl	6						Ctrl	0								Ctrl	0
Ctrl	0								Ctrl	0								Ctrl	2								Ctrl	0						Ctrl	0								Ctrl	0
Ctrl	0								Ctrl	0								Ctrl	2								Ctrl	0						Ctrl	0								Ctrl	0
Ctrl	1								Ctrl	1								Ctrl	3								Ctrl	1						Ctrl	2								Ctrl	0
Ctrl	1								Ctrl	1								Ctrl	9								Ctrl	1						Ctrl	4								Ctrl	0
Ctrl	1								Ctrl	1								Ctrl	2								Ctrl	1						Ctrl	0								Ctrl	0
Ctrl	12								Ctrl	12								Ctrl	4								Ctrl	12						Ctrl	3								Ctrl	0
Ctrl	7								Ctrl	7								Ctrl	0								Ctrl	7						Ctrl	0								Ctrl	1
Ctrl	0								Ctrl	0								Ctrl	0								Ctrl	0						Ctrl	0								Ctrl	0
Ctrl	0								Ctrl	0								Ctrl	0								Ctrl	0						Ctrl	0								Ctrl	1
Ctrl	0								Ctrl	0								Ctrl	0								Ctrl	0						Ctrl	0								Ctrl	0
Ctrl	0								Ctrl	0								Ctrl	0								Ctrl	0						Ctrl	7								Ctrl	11
Ctrl	1								Ctrl	1								Ctrl	0								Ctrl	1						Ctrl	9								Ctrl	6
Ctrl	0								Ctrl	0								Ctrl	2								Ctrl	0						Ctrl	4								Ctrl	6
Ctrl	1								Ctrl	1								Ctrl	0								Ctrl	1						Ctrl	1								Ctrl	0
Ctrl	3								Ctrl	3								Ctrl	1								Ctrl	3						Ctrl	0								Ctrl	1
Ctrl	11								Ctrl	11								Ctrl	0								Ctrl	11						Ctrl	0								Ctrl	0
Ctrl	9								Ctrl	9								Ctrl	0								Ctrl	9						Ctrl	0								Ctrl	0
Ctrl	8								Ctrl	8								Ctrl	0								Ctrl	8						Ctrl	0								Ctrl	0
Ctrl	9								Ctrl	9								Ctrl	1								Ctrl	9						Ctrl	0								Ctrl	0
Ctrl	17								Ctrl	17								Ctrl	0								Ctrl	17						Ctrl	6								Ctrl	0
Ctrl	0								Ctrl	0								Ctrl	0								Ctrl	0						Ctrl	0								Ctrl	3
Ctrl	0								Ctrl	0								Ctrl	0								Ctrl	0						Ctrl	0								Ctrl	1
Ctrl	0								Ctrl	0								Ctrl	0								Ctrl	0						Ctrl	0								Ctrl	1
Ctrl	1								Ctrl	1								Ctrl	0								Ctrl	1						Ctrl	2								Ctrl	1
Ctrl	0								Ctrl	0								Ctrl	0								Ctrl	0						Ctrl	1								Ctrl	0
Ctrl	0								Ctrl	0								Ctrl	0								Ctrl	0						Ctrl	3								Ctrl	2
Ctrl	0								Ctrl	0								Ctrl	0								Ctrl	0						Ctrl	0								Ctrl	0
Ctrl	0								Ctrl	0								Ctrl	1								Ctrl	0						Ctrl	9								Ctrl	0
Ctrl	0								Ctrl	0								Ctrl	1								Ctrl	0						Ctrl	13								Ctrl	2
Ctrl	0								Ctrl	0								Ctrl	1								Ctrl	0						Ctrl	4								Ctrl	0
Ctrl	1								Ctrl	1								Ctrl	0								Ctrl	1						Ctrl	0								Ctrl	0
Ctrl	1								Ctrl	1								Ctrl	0								Ctrl	1						Ctrl	2								Ctrl	0
Ctrl	17								Ctrl	17								Ctrl	8								Ctrl	17						Ctrl	2								Ctrl	0
Ctrl	15								Ctrl	15								Ctrl	10								Ctrl	15						Ctrl	2								Ctrl	1
Ctrl	0								Ctrl	0								Ctrl	1								Ctrl	0						Ctrl	1								Ctrl	0
Ctrl	0								Ctrl	0								Ctrl	1								Ctrl	0						Ctrl	0								Ctrl	1
Ctrl	5								Ctrl	5								Ctrl	0								Ctrl	5						Ctrl	0								Ctrl	3
Ctrl	4								Ctrl	4								Ctrl	0								Ctrl	4						Ctrl	0								Ctrl	7
Ctrl	8								Ctrl	8								Ctrl	2								Ctrl	8						Ctrl	1								Ctrl	7
Ctrl	11								Ctrl	11								Ctrl	0								Ctrl	11						Ctrl	11								Ctrl	16
Bap1	0								Crebbp	0								Ctrl	0								Ncoa6	0						Ctrl	0								Ctrl	18
Bap1	0								Crebbp	0								Ctrl	2								Ncoa6	0						Ctrl	2								Ctrl	18
Bap1	0								Crebbp	0								Ctrl	0								Ncoa6	0						Ctrl	3								Ctrl	4
Bap1	0								Crebbp	0								Ctrl	4								Ncoa6	1						Ctrl	1								Ctrl	1
Bap1	0								Crebbp	0								Ctrl	9								Ncoa6	3						Ctrl	0								Ctrl	2
Bap1	0								Crebbp	0								Ctrl	5								Ncoa6	0						Ctrl	7								Ctrl	1
Bap1	0								Crebbp	1								Ctrl	4								Ncoa6	0						Ctrl	0								Ctrl	3
Bap1	0								Crebbp	0								Ctrl	2								Ncoa6	0						Ctrl	3								Ctrl	0
Bap1	0								Crebbp	0								Ctrl	1								Ncoa6	0						Ctrl	2								Ctrl	0
Bap1	0								Crebbp	0								Ctrl	0								Ncoa6	4						Ctrl	1								Ctrl	0
Bap1	0								Crebbp	0								Ctrl	0								Ncoa6	2						Ctrl	1								Ctrl	10
Bap1	0								Crebbp	0								Ctrl	1								Ncoa6	0						Ctrl	1								Ctrl	1
Bap1	1								Crebbp	0								Ctrl	0								Ncoa6	0						Ctrl	5								Ctrl	0
Bap1	0								Crebbp	0								Ctrl	0								Ncoa6	0						Ctrl	0								Ctrl	1
Bap1	1								Crebbp	0								Ctrl	2								Ncoa6	0						Ctrl	0								Ctrl	1
Bap1	1								Crebbp	1								Ctrl	9								Ncoa6	0						Ctrl	1								Ctrl	1
Bap1	1								Crebbp	3								Ctrl	0								Ncoa6	0						Ctrl	4								Ctrl	3
Bap1	1								Crebbp	0								Ctrl	1								Ncoa6	0						Ctrl	2								Ctrl	6
Bap1	0								Crebbp	0								Ctrl	10								Ncoa6	0						Ctrl	5								Ctrl	2
Bap1	0								Crebbp	1								Ctrl	4								Ncoa6	0						Ctrl	0								Ctrl	0
Bap1	0								Crebbp	1								Ctrl	1								Ncoa6	3						Ctrl	0								Ctrl	34
Bap1	0								Crebbp	2								Ctrl	3								Ncoa6	0						Ctrl	1								Ctrl	11
Bap1	0								Crebbp	0								Ctrl	3								Ncoa6	0						Ctrl	0								Ctrl	10
Bap1	0								Crebbp	0								Ctrl	1								Ncoa6	0						Ctrl	0								Ctrl	13
Bap1	0								Crebbp	0								Ctrl	3								Ncoa6	0						Ctrl	4								Ctrl	3
Bap1	0								Crebbp	1								Ctrl	0								Ncoa6	0						Ctrl	1								Ctrl	0
Bap1	0								Crebbp	1								Ctrl	4								Ncoa6	0						Ctrl	0								Ctrl	8
Bap1	0								Crebbp	0								Ctrl	0								Ncoa6	0						Ctrl	0								Ctrl	1
Bap1	0								Crebbp	0								Ctrl	1								Ncoa6	3						Ctrl	0								Ctrl	0
Bap1	0								Crebbp	0								Ctrl	6								Ncoa6	0						Ctrl	1								Ctrl	8
Bap1	0								Crebbp	0								Ctrl	0								Ncoa6	0						Ctrl	0								Ctrl	5
Bap1	0								Crebbp	0								Ctrl	0								Ncoa6	3						Ctrl	1								Ctrl	1
Bap1	0								Crebbp	0								Ctrl	0								Ncoa6	0						Ctrl	1								Ctrl	1
Bap1	0								Crebbp	0								Ctrl	1								Ncoa6	0						Ctrl	8								Ctrl	0
Bap1	0								Crebbp	0								Ctrl	0								Ncoa6	0						Ctrl	4								Ctrl	1
Bap1	0								Crebbp	0								Ctrl	0								Ncoa6	0						Ctrl	2								Ctrl	1
Bap1	0								Crebbp	0								Ctrl	10								Ncoa6	0						Ctrl	0								Ctrl	1
Bap1	0								Crebbp	0								Ctrl	3								Ncoa6	0						Ctrl	5								Ctrl	1
Bap1	0								Crebbp	0								Ctrl	2								Ncoa6	0						Ctrl	9								Ctrl	0
Bap1	0								Crebbp	0								Ctrl	7								Ncoa6	0						Ctrl	1								Ctrl	0
Bap1	1								Crebbp	0								Ctrl	0								Ncoa6	0						Ctrl	3								Ctrl	1
Bap1	0								Crebbp	0								Ctrl	0								Ncoa6	1						Ctrl	8								Ctrl	2
Bap1	0								Crebbp	0								Ctrl	0								Ncoa6	0						Ctrl	13								Ctrl	1
Bap1	0								Crebbp	0								Ctrl	0								Ncoa6	0						Ctrl	10								Ctrl	24
Bap1	0								Crebbp	1								Ctrl	0								Ncoa6	0						Ctrl	16								Ctrl	15
Bap1	0								Crebbp	4								Ctrl	0								Ncoa6	0						Ctrl	6								Ubr5	1
Bap1	0								Crebbp	1								Ctrl	0								Ncoa6	4						Ctrl	2								Ubr5	0
Bap1	0								Crebbp	2								Ctrl	0								Ncoa6	5						Ctrl	0								Ubr5	0
Bap1	0								Crebbp	4								Ctrl	1								Ncoa6	0						Ctrl	0								Ubr5	0
Bap1	0								Crebbp	3								Ctrl	0								Ncoa6	0						Ctrl	0								Ubr5	0
Bap1	0								Crebbp	1								Ctrl	0								Ncoa6	1						Ctrl	0								Ubr5	1
Bap1	0								Crebbp	0								Ctrl	0								Ncoa6	0						Ctrl	0								Ubr5	0
Bap1	0								Crebbp	0								Ctrl	0								Ncoa6	0						Ctrl	3								Ubr5	0
Bap1	0								Crebbp	0								Ctrl	0								Ncoa6	0						Ctrl	1								Ubr5	0
Bap1	0								Crebbp	0								Ctrl	4								Ncoa6	0						Ctrl	0								Ubr5	0
Bap1	0								Crebbp	0								Ctrl	6								Ncoa6	0						Ctrl	0								Ubr5	0
Bap1	0								Crebbp	1								Ctrl	0								Ncoa6	0						Ctrl	3								Ubr5	0
Bap1	0								Crebbp	2								Ctrl	3								Ncoa6	0						Ctrl	0								Ubr5	0
Bap1	0								Crebbp	0								Ctrl	1								Ncoa6	0						Ctrl	6								Ubr5	0
Bap1	0								Crebbp	0								Ctrl	0								Ncoa6	0						Rad21	3								Ubr5	0
Bap1	0								Crebbp	0								Ctrl	0								Ncoa6	0						Rad21	3								Ubr5	0
Bap1	0								Crebbp	0								Ctrl	0								Ncoa6	0						Rad21	4								Ubr5	0
Bap1	0								Crebbp	0								Fat1	0								Ncoa6	2						Rad21	5								Ubr5	0
Bap1	1								Crebbp	0								Fat1	4								Ncoa6	0						Rad21	0								Ubr5	0
Bap1	0								Crebbp	0								Fat1	2								Ncoa6	0						Rad21	8								Ubr5	0
Bap1	1								Crebbp	0								Fat1	3								Ncoa6	0						Rad21	0								Ubr5	1
Bap1	0								Crebbp	0								Fat1	0								Ncoa6	0						Rad21	0								Ubr5	1
Bap1	0								Crebbp	0								Fat1	1								Ncoa6	0						Rad21	0								Ubr5	0
Bap1	0								Crebbp	0								Fat1	0								Ncoa6	0						Rad21	0								Ubr5	1
Bap1	0								Crebbp	0								Fat1	0								Ncoa6	2						Rad21	2								Ubr5	0
Bap1	0								Crebbp	0								Fat1	0								Ncoa6	1						Rad21	1								Ubr5	0
Bap1	0								Crebbp	0								Fat1	0								Ncoa6	0						Rad21	1								Ubr5	0
Bap1	0								Crebbp	0								Fat1	0								Ncoa6	0						Rad21	1								Ubr5	0
Bap1	0								Crebbp	0								Fat1	42								Ncoa6	0						Rad21	0								Ubr5	0
Bap1	2								Crebbp	0								Fat1	0								Ncoa6	0						Rad21	4								Ubr5	0
Bap1	0								Crebbp	0								Fat1	0								Ncoa6	0						Rad21	0								Ubr5	0
Bap1	0								Crebbp	0								Fat1	0								Ncoa6	1						Rad21	0								Ubr5	0
Bap1	0								Crebbp	1								Fat1	0								Ncoa6	1						Rad21	2								Ubr5	0
Bap1	0								Crebbp	0								Fat1	0								Ncoa6	0						Rad21	3								Ubr5	0
Bap1	6								Crebbp	0								Fat1	0								Ncoa6	1						Rad21	0								Ubr5	0
Bap1	0								Crebbp	0								Fat1	0								Ncoa6	1						Rad21	6								Ubr5	0
Bap1	0								Crebbp	0								Fat1	0								Ncoa6	0						Rad21	0								Ubr5	1
Bap1	0								Crebbp	0								Fat1	0								Ncoa6	0						Rad21	0								Ubr5	0
Bap1	1								Crebbp	1								Fat1	1								Ncoa6	0						Rad21	2								Ubr5	0
Bap1	0								Crebbp	1								Fat1	2								Ncoa6	2						Rad21	0								Ubr5	0
Bap1	0								Crebbp	3								Fat1	1								Ncoa6	1						Rad21	0								Ubr5	0
Bap1	0								Crebbp	5								Fat1	1								Ncoa6	0						Rad21	0								Ubr5	0
Bap1	0								Crebbp	2								Fat1	1								Ncoa6	1						Rad21	0								Ubr5	0
Bap1	0								Crebbp	3								Fat1	1								Ncoa6	0						Rad21	1								Ubr5	0
Bap1	0								Crebbp	0								Fat1	0								Ncoa6	0						Rad21	1								Ubr5	0
Bap1	0								Crebbp	1								Fat1	1								Ncoa6	1						Rad21	1								Ubr5	0
Bap1	0								Crebbp	3								Fat1	3								Ncoa6	0						Rad21	3								Ubr5	0
Bap1	0								Crebbp	0								Fat1	1								Ncoa6	0						Rad21	1								Ubr5	0
Bap1	2								Crebbp	0								Fat1	1								Ncoa6	4						Rad21	1								Ubr5	5
Bap1	0								Crebbp	1								Fat1	2								Ncoa6	1						Rad21	1								Ubr5	1
Bap1	0								Crebbp	1								Fat1	0								Ncoa6	6						Rad21	1								Ubr5	1
Bap1	0								Crebbp	0								Fat1	1								Ncoa6	0						Rad21	0								Ubr5	1
Bap1	0								Crebbp	0								Fat1	2								Ncoa6	0						Rad21	1								Ubr5	0
Bap1	0								Crebbp	2								Fat1	5								Ncoa6	6						Rad21	0								Ubr5	0
Bap1	0								Crebbp	0								Fat1	2								Ncoa6	1						Rad21	0								Ubr5	0
Bap1	0								Crebbp	1								Fat1	1								Ncoa6	2						Rad21	0								Ubr5	0
Bap1	1								Crebbp	1								Fat1	3								Ncoa6	1						Rad21	0								Ubr5	0
Bap1	0								Crebbp	2								Fat1	2								Ncoa6	0						Rad21	0								Ubr5	0
Bap1	0								Crebbp	6								Fat1	2								Ncoa6	0						Rad21	0								Ubr5	1
Bap1	0								Crebbp	2								Fat1	0								Ncoa6	1						Rad21	0								Ubr5	1
Bap1	0								Crebbp	1								Fat1	0								Ncoa6	0						Rad21	0								Ubr5	1
Bap1	0								Crebbp	0								Fat1	0								Ncoa6	0						Rad21	0								Ubr5	1
Bap1	0								Crebbp	0								Fat1	0								Ncoa6	0						Rad21	0								Ubr5	1
Bap1	0								Crebbp	0								Fat1	0								Ncoa6	0						Rad21	5								Ubr5	2
Bap1	0								Crebbp	0								Fat1	1								Ncoa6	0						Rad21	1								Ubr5	1
Bap1	0								Crebbp	0								Fat1	7								Ncoa6	0						Rad21	0								Ubr5	1
Bap1	4								Crebbp	0								Fat1	0								Ncoa6	0						Rad21	1								Ubr5	0
Bap1	0								Crebbp	0								Fat1	0								Ncoa6	0						Rad21	0								Ubr5	0
Bap1	0								Crebbp	0								Fat1	1								Ncoa6	1						Rad21	0								Ubr5	0
Bap1	0								Crebbp	0								Fat1	2								Ncoa6	1						Rad21	2								Ubr5	0
Bap1	0								Crebbp	0								Fat1	0								Ncoa6	0						Rad21	3								Ubr5	0
Bap1	0								Crebbp	0								Fat1	0								Ncoa6	1						Rad21	1								Ubr5	0
Bap1	0								Crebbp	0								Fat1	0								Ncoa6	0						Rad21	2								Ubr5	0
Bap1	0								Crebbp	0								Fat1	6								Ncoa6	2						Rad21	1								Ubr5	0
Bap1	0								Crebbp	0								Fat1	11								Ncoa6	0						Rad21	0								Ubr5	0
Bap1	0								Crebbp	0								Fat1	19								Ncoa6	3						Rad21	0								Ubr5	0
Bap1	0								Crebbp	0								Fat1	13								Ncoa6	0						Rad21	0								Ubr5	0
Bap1	0								Crebbp	0								Fat1	1								Ncoa6	2						Rad21	1								Ubr5	3
Bap1	1								Crebbp	0								Fat1	1								Ncoa6	1						Rad21	1								Ubr5	1
Bap1	0								Crebbp	0								Fat1	2								Ncoa6	0						Rad21	0								Ubr5	1
Bap1	1								Crebbp	0								Fat1	1								Ncoa6	0						Rad21	0								Ubr5	1
Bap1	0								Crebbp	0								Fat1	1								Ncoa6	0						Rad21	1								Ubr5	1
Bap1	0								Crebbp	0								Fat1	0								Ncoa6	1						Rad21	0								Ubr5	1
Bap1	0								Crebbp	0								Fat1	1								Ncoa6	1						Rad21	3								Ubr5	0
Bap1	2								Crebbp	0								Fat1	1								Ncoa6	0						Rad21	2								Ubr5	0
Bap1	0								Crebbp	0								Fat1	3								Ncoa6	0						Rad21	2								Ubr5	0
Bap1	0								Crebbp	0								Fat1	0								Ncoa6	0						Rad21	0								Ubr5	0
Bap1	0								Crebbp	0								Fat1	0								Ncoa6	1						Rad21	0								Ubr5	0
Bap1	5								Crebbp	1								Fat1	1								Ncoa6	5						Rad21	1								Ubr5	0
Bap1	4								Crebbp	0								Fat1	0								Ncoa6	0						Rad21	1								Ubr5	0
Bap1	0								Crebbp	0								Fat1	5								Ncoa6	1						Rad21	8								Ubr5	0
Bap1	0								Crebbp	0								Fat1	1								Ncoa6	1						Rad21	4								Ubr5	1
Bap1	0								Crebbp	0								Fat1	7								Ncoa6	1						Rad21	5								Ubr5	1
Bap1	0								Crebbp	3								Fat1	9								Ncoa6	1						Rad21	3								Ubr5	1
Bap1	2								Crebbp	8								Fat1	10								Ncoa6	0						Rad21	8								Ubr5	1
Bap1	0								Crebbp	2								Fat1	20								Ncoa6	4						Rad21	1								Ubr5	1
Bap1	0								Crebbp	1								Fat1	31								Ncoa6	1						Rad21	0								Ubr5	0
Bap1	0								Crebbp	1								Fat1	28								Ncoa6	1						Rad21	2								Ubr5	0
Bap1	0								Crebbp	0								Fat1	1								Ncoa6	5						Rad21	1								Ubr5	0
Bap1	0								Crebbp	0								Fat1	0								Ncoa6	0						Rad21	0								Ubr5	0
Bap1	0								Crebbp	0								Fat1	1								Ncoa6	0						Rad21	0								Ubr5	0
Bap1	0								Crebbp	0								Fat1	1								Ncoa6	0						Rad21	2								Ubr5	0
Bap1	0								Crebbp	0								Fat1	1								Ncoa6	1						Rad21	2								Ubr5	0
Bap1	0								Crebbp	0								Fat1	1								Ncoa6	1						Rad21	0								Ubr5	0
Bap1	0								Crebbp	0								Fat1	0								Ncoa6	4						Rad21	0								Ubr5	0
Bap1	1								Crebbp	0								Fat1	2								Ncoa6	1						Rad21	0								Ubr5	0
Bap1	9								Crebbp	0								Fat1	0								Ncoa6	0						Rad21	1								Ubr5	0
Bap1	0								Crebbp	1								Fat1	0								Ncoa6	0						Rad21	6								Ubr5	0
Bap1	0								Crebbp	1								Fat1	1								Ncoa6	0						Rad21	1								Ubr5	0
Bap1	0								Crebbp	2								Fat1	0								Ncoa6	3						Rad21	2								Ubr5	0
Bap1	0								Crebbp	0								Fat1	0								Ncoa6	2						Rad21	0								Ubr5	0
Bap1	0								Crebbp	0								Fat1	4								Ncoa6	5						Rad21	1								Ubr5	2
Bap1	0								Crebbp	0								Fat1	7								Ncoa6	11						Rad21	0								Ubr5	1
Bap1	0								Crebbp	0								Fat1	21								Ncoa6	4						Rad21	0								Ubr5	1
Bap1	0								Crebbp	1								Fat1	0								Ncoa6	2						Rad21	3								Ubr5	1
Bap1	0								Crebbp	1								Fat1	0								Ncoa6	0						Rad21	0								Ubr5	0
Bap1	0								Crebbp	5								Fat1	2								Ncoa6	0						Rad21	1								Ubr5	0
Bap1	0								Crebbp	3								Fat1	1								Ncoa6	0						Rad21	5								Ubr5	3
Bap1	1								Crebbp	0								Fat1	2								Ncoa6	5						Rad21	0								Ubr5	2
Bap1	0								Crebbp	0								Fat1	1								Ncoa6	0						Rad21	0								Ubr5	2
Bap1	0								Crebbp	0								Fat1	1								Ncoa6	5						Rad21	0								Ubr5	0
Bap1	0								Crebbp	0								Fat1	1								Ncoa6	9						Rad21	1								Ubr5	0
Bap1	0								Crebbp	0								Fat1	3								Ncoa6	1						Rad21	2								Ubr5	1
Bap1	0								Crebbp	0								Fat1	1								Ncoa6	0						Rad21	1								Ubr5	1
Bap1	0								Crebbp	0								Fat1	2								Ncoa6	1						Rad21	2								Ubr5	0
Bap1	1								Crebbp	0								Fat1	1								Ncoa6	10						Rad21	2								Ubr5	0
Bap1	0								Crebbp	0								Fat1	2								Ncoa6	4						Rad21	0								Ubr5	0
Bap1	0								Crebbp	0								Fat1	8								Ncoa6	8						Rad21	4								Ubr5	0
Bap1	0								Crebbp	0								Fat1	0								Ncoa6	0						Rad21	1								Ubr5	0
Bap1	0								Crebbp	0								Fat1	0								Ncoa6	0						Rad21	0								Ubr5	0
Bap1	1								Crebbp	1								Fat1	0								Ncoa6	1						Rad21	4								Ubr5	0
Bap1	0								Crebbp	0								Fat1	1								Ncoa6	1						Rad21	5								Ubr5	0
Bap1	0								Crebbp	0								Fat1	0								Ncoa6	0						Rad21	2								Ubr5	0
Bap1	0								Crebbp	0								Fat1	1								Ncoa6	0						Rad21	1								Ubr5	0
Bap1	1								Crebbp	0								Fat1	2								Ncoa6	1						Rad21	1								Ubr5	0
Bap1	0								Crebbp	0								Fat1	3								Ncoa6	0						Rad21	1								Ubr5	0
Bap1	1								Crebbp	0								Fat1	1								Ncoa6	0						Rad21	1								Ubr5	0
Bap1	0								Crebbp	0								Fat1	1								Ncoa6	5						Rad21	1								Ubr5	0
Bap1	3								Crebbp	0								Fat1	19								Ncoa6	4						Rad21	0								Ubr5	0
Bap1	0								Crebbp	0								Fat1	12								Ncoa6	4						Rad21	0								Ubr5	0
Bap1	0								Crebbp	4								Fat1	16								Ncoa6	5						Rad21	0								Ubr5	0
Bap1	1								Crebbp	0								Fat1	0								Ncoa6	0						Rad21	0								Ubr5	0
Bap1	1								Crebbp	0								Fat1	0								Ncoa6	0						Rad21	0								Ubr5	0
Bap1	0								Crebbp	0								Fat1	0								Ncoa6	0						Rad21	0								Ubr5	0
Bap1	0								Crebbp	1								Fat1	0								Ncoa6	0						Rad21	1								Ubr5	0
Bap1	0								Crebbp	2								Fat1	0								Ncoa6	2						Rad21	0								Ubr5	0
Bap1	0								Crebbp	1								Fat1	0								Ncoa6	0						Rad21	1								Ubr5	0
Bap1	1								Crebbp	2								Fat1	0								Ncoa6	1						Rad21	0								Ubr5	0
Bap1	0								Crebbp	1								Fat1	0								Ncoa6	5						Rad21	1								Ubr5	0
Bap1	5								Crebbp	2								Fat1	0								Ncoa6	4						Rad21	1								Ubr5	0
Bap1	6								Crebbp	1								Fat1	0								Ncoa6	1						Rad21	1								Ubr5	0
Bap1	2								Crebbp	1								Fat1	0								Ncoa6	0						Rad21	0								Ubr5	0
Bap1	0								Crebbp	0								Fat1	0								Ncoa6	0						Rad21	1								Ubr5	0
Bap1	0								Crebbp	2								Fat1	0								Ncoa6	0						Rad21	1								Ubr5	0
Bap1	0								Crebbp	3								Fat1	0								Ncoa6	10						Rad21	3								Ubr5	0
Bap1	1								Crebbp	1								Fat1	0								Ncoa6	0						Rad21	2								Ubr5	0
Bap1	0								Crebbp	1								Fat1	0								Ncoa6	0						Rad21	0								Ubr5	0
Bap1	1								Crebbp	0								Fat1	2								Ncoa6	0						Rad21	1								Ubr5	0
Bap1	1								Crebbp	10								Fat1	2								Ncoa6	1						Rad21	10								Ubr5	0
Bap1	0								Crebbp	3								Fat1	1								Ncoa6	0						Rad21	0								Ubr5	5
Bap1	0								Crebbp	2								Fat1	1								Ncoa6	0						Rad21	1								Ubr5	1
Bap1	0								Crebbp	1								Fat1	1								Ncoa6	0						Rad21	8								Ubr5	1
Bap1	0								Crebbp	0								Fat1	1								Ncoa6	1						Rad21	2								Ubr5	0
Bap1	0								Crebbp	0								Fat1	0								Ncoa6	1						Rad21	0								Ubr5	0
Bap1	1								Crebbp	1								Fat1	0								Ncoa6	1						Rad21	3								Ubr5	0
Bap1	1								Crebbp	1								Fat1	0								Ncoa6	1						Rad21	3								Ubr5	0
Bap1	0								Crebbp	6								Fat1	0								Ncoa6	1						Rad21	0								Ubr5	0
Bap1	6								Crebbp	13								Fat1	0								Ncoa6	2						Rad21	11								Ubr5	0
Bap1	0								Crebbp	1								Fat1	0								Ncoa6	1						Rad21	6								Ubr5	0
Bap1	1								Crebbp	1								Fat1	0								Ncoa6	0						Rad21	7								Ubr5	0
Bap1	4								Crebbp	1								Fat1	0								Ncoa6	1						Rad21	1								Ubr5	0
Bap1	1								Crebbp	2								Fat1	0								Ncoa6	0						Rad21	0								Ubr5	1
Bap1	0								Crebbp	1								Fat1	0								Ncoa6	0						Rad21	0								Ubr5	1
Bap1	0								Crebbp	0								Fat1	0								Ncoa6	1						Rad21	5								Ubr5	1
Bap1	1								Crebbp	0								Fat1	0								Ncoa6	0						Rad21	4								Ubr5	0
Bap1	3								Crebbp	1								Fat1	0								Ncoa6	5						Rad21	16								Ubr5	0
Bap1	1								Crebbp	0								Fat1	0								Ncoa6	0						Rad21	1								Ubr5	0
Bap1	0								Crebbp	0								Fat1	0								Ncoa6	0						Rad21	2								Ubr5	0
Bap1	0								Crebbp	1								Fat1	0								Ncoa6	1						Rad21	1								Ubr5	0
Bap1	1								Crebbp	0								Fat1	0								Ncoa6	0						Rad21	4								Ubr5	0
Bap1	1								Crebbp	0								Fat1	0								Ncoa6	3						Rad21	5								Ubr5	0
Bap1	0								Crebbp	1								Fat1	0								Ncoa6	0						Rad21	21								Ubr5	0
Bap1	1								Crebbp	0								Fat1	0								Ncoa6	2						Rad21	9								Ubr5	0
Bap1	0								Crebbp	1								Fat1	0								Ncoa6	0						Rad21	3								Ubr5	0
Bap1	0								Crebbp	1								Fat1	0								Ncoa6	3						Rad21	4								Ubr5	0
Bap1	0								Crebbp	1								Fat1	0								Ncoa6	0						Rad21	2								Ubr5	0
Bap1	9								Crebbp	2								Fat1	9								Ncoa6	8						Rad21	13								Ubr5	0
Bap1	7								Crebbp	2								Fat1	0								Ncoa6	4						Rad21	2								Ubr5	0
Bap1	11								Crebbp	0								Fat1	9								Ncoa6	0						Rad21	1								Ubr5	0
Bap1	4								Crebbp	0								Fat1	7								Ncoa6	0						Rad21	1								Ubr5	0
Bap1	1								Crebbp	2								Fat1	10								Ncoa6	0						Rad21	2								Ubr5	0
Bap1	1								Crebbp	2								Fat1	12								Ncoa6	0						Rad21	0								Ubr5	0
Bap1	3								Crebbp	4								Fat1	1								Ncoa6	0						Rad21	2								Ubr5	0
Bap1	0								Crebbp	5								Fat1	2								Ncoa6	0						Rad21	1								Ubr5	0
Bap1	0								Crebbp	11								Fat1	1								Ncoa6	0						Rad21	1								Ubr5	0
Bap1	1								Crebbp	9								Fat1	2								Ncoa6	1						Rad21	1								Ubr5	0
Bap1	3								Crebbp	15								Fat1	0								Ncoa6	4						Rad21	1								Ubr5	0
Bap1	0								Crebbp	0								Fat1	0								Ncoa6	3						Rad21	0								Ubr5	0
Bap1	0								Crebbp	1								Fat1	0								Ncoa6	1						Rad21	0								Ubr5	0
Bap1	0								Crebbp	0								Fat1	0								Ncoa6	1						Rad21	1								Ubr5	1
Bap1	0								Crebbp	1								Fat1	0								Ncoa6	0						Rad21	1								Ubr5	1
Bap1	0								Crebbp	0								Fat1	0								Ncoa6	0						Rad21	0								Ubr5	3
Bap1	4								Crebbp	1								Fat1	0								Ncoa6	0						Rad21	4								Ubr5	0
Bap1	5								Crebbp	1								Fat1	0								Ncoa6	0						Rad21	2								Ubr5	2
Bap1	0								Crebbp	2								Fat1	0								Ncoa6	0						Rad21	0								Ubr5	1
Bap1	2								Crebbp	1								Fat1	0								Ncoa6	4						Rad21	0								Ubr5	3
Bap1	0								Crebbp	1								Fat1	1								Ncoa6	0						Rad21	11								Ubr5	2
Bap1	0								Crebbp	7								Fat1	3								Ncoa6	2						Rad21	0								Ubr5	0
Bap1	0								Crebbp	3								Fat1	1								Ncoa6	1						Rad21	4								Ubr5	2
Bap1	0								Crebbp	0								Fat1	3								Ncoa6	0						Rad21	1								Ubr5	0
Bap1	10								Crebbp	2								Fat1	3								Ncoa6	0						Rad21	0								Ubr5	1
Bap1	9								Crebbp	1								Fat1	5								Ncoa6	0						Rad21	0								Ubr5	0
Bap1	2								Crebbp	0								Fat1	0								Ncoa6	1						Rad21	0								Ubr5	1
Bap1	0								Crebbp	0								Fat1	0								Ncoa6	0						Rad21	0								Ubr5	2
Bap1	0								Crebbp	1								Fat1	0								Ncoa6	0						Rad21	0								Ubr5	3
Bap1	1								Crebbp	1								Fat1	0								Ncoa6	0						Rad21	0								Ubr5	4
Bap1	0								Crebbp	0								Fat1	0								Ncoa6	8						Rad21	0								Ubr5	0
Bap1	0								Crebbp	0								Fat1	0								Ncoa6	0						Rad21	1								Ubr5	0
Bap1	3								Crebbp	0								Fat1	0								Ncoa6	0						Rad21	1								Ubr5	2
Bap1	0								Crebbp	3								Fat1	0								Ncoa6	0						Rad21	0								Ubr5	1
Bap1	0								Crebbp	2								Fat1	3								Ncoa6	0						Rad21	10								Ubr5	1
Bap1	0								Crebbp	0								Fat1	3								Ncoa6	0						Rad21	7								Ubr5	4
Bap1	0								Crebbp	0								Fat1	0								Ncoa6	7						Rad21	4								Ubr5	3
Bap1	0								Crebbp	5								Fat1	3								Ncoa6	6						Rad21	0								Ubr5	0
Bap1	1								Crebbp	3								Fat1	8								Ncoa6	0						Rad21	0								Ubr5	2
Bap1	3								Crebbp	1								Fat1	11								Ncoa6	0						Rad21	1								Ubr5	0
Bap1	0								Crebbp	0								Fat1	3								Ncoa6	0						Rad21	2								Ubr5	1
Bap1	0								Crebbp	1								Fat1	0								Ncoa6	3						Rad21	0								Ubr5	0
Bap1	0								Crebbp	1								Fat1	0								Ncoa6	1						Rad21	12								Ubr5	6
Bap1	8								Crebbp	0								Fat1	0								Ncoa6	1						Rad21	5								Ubr5	1
Bap1	8								Crebbp	1								Fat1	0								Ncoa6	2						Rad21	1								Ubr5	4
Bap1	11								Crebbp	0								Fat1	0								Ncoa6	0						Rad21	0								Ubr5	0
Bap1	2								Crebbp	0								Fat1	0								Ncoa6	1						Rad21	0								Ubr5	0
Bap1	0								Crebbp	1								Fat1	0								Ncoa6	0						Rad21	1								Ubr5	19
Bap1	0								Crebbp	1								Fat1	0								Ncoa6	1						Rad21	0								Ubr5	4
Bap1	0								Crebbp	0								Fat1	0								Ncoa6	0						Rad21	2								Ubr5	0
Bap1	0								Crebbp	1								Fat1	0								Ncoa6	0						Rad21	0								Ubr5	0
Bap1	0								Crebbp	1								Fat1	0								Ncoa6	0						Rad21	1								Ubr5	2
Bap1	0								Crebbp	0								Fat1	0								Ncoa6	0						Rad21	0								Ubr5	0
Bap1	0								Crebbp	1								Fat1	15								Ncoa6	1						Rad21	0								Ubr5	0
Bap1	6								Crebbp	11								Fat1	1								Ncoa6	0						Rad21	0								Ubr5	0
Bap1	1								Crebbp	8								Fat1	0								Ncoa6	0						Rad21	0								Ubr5	0
Bap1	1								Crebbp	1								Fat1	0								Ncoa6	0						Rad21	0								Ubr5	0
Bap1	0								Crebbp	1								Fat1	0								Ncoa6	1						Rad21	0								Ubr5	1
Bap1	7								Crebbp	1								Fat1	0								Ncoa6	0						Rad21	2								Ubr5	0
Bap1	1								Crebbp	1								Fat1	0								Ncoa6	0						Rad21	0								Ubr5	4
Bap1	0								Crebbp	0								Fat1	0								Ncoa6	0						Rad21	7								Ubr5	10
Bap1	0								Crebbp	5								Fat1	0								Ncoa6	0						Rad21	0								Ubr5	19
Bap1	0								Crebbp	0								Fat1	0								Ncoa6	0						Rad21	0								Ubr5	16
Bap1	2								Crebbp	1								Fat1	0								Ncoa6	0						Rad21	3								Ubr5	0
Bap1	0								Crebbp	1								Fat1	4								Ncoa6	1						Rad21	0								Ubr5	0
Bap1	5								Crebbp	1								Fat1	1								Ncoa6	0						Rad21	1								Ubr5	1
Bap1	0								Crebbp	4								Fat1	1								Ncoa6	0						Rad21	4								Ubr5	3
Bap1	9								Crebbp	1								Fat1	1								Ncoa6	5						Rad21	1								Ubr5	0
Bap1	1								Crebbp	1								Fat1	0								Ncoa6	7						Rad21	0								Ubr5	0
Bap1	1								Crebbp	0								Fat1	0								Ncoa6	3						Rad21	1								Ubr5	1
Bap1	1								Crebbp	0								Fat1	0								Ncoa6	4						Rad21	1								Ubr5	0
Bap1	1								Crebbp	0								Fat1	0								Ncoa6	0						Rad21	0								Ubr5	0
Bap1	2								Crebbp	0								Fat1	0								Ncoa6	0						Rad21	0								Ubr5	0
Bap1	1								Crebbp	2								Fat1	0								Ncoa6	0						Rad21	0								Ubr5	0
Bap1	1								Crebbp	1								Fat1	0								Ncoa6	0						Rad21	0								Ubr5	0
Bap1	1								Crebbp	1								Fat1	0								Ncoa6	0						Rad21	1								Ubr5	0
Bap1	10								Crebbp	0								Fat1	0								Ncoa6	0						Rad21	0								Ubr5	0
Bap1	9								Crebbp	0								Fat1	2								Ncoa6	0						Rad21	0								Ubr5	1
Bap1	1								Crebbp	0								Fat1	1								Ncoa6	1						Rad21	0								Ubr5	0
Bap1	3								Crebbp	0								Fat1	1								Ncoa6	6						Rad21	3								Ubr5	5
Bap1	1								Crebbp	0								Fat1	0								Ncoa6	0						Rad21	0								Ubr5	0
Bap1	1								Crebbp	0								Fat1	0								Ncoa6	0						Rad21	1								Ubr5	0
Bap1	1								Crebbp	1								Fat1	0								Ncoa6	0						Rad21	0								Ubr5	3
Bap1	0								Crebbp	6								Fat1	0								Ncoa6	0						Rad21	0								Ubr5	1
Bap1	7								Crebbp	0								Fat1	6								Ncoa6	0						Rad21	0								Ubr5	0
Bap1	7								Crebbp	1								Fat1	2								Ncoa6	11						Rad21	0								Ubr5	3
Bap1	0								Crebbp	1								Fat1	4								Ncoa6	0						Rad21	2								Ubr5	1
Bap1	0								Crebbp	0								Fat1	4								Ncoa6	0						Rad21	0								Ubr5	0
Bap1	0								Crebbp	0								Fat1	0								Ncoa6	0						Rad21	0								Ubr5	0
Bap1	0								Crebbp	0								Fat1	0								Ncoa6	2						Rad21	2								Ubr5	0
Bap1	6								Crebbp	5								Fat1	0								Ncoa6	0						Rad21	0								Ubr5	1
Bap1	0								Crebbp	1								Fat1	0								Ncoa6	1						Rad21	6								Ubr5	1
Bap1	0								Crebbp	0								Fat1	0								Ncoa6	11						Rad21	4								Ubr5	0
Bap1	0								Crebbp	0								Fat1	0								Ncoa6	1						Rad21	6								Ubr5	1
Bap1	14								Crebbp	0								Fat1	0								Ncoa6	0						Rad21	4								Ubr5	2
Bap1	14								Crebbp	1								Fat1	0								Ncoa6	0						Rad21	1								Ubr5	6
Bap1	13								Crebbp	4								Fat1	0								Ncoa6	0						Rad21	0								Ubr5	3
Bap1	13								Crebbp	0								Fat1	0								Ncoa6	3						Rad21	0								Ubr5	1
Bap1	7								Crebbp	15								Fat1	0								Ncoa6	0						Rad21	0								Ubr5	2
Bap1	0								Crebbp	15								Fat1	0								Ncoa6	0						Rad21	1								Ubr5	0
Bap1	0								Crebbp	3								Fat1	0								Ncoa6	3						Rad21	0								Ubr5	0
Bap1	0								Crebbp	3								Fat1	0								Ncoa6	3						Rad21	1								Ubr5	0
Bap1	0								Crebbp	0								Fat1	0								Ncoa6	1						Rad21	3								Ubr5	2
Bap1	0								Crebbp	0								Fat1	0								Ncoa6	0						Rad21	2								Ubr5	25
Bap1	1								Crebbp	0								Fat1	0								Ncoa6	0						Rad21	1								Ubr5	24
Bap1	0								Crebbp	0								Fat1	0								Ncoa6	0						Rad21	1								Ubr5	2
Bap1	1								Crebbp	0								Fat1	0								Ncoa6	0						Rad21	1								Ubr5	1
Bap1	0								Crebbp	0								Fat1	0								Ncoa6	0						Rad21	1								Ubr5	1
Bap1	0								Crebbp	1								Fat1	0								Ncoa6	0						Rad21	0								Ubr5	1
Bap1	0								Crebbp	0								Fat1	0								Ncoa6	1						Rad21	1								Ubr5	1
Bap1	1								Crebbp	0								Fat1	0								Ncoa6	0						Rad21	0								Ubr5	0
Bap1	0								Crebbp	0								Fat1	2								Ncoa6	5						Rad21	10								Ubr5	1
Bap1	0								Crebbp	0								Fat1	2								Ncoa6	4						Rad21	0								Ubr5	3
Bap1	1								Crebbp	0								Fat1	2								Ncoa6	0						Rad21	0								Ubr5	0
Bap1	0								Crebbp	2								Fat1	0								Ncoa6	18						Rad21	13								Ubr5	0
Bap1	0								Crebbp	0								Fat1	0								Ncoa6	3						Rad21	10								Ubr5	0
Bap1	2								Crebbp	0								Fat1	0								Ncoa6	7						Rad21	14								Ubr5	3
Bap1	0								Crebbp	0								Fat1	0								Ncoa6	0						Rad21	6								Ubr5	0
Bap1	0								Crebbp	0								Fat1	3								Ncoa6	3						Rad21	4								Ubr5	0
Bap1	0								Crebbp	1								Fat1	1								Ncoa6	1						Rad21	1								Ubr5	4
Bap1	0								Crebbp	4								Fat1	4								Ncoa6	2						Rad21	2								Ubr5	2
Bap1	0								Crebbp	0								Fat1	4								Ncoa6	4						Rad21	1								Ubr5	2
Bap1	6								Crebbp	0								Fat1	9								Ncoa6	0						Rad21	0								Ubr5	3
Bap1	16								Crebbp	0								Fat1	0								Ncoa6	0						Rad21	0								Ubr5	0
Bap1	18								Crebbp	0								Fat1	2								Ncoa6	0						Rad21	0								Ubr5	0
CtrlIR	0								CtrlIR	0								Fat1	4								Ncoa6	0						Rad21	0								Ubr5	0
CtrlIR	0								CtrlIR	0								Fat1	0								CtrlIR	0						Rad21	0								Ubr5	0
CtrlIR	0								CtrlIR	0								Fat1	1								CtrlIR	0						Rad21	2								Ubr5	10
CtrlIR	0								CtrlIR	0								Fat1	1								CtrlIR	0						Rad21	1								Ubr5	17
CtrlIR	1								CtrlIR	1								Fat1	3								CtrlIR	0						Rad21	1								Ubr5	1
CtrlIR	0								CtrlIR	0								Fat1	1								CtrlIR	1						Rad21	0								Ubr5	1
CtrlIR	0								CtrlIR	0								Fat1	0								CtrlIR	0						Rad21	0								Ubr5	1
CtrlIR	0								CtrlIR	0								Fat1	0								CtrlIR	0						Rad21	2								Ubr5	2
CtrlIR	5								CtrlIR	5								Fat1	0								CtrlIR	0						Rad21	2								Ubr5	1
CtrlIR	13								CtrlIR	13								Fat1	0								CtrlIR	5						Rad21	0								Ubr5	0
CtrlIR	15								CtrlIR	15								Fat1	0								CtrlIR	13						Rad21	0								Ubr5	0
CtrlIR	0								CtrlIR	0								Fat1	0								CtrlIR	15						Rad21	0								Ubr5	0
CtrlIR	0								CtrlIR	0								Fat1	0								CtrlIR	0						Rad21	0								Ubr5	1
CtrlIR	0								CtrlIR	0								Fat1	0								CtrlIR	0						Rad21	0								Ubr5	8
CtrlIR	0								CtrlIR	0								Fat1	0								CtrlIR	0						Rad21	0								Ubr5	3
CtrlIR	0								CtrlIR	0								Fat1	0								CtrlIR	0						Rad21	2								Ubr5	0
CtrlIR	0								CtrlIR	0								Fat1	0								CtrlIR	0						Rad21	1								Ubr5	6
CtrlIR	0								CtrlIR	0								Fat1	0								CtrlIR	0						Rad21	1								Ubr5	1
CtrlIR	0								CtrlIR	0								Fat1	0								CtrlIR	0						Rad21	0								Ubr5	1
CtrlIR	10								CtrlIR	10								Fat1	0								CtrlIR	0						Rad21	0								Ubr5	0
CtrlIR	9								CtrlIR	9								Fat1	0								CtrlIR	10						Rad21	4								Ubr5	0
CtrlIR	14								CtrlIR	14								Fat1	0								CtrlIR	9						Rad21	8								Ubr5	1
CtrlIR	17								CtrlIR	17								Fat1	1								CtrlIR	14						Rad21	1								Ubr5	0
CtrlIR	2								CtrlIR	2								Fat1	1								CtrlIR	17						Rad21	1								Ubr5	0
CtrlIR	0								CtrlIR	0								Fat1	0								CtrlIR	2						Rad21	0								Ubr5	0
CtrlIR	0								CtrlIR	0								Fat1	0								CtrlIR	0						Rad21	0								Ubr5	1
CtrlIR	0								CtrlIR	0								Fat1	0								CtrlIR	0						Rad21	0								Ubr5	1
CtrlIR	0								CtrlIR	0								Fat1	0								CtrlIR	0						Rad21	14								Ubr5	0
CtrlIR	0								CtrlIR	0								Fat1	0								CtrlIR	0						Rad21	19								Ubr5	0
CtrlIR	0								CtrlIR	0								Fat1	0								CtrlIR	0						Rad21	18								Ubr5	0
CtrlIR	0								CtrlIR	0								Fat1	0								CtrlIR	0						Rad21	15								Ubr5	0
CtrlIR	0								CtrlIR	0								Fat1	0								CtrlIR	0						Rad21	1								Ubr5	0
CtrlIR	6								CtrlIR	6								Fat1	0								CtrlIR	0						Rad21	1								Ubr5	0
CtrlIR	4								CtrlIR	4								Fat1	2								CtrlIR	6						Rad21	0								Ubr5	0
CtrlIR	0								CtrlIR	0								Fat1	1								CtrlIR	4						Rad21	0								Ubr5	0
CtrlIR	13								CtrlIR	13								Fat1	1								CtrlIR	0						Rad21	1								Ubr5	2
CtrlIR	14								CtrlIR	14								Fat1	1								CtrlIR	13						Rad21	0								Ubr5	0
CtrlIR	27								CtrlIR	27								Fat1	0								CtrlIR	14						Rad21	0								Ubr5	1
CtrlIR	14								CtrlIR	14								Fat1	0								CtrlIR	27						Rad21	0								Ubr5	0
CtrlIR	14								CtrlIR	14								Fat1	0								CtrlIR	14						Rad21	0								Ubr5	0
CtrlIR	26								CtrlIR	26								Fat1	0								CtrlIR	14						Rad21	0								Ubr5	0
CtrlIR	0								CtrlIR	0								Fat1	2								CtrlIR	26						Rad21	0								Ubr5	0
CtrlIR	2								CtrlIR	2								Fat1	4								CtrlIR	0						Rad21	0								Ubr5	4
CtrlIR	2								CtrlIR	2								Fat1	2								CtrlIR	2						Rad21	0								Ubr5	0
CtrlIR	6								CtrlIR	6								Fat1	0								CtrlIR	2						Rad21	0								Ubr5	3
CtrlIR	2								CtrlIR	2								Fat1	0								CtrlIR	6						Rad21	1								Ubr5	0
CtrlIR	0								CtrlIR	0								Fat1	7								CtrlIR	2						Rad21	1								Ubr5	0
CtrlIR	0								CtrlIR	0								Fat1	6								CtrlIR	0						Rad21	0								Ubr5	1
CtrlIR	0								CtrlIR	0								Fat1	4								CtrlIR	0						Rad21	0								Ubr5	1
CtrlIR	7								CtrlIR	7								Fat1	2								CtrlIR	0						Rad21	1								Ubr5	1
CtrlIR	8								CtrlIR	8								Fat1	0								CtrlIR	7						Rad21	0								Ubr5	0
CtrlIR	0								CtrlIR	0								Fat1	1								CtrlIR	8						Rad21	0								Ubr5	0
CtrlIR	0								CtrlIR	0								Fat1	0								CtrlIR	0						Rad21	1								Ubr5	1
CtrlIR	0								CtrlIR	0								Fat1	9								CtrlIR	0						Rad21	0								Ubr5	0
CtrlIR	6								CtrlIR	6								Fat1	0								CtrlIR	0						Rad21	0								Ubr5	0
CtrlIR	13								CtrlIR	13								Fat1	7								CtrlIR	6						Rad21	0								Ubr5	6
CtrlIR	1								CtrlIR	1								Fat1	4								CtrlIR	13						Rad21	0								Ubr5	2
CtrlIR	0								CtrlIR	0								Fat1	2								CtrlIR	1						Rad21	0								Ubr5	3
CtrlIR	0								CtrlIR	0								Fat1	0								CtrlIR	0						Rad21	0								Ubr5	5
CtrlIR	16								CtrlIR	16								Fat1	0								CtrlIR	0						Rad21	2								Ubr5	4
CtrlIR	15								CtrlIR	15								Fat1	0								CtrlIR	16						Rad21	0								Ubr5	0
CtrlIR	26								CtrlIR	26								Fat1	0								CtrlIR	15						Rad21	1								Ubr5	5
CtrlIR	25								CtrlIR	25								Fat1	0								CtrlIR	26						Rad21	0								Ubr5	1
CtrlIR	1								CtrlIR	1								Fat1	1								CtrlIR	25						Rad21	2								Ubr5	2
CtrlIR	1								CtrlIR	1								Fat1	2								CtrlIR	1						Rad21	2								Ubr5	0
CtrlIR	1								CtrlIR	1								Fat1	0								CtrlIR	1						Rad21	2								Ubr5	7
CtrlIR	1								CtrlIR	1								Fat1	1								CtrlIR	1						Rad21	1								Ubr5	1
CtrlIR	0								CtrlIR	0								Fat1	2								CtrlIR	1						Rad21	1								Ubr5	12
CtrlIR	1								CtrlIR	1								Fat1	10								CtrlIR	0						Rad21	1								Ubr5	11
CtrlIR	10								CtrlIR	10								Fat1	5								CtrlIR	1						Rad21	1								Ubr5	20
CtrlIR	0								CtrlIR	0								Fat1	1								CtrlIR	10						Rad21	0								Ubr5	2
CtrlIR	1								CtrlIR	1								Fat1	2								CtrlIR	0						Rad21	3								Ubr5	1
CtrlIR	0								CtrlIR	0								Fat1	3								CtrlIR	1						Rad21	2								Ubr5	0
CtrlIR	0								CtrlIR	0								Fat1	0								CtrlIR	0						Rad21	3								Ubr5	1
CtrlIR	2								CtrlIR	2								Fat1	0								CtrlIR	0						Rad21	0								Ubr5	0
CtrlIR	0								CtrlIR	0								Fat1	0								CtrlIR	2						Rad21	19								Ubr5	0
CtrlIR	1								CtrlIR	1								Fat1	0								CtrlIR	0						Rad21	3								Ubr5	0
CtrlIR	0								CtrlIR	0								Fat1	0								CtrlIR	1						Rad21	1								Ubr5	0
CtrlIR	0								CtrlIR	0								Fat1	0								CtrlIR	0						Rad21	0								Ubr5	1
CtrlIR	0								CtrlIR	0								Fat1	1								CtrlIR	0						Rad21	1								Ubr5	0
CtrlIR	0								CtrlIR	0								Fat1	0								CtrlIR	0						Rad21	6								Ubr5	0
CtrlIR	0								CtrlIR	0								Fat1	0								CtrlIR	0						Rad21	5								Ubr5	0
CtrlIR	3								CtrlIR	3								Fat1	4								CtrlIR	0						Rad21	1								Ubr5	8
CtrlIR	10								CtrlIR	10								Fat1	9								CtrlIR	3						Rad21	0								Ubr5	13
CtrlIR	0								CtrlIR	0								Fat1	0								CtrlIR	10						Rad21	1								Ubr5	11
CtrlIR	1								CtrlIR	1								Fat1	3								CtrlIR	0						Rad21	0								Ubr5	16
CtrlIR	0								CtrlIR	0								Fat1	0								CtrlIR	1						Rad21	0								Ubr5	21
CtrlIR	0								CtrlIR	0								Fat1	7								CtrlIR	0						Rad21	0								Ubr5	23
CtrlIR	0								CtrlIR	0								Fat1	8								CtrlIR	0						Rad21	1								Ubr5	0
CtrlIR	0								CtrlIR	0								Fat1	8								CtrlIR	0						Rad21	1								Ubr5	0
CtrlIR	2								CtrlIR	2								Fat1	9								CtrlIR	0						Rad21	1								Ubr5	0
CtrlIR	0								CtrlIR	0								Fat1	7								CtrlIR	2						Rad21	1								Ubr5	0
CtrlIR	1								CtrlIR	1								Fat1	4								CtrlIR	0						Rad21	1								Ubr5	0
CtrlIR	0								CtrlIR	0								Fat1	0								CtrlIR	1						Rad21	0								Ubr5	3
CtrlIR	0								CtrlIR	0								Fat1	0								CtrlIR	0						Rad21	0								Ubr5	0
CtrlIR	13								CtrlIR	13								Fat1	12								CtrlIR	0						Rad21	1								Ubr5	10
CtrlIR	0								CtrlIR	0								Fat1	0								CtrlIR	13						Rad21	1								Ubr5	0
CtrlIR	0								CtrlIR	0								Fat1	0								CtrlIR	0						Rad21	0								Ubr5	0
CtrlIR	0								CtrlIR	0								Fat1	1								CtrlIR	0						Rad21	2								Ubr5	1
CtrlIR	0								CtrlIR	0								Fat1	1								CtrlIR	0						Rad21	2								Ubr5	0
CtrlIR	0								CtrlIR	0								Fat1	1								CtrlIR	0						Rad21	0								Ubr5	1
CtrlIR	0								CtrlIR	0								Fat1	0								CtrlIR	0						Rad21	2								Ubr5	0
CtrlIR	7								CtrlIR	7								Fat1	0								CtrlIR	0						Rad21	2								CtrlIR	0
CtrlIR	5								CtrlIR	5								Fat1	0								CtrlIR	7						Rad21	0								CtrlIR	0
CtrlIR	12								CtrlIR	12								Fat1	3								CtrlIR	5						Rad21	0								CtrlIR	0
CtrlIR	0								CtrlIR	0								Fat1	1								CtrlIR	12						Rad21	1								CtrlIR	1
CtrlIR	1								CtrlIR	1								Fat1	3								CtrlIR	0						Rad21	1								CtrlIR	1
CtrlIR	0								CtrlIR	0								Fat1	2								CtrlIR	1						Rad21	0								CtrlIR	13
CtrlIR	0								CtrlIR	0								Fat1	1								CtrlIR	0						Rad21	0								CtrlIR	23
CtrlIR	0								CtrlIR	0								Fat1	0								CtrlIR	0						CtrlIR	6								CtrlIR	21
CtrlIR	0								CtrlIR	0								Fat1	0								CtrlIR	0						CtrlIR	5								CtrlIR	4
CtrlIR	0								CtrlIR	0								Fat1	0								CtrlIR	0						CtrlIR	25								CtrlIR	0
CtrlIR	0								CtrlIR	0								Fat1	1								CtrlIR	0						CtrlIR	17								CtrlIR	0
CtrlIR	0								CtrlIR	0								Fat1	1								CtrlIR	0						CtrlIR	23								CtrlIR	0
CtrlIR	0								CtrlIR	0								Fat1	5								CtrlIR	0						CtrlIR	14								CtrlIR	8
CtrlIR	0								CtrlIR	0								Fat1	7								CtrlIR	0						CtrlIR	1								CtrlIR	0
CtrlIR	0								CtrlIR	0								CtrlIR	10								CtrlIR	0						CtrlIR	3								CtrlIR	0
CtrlIR	0								CtrlIR	0								CtrlIR	48								CtrlIR	0						CtrlIR	0								CtrlIR	0
CtrlIR	0								CtrlIR	0								CtrlIR	47								CtrlIR	0						CtrlIR	6								CtrlIR	0
CtrlIR	0								CtrlIR	0								CtrlIR	29								CtrlIR	0						CtrlIR	0								CtrlIR	0
CtrlIR	0								CtrlIR	0								CtrlIR	33								CtrlIR	0						CtrlIR	0								CtrlIR	0
CtrlIR	1								CtrlIR	1								CtrlIR	0								CtrlIR	0						CtrlIR	0								CtrlIR	0
CtrlIR	4								CtrlIR	4								CtrlIR	31								CtrlIR	1						CtrlIR	0								CtrlIR	1
CtrlIR	2								CtrlIR	2								CtrlIR	1								CtrlIR	4						CtrlIR	0								CtrlIR	0
CtrlIR	1								CtrlIR	1								CtrlIR	2								CtrlIR	2						CtrlIR	0								CtrlIR	2
CtrlIR	0								CtrlIR	0								CtrlIR	6								CtrlIR	1						CtrlIR	0								CtrlIR	12
CtrlIR	0								CtrlIR	0								CtrlIR	4								CtrlIR	0						CtrlIR	0								CtrlIR	1
CtrlIR	10								CtrlIR	10								CtrlIR	1								CtrlIR	0						CtrlIR	0								CtrlIR	0
CtrlIR	0								CtrlIR	0								CtrlIR	5								CtrlIR	10						CtrlIR	7								CtrlIR	0
CtrlIR	5								CtrlIR	5								CtrlIR	0								CtrlIR	0						CtrlIR	5								CtrlIR	0
CtrlIR	7								CtrlIR	7								CtrlIR	4								CtrlIR	5						CtrlIR	2								CtrlIR	0
CtrlIR	8								CtrlIR	8								CtrlIR	8								CtrlIR	7						CtrlIR	0								CtrlIR	0
CtrlIR	4								CtrlIR	4								CtrlIR	6								CtrlIR	8						CtrlIR	0								CtrlIR	0
CtrlIR	0								CtrlIR	0								CtrlIR	13								CtrlIR	4						CtrlIR	0								CtrlIR	0
CtrlIR	0								CtrlIR	0								CtrlIR	16								CtrlIR	0						CtrlIR	7								CtrlIR	6
CtrlIR	1								CtrlIR	1								CtrlIR	17								CtrlIR	0						CtrlIR	5								CtrlIR	22
CtrlIR	0								CtrlIR	0								CtrlIR	12								CtrlIR	1						CtrlIR	1								CtrlIR	17
CtrlIR	3								CtrlIR	3								CtrlIR	16								CtrlIR	0						CtrlIR	0								CtrlIR	26
CtrlIR	0								CtrlIR	0								CtrlIR	0								CtrlIR	3						CtrlIR	0								CtrlIR	0
CtrlIR	6								CtrlIR	6								CtrlIR	0								CtrlIR	0						CtrlIR	11								CtrlIR	0
CtrlIR	5								CtrlIR	5								CtrlIR	0								CtrlIR	6						CtrlIR	12								CtrlIR	0
CtrlIR	1								CtrlIR	1								CtrlIR	0								CtrlIR	5						CtrlIR	18								CtrlIR	0
CtrlIR	0								CtrlIR	0								CtrlIR	0								CtrlIR	1						CtrlIR	6								CtrlIR	1
CtrlIR	0								CtrlIR	0								CtrlIR	0								CtrlIR	0						CtrlIR	7								CtrlIR	0
CtrlIR	0								CtrlIR	0								CtrlIR	0								CtrlIR	0						CtrlIR	2								CtrlIR	0
CtrlIR	0								CtrlIR	0								CtrlIR	0								CtrlIR	0						CtrlIR	0								CtrlIR	0
CtrlIR	0								CtrlIR	0								CtrlIR	0								CtrlIR	0						CtrlIR	2								CtrlIR	21
CtrlIR	3								CtrlIR	3								CtrlIR	0								CtrlIR	0						CtrlIR	2								CtrlIR	17
CtrlIR	3								CtrlIR	3								CtrlIR	0								CtrlIR	3						CtrlIR	6								CtrlIR	10
CtrlIR	7								CtrlIR	7								CtrlIR	16								CtrlIR	3						CtrlIR	0								CtrlIR	0
CtrlIR	1								CtrlIR	1								CtrlIR	14								CtrlIR	7						CtrlIR	0								CtrlIR	0
CtrlIR	1								CtrlIR	1								CtrlIR	16								CtrlIR	1						CtrlIR	1								CtrlIR	0
CtrlIR	1								CtrlIR	1								CtrlIR	24								CtrlIR	1						CtrlIR	1								CtrlIR	0
CtrlIR	0								CtrlIR	0								CtrlIR	16								CtrlIR	1						CtrlIR	0								CtrlIR	10
CtrlIR	3								CtrlIR	3								CtrlIR	4								CtrlIR	0						CtrlIR	0								CtrlIR	11
CtrlIR	0								CtrlIR	0								CtrlIR	0								CtrlIR	3						CtrlIR	10								CtrlIR	7
CtrlIR	0								CtrlIR	0								CtrlIR	0								CtrlIR	0						CtrlIR	13								CtrlIR	11
CtrlIR	0								CtrlIR	0								CtrlIR	1								CtrlIR	0						CtrlIR	16								CtrlIR	13
CtrlIR	0								CtrlIR	0								CtrlIR	1								CtrlIR	0						CtrlIR	22								CtrlIR	9
CtrlIR	1								CtrlIR	1								CtrlIR	2								CtrlIR	0						CtrlIR	33								CtrlIR	0
CtrlIR	1								CtrlIR	1								CtrlIR	2								CtrlIR	1						CtrlIR	16								CtrlIR	0
CtrlIR	2								CtrlIR	2								CtrlIR	2								CtrlIR	1						CtrlIR	6								CtrlIR	1
CtrlIR	5								CtrlIR	5								CtrlIR	0								CtrlIR	2						CtrlIR	2								CtrlIR	1
CtrlIR	8								CtrlIR	8								CtrlIR	19								CtrlIR	5						CtrlIR	0								CtrlIR	0
CtrlIR	2								CtrlIR	2								CtrlIR	14								CtrlIR	8						CtrlIR	3								CtrlIR	0
CtrlIR	0								CtrlIR	0								CtrlIR	17								CtrlIR	2						CtrlIR	10								CtrlIR	0
CtrlIR	7								CtrlIR	7								CtrlIR	5								CtrlIR	0						CtrlIR	10								CtrlIR	0
CtrlIR	8								CtrlIR	8								CtrlIR	7								CtrlIR	7						CtrlIR	1								CtrlIR	0
CtrlIR	6								CtrlIR	6								CtrlIR	41								CtrlIR	8						CtrlIR	4								CtrlIR	16
CtrlIR	1								CtrlIR	1								CtrlIR	0								CtrlIR	6						CtrlIR	2								CtrlIR	13
CtrlIR	15								CtrlIR	15								CtrlIR	0								CtrlIR	1						CtrlIR	2								CtrlIR	18
CtrlIR	0								CtrlIR	0								CtrlIR	0								CtrlIR	15						CtrlIR	8								CtrlIR	0
CtrlIR	6								CtrlIR	6								CtrlIR	0								CtrlIR	0						CtrlIR	1								CtrlIR	0
CtrlIR	0								CtrlIR	0								CtrlIR	0								CtrlIR	6						CtrlIR	14								CtrlIR	0
CtrlIR	0								CtrlIR	0								CtrlIR	0								CtrlIR	0						CtrlIR	13								CtrlIR	0
CtrlIR	1								CtrlIR	1								CtrlIR	0								CtrlIR	0						CtrlIR	1								CtrlIR	1
CtrlIR	3								CtrlIR	3								CtrlIR	0								CtrlIR	1						CtrlIR	0								CtrlIR	1
CtrlIR	0								CtrlIR	0								CtrlIR	24								CtrlIR	3						CtrlIR	0								CtrlIR	11
CtrlIR	3								CtrlIR	3								CtrlIR	35								CtrlIR	0						CtrlIR	9								CtrlIR	13
CtrlIR	1								CtrlIR	1								CtrlIR	26								CtrlIR	3						CtrlIR	6								CtrlIR	0
CtrlIR	1								CtrlIR	1								CtrlIR	0								CtrlIR	1						CtrlIR	1								CtrlIR	0
CtrlIR	3								CtrlIR	3								CtrlIR	0								CtrlIR	1						CtrlIR	11								CtrlIR	0
CtrlIR	0								CtrlIR	0								CtrlIR	0								CtrlIR	3						CtrlIR	10								CtrlIR	0
CtrlIR	0								CtrlIR	0								CtrlIR	0								CtrlIR	0						CtrlIR	12								CtrlIR	1
CtrlIR	10								CtrlIR	10								CtrlIR	5								CtrlIR	0						CtrlIR	6								CtrlIR	2
CtrlIR	3								CtrlIR	3								CtrlIR	4								CtrlIR	10						CtrlIR	8								CtrlIR	2
CtrlIR	2								CtrlIR	2								CtrlIR	8								CtrlIR	3						CtrlIR	1								CtrlIR	2
CtrlIR	4								CtrlIR	4								CtrlIR	9								CtrlIR	2						CtrlIR	3								CtrlIR	9
CtrlIR	13								CtrlIR	13								CtrlIR	2								CtrlIR	4						CtrlIR	0								CtrlIR	13
CtrlIR	13								CtrlIR	13								CtrlIR	1								CtrlIR	13						CtrlIR	7								CtrlIR	14
CtrlIR	11								CtrlIR	11								CtrlIR	0								CtrlIR	13						CtrlIR	0								CtrlIR	13
CtrlIR	0								CtrlIR	0								CtrlIR	0								CtrlIR	11						CtrlIR	1								CtrlIR	17
CtrlIR	0								CtrlIR	0								CtrlIR	6								CtrlIR	0						CtrlIR	0								CtrlIR	0
CtrlIR	4								CtrlIR	4								CtrlIR	0								CtrlIR	0						CtrlIR	2								CtrlIR	2
CtrlIR	10								CtrlIR	10								CtrlIR	0								CtrlIR	4						CtrlIR	3								CtrlIR	2
CtrlIR	0								CtrlIR	0								CtrlIR	0								CtrlIR	10						CtrlIR	0								CtrlIR	0
CtrlIR	1								CtrlIR	1								CtrlIR	38								CtrlIR	0						CtrlIR	1								CtrlIR	0
CtrlIR	1								CtrlIR	1								CtrlIR	23								CtrlIR	1						CtrlIR	2								CtrlIR	2
CtrlIR	0								CtrlIR	0								CtrlIR	35								CtrlIR	1						CtrlIR	1								CtrlIR	0
CtrlIR	0								CtrlIR	0								CtrlIR	1								CtrlIR	0						CtrlIR	0								CtrlIR	0
CtrlIR	0								CtrlIR	0								CtrlIR	3								CtrlIR	0						CtrlIR	2								CtrlIR	21
CtrlIR	0								CtrlIR	0								CtrlIR	0								CtrlIR	0						CtrlIR	0								CtrlIR	20
CtrlIR	0								CtrlIR	0								CtrlIR	1								CtrlIR	0						CtrlIR	0								CtrlIR	3
CtrlIR	7								CtrlIR	7								CtrlIR	0								CtrlIR	0						CtrlIR	1								CtrlIR	0
CtrlIR	6								CtrlIR	6								CtrlIR	0								CtrlIR	7						CtrlIR	1								CtrlIR	1
CtrlIR	13								CtrlIR	13								CtrlIR	1								CtrlIR	6						CtrlIR	1								CtrlIR	2
CtrlIR	1								CtrlIR	1								CtrlIR	0								CtrlIR	13						CtrlIR	1								CtrlIR	1
CtrlIR	0								CtrlIR	0								CtrlIR	18								CtrlIR	1						CtrlIR	0								CtrlIR	0
CtrlIR	1								CtrlIR	1								CtrlIR	59								CtrlIR	0						CtrlIR	0								CtrlIR	0
CtrlIR	0								CtrlIR	0								CtrlIR	79								CtrlIR	1						CtrlIR	1								CtrlIR	0
CtrlIR	0								CtrlIR	0								CtrlIR	55								CtrlIR	0						CtrlIR	2								CtrlIR	2
CtrlIR	0								CtrlIR	0								CtrlIR	21								CtrlIR	0						CtrlIR	2								CtrlIR	0
CtrlIR	0								CtrlIR	0								CtrlIR	24								CtrlIR	0						CtrlIR	1								CtrlIR	0
CtrlIR	0								CtrlIR	0								CtrlIR	0								CtrlIR	0						CtrlIR	6								CtrlIR	3
CtrlIR	0								CtrlIR	0								CtrlIR	2								CtrlIR	0						CtrlIR	3								CtrlIR	9
CtrlIR	5								CtrlIR	5								CtrlIR	0								CtrlIR	0						CtrlIR	5								CtrlIR	6
CtrlIR	0								CtrlIR	0								CtrlIR	0								CtrlIR	5						CtrlIR	1								CtrlIR	0
CtrlIR	1								CtrlIR	1								CtrlIR	0								CtrlIR	0						CtrlIR	3								CtrlIR	8
CtrlIR	5								CtrlIR	5								CtrlIR	0								CtrlIR	1						CtrlIR	0								CtrlIR	3
CtrlIR	9								CtrlIR	9								CtrlIR	0								CtrlIR	5						CtrlIR	0								CtrlIR	3
CtrlIR	1								CtrlIR	1								CtrlIR	0								CtrlIR	9						CtrlIR	0								CtrlIR	2
CtrlIR	0								CtrlIR	0								CtrlIR	0								CtrlIR	1						CtrlIR	0								CtrlIR	10
CtrlIR	0								CtrlIR	0								CtrlIR	0								CtrlIR	0						CtrlIR	10								CtrlIR	0
CtrlIR	0								CtrlIR	0								CtrlIR	0								CtrlIR	0						CtrlIR	6								CtrlIR	0
CtrlIR	10								CtrlIR	10								CtrlIR	0								CtrlIR	0						CtrlIR	8								CtrlIR	0
CtrlIR	0								CtrlIR	0								CtrlIR	0								CtrlIR	10						CtrlIR	8								CtrlIR	0
CtrlIR	8								CtrlIR	8								CtrlIR	0								CtrlIR	0						CtrlIR	10								CtrlIR	2
CtrlIR	15								CtrlIR	15								CtrlIR	0								CtrlIR	8						CtrlIR	2								CtrlIR	0
CtrlIR	0								CtrlIR	0								CtrlIR	0								CtrlIR	15						CtrlIR	11								CtrlIR	0
CtrlIR	7								CtrlIR	7								CtrlIR	0								CtrlIR	0						CtrlIR	7								CtrlIR	0
CtrlIR	6								CtrlIR	6								CtrlIR	0								CtrlIR	7						CtrlIR	10								CtrlIR	14
CtrlIR	6								CtrlIR	6								CtrlIR	0								CtrlIR	6						CtrlIR	15								CtrlIR	0
CtrlIR	0								CtrlIR	0								CtrlIR	0								CtrlIR	6						CtrlIR	0								CtrlIR	0
CtrlIR	6								CtrlIR	6								CtrlIR	4								CtrlIR	0						CtrlIR	0								CtrlIR	0
CtrlIR	10								CtrlIR	10								CtrlIR	0								CtrlIR	6						CtrlIR	0								CtrlIR	0
CtrlIR	3								CtrlIR	3								CtrlIR	7								CtrlIR	10						CtrlIR	1								CtrlIR	0
CtrlIR	0								CtrlIR	0								CtrlIR	0								CtrlIR	3						CtrlIR	0								CtrlIR	0
CtrlIR	0								CtrlIR	0								CtrlIR	0								CtrlIR	0						CtrlIR	3								CtrlIR	0
CtrlIR	0								CtrlIR	0								CtrlIR	0								CtrlIR	0						CtrlIR	4								CtrlIR	0
CtrlIR	0								CtrlIR	0								CtrlIR	18								CtrlIR	0						CtrlIR	0								CtrlIR	0
CtrlIR	12								CtrlIR	12								CtrlIR	32								CtrlIR	0						CtrlIR	1								CtrlIR	0
CtrlIR	8								CtrlIR	8								CtrlIR	14								CtrlIR	12						CtrlIR	19								CtrlIR	1
CtrlIR	11								CtrlIR	11								CtrlIR	15								CtrlIR	8						CtrlIR	22								CtrlIR	3
CtrlIR	9								CtrlIR	9								CtrlIR	15								CtrlIR	11						CtrlIR	27								CtrlIR	0
CtrlIR	9								CtrlIR	9								CtrlIR	23								CtrlIR	9						CtrlIR	1								CtrlIR	0
CtrlIR	9								CtrlIR	9								CtrlIR	20								CtrlIR	9						CtrlIR	2								CtrlIR	0
CtrlIR	0								CtrlIR	0								CtrlIR	0								CtrlIR	9						CtrlIR	0								CtrlIR	14
CtrlIR	1								CtrlIR	1								CtrlIR	0								CtrlIR	0						CtrlIR	0								CtrlIR	14
CtrlIR	1								CtrlIR	1								CtrlIR	0								CtrlIR	1						CtrlIR	1								CtrlIR	24
CtrlIR	0								CtrlIR	0								CtrlIR	0								CtrlIR	1						CtrlIR	2								CtrlIR	0
CtrlIR	8								CtrlIR	8								CtrlIR	0								CtrlIR	0						CtrlIR	1								CtrlIR	0
CtrlIR	6								CtrlIR	6								CtrlIR	0								CtrlIR	8						CtrlIR	11								CtrlIR	0
CtrlIR	8								CtrlIR	8								CtrlIR	1								CtrlIR	6						CtrlIR	5								CtrlIR	0
CtrlIR	9								CtrlIR	9								CtrlIR	0								CtrlIR	8						CtrlIR	4								CtrlIR	0
CtrlIR	10								CtrlIR	10								CtrlIR	0								CtrlIR	9						CtrlIR	0								CtrlIR	0
CtrlIR	0								CtrlIR	0								CtrlIR	39								CtrlIR	10						CtrlIR	0								CtrlIR	0
CtrlIR	16								CtrlIR	16								CtrlIR	0								CtrlIR	0						CtrlIR	1								CtrlIR	0
CtrlIR	5								CtrlIR	5								CtrlIR	0								CtrlIR	16						CtrlIR	4								CtrlIR	0
CtrlIR	0								CtrlIR	0								CtrlIR	0								CtrlIR	5						CtrlIR	1								CtrlIR	12
CtrlIR	1								CtrlIR	1								CtrlIR	1								CtrlIR	0						CtrlIR	1								CtrlIR	0
CtrlIR	1								CtrlIR	1								CtrlIR	1								CtrlIR	1						CtrlIR	6								CtrlIR	0
CtrlIR	5								CtrlIR	5								CtrlIR	13								CtrlIR	1						CtrlIR	0								CtrlIR	0
CtrlIR	9								CtrlIR	9								CtrlIR	23								CtrlIR	5						CtrlIR	8								CtrlIR	0
CtrlIR	0								CtrlIR	0								CtrlIR	21								CtrlIR	9						CtrlIR	16								CtrlIR	0
CtrlIR	0								CtrlIR	0								CtrlIR	4								CtrlIR	0						CtrlIR	1								CtrlIR	0
CtrlIR	1								CtrlIR	1								CtrlIR	0								CtrlIR	0						CtrlIR	18								CtrlIR	0
CtrlIR	1								CtrlIR	1								CtrlIR	0								CtrlIR	1						CtrlIR	28								CtrlIR	10
CtrlIR	0								CtrlIR	0								CtrlIR	0								CtrlIR	1						CtrlIR	39								CtrlIR	26
CtrlIR	0								CtrlIR	0								CtrlIR	8								CtrlIR	0						CtrlIR	19								CtrlIR	5
CtrlIR	0								CtrlIR	0								CtrlIR	0								CtrlIR	0						CtrlIR	1								CtrlIR	3
CtrlIR	0								CtrlIR	0								CtrlIR	0								CtrlIR	0						CtrlIR	0								CtrlIR	0
CtrlIR	0								CtrlIR	0								CtrlIR	0								CtrlIR	0						CtrlIR	0								CtrlIR	8
CtrlIR	0								CtrlIR	0								CtrlIR	0								CtrlIR	0						CtrlIR	0								CtrlIR	3
CtrlIR	1								CtrlIR	1								CtrlIR	0								CtrlIR	0						CtrlIR	0								CtrlIR	0
CtrlIR	7								CtrlIR	7								CtrlIR	0								CtrlIR	1						CtrlIR	3								CtrlIR	0
CtrlIR	8								CtrlIR	8								CtrlIR	0								CtrlIR	7						CtrlIR	8								CtrlIR	0
CtrlIR	0								CtrlIR	0								CtrlIR	1								CtrlIR	8						CtrlIR	4								CtrlIR	0
CtrlIR	6								CtrlIR	6								CtrlIR	0								CtrlIR	0						CtrlIR	10								CtrlIR	0
CtrlIR	4								CtrlIR	4								CtrlIR	2								CtrlIR	6						CtrlIR	21								CtrlIR	1
CtrlIR	9								CtrlIR	9								CtrlIR	12								CtrlIR	4						CtrlIR	22								CtrlIR	0
CtrlIR	10								CtrlIR	10								CtrlIR	1								CtrlIR	9						CtrlIR	21								CtrlIR	1
CtrlIR	7								CtrlIR	7								CtrlIR	0								CtrlIR	10						CtrlIR	8								CtrlIR	1
CtrlIR	7								CtrlIR	7								CtrlIR	0								CtrlIR	7						CtrlIR	1								CtrlIR	0
CtrlIR	18								CtrlIR	18								CtrlIR	0								CtrlIR	7						CtrlIR	1								CtrlIR	1
CtrlIR	1								CtrlIR	1								CtrlIR	0								CtrlIR	18						CtrlIR	3								CtrlIR	2
CtrlIR	4								CtrlIR	4								CtrlIR	0								CtrlIR	1						CtrlIR	1								CtrlIR	10
CtrlIR	0								CtrlIR	0								CtrlIR	0								CtrlIR	4						CtrlIR	8								CtrlIR	48
CtrlIR	0								CtrlIR	0								CtrlIR	0								CtrlIR	0						CtrlIR	10								CtrlIR	47
CtrlIR	0								CtrlIR	0								CtrlIR	6								CtrlIR	0						CtrlIR	15								CtrlIR	29
CtrlIR	10								CtrlIR	10								CtrlIR	22								CtrlIR	0						CtrlIR	16								CtrlIR	33
CtrlIR	0								CtrlIR	0								CtrlIR	17								CtrlIR	10						CtrlIR	10								CtrlIR	0
CtrlIR	11								CtrlIR	11								CtrlIR	26								CtrlIR	0						CtrlIR	31								CtrlIR	31
CtrlIR	14								CtrlIR	14								CtrlIR	0								CtrlIR	11						CtrlIR	17								CtrlIR	1
CtrlIR	22								CtrlIR	22								CtrlIR	0								CtrlIR	14						CtrlIR	1								CtrlIR	2
CtrlIR	14								CtrlIR	14								CtrlIR	0								CtrlIR	22						CtrlIR	1								CtrlIR	6
CtrlIR	17								CtrlIR	17								CtrlIR	0								CtrlIR	14						CtrlIR	0								CtrlIR	4
CtrlIR	1								CtrlIR	1								CtrlIR	1								CtrlIR	17						CtrlIR	0								CtrlIR	1
CtrlIR	3								CtrlIR	3								CtrlIR	0								CtrlIR	1						CtrlIR	3								CtrlIR	5
CtrlIR	5								CtrlIR	5								CtrlIR	0								CtrlIR	3						CtrlIR	0								CtrlIR	0
CtrlIR	14								CtrlIR	14								CtrlIR	0								CtrlIR	5						CtrlIR	1								CtrlIR	4
CtrlIR	8								CtrlIR	8								CtrlIR	21								CtrlIR	14						CtrlIR	10								CtrlIR	8
CtrlIR	14								CtrlIR	14								CtrlIR	17								CtrlIR	8						CtrlIR	28								CtrlIR	6
CtrlIR	24								CtrlIR	24								CtrlIR	10								CtrlIR	14						CtrlIR	1								CtrlIR	13
CtrlIR	1								CtrlIR	1								CtrlIR	0								CtrlIR	24						CtrlIR	4								CtrlIR	16
CtrlIR	1								CtrlIR	1								CtrlIR	0								CtrlIR	1						CtrlIR	3								CtrlIR	17
CtrlIR	5								CtrlIR	5								CtrlIR	0								CtrlIR	1						CtrlIR	6								CtrlIR	12
CtrlIR	0								CtrlIR	0								CtrlIR	0								CtrlIR	5						CtrlIR	7								CtrlIR	16
CtrlIR	0								CtrlIR	0								CtrlIR	10								CtrlIR	0						CtrlIR	20								CtrlIR	0
CtrlIR	0								CtrlIR	0								CtrlIR	11								CtrlIR	0						CtrlIR	9								CtrlIR	0
CtrlIR	1								CtrlIR	1								CtrlIR	7								CtrlIR	0						CtrlIR	17								CtrlIR	0
CtrlIR	9								CtrlIR	9								CtrlIR	11								CtrlIR	1						CtrlIR	11								CtrlIR	0
CtrlIR	3								CtrlIR	3								CtrlIR	13								CtrlIR	9						CtrlIR	1								CtrlIR	0
CtrlIR	12								CtrlIR	12								CtrlIR	9								CtrlIR	3						CtrlIR	4								CtrlIR	0
CtrlIR	4								CtrlIR	4								CtrlIR	0								CtrlIR	12						CtrlIR	7								CtrlIR	0
CtrlIR	1								CtrlIR	1								CtrlIR	0								CtrlIR	4						CtrlIR	3								CtrlIR	0
CtrlIR	0								CtrlIR	0								CtrlIR	1								CtrlIR	1						CtrlIR	0								CtrlIR	0
CtrlIR	0								CtrlIR	0								CtrlIR	1								CtrlIR	0						CtrlIR	2								CtrlIR	0
CtrlIR	0								CtrlIR	0								CtrlIR	0								CtrlIR	0						CtrlIR	1								CtrlIR	0
CtrlIR	1								CtrlIR	1								CtrlIR	0								CtrlIR	0						CtrlIR	2								CtrlIR	16
CtrlIR	1								CtrlIR	1								CtrlIR	0								CtrlIR	1						CtrlIR	37								CtrlIR	14
CtrlIR	0								CtrlIR	0								CtrlIR	0								CtrlIR	1						CtrlIR	17								CtrlIR	16
CtrlIR	0								CtrlIR	0								CtrlIR	0								CtrlIR	0						CtrlIR	0								CtrlIR	24
CtrlIR	0								CtrlIR	0								CtrlIR	16								CtrlIR	0						CtrlIR	0								CtrlIR	16
CtrlIR	0								CtrlIR	0								CtrlIR	13								CtrlIR	0						CtrlIR	2								CtrlIR	4
CtrlIR	1								CtrlIR	1								CtrlIR	18								CtrlIR	0						CtrlIR	6								CtrlIR	0
CtrlIR	0								CtrlIR	0								CtrlIR	0								CtrlIR	1						CtrlIR	6								CtrlIR	0
CtrlIR	0								CtrlIR	0								CtrlIR	0								CtrlIR	0						CtrlIR	9								CtrlIR	1
CtrlIR	3								CtrlIR	3								CtrlIR	0								CtrlIR	0						CtrlIR	14								CtrlIR	1
CtrlIR	0								CtrlIR	0								CtrlIR	0								CtrlIR	3						CtrlIR	8								CtrlIR	2
CtrlIR	1								CtrlIR	1								CtrlIR	1								CtrlIR	0						CtrlIR	13								CtrlIR	2
CtrlIR	0								CtrlIR	0								CtrlIR	1								CtrlIR	1						CtrlIR	13								CtrlIR	2
CtrlIR	1								CtrlIR	1								CtrlIR	11								CtrlIR	0						CtrlIR	10								CtrlIR	0
CtrlIR	8								CtrlIR	8								CtrlIR	13								CtrlIR	1						CtrlIR	2								CtrlIR	19
CtrlIR	15								CtrlIR	15								CtrlIR	0								CtrlIR	8						CtrlIR	9								CtrlIR	14
CtrlIR	0								CtrlIR	0								CtrlIR	0								CtrlIR	15						CtrlIR	5								CtrlIR	17
CtrlIR	0								CtrlIR	0								CtrlIR	0								CtrlIR	0						CtrlIR	0								CtrlIR	5
CtrlIR	0								CtrlIR	0								CtrlIR	0								CtrlIR	0						CtrlIR	0								CtrlIR	7
CtrlIR	1								CtrlIR	1								CtrlIR	1								CtrlIR	0						CtrlIR	14								CtrlIR	41
CtrlIR	3								CtrlIR	3								CtrlIR	2								CtrlIR	1						CtrlIR	11								CtrlIR	0
CtrlIR	0								CtrlIR	0								CtrlIR	2								CtrlIR	3						CtrlIR	8								CtrlIR	0
CtrlIR	0								CtrlIR	0								CtrlIR	2								CtrlIR	0						CtrlIR	11								CtrlIR	0
CtrlIR	0								CtrlIR	0								CtrlIR	9								CtrlIR	0						CtrlIR	7								CtrlIR	0
CtrlIR	0								CtrlIR	0								CtrlIR	13								CtrlIR	0						CtrlIR	3								CtrlIR	0
CtrlIR	0								CtrlIR	0								CtrlIR	14								CtrlIR	0						CtrlIR	3								CtrlIR	0
CtrlIR	1								CtrlIR	1								CtrlIR	13								CtrlIR	0						CtrlIR	1								CtrlIR	0
CtrlIR	0								CtrlIR	0								CtrlIR	17								CtrlIR	1						CtrlIR	0								CtrlIR	0
CtrlIR	10								CtrlIR	10								CtrlIR	0								CtrlIR	0						CtrlIR	0								CtrlIR	24
CtrlIR	9								CtrlIR	9								CtrlIR	2								CtrlIR	10						CtrlIR	0								CtrlIR	35
CtrlIR	13								CtrlIR	13								CtrlIR	2								CtrlIR	9						CtrlIR	0								CtrlIR	26
CtrlIR	18								CtrlIR	18								CtrlIR	0								CtrlIR	13						CtrlIR	0								CtrlIR	0
CtrlIR	8								CtrlIR	8								CtrlIR	0								CtrlIR	18						CtrlIR	0								CtrlIR	0
CtrlIR	1								CtrlIR	1								CtrlIR	2								CtrlIR	8						CtrlIR	0								CtrlIR	0
CtrlIR	0								CtrlIR	0								CtrlIR	0								CtrlIR	1						CtrlIR	0								CtrlIR	0
CtrlIR	0								CtrlIR	0								CtrlIR	0								CtrlIR	0						CtrlIR	10								CtrlIR	5
CtrlIR	0								CtrlIR	0								CtrlIR	21								CtrlIR	0						CtrlIR	7								CtrlIR	4
CtrlIR	0								CtrlIR	0								CtrlIR	20								CtrlIR	0						CtrlIR	20								CtrlIR	8
CtrlIR	0								CtrlIR	0								CtrlIR	3								CtrlIR	0						CtrlIR	0								CtrlIR	9
CtrlIR	0								CtrlIR	0								CtrlIR	0								CtrlIR	0						CtrlIR	0								CtrlIR	2
CtrlIR	2								CtrlIR	2								CtrlIR	1								CtrlIR	0						CtrlIR	2								CtrlIR	1
CtrlIR	5								CtrlIR	5								CtrlIR	2								CtrlIR	2						CtrlIR	0								CtrlIR	0
CtrlIR	5								CtrlIR	5								CtrlIR	1								CtrlIR	5						CtrlIR	1								CtrlIR	0
CtrlIR	6								CtrlIR	6								CtrlIR	0								CtrlIR	5						CtrlIR	0								CtrlIR	6
CtrlIR	0								CtrlIR	0								CtrlIR	0								CtrlIR	6						CtrlIR	1								CtrlIR	0
CtrlIR	0								CtrlIR	0								CtrlIR	0								CtrlIR	0						CtrlIR	0								CtrlIR	0
CtrlIR	1								CtrlIR	1								CtrlIR	2								CtrlIR	0						CtrlIR	8								CtrlIR	0
CtrlIR	1								CtrlIR	1								CtrlIR	0								CtrlIR	1						CtrlIR	1								CtrlIR	38
CtrlIR	0								CtrlIR	0								CtrlIR	0								CtrlIR	1						CtrlIR	1								CtrlIR	23
CtrlIR	0								CtrlIR	0								CtrlIR	3								CtrlIR	0						CtrlIR	0								CtrlIR	35
CtrlIR	0								CtrlIR	0								CtrlIR	9								CtrlIR	0						CtrlIR	0								CtrlIR	1
CtrlIR	1								CtrlIR	1								CtrlIR	6								CtrlIR	0						CtrlIR	0								CtrlIR	3
CtrlIR	13								CtrlIR	13								CtrlIR	0								CtrlIR	1						CtrlIR	3								CtrlIR	0
CtrlIR	9								CtrlIR	9								CtrlIR	8								CtrlIR	13						CtrlIR	4								CtrlIR	1
CtrlIR	7								CtrlIR	7								CtrlIR	3								CtrlIR	9						CtrlIR	0								CtrlIR	0
CtrlIR	11								CtrlIR	11								CtrlIR	3								CtrlIR	7						CtrlIR	0								CtrlIR	0
CtrlIR	15								CtrlIR	15								CtrlIR	2								CtrlIR	11						CtrlIR	0								CtrlIR	1
CtrlIR	18								CtrlIR	18								CtrlIR	10								CtrlIR	15						CtrlIR	1								CtrlIR	0
Bap1IR	5								CrebbpIR	0								CtrlIR	0								CtrlIR	18						CtrlIR	0								CtrlIR	18
Bap1IR	1								CrebbpIR	1								CtrlIR	0								Ncoa6IR	0						CtrlIR	6								CtrlIR	59
Bap1IR	1								CrebbpIR	0								CtrlIR	0								Ncoa6IR	0						CtrlIR	8								CtrlIR	79
Bap1IR	0								CrebbpIR	2								CtrlIR	0								Ncoa6IR	0						CtrlIR	19								CtrlIR	55
Bap1IR	2								CrebbpIR	0								CtrlIR	2								Ncoa6IR	0						CtrlIR	9								CtrlIR	21
Bap1IR	1								CrebbpIR	20								CtrlIR	0								Ncoa6IR	0						CtrlIR	1								CtrlIR	24
Bap1IR	0								CrebbpIR	0								CtrlIR	0								Ncoa6IR	0						CtrlIR	0								CtrlIR	0
Bap1IR	3								CrebbpIR	7								CtrlIR	0								Ncoa6IR	0						CtrlIR	0								CtrlIR	2
Bap1IR	0								CrebbpIR	4								CtrlIR	14								Ncoa6IR	0						CtrlIR	0								CtrlIR	0
Bap1IR	0								CrebbpIR	11								CtrlIR	0								Ncoa6IR	2						CtrlIR	0								CtrlIR	0
Bap1IR	12								CrebbpIR	6								CtrlIR	0								Ncoa6IR	5						CtrlIR	0								CtrlIR	0
Bap1IR	12								CrebbpIR	0								CtrlIR	0								Ncoa6IR	5						CtrlIR	0								CtrlIR	0
Bap1IR	11								CrebbpIR	0								CtrlIR	0								Ncoa6IR	0						CtrlIR	0								CtrlIR	0
Bap1IR	0								CrebbpIR	0								CtrlIR	0								Ncoa6IR	0						CtrlIR	0								CtrlIR	0
Bap1IR	1								CrebbpIR	0								CtrlIR	0								Ncoa6IR	0						CtrlIR	1								CtrlIR	0
Bap1IR	0								CrebbpIR	1								CtrlIR	0								Ncoa6IR	0						CtrlIR	0								CtrlIR	0
Bap1IR	0								CrebbpIR	0								CtrlIR	0								Ncoa6IR	0						CtrlIR	0								CtrlIR	0
Bap1IR	0								CrebbpIR	0								CtrlIR	0								Ncoa6IR	1						CtrlIR	16								CtrlIR	0
Bap1IR	1								CrebbpIR	0								CtrlIR	0								Ncoa6IR	12						CtrlIR	22								CtrlIR	0
Bap1IR	1								CrebbpIR	1								CtrlIR	1								Ncoa6IR	4						CtrlIR	7								CtrlIR	0
Bap1IR	0								CrebbpIR	0								CtrlIR	0								Ncoa6IR	0						CtrlIR	9								CtrlIR	0
Bap1IR	0								CrebbpIR	0								CtrlIR	0								Ncoa6IR	0						CtrlIR	9								CtrlIR	0
Bap1IR	0								CrebbpIR	0								CtrlIR	0								Ncoa6IR	0						CtrlIR	2								CtrlIR	0
Bap1IR	1								CrebbpIR	6								CtrlIR	1								Ncoa6IR	0						CtrlIR	0								CtrlIR	0
Bap1IR	0								CrebbpIR	4								CtrlIR	0								Ncoa6IR	0						CtrlIR	8								CtrlIR	0
Bap1IR	0								CrebbpIR	3								CtrlIR	0								Ncoa6IR	0						CtrlIR	0								CtrlIR	0
Bap1IR	0								CrebbpIR	1								CtrlIR	0								Ncoa6IR	0						CtrlIR	0								CtrlIR	4
Bap1IR	0								CrebbpIR	0								CtrlIR	1								Ncoa6IR	0						CtrlIR	0								CtrlIR	0
Bap1IR	0								CrebbpIR	0								CtrlIR	5								Ncoa6IR	0						CtrlIR	0								CtrlIR	7
Bap1IR	0								CrebbpIR	0								CtrlIR	3								Ncoa6IR	5						CtrlIR	0								CtrlIR	0
Bap1IR	0								CrebbpIR	0								CtrlIR	6								Ncoa6IR	4						CtrlIR	0								CtrlIR	0
Bap1IR	1								CrebbpIR	0								CtrlIR	0								Ncoa6IR	1						CtrlIR	6								CtrlIR	0
Bap1IR	1								CrebbpIR	0								CtrlIR	0								Ncoa6IR	0						CtrlIR	7								CtrlIR	18
Bap1IR	0								CrebbpIR	0								CtrlIR	7								Ncoa6IR	4						CtrlIR	5								CtrlIR	32
Bap1IR	7								CrebbpIR	3								CtrlIR	2								Ncoa6IR	13						CtrlIR	13								CtrlIR	14
Bap1IR	0								CrebbpIR	1								CtrlIR	0								Ncoa6IR	25						CtrlIR	3								CtrlIR	15
Bap1IR	1								CrebbpIR	0								CtrlIR	0								Ncoa6IR	0						CtrlIR	7								CtrlIR	15
Bap1IR	0								CrebbpIR	0								CtrlIR	2								Ncoa6IR	0						CtrlIR	11								CtrlIR	23
Bap1IR	0								CrebbpIR	0								CtrlIR	6								Ncoa6IR	0						CtrlIR	13								CtrlIR	20
Bap1IR	0								CrebbpIR	0								CtrlIR	8								Ncoa6IR	0						CtrlIR	0								CtrlIR	0
Bap1IR	0								CrebbpIR	0								CtrlIR	9								Ncoa6IR	0						CtrlIR	0								CtrlIR	0
Bap1IR	0								CrebbpIR	0								CtrlIR	0								Ncoa6IR	0						CtrlIR	0								CtrlIR	0
Bap1IR	0								CrebbpIR	0								CtrlIR	2								Ncoa6IR	0						CtrlIR	0								CtrlIR	0
Bap1IR	2								CrebbpIR	3								CtrlIR	2								Ncoa6IR	0						CtrlIR	0								CtrlIR	0
Bap1IR	0								CrebbpIR	1								CtrlIR	0								Ncoa6IR	1						CtrlIR	3								CtrlIR	0
Bap1IR	0								CrebbpIR	10								CtrlIR	0								Ncoa6IR	1						CtrlIR	3								CtrlIR	1
Bap1IR	1								CrebbpIR	0								CtrlIR	0								Ncoa6IR	11						CtrlIR	0								CtrlIR	0
Bap1IR	0								CrebbpIR	0								CtrlIR	1								Ncoa6IR	12						CtrlIR	0								CtrlIR	0
Bap1IR	0								CrebbpIR	0								CtrlIR	7								Ncoa6IR	20						CtrlIR	1								CtrlIR	39
Bap1IR	0								CrebbpIR	0								CtrlIR	5								Ncoa6IR	1						CtrlIR	0								CtrlIR	25
Bap1IR	0								CrebbpIR	0								CtrlIR	4								Ncoa6IR	0						CtrlIR	0								CtrlIR	6
Bap1IR	0								CrebbpIR	0								CtrlIR	8								Ncoa6IR	0						CtrlIR	9								CtrlIR	29
Bap1IR	0								CrebbpIR	0								CtrlIR	0								Ncoa6IR	0						CtrlIR	11								CtrlIR	25
Bap1IR	0								CrebbpIR	0								CtrlIR	0								Ncoa6IR	0						CtrlIR	10								CtrlIR	16
Bap1IR	0								CrebbpIR	0								CtrlIR	0								Ncoa6IR	0						CtrlIR	13								CtrlIR	23
Bap1IR	0								CrebbpIR	0								CtrlIR	0								Ncoa6IR	1						CtrlIR	6								CtrlIR	12
Bap1IR	0								CrebbpIR	0								CtrlIR	0								Ncoa6IR	1						CtrlIR	2								CtrlIR	18
Bap1IR	7								CrebbpIR	0								CtrlIR	0								Ncoa6IR	6						CtrlIR	1								CtrlIR	29
Bap1IR	2								CrebbpIR	0								CtrlIR	11								Ncoa6IR	0						CtrlIR	0								CtrlIR	1
Bap1IR	2								CrebbpIR	0								CtrlIR	9								Ncoa6IR	0						CtrlIR	1								CtrlIR	1
Bap1IR	1								CrebbpIR	4								CtrlIR	8								Ncoa6IR	0						CtrlIR	3								CtrlIR	0
Bap1IR	0								CrebbpIR	0								CtrlIR	8								Ncoa6IR	0						CtrlIR	7								CtrlIR	0
Bap1IR	0								CrebbpIR	0								CtrlIR	11								Ncoa6IR	0						CtrlIR	9								CtrlIR	6
Bap1IR	1								CrebbpIR	0								CtrlIR	11								Ncoa6IR	1						CtrlIR	0								CtrlIR	16
Bap1IR	1								CrebbpIR	0								CtrlIR	3								Ncoa6IR	0						CtrlIR	0								CtrlIR	31
Bap1IR	0								CrebbpIR	0								CtrlIR	0								Ncoa6IR	11						CtrlIR	0								CtrlIR	24
Bap1IR	0								CrebbpIR	0								CtrlIR	0								Ncoa6IR	12						CtrlIR	1								CtrlIR	27
Bap1IR	0								CrebbpIR	1								CtrlIR	7								Ncoa6IR	0						CtrlIR	2								CtrlIR	13
Bap1IR	0								CrebbpIR	0								CtrlIR	8								Ncoa6IR	0						CtrlIR	3								CtrlIR	19
Bap1IR	0								CrebbpIR	0								CtrlIR	1								Ncoa6IR	1						CtrlIR	2								CtrlIR	20
Bap1IR	0								CrebbpIR	5								CtrlIR	0								Ncoa6IR	1						CtrlIR	2								CtrlIR	1
Bap1IR	0								CrebbpIR	1								CtrlIR	3								Ncoa6IR	0						CtrlIR	0								CtrlIR	4
Bap1IR	9								CrebbpIR	18								CtrlIR	1								Ncoa6IR	0						CtrlIR	0								CtrlIR	0
Bap1IR	0								CrebbpIR	17								CtrlIR	7								Ncoa6IR	0						CtrlIR	0								CtrlIR	0
Bap1IR	8								CrebbpIR	22								CtrlIR	2								Ncoa6IR	0						CtrlIR	11								CtrlIR	0
Bap1IR	1								CrebbpIR	23								CtrlIR	2								Ncoa6IR	1						CtrlIR	13								CtrlIR	0
Bap1IR	5								CrebbpIR	1								CtrlIR	6								Ncoa6IR	1						CtrlIR	13								CtrlIR	0
Bap1IR	0								CrebbpIR	6								CtrlIR	0								Ncoa6IR	1						CtrlIR	15								CtrlIR	0
Bap1IR	0								CrebbpIR	1								CtrlIR	3								Ncoa6IR	10						CtrlIR	1								CtrlIR	1
Bap1IR	0								CrebbpIR	3								CtrlIR	7								Ncoa6IR	2						CtrlIR	1								CtrlIR	42
Bap1IR	0								CrebbpIR	10								CtrlIR	5								Ncoa6IR	1						CtrlIR	1								CtrlIR	30
Bap1IR	0								CrebbpIR	24								CtrlIR	0								Ncoa6IR	1						CtrlIR	5								CtrlIR	34
Bap1IR	0								CrebbpIR	16								CtrlIR	1								Ncoa6IR	1						CtrlIR	1								CtrlIR	28
Bap1IR	0								CrebbpIR	4								CtrlIR	0								Ncoa6IR	1						CtrlIR	18								CtrlIR	1
Bap1IR	0								CrebbpIR	0								CtrlIR	0								Ncoa6IR	0						CtrlIR	22								CtrlIR	0
Bap1IR	0								CrebbpIR	0								CtrlIR	0								Ncoa6IR	1						CtrlIR	0								CtrlIR	0
Bap1IR	0								CrebbpIR	0								CtrlIR	0								Ncoa6IR	1						CtrlIR	0								CtrlIR	0
Bap1IR	1								CrebbpIR	0								CtrlIR	16								Ncoa6IR	1						CtrlIR	0								CtrlIR	1
Bap1IR	0								CrebbpIR	1								CtrlIR	0								Ncoa6IR	0						CtrlIR	0								CtrlIR	0
Bap1IR	0								CrebbpIR	1								CtrlIR	12								Ncoa6IR	0						CtrlIR	0								CtrlIR	21
Bap1IR	0								CrebbpIR	1								CtrlIR	11								Ncoa6IR	0						CtrlIR	0								CtrlIR	12
Bap1IR	0								CrebbpIR	0								CtrlIR	7								Ncoa6IR	0						CtrlIR	1								CtrlIR	33
Bap1IR	0								CrebbpIR	0								CtrlIR	0								Ncoa6IR	8						CtrlIR	0								CtrlIR	30
Bap1IR	0								CrebbpIR	24								CtrlIR	8								Ncoa6IR	13						CtrlIR	1								CtrlIR	19
Bap1IR	0								CrebbpIR	19								CtrlIR	6								Ncoa6IR	5						CtrlIR	1								CtrlIR	18
Bap1IR	0								CrebbpIR	19								CtrlIR	0								Ncoa6IR	14						CtrlIR	0								CtrlIR	6
Bap1IR	1								CrebbpIR	2								CtrlIR	1								Ncoa6IR	3						CtrlIR	0								CtrlIR	24
Bap1IR	6								CrebbpIR	0								CtrlIR	15								Ncoa6IR	0						CtrlIR	4								CtrlIR	15
Bap1IR	25								CrebbpIR	0								CtrlIR	6								Ncoa6IR	0						CtrlIR	4								CtrlIR	25
Bap1IR	15								CrebbpIR	0								CtrlIR	10								Ncoa6IR	0						CtrlIR	8								CtrlIR	30
Bap1IR	21								CrebbpIR	0								CtrlIR	11								Ncoa6IR	1						CtrlIR	4								CtrlIR	21
Bap1IR	16								CrebbpIR	0								CtrlIR	10								Ncoa6IR	1						CtrlIR	1								CtrlIR	12
Bap1IR	1								CrebbpIR	0								CtrlIR	0								Ncoa6IR	0						CtrlIR	1								CtrlIR	33
Bap1IR	1								CrebbpIR	0								CtrlIR	1								Ncoa6IR	0						CtrlIR	3								CtrlIR	30
Bap1IR	0								CrebbpIR	0								CtrlIR	0								Ncoa6IR	0						CtrlIR	0								CtrlIR	19
Bap1IR	0								CrebbpIR	0								CtrlIR	2								Ncoa6IR	0						CtrlIR	0								CtrlIR	18
Bap1IR	1								CrebbpIR	6								CtrlIR	0								Ncoa6IR	0						CtrlIR	1								CtrlIR	6
Bap1IR	0								CrebbpIR	8								CtrlIR	4								Ncoa6IR	0						CtrlIR	2								CtrlIR	24
Bap1IR	0								CrebbpIR	0								CtrlIR	15								Ncoa6IR	0						CtrlIR	0								CtrlIR	15
Bap1IR	0								CrebbpIR	1								CtrlIR	12								Ncoa6IR	0						CtrlIR	3								CtrlIR	25
Bap1IR	0								CrebbpIR	6								CtrlIR	0								Ncoa6IR	0						CtrlIR	15								CtrlIR	30
Bap1IR	1								CrebbpIR	0								CtrlIR	2								Ncoa6IR	0						CtrlIR	0								Ubr5IR	1
Bap1IR	1								CrebbpIR	0								CtrlIR	1								Ncoa6IR	0						CtrlIR	1								Ubr5IR	0
Bap1IR	1								CrebbpIR	19								CtrlIR	0								Ncoa6IR	0						CtrlIR	4								Ubr5IR	1
Bap1IR	0								CrebbpIR	5								CtrlIR	11								Ncoa6IR	7						CtrlIR	5								Ubr5IR	1
Bap1IR	1								CrebbpIR	0								CtrlIR	2								Ncoa6IR	0						CtrlIR	0								Ubr5IR	2
Bap1IR	1								CrebbpIR	0								CtrlIR	6								Ncoa6IR	0						CtrlIR	0								Ubr5IR	0
Bap1IR	0								CrebbpIR	0								CtrlIR	0								Ncoa6IR	0						CtrlIR	0								Ubr5IR	0
Bap1IR	0								CrebbpIR	11								CtrlIR	0								Ncoa6IR	0						CtrlIR	0								Ubr5IR	0
Bap1IR	0								CrebbpIR	0								CtrlIR	0								Ncoa6IR	0						CtrlIR	0								Ubr5IR	0
Bap1IR	5								CrebbpIR	1								CtrlIR	0								Ncoa6IR	0						CtrlIR	5								Ubr5IR	0
Bap1IR	8								CrebbpIR	0								CtrlIR	5								Ncoa6IR	0						CtrlIR	4								Ubr5IR	0
Bap1IR	10								CrebbpIR	0								CtrlIR	5								Ncoa6IR	0						CtrlIR	11								Ubr5IR	0
Bap1IR	26								CrebbpIR	2								CtrlIR	2								Ncoa6IR	2						CtrlIR	15								Ubr5IR	0
Bap1IR	0								CrebbpIR	1								CtrlIR	2								Ncoa6IR	3						CtrlIR	12								Ubr5IR	0
Bap1IR	0								CrebbpIR	0								CtrlIR	2								Ncoa6IR	3						CtrlIR	1								Ubr5IR	0
Bap1IR	0								CrebbpIR	0								CtrlIR	1								Ncoa6IR	0						CtrlIR	0								Ubr5IR	0
Bap1IR	0								CrebbpIR	0								CtrlIR	1								Ncoa6IR	0						CtrlIR	3								Ubr5IR	0
Bap1IR	12								CrebbpIR	1								CtrlIR	0								Ncoa6IR	0						CtrlIR	3								Ubr5IR	0
Bap1IR	0								CrebbpIR	16								CtrlIR	1								Ncoa6IR	0						CtrlIR	5								Ubr5IR	0
Bap1IR	0								CrebbpIR	21								CtrlIR	0								Ncoa6IR	5						CtrlIR	11								Ubr5IR	1
Bap1IR	0								CrebbpIR	14								CtrlIR	4								Ncoa6IR	5						CtrlIR	0								Ubr5IR	0
Bap1IR	0								CrebbpIR	7								CtrlIR	3								Ncoa6IR	4						CtrlIR	0								Ubr5IR	0
Bap1IR	0								CrebbpIR	13								CtrlIR	3								Ncoa6IR	5						CtrlIR	0								Ubr5IR	1
Bap1IR	0								CrebbpIR	0								CtrlIR	9								Ncoa6IR	1						CtrlIR	0								Ubr5IR	0
Bap1IR	0								CrebbpIR	0								CtrlIR	1								Ncoa6IR	2						CtrlIR	8								Ubr5IR	0
Bap1IR	0								CrebbpIR	9								CtrlIR	7								Ncoa6IR	0						CtrlIR	10								Ubr5IR	0
Bap1IR	0								CrebbpIR	0								CtrlIR	0								Ncoa6IR	0						CtrlIR	4								Ubr5IR	0
Bap1IR	7								CrebbpIR	0								CtrlIR	0								Ncoa6IR	0						CtrlIR	0								Ubr5IR	1
Bap1IR	7								CrebbpIR	1								CtrlIR	0								Ncoa6IR	0						CtrlIR	0								Ubr5IR	1
Bap1IR	0								CrebbpIR	0								CtrlIR	0								Ncoa6IR	0						CtrlIR	4								Ubr5IR	2
Bap1IR	1								CrebbpIR	0								CtrlIR	1								Ncoa6IR	0						CtrlIR	0								Ubr5IR	9
Bap1IR	1								CrebbpIR	0								CtrlIR	0								Ncoa6IR	1						CtrlIR	0								Ubr5IR	0
Bap1IR	0								CrebbpIR	2								CtrlIR	3								Ncoa6IR	1						CtrlIR	3								Ubr5IR	0
Bap1IR	1								CrebbpIR	0								CtrlIR	7								Ncoa6IR	1						CtrlIR	23								Ubr5IR	0
Bap1IR	0								CrebbpIR	0								CtrlIR	1								Ncoa6IR	0						CtrlIR	4								Ubr5IR	0
Bap1IR	1								CrebbpIR	1								CtrlIR	9								Ncoa6IR	11						CtrlIR	5								Ubr5IR	0
Bap1IR	1								CrebbpIR	1								CtrlIR	11								Ncoa6IR	10						CtrlIR	1								Ubr5IR	0
Bap1IR	5								CrebbpIR	0								CtrlIR	7								Ncoa6IR	9						CtrlIR	5								Ubr5IR	0
Bap1IR	2								CrebbpIR	1								CtrlIR	1								Ncoa6IR	1						CtrlIR	0								Ubr5IR	27
Bap1IR	1								CrebbpIR	4								CtrlIR	0								Ncoa6IR	0						CtrlIR	0								Ubr5IR	3
Bap1IR	0								CrebbpIR	3								CtrlIR	0								Ncoa6IR	0						CtrlIR	0								Ubr5IR	0
Bap1IR	0								CrebbpIR	2								CtrlIR	0								Ncoa6IR	6						CtrlIR	0								Ubr5IR	0
Bap1IR	1								CrebbpIR	0								CtrlIR	14								Ncoa6IR	0						CtrlIR	0								Ubr5IR	1
Bap1IR	1								CrebbpIR	19								CtrlIR	0								Ncoa6IR	0						CtrlIR	0								Ubr5IR	0
Bap1IR	0								CrebbpIR	29								CtrlIR	0								Ncoa6IR	0						CtrlIR	1								Ubr5IR	0
Bap1IR	0								CrebbpIR	0								CtrlIR	0								Ncoa6IR	0						CtrlIR	8								Ubr5IR	0
Bap1IR	0								CrebbpIR	0								CtrlIR	9								Ncoa6IR	0						CtrlIR	3								Ubr5IR	0
Bap1IR	0								CrebbpIR	0								CtrlIR	18								Ncoa6IR	1						CtrlIR	0								Ubr5IR	1
Bap1IR	0								CrebbpIR	1								CtrlIR	7								Ncoa6IR	0						CtrlIR	0								Ubr5IR	6
Bap1IR	2								CrebbpIR	0								Fat1IR	1								Ncoa6IR	5						CtrlIR	0								Ubr5IR	1
Bap1IR	1								CrebbpIR	0								Fat1IR	1								Ncoa6IR	0						CtrlIR	1								Ubr5IR	1
Bap1IR	1								CrebbpIR	0								Fat1IR	9								Ncoa6IR	8						CtrlIR	2								Ubr5IR	0
Bap1IR	0								CrebbpIR	7								Fat1IR	19								Ncoa6IR	1						CtrlIR	0								Ubr5IR	0
Bap1IR	0								CrebbpIR	12								Fat1IR	26								Ncoa6IR	0						CtrlIR	0								Ubr5IR	0
Bap1IR	1								CrebbpIR	15								Fat1IR	1								Ncoa6IR	0						CtrlIR	0								Ubr5IR	0
Bap1IR	10								CrebbpIR	16								Fat1IR	1								Ncoa6IR	0						CtrlIR	5								Ubr5IR	0
Bap1IR	0								CrebbpIR	0								Fat1IR	3								Ncoa6IR	0						CtrlIR	4								Ubr5IR	0
Bap1IR	1								CrebbpIR	0								Fat1IR	0								Ncoa6IR	0						CtrlIR	1								Ubr5IR	0
Bap1IR	0								CrebbpIR	0								Fat1IR	0								Ncoa6IR	0						CtrlIR	1								Ubr5IR	0
Bap1IR	0								CrebbpIR	1								Fat1IR	0								Ncoa6IR	4						CtrlIR	0								Ubr5IR	0
Bap1IR	1								CrebbpIR	0								Fat1IR	0								Ncoa6IR	0						CtrlIR	11								Ubr5IR	1
Bap1IR	2								CrebbpIR	0								Fat1IR	1								Ncoa6IR	1						CtrlIR	14								Ubr5IR	0
Bap1IR	2								CrebbpIR	0								Fat1IR	1								Ncoa6IR	0						CtrlIR	2								Ubr5IR	0
Bap1IR	0								CrebbpIR	12								Fat1IR	2								Ncoa6IR	0						CtrlIR	1								Ubr5IR	1
Bap1IR	0								CrebbpIR	18								Fat1IR	1								Ncoa6IR	2						CtrlIR	2								Ubr5IR	0
Bap1IR	4								CrebbpIR	0								Fat1IR	0								Ncoa6IR	0						CtrlIR	12								Ubr5IR	0
Bap1IR	0								CrebbpIR	0								Fat1IR	0								Ncoa6IR	0						CtrlIR	24								Ubr5IR	0
Bap1IR	0								CrebbpIR	0								Fat1IR	0								Ncoa6IR	4						CtrlIR	19								Ubr5IR	0
Bap1IR	2								CrebbpIR	0								Fat1IR	0								Ncoa6IR	0						Rad21IR	0								Ubr5IR	0
Bap1IR	0								CrebbpIR	0								Fat1IR	1								Ncoa6IR	0						Rad21IR	1								Ubr5IR	0
Bap1IR	0								CrebbpIR	3								Fat1IR	0								Ncoa6IR	3						Rad21IR	2								Ubr5IR	4
Bap1IR	0								CrebbpIR	0								Fat1IR	0								Ncoa6IR	5						Rad21IR	3								Ubr5IR	0
Bap1IR	0								CrebbpIR	0								Fat1IR	1								Ncoa6IR	6						Rad21IR	14								Ubr5IR	0
Bap1IR	0								CrebbpIR	0								Fat1IR	0								Ncoa6IR	3						Rad21IR	0								Ubr5IR	0
Bap1IR	0								CrebbpIR	0								Fat1IR	0								Ncoa6IR	0						Rad21IR	0								Ubr5IR	0
Bap1IR	0								CrebbpIR	14								Fat1IR	0								Ncoa6IR	0						Rad21IR	0								Ubr5IR	0
Bap1IR	0								CrebbpIR	0								Fat1IR	1								Ncoa6IR	1						Rad21IR	0								Ubr5IR	0
Bap1IR	10								CrebbpIR	0								Fat1IR	0								Ncoa6IR	0						Rad21IR	2								Ubr5IR	20
Bap1IR	8								CrebbpIR	0								Fat1IR	1								Ncoa6IR	0						Rad21IR	0								Ubr5IR	2
Bap1IR	0								CrebbpIR	0								Fat1IR	0								Ncoa6IR	0						Rad21IR	0								Ubr5IR	0
Bap1IR	2								CrebbpIR	0								Fat1IR	0								Ncoa6IR	0						Rad21IR	5								Ubr5IR	0
Bap1IR	3								CrebbpIR	0								Fat1IR	0								Ncoa6IR	0						Rad21IR	5								Ubr5IR	0
Bap1IR	1								CrebbpIR	0								Fat1IR	4								Ncoa6IR	0						Rad21IR	1								Ubr5IR	0
Bap1IR	0								CrebbpIR	0								Fat1IR	1								Ncoa6IR	0						Rad21IR	1								Ubr5IR	21
Bap1IR	0								CrebbpIR	0								Fat1IR	0								Ncoa6IR	0						Rad21IR	0								Ubr5IR	25
Bap1IR	0								CrebbpIR	0								Fat1IR	0								Ncoa6IR	0						Rad21IR	13								Ubr5IR	0
Bap1IR	0								CrebbpIR	9								Fat1IR	0								Ncoa6IR	1						Rad21IR	17								Ubr5IR	0
Bap1IR	1								CrebbpIR	1								Fat1IR	1								Ncoa6IR	0						Rad21IR	1								Ubr5IR	0
Bap1IR	1								CrebbpIR	2								Fat1IR	2								Ncoa6IR	0						Rad21IR	1								Ubr5IR	1
Bap1IR	0								CrebbpIR	0								Fat1IR	2								Ncoa6IR	0						Rad21IR	1								Ubr5IR	0
Bap1IR	1								CrebbpIR	0								Fat1IR	1								Ncoa6IR	1						Rad21IR	2								Ubr5IR	15
Bap1IR	1								CrebbpIR	3								Fat1IR	1								Ncoa6IR	4						Rad21IR	2								Ubr5IR	0
Bap1IR	0								CrebbpIR	1								Fat1IR	3								Ncoa6IR	0						Rad21IR	2								Ubr5IR	0
Bap1IR	0								CrebbpIR	3								Fat1IR	3								Ncoa6IR	0						Rad21IR	1								Ubr5IR	0
Bap1IR	5								CrebbpIR	0								Fat1IR	30								Ncoa6IR	0						Rad21IR	1								Ubr5IR	0
Bap1IR	12								CrebbpIR	4								Fat1IR	26								Ncoa6IR	0						Rad21IR	1								Ubr5IR	0
Bap1IR	15								CrebbpIR	0								Fat1IR	0								Ncoa6IR	1						Rad21IR	1								Ubr5IR	0
Bap1IR	10								CrebbpIR	9								Fat1IR	0								Ncoa6IR	9						Rad21IR	1								Ubr5IR	0
Bap1IR	33								CrebbpIR	13								Fat1IR	0								Ncoa6IR	13						Rad21IR	1								Ubr5IR	0
Bap1IR	1								CrebbpIR	8								Fat1IR	0								Ncoa6IR	8						Rad21IR	0								Ubr5IR	0
Bap1IR	0								CrebbpIR	0								Fat1IR	0								Ncoa6IR	0						Rad21IR	0								Ubr5IR	0
Bap1IR	0								CrebbpIR	12								Fat1IR	1								Ncoa6IR	12						Rad21IR	1								Ubr5IR	0
Bap1IR	0								CrebbpIR	4								Fat1IR	0								Ncoa6IR	1						Rad21IR	1								Ubr5IR	0
Bap1IR	1								CrebbpIR	4								Fat1IR	0								Ncoa6IR	0						Rad21IR	7								Ubr5IR	2
Bap1IR	0								CrebbpIR	8								Fat1IR	0								Ncoa6IR	2						Rad21IR	3								Ubr5IR	13
Bap1IR	0								CrebbpIR	7								Fat1IR	0								Ncoa6IR	1						Rad21IR	0								Ubr5IR	0
Bap1IR	2								CrebbpIR	0								Fat1IR	0								Ncoa6IR	0						Rad21IR	4								Ubr5IR	0
Bap1IR	3								CrebbpIR	1								Fat1IR	0								Ncoa6IR	0						Rad21IR	3								Ubr5IR	0
Bap1IR	2								CrebbpIR	1								Fat1IR	0								Ncoa6IR	5						Rad21IR	10								Ubr5IR	0
Bap1IR	1								CrebbpIR	0								Fat1IR	0								Ncoa6IR	1						Rad21IR	10								Ubr5IR	0
Bap1IR	1								CrebbpIR	0								Fat1IR	0								Ncoa6IR	0						Rad21IR	13								Ubr5IR	0
Bap1IR	0								CrebbpIR	1								Fat1IR	18								Ncoa6IR	1						Rad21IR	1								Ubr5IR	0
Bap1IR	0								CrebbpIR	0								Fat1IR	18								Ncoa6IR	1						Rad21IR	2								Ubr5IR	0
Bap1IR	0								CrebbpIR	1								Fat1IR	21								Ncoa6IR	0						Rad21IR	0								Ubr5IR	0
Bap1IR	8								CrebbpIR	0								Fat1IR	9								Ncoa6IR	11						Rad21IR	1								Ubr5IR	0
Bap1IR	7								CrebbpIR	2								Fat1IR	16								Ncoa6IR	11						Rad21IR	1								Ubr5IR	0
Bap1IR	0								CrebbpIR	9								Fat1IR	32								Ncoa6IR	21						Rad21IR	1								Ubr5IR	0
Bap1IR	0								CrebbpIR	1								Fat1IR	0								Ncoa6IR	0						Rad21IR	14								Ubr5IR	0
Bap1IR	1								CrebbpIR	1								Fat1IR	0								Ncoa6IR	0						Rad21IR	14								Ubr5IR	1
Bap1IR	0								CrebbpIR	8								Fat1IR	0								Ncoa6IR	0						Rad21IR	12								Ubr5IR	0
Bap1IR	0								CrebbpIR	7								Fat1IR	0								Ncoa6IR	0						Rad21IR	12								Ubr5IR	0
Bap1IR	0								CrebbpIR	4								Fat1IR	0								Ncoa6IR	0						Rad21IR	17								Ubr5IR	0
Bap1IR	1								CrebbpIR	0								Fat1IR	0								Ncoa6IR	1						Rad21IR	18								Ubr5IR	1
Bap1IR	9								CrebbpIR	0								Fat1IR	0								Ncoa6IR	1						Rad21IR	1								Ubr5IR	0
Bap1IR	6								CrebbpIR	0								Fat1IR	0								Ncoa6IR	0						Rad21IR	0								Ubr5IR	0
Bap1IR	4								CrebbpIR	0								Fat1IR	0								Ncoa6IR	0						Rad21IR	0								Ubr5IR	0
Bap1IR	0								CrebbpIR	0								Fat1IR	0								Ncoa6IR	0						Rad21IR	0								Ubr5IR	1
Bap1IR	1								CrebbpIR	0								Fat1IR	0								Ncoa6IR	1						Rad21IR	1								Ubr5IR	4
Bap1IR	1								CrebbpIR	0								Fat1IR	1								Ncoa6IR	8						Rad21IR	2								Ubr5IR	18
Bap1IR	2								CrebbpIR	0								Fat1IR	0								Ncoa6IR	6						Rad21IR	0								Ubr5IR	2
Bap1IR	2								CrebbpIR	0								Fat1IR	0								Ncoa6IR	0						Rad21IR	5								Ubr5IR	1
Bap1IR	1								CrebbpIR	5								Fat1IR	1								Ncoa6IR	0						Rad21IR	6								Ubr5IR	0
Bap1IR	0								CrebbpIR	10								Fat1IR	0								Ncoa6IR	0						Rad21IR	0								Ubr5IR	0
Bap1IR	0								CrebbpIR	0								Fat1IR	0								Ncoa6IR	2						Rad21IR	1								Ubr5IR	1
Bap1IR	0								CrebbpIR	0								Fat1IR	17								Ncoa6IR	2						Rad21IR	2								Ubr5IR	1
Bap1IR	1								CrebbpIR	0								Fat1IR	12								Ncoa6IR	0						Rad21IR	1								Ubr5IR	1
Bap1IR	1								CrebbpIR	0								Fat1IR	0								Ncoa6IR	17						Rad21IR	1								Ubr5IR	1
Bap1IR	5								CrebbpIR	0								Fat1IR	1								Ncoa6IR	11						Rad21IR	0								Ubr5IR	0
Bap1IR	11								CrebbpIR	0								Fat1IR	0								Ncoa6IR	10						Rad21IR	0								Ubr5IR	0
Bap1IR	6								CrebbpIR	0								Fat1IR	0								Ncoa6IR	1						Rad21IR	1								Ubr5IR	1
Bap1IR	9								CrebbpIR	0								Fat1IR	1								Ncoa6IR	1						Rad21IR	1								Ubr5IR	1
Bap1IR	0								CrebbpIR	0								Fat1IR	0								Ncoa6IR	3						Rad21IR	0								Ubr5IR	13
Bap1IR	0								CrebbpIR	2								Fat1IR	0								Ncoa6IR	1						Rad21IR	0								Ubr5IR	2
Bap1IR	0								CrebbpIR	1								Fat1IR	0								Ncoa6IR	0						Rad21IR	5								Ubr5IR	0
Bap1IR	0								CrebbpIR	0								Fat1IR	0								Ncoa6IR	1						Rad21IR	9								Ubr5IR	1
Bap1IR	0								CrebbpIR	0								Fat1IR	0								Ncoa6IR	1						Rad21IR	5								Ubr5IR	0
Bap1IR	0								CrebbpIR	0								Fat1IR	0								Ncoa6IR	0						Rad21IR	8								Ubr5IR	0
Bap1IR	11								CrebbpIR	1								Fat1IR	23								Ncoa6IR	0						Rad21IR	2								Ubr5IR	0
Bap1IR	8								CrebbpIR	1								Fat1IR	27								Ncoa6IR	0						Rad21IR	3								Ubr5IR	1
Bap1IR	11								CrebbpIR	1								Fat1IR	21								Ncoa6IR	0						Rad21IR	0								Ubr5IR	0
Bap1IR	7								CrebbpIR	2								Fat1IR	30								Ncoa6IR	0						Rad21IR	1								Ubr5IR	0
Bap1IR	1								CrebbpIR	1								Fat1IR	13								Ncoa6IR	0						Rad21IR	5								Ubr5IR	0
Bap1IR	0								CrebbpIR	0								Fat1IR	12								Ncoa6IR	0						Rad21IR	8								Ubr5IR	0
Bap1IR	1								CrebbpIR	0								Fat1IR	6								Ncoa6IR	0						Rad21IR	7								Ubr5IR	32
Bap1IR	0								CrebbpIR	0								Fat1IR	0								Ncoa6IR	0						Rad21IR	0								Ubr5IR	25
Bap1IR	2								CrebbpIR	1								Fat1IR	5								Ncoa6IR	0						Rad21IR	3								Ubr5IR	1
Bap1IR	0								CrebbpIR	14								Fat1IR	0								Ncoa6IR	0						Rad21IR	5								Ubr5IR	2
Bap1IR	1								CrebbpIR	0								Fat1IR	0								Ncoa6IR	0						Rad21IR	0								Ubr5IR	0
Bap1IR	4								CrebbpIR	0								Fat1IR	0								Ncoa6IR	0						Rad21IR	1								Ubr5IR	0
Bap1IR	2								CrebbpIR	0								Fat1IR	0								Ncoa6IR	1						Rad21IR	1								Ubr5IR	2
Bap1IR	0								CrebbpIR	1								Fat1IR	0								Ncoa6IR	1						Rad21IR	11								Ubr5IR	1
Bap1IR	0								CrebbpIR	0								Fat1IR	0								Ncoa6IR	5						Rad21IR	14								Ubr5IR	0
Bap1IR	0								CrebbpIR	2								Fat1IR	2								Ncoa6IR	7						Rad21IR	17								Ubr5IR	1
Bap1IR	1								CrebbpIR	1								Fat1IR	60								Ncoa6IR	15						Rad21IR	2								Ubr5IR	0
Bap1IR	1								CrebbpIR	7								Fat1IR	9								Ncoa6IR	0						Rad21IR	0								Ubr5IR	0
Bap1IR	0								CrebbpIR	1								Fat1IR	20								Ncoa6IR	0						Rad21IR	1								Ubr5IR	0
Bap1IR	1								CrebbpIR	0								Fat1IR	0								Ncoa6IR	0						Rad21IR	1								Ubr5IR	1
Bap1IR	1								CrebbpIR	8								Fat1IR	4								Ncoa6IR	0						Rad21IR	6								Ubr5IR	1
Bap1IR	3								CrebbpIR	11								Fat1IR	0								Ncoa6IR	0						Rad21IR	5								Ubr5IR	0
Bap1IR	0								CrebbpIR	17								Fat1IR	0								Ncoa6IR	0						Rad21IR	24								Ubr5IR	0
Bap1IR	5								CrebbpIR	18								Fat1IR	0								Ncoa6IR	7						Rad21IR	0								Ubr5IR	1
Bap1IR	0								CrebbpIR	0								Fat1IR	0								Ncoa6IR	0						Rad21IR	0								Ubr5IR	0
Bap1IR	0								CrebbpIR	2								Fat1IR	0								Ncoa6IR	5						Rad21IR	1								Ubr5IR	0
Bap1IR	0								CrebbpIR	0								Fat1IR	0								Ncoa6IR	1						Rad21IR	0								Ubr5IR	5
Bap1IR	0								CrebbpIR	1								Fat1IR	0								Ncoa6IR	0						Rad21IR	0								Ubr5IR	3
Bap1IR	0								CrebbpIR	1								Fat1IR	1								Ncoa6IR	0						Rad21IR	0								Ubr5IR	1
Bap1IR	0								CrebbpIR	19								Fat1IR	0								Ncoa6IR	0						Rad21IR	2								Ubr5IR	1
Bap1IR	0								CrebbpIR	23								Fat1IR	1								Ncoa6IR	0						Rad21IR	4								Ubr5IR	2
Bap1IR	0								CrebbpIR	22								Fat1IR	1								Ncoa6IR	18						Rad21IR	13								Ubr5IR	0
Bap1IR	0								CrebbpIR	1								Fat1IR	12								Ncoa6IR	16						Rad21IR	16								Ubr5IR	3
Bap1IR	0								CrebbpIR	1								Fat1IR	2								Ncoa6IR	11						Rad21IR	0								Ubr5IR	2
Bap1IR	0								CrebbpIR	0								Fat1IR	12								Ncoa6IR	9						Rad21IR	0								Ubr5IR	1
Bap1IR	5								CrebbpIR	0								Fat1IR	0								Ncoa6IR	1						Rad21IR	2								Ubr5IR	1
Bap1IR	6								CrebbpIR	9								Fat1IR	0								Ncoa6IR	0						Rad21IR	5								Ubr5IR	0
Bap1IR	10								CrebbpIR	4								Fat1IR	0								Ncoa6IR	0						Rad21IR	1								Ubr5IR	1
Bap1IR	7								CrebbpIR	12								Fat1IR	3								Ncoa6IR	0						Rad21IR	6								Ubr5IR	1
Bap1IR	20								CrebbpIR	11								Fat1IR	1								Ncoa6IR	0						Rad21IR	10								Ubr5IR	0
Bap1IR	1								CrebbpIR	11								Fat1IR	37								Ncoa6IR	10						Rad21IR	20								Ubr5IR	0
Bap1IR	4								CrebbpIR	0								Fat1IR	21								Ncoa6IR	0						Rad21IR	1								Ubr5IR	0
Bap1IR	2								CrebbpIR	1								Fat1IR	2								Ncoa6IR	8						Rad21IR	0								Ubr5IR	0
Bap1IR	5								CrebbpIR	2								Fat1IR	0								Ncoa6IR	0						Rad21IR	0								Ubr5IR	26
Bap1IR	6								CrebbpIR	0								Fat1IR	1								Ncoa6IR	5						Rad21IR	3								Ubr5IR	24
Bap1IR	10								CrebbpIR	0								Fat1IR	0								Ncoa6IR	0						Rad21IR	2								Ubr5IR	20
Bap1IR	13								CrebbpIR	0								Fat1IR	0								Ncoa6IR	0						Rad21IR	1								Ubr5IR	0
Bap1IR	2								CrebbpIR	1								Fat1IR	10								Ncoa6IR	0						Rad21IR	1								Ubr5IR	0
Bap1IR	0								CrebbpIR	0								Fat1IR	0								Ncoa6IR	4						Rad21IR	1								Ubr5IR	0
Bap1IR	0								CrebbpIR	0								Fat1IR	0								Ncoa6IR	1						Rad21IR	9								Ubr5IR	0
Bap1IR	0								CrebbpIR	0								Fat1IR	0								Ncoa6IR	0						Rad21IR	8								Ubr5IR	1
Bap1IR	0								CrebbpIR	15								Fat1IR	1								Ncoa6IR	5						Rad21IR	0								Ubr5IR	0
Bap1IR	0								CrebbpIR	13								Fat1IR	2								Ncoa6IR	0						Rad21IR	0								Ubr5IR	1
Bap1IR	0								CrebbpIR	16								Fat1IR	5								Ncoa6IR	0						Rad21IR	1								Ubr5IR	1
Bap1IR	12								CrebbpIR	20								Fat1IR	0								Ncoa6IR	0						Rad21IR	0								Ubr5IR	0
Bap1IR	17								CrebbpIR	0								Fat1IR	0								Ncoa6IR	0						Rad21IR	1								Ubr5IR	0
Bap1IR	26								CrebbpIR	0								Fat1IR	0								Ncoa6IR	0						Rad21IR	0								Ubr5IR	0
Bap1IR	29								CrebbpIR	0								Fat1IR	0								Ncoa6IR	0						Rad21IR	1								Ubr5IR	0
Bap1IR	2								CrebbpIR	9								Fat1IR	0								Ncoa6IR	0						Rad21IR	1								Ubr5IR	28
Bap1IR	0								CrebbpIR	18								Fat1IR	0								Ncoa6IR	0						Rad21IR	2								Ubr5IR	2
Bap1IR	0								CrebbpIR	12								Fat1IR	1								Ncoa6IR	0						Rad21IR	0								Ubr5IR	1
Bap1IR	0								CrebbpIR	19								Fat1IR	1								Ncoa6IR	0						Rad21IR	5								Ubr5IR	0
Bap1IR	1								CrebbpIR	0								Fat1IR	0								Ncoa6IR	0						Rad21IR	2								Ubr5IR	2
Bap1IR	5								CrebbpIR	0								Fat1IR	1								Ncoa6IR	11						Rad21IR	0								Ubr5IR	3
Bap1IR	0								CrebbpIR	0								Fat1IR	0								Ncoa6IR	0						Rad21IR	4								Ubr5IR	1
Bap1IR	0								CrebbpIR	0								Fat1IR	1								Ncoa6IR	1						Rad21IR	9								Ubr5IR	1
Bap1IR	0								CrebbpIR	6								Fat1IR	0								Ncoa6IR	0						Rad21IR	12								Ubr5IR	4
Bap1IR	0								CrebbpIR	16								Fat1IR	2								Ncoa6IR	0						Rad21IR	3								Ubr5IR	0
Bap1IR	1								CrebbpIR	17								Fat1IR	4								Ncoa6IR	0						Rad21IR	1								Ubr5IR	0
Bap1IR	0								CrebbpIR	22								Fat1IR	0								Ncoa6IR	0						Rad21IR	0								Ubr5IR	0
Bap1IR	0								CrebbpIR	11								Fat1IR	0								Ncoa6IR	0						Rad21IR	1								Ubr5IR	1
Bap1IR	0								CrebbpIR	14								Fat1IR	0								Ncoa6IR	6						Rad21IR	2								Ubr5IR	0
Bap1IR	0								CrebbpIR	1								Fat1IR	0								Ncoa6IR	17						Rad21IR	1								Ubr5IR	14
Bap1IR	0								CrebbpIR	5								Fat1IR	0								Ncoa6IR	12						Rad21IR	1								Ubr5IR	16
Bap1IR	0								CrebbpIR	8								Fat1IR	0								Ncoa6IR	0						Rad21IR	1								Ubr5IR	10
Bap1IR	0								CrebbpIR	14								Fat1IR	0								Ncoa6IR	0						Rad21IR	1								Ubr5IR	12
Bap1IR	0								CrebbpIR	18								Fat1IR	0								Ncoa6IR	0						Rad21IR	1								Ubr5IR	13
Bap1IR	0								CrebbpIR	0								Fat1IR	3								Ncoa6IR	1						Rad21IR	0								Ubr5IR	25
Bap1IR	16								CrebbpIR	0								Fat1IR	0								Ncoa6IR	1						Rad21IR	2								Ubr5IR	15
Bap1IR	0								CrebbpIR	0								Fat1IR	1								Ncoa6IR	3						Rad21IR	0								Ubr5IR	20
Bap1IR	0								CrebbpIR	0								Fat1IR	2								Ncoa6IR	5						Rad21IR	0								Ubr5IR	0
Bap1IR	0								CrebbpIR	0								Fat1IR	11								Ncoa6IR	0						Rad21IR	1								Ubr5IR	0
Bap1IR	0								CrebbpIR	0								Fat1IR	14								Ncoa6IR	8						Rad21IR	0								Ubr5IR	0
Bap1IR	0								CrebbpIR	2								Fat1IR	12								Ncoa6IR	17						Rad21IR	3								Ubr5IR	1
Bap1IR	0								CrebbpIR	1								Fat1IR	0								Ncoa6IR	13						Rad21IR	2								Ubr5IR	0
Bap1IR	0								CrebbpIR	0								Fat1IR	0								Ncoa6IR	0						Rad21IR	4								Ubr5IR	0
Bap1IR	0								CrebbpIR	13								Fat1IR	0								Ncoa6IR	0						Rad21IR	0								Ubr5IR	3
Bap1IR	4								CrebbpIR	23								Fat1IR	4								Ncoa6IR	0						Rad21IR	13								Ubr5IR	0
Bap1IR	0								CrebbpIR	3								Fat1IR	6								Ncoa6IR	0						Rad21IR	0								Ubr5IR	0
Bap1IR	0								CrebbpIR	22								Fat1IR	0								Ncoa6IR	0						Rad21IR	0								Ubr5IR	1
Bap1IR	7								CrebbpIR	18								Fat1IR	17								Ncoa6IR	0						Rad21IR	2								Ubr5IR	0
Bap1IR	6								CrebbpIR	2								Fat1IR	13								Ncoa6IR	0						Rad21IR	0								Ubr5IR	0
Bap1IR	0								CrebbpIR	0								Fat1IR	23								Ncoa6IR	1						Rad21IR	1								Ubr5IR	1
Bap1IR	0								CrebbpIR	0								Fat1IR	20								Ncoa6IR	11						Rad21IR	4								Ubr5IR	3
Bap1IR	1								CrebbpIR	1								Fat1IR	26								Ncoa6IR	5						Rad21IR	1								Ubr5IR	3
Bap1IR	0								CrebbpIR	1								Fat1IR	16								Ncoa6IR	11						Rad21IR	3								Ubr5IR	0
Bap1IR	0								CrebbpIR	0								Fat1IR	0								Ncoa6IR	14						Rad21IR	13								Ubr5IR	1
Bap1IR	0								CrebbpIR	2								Fat1IR	0								Ncoa6IR	12						Rad21IR	20								Ubr5IR	14
Bap1IR	0								CrebbpIR	0								Fat1IR	0								Ncoa6IR	10						Rad21IR	20								Ubr5IR	19
Bap1IR	0								CrebbpIR	0								Fat1IR	0								Ncoa6IR	1						Rad21IR	11								Ubr5IR	19
Bap1IR	0								CrebbpIR	0								Fat1IR	1								Ncoa6IR	0						Rad21IR	18								Ubr5IR	1
Bap1IR	0								CrebbpIR	11								Fat1IR	1								Ncoa6IR	0						Rad21IR	2								Ubr5IR	1
Bap1IR	0								CrebbpIR	12								Fat1IR	0								Ncoa6IR	4						Rad21IR	2								Ubr5IR	0
Bap1IR	0								CrebbpIR	1								Fat1IR	0								Ncoa6IR	0						Rad21IR	0								Ubr5IR	1
Bap1IR	0								CrebbpIR	1								Fat1IR	0								Ncoa6IR	0						Rad21IR	2								Ubr5IR	2
Bap1IR	1								CrebbpIR	0								Fat1IR	2								Ncoa6IR	0						Rad21IR	0								Ubr5IR	0
Bap1IR	1								CrebbpIR	2								Fat1IR	1								Ncoa6IR	1						Rad21IR	1								Ubr5IR	0
Bap1IR	0								CrebbpIR	1								Fat1IR	0								Ncoa6IR	3						Rad21IR	0								Ubr5IR	0
Bap1IR	0								CrebbpIR	4								Fat1IR	0								Ncoa6IR	0						Rad21IR	0								Ubr5IR	17
Bap1IR	3								CrebbpIR	2								Fat1IR	1								Ncoa6IR	0						Rad21IR	0								Ubr5IR	0
Bap1IR	6								CrebbpIR	7								Fat1IR	5								Ncoa6IR	0						Rad21IR	0								Ubr5IR	0
Bap1IR	4								CrebbpIR	5								Fat1IR	1								Ncoa6IR	10						Rad21IR	0								Ubr5IR	0
Bap1IR	11								CrebbpIR	12								Fat1IR	0								Ncoa6IR	0						Rad21IR	0								Ubr5IR	1
Bap1IR	0								CrebbpIR	21								Fat1IR	0								Ncoa6IR	0						Rad21IR	0								Ubr5IR	1
Bap1IR	0								CrebbpIR	8								Fat1IR	0								Ncoa6IR	0						Rad21IR	0								Ubr5IR	1
Bap1IR	0								CrebbpIR	0								Fat1IR	0								Ncoa6IR	0						Rad21IR	0								Ubr5IR	2
Bap1IR	0								CrebbpIR	0								Fat1IR	0								Ncoa6IR	0						Rad21IR	0								Ubr5IR	0
Bap1IR	0								CrebbpIR	0								Fat1IR	0								Ncoa6IR	0						Rad21IR	3								Ubr5IR	0
Bap1IR	1								CrebbpIR	1								Fat1IR	0								Ncoa6IR	0						Rad21IR	0								Ubr5IR	17
Bap1IR	2								CrebbpIR	1								Fat1IR	0								Ncoa6IR	0						Rad21IR	0								Ubr5IR	27
Bap1IR	1								CrebbpIR	0								Fat1IR	0								Ncoa6IR	0						Rad21IR	1								Ubr5IR	41
Bap1IR	0								CrebbpIR	1								Fat1IR	4								Ncoa6IR	2						Rad21IR	0								Ubr5IR	1
Bap1IR	1								CrebbpIR	2								Fat1IR	0								Ncoa6IR	2						Rad21IR	0								Ubr5IR	1
Bap1IR	1								CrebbpIR	1								Fat1IR	0								Ncoa6IR	0						Rad21IR	0								Ubr5IR	0
									CrebbpIR	1								Fat1IR	0								Ncoa6IR	13						Rad21IR	5								Ubr5IR	2
									CrebbpIR	2								Fat1IR	0								Ncoa6IR	11						Rad21IR	9								Ubr5IR	3
									CrebbpIR	15								Fat1IR	0								Ncoa6IR	9						Rad21IR	9								Ubr5IR	0
																		Fat1IR	2								Ncoa6IR	12						Rad21IR	13								Ubr5IR	0
																		Fat1IR	0															Rad21IR	3								Ubr5IR	5
																		Fat1IR	0															Rad21IR	4								Ubr5IR	7
																		Fat1IR	0															Rad21IR	1								Ubr5IR	4
																		Fat1IR	0															Rad21IR	0								Ubr5IR	0
																		Fat1IR	0															Rad21IR	0								Ubr5IR	59
																		Fat1IR	0															Rad21IR	0								Ubr5IR	18
																		Fat1IR	0															Rad21IR	0								Ubr5IR	20
																		Fat1IR	1															Rad21IR	0								Ubr5IR	0
																		Fat1IR	0															Rad21IR	0								Ubr5IR	0
																		Fat1IR	1															Rad21IR	0								Ubr5IR	1
																		Fat1IR	0															Rad21IR	0								Ubr5IR	1
																		Fat1IR	2															Rad21IR	0								Ubr5IR	3
																		Fat1IR	0															Rad21IR	0								Ubr5IR	2
																		Fat1IR	0															Rad21IR	0								Ubr5IR	0
																		Fat1IR	0															Rad21IR	0								Ubr5IR	1
																		Fat1IR	0															Rad21IR	0								Ubr5IR	1
																		Fat1IR	0															Rad21IR	0								Ubr5IR	0
																		Fat1IR	0															Rad21IR	0								Ubr5IR	15
																		Fat1IR	0															Rad21IR	0								Ubr5IR	18
																		Fat1IR	0															Rad21IR	1								Ubr5IR	2
																		Fat1IR	0															Rad21IR	0								Ubr5IR	13
																		Fat1IR	0															Rad21IR	0								Ubr5IR	31
																		Fat1IR	0															Rad21IR	0								Ubr5IR	39
																		Fat1IR	0															Rad21IR	0								Ubr5IR	1
																		Fat1IR	0															Rad21IR	0								Ubr5IR	1
																		Fat1IR	0															Rad21IR	12								Ubr5IR	1
																		Fat1IR	0															Rad21IR	9								Ubr5IR	0
																		Fat1IR	22															Rad21IR	18								Ubr5IR	2
																		Fat1IR	2															Rad21IR	0								Ubr5IR	1
																		Fat1IR	0															Rad21IR	0								Ubr5IR	1
																		Fat1IR	0															Rad21IR	0								Ubr5IR	1
																		Fat1IR	0															Rad21IR	4								Ubr5IR	1
																		Fat1IR	0															Rad21IR	1								Ubr5IR	2
																		Fat1IR	0															Rad21IR	0								Ubr5IR	1
																		Fat1IR	0															Rad21IR	0								Ubr5IR	2
																		Fat1IR	0															Rad21IR	0								Ubr5IR	3
																		Fat1IR	0															Rad21IR	0								Ubr5IR	2
																		Fat1IR	0															Rad21IR	1								Ubr5IR	0
																		Fat1IR	0															Rad21IR	1								Ubr5IR	0
																		Fat1IR	2															Rad21IR	0								Ubr5IR	6
																		Fat1IR	0															Rad21IR	2								Ubr5IR	2
																		Fat1IR	8															Rad21IR	2								Ubr5IR	1
																		Fat1IR	9															Rad21IR	1								Ubr5IR	5
																		Fat1IR	6															Rad21IR	1								Ubr5IR	10
																		Fat1IR	0															Rad21IR	1								Ubr5IR	45
																		Fat1IR	0															Rad21IR	0								Ubr5IR	19
																		Fat1IR	0															Rad21IR	0								Ubr5IR	0
																		Fat1IR	0															Rad21IR	0								Ubr5IR	0
																		Fat1IR	0															Rad21IR	0								Ubr5IR	2
																		Fat1IR	0															Rad21IR	0								Ubr5IR	1
																		Fat1IR	0															Rad21IR	0								Ubr5IR	1
																		Fat1IR	2															Rad21IR	0								Ubr5IR	1
																		Fat1IR	1															Rad21IR	0								Ubr5IR	2
																		Fat1IR	6															Rad21IR	0								Ubr5IR	2
																		Fat1IR	0															Rad21IR	0								Ubr5IR	13
																		Fat1IR	0															Rad21IR	0								Ubr5IR	26
																		Fat1IR	0															Rad21IR	0								Ubr5IR	25
																		Fat1IR	0															Rad21IR	0								Ubr5IR	23
																		Fat1IR	13															Rad21IR	1								Ubr5IR	1
																		Fat1IR	9															Rad21IR	0								Ubr5IR	0
																		Fat1IR	7															Rad21IR	1								Ubr5IR	2
																		Fat1IR	0															Rad21IR	6								Ubr5IR	0
																		Fat1IR	0															Rad21IR	0								Ubr5IR	2
																		Fat1IR	0															Rad21IR	0								Ubr5IR	2
																		Fat1IR	0															Rad21IR	0								Ubr5IR	18
																		Fat1IR	0															Rad21IR	1								Ubr5IR	1
																		Fat1IR	4															Rad21IR	0								Ubr5IR	0
																		Fat1IR	7															Rad21IR	6								Ubr5IR	2
																		Fat1IR	0															Rad21IR	4								Ubr5IR	2
																		Fat1IR	2															Rad21IR	0								Ubr5IR	0
																		Fat1IR	3															Rad21IR	0								Ubr5IR	0
																		Fat1IR	2															Rad21IR	0								Ubr5IR	0
																		Fat1IR	0															Rad21IR	0								Ubr5IR	1
																		Fat1IR	0															Rad21IR	2								Ubr5IR	1
																		Fat1IR	2															Rad21IR	0								Ubr5IR	2
																		Fat1IR	0															Rad21IR	0								Ubr5IR	1
																		Fat1IR	9															Rad21IR	1								Ubr5IR	1
																		Fat1IR	3															Rad21IR	1								Ubr5IR	0
																		Fat1IR	3															Rad21IR	0								Ubr5IR	1
																		Fat1IR	1															Rad21IR	0								Ubr5IR	1
																		Fat1IR	0															Rad21IR	1								Ubr5IR	1
																		Fat1IR	0															Rad21IR	1								Ubr5IR	1
																		Fat1IR	0															Rad21IR	0								Ubr5IR	4
																		Fat1IR	2															Rad21IR	11								Ubr5IR	0
																		Fat1IR	1															Rad21IR	15								Ubr5IR	0
																		Fat1IR	0															Rad21IR	2								Ubr5IR	1
																		Fat1IR	0															Rad21IR	0								Ubr5IR	0
																		Fat1IR	0															Rad21IR	0								Ubr5IR	0
																		Fat1IR	1															Rad21IR	0								Ubr5IR	0
																		Fat1IR	1															Rad21IR	0								Ubr5IR	0
																		Fat1IR	6															Rad21IR	1								Ubr5IR	0
																		Fat1IR	1															Rad21IR	0								Ubr5IR	0
																		Fat1IR	1															Rad21IR	0								Ubr5IR	0
																		Fat1IR	0															Rad21IR	6								Ubr5IR	1
																		Fat1IR	0															Rad21IR	0								Ubr5IR	1
																		Fat1IR	0															Rad21IR	0								Ubr5IR	0
																		Fat1IR	0															Rad21IR	0								Ubr5IR	0
																		Fat1IR	0															Rad21IR	0								Ubr5IR	0
																		Fat1IR	6															Rad21IR	4								Ubr5IR	0
																		Fat1IR	8															Rad21IR	0								Ubr5IR	1
																		Fat1IR	4															Rad21IR	0								Ubr5IR	0
																		Fat1IR	1															Rad21IR	0								Ubr5IR	0
																		Fat1IR	9															Rad21IR	0								Ubr5IR	0
																		Fat1IR	7															Rad21IR	0								Ubr5IR	11
																		Fat1IR	11															Rad21IR	0
																		Fat1IR	6															Rad21IR	0
																		Fat1IR	4															Rad21IR	0
																		Fat1IR	3															Rad21IR	1
																		Fat1IR	1															Rad21IR	0
																		Fat1IR	4															Rad21IR	0
																		Fat1IR	1															Rad21IR	0
																		Fat1IR	5															Rad21IR	2
																		Fat1IR	1															Rad21IR	5
																		Fat1IR	0															Rad21IR	15
																		Fat1IR	5															Rad21IR	1
																		Fat1IR	7															Rad21IR	0
																		Fat1IR	0															Rad21IR	0
																		Fat1IR	0															Rad21IR	0
																		Fat1IR	0															Rad21IR	0
																		Fat1IR	0															Rad21IR	0
																		Fat1IR	0															Rad21IR	0
																		Fat1IR	0															Rad21IR	2
																		Fat1IR	0															Rad21IR	1
																		Fat1IR	0															Rad21IR	0
																		Fat1IR	0															Rad21IR	0
																		Fat1IR	0															Rad21IR	0
																		Fat1IR	5															Rad21IR	0
																		Fat1IR	6															Rad21IR	6
																		Fat1IR	8															Rad21IR	4
																		Fat1IR	4															Rad21IR	0
																		Fat1IR	4															Rad21IR	0
																		Fat1IR	5															Rad21IR	1
																		Fat1IR	5															Rad21IR	1
																		Fat1IR	1															Rad21IR	0
																		Fat1IR	2															Rad21IR	1
																		Fat1IR	0															Rad21IR	0
																		Fat1IR	0															Rad21IR	15
																		Fat1IR	0															Rad21IR	0
																		Fat1IR	0															Rad21IR	2
																		Fat1IR	0															Rad21IR	0
																		Fat1IR	0															Rad21IR	0
																		Fat1IR	0															Rad21IR	0
																		Fat1IR	0															Rad21IR	2
																		Fat1IR	0															Rad21IR	0
																		Fat1IR	5															Rad21IR	0
																		Fat1IR	13															Rad21IR	1
																		Fat1IR	8															Rad21IR	0
																		Fat1IR	0															Rad21IR	9
																		Fat1IR	0															Rad21IR	6
																		Fat1IR	0
																		Fat1IR	0
																		Fat1IR	0
																		Fat1IR	0
																		Fat1IR	0
																		Fat1IR	0
																		Fat1IR	0
																		Fat1IR	0
																		Fat1IR	2
																		Fat1IR	0
																		Fat1IR	3
																		Fat1IR	2
																		Fat1IR	3
																		Fat1IR	2
																		Fat1IR	4
																		Fat1IR	11
																		Fat1IR	1
																		Fat1IR	4
																		Fat1IR	0
																		Fat1IR	0
																		Fat1IR	2
																		Fat1IR	1
																		Fat1IR	0
																		Fat1IR	1
																		Fat1IR	2
																		Fat1IR	0
																		Fat1IR	2
																		Fat1IR	0
																		Fat1IR	0
																		Fat1IR	4
																		Fat1IR	0
																		Fat1IR	3
																		Fat1IR	7
																		Fat1IR	3
																		Fat1IR	0
																		Fat1IR	5
																		Fat1IR	0
																		Fat1IR	0
																		Fat1IR	1
																		Fat1IR	1
																		Fat1IR	1
																		Fat1IR	0
																		Fat1IR	0
																		Fat1IR	0
																		Fat1IR	1

## Sheet: EXT2C
	H1944 cells cell cycle
		CTRL					BAP1			CREBBP			FAT1			NCOA6			RAD21			UBR5
	G1	68	78.5	73	75.5	73.5	77.6	73.8	77.6	75.8	78.8	76.3	72.4	73	77.2	77.4	73.6	73.7	57.5	64.5	69	86.5	78.8	78.6
	S	10.9	7.3	12	10.3	10.5	11.3	10.2	9.96	10.1	7.62	11.5	8.11	8.71	7.5	8.09	12.4	11.1	8.6	8.69	5.78	5.4	8.03	7.22
	G2	18	13.3	13	9.34	12.6	9.72	13.8	10	11.8	11.3	9.96	16.7	16.5	1.3	13.1	11.1	11.8	30.9	23.4	20.3	7.38	5.58	7.54
Within each row, compare columns (simple effects within rows)
Number of families	3
Number of comparisons per family	6
Alpha	0.05
Šídák's multiple comparisons test	Predicted (LS) mean diff.	95.00% CI of diff.	Below threshold?	Summary	Adjusted P Value
G1
CTRL vs. BAP1	-3.014	-9.075 to 3.048	No	ns	0.6845
CTRL vs. CREBBP	-3.375	-9.415 to 2.666	No	ns	0.5624
CTRL vs. FAT1	-0.8802	-6.942 to 5.182	No	ns	0.9991
CTRL vs. NCOA6	-0.8174	-6.858 to 5.223	No	ns	0.9994
CTRL vs. RAD21	9.653	3.591 to 15.71	Yes	***	0.0005
CTRL vs. UBR5	-7.98	-14.04 to -1.918	Yes	**	0.0047
S
CTRL vs. BAP1	-0.104	-6.166 to 5.958	No	ns	>0.9999
CTRL vs. CREBBP	0.7108	-5.330 to 6.751	No	ns	0.9997
CTRL vs. FAT1	2.276	-3.786 to 8.338	No	ns	0.8853
CTRL vs. NCOA6	-0.5238	-6.564 to 5.517	No	ns	>0.9999
CTRL vs. RAD21	2.693	-3.369 to 8.754	No	ns	0.7821
CTRL vs. UBR5	3.499	-2.562 to 9.561	No	ns	0.5254
G2
CTRL vs. BAP1	2.167	-3.895 to 8.228	No	ns	0.9066
CTRL vs. CREBBP	1.608	-4.432 to 7.649	No	ns	0.9761
CTRL vs. FAT1	1.84	-4.222 to 7.902	No	ns	0.9551
CTRL vs. NCOA6	0.8002	-5.240 to 6.841	No	ns	0.9995
CTRL vs. RAD21	-11.53	-17.59 to -5.465	Yes	****	<0.0001
CTRL vs. UBR5	6.507	0.4450 to 12.57	Yes	*	0.0298
Test details	Predicted (LS) mean 1	Predicted (LS) mean 2	Predicted (LS) mean diff.	SE of diff.	N1	N2	t	DF
G1
CTRL vs. BAP1	73.7	76.71	-3.014	2.178	5	3	1.384	36
CTRL vs. CREBBP	73.7	77.07	-3.375	2.17	5	3	1.555	36
CTRL vs. FAT1	73.7	74.58	-0.8802	2.178	5	3	0.4042	36
CTRL vs. NCOA6	73.7	74.52	-0.8174	2.17	5	3	0.3767	36
CTRL vs. RAD21	73.7	64.05	9.653	2.178	5	3	4.433	36
CTRL vs. UBR5	73.7	81.68	-7.98	2.178	5	3	3.665	36
S
CTRL vs. BAP1	10.2	10.3	-0.104	2.178	5	3	0.04775	36
CTRL vs. CREBBP	10.2	9.489	0.7108	2.17	5	3	0.3275	36
CTRL vs. FAT1	10.2	7.924	2.276	2.178	5	3	1.045	36
CTRL vs. NCOA6	10.2	10.72	-0.5238	2.17	5	3	0.2414	36
CTRL vs. RAD21	10.2	7.507	2.693	2.178	5	3	1.236	36
CTRL vs. UBR5	10.2	6.701	3.499	2.178	5	3	1.607	36
G2
CTRL vs. BAP1	13.25	11.08	2.167	2.178	5	3	0.995	36
CTRL vs. CREBBP	13.25	11.64	1.608	2.17	5	3	0.7411	36
CTRL vs. FAT1	13.25	11.41	1.84	2.178	5	3	0.8449	36
CTRL vs. NCOA6	13.25	12.45	0.8002	2.17	5	3	0.3687	36
CTRL vs. RAD21	13.25	24.77	-11.53	2.178	5	3	5.293	36
CTRL vs. UBR5	13.25	6.741	6.507	2.178	5	3	2.988	36
	A549 cells cell cycle
		CTRL							BAP1				CREBBP				FAT1				NCOA6			RAD21				UBR5
	G1	65	68	65	74	66.9	65.6	71.9	77	90.1	63	86.4	64.6	64.3	64.3	73.7	71.4	80.5	63	72.5	70.5	55.5	72	64	72.3	66	72.2	66.7	69.8	73	69.5
	S	16.1	17	19.3	17	15.5	13.7	12.1	7.56	6.76	16.7	9.07	14.5	19.1	16.7	18.2	13.3	12.3	19.7	16.2	15.5	15.8	12.4	17.6	16.7	15.4	16.2	11.3	14.6	11.6	17.5
	G2	18.1	14	15.5	6.51	17.6	19.3	15.3	14	3.25	18.2	3.94	19.9	16.4	18.2	7.29	14.3	8.3	17	10.1	14.2	27.8	14.9	17.2	11	18	9.99	20.8	15.3	15.1	12.5
Within each row, compare columns (simple effects within rows)
Number of families	3
Number of comparisons per family	6
Alpha	0.05
Šídák's multiple comparisons test	Predicted (LS) mean diff.	95.00% CI of diff.	Below threshold?	Summary	Adjusted P Value
G1
CTRL vs. BAP1	-11.09	-18.00 to -4.189	Yes	***	0.0003
CTRL vs. CREBBP	1.308	-5.596 to 8.211	No	ns	0.9963
CTRL vs. FAT1	-3.817	-10.72 to 3.086	No	ns	0.5849
CTRL vs. NCOA6	2.09	-5.694 to 9.874	No	ns	0.9768
CTRL vs. RAD21	-0.5925	-7.496 to 6.311	No	ns	>0.9999
CTRL vs. UBR5	-1.717	-8.621 to 5.186	No	ns	0.9842
S
CTRL vs. BAP1	6.453	-0.4496 to 13.36	No	ns	0.0784
CTRL vs. CREBBP	-0.649	-7.552 to 6.254	No	ns	>0.9999
CTRL vs. FAT1	1.101	-5.802 to 8.004	No	ns	0.9986
CTRL vs. NCOA6	0.3654	-7.419 to 8.150	No	ns	>0.9999
CTRL vs. RAD21	0.0009672	-6.902 to 6.904	No	ns	>0.9999
CTRL vs. UBR5	2.726	-4.177 to 9.629	No	ns	0.8662
G2
CTRL vs. BAP1	4.625	-2.278 to 11.53	No	ns	0.3636
CTRL vs. CREBBP	-0.9754	-7.878 to 5.928	No	ns	0.9993
CTRL vs. FAT1	2.047	-4.856 to 8.950	No	ns	0.9622
CTRL vs. NCOA6	-2.826	-10.61 to 4.958	No	ns	0.9055
CTRL vs. RAD21	0.4246	-6.478 to 7.328	No	ns	>0.9999
CTRL vs. UBR5	-1.453	-8.356 to 5.450	No	ns	0.9934
Test details	Predicted (LS) mean 1	Predicted (LS) mean 2	Predicted (LS) mean diff.	SE of diff.	N1	N2	t	DF
G1
CTRL vs. BAP1	68.06	79.15	-11.09	2.522	7	4	4.398	51
CTRL vs. CREBBP	68.06	66.75	1.308	2.522	7	4	0.5184	51
CTRL vs. FAT1	68.06	71.87	-3.817	2.522	7	4	1.514	51
CTRL vs. NCOA6	68.06	65.97	2.09	2.844	7	3	0.7349	51
CTRL vs. RAD21	68.06	68.65	-0.5925	2.522	7	4	0.2349	51
CTRL vs. UBR5	68.06	69.77	-1.717	2.522	7	4	0.681	51
S
CTRL vs. BAP1	15.81	9.361	6.453	2.522	7	4	2.559	51
CTRL vs. CREBBP	15.81	16.46	-0.649	2.522	7	4	0.2573	51
CTRL vs. FAT1	15.81	14.71	1.101	2.522	7	4	0.4365	51
CTRL vs. NCOA6	15.81	15.45	0.3654	2.844	7	3	0.1285	51
CTRL vs. RAD21	15.81	15.81	0.0009672	2.522	7	4	0.0003835	51
CTRL vs. UBR5	15.81	13.09	2.726	2.522	7	4	1.081	51
G2
CTRL vs. BAP1	15.19	10.56	4.625	2.522	7	4	1.834	51
CTRL vs. CREBBP	15.19	16.16	-0.9754	2.522	7	4	0.3868	51
CTRL vs. FAT1	15.19		2.047	2.522	7	4	0.8117	51
CTRL vs. NCOA6	15.19	18.01	-2.826	2.844	7	3	0.9937	51
CTRL vs. RAD21	15.19	14.76	0.4246	2.522	7	4	0.1683	51
CTRL vs. UBR5	15.19	16.64	-1.453	2.522	7	4	0.5761	51
