# Supplementary material for: TRACERx analysis identifies a role for FAT1 in regulating chromosomal instability and whole-genome doubling via Hippo signalling
Source: Nat Cell Biol. 2024 Dec 30;27(1):154–68. doi: 10.1038/s41556-024-01558-w (PMC11735399; doi:10.1038/s41556-024-01558-w)
Supplement: Supplementary file 19 — Statistical source data. [file 41556_2024_1558_MOESM19_ESM.xlsx]

## Sheet: Extended3E
	Tumour_regions	Patient	FAT1_differential_methylation_tumor_vs_normal	FAT1_promoter_DMR
1	CRUK0002.SU.T1.R1	CRUK0002	0	notDMR
2	CRUK0002.SU.T1.R2	CRUK0002	0.0789597	notDMR
3	CRUK0002.SU.T1.R3	CRUK0002	0.0209321	notDMR
4	CRUK0003.SU.T1.R1	CRUK0003	0.0208586	notDMR
5	CRUK0003.SU.T1.R2	CRUK0003	0.019531	notDMR
6	CRUK0003.SU.T1.R3	CRUK0003	0.0226163	notDMR
7	CRUK0003.SU.T1.R4	CRUK0003	0.0138028	notDMR
8	CRUK0003.SU.T1.R6	CRUK0003	0.0316425	notDMR
9	CRUK0008.SU.T1.R1	CRUK0008	0.0655176	notDMR
10	CRUK0008.SU.T1.R2	CRUK0008	0.0790487	notDMR
11	CRUK0010.SU.T1.R1	CRUK0010	0	notDMR
12	CRUK0010.SU.T1.R2	CRUK0010	0.120822	notDMR
13	CRUK0012.SU.T1.R1	CRUK0012	0.0105274	notDMR
14	CRUK0012.SU.T1.R2	CRUK0012	0.111747	notDMR
15	CRUK0014.SU.T1.R1	CRUK0014	0.0293677	notDMR
16	CRUK0014.SU.T1.R2	CRUK0014	0.0368593	notDMR
17	CRUK0021.SU.T1.R1	CRUK0021	0.0243082	notDMR
18	CRUK0021.SU.T1.R2	CRUK0021	0.0233071	notDMR
19	CRUK0023.SU.T1.R1	CRUK0023	0.00438679	notDMR
20	CRUK0023.SU.T1.R2	CRUK0023	0	notDMR
21	CRUK0023.SU.T1.R3	CRUK0023	0.00198226	notDMR
22	CRUK0023.SU.T1.R4	CRUK0023	0.0350259	notDMR
23	CRUK0025.SU.T1.R1	CRUK0025	0.00714652	notDMR
24	CRUK0025.SU.T1.R2	CRUK0025	0.00761191	notDMR
25	CRUK0025.SU.T1.R3	CRUK0025	0.0291726	notDMR
26	CRUK0029.SU.T1.R4	CRUK0029	0	notDMR
27	CRUK0029.SU.T1.R5	CRUK0029	0	notDMR
28	CRUK0029.SU.T1.R6	CRUK0029	0	notDMR
29	CRUK0029.SU.T1.R8	CRUK0029	0.007754	notDMR
30	CRUK0033.SU.T1.R1	CRUK0033	0.028926	notDMR
31	CRUK0033.SU.T1.R2	CRUK0033	0.0158298	notDMR
32	CRUK0034.SU.T1.R1	CRUK0034	0.0124945	notDMR
33	CRUK0034.SU.T1.R2	CRUK0034	0.0325698	notDMR
34	CRUK0034.SU.T1.R3	CRUK0034	0.0119312	notDMR
35	CRUK0036.SU.T1.R1	CRUK0036	0.0351842	notDMR
36	CRUK0036.SU.T1.R2	CRUK0036	0	notDMR
37	CRUK0036.SU.T1.R3	CRUK0036	0.0421236	notDMR
38	CRUK0036.SU.T1.R4	CRUK0036	0	notDMR
39	CRUK0037.SU.T1.R1	CRUK0037	0.0136232	notDMR
40	CRUK0037.SU.T1.R2	CRUK0037	0.0110524	notDMR
41	CRUK0037.SU.T1.R3	CRUK0037	0.000333586	notDMR
42	CRUK0037.SU.T1.R4	CRUK0037	0.0135705	notDMR
43	CRUK0037.SU.T1.R5	CRUK0037	0.0083455	notDMR
44	CRUK0046.SU.T1.R1	CRUK0046	0.0346612	notDMR
45	CRUK0046.SU.T1.R2	CRUK0046	0.121304	notDMR
46	CRUK0046.SU.T1.R3	CRUK0046	0.0527838	notDMR
47	CRUK0046.SU.T1.R4	CRUK0046	0.0547145	notDMR
48	CRUK0047.SU.T1.R1	CRUK0047	0.111014	notDMR
49	CRUK0047.SU.T1.R2	CRUK0047	0.214201	notDMR
50	CRUK0048.SU.T1.R1	CRUK0048	0.0151879	notDMR
51	CRUK0048.SU.T1.R2	CRUK0048	0	notDMR
52	CRUK0048.SU.T1.R3	CRUK0048	0	notDMR
53	CRUK0049.SU.T1.R1	CRUK0049	0.0573844	notDMR
54	CRUK0049.SU.T1.R2	CRUK0049	0.088178	notDMR
55	CRUK0050.SU.T1.R1	CRUK0050	0.0152475	notDMR
56	CRUK0050.SU.T1.R2	CRUK0050	0.0153802	notDMR
57	CRUK0050.SU.T1.R3	CRUK0050	0.0275215	notDMR
58	CRUK0050.SU.T1.R4	CRUK0050	0.0231027	notDMR
59	CRUK0050.SU.T1.R5	CRUK0050	0.00786702	notDMR
60	CRUK0053.SU.T1.R1	CRUK0053	0.00132917	notDMR
61	CRUK0053.SU.T1.R2	CRUK0053	0.0251775	not_hyper
62	CRUK0057.SU.T1.R1	CRUK0057	0.0763764	notDMR
63	CRUK0057.SU.T1.R2	CRUK0057	0.0371989	notDMR
64	CRUK0058.SU.T1.R1	CRUK0058	0.0146608	notDMR
65	CRUK0058.SU.T1.R2	CRUK0058	0.0115896	notDMR
66	CRUK0062.SU.T1.R1	CRUK0062	0.0917077	notDMR
67	CRUK0062.SU.T1.R2	CRUK0062	0.0268601	notDMR
68	CRUK0062.SU.T1.R3	CRUK0062	0.00576464	notDMR
69	CRUK0062.SU.T1.R4	CRUK0062	0.0150364	notDMR
70	CRUK0062.SU.T1.R5	CRUK0062	0.00845423	notDMR
71	CRUK0062.SU.T1.R6	CRUK0062	0.00510987	notDMR
72	CRUK0062.SU.T1.R7	CRUK0062	0	notDMR
73	CRUK0065.SU.T1.R1	CRUK0065	0.00203504	notDMR
74	CRUK0065.SU.T1.R2	CRUK0065	0.011392	notDMR
75	CRUK0065.SU.T1.R3	CRUK0065	0.0662722	notDMR
76	CRUK0065.SU.T1.R4	CRUK0065	0.0938619	notDMR
77	CRUK0065.SU.T1.R5	CRUK0065	0	notDMR
78	CRUK0065.SU.T1.R6	CRUK0065	0	notDMR
79	CRUK0067.SU.T1.R1	CRUK0067	0.162938	not_hyper
80	CRUK0067.SU.T1.R3	CRUK0067	0.0173555	notDMR
81	CRUK0069.SU.T1.R1	CRUK0069	0.0823918	notDMR
82	CRUK0069.SU.T1.R2	CRUK0069	0.125614	notDMR
83	CRUK0069.SU.T1.R3	CRUK0069	0.0102559	notDMR
84	CRUK0069.SU.T1.R4	CRUK0069	0.0628009	notDMR
85	CRUK0069.SU.T1.R5	CRUK0069	0.0663265	notDMR
86	CRUK0071.SU.T1.R1	CRUK0071	0	notDMR
87	CRUK0071.SU.T1.R2	CRUK0071	0	notDMR
88	CRUK0071.SU.T1.R3	CRUK0071	0.243102	not_hyper
89	CRUK0071.SU.T1.R6	CRUK0071	0.097342	notDMR
90	CRUK0071.SU.T1.R7	CRUK0071	0.0180506	notDMR
91	CRUK0072.SU.T1.R1	CRUK0072	0	notDMR
92	CRUK0072.SU.T1.R2	CRUK0072	0	notDMR
93	CRUK0072.SU.T1.R4	CRUK0072	0	notDMR
94	CRUK0073.SU.T1.R1	CRUK0073	0.0140519	notDMR
95	CRUK0073.SU.T1.R2	CRUK0073	0.188589	not_hyper
96	CRUK0076.SU.T1.R1	CRUK0076	0.0892635	notDMR
97	CRUK0076.SU.T1.R2	CRUK0076	0.0540835	notDMR
98	CRUK0076.SU.T1.R3	CRUK0076	0.13129	not_hyper
99	CRUK0076.SU.T1.R4	CRUK0076	0.0559897	notDMR
100	CRUK0079.SU.T1.R1	CRUK0079	0.134579	not_hyper
101	CRUK0079.SU.T1.R2	CRUK0079	0.0993978	not_hyper
102	CRUK0079.SU.T1.R3	CRUK0079	0.0147709	notDMR
103	CRUK0079.SU.T1.R4	CRUK0079	0.0583315	notDMR
104	CRUK0083.SU.T1.R2	CRUK0083	0.0600555	notDMR
105	CRUK0083.SU.T1.R3	CRUK0083	0.14643	not_hyper
106	CRUK0083.SU.T1.R4	CRUK0083	0.058072	notDMR
107	CRUK0084.SU.T1.R1	CRUK0084	0.00341075	notDMR
108	CRUK0084.SU.T1.R2	CRUK0084	0.00367236	notDMR
109	CRUK0084.SU.T1.R3	CRUK0084	0.00751807	notDMR
110	CRUK0084.SU.T1.R4	CRUK0084	0.00718649	notDMR
111	CRUK0090.SU.T1.R1	CRUK0090	0.0204967	notDMR
112	CRUK0090.SU.T1.R2	CRUK0090	0.0275489	notDMR
113	CRUK0146.SU.T1.R1	CRUK0146	0	notDMR
114	CRUK0146.SU.T1.R2	CRUK0146	2.49875e-05	notDMR
115	CRUK0146.SU.T1.R3	CRUK0146	0.0165079	notDMR
116	CRUK0284.SU.T1.R1	CRUK0284	0.018084	notDMR
117	CRUK0284.SU.T1.R2	CRUK0284	0.0345509	notDMR
118	CRUK0284.SU.T1.R3	CRUK0284	0	notDMR
119	CRUK0284.SU.T1.R4	CRUK0284	0	notDMR
120	CRUK0284.SU.T1.R5	CRUK0284	0.0291147	notDMR
121	CRUK0286.SU.T1.R1	CRUK0286	0.09	notDMR
122	CRUK0286.SU.T1.R2	CRUK0286	0.288219	not_hyper
123	CRUK0286.SU.T1.R3	CRUK0286	0.0822344	notDMR
124	CRUK0410.SU.T1.R1	CRUK0410	0.0164959	notDMR
125	CRUK0410.SU.T1.R2	CRUK0410	0	notDMR
126	CRUK0410.SU.T1.R3	CRUK0410	0	notDMR
127	CRUK0410.SU.T1.R4	CRUK0410	0.0380689	notDMR
128	CRUK0521.SU.T1.R1	CRUK0521	0.26652	not_hyper
129	CRUK0521.SU.T1.R2	CRUK0521	0.378916	hyper
130	CRUK0521.SU.T1.R3	CRUK0521	0.131839	notDMR
131	CRUK0521.SU.T1.R4	CRUK0521	0.0306707	notDMR
132	CRUK0537.SU.T1.R1	CRUK0537	0.0202944	notDMR
133	CRUK0537.SU.T1.R2	CRUK0537	0.0388914	notDMR
134	CRUK0679.SU.T1.R1	CRUK0679	0.0904145	notDMR
135	CRUK0679.SU.T1.R2	CRUK0679	0.0348712	notDMR
136	CRUK0679.SU.T1.R3	CRUK0679	0.00641158	notDMR
137	CRUK0679.SU.T1.R4	CRUK0679	0.100642	notDMR
138	CRUK0714.SU.T1.R1	CRUK0714	0.00635184	notDMR
139	CRUK0714.SU.T1.R2	CRUK0714	0.0092284	notDMR
140	CRUK0714.SU.T1.R3	CRUK0714	0.0074673	notDMR
141	CRUK0714.SU.T1.R4	CRUK0714	0.0122094	notDMR
142	CRUK0714.SU.T1.R5	CRUK0714	0.00749361	notDMR
143	CRUK0714.SU.T1.R6	CRUK0714	0.00681297	notDMR
144	CRUK0714.SU.T1.R7	CRUK0714	0.01	notDMR
145	CRUK0714.SU.T1.R8	CRUK0714	0.00829563	notDMR
146	CRUK0810.SU.T1.R1	CRUK0810	0.250896	not_hyper
147	CRUK0810.SU.T1.R2	CRUK0810	0.151899	not_hyper
148	CRUK0810.SU.T1.R3	CRUK0810	0.172693	not_hyper
149	CRUK0810.SU.T1.R4	CRUK0810	0.0676315	notDMR
150	CRUK0810.SU.T1.R5	CRUK0810	0.0792232	notDMR
151	CRUK0810.SU.T1.R6	CRUK0810	0.0942801	notDMR
152	CRUK0810.SU.T1.R7	CRUK0810	0.150589	notDMR
153	CRUK0810.SU.T1.R8	CRUK0810	0.47361	not_hyper
