# Supplementary material for: TRACERx analysis identifies a role for FAT1 in regulating chromosomal instability and whole-genome doubling via Hippo signalling
Source: Nat Cell Biol. 2024 Dec 30;27(1):154–68. doi: 10.1038/s41556-024-01558-w (PMC11735399; doi:10.1038/s41556-024-01558-w)
Supplement: Supplementary file 20 — Statistical source data. [file 41556_2024_1558_MOESM20_ESM.xlsx]

## Sheet: EXT4A
variable	RAD51 foci per cell
CtrlIR	0
CtrlIR	0			> wilcox.test(all.expt$value ~ all.expt$variable, paired=F)
CtrlIR	0
CtrlIR	0				Wilcoxon rank sum test with continuity correction
CtrlIR	16
CtrlIR	33			data: all.expt$value by all.expt$variable
CtrlIR	15			W = 185742, p-value = 4.225e-09
CtrlIR	21			alternative hypothesis: true location shift is not equal to 0
CtrlIR	9
CtrlIR	53
CtrlIR	29
CtrlIR	27
CtrlIR	28
CtrlIR	1
CtrlIR	0
CtrlIR	0
CtrlIR	2
CtrlIR	4
CtrlIR	0
CtrlIR	0
CtrlIR	1
CtrlIR	0
CtrlIR	2
CtrlIR	5
CtrlIR	1
CtrlIR	0
CtrlIR	3
CtrlIR	0
CtrlIR	0
CtrlIR	12
CtrlIR	15
CtrlIR	40
CtrlIR	33
CtrlIR	3
CtrlIR	0
CtrlIR	21
CtrlIR	25
CtrlIR	34
CtrlIR	31
CtrlIR	4
CtrlIR	11
CtrlIR	25
CtrlIR	41
CtrlIR	33
CtrlIR	28
CtrlIR	1
CtrlIR	21
CtrlIR	31
CtrlIR	28
CtrlIR	19
CtrlIR	0
CtrlIR	0
CtrlIR	0
CtrlIR	7
CtrlIR	12
CtrlIR	16
CtrlIR	11
CtrlIR	15
CtrlIR	20
CtrlIR	19
CtrlIR	2
CtrlIR	0
CtrlIR	0
CtrlIR	20
CtrlIR	10
CtrlIR	19
CtrlIR	26
CtrlIR	14
CtrlIR	8
CtrlIR	0
CtrlIR	13
CtrlIR	17
CtrlIR	35
CtrlIR	36
CtrlIR	14
CtrlIR	1
CtrlIR	0
CtrlIR	0
CtrlIR	0
CtrlIR	36
CtrlIR	25
CtrlIR	41
CtrlIR	1
CtrlIR	0
CtrlIR	2
CtrlIR	4
CtrlIR	30
CtrlIR	37
CtrlIR	33
CtrlIR	44
CtrlIR	8
CtrlIR	28
CtrlIR	21
CtrlIR	15
CtrlIR	16
CtrlIR	19
CtrlIR	0
CtrlIR	0
CtrlIR	0
CtrlIR	6
CtrlIR	9
CtrlIR	6
CtrlIR	31
CtrlIR	22
CtrlIR	0
CtrlIR	0
CtrlIR	0
CtrlIR	0
CtrlIR	11
CtrlIR	41
CtrlIR	53
CtrlIR	30
CtrlIR	24
CtrlIR	22
CtrlIR	30
CtrlIR	29
CtrlIR	21
CtrlIR	33
CtrlIR	50
CtrlIR	38
CtrlIR	37
CtrlIR	32
CtrlIR	12
CtrlIR	0
CtrlIR	0
CtrlIR	2
CtrlIR	6
CtrlIR	0
CtrlIR	19
CtrlIR	14
CtrlIR	10
CtrlIR	10
CtrlIR	20
CtrlIR	7
CtrlIR	0
CtrlIR	1
CtrlIR	5
CtrlIR	5
CtrlIR	0
CtrlIR	0
CtrlIR	14
CtrlIR	16
CtrlIR	22
CtrlIR	4
CtrlIR	16
CtrlIR	22
CtrlIR	33
CtrlIR	26
CtrlIR	3
CtrlIR	2
CtrlIR	3
CtrlIR	0
CtrlIR	31
CtrlIR	45
CtrlIR	4
CtrlIR	1
CtrlIR	8
CtrlIR	0
CtrlIR	0
CtrlIR	9
CtrlIR	3
CtrlIR	0
CtrlIR	2
CtrlIR	1
CtrlIR	0
CtrlIR	0
CtrlIR	0
CtrlIR	0
CtrlIR	0
CtrlIR	1
CtrlIR	1
CtrlIR	0
CtrlIR	0
CtrlIR	1
CtrlIR	1
CtrlIR	0
CtrlIR	0
CtrlIR	0
CtrlIR	0
CtrlIR	0
CtrlIR	1
CtrlIR	0
CtrlIR	0
CtrlIR	0
CtrlIR	0
CtrlIR	1
CtrlIR	0
CtrlIR	0
CtrlIR	0
CtrlIR	1
CtrlIR	0
CtrlIR	5
CtrlIR	2
CtrlIR	6
CtrlIR	8
CtrlIR	1
CtrlIR	9
CtrlIR	1
CtrlIR	0
CtrlIR	0
CtrlIR	0
CtrlIR	0
CtrlIR	1
CtrlIR	0
CtrlIR	1
CtrlIR	1
CtrlIR	2
CtrlIR	0
CtrlIR	2
CtrlIR	9
CtrlIR	15
CtrlIR	4
CtrlIR	17
CtrlIR	7
CtrlIR	15
CtrlIR	3
CtrlIR	2
CtrlIR	15
CtrlIR	22
CtrlIR	9
CtrlIR	10
CtrlIR	22
CtrlIR	1
CtrlIR	0
CtrlIR	1
CtrlIR	3
CtrlIR	8
CtrlIR	10
CtrlIR	16
CtrlIR	15
CtrlIR	0
CtrlIR	1
CtrlIR	3
CtrlIR	0
CtrlIR	0
CtrlIR	0
CtrlIR	0
CtrlIR	0
CtrlIR	5
CtrlIR	6
CtrlIR	5
CtrlIR	16
CtrlIR	11
CtrlIR	0
CtrlIR	1
CtrlIR	2
CtrlIR	1
CtrlIR	0
CtrlIR	0
CtrlIR	0
CtrlIR	0
CtrlIR	0
CtrlIR	0
CtrlIR	0
CtrlIR	1
CtrlIR	5
CtrlIR	4
CtrlIR	7
CtrlIR	0
CtrlIR	7
CtrlIR	0
CtrlIR	0
CtrlIR	0
CtrlIR	1
CtrlIR	0
CtrlIR	8
CtrlIR	19
CtrlIR	1
CtrlIR	0
CtrlIR	0
CtrlIR	0
CtrlIR	8
CtrlIR	8
CtrlIR	7
CtrlIR	16
CtrlIR	0
CtrlIR	4
CtrlIR	9
CtrlIR	0
CtrlIR	21
CtrlIR	1
CtrlIR	24
CtrlIR	0
CtrlIR	17
CtrlIR	16
CtrlIR	3
CtrlIR	2
CtrlIR	0
CtrlIR	0
CtrlIR	0
CtrlIR	0
CtrlIR	0
CtrlIR	0
CtrlIR	0
CtrlIR	0
CtrlIR	1
CtrlIR	0
CtrlIR	1
CtrlIR	1
CtrlIR	4
CtrlIR	11
CtrlIR	2
CtrlIR	0
CtrlIR	0
CtrlIR	0
CtrlIR	0
CtrlIR	0
CtrlIR	0
CtrlIR	8
CtrlIR	7
CtrlIR	0
CtrlIR	0
CtrlIR	0
CtrlIR	0
CtrlIR	0
CtrlIR	9
CtrlIR	1
CtrlIR	0
CtrlIR	0
CtrlIR	0
CtrlIR	0
CtrlIR	0
CtrlIR	0
CtrlIR	0
CtrlIR	0
CtrlIR	0
CtrlIR	0
CtrlIR	0
CtrlIR	0
CtrlIR	1
CtrlIR	1
CtrlIR	0
CtrlIR	6
CtrlIR	1
CtrlIR	0
CtrlIR	0
CtrlIR	0
CtrlIR	0
CtrlIR	0
CtrlIR	0
CtrlIR	0
CtrlIR	0
CtrlIR	0
CtrlIR	4
CtrlIR	3
CtrlIR	9
CtrlIR	10
CtrlIR	0
CtrlIR	0
CtrlIR	7
CtrlIR	16
CtrlIR	16
CtrlIR	1
CtrlIR	0
CtrlIR	5
CtrlIR	4
CtrlIR	23
CtrlIR	0
CtrlIR	0
CtrlIR	0
CtrlIR	0
CtrlIR	0
CtrlIR	2
CtrlIR	0
CtrlIR	1
CtrlIR	0
CtrlIR	0
CtrlIR	0
CtrlIR	0
CtrlIR	0
CtrlIR	0
CtrlIR	0
CtrlIR	0
CtrlIR	0
CtrlIR	0
CtrlIR	0
CtrlIR	1
CtrlIR	1
CtrlIR	16
CtrlIR	15
CtrlIR	1
CtrlIR	1
CtrlIR	0
CtrlIR	0
CtrlIR	0
CtrlIR	0
CtrlIR	0
CtrlIR	0
CtrlIR	0
CtrlIR	0
CtrlIR	0
CtrlIR	18
CtrlIR	10
CtrlIR	15
CtrlIR	0
CtrlIR	3
CtrlIR	0
CtrlIR	0
CtrlIR	0
CtrlIR	0
CtrlIR	1
CtrlIR	1
CtrlIR	1
CtrlIR	0
CtrlIR	11
CtrlIR	5
CtrlIR	0
CtrlIR	0
CtrlIR	0
CtrlIR	0
CtrlIR	0
CtrlIR	0
CtrlIR	0
CtrlIR	0
CtrlIR	0
CtrlIR	5
CtrlIR	16
CtrlIR	0
CtrlIR	0
CtrlIR	0
CtrlIR	0
CtrlIR	2
CtrlIR	2
CtrlIR	2
CtrlIR	0
CtrlIR	0
CtrlIR	0
CtrlIR	0
CtrlIR	0
CtrlIR	1
CtrlIR	0
CtrlIR	0
CtrlIR	0
CtrlIR	0
CtrlIR	1
CtrlIR	0
CtrlIR	0
CtrlIR	0
CtrlIR	8
CtrlIR	0
CtrlIR	0
CtrlIR	13
CtrlIR	25
CtrlIR	7
CtrlIR	8
CtrlIR	3
CtrlIR	0
CtrlIR	7
CtrlIR	12
CtrlIR	18
CtrlIR	9
CtrlIR	1
CtrlIR	1
CtrlIR	1
CtrlIR	0
CtrlIR	0
CtrlIR	0
CtrlIR	0
CtrlIR	0
CtrlIR	0
CtrlIR	3
CtrlIR	1
CtrlIR	3
CtrlIR	8
CtrlIR	0
CtrlIR	10
CtrlIR	29
CtrlIR	20
CtrlIR	2
CtrlIR	1
CtrlIR	1
CtrlIR	0
CtrlIR	0
CtrlIR	0
CtrlIR	0
CtrlIR	0
CtrlIR	0
CtrlIR	0
CtrlIR	0
CtrlIR	0
CtrlIR	0
CtrlIR	0
CtrlIR	0
CtrlIR	1
CtrlIR	0
CtrlIR	0
CtrlIR	2
CtrlIR	1
CtrlIR	0
CtrlIR	0
CtrlIR	0
CtrlIR	0
CtrlIR	0
CtrlIR	0
CtrlIR	0
CtrlIR	0
CtrlIR	0
CtrlIR	0
CtrlIR	0
CtrlIR	0
CtrlIR	0
CtrlIR	0
CtrlIR	0
CtrlIR	1
CtrlIR	10
CtrlIR	14
CtrlIR	15
CtrlIR	23
CtrlIR	13
CtrlIR	1
CtrlIR	2
CtrlIR	0
CtrlIR	1
CtrlIR	1
CtrlIR	2
CtrlIR	1
CtrlIR	0
CtrlIR	2
CtrlIR	1
CtrlIR	0
CtrlIR	1
CtrlIR	1
CtrlIR	0
CtrlIR	17
CtrlIR	18
CtrlIR	19
CtrlIR	1
CtrlIR	0
CtrlIR	0
CtrlIR	0
CtrlIR	0
CtrlIR	7
CtrlIR	0
CtrlIR	2
CtrlIR	0
CtrlIR	4
CtrlIR	0
CtrlIR	6
CtrlIR	0
CtrlIR	14
CtrlIR	4
CtrlIR	0
CtrlIR	11
CtrlIR	7
CtrlIR	0
CtrlIR	12
CtrlIR	0
CtrlIR	13
CtrlIR	15
CtrlIR	17
CtrlIR	10
Fat1IR	6
Fat1IR	1
Fat1IR	0
Fat1IR	0
Fat1IR	17
Fat1IR	4
Fat1IR	14
Fat1IR	1
Fat1IR	1
Fat1IR	0
Fat1IR	0
Fat1IR	3
Fat1IR	0
Fat1IR	10
Fat1IR	15
Fat1IR	0
Fat1IR	0
Fat1IR	1
Fat1IR	0
Fat1IR	0
Fat1IR	0
Fat1IR	9
Fat1IR	27
Fat1IR	4
Fat1IR	3
Fat1IR	6
Fat1IR	10
Fat1IR	0
Fat1IR	1
Fat1IR	0
Fat1IR	0
Fat1IR	0
Fat1IR	0
Fat1IR	1
Fat1IR	0
Fat1IR	0
Fat1IR	2
Fat1IR	0
Fat1IR	1
Fat1IR	1
Fat1IR	0
Fat1IR	0
Fat1IR	4
Fat1IR	0
Fat1IR	0
Fat1IR	8
Fat1IR	16
Fat1IR	22
Fat1IR	21
Fat1IR	15
Fat1IR	18
Fat1IR	1
Fat1IR	4
Fat1IR	2
Fat1IR	5
Fat1IR	0
Fat1IR	0
Fat1IR	0
Fat1IR	0
Fat1IR	0
Fat1IR	0
Fat1IR	0
Fat1IR	0
Fat1IR	0
Fat1IR	0
Fat1IR	0
Fat1IR	0
Fat1IR	0
Fat1IR	15
Fat1IR	0
Fat1IR	0
Fat1IR	0
Fat1IR	0
Fat1IR	0
Fat1IR	0
Fat1IR	7
Fat1IR	10
Fat1IR	37
Fat1IR	4
Fat1IR	5
Fat1IR	1
Fat1IR	4
Fat1IR	0
Fat1IR	18
Fat1IR	21
Fat1IR	4
Fat1IR	4
Fat1IR	6
Fat1IR	4
Fat1IR	1
Fat1IR	3
Fat1IR	7
Fat1IR	26
Fat1IR	42
Fat1IR	1
Fat1IR	1
Fat1IR	1
Fat1IR	1
Fat1IR	0
Fat1IR	0
Fat1IR	0
Fat1IR	0
Fat1IR	0
Fat1IR	0
Fat1IR	1
Fat1IR	2
Fat1IR	4
Fat1IR	3
Fat1IR	1
Fat1IR	1
Fat1IR	3
Fat1IR	2
Fat1IR	0
Fat1IR	17
Fat1IR	0
Fat1IR	0
Fat1IR	32
Fat1IR	19
Fat1IR	25
Fat1IR	25
Fat1IR	0
Fat1IR	0
Fat1IR	0
Fat1IR	2
Fat1IR	1
Fat1IR	2
Fat1IR	1
Fat1IR	1
Fat1IR	0
Fat1IR	6
Fat1IR	1
Fat1IR	1
Fat1IR	1
Fat1IR	0
Fat1IR	0
Fat1IR	1
Fat1IR	0
Fat1IR	1
Fat1IR	0
Fat1IR	0
Fat1IR	0
Fat1IR	1
Fat1IR	0
Fat1IR	7
Fat1IR	12
Fat1IR	1
Fat1IR	0
Fat1IR	1
Fat1IR	0
Fat1IR	1
Fat1IR	0
Fat1IR	4
Fat1IR	0
Fat1IR	0
Fat1IR	0
Fat1IR	0
Fat1IR	0
Fat1IR	0
Fat1IR	0
Fat1IR	1
Fat1IR	2
Fat1IR	0
Fat1IR	0
Fat1IR	0
Fat1IR	0
Fat1IR	6
Fat1IR	0
Fat1IR	0
Fat1IR	8
Fat1IR	2
Fat1IR	14
Fat1IR	20
Fat1IR	13
Fat1IR	0
Fat1IR	7
Fat1IR	12
Fat1IR	1
Fat1IR	1
Fat1IR	0
Fat1IR	0
Fat1IR	0
Fat1IR	0
Fat1IR	1
Fat1IR	0
Fat1IR	0
Fat1IR	0
Fat1IR	0
Fat1IR	0
Fat1IR	1
Fat1IR	2
Fat1IR	10
Fat1IR	11
Fat1IR	1
Fat1IR	6
Fat1IR	0
Fat1IR	0
Fat1IR	6
Fat1IR	2
Fat1IR	0
Fat1IR	2
Fat1IR	17
Fat1IR	20
Fat1IR	1
Fat1IR	0
Fat1IR	1
Fat1IR	0
Fat1IR	1
Fat1IR	0
Fat1IR	1
Fat1IR	0
Fat1IR	0
Fat1IR	2
Fat1IR	0
Fat1IR	0
Fat1IR	0
Fat1IR	0
Fat1IR	0
Fat1IR	0
Fat1IR	0
Fat1IR	0
Fat1IR	0
Fat1IR	0
Fat1IR	0
Fat1IR	0
Fat1IR	0
Fat1IR	0
Fat1IR	0
Fat1IR	1
Fat1IR	1
Fat1IR	0
Fat1IR	1
Fat1IR	2
Fat1IR	0
Fat1IR	1
Fat1IR	0
Fat1IR	1
Fat1IR	0
Fat1IR	0
Fat1IR	0
Fat1IR	15
Fat1IR	27
Fat1IR	1
Fat1IR	0
Fat1IR	1
Fat1IR	1
Fat1IR	0
Fat1IR	11
Fat1IR	1
Fat1IR	0
Fat1IR	1
Fat1IR	0
Fat1IR	1
Fat1IR	0
Fat1IR	0
Fat1IR	0
Fat1IR	0
Fat1IR	0
Fat1IR	7
Fat1IR	20
Fat1IR	10
Fat1IR	0
Fat1IR	0
Fat1IR	0
Fat1IR	0
Fat1IR	0
Fat1IR	0
Fat1IR	0
Fat1IR	0
Fat1IR	0
Fat1IR	1
Fat1IR	0
Fat1IR	1
Fat1IR	0
Fat1IR	0
Fat1IR	0
Fat1IR	0
Fat1IR	0
Fat1IR	0
Fat1IR	0
Fat1IR	0
Fat1IR	0
Fat1IR	1
Fat1IR	0
Fat1IR	0
Fat1IR	4
Fat1IR	6
Fat1IR	8
Fat1IR	0
Fat1IR	0
Fat1IR	0
Fat1IR	0
Fat1IR	0
Fat1IR	0
Fat1IR	13
Fat1IR	20
Fat1IR	0
Fat1IR	0
Fat1IR	0
Fat1IR	0
Fat1IR	0
Fat1IR	8
Fat1IR	0
Fat1IR	0
Fat1IR	0
Fat1IR	0
Fat1IR	0
Fat1IR	0
Fat1IR	3
Fat1IR	0
Fat1IR	0
Fat1IR	0
Fat1IR	0
Fat1IR	0
Fat1IR	0
Fat1IR	0
Fat1IR	0
Fat1IR	6
Fat1IR	4
Fat1IR	2
Fat1IR	0
Fat1IR	0
Fat1IR	6
Fat1IR	11
Fat1IR	1
Fat1IR	0
Fat1IR	1
Fat1IR	2
Fat1IR	0
Fat1IR	0
Fat1IR	0
Fat1IR	1
Fat1IR	0
Fat1IR	0
Fat1IR	1
Fat1IR	0
Fat1IR	0
Fat1IR	0
Fat1IR	2
Fat1IR	6
Fat1IR	12
Fat1IR	0
Fat1IR	0
Fat1IR	1
Fat1IR	1
Fat1IR	3
Fat1IR	0
Fat1IR	0
Fat1IR	0
Fat1IR	0
Fat1IR	0
Fat1IR	1
Fat1IR	1
Fat1IR	1
Fat1IR	11
Fat1IR	0
Fat1IR	0
Fat1IR	0
Fat1IR	0
Fat1IR	0
Fat1IR	0
Fat1IR	0
Fat1IR	0
Fat1IR	0
Fat1IR	0
Fat1IR	0
Fat1IR	0
Fat1IR	0
Fat1IR	0
Fat1IR	0
Fat1IR	0
Fat1IR	2
Fat1IR	0
Fat1IR	7
Fat1IR	0
Fat1IR	0
Fat1IR	0
Fat1IR	13
Fat1IR	5
Fat1IR	12
Fat1IR	10
Fat1IR	12
Fat1IR	2
Fat1IR	0
Fat1IR	0
Fat1IR	1
Fat1IR	0
Fat1IR	2
Fat1IR	1
Fat1IR	1
Fat1IR	0
Fat1IR	0
Fat1IR	0
Fat1IR	0
Fat1IR	0
Fat1IR	1
Fat1IR	3
Fat1IR	9
Fat1IR	14
Fat1IR	19
Fat1IR	0
Fat1IR	0
Fat1IR	0
Fat1IR	0
Fat1IR	0
Fat1IR	2
Fat1IR	0
Fat1IR	0
Fat1IR	0
Fat1IR	1
Fat1IR	2
Fat1IR	7
Fat1IR	0
Fat1IR	0
Fat1IR	0
Fat1IR	0
Fat1IR	2
Fat1IR	1
Fat1IR	0
Fat1IR	1
Fat1IR	2
Fat1IR	3
Fat1IR	0
Fat1IR	22
Fat1IR	5
Fat1IR	1
Fat1IR	0
Fat1IR	0
Fat1IR	0
Fat1IR	0
Fat1IR	0
Fat1IR	0
Fat1IR	0
Fat1IR	0
Fat1IR	3
Fat1IR	1
Fat1IR	1
Fat1IR	0
Fat1IR	0
Fat1IR	1
Fat1IR	0
Fat1IR	8
Fat1IR	7
Fat1IR	3
Fat1IR	12
Fat1IR	20
Fat1IR	1
Fat1IR	1
Fat1IR	0
Fat1IR	0
Fat1IR	1
Fat1IR	10
Fat1IR	1
Fat1IR	1
Fat1IR	0
Fat1IR	0
Fat1IR	0
Fat1IR	0
Fat1IR	0
Fat1IR	0
Fat1IR	0
Fat1IR	9
Fat1IR	11
Fat1IR	1
Fat1IR	0
Fat1IR	0
Fat1IR	1
Fat1IR	1
Fat1IR	0
Fat1IR	0
Fat1IR	0
Fat1IR	2
Fat1IR	1
Fat1IR	1
Fat1IR	0
Fat1IR	0
Fat1IR	2
Fat1IR	0
Fat1IR	0
Fat1IR	1
Fat1IR	15
Fat1IR	4
Fat1IR	0
Fat1IR	0
Fat1IR	3
Fat1IR	1
Fat1IR	1
Fat1IR	1
Fat1IR	0
Fat1IR	0
Fat1IR	0
Fat1IR	1
Fat1IR	0
Fat1IR	0
Fat1IR	0
Fat1IR	0
Fat1IR	0
Fat1IR	0
Fat1IR	0
Fat1IR	0
Fat1IR	0
Fat1IR	0
Fat1IR	0
Fat1IR	0
Fat1IR	9
Fat1IR	1
Fat1IR	1
Fat1IR	9
Fat1IR	0
Fat1IR	0
Fat1IR	0
Fat1IR	0
Fat1IR	0
Fat1IR	0
Fat1IR	0
Fat1IR	0
Fat1IR	0
Fat1IR	0
Fat1IR	1
Fat1IR	0
Fat1IR	0
Fat1IR	0
Fat1IR	0
Fat1IR	0
Fat1IR	5
Fat1IR	4
Fat1IR	0
Fat1IR	0
Fat1IR	2
Fat1IR	0
Fat1IR	0
Fat1IR	7
Fat1IR	0
Fat1IR	0
Fat1IR	0
Fat1IR	0
Fat1IR	0
Fat1IR	1
Fat1IR	1
Fat1IR	0
Fat1IR	1
Fat1IR	1
Fat1IR	0
Fat1IR	1
Fat1IR	1
Fat1IR	1
Fat1IR	1
Fat1IR	0
Fat1IR	0
Fat1IR	0
Fat1IR	2
Fat1IR	4
Fat1IR	0
Fat1IR	1
Fat1IR	0
Fat1IR	7
Fat1IR	0
Fat1IR	0
Fat1IR	1
Fat1IR	0
Fat1IR	0
Fat1IR	1
Fat1IR	0
Fat1IR	0
Fat1IR	0
Fat1IR	0
Fat1IR	14
Fat1IR	17

## Sheet: EXT4B
variable	RAD51 foci per cell
CtrlIR	6
CtrlIR	7		> dunn.test(all.expt$value, all.expt$variable, method = "bonferroni", altp ="two.sided")
CtrlIR	9		Kruskal-Wallis rank sum test
CtrlIR	0			Wilcoxon rank sum test with continuity correction
CtrlIR	0		data: x and group
CtrlIR	0		Kruskal-Wallis chi-squared = 50.3397, df = 2, p-value = 0
CtrlIR	10
CtrlIR	8
CtrlIR	13		Comparison of x by group
CtrlIR	13		(Bonferroni)
CtrlIR	16		Col Mean-|
CtrlIR	22		Row Mean | CtrlIR sgFat1_1
CtrlIR	17		---------+----------------------
CtrlIR	0		sgFat1_1 | 5.094748
CtrlIR	0		| 0.0000*
CtrlIR	0		|
CtrlIR	0		sgFat1_2 | 6.805565 1.752145
CtrlIR	0		| 0.0000* 0.2392
CtrlIR	2
CtrlIR	10		alpha = 0.05
CtrlIR	6		Reject Ho if p <= alpha
CtrlIR	16
CtrlIR	25
CtrlIR	26
CtrlIR	0
CtrlIR	0
CtrlIR	1
CtrlIR	3
CtrlIR	0
CtrlIR	0
CtrlIR	1
CtrlIR	5
CtrlIR	0
CtrlIR	0
CtrlIR	0
CtrlIR	1
CtrlIR	15
CtrlIR	27
CtrlIR	24
CtrlIR	25
CtrlIR	0
CtrlIR	0
CtrlIR	0
CtrlIR	0
CtrlIR	0
CtrlIR	2
CtrlIR	2
CtrlIR	1
CtrlIR	2
CtrlIR	0
CtrlIR	16
CtrlIR	18
CtrlIR	11
CtrlIR	14
CtrlIR	0
CtrlIR	0
CtrlIR	0
CtrlIR	0
CtrlIR	0
CtrlIR	0
CtrlIR	0
CtrlIR	0
CtrlIR	0
CtrlIR	0
CtrlIR	9
CtrlIR	0
CtrlIR	0
CtrlIR	0
CtrlIR	0
CtrlIR	0
CtrlIR	15
CtrlIR	21
CtrlIR	11
CtrlIR	9
CtrlIR	9
CtrlIR	20
CtrlIR	8
CtrlIR	10
CtrlIR	20
CtrlIR	0
CtrlIR	0
CtrlIR	0
CtrlIR	0
CtrlIR	0
CtrlIR	2
CtrlIR	0
CtrlIR	0
CtrlIR	0
CtrlIR	0
CtrlIR	0
CtrlIR	0
CtrlIR	0
CtrlIR	17
CtrlIR	25
CtrlIR	27
CtrlIR	21
CtrlIR	0
CtrlIR	0
CtrlIR	5
CtrlIR	12
CtrlIR	4
CtrlIR	17
CtrlIR	24
CtrlIR	17
CtrlIR	19
CtrlIR	1
CtrlIR	0
CtrlIR	0
CtrlIR	0
CtrlIR	0
CtrlIR	0
CtrlIR	0
CtrlIR	2
CtrlIR	9
CtrlIR	9
CtrlIR	3
CtrlIR	11
CtrlIR	6
CtrlIR	10
CtrlIR	3
CtrlIR	8
CtrlIR	13
CtrlIR	19
CtrlIR	5
CtrlIR	10
CtrlIR	3
CtrlIR	0
CtrlIR	0
CtrlIR	3
CtrlIR	2
CtrlIR	9
CtrlIR	9
CtrlIR	10
CtrlIR	9
CtrlIR	18
CtrlIR	29
CtrlIR	2
CtrlIR	5
CtrlIR	0
CtrlIR	0
CtrlIR	1
CtrlIR	0
CtrlIR	0
CtrlIR	0
CtrlIR	0
CtrlIR	0
CtrlIR	0
CtrlIR	6
CtrlIR	11
CtrlIR	15
CtrlIR	19
CtrlIR	18
CtrlIR	21
CtrlIR	0
CtrlIR	1
CtrlIR	0
CtrlIR	6
CtrlIR	2
CtrlIR	7
CtrlIR	21
CtrlIR	16
CtrlIR	18
CtrlIR	9
CtrlIR	15
CtrlIR	10
CtrlIR	11
CtrlIR	4
CtrlIR	0
CtrlIR	7
CtrlIR	9
CtrlIR	5
CtrlIR	24
CtrlIR	20
CtrlIR	1
CtrlIR	0
CtrlIR	0
CtrlIR	0
CtrlIR	0
CtrlIR	0
CtrlIR	0
CtrlIR	0
CtrlIR	0
CtrlIR	1
CtrlIR	7
CtrlIR	8
CtrlIR	8
CtrlIR	13
CtrlIR	7
CtrlIR	14
CtrlIR	17
CtrlIR	11
CtrlIR	0
CtrlIR	1
CtrlIR	0
CtrlIR	0
CtrlIR	0
CtrlIR	0
CtrlIR	0
CtrlIR	13
CtrlIR	19
CtrlIR	19
CtrlIR	18
CtrlIR	13
CtrlIR	18
CtrlIR	0
CtrlIR	0
CtrlIR	24
CtrlIR	32
CtrlIR	29
CtrlIR	32
CtrlIR	26
CtrlIR	30
CtrlIR	15
CtrlIR	1
CtrlIR	3
CtrlIR	1
CtrlIR	4
CtrlIR	0
CtrlIR	4
CtrlIR	5
CtrlIR	5
CtrlIR	10
CtrlIR	5
CtrlIR	11
CtrlIR	29
CtrlIR	13
CtrlIR	0
CtrlIR	0
CtrlIR	2
CtrlIR	1
CtrlIR	3
CtrlIR	1
CtrlIR	0
CtrlIR	2
CtrlIR	4
CtrlIR	35
CtrlIR	16
CtrlIR	25
CtrlIR	0
CtrlIR	1
CtrlIR	4
CtrlIR	3
CtrlIR	19
CtrlIR	25
CtrlIR	28
CtrlIR	35
CtrlIR	39
CtrlIR	16
CtrlIR	19
CtrlIR	0
CtrlIR	0
CtrlIR	2
CtrlIR	3
CtrlIR	4
CtrlIR	27
CtrlIR	24
CtrlIR	36
CtrlIR	45
CtrlIR	19
CtrlIR	15
CtrlIR	14
CtrlIR	22
CtrlIR	27
CtrlIR	34
CtrlIR	16
CtrlIR	29
CtrlIR	23
CtrlIR	15
CtrlIR	21
CtrlIR	11
CtrlIR	15
CtrlIR	20
CtrlIR	14
CtrlIR	27
CtrlIR	17
CtrlIR	0
CtrlIR	8
CtrlIR	0
CtrlIR	0
CtrlIR	0
CtrlIR	13
CtrlIR	27
CtrlIR	31
CtrlIR	24
CtrlIR	34
CtrlIR	3
CtrlIR	1
CtrlIR	0
CtrlIR	2
CtrlIR	2
CtrlIR	8
CtrlIR	30
CtrlIR	31
CtrlIR	23
CtrlIR	20
CtrlIR	15
CtrlIR	0
CtrlIR	0
CtrlIR	0
CtrlIR	5
CtrlIR	2
CtrlIR	9
CtrlIR	20
CtrlIR	16
CtrlIR	39
CtrlIR	38
CtrlIR	22
CtrlIR	14
CtrlIR	0
CtrlIR	0
CtrlIR	6
CtrlIR	28
CtrlIR	20
CtrlIR	26
CtrlIR	25
CtrlIR	27
CtrlIR	22
CtrlIR	16
CtrlIR	18
CtrlIR	17
CtrlIR	0
CtrlIR	0
CtrlIR	1
CtrlIR	0
CtrlIR	6
CtrlIR	17
CtrlIR	13
CtrlIR	22
CtrlIR	16
CtrlIR	16
CtrlIR	25
CtrlIR	33
CtrlIR	0
CtrlIR	0
CtrlIR	1
CtrlIR	1
CtrlIR	2
CtrlIR	5
CtrlIR	8
CtrlIR	29
CtrlIR	25
CtrlIR	33
CtrlIR	36
CtrlIR	15
CtrlIR	1
CtrlIR	5
CtrlIR	26
CtrlIR	18
CtrlIR	26
CtrlIR	16
CtrlIR	34
CtrlIR	23
CtrlIR	27
CtrlIR	27
CtrlIR	33
CtrlIR	22
CtrlIR	25
CtrlIR	32
CtrlIR	5
CtrlIR	0
CtrlIR	1
CtrlIR	0
CtrlIR	2
CtrlIR	19
CtrlIR	13
CtrlIR	19
CtrlIR	25
CtrlIR	22
CtrlIR	20
CtrlIR	21
CtrlIR	27
CtrlIR	17
CtrlIR	2
CtrlIR	1
CtrlIR	0
CtrlIR	1
CtrlIR	0
CtrlIR	1
CtrlIR	0
CtrlIR	4
CtrlIR	15
CtrlIR	21
CtrlIR	10
CtrlIR	25
CtrlIR	31
CtrlIR	10
CtrlIR	0
CtrlIR	0
CtrlIR	0
CtrlIR	1
CtrlIR	4
CtrlIR	20
CtrlIR	29
CtrlIR	11
CtrlIR	15
CtrlIR	32
CtrlIR	0
CtrlIR	0
CtrlIR	0
CtrlIR	0
CtrlIR	0
CtrlIR	0
CtrlIR	0
CtrlIR	7
CtrlIR	6
CtrlIR	4
CtrlIR	23
CtrlIR	25
CtrlIR	14
CtrlIR	4
CtrlIR	0
CtrlIR	0
CtrlIR	0
CtrlIR	0
CtrlIR	0
CtrlIR	0
CtrlIR	0
CtrlIR	0
CtrlIR	1
CtrlIR	2
CtrlIR	10
CtrlIR	3
CtrlIR	22
CtrlIR	20
CtrlIR	15
CtrlIR	26
CtrlIR	0
CtrlIR	0
CtrlIR	0
CtrlIR	0
CtrlIR	0
CtrlIR	0
CtrlIR	3
CtrlIR	8
CtrlIR	0
CtrlIR	0
CtrlIR	0
CtrlIR	11
CtrlIR	8
CtrlIR	7
CtrlIR	14
CtrlIR	12
CtrlIR	14
CtrlIR	12
CtrlIR	0
CtrlIR	0
CtrlIR	0
CtrlIR	0
CtrlIR	9
CtrlIR	9
CtrlIR	12
CtrlIR	0
CtrlIR	8
CtrlIR	11
CtrlIR	0
CtrlIR	0
CtrlIR	2
CtrlIR	15
CtrlIR	17
CtrlIR	12
CtrlIR	17
CtrlIR	16
CtrlIR	32
CtrlIR	12
CtrlIR	25
CtrlIR	18
CtrlIR	25
CtrlIR	4
CtrlIR	4
CtrlIR	0
CtrlIR	12
CtrlIR	0
CtrlIR	0
CtrlIR	0
CtrlIR	11
CtrlIR	0
CtrlIR	10
CtrlIR	10
CtrlIR	11
CtrlIR	11
CtrlIR	15
CtrlIR	0
CtrlIR	0
CtrlIR	0
CtrlIR	0
CtrlIR	0
CtrlIR	1
CtrlIR	0
CtrlIR	1
CtrlIR	0
CtrlIR	0
CtrlIR	0
CtrlIR	7
CtrlIR	4
CtrlIR	13
CtrlIR	4
CtrlIR	2
CtrlIR	8
CtrlIR	2
CtrlIR	0
CtrlIR	3
CtrlIR	0
CtrlIR	0
CtrlIR	1
CtrlIR	19
CtrlIR	25
CtrlIR	14
CtrlIR	1
CtrlIR	0
CtrlIR	22
CtrlIR	44
CtrlIR	34
CtrlIR	28
CtrlIR	2
CtrlIR	35
CtrlIR	43
CtrlIR	26
CtrlIR	0
CtrlIR	0
CtrlIR	2
CtrlIR	1
CtrlIR	1
CtrlIR	2
CtrlIR	4
CtrlIR	0
CtrlIR	2
CtrlIR	22
CtrlIR	37
CtrlIR	34
CtrlIR	40
CtrlIR	29
CtrlIR	16
CtrlIR	3
CtrlIR	2
CtrlIR	29
CtrlIR	2
CtrlIR	3
CtrlIR	1
CtrlIR	1
CtrlIR	4
CtrlIR	3
CtrlIR	3
CtrlIR	2
CtrlIR	34
CtrlIR	21
CtrlIR	0
CtrlIR	23
CtrlIR	17
CtrlIR	17
CtrlIR	0
CtrlIR	2
CtrlIR	1
CtrlIR	2
CtrlIR	0
CtrlIR	4
CtrlIR	2
CtrlIR	20
CtrlIR	27
CtrlIR	20
CtrlIR	18
CtrlIR	8
CtrlIR	17
CtrlIR	0
CtrlIR	0
CtrlIR	19
CtrlIR	10
CtrlIR	8
CtrlIR	0
CtrlIR	0
CtrlIR	14
CtrlIR	2
CtrlIR	6
CtrlIR	24
CtrlIR	18
CtrlIR	20
CtrlIR	23
CtrlIR	19
CtrlIR	26
CtrlIR	2
CtrlIR	6
CtrlIR	16
CtrlIR	4
CtrlIR	8
CtrlIR	3
CtrlIR	5
CtrlIR	5
CtrlIR	11
CtrlIR	31
CtrlIR	13
CtrlIR	16
CtrlIR	19
CtrlIR	15
sgFat1_1_IR	0
sgFat1_1_IR	4
sgFat1_1_IR	5
sgFat1_1_IR	5
sgFat1_1_IR	0
sgFat1_1_IR	0
sgFat1_1_IR	0
sgFat1_1_IR	5
sgFat1_1_IR	0
sgFat1_1_IR	0
sgFat1_1_IR	0
sgFat1_1_IR	0
sgFat1_1_IR	18
sgFat1_1_IR	15
sgFat1_1_IR	20
sgFat1_1_IR	0
sgFat1_1_IR	0
sgFat1_1_IR	0
sgFat1_1_IR	0
sgFat1_1_IR	0
sgFat1_1_IR	0
sgFat1_1_IR	1
sgFat1_1_IR	1
sgFat1_1_IR	5
sgFat1_1_IR	10
sgFat1_1_IR	0
sgFat1_1_IR	12
sgFat1_1_IR	11
sgFat1_1_IR	19
sgFat1_1_IR	0
sgFat1_1_IR	1
sgFat1_1_IR	0
sgFat1_1_IR	0
sgFat1_1_IR	0
sgFat1_1_IR	0
sgFat1_1_IR	0
sgFat1_1_IR	0
sgFat1_1_IR	0
sgFat1_1_IR	1
sgFat1_1_IR	9
sgFat1_1_IR	0
sgFat1_1_IR	0
sgFat1_1_IR	0
sgFat1_1_IR	0
sgFat1_1_IR	0
sgFat1_1_IR	1
sgFat1_1_IR	7
sgFat1_1_IR	0
sgFat1_1_IR	0
sgFat1_1_IR	0
sgFat1_1_IR	0
sgFat1_1_IR	7
sgFat1_1_IR	13
sgFat1_1_IR	12
sgFat1_1_IR	13
sgFat1_1_IR	16
sgFat1_1_IR	0
sgFat1_1_IR	0
sgFat1_1_IR	0
sgFat1_1_IR	0
sgFat1_1_IR	0
sgFat1_1_IR	0
sgFat1_1_IR	1
sgFat1_1_IR	0
sgFat1_1_IR	17
sgFat1_1_IR	11
sgFat1_1_IR	5
sgFat1_1_IR	15
sgFat1_1_IR	11
sgFat1_1_IR	6
sgFat1_1_IR	15
sgFat1_1_IR	17
sgFat1_1_IR	0
sgFat1_1_IR	0
sgFat1_1_IR	0
sgFat1_1_IR	3
sgFat1_1_IR	1
sgFat1_1_IR	2
sgFat1_1_IR	0
sgFat1_1_IR	0
sgFat1_1_IR	0
sgFat1_1_IR	0
sgFat1_1_IR	0
sgFat1_1_IR	2
sgFat1_1_IR	0
sgFat1_1_IR	3
sgFat1_1_IR	1
sgFat1_1_IR	1
sgFat1_1_IR	0
sgFat1_1_IR	3
sgFat1_1_IR	0
sgFat1_1_IR	17
sgFat1_1_IR	26
sgFat1_1_IR	0
sgFat1_1_IR	1
sgFat1_1_IR	3
sgFat1_1_IR	4
sgFat1_1_IR	4
sgFat1_1_IR	5
sgFat1_1_IR	4
sgFat1_1_IR	1
sgFat1_1_IR	4
sgFat1_1_IR	21
sgFat1_1_IR	0
sgFat1_1_IR	2
sgFat1_1_IR	4
sgFat1_1_IR	0
sgFat1_1_IR	1
sgFat1_1_IR	2
sgFat1_1_IR	6
sgFat1_1_IR	8
sgFat1_1_IR	9
sgFat1_1_IR	5
sgFat1_1_IR	2
sgFat1_1_IR	2
sgFat1_1_IR	0
sgFat1_1_IR	17
sgFat1_1_IR	0
sgFat1_1_IR	9
sgFat1_1_IR	1
sgFat1_1_IR	3
sgFat1_1_IR	0
sgFat1_1_IR	0
sgFat1_1_IR	3
sgFat1_1_IR	0
sgFat1_1_IR	0
sgFat1_1_IR	1
sgFat1_1_IR	0
sgFat1_1_IR	17
sgFat1_1_IR	16
sgFat1_1_IR	21
sgFat1_1_IR	1
sgFat1_1_IR	3
sgFat1_1_IR	0
sgFat1_1_IR	0
sgFat1_1_IR	2
sgFat1_1_IR	3
sgFat1_1_IR	2
sgFat1_1_IR	0
sgFat1_1_IR	0
sgFat1_1_IR	0
sgFat1_1_IR	3
sgFat1_1_IR	0
sgFat1_1_IR	1
sgFat1_1_IR	1
sgFat1_1_IR	1
sgFat1_1_IR	32
sgFat1_1_IR	2
sgFat1_1_IR	3
sgFat1_1_IR	4
sgFat1_1_IR	3
sgFat1_1_IR	12
sgFat1_1_IR	13
sgFat1_1_IR	17
sgFat1_1_IR	22
sgFat1_1_IR	23
sgFat1_1_IR	19
sgFat1_1_IR	2
sgFat1_1_IR	1
sgFat1_1_IR	1
sgFat1_1_IR	2
sgFat1_1_IR	3
sgFat1_1_IR	3
sgFat1_1_IR	3
sgFat1_1_IR	4
sgFat1_1_IR	4
sgFat1_1_IR	5
sgFat1_1_IR	10
sgFat1_1_IR	4
sgFat1_1_IR	6
sgFat1_1_IR	5
sgFat1_1_IR	4
sgFat1_1_IR	6
sgFat1_1_IR	2
sgFat1_1_IR	2
sgFat1_1_IR	3
sgFat1_1_IR	4
sgFat1_1_IR	8
sgFat1_1_IR	0
sgFat1_1_IR	0
sgFat1_1_IR	0
sgFat1_1_IR	0
sgFat1_1_IR	0
sgFat1_1_IR	0
sgFat1_1_IR	2
sgFat1_1_IR	0
sgFat1_1_IR	0
sgFat1_1_IR	0
sgFat1_1_IR	0
sgFat1_1_IR	3
sgFat1_1_IR	9
sgFat1_1_IR	3
sgFat1_1_IR	1
sgFat1_1_IR	0
sgFat1_1_IR	0
sgFat1_1_IR	14
sgFat1_1_IR	12
sgFat1_1_IR	16
sgFat1_1_IR	15
sgFat1_1_IR	14
sgFat1_1_IR	1
sgFat1_1_IR	14
sgFat1_1_IR	11
sgFat1_1_IR	0
sgFat1_1_IR	0
sgFat1_1_IR	3
sgFat1_1_IR	1
sgFat1_1_IR	0
sgFat1_1_IR	0
sgFat1_1_IR	1
sgFat1_1_IR	4
sgFat1_1_IR	14
sgFat1_1_IR	27
sgFat1_1_IR	27
sgFat1_1_IR	26
sgFat1_1_IR	18
sgFat1_1_IR	29
sgFat1_1_IR	31
sgFat1_1_IR	30
sgFat1_1_IR	4
sgFat1_1_IR	6
sgFat1_1_IR	7
sgFat1_1_IR	0
sgFat1_1_IR	0
sgFat1_1_IR	0
sgFat1_1_IR	4
sgFat1_1_IR	18
sgFat1_1_IR	23
sgFat1_1_IR	37
sgFat1_1_IR	25
sgFat1_1_IR	20
sgFat1_1_IR	22
sgFat1_1_IR	2
sgFat1_1_IR	2
sgFat1_1_IR	5
sgFat1_1_IR	3
sgFat1_1_IR	0
sgFat1_1_IR	4
sgFat1_1_IR	1
sgFat1_1_IR	0
sgFat1_1_IR	2
sgFat1_1_IR	33
sgFat1_1_IR	29
sgFat1_1_IR	28
sgFat1_1_IR	26
sgFat1_1_IR	31
sgFat1_1_IR	0
sgFat1_1_IR	0
sgFat1_1_IR	0
sgFat1_1_IR	0
sgFat1_1_IR	0
sgFat1_1_IR	2
sgFat1_1_IR	4
sgFat1_1_IR	0
sgFat1_1_IR	1
sgFat1_1_IR	5
sgFat1_1_IR	1
sgFat1_1_IR	0
sgFat1_1_IR	3
sgFat1_1_IR	8
sgFat1_1_IR	15
sgFat1_1_IR	32
sgFat1_1_IR	19
sgFat1_1_IR	20
sgFat1_1_IR	1
sgFat1_1_IR	1
sgFat1_1_IR	1
sgFat1_1_IR	0
sgFat1_1_IR	1
sgFat1_1_IR	2
sgFat1_1_IR	0
sgFat1_1_IR	2
sgFat1_1_IR	7
sgFat1_1_IR	21
sgFat1_1_IR	17
sgFat1_1_IR	27
sgFat1_1_IR	25
sgFat1_1_IR	33
sgFat1_1_IR	0
sgFat1_1_IR	0
sgFat1_1_IR	0
sgFat1_1_IR	2
sgFat1_1_IR	7
sgFat1_1_IR	0
sgFat1_1_IR	0
sgFat1_1_IR	2
sgFat1_1_IR	1
sgFat1_1_IR	4
sgFat1_1_IR	27
sgFat1_1_IR	36
sgFat1_1_IR	6
sgFat1_1_IR	12
sgFat1_1_IR	33
sgFat1_1_IR	42
sgFat1_1_IR	1
sgFat1_1_IR	0
sgFat1_1_IR	1
sgFat1_1_IR	5
sgFat1_1_IR	0
sgFat1_1_IR	2
sgFat1_1_IR	7
sgFat1_1_IR	6
sgFat1_1_IR	6
sgFat1_1_IR	6
sgFat1_1_IR	15
sgFat1_1_IR	14
sgFat1_1_IR	42
sgFat1_1_IR	37
sgFat1_1_IR	40
sgFat1_1_IR	2
sgFat1_1_IR	3
sgFat1_1_IR	2
sgFat1_1_IR	6
sgFat1_1_IR	5
sgFat1_1_IR	2
sgFat1_1_IR	3
sgFat1_1_IR	1
sgFat1_1_IR	1
sgFat1_1_IR	1
sgFat1_1_IR	0
sgFat1_1_IR	0
sgFat1_1_IR	1
sgFat1_1_IR	0
sgFat1_1_IR	5
sgFat1_1_IR	2
sgFat1_1_IR	1
sgFat1_1_IR	0
sgFat1_1_IR	2
sgFat1_1_IR	7
sgFat1_1_IR	36
sgFat1_1_IR	8
sgFat1_1_IR	0
sgFat1_1_IR	1
sgFat1_1_IR	0
sgFat1_1_IR	2
sgFat1_1_IR	0
sgFat1_1_IR	0
sgFat1_1_IR	1
sgFat1_1_IR	1
sgFat1_1_IR	2
sgFat1_1_IR	2
sgFat1_1_IR	0
sgFat1_1_IR	0
sgFat1_1_IR	38
sgFat1_1_IR	40
sgFat1_1_IR	26
sgFat1_1_IR	31
sgFat1_1_IR	31
sgFat1_1_IR	0
sgFat1_1_IR	0
sgFat1_1_IR	0
sgFat1_1_IR	0
sgFat1_1_IR	0
sgFat1_1_IR	0
sgFat1_1_IR	0
sgFat1_1_IR	0
sgFat1_1_IR	1
sgFat1_1_IR	0
sgFat1_1_IR	0
sgFat1_1_IR	25
sgFat1_1_IR	28
sgFat1_1_IR	27
sgFat1_1_IR	32
sgFat1_1_IR	30
sgFat1_1_IR	24
sgFat1_1_IR	14
sgFat1_1_IR	24
sgFat1_1_IR	22
sgFat1_1_IR	0
sgFat1_1_IR	0
sgFat1_1_IR	2
sgFat1_1_IR	1
sgFat1_1_IR	4
sgFat1_1_IR	1
sgFat1_1_IR	1
sgFat1_1_IR	0
sgFat1_1_IR	0
sgFat1_1_IR	6
sgFat1_1_IR	26
sgFat1_1_IR	21
sgFat1_1_IR	29
sgFat1_1_IR	41
sgFat1_1_IR	0
sgFat1_1_IR	0
sgFat1_1_IR	0
sgFat1_1_IR	0
sgFat1_1_IR	0
sgFat1_1_IR	2
sgFat1_1_IR	4
sgFat1_1_IR	35
sgFat1_1_IR	34
sgFat1_1_IR	18
sgFat1_1_IR	26
sgFat1_1_IR	0
sgFat1_1_IR	0
sgFat1_1_IR	0
sgFat1_1_IR	0
sgFat1_1_IR	0
sgFat1_1_IR	1
sgFat1_1_IR	2
sgFat1_1_IR	0
sgFat1_1_IR	3
sgFat1_1_IR	22
sgFat1_1_IR	11
sgFat1_1_IR	21
sgFat1_1_IR	2
sgFat1_1_IR	7
sgFat1_1_IR	0
sgFat1_1_IR	0
sgFat1_1_IR	0
sgFat1_1_IR	0
sgFat1_1_IR	0
sgFat1_1_IR	0
sgFat1_1_IR	0
sgFat1_1_IR	0
sgFat1_1_IR	9
sgFat1_1_IR	0
sgFat1_1_IR	0
sgFat1_1_IR	0
sgFat1_1_IR	0
sgFat1_1_IR	0
sgFat1_1_IR	0
sgFat1_1_IR	0
sgFat1_1_IR	0
sgFat1_1_IR	11
sgFat1_1_IR	1
sgFat1_1_IR	0
sgFat1_1_IR	0
sgFat1_1_IR	0
sgFat1_1_IR	8
sgFat1_1_IR	4
sgFat1_1_IR	14
sgFat1_1_IR	20
sgFat1_1_IR	21
sgFat1_1_IR	14
sgFat1_1_IR	0
sgFat1_1_IR	0
sgFat1_1_IR	0
sgFat1_1_IR	8
sgFat1_1_IR	19
sgFat1_1_IR	24
sgFat1_1_IR	6
sgFat1_1_IR	4
sgFat1_1_IR	0
sgFat1_1_IR	0
sgFat1_1_IR	2
sgFat1_1_IR	27
sgFat1_1_IR	16
sgFat1_1_IR	14
sgFat1_1_IR	17
sgFat1_1_IR	13
sgFat1_1_IR	15
sgFat1_1_IR	10
sgFat1_1_IR	0
sgFat1_1_IR	0
sgFat1_1_IR	1
sgFat1_1_IR	0
sgFat1_1_IR	25
sgFat1_1_IR	13
sgFat1_1_IR	25
sgFat1_1_IR	10
sgFat1_1_IR	0
sgFat1_1_IR	1
sgFat1_1_IR	0
sgFat1_1_IR	0
sgFat1_1_IR	0
sgFat1_1_IR	5
sgFat1_1_IR	5
sgFat1_1_IR	0
sgFat1_1_IR	0
sgFat1_1_IR	0
sgFat1_1_IR	0
sgFat1_1_IR	0
sgFat1_1_IR	12
sgFat1_1_IR	9
sgFat1_1_IR	6
sgFat1_1_IR	2
sgFat1_1_IR	0
sgFat1_1_IR	0
sgFat1_1_IR	0
sgFat1_1_IR	0
sgFat1_1_IR	0
sgFat1_1_IR	0
sgFat1_1_IR	0
sgFat1_1_IR	0
sgFat1_1_IR	0
sgFat1_1_IR	0
sgFat1_1_IR	3
sgFat1_1_IR	13
sgFat1_1_IR	27
sgFat1_1_IR	18
sgFat1_1_IR	14
sgFat1_1_IR	15
sgFat1_1_IR	26
sgFat1_1_IR	4
sgFat1_1_IR	8
sgFat1_1_IR	8
sgFat1_1_IR	7
sgFat1_1_IR	9
sgFat1_1_IR	17
sgFat1_1_IR	8
sgFat1_1_IR	0
sgFat1_1_IR	0
sgFat1_1_IR	0
sgFat1_1_IR	0
sgFat1_1_IR	0
sgFat1_1_IR	0
sgFat1_1_IR	0
sgFat1_1_IR	0
sgFat1_1_IR	0
sgFat1_1_IR	0
sgFat1_1_IR	0
sgFat1_1_IR	2
sgFat1_1_IR	0
sgFat1_1_IR	0
sgFat1_1_IR	0
sgFat1_1_IR	8
sgFat1_1_IR	7
sgFat1_1_IR	0
sgFat1_1_IR	0
sgFat1_1_IR	0
sgFat1_1_IR	0
sgFat1_1_IR	8
sgFat1_1_IR	7
sgFat1_1_IR	1
sgFat1_1_IR	0
sgFat1_1_IR	10
sgFat1_1_IR	8
sgFat1_1_IR	31
sgFat1_1_IR	0
sgFat1_1_IR	0
sgFat1_1_IR	0
sgFat1_1_IR	1
sgFat1_1_IR	0
sgFat1_1_IR	6
sgFat1_1_IR	0
sgFat1_1_IR	0
sgFat1_1_IR	6
sgFat1_1_IR	29
sgFat1_1_IR	0
sgFat1_1_IR	0
sgFat1_1_IR	0
sgFat1_1_IR	0
sgFat1_1_IR	0
sgFat1_1_IR	0
sgFat1_1_IR	33
sgFat1_1_IR	15
sgFat1_1_IR	18
sgFat1_1_IR	0
sgFat1_1_IR	0
sgFat1_1_IR	0
sgFat1_1_IR	9
sgFat1_1_IR	8
sgFat1_1_IR	29
sgFat1_1_IR	41
sgFat1_1_IR	21
sgFat1_1_IR	25
sgFat1_1_IR	32
sgFat1_1_IR	20
sgFat1_1_IR	22
sgFat1_1_IR	18
sgFat1_1_IR	11
sgFat1_1_IR	15
sgFat1_1_IR	14
sgFat1_1_IR	0
sgFat1_1_IR	0
sgFat1_1_IR	15
sgFat1_1_IR	0
sgFat1_1_IR	0
sgFat1_1_IR	0
sgFat1_1_IR	2
sgFat1_1_IR	0
sgFat1_1_IR	1
sgFat1_1_IR	4
sgFat1_1_IR	13
sgFat1_1_IR	4
sgFat1_1_IR	3
sgFat1_1_IR	18
sgFat1_1_IR	24
sgFat1_1_IR	18
sgFat1_1_IR	22
sgFat1_1_IR	22
sgFat1_1_IR	20
sgFat1_1_IR	5
sgFat1_2_IR	0
sgFat1_2_IR	0
sgFat1_2_IR	1
sgFat1_2_IR	0
sgFat1_2_IR	4
sgFat1_2_IR	6
sgFat1_2_IR	3
sgFat1_2_IR	3
sgFat1_2_IR	1
sgFat1_2_IR	4
sgFat1_2_IR	10
sgFat1_2_IR	10
sgFat1_2_IR	10
sgFat1_2_IR	4
sgFat1_2_IR	3
sgFat1_2_IR	3
sgFat1_2_IR	0
sgFat1_2_IR	0
sgFat1_2_IR	0
sgFat1_2_IR	0
sgFat1_2_IR	0
sgFat1_2_IR	4
sgFat1_2_IR	14
sgFat1_2_IR	14
sgFat1_2_IR	23
sgFat1_2_IR	18
sgFat1_2_IR	11
sgFat1_2_IR	0
sgFat1_2_IR	8
sgFat1_2_IR	1
sgFat1_2_IR	0
sgFat1_2_IR	0
sgFat1_2_IR	0
sgFat1_2_IR	0
sgFat1_2_IR	0
sgFat1_2_IR	0
sgFat1_2_IR	0
sgFat1_2_IR	4
sgFat1_2_IR	2
sgFat1_2_IR	11
sgFat1_2_IR	17
sgFat1_2_IR	16
sgFat1_2_IR	16
sgFat1_2_IR	0
sgFat1_2_IR	0
sgFat1_2_IR	0
sgFat1_2_IR	0
sgFat1_2_IR	0
sgFat1_2_IR	5
sgFat1_2_IR	1
sgFat1_2_IR	1
sgFat1_2_IR	1
sgFat1_2_IR	0
sgFat1_2_IR	1
sgFat1_2_IR	9
sgFat1_2_IR	4
sgFat1_2_IR	15
sgFat1_2_IR	0
sgFat1_2_IR	1
sgFat1_2_IR	1
sgFat1_2_IR	0
sgFat1_2_IR	0
sgFat1_2_IR	3
sgFat1_2_IR	0
sgFat1_2_IR	6
sgFat1_2_IR	18
sgFat1_2_IR	21
sgFat1_2_IR	16
sgFat1_2_IR	3
sgFat1_2_IR	1
sgFat1_2_IR	3
sgFat1_2_IR	0
sgFat1_2_IR	0
sgFat1_2_IR	2
sgFat1_2_IR	0
sgFat1_2_IR	0
sgFat1_2_IR	0
sgFat1_2_IR	0
sgFat1_2_IR	0
sgFat1_2_IR	0
sgFat1_2_IR	10
sgFat1_2_IR	13
sgFat1_2_IR	0
sgFat1_2_IR	0
sgFat1_2_IR	1
sgFat1_2_IR	1
sgFat1_2_IR	2
sgFat1_2_IR	0
sgFat1_2_IR	1
sgFat1_2_IR	0
sgFat1_2_IR	8
sgFat1_2_IR	14
sgFat1_2_IR	0
sgFat1_2_IR	3
sgFat1_2_IR	1
sgFat1_2_IR	14
sgFat1_2_IR	9
sgFat1_2_IR	28
sgFat1_2_IR	20
sgFat1_2_IR	0
sgFat1_2_IR	0
sgFat1_2_IR	0
sgFat1_2_IR	0
sgFat1_2_IR	0
sgFat1_2_IR	0
sgFat1_2_IR	0
sgFat1_2_IR	0
sgFat1_2_IR	1
sgFat1_2_IR	1
sgFat1_2_IR	2
sgFat1_2_IR	1
sgFat1_2_IR	0
sgFat1_2_IR	1
sgFat1_2_IR	9
sgFat1_2_IR	3
sgFat1_2_IR	14
sgFat1_2_IR	11
sgFat1_2_IR	12
sgFat1_2_IR	4
sgFat1_2_IR	0
sgFat1_2_IR	1
sgFat1_2_IR	0
sgFat1_2_IR	0
sgFat1_2_IR	0
sgFat1_2_IR	3
sgFat1_2_IR	0
sgFat1_2_IR	0
sgFat1_2_IR	5
sgFat1_2_IR	15
sgFat1_2_IR	21
sgFat1_2_IR	21
sgFat1_2_IR	2
sgFat1_2_IR	1
sgFat1_2_IR	0
sgFat1_2_IR	9
sgFat1_2_IR	7
sgFat1_2_IR	6
sgFat1_2_IR	4
sgFat1_2_IR	2
sgFat1_2_IR	5
sgFat1_2_IR	0
sgFat1_2_IR	1
sgFat1_2_IR	9
sgFat1_2_IR	0
sgFat1_2_IR	3
sgFat1_2_IR	2
sgFat1_2_IR	0
sgFat1_2_IR	5
sgFat1_2_IR	5
sgFat1_2_IR	12
sgFat1_2_IR	6
sgFat1_2_IR	0
sgFat1_2_IR	3
sgFat1_2_IR	0
sgFat1_2_IR	0
sgFat1_2_IR	1
sgFat1_2_IR	1
sgFat1_2_IR	0
sgFat1_2_IR	18
sgFat1_2_IR	21
sgFat1_2_IR	16
sgFat1_2_IR	5
sgFat1_2_IR	1
sgFat1_2_IR	2
sgFat1_2_IR	12
sgFat1_2_IR	8
sgFat1_2_IR	11
sgFat1_2_IR	10
sgFat1_2_IR	16
sgFat1_2_IR	2
sgFat1_2_IR	3
sgFat1_2_IR	2
sgFat1_2_IR	0
sgFat1_2_IR	0
sgFat1_2_IR	1
sgFat1_2_IR	0
sgFat1_2_IR	2
sgFat1_2_IR	3
sgFat1_2_IR	5
sgFat1_2_IR	7
sgFat1_2_IR	2
sgFat1_2_IR	15
sgFat1_2_IR	12
sgFat1_2_IR	19
sgFat1_2_IR	12
sgFat1_2_IR	0
sgFat1_2_IR	0
sgFat1_2_IR	0
sgFat1_2_IR	0
sgFat1_2_IR	0
sgFat1_2_IR	0
sgFat1_2_IR	2
sgFat1_2_IR	1
sgFat1_2_IR	7
sgFat1_2_IR	8
sgFat1_2_IR	11
sgFat1_2_IR	8
sgFat1_2_IR	18
sgFat1_2_IR	1
sgFat1_2_IR	0
sgFat1_2_IR	1
sgFat1_2_IR	11
sgFat1_2_IR	0
sgFat1_2_IR	1
sgFat1_2_IR	1
sgFat1_2_IR	7
sgFat1_2_IR	1
sgFat1_2_IR	2
sgFat1_2_IR	1
sgFat1_2_IR	1
sgFat1_2_IR	21
sgFat1_2_IR	0
sgFat1_2_IR	1
sgFat1_2_IR	6
sgFat1_2_IR	4
sgFat1_2_IR	3
sgFat1_2_IR	5
sgFat1_2_IR	1
sgFat1_2_IR	4
sgFat1_2_IR	28
sgFat1_2_IR	32
sgFat1_2_IR	23
sgFat1_2_IR	8
sgFat1_2_IR	7
sgFat1_2_IR	0
sgFat1_2_IR	0
sgFat1_2_IR	32
sgFat1_2_IR	35
sgFat1_2_IR	33
sgFat1_2_IR	24
sgFat1_2_IR	42
sgFat1_2_IR	18
sgFat1_2_IR	0
sgFat1_2_IR	0
sgFat1_2_IR	0
sgFat1_2_IR	0
sgFat1_2_IR	0
sgFat1_2_IR	2
sgFat1_2_IR	5
sgFat1_2_IR	9
sgFat1_2_IR	0
sgFat1_2_IR	13
sgFat1_2_IR	18
sgFat1_2_IR	17
sgFat1_2_IR	25
sgFat1_2_IR	15
sgFat1_2_IR	23
sgFat1_2_IR	35
sgFat1_2_IR	2
sgFat1_2_IR	0
sgFat1_2_IR	3
sgFat1_2_IR	1
sgFat1_2_IR	6
sgFat1_2_IR	2
sgFat1_2_IR	0
sgFat1_2_IR	0
sgFat1_2_IR	8
sgFat1_2_IR	0
sgFat1_2_IR	19
sgFat1_2_IR	29
sgFat1_2_IR	41
sgFat1_2_IR	43
sgFat1_2_IR	1
sgFat1_2_IR	0
sgFat1_2_IR	1
sgFat1_2_IR	0
sgFat1_2_IR	1
sgFat1_2_IR	6
sgFat1_2_IR	2
sgFat1_2_IR	6
sgFat1_2_IR	22
sgFat1_2_IR	32
sgFat1_2_IR	23
sgFat1_2_IR	19
sgFat1_2_IR	1
sgFat1_2_IR	1
sgFat1_2_IR	2
sgFat1_2_IR	1
sgFat1_2_IR	1
sgFat1_2_IR	0
sgFat1_2_IR	0
sgFat1_2_IR	0
sgFat1_2_IR	30
sgFat1_2_IR	25
sgFat1_2_IR	33
sgFat1_2_IR	30
sgFat1_2_IR	0
sgFat1_2_IR	2
sgFat1_2_IR	0
sgFat1_2_IR	0
sgFat1_2_IR	3
sgFat1_2_IR	2
sgFat1_2_IR	1
sgFat1_2_IR	2
sgFat1_2_IR	0
sgFat1_2_IR	0
sgFat1_2_IR	1
sgFat1_2_IR	4
sgFat1_2_IR	3
sgFat1_2_IR	14
sgFat1_2_IR	29
sgFat1_2_IR	16
sgFat1_2_IR	0
sgFat1_2_IR	3
sgFat1_2_IR	9
sgFat1_2_IR	11
sgFat1_2_IR	0
sgFat1_2_IR	0
sgFat1_2_IR	0
sgFat1_2_IR	2
sgFat1_2_IR	0
sgFat1_2_IR	2
sgFat1_2_IR	0
sgFat1_2_IR	22
sgFat1_2_IR	24
sgFat1_2_IR	38
sgFat1_2_IR	0
sgFat1_2_IR	0
sgFat1_2_IR	0
sgFat1_2_IR	0
sgFat1_2_IR	0
sgFat1_2_IR	15
sgFat1_2_IR	30
sgFat1_2_IR	19
sgFat1_2_IR	30
sgFat1_2_IR	24
sgFat1_2_IR	32
sgFat1_2_IR	15
sgFat1_2_IR	0
sgFat1_2_IR	5
sgFat1_2_IR	2
sgFat1_2_IR	0
sgFat1_2_IR	0
sgFat1_2_IR	0
sgFat1_2_IR	2
sgFat1_2_IR	1
sgFat1_2_IR	0
sgFat1_2_IR	0
sgFat1_2_IR	33
sgFat1_2_IR	25
sgFat1_2_IR	33
sgFat1_2_IR	28
sgFat1_2_IR	18
sgFat1_2_IR	0
sgFat1_2_IR	0
sgFat1_2_IR	0
sgFat1_2_IR	1
sgFat1_2_IR	1
sgFat1_2_IR	1
sgFat1_2_IR	1
sgFat1_2_IR	3
sgFat1_2_IR	0
sgFat1_2_IR	2
sgFat1_2_IR	24
sgFat1_2_IR	29
sgFat1_2_IR	16
sgFat1_2_IR	12
sgFat1_2_IR	28
sgFat1_2_IR	0
sgFat1_2_IR	0
sgFat1_2_IR	0
sgFat1_2_IR	0
sgFat1_2_IR	0
sgFat1_2_IR	3
sgFat1_2_IR	15
sgFat1_2_IR	19
sgFat1_2_IR	19
sgFat1_2_IR	10
sgFat1_2_IR	21
sgFat1_2_IR	24
sgFat1_2_IR	15
sgFat1_2_IR	13
sgFat1_2_IR	11
sgFat1_2_IR	0
sgFat1_2_IR	2
sgFat1_2_IR	1
sgFat1_2_IR	0
sgFat1_2_IR	0
sgFat1_2_IR	8
sgFat1_2_IR	18
sgFat1_2_IR	17
sgFat1_2_IR	23
sgFat1_2_IR	15
sgFat1_2_IR	22
sgFat1_2_IR	0
sgFat1_2_IR	0
sgFat1_2_IR	0
sgFat1_2_IR	1
sgFat1_2_IR	0
sgFat1_2_IR	0
sgFat1_2_IR	0
sgFat1_2_IR	1
sgFat1_2_IR	4
sgFat1_2_IR	5
sgFat1_2_IR	14
sgFat1_2_IR	17
sgFat1_2_IR	25
sgFat1_2_IR	20
sgFat1_2_IR	1
sgFat1_2_IR	0
sgFat1_2_IR	0
sgFat1_2_IR	0
sgFat1_2_IR	0
sgFat1_2_IR	0
sgFat1_2_IR	0
sgFat1_2_IR	1
sgFat1_2_IR	1
sgFat1_2_IR	5
sgFat1_2_IR	24
sgFat1_2_IR	0
sgFat1_2_IR	0
sgFat1_2_IR	0
sgFat1_2_IR	0
sgFat1_2_IR	0
sgFat1_2_IR	1
sgFat1_2_IR	1
sgFat1_2_IR	9
sgFat1_2_IR	5
sgFat1_2_IR	13
sgFat1_2_IR	3
sgFat1_2_IR	3
sgFat1_2_IR	4
sgFat1_2_IR	0
sgFat1_2_IR	0
sgFat1_2_IR	3
sgFat1_2_IR	1
sgFat1_2_IR	0
sgFat1_2_IR	6
sgFat1_2_IR	0
sgFat1_2_IR	5
sgFat1_2_IR	0
sgFat1_2_IR	0
sgFat1_2_IR	0
sgFat1_2_IR	0
sgFat1_2_IR	0
sgFat1_2_IR	0
sgFat1_2_IR	1
sgFat1_2_IR	0
sgFat1_2_IR	0
sgFat1_2_IR	0
sgFat1_2_IR	21
sgFat1_2_IR	0
sgFat1_2_IR	0
sgFat1_2_IR	0
sgFat1_2_IR	0
sgFat1_2_IR	0
sgFat1_2_IR	0
sgFat1_2_IR	1
sgFat1_2_IR	3
sgFat1_2_IR	4
sgFat1_2_IR	1
sgFat1_2_IR	23
sgFat1_2_IR	12
sgFat1_2_IR	7
sgFat1_2_IR	1
sgFat1_2_IR	3
sgFat1_2_IR	0
sgFat1_2_IR	0
sgFat1_2_IR	0
sgFat1_2_IR	0
sgFat1_2_IR	0
sgFat1_2_IR	0
sgFat1_2_IR	0
sgFat1_2_IR	13
sgFat1_2_IR	15
sgFat1_2_IR	21
sgFat1_2_IR	18
sgFat1_2_IR	0
sgFat1_2_IR	1
sgFat1_2_IR	0
sgFat1_2_IR	0
sgFat1_2_IR	0
sgFat1_2_IR	0
sgFat1_2_IR	0
sgFat1_2_IR	0
sgFat1_2_IR	2
sgFat1_2_IR	0
sgFat1_2_IR	2
sgFat1_2_IR	0
sgFat1_2_IR	0
sgFat1_2_IR	0
sgFat1_2_IR	0
sgFat1_2_IR	1
sgFat1_2_IR	1
sgFat1_2_IR	1
sgFat1_2_IR	0
sgFat1_2_IR	0
sgFat1_2_IR	1
sgFat1_2_IR	0
sgFat1_2_IR	6
sgFat1_2_IR	0
sgFat1_2_IR	0
sgFat1_2_IR	0
sgFat1_2_IR	0
sgFat1_2_IR	3
sgFat1_2_IR	1
sgFat1_2_IR	2
sgFat1_2_IR	5
sgFat1_2_IR	10
sgFat1_2_IR	13
sgFat1_2_IR	23
sgFat1_2_IR	6
sgFat1_2_IR	0
sgFat1_2_IR	0
sgFat1_2_IR	1
sgFat1_2_IR	0
sgFat1_2_IR	0
sgFat1_2_IR	0
sgFat1_2_IR	1
sgFat1_2_IR	1
sgFat1_2_IR	0
sgFat1_2_IR	0
sgFat1_2_IR	2
sgFat1_2_IR	1
sgFat1_2_IR	7
sgFat1_2_IR	0
sgFat1_2_IR	0
sgFat1_2_IR	0
sgFat1_2_IR	1
sgFat1_2_IR	2
sgFat1_2_IR	1
sgFat1_2_IR	0
sgFat1_2_IR	1
sgFat1_2_IR	1
sgFat1_2_IR	1
sgFat1_2_IR	0
sgFat1_2_IR	1
sgFat1_2_IR	0
sgFat1_2_IR	0
sgFat1_2_IR	1
sgFat1_2_IR	1
sgFat1_2_IR	0
sgFat1_2_IR	0
sgFat1_2_IR	0
sgFat1_2_IR	0
sgFat1_2_IR	0
sgFat1_2_IR	0
sgFat1_2_IR	0
sgFat1_2_IR	0
sgFat1_2_IR	0
sgFat1_2_IR	0
sgFat1_2_IR	0
sgFat1_2_IR	0
sgFat1_2_IR	0
sgFat1_2_IR	0
sgFat1_2_IR	1
sgFat1_2_IR	8
sgFat1_2_IR	11
sgFat1_2_IR	12
sgFat1_2_IR	19
sgFat1_2_IR	8
sgFat1_2_IR	0
sgFat1_2_IR	3
sgFat1_2_IR	5
sgFat1_2_IR	0
sgFat1_2_IR	0
sgFat1_2_IR	2
sgFat1_2_IR	1
sgFat1_2_IR	0
sgFat1_2_IR	1
sgFat1_2_IR	0
sgFat1_2_IR	0
sgFat1_2_IR	0

## Sheet: EXT4C
Number of 53BP1 foci per cell
ctrl 30 min	FAt1 30 min	ctrl 1h	fat1 1h	ctrl 4h	fat1 4h	ctrl 24h	fat1 24h
32	30	32	30	29	31	3	1
31	19	36	17	15	16	2	1
36	17	36	19	25	42	4	1		Table Analyzed	Data 1
42	32	42	32	27	51	2	1						Ctrl1h vs fat1l 1h						Table Analyzed	Data 1			Table Analyzed	Data 1
27	39	27	39	15	37	4	1		Column B	FAt1 30 min			> wilcox.test(all.expt$value ~ all.expt$variable, paired=F)
33	18	33	17	26	18	1	0		vs.	vs.									Column F	fat1 4h			Column H	fat1 24h
18	17	18	18	13	13	1	2		Column A	ctrl 30 min				Wilcoxon rank sum test with continuity correction					vs.	vs.			vs.	vs.
15	19	15	19	16	25	4	2												Column E	ctrl 4h			Column G	ctrl 24h
27	21	27	21	13	33	2	2		Mann Whitney test				data: all.expt$value by all.expt$variable
23	25	23	24	13	25	11	9		P value	0.8484			W = 105911, p-value = 0.3998						Mann Whitney test				Mann Whitney test
14	42	7	42	13	21	2	1		Exact or approximate P value?	Approximate			alternative hypothesis: true location shift is not equal to 0						P value	0.0018			P value	<0.0001
27	32	9	26	35	15	2	1		P value summary	ns									Exact or approximate P value?	Approximate			Exact or approximate P value?	Approximate
15	14	14	14	32	15	1	1		Significantly different (P < 0.05)?	No									P value summary	**			P value summary	****
39	10	27	35	32	21	6	1		One- or two-tailed P value?	Two-tailed									Significantly different (P < 0.05)?	Yes			Significantly different (P < 0.05)?	Yes
9	10	15	42	33	16	1	2		Sum of ranks in column A,B	94976 , 96915									One- or two-tailed P value?	Two-tailed			One- or two-tailed P value?	Two-tailed
7	16	39	38	31	37	1	1		Mann-Whitney U	47460									Sum of ranks in column E,F	171931 , 154098			Sum of ranks in column G,H	373445 , 424772
23	13	23	56	39	18	8	0												Mann-Whitney U	71070			Mann-Whitney U	170242
23	42	23	40	32	13	2	20		Difference between medians
36	43	36	47	43	12	1	26		Median of column A	31.00, n=305									Difference between medians				Difference between medians
27	14	27	16	9	39	2	1		Median of column B	32.00, n=314									Median of column E	15.00, n=400			Median of column G	2.000, n=637
36	25	36	43	36	15	2	0		Difference: Actual	1									Median of column F	13.00, n=407			Median of column H	2.000, n=626
28	38	37	25	15	11	1	0		Difference: Hodges-Lehmann	0									Difference: Actual	-2			Difference: Actual	0
37	9	28	10	40	15	3	9												Difference: Hodges-Lehmann	-2			Difference: Hodges-Lehmann	0
36	14	36	13	29	12	3	10												95.00% CI of difference	-3.000 to -1.000
36	8	36	14	31	19	3	25												Exact or approximate CI?	Approximate
14	16	22	42	59	23	4	17
22	29	13	38	43	18	7	2
8	17	9	14	20	20	1	2
24	9	24	8	34	17	0	1
29	7	29	8	15	15	3	6
46	16	46	16	12	46	2	2
39	38	39	29	33	28	1	1
42	33	42	16	48	8	1	2
28	50	28	38	13	8	0	2
18	27	18	28	15	46	1	1
23	38	23	17	9	12	0	1
30	28	36	33	17	26	7	4
30	16	30	3	22	22	1	31
31	17	31	27	15	17	0	4
35	39	31	50	16	23	1	5
23	27	21	16	20	20	0	1
21	25	23	7	16	16	0	1
31	31	31	9	10	13	3	4
29	38	29	17	2	17	1	3
29	18	29	27	11	19	2	4
15	41	15	39	7	17	10	4
2	43	2	31	10	14	1	8
7	28	7	38	9	19	1	1
5	21	29	25	21	35	2	2
11	12	14	18	10	18	1	1
15	47	46	21	10	18	2	5
27	46	37	41	10	21	0	4
39	30	46	43	11	27	3	4
32	25	27	12	4	8	0	1
31	22	33	51	15	20	5	0
25	37	24	32	9	10	2	2
33	23	24	22	39	29	1	4
28	31	21	27	10	19	14	5
19	24	22	32	16	27	3	2
31	9	30	24	9	19	3	0
22	9	24	24	19	26	2	3
21	29	25	34	13	15	2	2
37	17	30	30	15	11	3	7
31	33	30	27	10	18	1	6
21	3	29	19	20	7	1	4
26	13	29	33	37	8	2	2
1	16	25	33	17	12	2	1
4	24	45	42	14	11	3	1
17	41	37	38	15	15	2	1
16	20	41	29	22	16	2	6
14	39	41	34	15	16	1	10
18	20	40	24	17	18	1	11
39	3	40	34	14	11	1	1
41	26	29	25	23	16	1	3
35	17	31	26	21	14	12	6
12	20	26	27	20	10	6	0
35	15	36	31	18	13	4	8
36	28	31	36	17	10	1	3
30	22	29	12	12	27	4	1
35	26	21	17	16	12	1	5
4	21	13	20	12	16	3	2
29	27	23	38	15	30	2	12
14	18	26	32	11	27	14	15
27	13	10	30	12	23	0	4
46	36	11	26	10	19	1	7
33	36	17	28	17	9	2	4
30	30	33	31	10	16	2	0
21	39	29	21	34	8	1	1
22	39	49	27	7	8	1	0
24	32	27	29	10	10	2	1
37	24	31	32	14	11	12	0
26	33	31	39	42	9	16	0
30	28	25	34	18	15	1	1
35	16	15	56	19	15	2	14
30	14	15	30	15	18	2	1
29	32	32	30	11	6	1	1
29	34	25	25	10	8	4	1
25	24	29	26	14	13	2	0
25	34	25	34	19	26	2	1
35	25	41	33	13	14	4	1
41	25	27	42	13	12	1	4
41	37	35	21	16	17	12	6
40	29	26	12	12	16	1	3
40	19	28	22	12	13	1	3
29	20	30	33	8	17	1	3
31	36	16	47	1	8	0	4
11	24	14	35	15	11	2	4
7	27	13	36	13	18	4	2
26	24	19	28	25	26	8	15
36	38	39	26	19	14	5	1
29	33	41	33	19	19	1	2
31	30	55	26	16	28	26	2
13	30	7	3	15	10	3	2
21	20	37	24	19	5	3	1
23	27	27	14	17	6	4	1
24	42	20	37	15	2	1	2
17	42	38	25	9	9	1	3
33	39	14	20	22	14	3	1
29	42	38	29	19	24	3	2
49	34	36	28	10	14	3	5
27	31	36	24	10	1	2	1
31	2	30	28	27	16	2	2
24	27	20	20	24	48	3	0
15	28	7	13	44	19	6	0
15	15	39	24	47	22	3	1
31	30	24	14	19	20	2	1
25	26	33	13	9	16	1	1
28	34	23	18	13	11	3	0
41	32	26	5	15	10	2	1
27	40	17	35	20	11	2	1
35	38	36	34	32	5	2	0
28	19	32	38	16	11	0	3
25	30	21	36	19	13	0	0
19	31	38	26	22	18	0	1
14	39	35	29	19	7	0	9
30	30	34	22	28	10	0	10
13	25	35	40	20	30	0	4
19	41	34	33	17	18	5	5
37	41	29	32	20	10	1	2
38	37	34	30	13	9	0	5
38	35	27	33	13	13	1	1
34	23	33	31	16	18	2	2
35	68	33	35	13	14	3	2
20	38	30	36	15	46	2	1
28	19	39	41	15	18	1	11
22	29	23	29	16	12	2	1
44	30	28	29	23	9	0	3
40	23	22	41	14	21	5	4
23	15	22	20	15	14	11	4
35	17	35	9	27	13	2	3
3	26	17		19	40	1	7
14	23	21		15	19	2	9
32	22	9		19	32	2	2
18	35	17		29	42	1	1
		31	35	19	22	3	2
35	32	34	24	18	4	1	3
36	39	33	33	16	43	1	4
44	32	32	33	16	9	3	3
39	36	19	33	14	15	2	9
30	22	44	30	15	13	0	2
48	29	39	27	16	7	0	2
43	29	38	24	16	9	3	3
41	21	31	33	19	5	10	1
35	21	32	23	33	10	3	3
38	16	40	49	36	17	3	2
47	39	27	27	21	22	2	5
3	32	34	27	12	27	2	7
2	42	28	29	32	12	1	4
35	46	26	21	14	19	1	4
28	39	21	34	18	17	0	3
46	35	31	35	27	28	6	2
33	33	26	33	25	9	2	2
39	34	26	34	13	15	2	2
46	30	24	24	10	28	0	2
23	38	35	27	18	13	0	5
55	32	60	27	16	23	0	0
30	39	44	38	12	16	1	5
29	27	25	27	16	7	2	3
49	26	22	43	15	13	1	2
23	33	32	29	11	21	1	2
36	33	23	50	17	9	0	1
33	25	40	30	15	19	7	2
35	31	34	40	29	12	0	2
30	54	41	46	17	43	6	1
45	40	33	33	10	33	1	2
55	52	36	39	18	18	1	3
44	21	39	22	20	25	1	6
44	19	31	31	17	16	1	1
47	51	32	22	12	37	1	6
42	41	38	31	16	10	1	0
37	37	49	29	12	18	1	0
42	36	41	39	30	16	1	6
40	54	35	22	24	19	1	0
42	40	42	26	28	16	1	4
31	49	34	25	14	9	1	4
28	32	30	32	10	12	1	3
29	41	33	40	14	15	1	2
43	36	27	26	12	14	1	2
51	37	26	36	8	17	2	2
56	24	26	28	20	7	2	1
38	18	3	15	49	18	3	2
48	11	3	21	12	18	1	1
51	2	21	29	6	37	5	4
39	0	17	21	17	25	17
53	35	18	33	17	13	3	6
23	34	19	23	15	25	6	1
24	37	24	25	1	17	5	1
45	41	31	21	12	12	5	8
57	39	16	15	29	16	5	39
42	28	14	9	22	15	4	1
79	13	28	28	26		1	4
43	17	35	30	20		4	2
53	24	41	30			5	6
48	54	29	22	12	14	1	2
46	44	21	26	22	13	1	0
44	20	36	3	22	8	0	0
53	51	40	15	11	2	7	2
39	32	30	5	16	3	1	1
36	29	39	3	14	12	2	0
13	39	25	27	14	5	3	3
9	51	29	27	15	6	2	0
21	29	42	30	13	11	1	0
33	22	35	25	16	5	1	1
34	47	42	29	25	10	4	0
11	46	25	33	28	3	2	3
31	41	16	23	25	6	1	2
25	43	20	23	18	8	2	2
21	42	22	21	29	6	0	1
29	22	24	18	21	5	1	3
21	54	32	26	28	16	0	1
18	48	23	25	22	17	3	1
47	43	26	23	20	22	2	1
30	46	26	26	8	11	1	2
45	43	9	27	17	14	1	1
34	39	24	20	15	20	2	1
30	42	22	24	31	14	1	1
36	45	24	25	15	12	0	6
27	51	19	18	10	10	1	0
38	55	25	25	12	20	1	4
43	50	16	21	8	37	0	2
29	36	25	36	22	37	7	1
27	45	11	23	44	4	0	6
23	35	16	20	43	4	1	4
46	34	15	20	12	8	3	3
42	20	1	16	2	14	3	4
40	21	1	12	1	12	1	2
27	28	4	21	4	22	3	0
45	37	20	27	8	27	4	1
32	35	21	26	9	13	2	9
30	41	19	30	10	23	2	14
26	51	11	39	11	14	2	2
48	44	26	33	13	11	1	4
30	28	23	41	33	16	2	2
32	42	24	43	16	6	2	5
41	44	31	28	17	11	1	2
40	49	21	34	7	9	0	9
48	23	33	18	11	4	9	0
27	41	20	13	3	5	12	0
49	40	25	25	2	7	27	0
32	42	26	15	7	16	1	3
26	59	25	34	10	7	1	2
38	55	27	32	9	12	3	1
33	47	28	29	22	11	1	2
38	38	27	21	13	12	1	4
30	40	17	36	17	11	1	4
25	25	10	24	28	14	1	4
41	34	32	32	16	9	2	7
29	35	13	30	34	10	0	2
34	36	32	34	18	7	1	4
53	35	0	34	22	9	1	6
31	50	0	13	26	5	1	0
44	47	21	33	18	16	0	11
46	46	27	25	7	9	9	3
28	54	29	39	4	8	2	1
29	40	27	34	5	20	5	1
42	50	17	28	6	7	16	1
26	37	30	21	3	11	4	2
29	46	34	25	11	9	0	0
36	34	37	25	2	11	0	0
49	41	34	36	11	11	1	3
41	35	19	28	10	7	2	2
35	34	18	33	12	12	1	3
48	32	29	42	14	11	3	1
36	25	13	30	16	11	1	4
33	33	24	25	24	7	1	2
40	41	16	32	13	8	2	10
40	21	12	32	16	9	0	4
26	29	19	12	15	8	37	2
27	24	25	13	4	7	2	0
35	44	27	26	7	3	1	3
37	46	23	55	10	7	1	2
42	32	21	47	10	7	1	3
33	28	16	43	9	4	2	5
38	35	29	49	17	12	3	4
47	48	33	26	14	13	4	2
45	47	35	20	4	14	0	4
47	39	31	46	8	8	0	2
53	13	40	30	15	5	4	9
37	30	40	36	12	8	0	1
30	28	42	51	16	10	3	10
40	27	34	47	17	4	0	17
37	35	31	19	10	3	1	1
40	47	34	13	6	17	1	1
29	48	32	10	6	31	2	1
26	43		23	3	12	0	3
17	47			17	13	1	5
	29			12	10	7	1
	9			10	12	3	1
	31			15	10	3	0
	24			5	17	2	0
	24			14	17	0	2
	30			44	15	0	6
	21			6	14	6	2
	24			23	37	6	1
	99			7	14	0	2
				15	8	1	1
				16	4	2	1
				7	6	13	0
				11	6	2	23
				10	5	2	9
				14	7	2	0
				7	8	0	1
				11	7	1	0
				17	14	2	6
				13	12	0	10
				2	14	1	2
				8	7	3	2
				12	10	3	2
				13	13	0	15
				21	15	6	3
				17	18	0	4
				8	7	0	1
				15	4	0	1
				14	29	0	1
				12	25	3	2
				15	8	2	2
				7	12	1	1
				10	13	1	9
				17	8	2	1
				14	31	5	1
				10	19	12	0
				13	29	4	6
				8	1	3	5
				16	2	1	14
				12	5	1	19
				7	11	4	13
				8	5	0	2
				12	6	0	0
				33	10	0	1
				11	13	7	2
				11	12	3	2
				13	16	1	6
				25	11	1	0
				8	9	1	0
				18	21	1	0
				19	15	2	3
				17	16	2	3
				10	29	5	1
				8	10	0	2
				12	11	20	4
				8	20	3	0
				16	17	2	1
				6	15	0	2
				11	3	4	3
				12	14	5	2
				20	9	2	1
				19	15	1	2
				8	5	0	1
				10	12	8	2
				13	11	12	2
				24	11	6	2
				11	8	9	0
				6	9	15	0
				11	4	15	8
				6	6	2	6
				24	9	1	4
				15	16	2	2
				19	11	9	4
				23	14	2	3
				12	9	2	6
				23	9	2	10
				17	6	3	10
				11	12	6	3
				13	13	3	5
				14	6	0	3
				15	11	7	10
				30	4	8	11
				12	19	9	1
				6	13	8	1
				7	7	4	2
				10	11	2	5
				8	10	4	7
				9	18	1	11
				12	11	2	13
				11	31	2	11
				16	17	0	2
				9	17	0	2
				7	16	2	4
				8	10	2	8
				16	15	3	2
				20	10	3	1
					20	0	1
					11	2	1
					11	1	7
					18	0	2
					7	1	15
					4	1	1
					7	1	1
					6	1	5
					1	0	0
						1	0
						4	3
						1	4
						1	1
						10	2
						8	6
						1	2
						1	1
						1	2
						3	2
						0	1
						1	4
						5	10
						2	18
						1
						0
						1
						2
						0
						3
						7
						0
						10
						11
						2	5
						1	1
						3	2
						3	3
						6	1
						3	2
						3	2
						2	3
						2	6
						3	3
						3	2
						1	2
						2	6
						3	11
						2	1
						2	1
						8	1
						9	4
						0	1
						1	0
						1	5
						1	2
						2	1
						2	2
						1	1
						7	1
						12	3
						4	4
						1	1
						0	3
						0	2
						0	11
						2	1
						1	4
						1	1
						2	2
						3	3
						8	3
						2	2
						1	1
						2	3
						4	2
						1	1
						3	1
						1	2
						1	0
						4	1
						3	8
						4	3
						1	3
						4	2
						1	11
						1	1
						2	2
						3	3
						2	3
						5	2
						2	3
						11	3
						1	3
						3	1
						2	0
						2	4
						2	5
						4	2
						3	6
						2	4
						1	1
						1	5
						2	4
						1	6
						1	3
						1	2
						3	5
						2	1
						4	5
						2	5
						1	2
						2	1
						1	2
						1	2
						1	1
						1	1
						1	1
						1	2
						2	2
						2	5
						2	1
						7	2
						10	3
						15	9
						4	11
						9	2
						1	3
						1	2
						1	3
						2	5
						2	8
						1	3
						0	1
						1	1
						4	1
						3	2
						1	1
						1	8
						2	1
						1	4
						1	1
						1	1
						0	6
						4	2
						1	1
						2	3
						2	3
						4	6
						2	1
						3	4
						1	2
						1	1
						1	2
						1	3
						2	1
						2	2
						2	10
						1	8
						3	1
						3	3
						8	1
						1	1
						1	3
						2	12
						2	15
						2	7
						1	2
						2	1
						3	5
						5	6
						1	5
						1	2
						1	1
						2	3
						1	3
						2	1
						2	6
						1	2
						1	8
						1	1
						1	3
						9	7
						4	7
						2	6
						11	6
						2	1
						1	2
						2	2
						4	2
						2	3
						4	5
						1	5
						3	5
						1	1
						3	1
						4	2
						2	5
						1	7
						3	4
						1	3
						3	3
						3	2
						3	8
						1	7
						1	4
						2	3
						3	2
						2	2
						4	3
						4	3
						2	1
						3	1
						3	2
						5	2
						2	5
						1	2
						3	2
						2	3
						1	4
						1	1
						1	2
						2	8
						1	2
						3	2
						5	3
						3	2
						1	1
						12	8
						1	4
						1	9
						2	8
						4	4
						1	1
						1	10
						1	3
						6	1
