# Supplementary material for: TRACERx analysis identifies a role for FAT1 in regulating chromosomal instability and whole-genome doubling via Hippo signalling
Source: Nat Cell Biol. 2024 Dec 30;27(1):154–68. doi: 10.1038/s41556-024-01558-w (PMC11735399; doi:10.1038/s41556-024-01558-w)
Supplement: Supplementary file 21 — Statistical source data. [file 41556_2024_1558_MOESM21_ESM.xlsx]

## Sheet: EXT5A
HCT116 iRFP reporter cell growth rate - olaparib 500 nM
day	Ctrl dmso									fat1 dmso						ctrl parpi									fat1 parpi									BRCA1 DMSO						BRCA1 parpi
0	1	1	1	1	1	1	1	1	1	1	1	1	1	1	1	1	1	1	1	1	1	1	1	1	1	1	1	1	1	1	1	1	1	1	1	1	1	1	1	1	1	1	1	1	1
3	1.71974	1.66466	1.70062	1.51055	1.55586	1.60755	1.86192	1.81137	1.79916	1.56118	1.56183	1.55618	1.37833	1.39952	1.4078	1.537	1.55906	1.52166	1.42454	1.43147	1.419	1.58068	1.60784	1.57589	1.48274	1.50774	1.49391	1.45401	1.45118	1.45839	1.28375	1.31526	1.31577	1.65226	1.60396	1.61126	1.77369	1.79746	1.7398	1.50882	1.49288	1.51129	1.56107	1.59769	1.58449
4	2.67471	2.54562	2.66499	2.5833	2.73281	2.76479	3.17175	3.04548	3.00589	2.45812	2.48942	2.43801	1.96275	1.97176	1.97484	1.8781	1.94271	1.82963	1.91852	1.90508	1.85664	2.1375	2.16458	2.06899	1.60124	1.62523	1.64968	1.8554	1.85143	1.85518	1.47557	1.52656	1.51181	2.50073	2.45416	2.34213	2.99713	3.05182	2.84095	1.65508	1.68545	1.66492	2.07101	2.12834	2.00252
5	3.94672	3.6437	3.80729	3.90043	4.26193	4.28624	5.15299	4.85434	4.79167	3.73477	3.69439	3.55048	3.09654	3.0411	3.06152	1.83089	1.96391	1.77316	2.29931	2.25324	2.15593	2.82124	2.89034	2.68532	1.80535	1.79877	1.75773	2.13271	2.07283	1.99757	1.87181	1.92644	1.86516	3.37399	3.11459	2.84521	4.77209	4.78893	4.41519	1.43104	1.46856	1.37774	2.45645	2.53933	2.36474
6	6.22504	6.01838	6.36474	7.06442	7.64021	7.17029	8.50261	7.87323	7.85857	8.09963	7.83541	7.07411	5.99005	5.80045	5.99923	2.49648	2.77205	2.42339	3.04181	2.89789	2.86102	3.54898	3.81698	3.30326	2.48066	2.48056	2.4409	2.69289	2.71512	2.27242	2.13794	2.18718	2.12635	5.54359	5.05202	4.6476	8.98511	8.59735	7.51346	1.79477	1.87092	1.74446	3.22557	2.92993	2.66055
7	6.75166	6.6686	6.85918	8.77314	8.91709	8.36729	8.56239	7.73159	8.05523	9.94533	9.66181	8.97316	8.05936	7.5673	7.75714	3.50525	3.83323	3.38981	4.42838	4.02577	4.03162	4.81523	5.31941	4.65238	3.57343	3.39921	3.23655	3.32789	3.44286	2.6387	2.80206	2.95424	2.81946	7.56245	6.74042	6.41891	10.6089	10.0739	9.18002	2.29716	2.39128	2.28675	4.31732	3.91973	3.61477

## Sheet: EXT5B
	hydroxyurea										olaparib															Cisplatin
mM	sg NT			sgFAT1 #1			sgFAT1 #2				uM	sg NT				sgFAT1 #1				sgFAT1 #2						um	sgNT											sgFAT1#1											sgFAT1#2
0	100	100	100	100	100	100	100	100	100		0	100	100	100	100	100	100	100	100	100	100	100	100			0	100	100	100	100	100	100	100	100	100	100	100	100	100	100	100	100	100	100	100	100	100	100	100
0.125	92.6471	82.6087	100	123.077	125.806	121.311	112.245	130.769	89.2857		0.25	111.62	93.4426	94.2857	97.2	121.739	83.0769	70.1754	108.772	86.8852	90.3846	80.7229	60			0.02		104.972	114.815	108.14	113.014	83.75			78.4884				97.861	89.3939	102.094	115.698	87.2483			89.0547
0.25	119.118	110.87	100	98.0769	101.613	83.6066	116.327	119.231	83.3333		0.5	139.535	88.5246	80	83.5616	119.565	83.0769	63.1579	84.2105	96.7213	84.6154	75.9036	97.1429			0.1	113	97.2376	129.63	114.535	126.027	90			82.5581			83	107.487	68.1818	111.518	98.8372	74.4966			83.5821			108
0.5	82.3529	128.261	94.1176	88.4615	85.4839	62.2951	71.4286	90.3846	73.8095		1	125.581	86.8852	100	112.329	106.522	60	53.5088	108.772	77.0492	65.3846	77.1084	64.2857			0.25		86.1878	88.8889	125.581	114.384	86.25			93.0233				82.3529	68.1818	100	103.488	81.2081			82.0896
1	86.7647	110.87	76.4706	92.3077	56.4516	63.9344	67.3469	90.3846	51.1905		2.5	134.884	101.639	84.2857	113.699	102.174	66.1538	52.6316	87.7193	75.4098	100	87.9518	68.5714			0.5	106	107.735	118.519	100.581	129.452	90.625			69.7674			107.383	92.5134	50	77.4869	91.2791	80.5369			82.0896			92.9688
4	61.7647	54.3478	78.4314	42.3077	19.3548	36.0656	14.2857	69.2308	21.4286		10	132.558	65.5738	61.4286	36.9863	76.087	29.2308	21.9298	14.0351	19.6721	25	19.2771	4.28571			1	106	86.7403	133.333	93.0233	114.384	81.25						102.685	75.4011	45.4545	69.6335	89.5349	61.0738						92.9688
8	36.7647	67.3913	52.9412	34.6154	29.0323	45.9016	4.08163	21.1538	28.5714		20	16.2791	13.1148	35.7143	17.8082	19.5652	13.8462	4.38596	5.26316	4.91803	0	9.63855	0			2.5	108	44.1989	40.7407	52.907	67.1233	58.75			77.3256			89.9329	27.2727	4.54545	8.90052	27.3256	15.4362			66.1692			96.0938
											40	9.30233	6.55738		8.21918	4.34783	1.53846		0	3.27869	1.92308		0			5	87						10	27.47	36.6279	54	75	65.7718						0	0	7.46269	17.4	16.4	62.5
																											sgNT	sgFAT1#1	sgFAT1#2
																										[Inhibitor] vs. normalized response -- Variable slope [2]
	sgNT	sgFAT1#1	sgFAT1#2									sgNT	sgFAT1#1	sgFAT1#2												Best-fit values
[Inhibitor] vs. normalized response -- Variable slope [2]											[Inhibitor] vs. normalized response -- Variable slope [2]															IC50	5.073	1.709	1.806
Best-fit values											Best-fit values															HillSlope	-1.452	-1.242	-1.112
IC50	7.826	2.761	2.247								IC50	13.65	5.242	3.882												logIC50	0.7053	0.2327	0.2566
HillSlope	-1.219	-1.031	-1.254								HillSlope	-3.376	-1.219	-1.276												95% CI (profile likelihood)
logIC50	0.8935	0.4411	0.3517								logIC50	1.135	0.7195	0.5891												IC50	3.717 to 8.215	1.289 to 2.275	1.323 to 2.529
95% CI (profile likelihood)											95% CI (profile likelihood)															HillSlope	-2.269 to -0.9078	-1.851 to -0.8545	-1.648 to -0.7552
IC50	5.244 to 16.74	1.699 to 4.778	1.369 to 3.732								IC50	10.89 to 17.14	3.271 to 8.251	2.711 to 5.512												logIC50	0.5702 to 0.9146	0.1102 to 0.3570	0.1214 to 0.4030
HillSlope	-2.333 to -0.6666	-1.541 to -0.6858	-1.997 to -0.8101								HillSlope	-7.515 to -1.774	-2.108 to -0.7918	-2.214 to -0.8809												Goodness of Fit
logIC50	0.7197 to 1.224	0.2301 to 0.6792	0.1365 to 0.5719								logIC50	1.037 to 1.234	0.5147 to 0.9165	0.4332 to 0.7413												Degrees of Freedom	56	56	56
Goodness of Fit											Goodness of Fit															R squared	0.4969	0.7182	0.6705
Degrees of Freedom	19	19	19								Degrees of Freedom	29	29	29												Sum of Squares	21273	18599	20316
R squared	0.6659	0.7806	0.7861								R squared	0.7872	0.7844	0.8713												Sy.x	19.49	18.22	19.05
Sum of Squares	3606	4752	6004								Sum of Squares	10674	10680	5888												Constraints
Sy.x	13.78	15.82	17.78								Sy.x	19.19	19.19	14.25												IC50	IC50 > 0	IC50 > 0	IC50 > 0
Constraints											Constraints
IC50	IC50 > 0	IC50 > 0	IC50 > 0								IC50	IC50 > 0	IC50 > 0	IC50 > 0												Number of points
																										# of X values	108	108	108
Number of points											Number of points															# Y values analyzed	58	58	58
# of X values	63	63	63								# of X values	56	56	56
# Y values analyzed	21	21	21								# Y values analyzed	31	31	31
[truncated: 10 more columns]
