# Supplementary material for: TRACERx analysis identifies a role for FAT1 in regulating chromosomal instability and whole-genome doubling via Hippo signalling
Source: Nat Cell Biol. 2024 Dec 30;27(1):154–68. doi: 10.1038/s41556-024-01558-w (PMC11735399; doi:10.1038/s41556-024-01558-w)
Supplement: Supplementary file 22 — Statistical source data. [file 41556_2024_1558_MOESM22_ESM.xlsx]

## Sheet: Fig5F_EXT6D
chromosome number per metaphase
	NT	FAT1
	43	44
	45	34
	93	167
	48	43
	49	47
	47	41
	48	138
	47	45
	50	80
	46	48
	47	42
	47	45
	48	92
	48	50
	48	94
	43	48		> t.test(all.expt$value ~ all.expt$variable, alternative="two.sided", var.equal=FALSE)
	49	86
	48	93			Welch Two Sample t-test
	49	40
	48	48		data: all.expt$value by all.expt$variable
	48	48		t = -2.2139, df = 138.78, p-value = 0.02847
	59	49		alternative hypothesis: true difference in means between group nt and group fat1 is not equal to 0
	51	47		95 percent confidence interval:
	94	48		-14.6544021 -0.8274777
	45	48		sample estimates:
	47	36		mean in group nt mean in group fat1
	92	93		52.80851 60.54945
	48	87
	48	100
	50	49
	50	184
	51	44
	49	41
	95	32
	48	93
	48	94
	46	79
	46	46
	46	47
	45	84
	45	46
	49	54
	72	95
	43	46
	46	94
	37	38
	92	46
	49	48
	39	49
	60	48
	63	94
	93	48
	48	46
	44	37
	96	156
	46	42
	89	72
	45	38
	47	46
	91	31
	91	46
	47	62
	46	55
	46	42
	48	32
	48	47
	47	45
	43	30
	47	36
	48	49
	47	39
	43	47
	45	47
	46	97
	77	48
	47	49
	42	86
	39	32
	45	80
	34	43
	44	54
	46	58
	45	46
	34	49
	49	49
	46	54
	38	53
	47	53
	33	61
	48	87
	47	86
	86	NA
	89	NA
	45

## Sheet: EXT6A
variable	53BP1 bodies per G1 cell
Ctrl	0
Ctrl	0
Ctrl	0
Ctrl	0
Ctrl	1	> dunn.test(all.expt$value, all.expt$variable, method = "bonferroni", altp ="two.sided")
Ctrl	1	Kruskal-Wallis rank sum test
Ctrl	0
Ctrl	0	data: x and group
Ctrl	2	Kruskal-Wallis chi-squared = 242.1893, df = 3, p-value = 0
Ctrl	2
Ctrl	2
Ctrl	1	Comparison of x by group
Ctrl	1	(Bonferroni)
Ctrl	0	Col Mean-|
Ctrl	0	Row Mean | Ctrl CtrlAph Fat1
Ctrl	2	---------+---------------------------------
Ctrl	1	CtrlAph | -6.692362
Ctrl	1	| 0.0000*
Ctrl	0	|
Ctrl	0	Fat1 | -0.425536 6.283733
Ctrl	0	| 1.0000 0.0000*
Ctrl	0	|
Ctrl	1	Fat1Aph | -13.54357 -6.861149 -13.15229
Ctrl	1	| 0.0000* 0.0000* 0.0000*
Ctrl	0
Ctrl	0
Ctrl	1
Ctrl	2
Ctrl	2
Ctrl	0
Ctrl	0
Ctrl	0
Ctrl	0
Ctrl	2
Ctrl	0
Ctrl	0
Ctrl	0
Ctrl	1
Ctrl	0
Ctrl	0
Ctrl	0
Ctrl	0
Ctrl	0
Ctrl	0
Ctrl	0
Ctrl	0
Ctrl	1
Ctrl	1
Ctrl	2
Ctrl	1
Ctrl	1
Ctrl	0
Ctrl	1
Ctrl	2
Ctrl	0
Ctrl	1
Ctrl	1
Ctrl	1
Ctrl	1
Ctrl	1
Ctrl	1
Ctrl	1
Ctrl	0
Ctrl	0
Ctrl	0
Ctrl	0
Ctrl	0
Ctrl	1
Ctrl	0
Ctrl	1
Ctrl	1
Ctrl	0
Ctrl	0
Ctrl	0
Ctrl	0
Ctrl	0
Ctrl	1
Ctrl	1
Ctrl	1
Ctrl	1
Ctrl	0
Ctrl	0
Ctrl	0
Ctrl	0
Ctrl	1
Ctrl	1
Ctrl	3
Ctrl	1
Ctrl	1
Ctrl	0
Ctrl	0
Ctrl	1
Ctrl	1
Ctrl	1
Ctrl	1
Ctrl	2
Ctrl	1
Ctrl	0
Ctrl	2
Ctrl	1
Ctrl	1
Ctrl	1
Ctrl	1
Ctrl	0
Ctrl	0
Ctrl	0
Ctrl	1
Ctrl	1
Ctrl	2
Ctrl	2
Ctrl	0
Ctrl	1
Ctrl	1
Ctrl	2
Ctrl	1
Ctrl	0
Ctrl	1
Ctrl	1
Ctrl	0
Ctrl	1
Ctrl	1
Ctrl	0
Ctrl	0
Ctrl	1
Ctrl	1
Ctrl	1
Ctrl	0
Ctrl	0
Ctrl	0
Ctrl	1
Ctrl	0
Ctrl	1
Ctrl	0
Ctrl	0
Ctrl	0
Ctrl	0
Ctrl	0
Ctrl	1
Ctrl	1
Ctrl	1
Ctrl	2
Ctrl	2
Ctrl	2
Ctrl	0
Ctrl	0
Ctrl	0
Ctrl	0
Ctrl	0
Ctrl	1
Ctrl	1
Ctrl	1
Ctrl	0
Ctrl	0
Ctrl	0
Ctrl	1
Ctrl	1
Ctrl	1
Ctrl	0
Ctrl	0
Ctrl	2
Ctrl	1
Ctrl	1
Ctrl	0
Ctrl	1
Ctrl	2
Ctrl	0
Ctrl	1
Ctrl	0
Ctrl	0
Ctrl	0
Ctrl	0
Ctrl	0
Ctrl	0
Ctrl	1
Ctrl	1
Ctrl	2
Ctrl	0
Ctrl	0
Ctrl	0
Ctrl	0
Ctrl	0
Ctrl	0
Ctrl	1
Ctrl	1
Ctrl	1
Ctrl	1
Ctrl	0
Ctrl	0
Ctrl	1
Ctrl	1
Ctrl	1
Ctrl	1
Ctrl	1
Ctrl	0
Ctrl	1
Ctrl	1
Ctrl	1
Ctrl	0
Ctrl	0
Ctrl	1
Ctrl	0
Ctrl	1
Ctrl	1
Ctrl	0
Ctrl	1
Ctrl	1
Ctrl	0
Ctrl	0
Ctrl	0
Ctrl	1
Ctrl	1
Ctrl	2
Ctrl	2
Ctrl	1
Ctrl	0
Ctrl	0
Ctrl	0
Ctrl	0
Ctrl	1
Ctrl	0
Ctrl	0
Ctrl	0
Ctrl	0
Ctrl	0
Ctrl	0
Ctrl	3
Ctrl	0
Ctrl	1
Ctrl	2
Ctrl	2
Ctrl	0
Ctrl	1
Ctrl	1
Ctrl	1
Ctrl	0
Ctrl	1
Ctrl	2
Ctrl	2
Ctrl	0
Ctrl	0
Ctrl	0
Ctrl	0
Ctrl	1
Ctrl	0
Ctrl	0
Ctrl	1
Ctrl	0
Ctrl	0
Ctrl	1
Ctrl	0
Ctrl	1
Ctrl	2
Ctrl	0
Ctrl	0
Ctrl	1
Ctrl	0
Ctrl	0
Ctrl	0
Ctrl	0
Ctrl	2
Ctrl	1
Ctrl	1
Ctrl	0
Ctrl	0
Ctrl	1
Ctrl	0
Ctrl	1
Ctrl	0
Ctrl	1
Ctrl	1
Ctrl	2
Ctrl	0
Ctrl	1
Ctrl	0
Ctrl	1
Ctrl	0
Ctrl	0
Ctrl	0
Ctrl	1
Ctrl	1
Ctrl	1
Ctrl	2
Ctrl	0
Ctrl	2
Ctrl	1
Ctrl	0
Ctrl	0
Ctrl	0
Ctrl	0
Ctrl	0
Ctrl	0
Ctrl	0
Ctrl	0
Ctrl	1
Ctrl	1
Ctrl	0
Ctrl	0
Ctrl	0
Ctrl	2
Ctrl	2
Ctrl	1
Ctrl	0
Ctrl	0
Ctrl	0
Ctrl	1
Ctrl	3
Ctrl	1
Ctrl	0
Ctrl	1
Ctrl	2
Ctrl	1
Ctrl	1
Ctrl	1
Ctrl	2
Ctrl	0
Ctrl	0
Ctrl	1
Ctrl	1
Ctrl	0
Ctrl	1
Ctrl	1
Ctrl	2
Ctrl	1
Ctrl	0
Ctrl	4
Ctrl	0
Ctrl	2
Ctrl	0
Ctrl	1
Ctrl	0
Ctrl	0
Ctrl	1
Ctrl	1
Ctrl	1
Ctrl	0
Ctrl	1
Ctrl	1
Ctrl	1
Ctrl	2
Ctrl	2
Ctrl	2
Ctrl	1
Ctrl	0
Ctrl	0
Ctrl	0
Ctrl	0
Ctrl	0
Ctrl	0
Ctrl	0
Ctrl	0
Ctrl	0
Ctrl	0
Ctrl	0
Ctrl	0
Ctrl	3
Ctrl	2
Ctrl	0
Ctrl	0
Ctrl	0
Ctrl	0
Ctrl	0
Ctrl	0
Ctrl	0
Ctrl	1
Ctrl	1
Ctrl	0
Ctrl	0
Ctrl	0
Ctrl	0
Ctrl	1
Ctrl	0
Ctrl	0
Ctrl	1
Ctrl	1
Ctrl	1
Ctrl	0
Ctrl	0
Ctrl	0
Ctrl	0
Ctrl	0
Ctrl	0
Ctrl	0
Ctrl	0
Ctrl	0
Ctrl	0
Ctrl	0
Ctrl	0
Ctrl	0
Ctrl	1
Ctrl	0
Ctrl	0
Ctrl	0
Ctrl	1
Ctrl	1
Ctrl	1
Ctrl	0
Ctrl	0
Ctrl	2
Ctrl	1
Ctrl	2
Ctrl	0
Ctrl	1
Ctrl	1
Ctrl	1
Ctrl	1
Ctrl	0
Ctrl	1
Ctrl	0
Ctrl	1
Ctrl	2
Ctrl	0
Ctrl	0
Ctrl	0
Ctrl	0
Ctrl	0
Ctrl	0
Ctrl	0
Ctrl	1
Ctrl	0
Ctrl	0
Ctrl	0
Ctrl	0
Ctrl	1
Ctrl	0
Ctrl	0
Ctrl	0
Ctrl	0
Ctrl	0
Ctrl	0
Ctrl	0
Ctrl	0
Ctrl	1
Ctrl	0
Ctrl	1
Ctrl	1
Ctrl	0
Ctrl	0
Ctrl	0
Ctrl	0
Ctrl	0
Ctrl	1
Ctrl	0
Ctrl	0
Ctrl	0
Ctrl	0
Ctrl	1
Ctrl	0
Ctrl	0
Ctrl	1
Ctrl	1
Ctrl	1
Ctrl	1
Ctrl	0
Ctrl	1
Ctrl	0
Ctrl	0
Ctrl	0
Ctrl	0
Ctrl	0
Ctrl	0
Ctrl	0
Ctrl	2
Ctrl	1
Ctrl	0
Ctrl	0
Ctrl	1
Ctrl	1
Ctrl	0
Ctrl	0
Ctrl	2
Ctrl	1
Ctrl	0
Ctrl	0
Ctrl	0
Ctrl	0
Ctrl	1
Ctrl	0
Ctrl	0
Fat1	3
Fat1	0
Fat1	6
Fat1	0
Fat1	0
Fat1	1
Fat1	1
Fat1	1
Fat1	0
Fat1	1
Fat1	1
Fat1	0
Fat1	0
Fat1	0
Fat1	0
Fat1	0
Fat1	1
Fat1	2
Fat1	1
Fat1	1
Fat1	0
Fat1	1
Fat1	1
Fat1	1
Fat1	1
Fat1	1
Fat1	2
Fat1	0
Fat1	0
Fat1	1
Fat1	1
Fat1	1
Fat1	1
Fat1	1
Fat1	0
Fat1	0
Fat1	0
Fat1	1
Fat1	2
Fat1	0
Fat1	2
Fat1	2
Fat1	2
Fat1	1
Fat1	0
Fat1	0
Fat1	2
Fat1	0
Fat1	1
Fat1	1
Fat1	0
Fat1	0
Fat1	3
Fat1	3
Fat1	0
Fat1	0
Fat1	1
Fat1	1
Fat1	1
Fat1	3
Fat1	4
Fat1	4
Fat1	1
Fat1	2
Fat1	1
Fat1	1
Fat1	0
Fat1	1
Fat1	1
Fat1	1
Fat1	2
Fat1	1
Fat1	2
Fat1	1
Fat1	1
Fat1	0
Fat1	0
Fat1	0
Fat1	1
Fat1	1
Fat1	1
Fat1	1
Fat1	0
Fat1	0
Fat1	1
Fat1	1
Fat1	1
Fat1	2
Fat1	0
Fat1	0
Fat1	0
Fat1	0
Fat1	0
Fat1	2
Fat1	0
Fat1	1
Fat1	2
Fat1	1
Fat1	2
Fat1	1
Fat1	0
Fat1	0
Fat1	0
Fat1	0
Fat1	0
Fat1	0
Fat1	2
Fat1	1
Fat1	1
Fat1	0
Fat1	0
Fat1	0
Fat1	0
Fat1	2
Fat1	2
Fat1	1
Fat1	1
Fat1	1
Fat1	1
Fat1	1
Fat1	1
Fat1	1
Fat1	1
Fat1	3
Fat1	1
Fat1	0
Fat1	0
Fat1	0
Fat1	0
Fat1	0
Fat1	0
Fat1	1
Fat1	1
Fat1	1
Fat1	0
Fat1	0
Fat1	0
Fat1	1
Fat1	2
Fat1	1
Fat1	0
Fat1	0
Fat1	0
Fat1	1
Fat1	2
Fat1	1
Fat1	1
Fat1	0
Fat1	1
Fat1	1
Fat1	0
Fat1	0
Fat1	0
Fat1	0
Fat1	1
Fat1	1
Fat1	1
Fat1	1
Fat1	0
Fat1	0
Fat1	1
Fat1	2
Fat1	0
Fat1	1
Fat1	2
Fat1	0
Fat1	0
Fat1	0
Fat1	0
Fat1	1
Fat1	1
Fat1	0
Fat1	0
Fat1	0
Fat1	0
Fat1	2
Fat1	2
Fat1	1
Fat1	1
Fat1	2
Fat1	1
Fat1	1
Fat1	1
Fat1	1
Fat1	1
Fat1	0
Fat1	1
Fat1	0
Fat1	1
Fat1	1
Fat1	0
Fat1	1
Fat1	0
Fat1	0
Fat1	0
Fat1	0
Fat1	0
Fat1	0
Fat1	2
Fat1	0
Fat1	1
Fat1	1
Fat1	2
Fat1	1
Fat1	0
Fat1	0
Fat1	0
Fat1	0
Fat1	1
Fat1	0
Fat1	0
Fat1	2
Fat1	0
Fat1	0
Fat1	0
Fat1	0
Fat1	0
Fat1	1
Fat1	1
Fat1	0
Fat1	1
Fat1	1
Fat1	1
Fat1	0
Fat1	0
Fat1	0
Fat1	0
Fat1	1
Fat1	0
Fat1	1
Fat1	1
Fat1	0
Fat1	0
Fat1	1
Fat1	0
Fat1	0
Fat1	1
Fat1	0
Fat1	1
Fat1	1
Fat1	0
Fat1	1
Fat1	0
Fat1	1
Fat1	1
Fat1	1
Fat1	0
Fat1	0
Fat1	0
Fat1	0
Fat1	1
Fat1	0
Fat1	0
Fat1	0
Fat1	1
Fat1	0
Fat1	0
Fat1	1
Fat1	0
Fat1	1
Fat1	0
Fat1	0
Fat1	0
Fat1	1
Fat1	2
Fat1	1
Fat1	2
Fat1	0
Fat1	0
Fat1	3
Fat1	3
Fat1	2
Fat1	0
Fat1	0
Fat1	1
Fat1	1
Fat1	2
Fat1	0
Fat1	0
Fat1	0
Fat1	0
Fat1	1
Fat1	1
Fat1	1
Fat1	1
Fat1	2
Fat1	0
Fat1	0
Fat1	0
Fat1	0
Fat1	0
Fat1	0
Fat1	2
Fat1	0
Fat1	0
Fat1	0
Fat1	0
Fat1	0
Fat1	0
Fat1	0
Fat1	1
Fat1	1
Fat1	1
Fat1	0
Fat1	0
Fat1	0
Fat1	1
Fat1	1
Fat1	1
Fat1	0
Fat1	0
Fat1	0
Fat1	0
Fat1	0
Fat1	0
Fat1	1
Fat1	2
Fat1	1
Fat1	2
Fat1	1
Fat1	1
Fat1	1
Fat1	1
Fat1	0
Fat1	0
Fat1	0
Fat1	1
Fat1	0
Fat1	0
Fat1	1
Fat1	0
Fat1	1
Fat1	0
Fat1	0
Fat1	2
Fat1	0
Fat1	1
Fat1	0
Fat1	0
Fat1	0
Fat1	1
Fat1	0
Fat1	1
Fat1	0
Fat1	0
Fat1	1
Fat1	1
Fat1	1
Fat1	1
Fat1	0
Fat1	1
Fat1	1
Fat1	1
Fat1	0
Fat1	0
Fat1	0
Fat1	1
Fat1	1
Fat1	2
Fat1	0
Fat1	1
Fat1	0
Fat1	1
Fat1	1
Fat1	1
Fat1	1
Fat1	2
Fat1	0
Fat1	0
Fat1	1
Fat1	0
Fat1	0
Fat1	0
Fat1	1
Fat1	0
Fat1	0
Fat1	0
Fat1	0
Fat1	0
Fat1	0
Fat1	1
Fat1	0
Fat1	0
Fat1	0
Fat1	0
Fat1	0
Fat1	0
Fat1	1
Fat1	1
Fat1	0
Fat1	0
Fat1	1
Fat1	0
Fat1	1
Fat1	1
Fat1	1
Fat1	1
Fat1	0
Fat1	0
Fat1	1
Fat1	0
Fat1	0
Fat1	0
Fat1	0
Fat1	0
Fat1	0
Fat1	1
Fat1	0
Fat1	0
Fat1	0
Fat1	0
Fat1	0
Fat1	0
Fat1	0
Fat1	2
Fat1	0
Fat1	0
Fat1	1
Fat1	0
Fat1	0
Fat1	1
Fat1	2
Fat1	1
Fat1	1
Fat1	0
Fat1	0
Fat1	0
Fat1	0
Fat1	3
Fat1	0
Fat1	1
Fat1	1
Fat1	0
Fat1	0
Fat1	1
Fat1	1
Fat1	0
Fat1	0
Fat1	0
Fat1	1
Fat1	0
Fat1	0
Fat1	0
Fat1	0
Fat1	0
Fat1	0
Fat1	0
Fat1	0
Fat1	2
Fat1	2
Fat1	0
Fat1	0
Fat1	0
Fat1	0
Fat1	1
Fat1	0
Fat1	0
Fat1	0
Fat1	0
Fat1	0
Fat1	0
Fat1	0
Fat1	0
Fat1	0
Fat1	0
Fat1	0
Fat1	0
Fat1	0
Fat1	0
Fat1	1
Fat1	0
Fat1	0
Fat1	1
Fat1	0
Fat1	0
Fat1	1
Fat1	0
Fat1	2
Fat1	0
Fat1	1
Fat1	0
Fat1	1
CtrlAph	1
CtrlAph	0
CtrlAph	0
CtrlAph	0
CtrlAph	2
CtrlAph	3
CtrlAph	1
CtrlAph	0
CtrlAph	0
CtrlAph	0
CtrlAph	1
CtrlAph	1
CtrlAph	1
CtrlAph	1
CtrlAph	1
CtrlAph	3
CtrlAph	1
CtrlAph	1
CtrlAph	0
CtrlAph	4
CtrlAph	1
CtrlAph	4
CtrlAph	0
CtrlAph	1
CtrlAph	5
CtrlAph	2
CtrlAph	2
CtrlAph	2
CtrlAph	2
CtrlAph	0
CtrlAph	0
CtrlAph	0
CtrlAph	3
CtrlAph	2
CtrlAph	1
CtrlAph	0
CtrlAph	0
CtrlAph	0
CtrlAph	0
CtrlAph	1
CtrlAph	1
CtrlAph	1
CtrlAph	3
CtrlAph	0
CtrlAph	0
CtrlAph	0
CtrlAph	0
CtrlAph	0
CtrlAph	2
CtrlAph	1
CtrlAph	1
CtrlAph	1
CtrlAph	2
CtrlAph	3
CtrlAph	0
CtrlAph	0
CtrlAph	1
CtrlAph	1
CtrlAph	1
CtrlAph	0
CtrlAph	0
CtrlAph	2
CtrlAph	4
CtrlAph	1
CtrlAph	3
CtrlAph	2
CtrlAph	1
CtrlAph	0
CtrlAph	2
CtrlAph	1
CtrlAph	1
CtrlAph	1
CtrlAph	0
CtrlAph	0
CtrlAph	0
CtrlAph	2
CtrlAph	2
CtrlAph	1
CtrlAph	1
CtrlAph	2
CtrlAph	1
CtrlAph	1
CtrlAph	0
CtrlAph	0
CtrlAph	0
CtrlAph	2
CtrlAph	0
CtrlAph	0
CtrlAph	5
CtrlAph	0
CtrlAph	1
CtrlAph	0
CtrlAph	0
CtrlAph	1
CtrlAph	1
CtrlAph	1
CtrlAph	1
CtrlAph	0
CtrlAph	1
CtrlAph	2
CtrlAph	0
CtrlAph	1
CtrlAph	1
CtrlAph	1
CtrlAph	4
CtrlAph	0
CtrlAph	0
CtrlAph	0
CtrlAph	1
CtrlAph	1
CtrlAph	0
CtrlAph	0
CtrlAph	0
CtrlAph	0
CtrlAph	0
CtrlAph	0
CtrlAph	0
CtrlAph	1
CtrlAph	2
CtrlAph	1
CtrlAph	0
CtrlAph	0
CtrlAph	2
CtrlAph	1
CtrlAph	0
CtrlAph	0
CtrlAph	0
CtrlAph	0
CtrlAph	0
CtrlAph	1
CtrlAph	0
CtrlAph	2
CtrlAph	1
CtrlAph	1
CtrlAph	0
CtrlAph	7
CtrlAph	3
CtrlAph	2
CtrlAph	0
CtrlAph	1
CtrlAph	3
CtrlAph	2
CtrlAph	2
CtrlAph	0
CtrlAph	1
CtrlAph	0
CtrlAph	1
CtrlAph	2
CtrlAph	1
CtrlAph	0
CtrlAph	0
CtrlAph	0
CtrlAph	1
CtrlAph	2
CtrlAph	2
CtrlAph	3
CtrlAph	1
CtrlAph	1
CtrlAph	3
CtrlAph	0
CtrlAph	1
CtrlAph	1
CtrlAph	0
CtrlAph	0
CtrlAph	0
CtrlAph	0
CtrlAph	1
CtrlAph	2
CtrlAph	1
CtrlAph	0
CtrlAph	1
CtrlAph	3
CtrlAph	2
CtrlAph	2
CtrlAph	1
CtrlAph	0
CtrlAph	0
CtrlAph	1
CtrlAph	3
CtrlAph	1
CtrlAph	0
CtrlAph	1
CtrlAph	1
CtrlAph	4
CtrlAph	3
CtrlAph	3
CtrlAph	1
CtrlAph	1
CtrlAph	3
CtrlAph	4
CtrlAph	1
CtrlAph	4
CtrlAph	1
CtrlAph	1
CtrlAph	1
CtrlAph	1
CtrlAph	3
CtrlAph	4
CtrlAph	7
CtrlAph	1
CtrlAph	1
CtrlAph	1
CtrlAph	2
CtrlAph	5
CtrlAph	3
CtrlAph	1
CtrlAph	2
CtrlAph	2
CtrlAph	1
CtrlAph	4
CtrlAph	2
CtrlAph	3
CtrlAph	1
CtrlAph	2
CtrlAph	2
CtrlAph	0
CtrlAph	1
CtrlAph	0
CtrlAph	3
CtrlAph	3
CtrlAph	0
CtrlAph	1
CtrlAph	2
CtrlAph	0
CtrlAph	3
CtrlAph	1
CtrlAph	5
CtrlAph	1
CtrlAph	2
CtrlAph	0
CtrlAph	0
CtrlAph	0
CtrlAph	2
CtrlAph	1
CtrlAph	0
CtrlAph	0
CtrlAph	0
CtrlAph	0
CtrlAph	0
CtrlAph	0
CtrlAph	0
CtrlAph	1
CtrlAph	0
CtrlAph	0
CtrlAph	1
CtrlAph	2
CtrlAph	2
CtrlAph	1
CtrlAph	1
CtrlAph	1
CtrlAph	1
CtrlAph	0
CtrlAph	1
CtrlAph	1
CtrlAph	1
CtrlAph	2
CtrlAph	1
CtrlAph	1
CtrlAph	0
CtrlAph	2
CtrlAph	0
CtrlAph	0
CtrlAph	1
CtrlAph	1
CtrlAph	2
CtrlAph	1
CtrlAph	0
CtrlAph	2
CtrlAph	1
CtrlAph	1
CtrlAph	1
CtrlAph	0
CtrlAph	3
CtrlAph	3
CtrlAph	2
CtrlAph	6
CtrlAph	1
CtrlAph	1
CtrlAph	1
CtrlAph	0
CtrlAph	0
CtrlAph	1
CtrlAph	0
CtrlAph	0
CtrlAph	3
CtrlAph	1
CtrlAph	1
CtrlAph	3
CtrlAph	0
CtrlAph	0
CtrlAph	0
CtrlAph	0
CtrlAph	0
CtrlAph	1
CtrlAph	0
CtrlAph	0
CtrlAph	0
CtrlAph	2
CtrlAph	1
CtrlAph	1
CtrlAph	7
CtrlAph	7
CtrlAph	3
CtrlAph	1
CtrlAph	2
CtrlAph	3
CtrlAph	1
CtrlAph	2
CtrlAph	4
CtrlAph	1
CtrlAph	1
CtrlAph	1
CtrlAph	2
CtrlAph	0
CtrlAph	2
CtrlAph	0
CtrlAph	2
CtrlAph	2
CtrlAph	0
CtrlAph	1
CtrlAph	1
CtrlAph	2
CtrlAph	2
CtrlAph	2
CtrlAph	1
CtrlAph	0
CtrlAph	3
CtrlAph	2
CtrlAph	1
CtrlAph	1
CtrlAph	0
CtrlAph	1
CtrlAph	0
CtrlAph	0
CtrlAph	0
CtrlAph	1
CtrlAph	0
CtrlAph	0
CtrlAph	2
CtrlAph	2
CtrlAph	0
CtrlAph	0
CtrlAph	2
CtrlAph	3
CtrlAph	2
CtrlAph	0
CtrlAph	0
CtrlAph	1
CtrlAph	1
CtrlAph	0
CtrlAph	0
CtrlAph	0
CtrlAph	0
CtrlAph	5
CtrlAph	0
CtrlAph	0
CtrlAph	0
CtrlAph	2
CtrlAph	1
CtrlAph	6
CtrlAph	5
CtrlAph	0
CtrlAph	0
CtrlAph	0
CtrlAph	0
CtrlAph	1
CtrlAph	1
CtrlAph	0
CtrlAph	0
CtrlAph	0
CtrlAph	6
CtrlAph	0
CtrlAph	2
CtrlAph	0
CtrlAph	0
CtrlAph	0
CtrlAph	1
CtrlAph	6
CtrlAph	7
CtrlAph	0
CtrlAph	0
CtrlAph	0
CtrlAph	2
CtrlAph	2
CtrlAph	2
CtrlAph	0
CtrlAph	0
CtrlAph	2
CtrlAph	0
CtrlAph	0
CtrlAph	2
CtrlAph	10
CtrlAph	2
CtrlAph	3
CtrlAph	9
CtrlAph	2
CtrlAph	0
CtrlAph	0
CtrlAph	1
CtrlAph	1
CtrlAph	1
CtrlAph	1
CtrlAph	0
CtrlAph	0
CtrlAph	1
CtrlAph	1
CtrlAph	2
CtrlAph	0
CtrlAph	0
CtrlAph	2
CtrlAph	1
CtrlAph	0
CtrlAph	0
CtrlAph	1
CtrlAph	3
CtrlAph	3
CtrlAph	9
CtrlAph	4
CtrlAph	4
CtrlAph	4
CtrlAph	1
CtrlAph	2
CtrlAph	1
CtrlAph	1
CtrlAph	0
CtrlAph	0
CtrlAph	0
CtrlAph	0
CtrlAph	0
CtrlAph	0
CtrlAph	0
CtrlAph	0
CtrlAph	0
CtrlAph	3
CtrlAph	0
CtrlAph	0
CtrlAph	2
CtrlAph	1
CtrlAph	2
CtrlAph	2
CtrlAph	1
CtrlAph	4
CtrlAph	1
CtrlAph	0
CtrlAph	1
CtrlAph	0
CtrlAph	0
CtrlAph	0
CtrlAph	1
CtrlAph	0
CtrlAph	0
CtrlAph	0
CtrlAph	0
CtrlAph	0
CtrlAph	0
CtrlAph	0
CtrlAph	0
CtrlAph	1
CtrlAph	1
CtrlAph	1
CtrlAph	1
CtrlAph	0
CtrlAph	0
CtrlAph	0
Fat1Aph	0
Fat1Aph	1
Fat1Aph	0
Fat1Aph	1
Fat1Aph	4
Fat1Aph	2
Fat1Aph	2
Fat1Aph	2
Fat1Aph	2
Fat1Aph	3
Fat1Aph	2
Fat1Aph	3
Fat1Aph	0
Fat1Aph	7
Fat1Aph	7
Fat1Aph	2
Fat1Aph	1
Fat1Aph	4
Fat1Aph	1
Fat1Aph	2
Fat1Aph	1
Fat1Aph	0
Fat1Aph	0
Fat1Aph	1
Fat1Aph	6
Fat1Aph	3
Fat1Aph	6
Fat1Aph	1
Fat1Aph	0
Fat1Aph	0
Fat1Aph	0
Fat1Aph	1
Fat1Aph	1
Fat1Aph	1
Fat1Aph	1
Fat1Aph	2
Fat1Aph	1
Fat1Aph	1
Fat1Aph	3
Fat1Aph	1
Fat1Aph	1
Fat1Aph	0
Fat1Aph	1
Fat1Aph	0
Fat1Aph	0
Fat1Aph	0
Fat1Aph	1
Fat1Aph	2
Fat1Aph	1
Fat1Aph	2
Fat1Aph	4
Fat1Aph	2
Fat1Aph	4
Fat1Aph	2
Fat1Aph	7
Fat1Aph	8
Fat1Aph	0
Fat1Aph	2
Fat1Aph	1
Fat1Aph	0
Fat1Aph	0
Fat1Aph	0
Fat1Aph	3
Fat1Aph	2
Fat1Aph	2
Fat1Aph	3
Fat1Aph	0
Fat1Aph	0
Fat1Aph	1
Fat1Aph	0
Fat1Aph	10
Fat1Aph	1
Fat1Aph	3
Fat1Aph	7
Fat1Aph	1
Fat1Aph	0
Fat1Aph	5
Fat1Aph	3
Fat1Aph	3
Fat1Aph	3
Fat1Aph	2
Fat1Aph	1
Fat1Aph	2
Fat1Aph	2
Fat1Aph	1
Fat1Aph	1
Fat1Aph	4
Fat1Aph	1
Fat1Aph	1
Fat1Aph	1
Fat1Aph	2
Fat1Aph	1
Fat1Aph	0
Fat1Aph	3
Fat1Aph	1
Fat1Aph	1
Fat1Aph	1
Fat1Aph	1
Fat1Aph	5
Fat1Aph	2
Fat1Aph	2
Fat1Aph	2
Fat1Aph	3
Fat1Aph	4
Fat1Aph	1
Fat1Aph	1
Fat1Aph	1
Fat1Aph	1
Fat1Aph	2
Fat1Aph	3
Fat1Aph	2
Fat1Aph	1
Fat1Aph	0
Fat1Aph	0
Fat1Aph	0
Fat1Aph	0
Fat1Aph	3
Fat1Aph	4
Fat1Aph	1
Fat1Aph	2
Fat1Aph	0
Fat1Aph	2
Fat1Aph	2
Fat1Aph	3
Fat1Aph	1
Fat1Aph	4
Fat1Aph	1
Fat1Aph	0
Fat1Aph	1
Fat1Aph	4
Fat1Aph	0
Fat1Aph	1
Fat1Aph	1
Fat1Aph	2
Fat1Aph	0
Fat1Aph	0
Fat1Aph	0
Fat1Aph	0
Fat1Aph	4
Fat1Aph	8
Fat1Aph	3
Fat1Aph	3
Fat1Aph	4
Fat1Aph	1
Fat1Aph	0
Fat1Aph	0
Fat1Aph	2
Fat1Aph	2
Fat1Aph	0
Fat1Aph	0
Fat1Aph	1
Fat1Aph	4
Fat1Aph	2
Fat1Aph	1
Fat1Aph	2
Fat1Aph	0
Fat1Aph	0
Fat1Aph	1
Fat1Aph	4
Fat1Aph	5
Fat1Aph	3
Fat1Aph	3
Fat1Aph	2
Fat1Aph	1
Fat1Aph	3
Fat1Aph	2
Fat1Aph	2
Fat1Aph	2
Fat1Aph	3
Fat1Aph	2
Fat1Aph	4
Fat1Aph	2
Fat1Aph	3
Fat1Aph	4
Fat1Aph	2
Fat1Aph	2
Fat1Aph	0
Fat1Aph	2
Fat1Aph	2
Fat1Aph	3
Fat1Aph	1
Fat1Aph	2
Fat1Aph	3
Fat1Aph	2
Fat1Aph	3
Fat1Aph	2
Fat1Aph	2
Fat1Aph	2
Fat1Aph	0
Fat1Aph	1
Fat1Aph	1
Fat1Aph	2
Fat1Aph	1
Fat1Aph	2
Fat1Aph	1
Fat1Aph	3
Fat1Aph	3
Fat1Aph	5
Fat1Aph	1
Fat1Aph	1
Fat1Aph	3
Fat1Aph	1
Fat1Aph	1
Fat1Aph	4
Fat1Aph	1
Fat1Aph	4
Fat1Aph	1
Fat1Aph	2
Fat1Aph	1
Fat1Aph	0
Fat1Aph	3
Fat1Aph	4
Fat1Aph	5
Fat1Aph	7
Fat1Aph	1
Fat1Aph	2
Fat1Aph	1
Fat1Aph	1
Fat1Aph	0
Fat1Aph	2
Fat1Aph	0
Fat1Aph	2
Fat1Aph	0
Fat1Aph	2
Fat1Aph	1
Fat1Aph	3
Fat1Aph	2
Fat1Aph	0
Fat1Aph	0
Fat1Aph	3
Fat1Aph	2
Fat1Aph	2
Fat1Aph	3
Fat1Aph	0
Fat1Aph	6
Fat1Aph	1
Fat1Aph	1
Fat1Aph	1
Fat1Aph	3
Fat1Aph	1
Fat1Aph	1
Fat1Aph	0
Fat1Aph	1
Fat1Aph	1
Fat1Aph	1
Fat1Aph	1
Fat1Aph	1
Fat1Aph	3
Fat1Aph	6
Fat1Aph	5
Fat1Aph	3
Fat1Aph	4
Fat1Aph	2
Fat1Aph	5
Fat1Aph	3
Fat1Aph	1
Fat1Aph	5
Fat1Aph	0
Fat1Aph	0
Fat1Aph	5
Fat1Aph	1
Fat1Aph	0
Fat1Aph	0
Fat1Aph	3
Fat1Aph	3
Fat1Aph	0
Fat1Aph	2
Fat1Aph	1
Fat1Aph	0
Fat1Aph	0
Fat1Aph	0
Fat1Aph	0
Fat1Aph	3
Fat1Aph	2
Fat1Aph	1
Fat1Aph	1
Fat1Aph	0
Fat1Aph	1
Fat1Aph	3
Fat1Aph	2
Fat1Aph	2
Fat1Aph	0
Fat1Aph	0
Fat1Aph	1
Fat1Aph	1
Fat1Aph	1
Fat1Aph	2
Fat1Aph	4
Fat1Aph	1
Fat1Aph	1
Fat1Aph	1
Fat1Aph	1
Fat1Aph	2
Fat1Aph	3
Fat1Aph	3
Fat1Aph	2
Fat1Aph	1
Fat1Aph	1
Fat1Aph	0
Fat1Aph	3
Fat1Aph	1
Fat1Aph	5
Fat1Aph	4
Fat1Aph	1
Fat1Aph	3
Fat1Aph	1
Fat1Aph	0
Fat1Aph	1
Fat1Aph	2
Fat1Aph	1
Fat1Aph	0
Fat1Aph	0
Fat1Aph	0
Fat1Aph	3
Fat1Aph	9
Fat1Aph	4
Fat1Aph	0
Fat1Aph	0
Fat1Aph	2
Fat1Aph	2
Fat1Aph	1
Fat1Aph	1
Fat1Aph	5
Fat1Aph	2
Fat1Aph	1
Fat1Aph	5
Fat1Aph	1
Fat1Aph	4
Fat1Aph	3
Fat1Aph	3
Fat1Aph	1
Fat1Aph	3
Fat1Aph	1
Fat1Aph	5
Fat1Aph	3
Fat1Aph	1
Fat1Aph	2
Fat1Aph	3
Fat1Aph	1
Fat1Aph	4
Fat1Aph	0
Fat1Aph	0
Fat1Aph	0
Fat1Aph	1
Fat1Aph	2
Fat1Aph	5
Fat1Aph	0
Fat1Aph	4
Fat1Aph	3
Fat1Aph	2
Fat1Aph	2
Fat1Aph	0
Fat1Aph	0
Fat1Aph	4
Fat1Aph	2
Fat1Aph	2
Fat1Aph	2
Fat1Aph	1
Fat1Aph	2
Fat1Aph	1
Fat1Aph	3
Fat1Aph	4
Fat1Aph	1
Fat1Aph	0
Fat1Aph	0
Fat1Aph	1
Fat1Aph	3
Fat1Aph	0
Fat1Aph	0
Fat1Aph	1
Fat1Aph	1
Fat1Aph	0
Fat1Aph	1
Fat1Aph	1
Fat1Aph	0
Fat1Aph	2
Fat1Aph	2
Fat1Aph	0
Fat1Aph	1
Fat1Aph	1
Fat1Aph	3
Fat1Aph	5
Fat1Aph	5
Fat1Aph	1
Fat1Aph	0
Fat1Aph	1
Fat1Aph	2
Fat1Aph	3
Fat1Aph	4
Fat1Aph	1
Fat1Aph	0
Fat1Aph	2
Fat1Aph	3
Fat1Aph	2
Fat1Aph	2
Fat1Aph	7
Fat1Aph	7
Fat1Aph	1
Fat1Aph	0
Fat1Aph	3
Fat1Aph	3
Fat1Aph	3
Fat1Aph	5
Fat1Aph	1
Fat1Aph	2
Fat1Aph	1
Fat1Aph	0
Fat1Aph	0
Fat1Aph	0
Fat1Aph	7
Fat1Aph	0
Fat1Aph	0
Fat1Aph	0
Fat1Aph	0
Fat1Aph	1
Fat1Aph	2
Fat1Aph	1
Fat1Aph	0
Fat1Aph	0
Fat1Aph	0
Fat1Aph	0
Fat1Aph	0
Fat1Aph	0
Fat1Aph	2
Fat1Aph	3
Fat1Aph	2
Fat1Aph	2
Fat1Aph	8
Fat1Aph	7
Fat1Aph	1
Fat1Aph	1
Fat1Aph	1
Fat1Aph	1
Fat1Aph	1
Fat1Aph	1
Fat1Aph	3
Fat1Aph	2
Fat1Aph	1
Fat1Aph	6
Fat1Aph	8
Fat1Aph	2
Fat1Aph	2
Fat1Aph	0
Fat1Aph	0
Fat1Aph	2
Fat1Aph	0
Fat1Aph	0
Fat1Aph	4

## Sheet: EXT6B
variable	centromeric lagging chromosomes per cell											variable	acentric lagging chromosomes per cell
CTRL_NOHU	0											CTRL_NOHU	0
CTRL_NOHU	0				> dunn.test(all.expt$value, all.expt$variable, method = "bonferroni", altp ="two.sided")							CTRL_NOHU	0
CTRL_NOHU	0				Kruskal-Wallis rank sum test							CTRL_NOHU	0			> dunn.test(all.expt$value, all.expt$variable, method = "bonferroni", altp ="two.sided")
CTRL_NOHU	0											CTRL_NOHU	0			Kruskal-Wallis rank sum test
CTRL_NOHU	0				data: x and group							CTRL_NOHU	0
CTRL_NOHU	0				Kruskal-Wallis chi-squared = 20.0742, df = 3, p-value = 0							CTRL_NOHU	0			data: x and group
CTRL_NOHU	0											CTRL_NOHU	0			Kruskal-Wallis chi-squared = 33.2494, df = 3, p-value = 0
CTRL_NOHU	0											CTRL_NOHU	0
CTRL_NOHU	0				Comparison of x by group							CTRL_NOHU	0
CTRL_NOHU	0				(Bonferroni)							CTRL_NOHU	0			Comparison of x by group
CTRL_NOHU	0				Col Mean-|							CTRL_NOHU	0			(Bonferroni)
CTRL_NOHU	0				Row Mean | CTRL_HU CTRL_NOHU FAT1_HU							CTRL_NOHU	1			Col Mean-|
CTRL_NOHU	0				---------+---------------------------------							CTRL_NOHU	0			Row Mean | CTRL_HU CTRL_NOHU FAT1_HU
CTRL_NOHU	0				CTRL_NOHU | 0.547811							CTRL_NOHU	0			---------+---------------------------------
CTRL_NOHU	0				| 1.0000							CTRL_NOHU	0			CTRL_NOHU | 0.347953
CTRL_NOHU	0				|							CTRL_NOHU	0			| 1.0000
CTRL_NOHU	0				FAT1_HU | -3.318194 -3.966217							CTRL_NOHU	0			|
CTRL_NOHU	0				| 0.0054* 0.0004*							CTRL_NOHU	0			FAT1_HU | -4.580437 -5.060243
CTRL_NOHU	0				|							CTRL_NOHU	0			| 0.0000* 0.0000*
CTRL_NOHU	0				FAT1_NOHU | -2.039862 -2.647513 1.273379							CTRL_NOHU	0			|
CTRL_NOHU	0				| 0.2482 0.0487* 1.0000							CTRL_NOHU	0			FAT1_NOHU | -2.543576 -2.963437 2.034183
CTRL_NOHU	0											CTRL_NOHU	0			| 0.0658 0.0183* 0.2516
CTRL_NOHU	0				alpha = 0.05							CTRL_NOHU	0
CTRL_NOHU	0				Reject Ho if p <= alpha							CTRL_NOHU	0			alpha = 0.05
CTRL_NOHU	0											CTRL_NOHU	0			Reject Ho if p <= alpha
CTRL_NOHU	0											CTRL_NOHU	0
CTRL_NOHU	0											CTRL_NOHU	0
CTRL_NOHU	0											CTRL_NOHU	0
CTRL_NOHU	0											CTRL_NOHU	0
CTRL_NOHU	0											CTRL_NOHU	0
CTRL_NOHU	0											CTRL_NOHU	2
CTRL_NOHU	0											CTRL_NOHU	0
CTRL_NOHU	0											CTRL_NOHU	0
CTRL_NOHU	0											CTRL_NOHU	0
CTRL_NOHU	0											CTRL_NOHU	0
CTRL_NOHU	0											CTRL_NOHU	0
CTRL_NOHU	0											CTRL_NOHU	0
CTRL_NOHU	0											CTRL_NOHU	1
CTRL_NOHU	0											CTRL_NOHU	0
CTRL_NOHU	0											CTRL_NOHU	0
CTRL_NOHU	0											CTRL_NOHU	0
CTRL_NOHU	0											CTRL_NOHU	0
CTRL_NOHU	0											CTRL_NOHU	0
CTRL_NOHU	0											CTRL_NOHU	0
CTRL_NOHU	0											CTRL_NOHU	0
CTRL_NOHU	0											CTRL_NOHU	0
CTRL_NOHU	0											CTRL_NOHU	0
CTRL_NOHU	0											CTRL_NOHU	0
CTRL_NOHU	0											CTRL_NOHU	0
CTRL_NOHU	1											CTRL_NOHU	0
CTRL_NOHU	0											CTRL_NOHU	0
CTRL_NOHU	0											CTRL_NOHU	0
CTRL_NOHU	0											CTRL_NOHU	0
CTRL_NOHU	0											CTRL_NOHU	0
CTRL_NOHU	0											CTRL_NOHU	0
CTRL_NOHU	1											CTRL_NOHU	2
CTRL_NOHU	0											CTRL_NOHU	0
CTRL_NOHU	0											CTRL_NOHU	0
CTRL_NOHU	0											CTRL_NOHU	0
CTRL_NOHU	0											CTRL_NOHU	0
CTRL_NOHU	0											CTRL_NOHU	0
CTRL_NOHU	0											CTRL_NOHU	0
CTRL_NOHU	0											CTRL_NOHU	0
CTRL_NOHU	0											CTRL_NOHU	0
CTRL_NOHU	0											CTRL_NOHU	0
CTRL_NOHU	0											CTRL_NOHU	0
CTRL_NOHU	0											CTRL_NOHU	0
CTRL_NOHU	0											CTRL_NOHU	0
CTRL_NOHU	0											CTRL_NOHU	0
CTRL_NOHU	0											CTRL_NOHU	0
CTRL_NOHU	0											CTRL_NOHU	0
CTRL_NOHU	0											CTRL_NOHU	0
CTRL_NOHU	0											CTRL_NOHU	0
CTRL_NOHU	0											CTRL_NOHU	0
CTRL_NOHU	2											CTRL_NOHU	0
CTRL_NOHU	0											CTRL_NOHU	0
CTRL_NOHU	0											CTRL_NOHU	0
CTRL_NOHU	0											CTRL_NOHU	0
CTRL_NOHU	0											CTRL_NOHU	0
CTRL_NOHU	0											CTRL_NOHU	0
CTRL_NOHU	0											CTRL_NOHU	0
CTRL_NOHU	0											CTRL_NOHU	0
CTRL_NOHU	0											CTRL_NOHU	0
CTRL_NOHU	0											CTRL_NOHU	1
CTRL_NOHU	0											CTRL_NOHU	0
CTRL_NOHU	0											CTRL_NOHU	0
CTRL_NOHU	0											CTRL_NOHU	0
CTRL_NOHU	0											CTRL_NOHU	0
CTRL_NOHU	0											CTRL_NOHU	0
CTRL_NOHU	0											CTRL_NOHU	0
CTRL_NOHU	0											CTRL_NOHU	0
CTRL_NOHU	0											CTRL_NOHU	0
CTRL_NOHU	0											CTRL_NOHU	0
CTRL_NOHU	0											CTRL_NOHU	0
CTRL_NOHU	0											CTRL_NOHU	0
CTRL_NOHU	0											CTRL_NOHU	0
CTRL_NOHU	0											CTRL_NOHU	0
CTRL_NOHU	0											CTRL_NOHU	0
CTRL_NOHU	0											CTRL_NOHU	0
CTRL_NOHU	0											CTRL_NOHU	0
CTRL_NOHU	0											CTRL_NOHU	0
CTRL_NOHU	0											CTRL_NOHU	0
CTRL_NOHU	0											CTRL_NOHU	1
CTRL_NOHU	0											CTRL_NOHU	0
CTRL_NOHU	0											CTRL_NOHU	0
CTRL_NOHU	0											CTRL_NOHU	0
CTRL_NOHU	0											CTRL_NOHU	0
CTRL_HU	0											CTRL_HU	0
CTRL_HU	0											CTRL_HU	0
CTRL_HU	0											CTRL_HU	0
CTRL_HU	0											CTRL_HU	0
CTRL_HU	0											CTRL_HU	0
CTRL_HU	0											CTRL_HU	0
CTRL_HU	0											CTRL_HU	0
CTRL_HU	0											CTRL_HU	0
CTRL_HU	0											CTRL_HU	0
CTRL_HU	0											CTRL_HU	0
CTRL_HU	0											CTRL_HU	0
CTRL_HU	0											CTRL_HU	0
CTRL_HU	0											CTRL_HU	0
CTRL_HU	0											CTRL_HU	0
CTRL_HU	0											CTRL_HU	0
CTRL_HU	0											CTRL_HU	0
CTRL_HU	0											CTRL_HU	0
CTRL_HU	0											CTRL_HU	0
CTRL_HU	0											CTRL_HU	0
CTRL_HU	0											CTRL_HU	0
CTRL_HU	0											CTRL_HU	0
CTRL_HU	0											CTRL_HU	2
CTRL_HU	0											CTRL_HU	0
CTRL_HU	0											CTRL_HU	0
CTRL_HU	1											CTRL_HU	0
CTRL_HU	0											CTRL_HU	0
CTRL_HU	0											CTRL_HU	0
CTRL_HU	0											CTRL_HU	3
CTRL_HU	0											CTRL_HU	0
CTRL_HU	0											CTRL_HU	0
CTRL_HU	0											CTRL_HU	0
CTRL_HU	0											CTRL_HU	0
CTRL_HU	0											CTRL_HU	0
CTRL_HU	0											CTRL_HU	0
CTRL_HU	0											CTRL_HU	0
CTRL_HU	0											CTRL_HU	0
CTRL_HU	0											CTRL_HU	0
CTRL_HU	0											CTRL_HU	0
CTRL_HU	0											CTRL_HU	0
CTRL_HU	0											CTRL_HU	0
CTRL_HU	0											CTRL_HU	0
CTRL_HU	0											CTRL_HU	0
CTRL_HU	0											CTRL_HU	0
CTRL_HU	0											CTRL_HU	0
CTRL_HU	0											CTRL_HU	0
CTRL_HU	0											CTRL_HU	0
CTRL_HU	0											CTRL_HU	0
CTRL_HU	1											CTRL_HU	0
CTRL_HU	0											CTRL_HU	0
CTRL_HU	0											CTRL_HU	1
CTRL_HU	0											CTRL_HU	1
CTRL_HU	0											CTRL_HU	0
CTRL_HU	0											CTRL_HU	0
CTRL_HU	0											CTRL_HU	0
CTRL_HU	0											CTRL_HU	0
CTRL_HU	0											CTRL_HU	1
CTRL_HU	0											CTRL_HU	0
CTRL_HU	0											CTRL_HU	0
CTRL_HU	0											CTRL_HU	0
CTRL_HU	0											CTRL_HU	0
CTRL_HU	0											CTRL_HU	0
CTRL_HU	0											CTRL_HU	0
CTRL_HU	0											CTRL_HU	0
CTRL_HU	0											CTRL_HU	0
CTRL_HU	0											CTRL_HU	0
CTRL_HU	0											CTRL_HU	0
CTRL_HU	0											CTRL_HU	0
CTRL_HU	0											CTRL_HU	0
CTRL_HU	0											CTRL_HU	0
CTRL_HU	0											CTRL_HU	0
CTRL_HU	0											CTRL_HU	1
CTRL_HU	0											CTRL_HU	0
CTRL_HU	0											CTRL_HU	0
CTRL_HU	2											CTRL_HU	0
CTRL_HU	0											CTRL_HU	2
CTRL_HU	0											CTRL_HU	0
CTRL_HU	0											CTRL_HU	0
CTRL_HU	0											CTRL_HU	0
CTRL_HU	0											CTRL_HU	0
CTRL_HU	0											CTRL_HU	0
CTRL_HU	0											CTRL_HU	0
CTRL_HU	0											CTRL_HU	0
CTRL_HU	0											CTRL_HU	0
CTRL_HU	0											CTRL_HU	0
CTRL_HU	1											CTRL_HU	0
CTRL_HU	0											CTRL_HU	0
CTRL_HU	0											CTRL_HU	0
CTRL_HU	0											CTRL_HU	0
CTRL_HU	1											CTRL_HU	0
CTRL_HU	0											CTRL_HU	0
CTRL_HU	0											CTRL_HU	0
CTRL_HU	0											CTRL_HU	0
CTRL_HU	0											CTRL_HU	0
CTRL_HU	0											CTRL_HU	0
CTRL_HU	0											CTRL_HU	0
CTRL_HU	0											CTRL_HU	0
FAT1_NOHU	0											FAT1_NOHU	0
FAT1_NOHU	0											FAT1_NOHU	0
FAT1_NOHU	0											FAT1_NOHU	0
FAT1_NOHU	0											FAT1_NOHU	0
FAT1_NOHU	0											FAT1_NOHU	0
FAT1_NOHU	0											FAT1_NOHU	0
FAT1_NOHU	0											FAT1_NOHU	0
FAT1_NOHU	0											FAT1_NOHU	0
FAT1_NOHU	0											FAT1_NOHU	0
FAT1_NOHU	1											FAT1_NOHU	0
FAT1_NOHU	0											FAT1_NOHU	0
FAT1_NOHU	0											FAT1_NOHU	1
FAT1_NOHU	0											FAT1_NOHU	0
FAT1_NOHU	0											FAT1_NOHU	0
FAT1_NOHU	0											FAT1_NOHU	0
FAT1_NOHU	0											FAT1_NOHU	0
FAT1_NOHU	0											FAT1_NOHU	0
FAT1_NOHU	0											FAT1_NOHU	1
FAT1_NOHU	0											FAT1_NOHU	0
FAT1_NOHU	0											FAT1_NOHU	0
FAT1_NOHU	0											FAT1_NOHU	1
FAT1_NOHU	0											FAT1_NOHU	0
FAT1_NOHU	0											FAT1_NOHU	0
FAT1_NOHU	0											FAT1_NOHU	0
FAT1_NOHU	0											FAT1_NOHU	0
FAT1_NOHU	1											FAT1_NOHU	5
FAT1_NOHU	0											FAT1_NOHU	2
FAT1_NOHU	0											FAT1_NOHU	0
FAT1_NOHU	0											FAT1_NOHU	0
FAT1_NOHU	0											FAT1_NOHU	0
FAT1_NOHU	0											FAT1_NOHU	0
FAT1_NOHU	0											FAT1_NOHU	0
FAT1_NOHU	0											FAT1_NOHU	0
FAT1_NOHU	0											FAT1_NOHU	0
FAT1_NOHU	0											FAT1_NOHU	0
FAT1_NOHU	0											FAT1_NOHU	0
FAT1_NOHU	0											FAT1_NOHU	0
FAT1_NOHU	4											FAT1_NOHU	2
FAT1_NOHU	1											FAT1_NOHU	0
FAT1_NOHU	1											FAT1_NOHU	0
FAT1_NOHU	0											FAT1_NOHU	1
FAT1_NOHU	0											FAT1_NOHU	1
FAT1_NOHU	0											FAT1_NOHU	0
FAT1_NOHU	0											FAT1_NOHU	0
FAT1_NOHU	0											FAT1_NOHU	0
FAT1_NOHU	0											FAT1_NOHU	1
FAT1_NOHU	0											FAT1_NOHU	3
FAT1_NOHU	1											FAT1_NOHU	2
FAT1_NOHU	0											FAT1_NOHU	1
FAT1_NOHU	0											FAT1_NOHU	1
FAT1_NOHU	0											FAT1_NOHU	0
FAT1_NOHU	0											FAT1_NOHU	1
FAT1_NOHU	0											FAT1_NOHU	0
FAT1_NOHU	0											FAT1_NOHU	0
FAT1_NOHU	0											FAT1_NOHU	0
FAT1_NOHU	0											FAT1_NOHU	0
FAT1_NOHU	0											FAT1_NOHU	0
FAT1_NOHU	0											FAT1_NOHU	0
FAT1_NOHU	0											FAT1_NOHU	0
FAT1_NOHU	0											FAT1_NOHU	0
FAT1_NOHU	0											FAT1_NOHU	0
FAT1_NOHU	0											FAT1_NOHU	0
FAT1_NOHU	0											FAT1_NOHU	0
FAT1_NOHU	1											FAT1_NOHU	0
FAT1_NOHU	0											FAT1_NOHU	0
FAT1_NOHU	1											FAT1_NOHU	1
FAT1_NOHU	1											FAT1_NOHU	0
FAT1_NOHU	1											FAT1_NOHU	0
FAT1_NOHU	0											FAT1_NOHU	0
FAT1_NOHU	0											FAT1_NOHU	0
FAT1_NOHU	0											FAT1_NOHU	0
FAT1_NOHU	0											FAT1_NOHU	0
FAT1_NOHU	0											FAT1_NOHU	1
FAT1_NOHU	0											FAT1_NOHU	0
FAT1_NOHU	0											FAT1_NOHU	1
FAT1_NOHU	0											FAT1_NOHU	1
FAT1_NOHU	1											FAT1_NOHU	1
FAT1_NOHU	0											FAT1_NOHU	0
FAT1_NOHU	2											FAT1_NOHU	0
FAT1_NOHU	0											FAT1_NOHU	0
FAT1_NOHU	0											FAT1_NOHU	0
FAT1_NOHU	0											FAT1_NOHU	0
FAT1_NOHU	0											FAT1_NOHU	0
FAT1_NOHU	0											FAT1_NOHU	0
FAT1_NOHU	0											FAT1_NOHU	0
FAT1_NOHU	0											FAT1_NOHU	0
FAT1_NOHU	0											FAT1_NOHU	0
FAT1_NOHU	1											FAT1_NOHU	1
FAT1_NOHU	0											FAT1_NOHU	0
FAT1_NOHU	0											FAT1_NOHU	0
FAT1_NOHU	0											FAT1_NOHU	0
FAT1_NOHU	0											FAT1_NOHU	0
FAT1_NOHU	0											FAT1_NOHU	1
FAT1_NOHU	0											FAT1_NOHU	0
FAT1_NOHU	0											FAT1_NOHU	0
FAT1_NOHU	0											FAT1_NOHU	0
FAT1_NOHU	2											FAT1_NOHU	0
FAT1_NOHU	0											FAT1_NOHU	0
FAT1_NOHU	0											FAT1_NOHU	0
FAT1_HU	0											FAT1_HU	0
FAT1_HU	0											FAT1_HU	0
FAT1_HU	0											FAT1_HU	0
FAT1_HU	0											FAT1_HU	0
FAT1_HU	0											FAT1_HU	0
FAT1_HU	0											FAT1_HU	0
FAT1_HU	1											FAT1_HU	1
FAT1_HU	0											FAT1_HU	0
FAT1_HU	0											FAT1_HU	1
FAT1_HU	0											FAT1_HU	0
FAT1_HU	0											FAT1_HU	0
FAT1_HU	0											FAT1_HU	0
FAT1_HU	0											FAT1_HU	1
FAT1_HU	0											FAT1_HU	0
FAT1_HU	1											FAT1_HU	2
FAT1_HU	0											FAT1_HU	0
FAT1_HU	0											FAT1_HU	0
FAT1_HU	0											FAT1_HU	0
FAT1_HU	0											FAT1_HU	0
FAT1_HU	0											FAT1_HU	0
FAT1_HU	0											FAT1_HU	0
FAT1_HU	0											FAT1_HU	0
FAT1_HU	0											FAT1_HU	0
FAT1_HU	0											FAT1_HU	0
FAT1_HU	0											FAT1_HU	0
FAT1_HU	0											FAT1_HU	0
FAT1_HU	0											FAT1_HU	2
FAT1_HU	0											FAT1_HU	0
FAT1_HU	0											FAT1_HU	0
FAT1_HU	1											FAT1_HU	1
FAT1_HU	0											FAT1_HU	0
FAT1_HU	0											FAT1_HU	0
FAT1_HU	0											FAT1_HU	0
FAT1_HU	0											FAT1_HU	0
FAT1_HU	0											FAT1_HU	0
FAT1_HU	1											FAT1_HU	0
FAT1_HU	1											FAT1_HU	0
FAT1_HU	0											FAT1_HU	0
FAT1_HU	0											FAT1_HU	1
FAT1_HU	0											FAT1_HU	0
FAT1_HU	0											FAT1_HU	1
FAT1_HU	0											FAT1_HU	0
FAT1_HU	0											FAT1_HU	1
FAT1_HU	0											FAT1_HU	0
FAT1_HU	0											FAT1_HU	0
FAT1_HU	0											FAT1_HU	0
FAT1_HU	0											FAT1_HU	0
FAT1_HU	0											FAT1_HU	0
FAT1_HU	0											FAT1_HU	0
FAT1_HU	0											FAT1_HU	3
FAT1_HU	1											FAT1_HU	1
FAT1_HU	1											FAT1_HU	0
FAT1_HU	0											FAT1_HU	1
FAT1_HU	0											FAT1_HU	0
FAT1_HU	0											FAT1_HU	3
FAT1_HU	0											FAT1_HU	0
FAT1_HU	0											FAT1_HU	0
FAT1_HU	0											FAT1_HU	0
FAT1_HU	2											FAT1_HU	1
FAT1_HU	0											FAT1_HU	1
FAT1_HU	0											FAT1_HU	1
FAT1_HU	0											FAT1_HU	3
FAT1_HU	0											FAT1_HU	0
FAT1_HU	0											FAT1_HU	1
FAT1_HU	1											FAT1_HU	0
FAT1_HU	0											FAT1_HU	3
FAT1_HU	0											FAT1_HU	2
FAT1_HU	0											FAT1_HU	1
FAT1_HU	0											FAT1_HU	5
FAT1_HU	0											FAT1_HU	0
FAT1_HU	0											FAT1_HU	4
FAT1_HU	0											FAT1_HU	0
FAT1_HU	0											FAT1_HU	0
FAT1_HU	1											FAT1_HU	0
FAT1_HU	1											FAT1_HU	1
FAT1_HU	0											FAT1_HU	3
FAT1_HU	0											FAT1_HU	0
FAT1_HU	0											FAT1_HU	1
FAT1_HU	1											FAT1_HU	1
FAT1_HU	1											FAT1_HU	0
FAT1_HU	0											FAT1_HU	0
FAT1_HU	0											FAT1_HU	0
FAT1_HU	2											FAT1_HU	1
FAT1_HU	2											FAT1_HU	0
FAT1_HU	0											FAT1_HU	1
FAT1_HU	0											FAT1_HU	0
FAT1_HU	0											FAT1_HU	1
FAT1_HU	1											FAT1_HU	0
FAT1_HU	0											FAT1_HU	0
FAT1_HU	0											FAT1_HU	0
FAT1_HU	0											FAT1_HU	2
FAT1_HU	0											FAT1_HU	0
FAT1_HU	1											FAT1_HU	0
FAT1_HU	0											FAT1_HU	0
FAT1_HU	0											FAT1_HU	0
FAT1_HU	0											FAT1_HU	0
FAT1_HU	2											FAT1_HU	0
FAT1_HU	1											FAT1_HU	0
FAT1_HU	0											FAT1_HU	0
FAT1_HU	2											FAT1_HU	0
FAT1_HU	0											FAT1_HU	1
FAT1_HU	0											FAT1_HU	0

## Sheet: EXT6E
Mitotic error rate %
ctr tri	ctrl hex	fat1 tri	fat1 hex	ctrl tri aph	ctrl hex aph	fat1 tri aph	fat1 hex aph
17.6	23.7	28.6	37.8	13.5	25	30.56	35.294
24.24	25	21.42	41.7	30.55	30.3	37.5	40			Table Analyzed	error percentage final
11.4	20.51	42.4	47.4	19.5	32.4	32.5	43.9			Data sets analyzed	A-H
20	24.4	33.33	48.6	27.02	30.23	42.86	44.44
										ANOVA summary
										F	10.48
										P value	<0.0001
										P value summary	****
										Significant diff. among means (P < 0.05)?	Yes
										R squared	0.7535
										Brown-Forsythe test
										F (DFn, DFd)	1.633 (7, 24)
										P value	0.1741
										P value summary	ns
										Are SDs significantly different (P < 0.05)?	No
										Bartlett's test
										Bartlett's statistic (corrected)	6.966
										P value	0.4324
										P value summary	ns
										Are SDs significantly different (P < 0.05)?	No
										ANOVA table	SS	DF	MS	F (DFn, DFd)	P value
										Treatment (between columns)	2312	7	330.3	F (7, 24) = 10.48	P<0.0001
										Residual (within columns)	756.6	24	31.53
										Total	3069	31
										Data summary
										Number of treatments (columns)	8
										Number of values (total)	32
										Number of families	1
										Number of comparisons per family	7
										Alpha	0.05
										Holm-Šídák's multiple comparisons test	Mean Diff.	Below threshold?	Summary	Adjusted P Value
										ctr tri vs. ctrl hex	-5.093	No	ns	0.2119	A-B
										ctr tri vs. fat1 tri	-13.13	Yes	*	0.014	A-C
										ctrl tri aph vs. fat1 tri aph	-13.21	Yes	*	0.014	E-G
										ctrl tri aph vs. ctrl hex aph	-6.84	No	ns	0.186	E-F
										ctrl hex vs. fat1 hex	-20.47	Yes	***	0.0002	B-D
										ctrl hex aph vs. fat1 hex aph	-11.43	Yes	*	0.0246	F-H
										ctrl hex aph vs. fat1 hex	-14.39	Yes	**	0.0081	F-D
										Test details	Mean 1	Mean 2	Mean Diff.	SE of diff.	n1	n2	t	DF
										ctr tri vs. ctrl hex	18.31	23.4	-5.093	3.97	4	4	1.283	24
										ctr tri vs. fat1 tri	18.31	31.44	-13.13	3.97	4	4	3.306	24
										ctrl tri aph vs. fat1 tri aph	22.64	35.86	-13.21	3.97	4	4	3.328	24
										ctrl tri aph vs. ctrl hex aph	22.64	29.48	-6.84	3.97	4	4	1.723	24
										ctrl hex vs. fat1 hex	23.4	43.88	-20.47	3.97	4	4	5.156	24
										ctrl hex aph vs. fat1 hex aph	29.48	40.91	-11.43	3.97	4	4	2.878	24
										ctrl hex aph vs. fat1 hex	29.48	43.88	-14.39	3.97	4	4	3.625	24

## Sheet: EXT6G
cgNT GD	cgFAT1 GD
28.09	38.89			Table Analyzed	stalled fork PC9 gd only
26.67	48.57
28.78	50			Column D	cgFAT1 GD
				vs.	vs.
				Column B	cgNT GD
				Paired t test
				P value	0.0377
				P value summary	*
				Significantly different (P < 0.05)?	Yes
				One- or two-tailed P value?	Two-tailed
				t, df	t=5.004, df=2
				Number of pairs	3
				How big is the difference?
				Mean of differences (D - B)	17.97
				SD of differences	6.222
				SEM of differences	3.592
				95% confidence interval	2.518 to 33.43
				R squared (partial eta squared)	0.926
				How effective was the pairing?
				Correlation coefficient (r)	-0.07849
				P value (one tailed)	0.475
				P value summary	ns
				Was the pairing significantly effective?	No

## Sheet: EXT6H
variable	FANCD2 foci per interphase cell
ctrl_h	0
ctrl_h	3				> dunn.test(all.expt$value, all.expt$variable, method = "bonferroni", altp ="two.sided")
ctrl_h	0				Kruskal-Wallis rank sum test
ctrl_h	0
ctrl_h	0				data: x and group
ctrl_h	0				Kruskal-Wallis chi-squared = 63.1526, df = 3, p-value = 0
ctrl_h	0
ctrl_h	0
ctrl_h	0				Comparison of x by group
ctrl_h	0				(Bonferroni)
ctrl_h	0				Col Mean-|
ctrl_h	0				Row Mean | ctrl_hex ctrl_hex_aph fat1_hex
ctrl_h	0				---------+---------------------------------
ctrl_h	0				ctrl_hex_aph | 1.032776
ctrl_h	0				| 1.0000
ctrl_h	7				|
ctrl_h	0				fat1_hex | 6.977199 6.131187
ctrl_h	0				| 0.0000* 0.0000*
ctrl_h	0				|
ctrl_h	0				fat1_hex_aph | 4.508516 3.587331 -2.533577
ctrl_h	0				| 0.0000* 0.0020* 0.0677
ctrl_h	0
ctrl_h	0
ctrl_h	1
ctrl_h	1
ctrl_h	0
ctrl_h	0
ctrl_h	0
ctrl_h	0
ctrl_h	0			ctrl_h= Ctrl siRNAwithout aphidicolin
ctrl_h	0			Ctrl_h_a =Ctrl siRNA with aphidicolin
ctrl_h	0			FAt1_h= FAT1 siRNA without aphidicolin
ctrl_h	0			FAT1_h_a = FAT1 siRNA with aphidicolin
ctrl_h	0
ctrl_h	3
ctrl_h	1
ctrl_h	2
ctrl_h	0
ctrl_h	1
ctrl_h	0
ctrl_h	0
ctrl_h	0
ctrl_h	0
ctrl_h	0
ctrl_h	3
ctrl_h	2
ctrl_h	9
ctrl_h	0
ctrl_h	0
ctrl_h	0
ctrl_h	1
ctrl_h	1
ctrl_h	1
ctrl_h	0
ctrl_h	0
ctrl_h	4
ctrl_h	5
ctrl_h	0
ctrl_h	0
ctrl_h	0
ctrl_h	0
ctrl_h	0
ctrl_h	0
ctrl_h	0
ctrl_h	0
ctrl_h	0
ctrl_h	5
ctrl_h	2
ctrl_h	1
ctrl_h	0
ctrl_h	0
ctrl_h	0
ctrl_h	0
ctrl_h	0
ctrl_h	0
ctrl_h	0
ctrl_h	0
ctrl_h	2
ctrl_h	0
ctrl_h	0
ctrl_h	0
ctrl_h	0
ctrl_h	0
ctrl_h	0
ctrl_h	1
ctrl_h	1
ctrl_h	0
ctrl_h	0
ctrl_h	2
ctrl_h	0
ctrl_h	5
ctrl_h	3
ctrl_h	1
ctrl_h	2
ctrl_h	0
ctrl_h	2
ctrl_h	1
ctrl_h	0
ctrl_h	0
ctrl_h	3
ctrl_h	2
ctrl_h	2
ctrl_h	0
ctrl_h	0
ctrl_h	1
ctrl_h	0
ctrl_h	0
ctrl_h	0
ctrl_h	0
ctrl_h	1
ctrl_h	2
ctrl_h	0
ctrl_h	1
ctrl_h	5
ctrl_h	1
ctrl_h	0
ctrl_h	0
ctrl_h	0
ctrl_h	2
ctrl_h	0
ctrl_h	2
ctrl_h	0
ctrl_h	0
ctrl_h	0
ctrl_h	0
ctrl_h	0
ctrl_h	0
ctrl_h	0
ctrl_h	0
ctrl_h	1
ctrl_h	0
ctrl_h	1
ctrl_h	0
ctrl_h	0
ctrl_h	0
ctrl_h	4
ctrl_h	1
ctrl_h	0
ctrl_h	0
ctrl_h	0
ctrl_h	1
ctrl_h	1
ctrl_h	0
ctrl_h	0
ctrl_h	0
ctrl_h	0
ctrl_h	0
ctrl_h	0
ctrl_h	1
ctrl_h	0
ctrl_h	0
ctrl_h	1
ctrl_h	0
ctrl_h	0
ctrl_h	2
ctrl_h	0
ctrl_h	0
ctrl_h	7
ctrl_h	0
ctrl_h	0
ctrl_h	0
ctrl_h	0
ctrl_h	0
ctrl_h	0
ctrl_h	1
ctrl_h	3
ctrl_h	0
ctrl_h	0
ctrl_h	6
ctrl_h	3
ctrl_h	0
ctrl_h	1
ctrl_h	2
ctrl_h	0
ctrl_h	0
ctrl_h	0
ctrl_h	1
ctrl_h	1
ctrl_h	5
ctrl_h	0
ctrl_h	0
ctrl_h	9
ctrl_h	1
ctrl_h	2
ctrl_h	1
ctrl_h	1
ctrl_h	0
ctrl_h	5
ctrl_h	2
ctrl_h	2
ctrl_h	2
ctrl_h	7
ctrl_h	8
ctrl_h	1
ctrl_h	0
ctrl_h	0
ctrl_h	1
ctrl_h	0
ctrl_h	0
ctrl_h	1
ctrl_h	0
ctrl_h	0
ctrl_h	1
ctrl_h	1
ctrl_h	0
ctrl_h	0
ctrl_h	0
ctrl_h	0
ctrl_h	0
ctrl_h	1
ctrl_h	3
ctrl_h	0
ctrl_h	0
ctrl_h	0
ctrl_h	0
ctrl_h	0
ctrl_h	0
ctrl_h	0
ctrl_h	0
ctrl_h	0
ctrl_h	0
ctrl_h	1
ctrl_h	2
ctrl_h	0
ctrl_h	2
ctrl_h	0
ctrl_h	0
ctrl_h	0
ctrl_h	0
ctrl_h	0
ctrl_h	0
ctrl_h	0
ctrl_h	0
ctrl_h	0
ctrl_h	0
ctrl_h	5
ctrl_h	7
ctrl_h	0
ctrl_h	0
ctrl_h	0
ctrl_h	0
ctrl_h	0
ctrl_h	0
ctrl_h	0
ctrl_h	0
ctrl_h	0
ctrl_h	0
ctrl_h	0
ctrl_h	0
ctrl_h	0
ctrl_h	2
ctrl_h	0
ctrl_h	0
ctrl_h	3
ctrl_h	0
ctrl_h	0
ctrl_h	0
ctrl_h	0
ctrl_h	0
ctrl_h	0
ctrl_h	0
ctrl_h	0
ctrl_h	0
ctrl_h	0
ctrl_h	0
ctrl_h	0
ctrl_h	0
ctrl_h	0
ctrl_h	0
ctrl_h	0
ctrl_h	0
ctrl_h	0
ctrl_h	0
ctrl_h	0
ctrl_h	0
ctrl_h	0
ctrl_h	0
ctrl_h	0
ctrl_h	0
ctrl_h	0
ctrl_h	0
ctrl_h	0
ctrl_h	0
ctrl_h	0
ctrl_h	0
ctrl_h	4
ctrl_h	0
ctrl_h	0
ctrl_h	0
ctrl_h	0
ctrl_h	0
ctrl_h	0
ctrl_h	0
ctrl_h	0
ctrl_h	0
ctrl_h	0
ctrl_h	0
ctrl_h	0
ctrl_h	0
ctrl_h	0
ctrl_h	0
ctrl_h	0
ctrl_h	0
ctrl_h	0
ctrl_h	0
ctrl_h	0
ctrl_h	0
ctrl_h	0
ctrl_h	0
ctrl_h	4
ctrl_h	6
ctrl_h	0
ctrl_h	0
ctrl_h	0
ctrl_h	0
ctrl_h	0
ctrl_h	0
ctrl_h	0
ctrl_h	0
ctrl_h	0
ctrl_h	0
ctrl_h	0
ctrl_h	0
ctrl_h	0
ctrl_h	0
ctrl_h	0
ctrl_h	0
ctrl_h	0
ctrl_h	0
ctrl_h	0
ctrl_h	0
ctrl_h	0
ctrl_h	0
ctrl_h	0
ctrl_h	0
ctrl_h	0
ctrl_h	0
ctrl_h	0
ctrl_h	0
ctrl_h	0
ctrl_h	0
ctrl_h	0
ctrl_h	0
ctrl_h	0
ctrl_h	0
ctrl_h	0
ctrl_h	0
ctrl_h	0
ctrl_h	0
ctrl_h	0
ctrl_h	0
ctrl_h	0
ctrl_h	0
ctrl_h	0
ctrl_h	0
ctrl_h	0
ctrl_h	0
ctrl_h	0
ctrl_h	0
ctrl_h	0
ctrl_h	0
ctrl_h	0
ctrl_h	0
ctrl_h	0
ctrl_h	2
ctrl_h	0
ctrl_h	0
ctrl_h	0
ctrl_h	0
ctrl_h	1
ctrl_h	0
ctrl_h	0
ctrl_h	0
ctrl_h	0
ctrl_h	0
ctrl_h	0
ctrl_h	0
ctrl_h	0
ctrl_h	0
ctrl_h	0
ctrl_h	0
ctrl_h	0
ctrl_h	0
ctrl_h	0
ctrl_h	0
ctrl_h	0
ctrl_h	0
ctrl_h	0
ctrl_h	0
ctrl_h	0
ctrl_h	0
ctrl_h	0
ctrl_h	0
ctrl_h	0
ctrl_h	0
ctrl_h	0
ctrl_h	0
ctrl_h	0
ctrl_h	0
ctrl_h	0
ctrl_h	1
ctrl_h	0
ctrl_h	0
ctrl_h	0
ctrl_h	0
ctrl_h	0
ctrl_h	0
ctrl_h	0
ctrl_h	0
ctrl_h	0
ctrl_h	0
ctrl_h	0
ctrl_h	0
ctrl_h	0
ctrl_h	0
ctrl_h	0
ctrl_h	0
ctrl_h	0
ctrl_h	0
ctrl_h	0
ctrl_h	0
ctrl_h	0
ctrl_h	0
ctrl_h	0
ctrl_h	0
ctrl_h	0
ctrl_h	0
ctrl_h	0
ctrl_h	0
ctrl_h	0
ctrl_h	0
ctrl_h	0
ctrl_h	0
ctrl_h	1
ctrl_h	0
ctrl_h	0
ctrl_h	0
ctrl_h	0
ctrl_h	0
ctrl_h	0
ctrl_h	0
ctrl_h	0
ctrl_h	0
ctrl_h	0
ctrl_h	0
ctrl_h	0
ctrl_h	0
ctrl_h	0
ctrl_h	0
ctrl_h	0
ctrl_h	0
ctrl_h	0
ctrl_h	0
ctrl_h	0
ctrl_h	0
ctrl_h	0
ctrl_h	0
ctrl_h	0
ctrl_h	0
ctrl_h	0
ctrl_h	0
ctrl_h	0
ctrl_h	0
ctrl_h	0
ctrl_h	0
ctrl_h	0
ctrl_h	0
ctrl_h	0
ctrl_h	0
ctrl_h	0
ctrl_h	0
ctrl_h	0
ctrl_h	0
ctrl_h	0
ctrl_h	0
ctrl_h	0
ctrl_h	0
ctrl_h	0
ctrl_h	0
ctrl_h	0
ctrl_h	0
ctrl_h	0
ctrl_h	0
ctrl_h	0
ctrl_h	0
ctrl_h	0
ctrl_h	0
ctrl_h	0
ctrl_h	0
ctrl_h	0
ctrl_h	2
ctrl_h	1
ctrl_h	0
ctrl_h	0
ctrl_h	0
ctrl_h	0
ctrl_h	0
ctrl_h	0
ctrl_h	0
ctrl_h	0
ctrl_h	0
ctrl_h	0
ctrl_h	0
ctrl_h	0
ctrl_h	0
ctrl_h	0
ctrl_h	0
ctrl_h	0
ctrl_h	0
ctrl_h	0
ctrl_h	0
ctrl_h	1
ctrl_h	0
ctrl_h	3
ctrl_h	3
ctrl_h	5
ctrl_h	9
ctrl_h	8
ctrl_h	6
ctrl_h	0
ctrl_h	0
ctrl_h	3
ctrl_h	4
ctrl_h	13
ctrl_h	4
ctrl_h	4
ctrl_h	4
ctrl_h	4
ctrl_h	4
ctrl_h	8
ctrl_h	0
ctrl_h	0
ctrl_h	0
ctrl_h	6
ctrl_h	7
ctrl_h	5
ctrl_h	11
ctrl_h	4
ctrl_h	8
ctrl_h	1
ctrl_h	7
ctrl_h	5
ctrl_h	3
ctrl_h	5
ctrl_h	0
ctrl_h	4
ctrl_h	5
ctrl_h	3
ctrl_h	0
ctrl_h	1
ctrl_h	1
ctrl_h	4
ctrl_h	0
ctrl_h	0
ctrl_h	0
ctrl_h	8
ctrl_h	1
ctrl_h	2
ctrl_h	3
ctrl_h	11
ctrl_h	10
ctrl_h	15
ctrl_h	0
ctrl_h	5
ctrl_h	5
ctrl_h	5
ctrl_h	3
ctrl_h	7
ctrl_h	2
ctrl_h	8
ctrl_h	9
ctrl_h	0
ctrl_h	8
ctrl_h	9
ctrl_h	0
ctrl_h	8
ctrl_h	2
ctrl_h	0
ctrl_h	3
ctrl_h	0
ctrl_h	0
ctrl_h	0
ctrl_h	0
ctrl_h	6
ctrl_h	8
ctrl_h	10
ctrl_h	11
ctrl_h	1
ctrl_h	2
ctrl_h	0
ctrl_h	0
ctrl_h	0
ctrl_h	1
ctrl_h	2
ctrl_h	4
ctrl_h	16
ctrl_h	4
ctrl_h	0
ctrl_h	0
ctrl_h	4
ctrl_h	3
ctrl_h	2
ctrl_h	0
ctrl_h	0
ctrl_h	5
ctrl_h	5
ctrl_h	2
ctrl_h	2
ctrl_h	3
ctrl_h	0
ctrl_h	0
ctrl_h	0
ctrl_h	0
ctrl_h	7
ctrl_h	7
ctrl_h	2
ctrl_h	0
ctrl_h	4
ctrl_h	1
ctrl_h	3
ctrl_h	3
ctrl_h	3
ctrl_h	0
ctrl_h	3
ctrl_h	0
ctrl_h	1
ctrl_h	2
ctrl_h	4
ctrl_h	0
ctrl_h	5
ctrl_h	2
ctrl_h	4
ctrl_h	10
ctrl_h	10
ctrl_h	5
ctrl_h	3
ctrl_h	3
ctrl_h	3
ctrl_h	5
ctrl_h	1
ctrl_h	4
ctrl_h	4
ctrl_h	5
ctrl_h	5
ctrl_h	0
ctrl_h	3
ctrl_h	1
ctrl_h	2
ctrl_h	2
ctrl_h	2
ctrl_h	10
ctrl_h	14
ctrl_h	1
ctrl_h	6
ctrl_h	0
ctrl_h	7
ctrl_h	2
ctrl_h	3
ctrl_h	0
ctrl_h	3
ctrl_h	12
ctrl_h	4
ctrl_h	7
ctrl_h	1
ctrl_h	0
ctrl_h	0
ctrl_h	1
ctrl_h	3
ctrl_h	7
ctrl_h	0
ctrl_h	1
ctrl_h	4
ctrl_h	6
ctrl_h	8
ctrl_h	5
ctrl_h	0
ctrl_h	0
ctrl_h	6
ctrl_h	0
ctrl_h	3
ctrl_h	2
ctrl_h	8
ctrl_h	1
ctrl_h	2
ctrl_h	4
ctrl_h	2
ctrl_h	5
ctrl_h	3
ctrl_h	0
ctrl_h	9
ctrl_h	17
ctrl_h	3
ctrl_h	4
ctrl_h	0
ctrl_h	1
ctrl_h	2
ctrl_h	1
ctrl_h	4
ctrl_h	7
ctrl_h	14
ctrl_h	16
ctrl_h	2
ctrl_h	5
ctrl_h	4
ctrl_h	0
ctrl_h	5
ctrl_h	5
ctrl_h	1
ctrl_h	1
ctrl_h	1
ctrl_h	7
ctrl_h	7
ctrl_h	7
ctrl_h	8
ctrl_h	2
ctrl_h	5
ctrl_h	1
ctrl_h	1
ctrl_h	3
ctrl_h	3
ctrl_h	5
ctrl_h	1
ctrl_h	0
ctrl_h	0
ctrl_h	0
ctrl_h	0
ctrl_h	6
ctrl_h	3
ctrl_h	1
ctrl_h	3
ctrl_h	4
ctrl_h	0
ctrl_h	3
ctrl_h	5
ctrl_h	3
ctrl_h	3
ctrl_h	2
ctrl_h	1
ctrl_h	4
ctrl_h	0
ctrl_h	0
ctrl_h	15
ctrl_h	1
ctrl_h	4
ctrl_h	2
ctrl_h	1
ctrl_h	4
ctrl_h	6
ctrl_h	6
ctrl_h	5
ctrl_h	6
ctrl_h	0
ctrl_h	26
ctrl_h	6
ctrl_h	4
ctrl_h	4
ctrl_h	0
ctrl_h	0
ctrl_h	0
ctrl_h	6
ctrl_h	3
ctrl_h	3
ctrl_h	3
ctrl_h	2
ctrl_h	5
ctrl_h	5
ctrl_h	4
ctrl_h	3
ctrl_h	8
ctrl_h	7
ctrl_h	4
ctrl_h	4
ctrl_h	0
ctrl_h	9
ctrl_h	5
ctrl_h	5
ctrl_h	5
ctrl_h	5
ctrl_h	3
ctrl_h	8
ctrl_h	6
ctrl_h	2
ctrl_h	8
ctrl_h	0
ctrl_h	3
ctrl_h	6
ctrl_h	0
ctrl_h	5
ctrl_h	8
ctrl_h	7
ctrl_h	1
ctrl_h	2
ctrl_h	5
ctrl_h	5
ctrl_h	0
ctrl_h	11
ctrl_h	1
ctrl_h	3
ctrl_h	5
ctrl_h	4
ctrl_h	6
ctrl_h	2
ctrl_h	3
ctrl_h	4
ctrl_h	11
ctrl_h	1
ctrl_h	6
ctrl_h	6
ctrl_h	3
ctrl_h	0
ctrl_h	6
ctrl_h	3
ctrl_h	0
ctrl_h	3
ctrl_h	8
ctrl_h	0
ctrl_h	0
ctrl_h	0
ctrl_h	0
ctrl_h	3
ctrl_h	2
ctrl_h	2
ctrl_h	0
ctrl_h	0
ctrl_h	5
ctrl_h	11
ctrl_h	3
ctrl_h	2
ctrl_h	0
ctrl_h	5
ctrl_h	6
ctrl_h	0
ctrl_h	3
ctrl_h	4
ctrl_h	9
ctrl_h	7
ctrl_h	3
ctrl_h	7
ctrl_h	0
ctrl_h	4
ctrl_h	4
ctrl_h	8
ctrl_h	0
ctrl_h	5
ctrl_h	2
ctrl_h	8
ctrl_h	0
ctrl_h	5
ctrl_h	5
ctrl_h	0
ctrl_h	0
ctrl_h	2
ctrl_h	0
ctrl_h	4
ctrl_h	0
ctrl_h	0
ctrl_h	0
ctrl_h	0
ctrl_h	6
ctrl_h	0
ctrl_h	4
ctrl_h	5
ctrl_h	3
ctrl_h	15
ctrl_h	5
ctrl_h	0
ctrl_h	0
ctrl_h	2
ctrl_h	0
ctrl_h	0
ctrl_h	5
ctrl_h	3
ctrl_h	3
ctrl_h	0
ctrl_h	4
ctrl_h	7
ctrl_h	1
ctrl_h	8
ctrl_h	4
ctrl_h	3
ctrl_h	4
ctrl_h	3
ctrl_h	1
ctrl_h	3
ctrl_h	10
ctrl_h	10
ctrl_h	2
ctrl_h	3
ctrl_h	7
ctrl_h	2
ctrl_h	5
ctrl_h	5
ctrl_h	0
ctrl_h	2
ctrl_h	5
ctrl_h	0
ctrl_h	0
ctrl_h	0
ctrl_h	0
ctrl_h	1
ctrl_h	0
ctrl_h	1
ctrl_h	0
ctrl_h	1
ctrl_h	1
ctrl_h	2
ctrl_h	0
ctrl_h	0
ctrl_h	0
ctrl_h	0
ctrl_h	1
ctrl_h	1
ctrl_h	4
ctrl_h	2
ctrl_h	2
ctrl_h	2
ctrl_h	0
ctrl_h	4
ctrl_h	1
ctrl_h	0
ctrl_h	1
ctrl_h	1
ctrl_h	0
ctrl_h	0
ctrl_h	0
ctrl_h	0
ctrl_h	1
ctrl_h	0
ctrl_h	0
ctrl_h	0
ctrl_h	2
ctrl_h	0
ctrl_h	0
ctrl_h	0
ctrl_h	1
ctrl_h	0
ctrl_h	1
ctrl_h	0
ctrl_h	1
ctrl_h	0
ctrl_h	0
ctrl_h	0
ctrl_h	0
ctrl_h	0
ctrl_h	0
ctrl_h	0
ctrl_h	3
ctrl_h	2
ctrl_h	2
ctrl_h	0
ctrl_h	0
ctrl_h	1
ctrl_h	0
ctrl_h	1
ctrl_h	3
ctrl_h	0
ctrl_h	1
ctrl_h	1
ctrl_h	1
ctrl_h	2
ctrl_h	4
ctrl_h	1
ctrl_h	1
ctrl_h	1
ctrl_h	1
ctrl_h	2
ctrl_h	0
ctrl_h	1
ctrl_h	0
ctrl_h	1
ctrl_h	2
ctrl_h	1
ctrl_h	0
ctrl_h	1
ctrl_h	0
ctrl_h	0
ctrl_h	0
ctrl_h	1
ctrl_h	1
ctrl_h	2
ctrl_h	3
ctrl_h	4
ctrl_h	3
ctrl_h	5
ctrl_h	4
ctrl_h	0
ctrl_h	1
ctrl_h	0
ctrl_h	0
ctrl_h	0
ctrl_h	0
ctrl_h	0
ctrl_h	4
ctrl_h	3
ctrl_h	7
ctrl_h	0
ctrl_h	1
ctrl_h	3
ctrl_h	3
ctrl_h	0
ctrl_h	5
ctrl_h	2
ctrl_h	5
ctrl_h	3
ctrl_h	3
ctrl_h	7
ctrl_h	1
ctrl_h	0
ctrl_h	0
ctrl_h	1
ctrl_h	4
ctrl_h	2
ctrl_h	1
ctrl_h	0
ctrl_h	7
ctrl_h	0
ctrl_h	0
ctrl_h	0
ctrl_h	0
ctrl_h	0
ctrl_h	0
ctrl_h	1
ctrl_h	2
ctrl_h	0
ctrl_h	1
ctrl_h	1
ctrl_h	0
ctrl_h	0
ctrl_h	0
ctrl_h	0
ctrl_h	2
ctrl_h	0
ctrl_h	0
ctrl_h	1
ctrl_h	0
ctrl_h	0
ctrl_h	0
ctrl_h	1
ctrl_h	1
ctrl_h	0
ctrl_h	2
ctrl_h	1
ctrl_h	2
ctrl_h	1
ctrl_h	1
ctrl_h	3
ctrl_h	2
ctrl_h	0
ctrl_h	0
ctrl_h	1
ctrl_h	0
ctrl_h	1
ctrl_h	1
ctrl_h	1
ctrl_h	0
ctrl_h	0
ctrl_h	2
ctrl_h	2
ctrl_h	0
ctrl_h	0
ctrl_h	1
ctrl_h	0
ctrl_h	0
ctrl_h	1
ctrl_h	1
ctrl_h	1
ctrl_h	1
ctrl_h	1
ctrl_h	0
ctrl_h	0
ctrl_h	1
ctrl_h	0
ctrl_h	0
ctrl_h	0
ctrl_h	0
ctrl_h	0
ctrl_h	0
ctrl_h	0
ctrl_h	0
ctrl_h	0
ctrl_h	3
ctrl_h	1
ctrl_h	0
ctrl_h	0
ctrl_h	0
ctrl_h	0
ctrl_h	3
ctrl_h	1
ctrl_h	2
ctrl_h	1
ctrl_h	3
ctrl_h	0
ctrl_h	1
ctrl_h	1
ctrl_h	2
ctrl_h	0
ctrl_h	2
ctrl_h	2
ctrl_h	1
ctrl_h	1
ctrl_h	0
ctrl_h	0
ctrl_h	1
ctrl_h	1
ctrl_h	0
ctrl_h	1
ctrl_h	1
ctrl_h	2
ctrl_h	1
ctrl_h	0
ctrl_h	3
ctrl_h	0
ctrl_h	1
ctrl_h	0
ctrl_h	0
ctrl_h	0
ctrl_h	0
ctrl_h	0
ctrl_h	2
ctrl_h	1
ctrl_h	2
ctrl_h	1
ctrl_h	2
ctrl_h	3
ctrl_h	0
ctrl_h	0
ctrl_h	0
ctrl_h	0
ctrl_h	0
ctrl_h	0
ctrl_h	0
ctrl_h	0
ctrl_h	1
ctrl_h	2
ctrl_h	2
ctrl_h	2
ctrl_h	2
ctrl_h	6
ctrl_h	1
ctrl_h	0
ctrl_h	0
ctrl_h	2
ctrl_h	0
ctrl_h	0
ctrl_h	0
ctrl_h	0
ctrl_h	0
ctrl_h	0
ctrl_h	0
ctrl_h	0
ctrl_h	0
ctrl_h	0
ctrl_h	2
ctrl_h	3
ctrl_h	0
ctrl_h	0
ctrl_h	1
ctrl_h	0
ctrl_h	1
ctrl_h	4
ctrl_h	1
ctrl_h	0
ctrl_h	0
ctrl_h	1
ctrl_h	2
ctrl_h	0
ctrl_h	0
ctrl_h	1
ctrl_h	5
ctrl_h	10
ctrl_h	1
ctrl_h	0
ctrl_h	0
ctrl_h	0
ctrl_h	2
ctrl_h	1
ctrl_h	0
ctrl_h	0
ctrl_h	0
ctrl_h	0
ctrl_h	0
ctrl_h	5
ctrl_h	9
ctrl_h	3
ctrl_h	3
ctrl_h	0
ctrl_h	5
ctrl_h	4
ctrl_h	0
ctrl_h	0
ctrl_h	0
ctrl_h	1
ctrl_h	1
ctrl_h	3
ctrl_h	0
ctrl_h	5
ctrl_h	5
ctrl_h	0
ctrl_h	0
ctrl_h	3
ctrl_h	7
ctrl_h	4
ctrl_h	0
ctrl_h	1
ctrl_h	1
ctrl_h	3
ctrl_h	0
ctrl_h	1
ctrl_h	3
ctrl_h	0
ctrl_h	4
ctrl_h	0
ctrl_h	0
ctrl_h	1
ctrl_h	0
ctrl_h	0
ctrl_h	2
ctrl_h	0
ctrl_h	7
ctrl_h	0
ctrl_h	0
ctrl_h	0
ctrl_h	2
ctrl_h	10
ctrl_h	6
ctrl_h	4
ctrl_h	2
ctrl_h	4
ctrl_h	1
ctrl_h	1
ctrl_h	0
ctrl_h	1
ctrl_h	3
ctrl_h	0
ctrl_h	1
ctrl_h	0
ctrl_h	3
ctrl_h	0
ctrl_h	4
ctrl_h	5
ctrl_h	4
ctrl_h	4
ctrl_h	0
ctrl_h	8
ctrl_h	0
ctrl_h	0
ctrl_h	2
ctrl_h	3
ctrl_h	2
ctrl_h	2
ctrl_h	2
ctrl_h	0
ctrl_h	1
ctrl_h	0
ctrl_h	0
ctrl_h	3
ctrl_h	0
ctrl_h	1
ctrl_h	2
ctrl_h	1
ctrl_h	2
ctrl_h	2
ctrl_h	4
ctrl_h	0
ctrl_h	0
ctrl_h	2
ctrl_h	1
ctrl_h	0
ctrl_h	0
ctrl_h	0
ctrl_h	1
ctrl_h	0
ctrl_h	0
ctrl_h	0
ctrl_h	0
ctrl_h	3
ctrl_h	1
ctrl_h	3
ctrl_h	0
ctrl_h	3
ctrl_h	5
ctrl_h	0
ctrl_h	0
ctrl_h	0
ctrl_h	2
ctrl_h	3
ctrl_h	0
ctrl_h	2
ctrl_h	0
ctrl_h	0
ctrl_h	0
ctrl_h	1
ctrl_h	2
ctrl_h	0
ctrl_h	4
ctrl_h	8
ctrl_h	5
ctrl_h	0
ctrl_h	3
ctrl_h	2
ctrl_h	1
ctrl_h	0
ctrl_h	0
ctrl_h	1
ctrl_h	1
ctrl_h	1
ctrl_h	4
fat1_h	0
fat1_h	0
fat1_h	2
fat1_h	0
fat1_h	0
fat1_h	0
fat1_h	2
fat1_h	0
fat1_h	0
fat1_h	0
fat1_h	4
fat1_h	0
fat1_h	1
fat1_h	0
fat1_h	0
fat1_h	0
fat1_h	0
fat1_h	0
fat1_h	0
fat1_h	0
fat1_h	0
fat1_h	0
fat1_h	0
fat1_h	0
fat1_h	0
fat1_h	0
fat1_h	3
fat1_h	1
fat1_h	0
fat1_h	0
fat1_h	0
fat1_h	1
fat1_h	0
fat1_h	0
fat1_h	0
fat1_h	1
fat1_h	0
fat1_h	0
fat1_h	1
fat1_h	0
fat1_h	1
fat1_h	0
fat1_h	3
fat1_h	0
fat1_h	0
fat1_h	0
fat1_h	3
fat1_h	0
fat1_h	0
fat1_h	1
fat1_h	2
fat1_h	0
fat1_h	0
fat1_h	1
fat1_h	1
fat1_h	0
fat1_h	0
fat1_h	4
fat1_h	2
fat1_h	4
fat1_h	0
fat1_h	0
fat1_h	0
fat1_h	0
fat1_h	0
fat1_h	1
fat1_h	1
fat1_h	1
fat1_h	0
fat1_h	1
fat1_h	1
fat1_h	0
fat1_h	0
fat1_h	0
fat1_h	1
fat1_h	0
fat1_h	3
fat1_h	0
fat1_h	0
fat1_h	1
fat1_h	0
fat1_h	0
fat1_h	0
fat1_h	5
fat1_h	5
fat1_h	1
fat1_h	2
fat1_h	0
fat1_h	0
fat1_h	0
fat1_h	1
fat1_h	0
fat1_h	1
fat1_h	0
fat1_h	0
fat1_h	0
fat1_h	0
fat1_h	1
fat1_h	0
fat1_h	0
fat1_h	0
fat1_h	0
fat1_h	0
fat1_h	0
fat1_h	6
fat1_h	0
fat1_h	0
fat1_h	0
fat1_h	1
fat1_h	0
fat1_h	0
fat1_h	1
fat1_h	0
fat1_h	0
fat1_h	0
fat1_h	0
fat1_h	0
fat1_h	0
fat1_h	0
fat1_h	0
fat1_h	0
fat1_h	0
fat1_h	0
fat1_h	0
fat1_h	0
fat1_h	0
fat1_h	0
fat1_h	0
fat1_h	0
fat1_h	0
fat1_h	0
fat1_h	0
fat1_h	0
fat1_h	0
fat1_h	0
fat1_h	0
fat1_h	0
fat1_h	0
fat1_h	2
fat1_h	0
fat1_h	0
fat1_h	0
fat1_h	0
fat1_h	0
fat1_h	0
fat1_h	0
fat1_h	0
fat1_h	0
fat1_h	0
fat1_h	0
fat1_h	0
fat1_h	0
fat1_h	1
fat1_h	1
fat1_h	0
fat1_h	0
fat1_h	1
fat1_h	0
fat1_h	1
fat1_h	2
fat1_h	0
fat1_h	0
fat1_h	0
fat1_h	0
fat1_h	0
fat1_h	0
fat1_h	0
fat1_h	0
fat1_h	0
fat1_h	0
fat1_h	0
fat1_h	0
fat1_h	0
fat1_h	0
fat1_h	0
fat1_h	0
fat1_h	0
fat1_h	0
fat1_h	0
fat1_h	0
fat1_h	0
fat1_h	0
fat1_h	0
fat1_h	0
fat1_h	0
fat1_h	0
fat1_h	0
fat1_h	0
fat1_h	0
fat1_h	0
fat1_h	0
fat1_h	0
fat1_h	0
fat1_h	0
fat1_h	0
fat1_h	0
fat1_h	0
fat1_h	0
fat1_h	0
fat1_h	0
fat1_h	0
fat1_h	0
fat1_h	0
fat1_h	0
fat1_h	0
fat1_h	0
fat1_h	0
fat1_h	0
fat1_h	0
fat1_h	0
fat1_h	0
fat1_h	0
fat1_h	0
fat1_h	0
fat1_h	0
fat1_h	0
fat1_h	0
fat1_h	0
fat1_h	0
fat1_h	0
fat1_h	0
fat1_h	0
fat1_h	0
fat1_h	0
fat1_h	0
fat1_h	5
fat1_h	0
fat1_h	1
fat1_h	0
fat1_h	2
fat1_h	0
fat1_h	0
fat1_h	0
fat1_h	1
fat1_h	0
fat1_h	0
fat1_h	0
fat1_h	0
fat1_h	0
fat1_h	0
fat1_h	0
fat1_h	0
fat1_h	0
fat1_h	0
fat1_h	0
fat1_h	0
fat1_h	0
fat1_h	1
fat1_h	1
fat1_h	0
fat1_h	0
fat1_h	0
fat1_h	0
fat1_h	0
fat1_h	0
fat1_h	0
fat1_h	0
fat1_h	0
fat1_h	0
fat1_h	0
fat1_h	0
fat1_h	1
fat1_h	0
fat1_h	2
fat1_h	3
fat1_h	0
fat1_h	0
fat1_h	2
fat1_h	0
fat1_h	1
fat1_h	0
fat1_h	0
fat1_h	0
fat1_h	0
fat1_h	0
fat1_h	0
fat1_h	0
fat1_h	0
fat1_h	0
fat1_h	0
fat1_h	0
fat1_h	4
fat1_h	5
fat1_h	0
fat1_h	1
fat1_h	8
fat1_h	1
fat1_h	0
fat1_h	0
fat1_h	1
fat1_h	0
fat1_h	1
fat1_h	0
fat1_h	0
fat1_h	0
fat1_h	0
fat1_h	0
fat1_h	0
fat1_h	0
fat1_h	0
fat1_h	0
fat1_h	0
fat1_h	0
fat1_h	1
fat1_h	0
fat1_h	0
fat1_h	0
fat1_h	1
fat1_h	0
fat1_h	0
fat1_h	0
fat1_h	0
fat1_h	0
fat1_h	0
fat1_h	0
fat1_h	0
fat1_h	0
fat1_h	0
fat1_h	1
fat1_h	1
fat1_h	1
fat1_h	0
fat1_h	0
fat1_h	0
fat1_h	0
fat1_h	3
fat1_h	0
fat1_h	2
fat1_h	0
fat1_h	0
fat1_h	0
fat1_h	0
fat1_h	3
fat1_h	2
fat1_h	0
fat1_h	1
fat1_h	3
fat1_h	19
fat1_h	4
fat1_h	0
fat1_h	0
fat1_h	0
fat1_h	0
fat1_h	0
fat1_h	0
fat1_h	0
fat1_h	0
fat1_h	3
fat1_h	1
fat1_h	0
fat1_h	0
fat1_h	0
fat1_h	0
fat1_h	1
fat1_h	1
fat1_h	0
fat1_h	0
fat1_h	0
fat1_h	0
fat1_h	1
fat1_h	0
fat1_h	0
fat1_h	0
fat1_h	0
fat1_h	0
fat1_h	0
fat1_h	0
fat1_h	0
fat1_h	0
fat1_h	0
fat1_h	0
fat1_h	0
fat1_h	0
fat1_h	0
fat1_h	0
fat1_h	0
fat1_h	0
fat1_h	0
fat1_h	0
fat1_h	0
fat1_h	1
fat1_h	2
fat1_h	0
fat1_h	0
fat1_h	0
fat1_h	1
fat1_h	0
fat1_h	0
fat1_h	0
fat1_h	0
fat1_h	0
fat1_h	0
fat1_h	0
fat1_h	0
fat1_h	0
fat1_h	1
fat1_h	0
fat1_h	0
fat1_h	0
fat1_h	0
fat1_h	0
fat1_h	1
fat1_h	0
fat1_h	0
fat1_h	0
fat1_h	0
fat1_h	0
fat1_h	0
fat1_h	1
fat1_h	0
fat1_h	0
fat1_h	0
fat1_h	0
fat1_h	1
fat1_h	0
fat1_h	0
fat1_h	0
fat1_h	1
fat1_h	0
fat1_h	0
fat1_h	1
fat1_h	1
fat1_h	0
fat1_h	0
fat1_h	0
fat1_h	0
fat1_h	0
fat1_h	0
fat1_h	1
fat1_h	0
fat1_h	0
fat1_h	0
fat1_h	0
fat1_h	0
fat1_h	0
fat1_h	0
fat1_h	0
fat1_h	0
fat1_h	1
fat1_h	0
fat1_h	0
fat1_h	0
fat1_h	1
fat1_h	2
fat1_h	1
fat1_h	0
fat1_h	0
fat1_h	2
fat1_h	0
fat1_h	2
fat1_h	0
fat1_h	1
fat1_h	2
fat1_h	2
fat1_h	0
fat1_h	0
fat1_h	0
fat1_h	0
fat1_h	0
fat1_h	3
fat1_h	1
fat1_h	3
fat1_h	0
fat1_h	4
fat1_h	0
fat1_h	0
fat1_h	1
fat1_h	2
fat1_h	0
fat1_h	0
fat1_h	0
fat1_h	1
fat1_h	1
fat1_h	0
fat1_h	0
fat1_h	0
fat1_h	0
fat1_h	0
fat1_h	0
fat1_h	0
fat1_h	0
fat1_h	0
fat1_h	0
fat1_h	1
fat1_h	0
fat1_h	1
fat1_h	0
fat1_h	6
fat1_h	3
fat1_h	3
fat1_h	10
fat1_h	0
fat1_h	1
fat1_h	3
fat1_h	0
fat1_h	0
fat1_h	0
fat1_h	1
fat1_h	1
fat1_h	0
fat1_h	0
fat1_h	0
fat1_h	0
fat1_h	0
fat1_h	0
fat1_h	1
fat1_h	3
fat1_h	1
fat1_h	0
fat1_h	1
fat1_h	7
fat1_h	4
fat1_h	3
fat1_h	2
fat1_h	2
fat1_h	1
fat1_h	1
fat1_h	2
fat1_h	0
fat1_h	1
fat1_h	0
fat1_h	7
fat1_h	1
fat1_h	1
fat1_h	1
fat1_h	5
fat1_h	3
fat1_h	0
fat1_h	1
fat1_h	1
fat1_h	3
fat1_h	3
fat1_h	3
fat1_h	7
fat1_h	0
fat1_h	0
fat1_h	1
fat1_h	0
fat1_h	1
fat1_h	0
fat1_h	2
fat1_h	2
fat1_h	2
fat1_h	1
fat1_h	0
fat1_h	2
fat1_h	0
fat1_h	5
fat1_h	4
fat1_h	2
fat1_h	1
fat1_h	0
fat1_h	0
fat1_h	0
fat1_h	1
fat1_h	4
fat1_h	2
fat1_h	1
fat1_h	2
fat1_h	1
fat1_h	0
fat1_h	1
fat1_h	1
fat1_h	2
fat1_h	1
fat1_h	0
fat1_h	5
fat1_h	10
fat1_h	0
fat1_h	0
fat1_h	0
fat1_h	1
fat1_h	1
fat1_h	4
fat1_h	1
fat1_h	8
fat1_h	10
fat1_h	0
fat1_h	0
fat1_h	4
fat1_h	0
fat1_h	1
fat1_h	0
fat1_h	7
fat1_h	5
fat1_h	0
fat1_h	1
fat1_h	0
fat1_h	0
fat1_h	0
fat1_h	0
fat1_h	1
fat1_h	0
fat1_h	0
fat1_h	3
fat1_h	2
fat1_h	3
fat1_h	0
fat1_h	5
fat1_h	1
fat1_h	1
fat1_h	1
fat1_h	0
fat1_h	0
fat1_h	12
fat1_h	1
fat1_h	3
fat1_h	1
fat1_h	2
fat1_h	1
fat1_h	0
fat1_h	1
fat1_h	4
fat1_h	0
fat1_h	1
fat1_h	0
fat1_h	0
fat1_h	0
fat1_h	0
fat1_h	0
fat1_h	13
fat1_h	2
fat1_h	0
fat1_h	4
fat1_h	1
fat1_h	0
fat1_h	0
fat1_h	6
fat1_h	6
fat1_h	2
fat1_h	7
fat1_h	10
fat1_h	3
fat1_h	7
fat1_h	6
fat1_h	1
fat1_h	0
fat1_h	0
fat1_h	1
fat1_h	4
fat1_h	2
fat1_h	0
fat1_h	0
fat1_h	0
fat1_h	0
fat1_h	1
fat1_h	2
fat1_h	2
fat1_h	5
fat1_h	0
fat1_h	0
fat1_h	0
fat1_h	0
fat1_h	0
fat1_h	4
fat1_h	4
fat1_h	3
fat1_h	4
fat1_h	0
fat1_h	7
fat1_h	6
fat1_h	4
fat1_h	1
fat1_h	4
fat1_h	9
fat1_h	0
fat1_h	0
fat1_h	0
fat1_h	0
fat1_h	0
fat1_h	1
fat1_h	5
fat1_h	3
fat1_h	6
fat1_h	0
fat1_h	3
fat1_h	1
fat1_h	2
fat1_h	7
fat1_h	0
fat1_h	4
fat1_h	4
fat1_h	1
fat1_h	1
fat1_h	0
fat1_h	2
fat1_h	0
fat1_h	1
fat1_h	9
fat1_h	2
fat1_h	3
fat1_h	1
[truncated: 3,594 more rows]

## Sheet: EXT6I
variable	FANCD2 foci per mitotic cell
ctrl_h	1
ctrl_h	1			> dunn.test(all.expt$value, all.expt$variable, method = "bonferroni", altp ="two.sided")
ctrl_h	3			Kruskal-Wallis rank sum test
ctrl_h	3
ctrl_h	0			data: x and group
ctrl_h	0			Kruskal-Wallis chi-squared = 329.191, df = 3, p-value = 0
ctrl_h	0
ctrl_h	2
ctrl_h	1			Comparison of x by group
ctrl_h	0			(Bonferroni)
ctrl_h	0			Col Mean-|
ctrl_h	0			Row Mean | ctrl_hex ctrl_hex_aph fat1_hex
ctrl_h	1			---------+---------------------------------
ctrl_h	2			ctrl_hex_aph | -12.30764
ctrl_h	1			| 0.0000*
ctrl_h	2			|
ctrl_h	0			fat1_hex | 3.380933 16.29548
ctrl_h	2			| 0.0043* 0.0000*
ctrl_h	0			|
ctrl_h	1			fat1_hex_aph | -7.970593 4.143846 -11.67376
ctrl_h	3			| 0.0000* 0.0002* 0.0000*
ctrl_h	0
ctrl_h	1			alpha = 0.05
ctrl_h	1			Reject Ho if p <= alpha
ctrl_h	3
ctrl_h	0
ctrl_h	3
ctrl_h	0
ctrl_h	1
ctrl_h	2
ctrl_h	0
ctrl_h	2
ctrl_h	3
ctrl_h	0
ctrl_h	0
ctrl_h	0
ctrl_h	0
ctrl_h	3
ctrl_h	2
ctrl_h	1
ctrl_h	1
ctrl_h	6
ctrl_h	2
ctrl_h	3
ctrl_h	3
ctrl_h	3
ctrl_h	1
ctrl_h	5
ctrl_h	2
ctrl_h	5
ctrl_h	0
ctrl_h	3
ctrl_h	3
ctrl_h	8
ctrl_h	0
ctrl_h	3
ctrl_h	1
ctrl_h	0
ctrl_h	2
ctrl_h	0
ctrl_h	2
ctrl_h	3
ctrl_h	1
ctrl_h	4
ctrl_h	2
ctrl_h	3
ctrl_h	1
ctrl_h	4
ctrl_h	5
ctrl_h	1
ctrl_h	5
ctrl_h	3
ctrl_h	1
ctrl_h	2
ctrl_h	3
ctrl_h	1
ctrl_h	1
ctrl_h	1
ctrl_h	2
ctrl_h	4
ctrl_h	5
ctrl_h	2
ctrl_h	2
ctrl_h	2
ctrl_h	0
ctrl_h	2
ctrl_h	0
ctrl_h	2
ctrl_h	1
ctrl_h	1
ctrl_h	0
ctrl_h	1
ctrl_h	0
ctrl_h	1
ctrl_h	0
ctrl_h	1
ctrl_h	2
ctrl_h	5
ctrl_h	3
ctrl_h	1
ctrl_h	0
ctrl_h	0
ctrl_h	2
ctrl_h	1
ctrl_h	1
ctrl_h	3
ctrl_h	0
ctrl_h	1
ctrl_h	5
ctrl_h	3
ctrl_h	0
ctrl_h	3
ctrl_h	0
ctrl_h	0
ctrl_h	1
ctrl_h	0
ctrl_h	1
ctrl_h	1
ctrl_h	4
ctrl_h	2
ctrl_h	1
ctrl_h	0
ctrl_h	1
ctrl_h	3
ctrl_h	0
ctrl_h	5
ctrl_h	0
ctrl_h	1
ctrl_h	0
ctrl_h	0
ctrl_h	1
ctrl_h	3
ctrl_h	2
ctrl_h	1
ctrl_h	2
fat1_h	0
fat1_h	1
fat1_h	0
fat1_h	0
fat1_h	0
fat1_h	1
fat1_h	1
fat1_h	1
fat1_h	1
fat1_h	0
fat1_h	0
fat1_h	0
fat1_h	0
fat1_h	0
fat1_h	2
fat1_h	0
fat1_h	1
fat1_h	0
fat1_h	1
fat1_h	0
fat1_h	1
fat1_h	0
fat1_h	0
fat1_h	0
fat1_h	1
fat1_h	1
fat1_h	0
fat1_h	0
fat1_h	0
fat1_h	0
fat1_h	0
fat1_h	0
fat1_h	0
fat1_h	0
fat1_h	0
fat1_h	0
fat1_h	0
fat1_h	0
fat1_h	1
fat1_h	0
fat1_h	2
fat1_h	1
fat1_h	0
fat1_h	0
fat1_h	0
fat1_h	4
fat1_h	0
fat1_h	0
fat1_h	0
fat1_h	1
fat1_h	1
fat1_h	0
fat1_h	0
fat1_h	0
fat1_h	2
fat1_h	2
fat1_h	4
fat1_h	7
fat1_h	0
fat1_h	3
fat1_h	0
fat1_h	1
fat1_h	2
fat1_h	2
fat1_h	0
fat1_h	2
fat1_h	4
fat1_h	5
fat1_h	2
fat1_h	0
fat1_h	1
fat1_h	1
fat1_h	2
fat1_h	3
fat1_h	0
fat1_h	2
fat1_h	4
fat1_h	7
fat1_h	1
fat1_h	4
fat1_h	1
fat1_h	1
fat1_h	1
fat1_h	1
fat1_h	6
fat1_h	2
fat1_h	1
fat1_h	3
fat1_h	5
fat1_h	7
fat1_h	0
fat1_h	0
fat1_h	1
fat1_h	0
fat1_h	3
fat1_h	6
fat1_h	4
fat1_h	0
fat1_h	2
fat1_h	0
fat1_h	1
fat1_h	0
fat1_h	1
fat1_h	4
fat1_h	1
fat1_h	1
fat1_h	0
fat1_h	0
fat1_h	0
fat1_h	0
fat1_h	0
fat1_h	0
fat1_h	0
fat1_h	1
fat1_h	0
fat1_h	0
fat1_h	1
fat1_h	0
fat1_h	0
fat1_h	0
fat1_h	0
fat1_h	0
fat1_h	0
fat1_h	0
fat1_h	0
fat1_h	1
fat1_h	0
fat1_h	0
fat1_h	0
fat1_h	1
fat1_h	0
fat1_h	1
fat1_h	0
fat1_h	0
fat1_h	0
fat1_h	0
fat1_h	0
fat1_h	0
fat1_h	0
fat1_h	0
fat1_h	0
fat1_h	0
fat1_h	0
fat1_h	0
fat1_h	0
fat1_h	0
fat1_h	0
fat1_h	0
fat1_h	2
fat1_h	0
fat1_h	0
fat1_h	0
fat1_h	1
fat1_h	0
fat1_h	1
fat1_h	0
fat1_h	0
fat1_h	0
fat1_h	2
fat1_h	0
fat1_h	0
fat1_h	0
fat1_h	0
fat1_h	0
fat1_h	0
fat1_h	1
fat1_h	1
ctrl_h_a	17
ctrl_h_a	11
ctrl_h_a	10
ctrl_h_a	10
ctrl_h_a	6
ctrl_h_a	9
ctrl_h_a	12
ctrl_h_a	13
ctrl_h_a	8
ctrl_h_a	11
ctrl_h_a	2
ctrl_h_a	2
ctrl_h_a	6
ctrl_h_a	10
ctrl_h_a	8
ctrl_h_a	9
ctrl_h_a	2
ctrl_h_a	1
ctrl_h_a	9
ctrl_h_a	8
ctrl_h_a	0
ctrl_h_a	6
ctrl_h_a	5
ctrl_h_a	8
ctrl_h_a	7
ctrl_h_a	7
ctrl_h_a	9
ctrl_h_a	8
ctrl_h_a	7
ctrl_h_a	10
ctrl_h_a	14
ctrl_h_a	11
ctrl_h_a	13
ctrl_h_a	4
ctrl_h_a	16
ctrl_h_a	5
ctrl_h_a	23
ctrl_h_a	11
ctrl_h_a	9
ctrl_h_a	10
ctrl_h_a	12
ctrl_h_a	8
ctrl_h_a	11
ctrl_h_a	3
ctrl_h_a	10
ctrl_h_a	6
ctrl_h_a	5
ctrl_h_a	3
ctrl_h_a	8
ctrl_h_a	9
ctrl_h_a	7
ctrl_h_a	5
ctrl_h_a	6
ctrl_h_a	7
ctrl_h_a	6
ctrl_h_a	9
ctrl_h_a	7
ctrl_h_a	11
ctrl_h_a	12
ctrl_h_a	9
ctrl_h_a	8
ctrl_h_a	7
ctrl_h_a	0
ctrl_h_a	13
ctrl_h_a	1
ctrl_h_a	11
ctrl_h_a	9
ctrl_h_a	7
ctrl_h_a	7
ctrl_h_a	13
ctrl_h_a	10
ctrl_h_a	6
ctrl_h_a	6
ctrl_h_a	1
ctrl_h_a	1
ctrl_h_a	13
ctrl_h_a	9
ctrl_h_a	9
ctrl_h_a	7
ctrl_h_a	6
ctrl_h_a	14
ctrl_h_a	14
ctrl_h_a	9
ctrl_h_a	5
ctrl_h_a	5
ctrl_h_a	7
ctrl_h_a	11
ctrl_h_a	12
ctrl_h_a	11
ctrl_h_a	7
ctrl_h_a	8
ctrl_h_a	7
ctrl_h_a	5
ctrl_h_a	10
ctrl_h_a	10
ctrl_h_a	11
ctrl_h_a	3
ctrl_h_a	5
ctrl_h_a	10
ctrl_h_a	12
ctrl_h_a	6
ctrl_h_a	11
ctrl_h_a	20
ctrl_h_a	14
ctrl_h_a	6
ctrl_h_a	10
ctrl_h_a	6
ctrl_h_a	10
ctrl_h_a	8
ctrl_h_a	2
ctrl_h_a	14
ctrl_h_a	2
ctrl_h_a	10
ctrl_h_a	6
ctrl_h_a	6
ctrl_h_a	6
ctrl_h_a	11
ctrl_h_a	9
ctrl_h_a	8
ctrl_h_a	11
ctrl_h_a	9
ctrl_h_a	6
ctrl_h_a	6
ctrl_h_a	11
ctrl_h_a	11
ctrl_h_a	15
ctrl_h_a	4
ctrl_h_a	10
ctrl_h_a	7
ctrl_h_a	16
ctrl_h_a	10
ctrl_h_a	15
fat1_h_a	5
fat1_h_a	5
fat1_h_a	1
fat1_h_a	2
fat1_h_a	2
fat1_h_a	7
fat1_h_a	6
fat1_h_a	1
fat1_h_a	6
fat1_h_a	4
fat1_h_a	5
fat1_h_a	2
fat1_h_a	0
fat1_h_a	7
fat1_h_a	9
fat1_h_a	8
fat1_h_a	2
fat1_h_a	5
fat1_h_a	7
fat1_h_a	10
fat1_h_a	9
fat1_h_a	9
fat1_h_a	2
fat1_h_a	0
fat1_h_a	1
fat1_h_a	13
fat1_h_a	8
fat1_h_a	4
fat1_h_a	2
fat1_h_a	0
fat1_h_a	0
fat1_h_a	1
fat1_h_a	9
fat1_h_a	10
fat1_h_a	6
fat1_h_a	5
fat1_h_a	6
fat1_h_a	3
fat1_h_a	4
fat1_h_a	6
fat1_h_a	4
fat1_h_a	11
fat1_h_a	5
fat1_h_a	7
fat1_h_a	8
fat1_h_a	6
fat1_h_a	8
fat1_h_a	4
fat1_h_a	3
fat1_h_a	3
fat1_h_a	3
fat1_h_a	10
fat1_h_a	7
fat1_h_a	4
fat1_h_a	5
fat1_h_a	5
fat1_h_a	8
fat1_h_a	7
fat1_h_a	7
fat1_h_a	5
fat1_h_a	7
fat1_h_a	5
fat1_h_a	7
fat1_h_a	11
fat1_h_a	7
fat1_h_a	4
fat1_h_a	7
fat1_h_a	5
fat1_h_a	8
fat1_h_a	13
fat1_h_a	9
fat1_h_a	4
fat1_h_a	2
fat1_h_a	6
fat1_h_a	6
fat1_h_a	3
fat1_h_a	14
fat1_h_a	10
fat1_h_a	5
fat1_h_a	5
fat1_h_a	6
fat1_h_a	6
fat1_h_a	7
fat1_h_a	4
fat1_h_a	4
fat1_h_a	4
fat1_h_a	5
fat1_h_a	1
fat1_h_a	5
fat1_h_a	12
fat1_h_a	2
fat1_h_a	7
fat1_h_a	5
fat1_h_a	8
fat1_h_a	10
fat1_h_a	7
fat1_h_a	9
fat1_h_a	7
fat1_h_a	5
fat1_h_a	5
fat1_h_a	1
fat1_h_a	6
fat1_h_a	10
fat1_h_a	6
fat1_h_a	0
fat1_h_a	0
fat1_h_a	4
fat1_h_a	8
fat1_h_a	7
fat1_h_a	6
fat1_h_a	11
fat1_h_a	1
fat1_h_a	1
fat1_h_a	8
fat1_h_a	5
fat1_h_a	6
fat1_h_a	5
fat1_h_a	5
fat1_h_a	5
fat1_h_a	0
fat1_h_a	4
fat1_h_a	6
fat1_h_a	5
fat1_h_a	1
fat1_h_a	1
