# Supplementary material for: TRACERx analysis identifies a role for FAT1 in regulating chromosomal instability and whole-genome doubling via Hippo signalling
Source: Nat Cell Biol. 2024 Dec 30;27(1):154–68. doi: 10.1038/s41556-024-01558-w (PMC11735399; doi:10.1038/s41556-024-01558-w)
Supplement: Supplementary file 23 — Statistical source data. [file 41556_2024_1558_MOESM23_ESM.xlsx]

## Sheet: EXT7B
%MCM7 +ve cells post G2
sgNT	sgFAT1
1	5.27
1.22	6.49
0.7	6.23		Column B	sgFAT1
			vs.	vs.
			Column A	sgNT
			Paired t test
			P value	0.0058
			P value summary	**
			Significantly different (P < 0.05)?	Yes
			One- or two-tailed P value?	Two-tailed
			t, df	t=13.08, df=2
			Number of pairs	3
			How big is the difference?
			Mean of differences (B - A)	5.023
			SD of differences	0.6652
			SEM of differences	0.3841
			95% confidence interval	3.371 to 6.676
			R squared (partial eta squared)	0.9884
			How effective was the pairing?
			Correlation coefficient (r)	0.1149
			P value (one tailed)	0.4634
			P value summary	ns
			Was the pairing significantly effective?	No

## Sheet: EXT7C
%MCM7 +ve cells post G2
tp53wt ctrl	tp53wt ctrl aph	tp53 wt fat1	tp53 wt fat1 aph
0.77	0.9	2.54	4.64
0.34	3.3	2.19	6.6
4.61	2.02	6.03	7.82			Column C	tp53 wt fat1		Column D	tp53 wt fat1 aph
						vs.	vs.		vs.	vs.
						Column A	tp53wt ctrl		Column B	tp53wt ctrl aph
						Paired t test			Paired t test
						P value	0.0061		P value	0.0309
						P value summary	**		P value summary	*
						Significantly different (P < 0.05)?	Yes		Significantly different (P < 0.05)?	Yes
						One- or two-tailed P value?	Two-tailed		One- or two-tailed P value?	Two-tailed
						t, df	t=12.72, df=2		t, df	t=5.555, df=2
						Number of pairs	3		Number of pairs	3
						How big is the difference?			How big is the difference?
						Mean of differences (C - A)	1.68		Mean of differences (D - B)	4.28
						SD of differences	0.2287		SD of differences	1.335
						SEM of differences	0.132		SEM of differences	0.7705
						95% confidence interval	1.112 to 2.248		95% confidence interval	0.9646 to 7.595
						R squared (partial eta squared)	0.9878		R squared (partial eta squared)	0.9391
						How effective was the pairing?			How effective was the pairing?
						Correlation coefficient (r)	1		Correlation coefficient (r)	0.58
						P value (one tailed)	0.0029		P value (one tailed)	0.3031
						P value summary	**		P value summary	ns
						Was the pairing significantly effective?	Yes		Was the pairing significantly effective?	No

## Sheet: EXT7D
% low cyclin B1 G2 cells
ctrl p53 wt	fat1 p53wt	ctrl p53 wt aph	fat1 p53 wt aph
4.16	3.51	2.25	3.32		Table Analyzed	cyclin b1 neg p53 wt only			Table Analyzed	cyclin b1 neg p53 wt only
0.38	0.36	0.075	0.11
1.88	1.16	2.58	1.37		Column B	fat1 p53wt			Column D	fat1 p53 wt aph
					vs.	vs.			vs.	vs.
					Column A	ctrl p53 wt			Column C	ctrl p53 wt aph
					Paired t test				Paired t test
					P value	0.1728			P value	0.9625
					P value summary	ns			P value summary	ns
					Significantly different (P < 0.05)?	No			Significantly different (P < 0.05)?	No
					One- or two-tailed P value?	Two-tailed			One- or two-tailed P value?	Two-tailed
					t, df	t=2.082, df=2			t, df	t=0.05310, df=2
					Number of pairs	3			Number of pairs	3
					How big is the difference?				How big is the difference?
					Mean of differences (B - A)	-0.4633			Mean of differences (D - C)	-0.035
					SD of differences	0.3855			SD of differences	1.142
					SEM of differences	0.2226			SEM of differences	0.6591
					95% confidence interval	-1.421 to 0.4944			95% confidence interval	-2.871 to 2.801
					R squared (partial eta squared)	0.6842			R squared (partial eta squared)	0.001408
					How effective was the pairing?				How effective was the pairing?
					Correlation coefficient (r)	0.9875			Correlation coefficient (r)	0.7189
					P value (one tailed)	0.0504			P value (one tailed)	0.2447
					P value summary	ns			P value summary	ns
					Was the pairing significantly effective?	No			Was the pairing significantly effective?	No

## Sheet: EXT7F
PC9
% Edu +ve cells post G2					Table Analyzed	pc9 tri edu incorporation			Table Analyzed	pc9 tri edu incorporation
cgnt tri	cgnt tri noco	fat1 tri	fat1 tri noco
5.18	29.4	9.46	16.3		Column C	fat1 tri			Column D	fat1 tri noco
3.91	5.7	5.15	5.9		vs.	vs.			vs.	vs.
2	5.61	5.48	4.35		Column A	cgnt tri			Column B	cgnt tri noco
4.49	23.1	9.66	16.6
					Paired t test				Paired t test
					P value	0.0245			P value	0.1848
					P value summary	*			P value summary	ns
					Significantly different (P < 0.05)?	Yes			Significantly different (P < 0.05)?	No
					One- or two-tailed P value?	Two-tailed			One- or two-tailed P value?	Two-tailed
					t, df	t=4.210, df=3			t, df	t=1.715, df=3
					Number of pairs	4			Number of pairs	4
					How big is the difference?				How big is the difference?
					Mean of differences (C - A)	3.543			Mean of differences (D - B)	-5.165
					SD of differences	1.683			SD of differences	6.022
					SEM of differences	0.8415			SEM of differences	3.011
					95% confidence interval	0.8644 to 6.221			95% confidence interval	-14.75 to 4.417
					R squared (partial eta squared)	0.8552			R squared (partial eta squared)	0.4952
					How effective was the pairing?				How effective was the pairing?
					Correlation coefficient (r)	0.7549			Correlation coefficient (r)	0.969
					P value (one tailed)	0.1226			P value (one tailed)	0.0155
					P value summary	ns			P value summary	*
					Was the pairing significantly effective?	No			Was the pairing significantly effective?	Yes

## Sheet: EXT7G
RPE1-TERT-FUCCI mitotic error %
CTRL si	FAT1 si #1	FAT1 si #2
4	36.8	22.22			Table Analyzed	fat1 altfat1 RPE1 fucci no dmg multinucleated only
12	36.17	31.5
12.9	43.75	35.29			Repeated measures ANOVA summary
					Assume sphericity?	No
					F	80.54
					P value	0.005
					P value summary	**
					Statistically significant (P < 0.05)?	Yes
					Geisser-Greenhouse's epsilon	0.6442
					R squared	0.9758
					Was the matching effective?
					F	8.419
					Number of families	1
					Number of comparisons per family	3
					Alpha	0.05
					Šídák's multiple comparisons test	Mean Diff.	95.00% CI of diff.	Below threshold?	Summary	Adjusted P Value
					CTRL si vs. FAT1 si #1	-29.27	-49.09 to -9.460	Yes	*	0.0234	A-B
					CTRL si vs. FAT1 si #2	-20.04	-29.39 to -10.69	Yes	*	0.0113	A-C
					FAT1 si #1 vs. FAT1 si #2	9.237	-12.65 to 31.13	No	ns	0.2349	B-C
					Test details	Mean 1	Mean 2	Mean Diff.	SE of diff.	n1	n2	t	DF
					CTRL si vs. FAT1 si #1	9.633	38.91	-29.27	2.613	3	3	11.2	2
					CTRL si vs. FAT1 si #2	9.633	29.67	-20.04	1.233	3	3	16.25	2
					FAT1 si #1 vs. FAT1 si #2	38.91	29.67	9.237	2.887	3	3	3.199	2

## Sheet: EXT7H
% multinucleated cell						% multinucleated cell
U2OS no damage						U2OS 4mM HU
CTRL	FAT1					CTRL	FAT1
4.88	10.68		Table Analyzed	u2os no dmg		3.7	10.87
4.5	13.82					2.67	10.09	Table Analyzed	u2os +hu
5.97	15.61		Column B	FAT1		4.72	12
7.34	22.75		vs.	vs.		6.42	14.9	Column B	FAT1
			Column A	CTRL		5.31	15	vs.	vs.
						10.05	8.97	Column A	CTRL
			Paired t test
			P value	0.015				Paired t test
			P value summary	*				P value	0.0089
			Significantly different (P < 0.05)?	Yes				P value summary	**
			One- or two-tailed P value?	Two-tailed				Significantly different (P < 0.05)?	Yes
			t, df	t=5.048, df=3				One- or two-tailed P value?	Two-tailed
			Number of pairs	4				t, df	t=4.150, df=5
								Number of pairs	6
			How big is the difference?
			Mean of differences (B - A)	10.04				How big is the difference?
			SD of differences	3.979				Mean of differences (B - A)	6.493
			SEM of differences	1.989				SD of differences	3.833
			95% confidence interval	3.711 to 16.37				SEM of differences	1.565
			R squared (partial eta squared)	0.8947				95% confidence interval	2.471 to 10.52
								R squared (partial eta squared)	0.775
			How effective was the pairing?
			Correlation coefficient (r)	0.9162				How effective was the pairing?
			P value (one tailed)	0.0419				Correlation coefficient (r)	-0.131
			P value summary	*				P value (one tailed)	0.4023
			Was the pairing significantly effective?	Yes				P value summary	ns
								Was the pairing significantly effective?	No

## Sheet: EXT7I
% multinucleated cell											% multinucleated cell
RPE1-TERT no damage											RPE1-TERT aph 24h
Ctrl no dmg	CTRL p53ko	FAT1 no dmg	FAT1 p53KO								CTRL APH	CTRL p53 KO APH	FAT1 APH	FAT1 P53KO APH		Table Analyzed	p53 wtko aph 24h
3.26	4.33	6.48	11.79		Table Analyzed	p53 wtko no damage					2.82	3.37	5.16	9.27		Data sets analyzed	A-D
3.8	5.34	6.28	12		Data sets analyzed	A-D					3.47	7.14	5.96	12.5
5.12	7.69	8.33	13.79										9.94	12.4		ANOVA summary
					ANOVA summary						1.85	3.81	7.48	8.41		F	11.12
					F	25.21										P value	0.0016
					P value	0.0002										P value summary	**
					P value summary	***										Significant diff. among means (P < 0.05)?	Yes
					Significant diff. among means (P < 0.05)?	Yes										R squared	0.7694
					R squared	0.9043
																Brown-Forsythe test
					Brown-Forsythe test											F (DFn, DFd)	0.8702 (3, 10)
					F (DFn, DFd)	0.1709 (3, 8)										P value	0.4883
					P value	0.9131										P value summary	ns
					P value summary	ns										Are SDs significantly different (P < 0.05)?	No
					Are SDs significantly different (P < 0.05)?	No
																Bartlett's test
					Bartlett's test											Bartlett's statistic (corrected)
					Bartlett's statistic (corrected)											P value
					P value											P value summary
					P value summary											Are SDs significantly different (P < 0.05)?
					Are SDs significantly different (P < 0.05)?
																ANOVA table	SS	DF	MS	F (DFn, DFd)	P value
					ANOVA table	SS	DF	MS	F (DFn, DFd)	P value						Treatment (between columns)	121.8	3	40.61	F (3, 10) = 11.12	P=0.0016
					Treatment (between columns)	120.5	3	40.17	F (3, 8) = 25.21	P=0.0002						Residual (within columns)	36.5	10	3.65
					Residual (within columns)	12.75	8	1.593								Total	158.3	13
					Total	133.3	11
																Data summary
					Data summary											Number of treatments (columns)	4
					Number of treatments (columns)	4										Number of values (total)	14
					Number of values (total)	12
					Number of families	1
					Number of comparisons per family	4
					Alpha	0.05
					Holm-Šídák's multiple comparisons test	Mean Diff.	Below threshold?	Summary	Adjusted P Value
					Ctrl no dmg vs. CTRL p53ko	-1.727	No	ns	0.1324	A-B						Number of families	1
					FAT1 no dmg vs. FAT1 p53KO	-5.497	Yes	**	0.0021	C-D						Number of comparisons per family	4
					Ctrl no dmg vs. FAT1 no dmg	-2.97	Yes	*	0.0405	A-C						Alpha	0.05
					CTRL p53ko vs. FAT1 p53KO	-6.74	Yes	***	0.0007	B-D
																Holm-Šídák's multiple comparisons test	Mean Diff.	Below threshold?	Summary	Adjusted P Value
					Test details	Mean 1	Mean 2	Mean Diff.	SE of diff.	n1	n2	t	DF			CTRL APH vs. FAT1 APH	-4.422	Yes	*	0.0375	A-C
					Ctrl no dmg vs. CTRL p53ko	4.06	5.787	-1.727	1.031	3	3	1.675	8			CTRL p53 KO APH vs. FAT1 P53KO APH	-5.872	Yes	**	0.0097	B-D
					FAT1 no dmg vs. FAT1 p53KO	7.03	12.53	-5.497	1.031	3	3	5.333	8			CTRL APH vs. CTRL p53 KO APH	-2.06	No	ns	0.2161	A-B
					Ctrl no dmg vs. FAT1 no dmg	4.06	7.03	-2.97	1.031	3	3	2.882	8			FAT1 APH vs. FAT1 P53KO APH	-3.51	No	ns	0.0524	C-D
					CTRL p53ko vs. FAT1 p53KO	5.787	12.53	-6.74	1.031	3	3	6.54	8
																Test details	Mean 1	Mean 2	Mean Diff.	SE of diff.	n1	n2	t	DF
																CTRL APH vs. FAT1 APH	2.713	7.135	-4.422	1.459	3	4	3.03	10
																CTRL p53 KO APH vs. FAT1 P53KO APH	4.773	10.65	-5.872	1.459	3	4	4.024	10
																CTRL APH vs. CTRL p53 KO APH	2.713	4.773	-2.06	1.56	3	3	1.321	10
																FAT1 APH vs. FAT1 P53KO APH	7.135	10.65	-3.51	1.351	4	4	2.598	10
