# Supplementary material for: TRACERx analysis identifies a role for FAT1 in regulating chromosomal instability and whole-genome doubling via Hippo signalling
Source: Nat Cell Biol. 2024 Dec 30;27(1):154–68. doi: 10.1038/s41556-024-01558-w (PMC11735399; doi:10.1038/s41556-024-01558-w)
Supplement: Supplementary file 24 — Statistical source data. [file 41556_2024_1558_MOESM24_ESM.xlsx]

## Sheet: EXT8B
	% occurance
	Daughter cell fate
	normal	fragil nucleus		Table Analyzed	RPE fucci 5 mins outcome after bridges
ctrl siRNA	80	20
fat1	31	69		P value and statistical significance
				Test	Chi-square
				Chi-square, df	48.61, 1
				z	6.972
				P value	<0.0001
				P value summary	****
				One- or two-sided	Two-sided
				Statistically significant (P < 0.05)?	Yes
				Data analyzed	normal	fragil nucleus	Total
				ctrl siRNA	80	20	100
				fat1	31	69	100
				Total	111	89	200
				Percentage of row total	normal	fragil nucleus
				ctrl siRNA	80.00%	20.00%
				fat1	31.00%	69.00%
				Percentage of column total	normal	fragil nucleus
				ctrl siRNA	72.07%	22.47%
				fat1	27.93%	77.53%
				Percentage of grand total	normal	fragil nucleus
				ctrl siRNA	40.00%	10.00%
				fat1	15.50%	34.50%

## Sheet: EXT8C
1st mitosis outcome	2nd mitotis outcomes
	normal	nuclear envelope deformation	fail cytokinesis	mitosis bypass
normal	55	29	10	6
nuclear envelope deformation	20	53	20	7
Table Analyzed	e8c
P value and statistical significance
Test	Chi-square
Chi-square, df	26.77, 3
P value	7e-06
P value summary	****
One- or two-sided	NA
Statistically significant (P < 0.05)?	Yes
Data analyzed
Number of rows	2
Number of columns	4

## Sheet: EXT8D
NEBD to metaphase - time (m)															metaphase to anaphase - time (m)							Metahphase to anaphase - Dunns									anaphase to cytokinesis - time (m)							anaphase to cytokinesis Dunns
ctrl si	fat1 si	ctrl si error	fat1 si error	FAT1 si#2	FAT1 si#2 error										ctrl si	fat1 si	ctrl si error	fat1 si error	FAT1 si#2	FAT1 si#2 error											ctrl si	fat1 si	ctrl si error	fat1 si error	FAT1 si#2	FAT1 si#2 error
15	10	25	15	10	15										10	15	10	10	15	15											5	5	5	5	5	5
15	15	15	50	5	30		Table Analyzed	2 FAT1 SI NEBD to metaphase							30	15	15	15	25	15		Table Analyzed	2 FAT1 SI metaphase to anaphase								5	5	5	15	25	0		Table Analyzed	2 FAT1 SI anaphase to cytokinesis
5	10	25	5	5	20										10	25	15	15	20	5											5	5	5	5	0	10
15	10	10	15	15	10		Kruskal-Wallis test								10	20	10	20	15	35		Kruskal-Wallis test									20	5	5	10	0	0		Kruskal-Wallis test
10	5	10	10	10	15		P value	<0.0001							10	15	30	15	20	30		P value	0.5255								5	5	5	0	0	0		P value	<0.0001
15	10	5	10	15	10		Exact or approximate P value?	Approximate							25	15	15	15	15	15		Exact or approximate P value?	Approximate								10	5	5	5	0	5		Exact or approximate P value?	Approximate
10	25	20	5	10	10		P value summary	****							10	10	15	15	20	20		P value summary	ns								5	0	25	5	5	5		P value summary	****
10	10	10	35	10	5		Do the medians vary signif. (P < 0.05)?	Yes							25	25	20	35	15	20		Do the medians vary signif. (P < 0.05)?	No								5	5	0	10	5	5		Do the medians vary signif. (P < 0.05)?	Yes
10	10	10	10	5	10		Number of groups	6							20	20	20	20	30	60		Number of groups	6								0	5	5	0	5	5		Number of groups	6
15	5	10	10	10	5		Kruskal-Wallis statistic	39.85							25	15	15	10	25	10		Kruskal-Wallis statistic	4.168								0	5	5	5	5	5		Kruskal-Wallis statistic	33.19
20	15	10	10	10	15										30	15	15	20	15	15											5	5	5	5	5	5
10	10	25	15	10	10		Data summary								10	10	15	15	15	10		Data summary									0	5	5	5	5	5		Data summary
5	10	15	15	10	5		Number of treatments (columns)	6							10	20	15	10	15	15		Number of treatments (columns)	6								5	5	15	5	0	5		Number of treatments (columns)	6
20	10	45	30	10	20		Number of values (total)	457							20	10	10	15	10	15		Number of values (total)	463								0	5	10	5	5	10		Number of values (total)	427
10	10	25	5	15	20		Number of families	1							15	15	15	15	15	10											5	10	20	5	5	5
10	10	40	10	10	10		Number of comparisons per family	7							15	15	20	20	10	15		Number of families	1								5	5	70	5	5	5
20	15	20	10	10	15		Alpha	0.05							20	10	10	15	15	10		Number of comparisons per family	7								0	5	20	5	5	5		Number of families	1
10	10	185	10	10	15										15	15	25	20	15	15		Q	0.05								5	5	20	5	0	5		Number of comparisons per family	7
10	15	40	20	10	15		Number of families	1							5	10	5	15	15	10											5	20	20	5	5	10		Alpha	0.05
10	20	20	5	10	15		Number of comparisons per family	7							15	10	15	65	15	30		Two-stage linear step-up procedure of Benjamini, Krieger and Yekutieli	Mean rank diff.	Discovery?	q value	Individual P Value					0	5	20	5	5	5
10	15	15	5	10	10		Q	0.05							10	15	10	15	15	15		ctrl si vs. fat1 si	12.14	No	0.686214	0.466812	A-B				0	5	20	5	5	5		Number of families	1
15	10	10	10	5	55										15	15	25	15	15	30		ctrl si vs. ctrl si error	-10.83	No	0.832952	0.689239	A-C				0	5	15	5	15	0		Number of comparisons per family	7
10	15		10	25	15		Number of families	1							20	10	15	15	20	5		fat1 si vs. fat1 si error	-30.87	No	0.629586	0.147656	B-D				5	5	15	5	5			Q	0.05
10	20		0	15	10		Number of comparisons per family	7							10	15	25	20	30	25		ctrl si vs. FAT1 si#2	-13.21	No	0.686214	0.438388	A-E				5	5		5	10
25	15		10	15	15		Q	0.05							20	15	20	20	10	15		ctrl si error vs. fat1 si error	-7.901	No	0.832952	0.793287	C-D				0	5		5	5			Two-stage linear step-up procedure of Benjamini, Krieger and Yekutieli	Mean rank diff.	Discovery?	q value	Individual P Value
15	15		45	10	20										35	10	10	20	20	10		ctrl si error vs. FAT1 si#2 error	32.01	No	0.686214	0.328803	C-F				5	0		5	5			ctrl si vs. fat1 si	15.02	No	0.27593	0.288033	A-B
15	15		15	10	25		Two-stage linear step-up procedure of Benjamini, Krieger and Yekutieli	Mean rank diff.	Discovery?	q value	Individual P Value				20	5		10	15	10		FAT1 si#2 vs. FAT1 si#2 error	34.39	No	0.629586	0.171316	E-F				5	5		10	5			ctrl si vs. ctrl si error	-37.98	No	0.207564	0.118608	A-C
15	10		20	10	15		fat1 si vs. ctrl si	-41.34	Yes	0.048392	0.015362	B-A			20	15		10	20	10											50	5		10	5			fat1 si vs. fat1 si error	-18.23	No	0.27593	0.315349	B-D
15	10		20	10	10		ctrl si error vs. ctrl si	11.98	No	0.714507	0.680482	C-A			10	15		15	15	5		Test details	Mean rank 1	Mean rank 2	Mean rank diff.	n1	n2				5	5		5	5			ctrl si vs. FAT1 si#2	69.93	Yes	6.65091e-05	1.26684e-05	A-E
15	10		20	5	15		fat1 si error vs. fat1 si	46.09	No	0.064784	0.03085	D-B			15	10		20	15	10		ctrl si vs. fat1 si	230.7	218.5	12.14	161	93				40	5		15	0			FAT1 si#2 vs. FAT1 si#2 error	5.105	No	0.637354	0.849805	E-F
10	15		15	20	5		fat1 si error vs. ctrl si error	-7.238	No	0.737942	0.819936	D-C			15	20		20	15	15		ctrl si vs. ctrl si error	230.7	241.5	-10.83	161	26				5	5		10	5			ctrl si error vs. fat1 si error	34.77	No	0.256678	0.195564	C-D
5	10		10	20	15		alt fat vs. ctrl si	-95.63	Yes	1.15219e-07	1.82887e-08	E-A			50	20		15	10	15		fat1 si vs. fat1 si error	218.5	249.4	-30.87	93	59				5	10		5	5			ctrl si error vs. FAT1 si#2 error	113	Yes	0.001379	0.00052525	C-F
10	15		20	10	10		alt fat1 error vs. ctrl si error	-57.33	No	0.123761	0.098223	F-C			10	20		10	20	45		ctrl si vs. FAT1 si#2	230.7	243.9	-13.21	161	87				5	5		5	5
10	10		10	10	10		alt fat1 error vs. alt fat	50.28	No	0.075094	0.047679	F-E			15	15		60	15	10		ctrl si error vs. fat1 si error	241.5	249.4	-7.901	26	59				5	5		5	5			Test details	Mean rank 1	Mean rank 2	Mean rank diff.	n1	n2
20	10		15	15	20										15	10		10	15	10		ctrl si error vs. FAT1 si#2 error	241.5	209.5	32.01	26	37				5	5		5	5			ctrl si vs. fat1 si	229.3	214.3	15.02	164	94
15	10		15	10	15		Test details	Mean rank 1	Mean rank 2	Mean rank diff.	n1	n2			30	10		20	10	10		FAT1 si#2 vs. FAT1 si#2 error	243.9	209.5	34.39	87	37				5	5		5	0			ctrl si vs. ctrl si error	229.3	267.3	-37.98	164	23
15	10		15	10			fat1 si vs. ctrl si	216	257.3	-41.34	86	164			30	20		20	15	5											5	5		5	5			fat1 si vs. fat1 si error	214.3	232.5	-18.23	94	59
15	20		20	10			ctrl si error vs. ctrl si	269.3	257.3	11.98	22	164			15	10		15	10												5	5		5	5			ctrl si vs. FAT1 si#2	229.3	159.4	69.93	164	65
20	15		25	10			fat1 si error vs. fat1 si	262.1	216	46.09	62	86			25	25		20	15												5	5		5	5			FAT1 si#2 vs. FAT1 si#2 error	159.4	154.3	5.105	65	22
10	15		15	0			fat1 si error vs. ctrl si error	262.1	269.3	-7.238	62	22			35	15		15	15												5	5		5	5			ctrl si error vs. fat1 si error	267.3	232.5	34.77	23	59
15	10		20	10			alt fat vs. ctrl si	161.7	257.3	-95.63	87	164			30	45		10	15												0	5		5	5			ctrl si error vs. FAT1 si#2 error	267.3	154.3	113	23	22
10	5		15	25			alt fat1 error vs. ctrl si error	212	269.3	-57.33	36	22			30	15		10	20												0	5		5	5
25	15		15	10			alt fat1 error vs. alt fat	212	161.7	50.28	36	87			5	10		25	15												5	5		35	5
20	10		15	15											10	20		15	10												10	10		15	5
10	15		10	10											10	20		35	15												10	10		15	5
30	15		110	10											10	15		20	15												5	10		40	5
5	25		35	20											15	20		5	15												10	5		5	5
25	10		60	10											15	15		25	15												5	5		10	5
25	5		25	20											15	10		10	25												10	5		25	5
15	10		45	15											20	10		10	15												20	5		25	5
10	10		120	20											15	15		5	20												5	5		15	5
35	10		25	10											15	15		15	25												5	5		10	5
10	20		25	5											10	10		5	20												5	5		15	25
15	20		35	15											10	10		40	25												5	5		20	0
20	10		35	15											15	10		20	10												5	5		20	5
15	30		5	15											15	10		100	15												5	5		25	5
15	10		35	15											15	20		10	65												10	5		30	10
20	15		65	5											10	15		10	10												5	5		15	5
15	10		60	15											15	5		5	10												5	10		15	5
10	10		65	5											25	15			20												5	5			35
30	10		40	15											15	15			20												5	5			5
25	10		15	10											20	10			15												5	5			5
10	10			5											25	15			15												10	5			5
15	30			20											15	15			20												5	5			0
25	10			10											10	15			15												15	5			10
10	10			20											10	15			15												5	5
30	15			15											15	10			15												5	5
15	10			10											10	15			10												5	5
10	10			70											10	10			15												0	5
15	25			10											15	10			10												5	5
15	25			15											10	10			10												5	10
10	40			20											15	10			15												5	5
15	30			10											5	35			15												10	5
25	20			10											10	25			15												5	20
5	30			10											15	20			15												5	15
15	40			5											10	10			15												5	15
15	35			10											15	0			15												5	30
25	30			5											10	10			15												5	0
10	20			20											15	30			10												55	25
15	20			15											10	25			10												5	15
15	10			5											15	15			15												5	10
10	25			5											15	15			15												5	20
15	10			5											15	5			15												5	15
10	40			10											15	10			25												10	15
5	30			10											15	20			10												5	15
15	20			5											10	15			10												5	20
20				15											10	20			5												10	40
25															10	15															5	15
15															15	15															5	50
25															15	10															5	25
15															5	30															5	20
10															10	10															5	20
5															15	30															5	10
10															20																5	15
10															15																5
20															10																5
10															15																5
10															15																5
10															20																5
10															10																5
5															20																5
10															5																5
15															20																5
15															15																15
10															20																10
20															10																5
20															15																10
15															10																5
10															15																5
20															15																5
10															10																5
20															30																5
10															35																5
10															30																5
25															10																10
10															10																5
20															15																15
15															15																10
15															10																5
30															10																15
25															15																15
25															20																20
60															10																20
20															15																25
20															30																25
40															20																20
40															10																20
35															25																15
60															20																20
30															15																15
20															20																15
30															20																15
35															5																20
30															20																15
20															20																15
45															10																10
30															5																10
30															15																15
35															15																15
35															15																10
55															5																25
25															30																15
25															15																20
25															25																15
25															15																20
20															25																15
30															25																15
15															10																15
25															15																15
40															50																15
35															40																40
20															10																20
260															15																30
40															15																20
25															10																25
10															5																15
15															25																15
15															15																25
30															15																10
15															15																10
10															10																10
15																															20
10																															15
15																															10

## Sheet: EXT8E
% survival
nM Osimertinib	sgNT		sgFAT1
0	100	100	100	100
3.9	93.38	104.03	88.766	103.7
15.625	21	12.78	22.112	29.9
62.5	0.5	3.373	1.34	2.98
250	0.009	1.433	1.426	2.886
1000	1.789	1.8798	1.81	1.472
5000	0.3276	0.142	0.001	0.001
10000	0.001	0.179	0.001	0.001

## Sheet: EXT8G
% clonal survival/alamar blue reduction rate
sgNT	sgFAT1
17.1	23.1
19.3	27.5
30.9	68.3
45.7	43.7
39.2	24.9		Column B	sgFAT1
13.7	27.3		vs.	vs.
29.7	67.1		Column A	sgNT
36.6	27
26.7	49.8		Mann Whitney test
36.2	21.8		P value	<0.0001
16.4	55.2		Exact or approximate P value?	Approximate
40	18.5		P value summary	2.9408e-76
18.5	42		Significantly different (P < 0.05)?	Yes
30.8	72		One- or two-tailed P value?	Two-tailed
37.5	45.3		Sum of ranks in column A,B	151255 , 310025
45.8	50.8		Mann-Whitney U	35815
36.2	58.9
54.3	50.9		Difference between medians
54.2	53.8		Median of column A	28.47, n=480
41	19.2		Median of column B	50.99, n=480
19	21.5		Difference: Actual	22.52
51.7	26.9		Difference: Hodges-Lehmann	21.31
14.8	37.8
20.8	44.5
24.4	60.3
13.1	63.3
30.4	73.8
35.7	37.1
46.9	48.4
51.9	22.1
32.4	62.3
36.4	53.3
12.2	52.2
20.6	67.5
50.3	58.7
18.9	48.8
14.6	70.5
44.6	64.4
12.2	53.2
39.2	64.4
39	55.6
35.8	33.3
43.2	36.3
46.5	31.6
44.3	71.3
40.8	63.3
22.5	65.4
52.1	57.7
31	28.1
47.4	61.9
43.8	60.7
11.6	72.1
31.3	80.2
33.6	34.1
22.5	64.3
10.5	59.9
52.7	62
28.5	57.9
13.4	71.6
58.7	77.6
23.4	43.9
58.7	48.3
45.7	72.4
25.9	64
28.9	51.9
21	25.5
45.2	41.7
42.8	56.7
33.5	70.1
36.5	69.1
60.7	70.1
13.3	47.9
13	19.8
44.2	52
19.5	37.1
31	61.7
33.8	67.8
57.3	28.8
47.4	28.9
31.5	38.8
43.8	23.7
55.8	33.7
43.4	36.4
31.2	25.3
11.7	33.8282
11.9	58.8554
11.5	56.0139
32.6	64.901
42.6	62.2758
13	49.0242
49.3	53.6494
24.7	25.9767
34	27.2206
16.6	56.8296
20.3	30.6259
55	41.6886
15.3661	54.7311
47.8237	63.6615
46.2846	65.1395
36.386	62.3884
19.3797	57.5229
21.511	62.6446
45.0168	63.1349
18.3034	27.905
42.8713	43.827
59.6658	40.1114
21.2894	18.9621
17.3042	58.8332
30.1383	29.3005
39.8348	64.4373
37.8834	72.8757
36.1245	46.6898
13.9219	75.5488
41.8571	67.3985
15.3484	70.0289
12.8004	46.4025
25.0476	63.3424
21.4419	40.2621
13.8022	37.3586
12.8234	30.8715
31.9097	59.9468
49.9347	75.9282
30.6224	76.3343
20.0216	44.0336
42.3004	61.8786
18.3415	31.2634
36.1582	58.8439
19.2325	57.9201
24.3889	18.7334
54.0909	63.7422
37.6024	28.3607
42.3083	18.3105
44.5026	60.4211
44.6294	76.0204
31.274	69.2097
19.5198	72.788
27.0663	78.9727
22.605	46.0896
22.5962	35.9055
29.3014	39.6247
12.2454	39.122
28.2109	57.1931
36.0243	68.0147
42.5504	23.4801
21.957	86.373
39.0094	82.7522
44.1187	79.8345
50.7698	78.4452
46.6579	57.7587
26.8145	57.1027
32.4168	65.0765
22.887	67.0385
14.414	70.4625
49.5233	43.6941
32.1216	50.9871
17.9346	79.432
22.2238	75.9992
30.6862	67.9925
44.5425	69.5405
54.3481	66.9685
45.4459	45.0638
15.281	29.6888
59.1799	59.0407
37.9269	46.0524
24.5502	51.933
51.6617	20.198
45.0949	54.911
13.241	39.4935
20.7388	33.0578
29.6649	86.3819
30.7616	65.7175
16.8725	64.1944
31.7244	49.2458
28.2127	52.5315
12.5415	76.5887
41.0352	64.1288
19.057	62.2058
50.8895	71.0396
36.488	28.9645
43.5948	71.9608
11.8314	18.9887
11.9298	61.3742
13.5017	66.6138
27.7436	62.9381
75.6046	42.5256
13.4733	27.6142
56.4049	73.4361
12.0149	72.2764
12.3004	45.547
49.0525	46.8618
18.6394	52.4552
13.7109	60.1888
32.6349	42.3456
54.0981	55.6593
56.3446	55.6132
43.0318	56.764
36.3408	52.1148
13.9937	49.6873
51.0979	76.0506
12.3403	54.6885
20.9986	58.7871
21.6467	30.4867
33.8336	45.2881
17.1092	35.7069
38.1467	73.8758
49.5597	53.8587
37.0793	77.6429
35.9817	53.9624
59.4875	67.8568
19.8398	62.3725
17.7156	50.4329
47.3459	39.4358
23.3764	63.4647
53.9916	54.497
26.5051	70.6416
33.8575	55.9404
27.6098	65.5783
15.2021	71.0751
29.0673	69.5777
53.0111	72.1408
23.2558	73.0282
35.0171	45.3768
17.3078	59.6276
12.4759	52.8577
14.3422	44.8732
46.4043	58.7144
44.5948	69.9101
42.553	27.3606
16.3423	49.9905
45.6215	53.295
23.7292	66.163
21.3098	66.831
45.9708	40.619
46.9602	42.7321
23.4854	51.8958
19.0552	56.6922
19.2644	51.1511
53.8152	28.1382
59.7659	27.8483
43.1994	60.4787
17.3033	73.8049
37.0093	62.547
31.892	64.466
34.6554	64.496
25.7302	59.887
21.4295	25.9333
20.3221	74.1258
16.0595	21.6883
38.4579	56.6576
36.1014	44.2393
32.2191	56.0503
27.2844	39.552
19.7414	78.5126
38.02	63.45
24.0777	64.836
35.0624	38.626
41.5441	51.109
41.6275	31.0949
14.2313	42.2223
35.5916	47.407
18.9878	64.1793
34.5996	38.8587
56.9236	60.9593
39.0555	47.4416
54.2	32.7182
21.6857	34.417
44.1941	43.952
12.9476	66.568
17.1251	72.793
23.8108	49.9728
27.8758	44.3005
12.725	92.0905
11.7498	47.837
12.4271	37.176
44.9353	49.5118
29.9823	62.7156
20.6005	28.8
24.81	28.8
23.731	59.8
26.6292	66.5
50.9117	64.4
29.3342	34.3
13.5797	53.3
40.6203	36.5
19.1589	19.8
16.5471	46.1
67.7442	86.3
16.5205	17.7
53.9	38.5
47.5	47.6
40	37.1
32.8	37.6
22	29.7
40.7	33.9
18.8	44.6
32.2	48.4
29.4	55
20.9	48.8
20	46
12.8	54.8
19.6	39.5
49.1	62.9
23.7	59.8
29	53.7
30.4	57.7
14.8	51.6
34.9	33.1
30.9	58.2
24.7	49.4
23.7	48.9
22.6	51.9
20.3	56.7
86.2	44.7
62.5	59.9
12.8	58.9
32	46.3
12.8	66.2
13.2	41.1
26.8	37.4
28.3	58
20.8	44.2
15.6	23.3
32.9	60
27.7	50.4
16.9	46.3
38.2	49.6
24.4	48.4
32.6	58.5
17.1	47.1
22	52.1
31.1	51
17.8	50.7
17.5	48.5
13.8	56
23.7	54.5
20.1	49.4
39.6	60.8
31.9	56.9
30.1	57.5
16.1	33
27.2	60.7
16.8	35.7
20	54.5
12	34.1
28.1	47.8
12.4	23.2
15.1	48.8
13.7	30.7
38.7	69.5
28	46
30.1	30.3
25.7	38.5
13.3	57.5
24.5	47.8
21.5	34.1
27.5	59.3
16.8	42.3
32.8	38.5
13.2	65.3
27.6	52.3
20.8	54.2
46.1	40.3
29.4	52.7
17.4	62.9
20.6	61.4
23.6	57.7
28.8	47.3
30.5	30.4
20.9	42.9
27.1	52.7
42.8	68.6
35.5	35.3
24.5	39.6
31.9	32.7
47.8	59.6
30.5	65.5
26.4	42.3
22	45.5
23.1	48
22.1	52.3
22.6	29.2
33.2	48.3
16.7	32
12.1	49.6
21.0863	46.8
30.3724	57.9
25.0884	35.3
41.6842	52.6
22.6556	50
15.5594	35.5
34.8806	55.4
28.7632	25.3
35.3124	37.8
48.2812	39.7
17.4168	23.2
30.2855	26.4
31.1215	46.1
18.8992	50.5
40.1761	32.4
28.4432	34
18.205	53.7
27.5601	61.8
27.2197	47.7
37.3284	47.5
29.4486	58.7
14.7668	33.1
23.0138	66.7
40.0591	59.4
45.5027	44.1
38.2017	57.6
20.1989	47.9
28.7951	64
28.3589	60.2
30.5089	70.4
30.8529	57.2
16.6065	48.8
18.8903	36.5
49.6873	33.1
47.4505	50
34.6687	45.7
20.8514	49.2
29.1968	58.8
18.6553	55.7
26.3021	43.8
42.936	50.5
12.2764	39.3
30.3635	52.4
23.8533	40.1
13.1373	41.5
11.9466	39.9
21.206	58.4
36.9109	47.7
26.4785	32.5
30.4114	55.1
27.1177	45.6
20.518	61.3
16.86	28.2
49.612	41.2
33.4408	32
36.9587	53.1
24.4509	61.4
15.0674	45.8
19.08	39.4
27.272	64.8
25.1593	29
29.5008	63.8
35.4604	46.1
19.6191	59.8
39.8445	55.5
27.3252	64.3
20.1386	63.4
47.1597	56
33.6864	58.7
41.9156	52.6
15.555	55
16.6863	50.9
18.9355	44.4
37.3683	58.6
31.9354	42.8
34.6997	49.9
28.5345	31.4
17.1863	47.5
29.6214	42.6
20.151	47
14.1028	50.5
32.2528	58.2
51.8656	24
44.9122	25.9
16.3937	30.1
17.3973	26
13.1346	49
29.5638	45.6
13.1116	48.3
19.2946	41.3
21.2069	42.5
30.3112	29.9
23.6814	53.5
13.679	38.2
15.4025	50.7
25.3765	18.4

## Sheet: EXT8H
Resistant subclonal derivation (n)
	success	Fail
WT	11	6
FAT1 KO	42	4
				P value and statistical significance
				Test	Fisher's exact test
				P value	0.0183
				P value summary	*
				One- or two-sided	Two-sided
				Statistically significant (P < 0.05)?	Yes
				Data analyzed	success	Fail	Total
				WT	11	6	17
				FAT1 KO	42	4	46
				Total	53	10	63
				Percentage of row total	success	Fail
				WT	64.71%	35.29%
				FAT1 KO	91.30%	8.70%
				Percentage of column total	success	Fail
				WT	20.75%	60.00%
				FAT1 KO	79.25%	40.00%
				Percentage of grand total	success	Fail
				WT	17.46%	9.52%
				FAT1 KO	66.67%	6.35%

## Sheet: EXT8I
Ploidy estimate
NT, hexaploid origin	FAT1 KO, hexaploid origin
5.9	5.3
5	4.4
6.5	8.45
4.92	7.2		Column B	FAT1 KO, hexaploid origin
4.2	9.9		vs.	vs.
6.6	11.6		Column A	nh
	8.4
	10.85		Unpaired t test with Welch's correction
	12.8		P value	0.0038
	11.26		P value summary	**
	13.3		Significantly different (P < 0.05)?	Yes
	11.1		One- or two-tailed P value?	Two-tailed
	6.3		Welch-corrected t, df	t=3.200, df=24.09
	7.5
	6.25		How big is the difference?
	5.8		Mean of column A	5.52
	6.1		Mean of column B	7.566
	3.6		Difference between means (B - A) ± SEM	2.046 ± 0.6396
	7.55		95% confidence interval	0.7266 to 3.366
	5.1		R squared (eta squared)	0.2982
	7.4
	3.4		F test to compare variances
	4.6		F, DFn, Dfd	8.488, 30, 5
	4		P value	0.0251
	7.1		P value summary	*
	8.7		Significantly different (P < 0.05)?	Yes
	8.15
	4.5		Data analyzed
	10.6		Sample size, column A	6
	8.85		Sample size, column B	31
	4.5
