# Supplementary material for: TRACERx analysis identifies a role for FAT1 in regulating chromosomal instability and whole-genome doubling via Hippo signalling
Source: Nat Cell Biol. 2024 Dec 30;27(1):154–68. doi: 10.1038/s41556-024-01558-w (PMC11735399; doi:10.1038/s41556-024-01558-w)
Supplement: Supplementary file 25 — Statistical source data. [file 41556_2024_1558_MOESM25_ESM.xlsx]

## Sheet: EXT9B
nuc/total yap ratio
CTRL siRNA	FAT1 siRNA
0.214174	0.332834
0.253399	0.505579	Column B	FAT1 siRNA
0.234956	0.296416	vs.	vs.
0.210942	0.346688	Column A	CTRL siRNA
0.307103	0.37041
0.253007	0.233985	Mann Whitney test
0.267214	0.182208	P value	1.2496e-07
0.234272	0.220597	Exact or approximate P value?	Approximate
0.371331	0.161338	P value summary	****
0.266819	0.367018	Significantly different (P < 0.05)?	Yes
0.237347	0.395425	One- or two-tailed P value?	Two-tailed
0.286106	0.340994	Sum of ranks in column A,B	12458 , 19168
0.23812	0.307862	Mann-Whitney U	4832
0.258753	0.279923
0.281679	0.440785	Difference between medians
0.256735	0.248408	Median of column A	0.2569, n=123
0.218159	0.368127	Median of column B	0.3227, n=128
0.284734	0.307684	Difference: Actual	0.06583
0.263795	0.278278	Difference: Hodges-Lehmann	0.0542
0.213008	0.269572
0.25241	0.328554
0.213388	0.277258
0.237732	0.200679
0.24043	0.357362
0.261748	0.286087
0.335185	0.269735
0.227055	0.266172
0.308026	0.200958
0.22961	0.251285
0.250017	0.220277
0.283596	0.178524
0.221626	0.201247
0.221959	0.245113
0.205665	0.314959
0.325276	0.184545
0.344307	0.229458
0.226498	0.25805
0.24195	0.310193
0.303483	0.34044
0.258038	0.211012
0.373401	0.225372
0.31368	0.246931
0.362959	0.265583
0.445087	0.792987
0.281159	0.548957
0.434428	0.478016
0.478547	0.428232
0.328388	0.373904
0.248665	0.448804
0.293557	0.418653
0.356335	0.426008
0.353252	0.420612
0.234025	0.397622
0.235825	0.390959
0.27303	0.413796
0.268855	0.387293
0.280358	0.446782
0.360676	0.301448
0.323288	0.295994
0.349299	0.303246
0.255937	0.294246
0.279463	0.309709
0.236825	0.345673
0.318685	0.230619
0.300199	0.336154
0.256368	0.22926
0.305538	0.521373
0.278872	0.405264
0.30365	0.341892
0.247382	0.387438
0.283572	0.383397
0.279405	0.370713
0.263811	0.473297
0.347539	0.461084
0.294772	0.390721
0.295739	0.437953
0.226603	0.366331
0.243262	0.416032
0.230878	0.299201
0.364024	0.391227
0.334929	0.328526
0.345073	0.436442
0.314961	0.366744
0.241691	0.265258
0.356945	0.544507
0.210511	0.325668
0.234867	0.290629
0.333177	0.263492
0.199594	0.201074
0.352522	0.177665
0.237687	0.274788
0.238584	0.390481
0.185775	0.395745
0.175476	0.323761
0.222728	0.372056
0.253742	0.321608
0.166317	0.312187
0.237896	0.445018
0.202622	0.251121
0.177876	0.232952
0.193531	0.276106
0.225195	0.232165
0.249083	0.291066
0.277449	0.243601
0.248359	0.224415
0.231996	0.311129
0.210215	0.390882
0.255342	0.330396
0.319927	0.216582
0.271355	0.200262
0.287485	0.151063
0.222669	0.474668
0.403928	0.361061
0.160817	0.392045
0.23404	0.308153
0.287554	0.319427
0.317623	0.308249
0.252431	0.387722
0.267707	0.219307
0.213314	0.373933
0.22984	0.381839
0.256858	0.338002
0.199436	0.346019
	0.34463
	0.354214
	0.370638
	0.279794
	0.27869

## Sheet: EXT9D
SCNA alternation of hippo pathway genes in TRACERx LUSC
gene	WWTR1/TAZ	YAP1	TEAD1	TEAD2	TEAD3	TEAD4	LATS1	LATS2
deep loss	1	1	0	2	0	0	0	3
amplification	44	5	2	4	2	14	3	2
amplification %	36.3636	4.13223	1.65289	3.30579	1.65289	11.5702	2.47934	1.65289
deep loss%	-0.826446	-0.826446	0	-1.65289	0	0	0	-2.47934

## Sheet: EXT9E
normalized TEAD activity
cgFAT1	cgFAT1+ HHFAT1WT	cgFAT1+ mSHHFAT1WT
1.93139	2.04403	1.55693
1.90088	1.75884	2.08117		Table Analyzed	tag comparison
32.0979	27.282	1.64398		Data sets analyzed	B, D, E
30.5075	13.8809	1.70169
3.06066	32.185	2.05948		ANOVA summary
8.95144	2.24722	4.27715		F	25.94
30.3297	1.37248	1.98737		P value	<0.0001
25.168	1.44292	1.92267		P value summary	****
29.443	1.44204	28.631		Significant diff. among means (P < 0.05)?	Yes
31.413	1.54873	2.14156		R squared	0.1019
29.7448	1.5578	2.6275
4.98119	1.66129	2.94463		Brown-Forsythe test
32.0903	1.60315	2.25126		F (DFn, DFd)	22.46 (2, 457)
4.45118	30.7014	34.0188		P value	<0.0001
1.54045	1.55522	2.46435		P value summary	****
3.10224	27.7297	3.38075		Are SDs significantly different (P < 0.05)?	Yes
5.96431	29.846	5.82394
30.0292	1.64939	30.5492		Bartlett's test
2.82997	1.66408	13.8532		Bartlett's statistic (corrected)	26.22
21.1577	1.66783	3.96553		P value	<0.0001
2.5379	1.63561	14.0905		P value summary	****
33.3323	1.51613	12.9746		Are SDs significantly different (P < 0.05)?	Yes
25.4107	31.1675	31.5814
20.9109	1.70336	3.56405		ANOVA table	SS	DF	MS	F (DFn, DFd)	P value
2.24226	28.4888	33.2234		Treatment (between columns)	4354	2	2177	F (2, 457) = 25.94	P<0.0001
2.7464	2.08908	34.1382		Residual (within columns)	38358	457	83.93
5.96124	1.76495	30.1921		Total	42712	459
17.8077	28.6898	15.2643
15.1849	22.2124	29.4737		Data summary
28.8774	1.78048	17.7031		Number of treatments (columns)	3
2.94369	1.7482	2.51028		Number of values (total)	460
32.607	2.05993	2.16224
24.5739	1.76739	34.4118		Number of families	1
27.0266	1.25599	1.90291		Number of comparisons per family	3
5.80584	1.53123	2.19653		Alpha	0.05
22.4705	15.8139	2.24443
19.1202	1.5884	3.3974		Holm-Šídák's multiple comparisons test	Mean Diff.	Below threshold?	Summary	Adjusted P Value
22.2558	15.7107	4.91287		cgFAT1 vs. cgFAT1+ HHFAT1WT	7.123	Yes	****	7.11121e-10	B-D
3.11045	14.9169	2.47172		cgFAT1 vs. cgFAT1+ mSHHFAT1WT	6.617	Yes	****	1.91873e-09	B-E
2.69928	6.68446	5.75268		cgFAT1+ HHFAT1WT vs. cgFAT1+ mSHHFAT1WT	-0.5054	No	ns	0.616739	D-E
29.9179	1.1686	1.2277
3.28493	1.19637	1.0557		Test details	Mean 1	Mean 2	Mean Diff.	SE of diff.	n1	n2	t	DF
4.57527	1.2471	9.76231		cgFAT1 vs. cgFAT1+ HHFAT1WT	11.82	4.697	7.123	1.099	128	152	6.481	457
33.6741	1.17047	12.5813		cgFAT1 vs. cgFAT1+ mSHHFAT1WT	11.82	5.203	6.617	1.059	128	180	6.247	457
5.82885	1.3902	1.13632		cgFAT1+ HHFAT1WT vs. cgFAT1+ mSHHFAT1WT	4.697	5.203	-0.5054	1.009	152	180	0.5008	457
5.72761	1.28282	1.38903
22.5993	1.2833	1.43683		Compact letter display
22.5981	1.13748	1.3662		cgFAT1	A
22.4861	1.15174	1.25267		cgFAT1+ mSHHFAT1WT	B
22.4894	1.72885	4.03795		cgFAT1+ HHFAT1WT	B
2.95354	1.84661	3.74313
1.90903	1.76626	1.09211
2.09397	21.453	1.37993
1.9929	1.72981	1.92607
17.8981	1.48148	1.35971
1.85054	22.1881	1.39307
1.68912	1.39786	1.59699
5.5655	1.31889	1.6544
18.7644	1.4032	1.37828
1.352	1.34482	1.36503
1.11485	1.14778	1.35622
10.2643	1.70127	1.27681
9.77175	1.33337	1.31699
1.47323	13.0158	1.34437
8.58884	19.9234	1.15595
10.4422	1.16971	1.35709
21.345	1.69335	1.38284
1.94904	18.7358	1.8095
22.2521	1.06804	1.3747
1.03788	1.11218	1.42849
1.40968	1.20795	1.32743
10.7401	1.08091	1.29865
13.8883	1.08028	1.39857
1.02764	2.75204	1.20238
4.04158	2.50743	1.24629
1.16716	3.36671	1.61507
14.9577	2.56981	1.49026
1.93314	2.21431	1.45714
17.2509	3.01033	1.61863
1.61998	2.75886	1.30577
2.2085	3.55267	1.49738
4.97012	3.10094	1.22291
1.80921	2.41889	2.29562
1.5177	2.88986	1.27587
16.0843	2.69607	1.39734
6.87108	3.01049	1.51452
4.60906	2.94932	1.44781
12.8851	31.7246	1.35854
1.66453	2.43538	1.41914
3.62074	3.01531	1.97082
2.59399	5.29224	1.7041
19.4088	4.10961	1.51036
6.09475	3.57265	1.87392
13.987	3.03926	1.70099
5.84826	2.58892	1.35416
3.66845	3.63597	1.53924
1.90667	1.84803	1.73022
1.9966	1.71741	1.37058
5.84664	1.70337	1.73866
3.82048	1.46987	2.05838
22.0583	1.61592	1.02039
22.5993	1.64374	6.11699
21.7178	1.76256	1.13972
1.52069	1.57805	4.63746
39.8594	1.57772	17.3889
2.02994	1.87946	2.26064
39.3198	1.53884	26.8975
1.63099	1.66797	1.17684
3.90563	1.68974	0.948327
1.60674	1.71037	1.06796
2.03888	1.49547	1.17492
40.2869	1.74721	0.977352
4.43267	1.82168	19.7195
1.52426	1.66765	13.9035
22.526	1.94239	3.73969
1.57059	1.92556	11.9886
25.1632	1.85029	10.226
1.55089	1.91533	7.46906
16.7153	2.04708	7.15526
1.25516	2.79601	1.2822
33.337	2.0506	1.19201
1.20902	2.17155	1.07934
27.6603	2.72028	1.07388
1.37071	2.18796	0.98063
1.40578	2.04578	1.08574
2.0537	2.637	1.01901
15.8749	2.11003	1.00608
1.46305	2.39716	1.18622
	1.85708	1.02574
	2.07769	1.01868
	2.25502	1.00862
	2.24919	1.05995
	2.13471	1.05872
	2.24219	1.03503
	2.31523	1.05166
	2.45406	1.05446
	2.06102	1.24137
	2.06981	1.09007
	1.97368	2.23662
	2.52932	1.0096
	2.36921	2.4612
	2.54727	1.01173
	2.20717	1.13763
	2.181	1.5473
	2.36543	1.03377
	2.31019	0.9256
	2.38473	10.5489
	2.37952	1.04894
	2.44438	1.32448
	2.31289	39.9714
	1.10444	1.06893
	1.10999	1.44082
		1.52844
		1.0318
		36.6436
		1.1269
		1.05052
		1.42347
		1.58836
		0.961585
		1.09747
		11.6811
		1.04105
		1.42172
		0.941585
		10.3663
		10.2911
		1.24183
		1.10606
		0.95314
		15.3879
		2.26883
		14.7564
		6.25557
		0.949537
		1.68655
		1.03815
		1.13443
		34.1188
		1.15932
