# Supplementary material for: TRACERx analysis identifies a role for FAT1 in regulating chromosomal instability and whole-genome doubling via Hippo signalling
Source: Nat Cell Biol. 2024 Dec 30;27(1):154–68. doi: 10.1038/s41556-024-01558-w (PMC11735399; doi:10.1038/s41556-024-01558-w)
Supplement: Supplementary file 26 — Statistical source data. [file 41556_2024_1558_MOESM26_ESM.xlsx]

## Sheet: EXT10D
% cell - cell cycle status
G1				S				G2
ctrl	yap1 si	fat1 si	yap1 fat1 si\	ctrl	yap1 si	fat1 si	yap1 fat1 si\	ctrl	yap1 si	fat1 si	yap1 fat1 si\
54.3	60.4	53.1	58.5	23.6	13.4	22.1	21.6	21.3	24.6	24.3	18.3
56.3	58.2	55	60.1	18.1	13.7	21.4	18.5	24.7	27	22.7	20.2
55.3	57.7	53.9	59.6	19.7	16.7	21.1	18.3	24.3	24.5	23.7	20.9
58.8	58	53.6	57	17.5	14.3	22.2	16.8	22.3	26.2	22.9	24.9
Table Analyzed	G1 phase asisi										Table Analyzed	S phase asisi
Data sets analyzed	A-D										Data sets analyzed	A-D									Table Analyzed	g2 phase asisi
																					Data sets analyzed	A-D
ANOVA summary											ANOVA summary
F	10.92										F	10.38									ANOVA summary
P value	0.001										P value	0.0012									F	4.445
P value summary	***										P value summary	**									P value	0.0255
Significant diff. among means (P < 0.05)?	Yes										Significant diff. among means (P < 0.05)?	Yes									P value summary	*
R squared	0.7319										R squared	0.7218									Significant diff. among means (P < 0.05)?	Yes
																					R squared	0.5264
Brown-Forsythe test											Brown-Forsythe test
F (DFn, DFd)	0.6461 (3, 12)										F (DFn, DFd)	0.8552 (3, 12)									Brown-Forsythe test
P value	0.6002										P value	0.4905									F (DFn, DFd)	1.062 (3, 12)
P value summary	ns										P value summary	ns									P value	0.4014
Are SDs significantly different (P < 0.05)?	No										Are SDs significantly different (P < 0.05)?	No									P value summary	ns
																					Are SDs significantly different (P < 0.05)?	No
Bartlett's test											Bartlett's test
Bartlett's statistic (corrected)	1.918										Bartlett's statistic (corrected)	5.446									Bartlett's test
P value	0.5896										P value	0.1419									Bartlett's statistic (corrected)	4.556
P value summary	ns										P value summary	ns									P value	0.2074
Are SDs significantly different (P < 0.05)?	No										Are SDs significantly different (P < 0.05)?	No									P value summary	ns
																					Are SDs significantly different (P < 0.05)?	No
ANOVA table	SS	DF	MS	F (DFn, DFd)	P value						ANOVA table	SS	DF	MS	F (DFn, DFd)	P value
Treatment (between columns)	63.74	3	21.25	F (3, 12) = 10.92	P=0.0010						Treatment (between columns)	110	3	36.65	F (3, 12) = 10.38	P=0.0012					ANOVA table	SS	DF	MS	F (DFn, DFd)	P value
Residual (within columns)	23.36	12	1.946								Residual (within columns)	42.38	12	3.531							Treatment (between columns)	41.09	3	13.7	F (3, 12) = 4.445	P=0.0255
Total	87.1	15									Total	152.3	15								Residual (within columns)	36.98	12	3.081
																					Total	78.07	15
Data summary											Data summary
Number of treatments (columns)	4										Number of treatments (columns)	4									Data summary
Number of values (total)	16										Number of values (total)	16									Number of treatments (columns)	4
																					Number of values (total)	16
											Number of families	1
Number of families	1										Number of comparisons per family	3									Number of families	1
Number of comparisons per family	3										Alpha	0.05									Number of comparisons per family	3
Alpha	0.05																				Alpha	0.05
											Šídák's multiple comparisons test	Mean Diff.	95.00% CI of diff.	Below threshold?	Summary	Adjusted P Value	A-?
Šídák's multiple comparisons test	Mean Diff.	95.00% CI of diff.	Below threshold?	Summary	Adjusted P Value	A-?					ctrl vs. yap1 si	5.2	1.519 to 8.881	Yes	**	0.0062	B	yap1 si			Šídák's multiple comparisons test	Mean Diff.	95.00% CI of diff.	Below threshold?	Summary	Adjusted P Value	A-?
ctrl vs. yap1 si	-2.4	-5.133 to 0.3328	No	ns	0.0917	B	yap1 si				ctrl vs. fat1 si	-1.975	-5.656 to 1.706	No	ns	0.4136	C	fat1 si			ctrl vs. yap1 si	-2.45	-5.889 to 0.9887	No	ns	0.2005	B	yap1 si
ctrl vs. fat1 si	2.275	-0.4578 to 5.008	No	ns	0.1146	C	fat1 si				ctrl vs. yap1 fat1 si	0.925	-2.756 to 4.606	No	ns	0.8747	D	yap1 fat1 si			ctrl vs. fat1 si	-0.25	-3.689 to 3.189	No	ns	0.9962	C	fat1 si
ctrl vs. yap1 fat1 si	-2.625	-5.358 to 0.1078	No	ns	0.061	D	yap1 fat1 si														ctrl vs. yap1 fat1 si	2.075	-1.364 to 5.514	No	ns	0.3195	D	yap1 fat1 si
											Test details	Mean 1	Mean 2	Mean Diff.	SE of diff.	n1	n2	t	DF
Test details	Mean 1	Mean 2	Mean Diff.	SE of diff.	n1	n2	t	DF			ctrl vs. yap1 si	19.73	14.53	5.2	1.329	4	4	3.913	12		Test details	Mean 1	Mean 2	Mean Diff.	SE of diff.	n1	n2	t	DF
ctrl vs. yap1 si	56.18	58.58	-2.4	0.9865	4	4	2.433	12			ctrl vs. fat1 si	19.73	21.7	-1.975	1.329	4	4	1.486	12		ctrl vs. yap1 si	23.15	25.6	-2.45	1.241	4	4	1.974	12
ctrl vs. fat1 si	56.18	53.9	2.275	0.9865	4	4	2.306	12			ctrl vs. yap1 fat1 si	19.73	18.8	0.925	1.329	4	4	0.6961	12		ctrl vs. fat1 si	23.15	23.4	-0.25	1.241	4	4	0.2014	12
ctrl vs. yap1 fat1 si	56.18	58.8	-2.625	0.9865	4	4	2.661	12													ctrl vs. yap1 fat1 si	23.15	21.08	2.075	1.241	4	4	1.672	12

## Sheet: EXT10E
% cell - cell cycle status
G1				S				G2
cgNT ctrl	cgNT Yap1 si	cgFAT1 ctrl	cgFAT1 yap1 si	cgNT ctrl	cgNT Yap1 si	cgFAT1 ctrl	cgFAT1 yap1 si	cgNT ctrl	cgNT Yap1 si	cgFAT1 ctrl	cgFAT1 yap1 si
64.7	72.5	64.1	68.8	15.6	11.2	13.8	15.7	19.3	15.8	21.6	16.1
65.6	69.8	64	65.7	16	15.3	18.7	14.1	17.6	14.7	17	17.9
62.3		66.8	69.9	13.2		15.7	12.9	22.8		17.5	16.9
68.6	72.5	71.5		11.3	11.3	14.4		19.4	16	14
69.2	71.9	70.7	69.5	12.1	10.2	13.4	13.2	18.7	17.3	15.7	16.7
Table Analyzed	G1 phase								Table Analyzed	S phase								Table Analyzed	g2 phase
Data sets analyzed	A-D								Data sets analyzed	A-D								Data sets analyzed	A-D
ANOVA summary									ANOVA summary									ANOVA summary
F	3.499								F	1.924								F	2.935
P value	0.0441								P value	0.1721								P value	0.0701
P value summary	*								P value summary	ns								P value summary	ns
Significant diff. among means (P < 0.05)?	Yes								Significant diff. among means (P < 0.05)?	No								Significant diff. among means (P < 0.05)?	No
R squared	0.4285								R squared	0.2919								R squared	0.3861
Brown-Forsythe test									Brown-Forsythe test									Brown-Forsythe test
F (DFn, DFd)	1.547 (3, 14)								F (DFn, DFd)	0.1945 (3, 14)								F (DFn, DFd)	0.9552 (3, 14)
P value	0.2462								P value	0.8984								P value	0.4409
P value summary	ns								P value summary	ns								P value summary	ns
Are SDs significantly different (P < 0.05)?	No								Are SDs significantly different (P < 0.05)?	No								Are SDs significantly different (P < 0.05)?	No
Bartlett's test									Bartlett's test									Bartlett's test
Bartlett's statistic (corrected)	3.103								Bartlett's statistic (corrected)	0.996								Bartlett's statistic (corrected)	5.475
P value	0.3759								P value	0.8022								P value	0.1401
P value summary	ns								P value summary	ns								P value summary	ns
Are SDs significantly different (P < 0.05)?	No								Are SDs significantly different (P < 0.05)?	No								Are SDs significantly different (P < 0.05)?	No
ANOVA table	SS	DF	MS	F (DFn, DFd)	P value				ANOVA table	SS	DF	MS	F (DFn, DFd)	P value				ANOVA table	SS	DF	MS	F (DFn, DFd)	P value
Treatment (between columns)	74.11	3	24.7	F (3, 14) = 3.499	P=0.0441				Treatment (between columns)	23.01	3	7.669	F (3, 14) = 1.924	P=0.1721				Treatment (between columns)	32.85	3	10.95	F (3, 14) = 2.935	P=0.0701
Residual (within columns)	98.83	14	7.059						Residual (within columns)	55.8	14	3.986						Residual (within columns)	52.23	14	3.731
Total	172.9	17							Total	78.81	17							Total	85.08	17
Data summary									Data summary									Data summary
Number of treatments (columns)	4								Number of treatments (columns)	4								Number of treatments (columns)	4
Number of values (total)	18								Number of values (total)	18								Number of values (total)	18
Number of families	1								Number of families	1								Number of families	1
Number of comparisons per family	3								Number of comparisons per family	3								Number of comparisons per family	3
Alpha	0.05								Alpha	0.05								Alpha	0.05
Šídák's multiple comparisons test	Mean Diff.	95.00% CI of diff.	Below threshold?	Summary	Adjusted P Value	A-?			Šídák's multiple comparisons test	Mean Diff.	95.00% CI of diff.	Below threshold?	Summary	Adjusted P Value	A-?			Šídák's multiple comparisons test	Mean Diff.	95.00% CI of diff.	Below threshold?	Summary	Adjusted P Value	A-?
cgNT ctrl vs. cgNT Yap1 si	-5.595	-10.42 to -0.7665	Yes	*	0.0216	B	cgNT Yap1 si		cgNT ctrl vs. cgNT Yap1 si	1.64	-1.988 to 5.268	No	ns	0.5627	B	cgNT Yap1 si		cgNT ctrl vs. cgNT Yap1 si	3.61	0.09973 to 7.120	Yes	*	0.0431	B	cgNT Yap1 si
cgNT ctrl vs. cgFAT1 ctrl	-1.34	-5.892 to 3.212	No	ns	0.823	C	cgFAT1 ctrl		cgNT ctrl vs. cgFAT1 ctrl	-1.56	-4.981 to 1.861	No	ns	0.5558	C	cgFAT1 ctrl		cgNT ctrl vs. cgFAT1 ctrl	2.4	-0.9095 to 5.710	No	ns	0.1947	C	cgFAT1 ctrl
cgNT ctrl vs. cgFAT1 yap1 si	-2.395	-7.223 to 2.433	No	ns	0.4888	D	cgFAT1 yap1 si		cgNT ctrl vs. cgFAT1 yap1 si	-0.335	-3.963 to 3.293	No	ns	0.9927	D	cgFAT1 yap1 si		cgNT ctrl vs. cgFAT1 yap1 si	2.66	-0.8503 to 6.170	No	ns	0.1675	D	cgFAT1 yap1 si
Test details	Mean 1	Mean 2	Mean Diff.	SE of diff.	n1	n2	t	DF	Test details	Mean 1	Mean 2	Mean Diff.	SE of diff.	n1	n2	t	DF	Test details	Mean 1	Mean 2	Mean Diff.	SE of diff.	n1	n2	t	DF
cgNT ctrl vs. cgNT Yap1 si	66.08	71.68	-5.595	1.782	5	4	3.139	14	cgNT ctrl vs. cgNT Yap1 si	13.64	12	1.64	1.339	5	4	1.225	14	cgNT ctrl vs. cgNT Yap1 si	19.56	15.95	3.61	1.296	5	4	2.786	14
cgNT ctrl vs. cgFAT1 ctrl	66.08	67.42	-1.34	1.68	5	5	0.7974	14	cgNT ctrl vs. cgFAT1 ctrl	13.64	15.2	-1.56	1.263	5	5	1.236	14	cgNT ctrl vs. cgFAT1 ctrl	19.56	17.16	2.4	1.222	5	5	1.965	14
cgNT ctrl vs. cgFAT1 yap1 si	66.08	68.48	-2.395	1.782	5	4	1.344	14	cgNT ctrl vs. cgFAT1 yap1 si	13.64	13.98	-0.335	1.339	5	4	0.2501	14	cgNT ctrl vs. cgFAT1 yap1 si	19.56	16.9	2.66	1.296	5	4	2.053	14

## Sheet: Ext10F
%cells with lagging chromsome
cgnt ctrl si	cgfat1 ctrl si	cgfat1 yap1 si
7.5	19.4	31.4			Table Analyzed	lagging chromsome
15	11.1	8.5			Data sets analyzed	A-C
10.3	8.6	13.5
	15	18			ANOVA summary
					F	0.8998
					P value	0.4441
					P value summary	ns
					Significant diff. among means (P < 0.05)?	No
					R squared	0.1836
					Brown-Forsythe test
					F (DFn, DFd)	1.017 (2, 8)
					P value	0.4041
					P value summary	ns
					Are SDs significantly different (P < 0.05)?	No
					Bartlett's test
					Bartlett's statistic (corrected)
					P value
					P value summary
					Are SDs significantly different (P < 0.05)?
					ANOVA table	SS	DF	MS	F (DFn, DFd)	P value
					Treatment (between columns)	86.72	2	43.36	F (2, 8) = 0.8998	P=0.4441
					Residual (within columns)	385.5	8	48.19
					Total	472.2	10
					Data summary
					Number of treatments (columns)	3
					Number of values (total)	11
					Number of families	1
					Number of comparisons per family	3
					Alpha	0.05
					Holm-Šídák's multiple comparisons test	Mean Diff.	Below threshold?	Summary	Adjusted P Value
					cgnt ctrl si vs. cgfat1 ctrl si	-2.592	No	ns	0.6447	A-B
					cgnt ctrl si vs. cgfat1 yap1 si	-6.917	No	ns	0.5405	A-C
					cgfat1 ctrl si vs. cgfat1 yap1 si	-4.325	No	ns	0.6447	B-C
					Test details	Mean 1	Mean 2	Mean Diff.	SE of diff.	n1	n2	t	DF
					cgnt ctrl si vs. cgfat1 ctrl si	10.93	13.53	-2.592	5.302	3	4	0.4888	8
					cgnt ctrl si vs. cgfat1 yap1 si	10.93	17.85	-6.917	5.302	3	4	1.305	8
					cgfat1 ctrl si vs. cgfat1 yap1 si	13.53	17.85	-4.325	4.909	4	4	0.8811	8
					Compact letter display
					cgfat1 yap1 si	A
					cgfat1 ctrl si	A
					cgnt ctrl si	A
